# Supplementary material for: The Effect of SARS-COV‑2 Protein Fragments on the Dimerization of α‑Synuclein
Source: ACS Chem Neurosci. 2025 Oct 22;16(21):4279–88. doi: 10.1021/acschemneuro.5c00635 (PMC12593392; doi:10.1021/acschemneuro.5c00635)
Supplement: Supplementary file 1 [file cn5c00635_si_001.zip]

Archive with 136 entries (107 files):
- aS Configurations - Supporting Information/
- aS Configurations - Supporting Information/.DS_Store
- __MACOSX/
- __MACOSX/aS Configurations - Supporting Information/
- __MACOSX/aS Configurations - Supporting Information/._.DS_Store
- aS Configurations - Supporting Information/Rod Binding Dimer/
- aS Configurations - Supporting Information/Rod Binding Dimer/.DS_Store
- __MACOSX/aS Configurations - Supporting Information/Rod Binding Dimer/
- __MACOSX/aS Configurations - Supporting Information/Rod Binding Dimer/._.DS_Store
- aS Configurations - Supporting Information/Rod Binding Dimer/with FI10/
- aS Configurations - Supporting Information/Rod Binding Dimer/with FI10/.DS_Store
- __MACOSX/aS Configurations - Supporting Information/Rod Binding Dimer/with FI10/
- __MACOSX/aS Configurations - Supporting Information/Rod Binding Dimer/with FI10/._.DS_Store
- aS Configurations - Supporting Information/Rod Binding Dimer/with FI10/r-FI10-2-final.pdb
- __MACOSX/aS Configurations - Supporting Information/Rod Binding Dimer/with FI10/._r-FI10-2-final.pdb
- aS Configurations - Supporting Information/Rod Binding Dimer/with FI10/r-FI10-1-final.pdb
- __MACOSX/aS Configurations - Supporting Information/Rod Binding Dimer/with FI10/._r-FI10-1-final.pdb
- aS Configurations - Supporting Information/Rod Binding Dimer/with FI10/r-FI10-1-initial.pdb
- __MACOSX/aS Configurations - Supporting Information/Rod Binding Dimer/with FI10/._r-FI10-1-initial.pdb
- aS Configurations - Supporting Information/Rod Binding Dimer/with FI10/r-FI10-2-initial.pdb
- __MACOSX/aS Configurations - Supporting Information/Rod Binding Dimer/with FI10/._r-FI10-2-initial.pdb
- aS Configurations - Supporting Information/Rod Binding Dimer/Control/
- aS Configurations - Supporting Information/Rod Binding Dimer/Control/r-c-2-initial.pdb
- __MACOSX/aS Configurations - Supporting Information/Rod Binding Dimer/Control/
- __MACOSX/aS Configurations - Supporting Information/Rod Binding Dimer/Control/._r-c-2-initial.pdb
- aS Configurations - Supporting Information/Rod Binding Dimer/Control/.DS_Store
- __MACOSX/aS Configurations - Supporting Information/Rod Binding Dimer/Control/._.DS_Store
- aS Configurations - Supporting Information/Rod Binding Dimer/Control/r-c-1-final.pdb
- __MACOSX/aS Configurations - Supporting Information/Rod Binding Dimer/Control/._r-c-1-final.pdb
- aS Configurations - Supporting Information/Rod Binding Dimer/Control/r-c-1-initial.pdb
- __MACOSX/aS Configurations - Supporting Information/Rod Binding Dimer/Control/._r-c-1-initial.pdb
- aS Configurations - Supporting Information/Rod Binding Dimer/Control/r-c-2-final.pdb
- __MACOSX/aS Configurations - Supporting Information/Rod Binding Dimer/Control/._r-c-2-final.pdb
- aS Configurations - Supporting Information/Rod Binding Dimer/with SK9/
- aS Configurations - Supporting Information/Rod Binding Dimer/with SK9/r-SK9-2-final.pdb
- __MACOSX/aS Configurations - Supporting Information/Rod Binding Dimer/with SK9/
- __MACOSX/aS Configurations - Supporting Information/Rod Binding Dimer/with SK9/._r-SK9-2-final.pdb
- aS Configurations - Supporting Information/Rod Binding Dimer/with SK9/.DS_Store
- __MACOSX/aS Configurations - Supporting Information/Rod Binding Dimer/with SK9/._.DS_Store
- aS Configurations - Supporting Information/Rod Binding Dimer/with SK9/r-SK9-1-initial.pdb
- __MACOSX/aS Configurations - Supporting Information/Rod Binding Dimer/with SK9/._r-SK9-1-initial.pdb
- aS Configurations - Supporting Information/Rod Binding Dimer/with SK9/r-SK9-2-initial.pdb
- __MACOSX/aS Configurations - Supporting Information/Rod Binding Dimer/with SK9/._r-SK9-2-initial.pdb
- aS Configurations - Supporting Information/Rod Binding Dimer/with SK9/r-SK9-1-final.pdb
- __MACOSX/aS Configurations - Supporting Information/Rod Binding Dimer/with SK9/._r-SK9-1-final.pdb
- aS Configurations - Supporting Information/README.txt
- __MACOSX/aS Configurations - Supporting Information/._README.txt
- aS Configurations - Supporting Information/Twister Binding Dimer/
- aS Configurations - Supporting Information/Twister Binding Dimer/.DS_Store
- __MACOSX/aS Configurations - Supporting Information/Twister Binding Dimer/
- __MACOSX/aS Configurations - Supporting Information/Twister Binding Dimer/._.DS_Store
- aS Configurations - Supporting Information/Twister Binding Dimer/with FI10/
- aS Configurations - Supporting Information/Twister Binding Dimer/with FI10/.DS_Store
- __MACOSX/aS Configurations - Supporting Information/Twister Binding Dimer/with FI10/
- __MACOSX/aS Configurations - Supporting Information/Twister Binding Dimer/with FI10/._.DS_Store
- aS Configurations - Supporting Information/Twister Binding Dimer/with FI10/t-FI10-1-final.pdb
- __MACOSX/aS Configurations - Supporting Information/Twister Binding Dimer/with FI10/._t-FI10-1-final.pdb
- aS Configurations - Supporting Information/Twister Binding Dimer/with FI10/t-FI10-2-initial.pdb
- __MACOSX/aS Configurations - Supporting Information/Twister Binding Dimer/with FI10/._t-FI10-2-initial.pdb
- aS Configurations - Supporting Information/Twister Binding Dimer/with FI10/t-FI10-1-initial.pdb
- __MACOSX/aS Configurations - Supporting Information/Twister Binding Dimer/with FI10/._t-FI10-1-initial.pdb
- aS Configurations - Supporting Information/Twister Binding Dimer/with FI10/t-FI10-2-final.pdb
- __MACOSX/aS Configurations - Supporting Information/Twister Binding Dimer/with FI10/._t-FI10-2-final.pdb
- aS Configurations - Supporting Information/Twister Binding Dimer/Control/
- aS Configurations - Supporting Information/Twister Binding Dimer/Control/t-c-1-initial.pdb
- __MACOSX/aS Configurations - Supporting Information/Twister Binding Dimer/Control/
- __MACOSX/aS Configurations - Supporting Information/Twister Binding Dimer/Control/._t-c-1-initial.pdb
- aS Configurations - Supporting Information/Twister Binding Dimer/Control/.DS_Store
- __MACOSX/aS Configurations - Supporting Information/Twister Binding Dimer/Control/._.DS_Store
- aS Configurations - Supporting Information/Twister Binding Dimer/Control/t-c-2-final.pdb
- __MACOSX/aS Configurations - Supporting Information/Twister Binding Dimer/Control/._t-c-2-final.pdb
- aS Configurations - Supporting Information/Twister Binding Dimer/Control/t-c-2-initial.pdb
- __MACOSX/aS Configurations - Supporting Information/Twister Binding Dimer/Control/._t-c-2-initial.pdb
- aS Configurations - Supporting Information/Twister Binding Dimer/Control/t-c-1-final.pdb
- __MACOSX/aS Configurations - Supporting Information/Twister Binding Dimer/Control/._t-c-1-final.pdb
- aS Configurations - Supporting Information/Twister Binding Dimer/with SK9/
- aS Configurations - Supporting Information/Twister Binding Dimer/with SK9/.DS_Store
- __MACOSX/aS Configurations - Supporting Information/Twister Binding Dimer/with SK9/
- __MACOSX/aS Configurations - Supporting Information/Twister Binding Dimer/with SK9/._.DS_Store
- aS Configurations - Supporting Information/Twister Binding Dimer/with SK9/t-SK9-2-initial.pdb
- __MACOSX/aS Configurations - Supporting Information/Twister Binding Dimer/with SK9/._t-SK9-2-initial.pdb
- aS Configurations - Supporting Information/Twister Binding Dimer/with SK9/t-SK9-1-initial.pdb
- __MACOSX/aS Configurations - Supporting Information/Twister Binding Dimer/with SK9/._t-SK9-1-initial.pdb
- aS Configurations - Supporting Information/Twister Binding Dimer/with SK9/t-SK9-2-final.pdb
- __MACOSX/aS Configurations - Supporting Information/Twister Binding Dimer/with SK9/._t-SK9-2-final.pdb
- aS Configurations - Supporting Information/Twister Binding Dimer/with SK9/t-SK9-1-final.pdb
- __MACOSX/aS Configurations - Supporting Information/Twister Binding Dimer/with SK9/._t-SK9-1-final.pdb
- aS Configurations - Supporting Information/Beta Strand Dimer/
- aS Configurations - Supporting Information/Beta Strand Dimer/.DS_Store
- __MACOSX/aS Configurations - Supporting Information/Beta Strand Dimer/
- __MACOSX/aS Configurations - Supporting Information/Beta Strand Dimer/._.DS_Store
- aS Configurations - Supporting Information/Beta Strand Dimer/with FI10/
- aS Configurations - Supporting Information/Beta Strand Dimer/with FI10/.DS_Store
- __MACOSX/aS Configurations - Supporting Information/Beta Strand Dimer/with FI10/
- __MACOSX/aS Configurations - Supporting Information/Beta Strand Dimer/with FI10/._.DS_Store
- aS Configurations - Supporting Information/Beta Strand Dimer/with FI10/b-FI10-1-initial.pdb
- __MACOSX/aS Configurations - Supporting Information/Beta Strand Dimer/with FI10/._b-FI10-1-initial.pdb
- aS Configurations - Supporting Information/Beta Strand Dimer/with FI10/b-FI10-2-initial.pdb
- __MACOSX/aS Configurations - Supporting Information/Beta Strand Dimer/with FI10/._b-FI10-2-initial.pdb
- aS Configurations - Supporting Information/Beta Strand Dimer/with FI10/b-FI10-2-final.pdb
- __MACOSX/aS Configurations - Supporting Information/Beta Strand Dimer/with FI10/._b-FI10-2-final.pdb
- aS Configurations - Supporting Information/Beta Strand Dimer/with FI10/b-FI10-1-final.pdb
- __MACOSX/aS Configurations - Supporting Information/Beta Strand Dimer/with FI10/._b-FI10-1-final.pdb
- aS Configurations - Supporting Information/Beta Strand Dimer/Control/
- aS Configurations - Supporting Information/Beta Strand Dimer/Control/.DS_Store
- __MACOSX/aS Configurations - Supporting Information/Beta Strand Dimer/Control/
- __MACOSX/aS Configurations - Supporting Information/Beta Strand Dimer/Control/._.DS_Store
- aS Configurations - Supporting Information/Beta Strand Dimer/Control/b-c-2-final.pdb
- __MACOSX/aS Configurations - Supporting Information/Beta Strand Dimer/Control/._b-c-2-final.pdb
- aS Configurations - Supporting Information/Beta Strand Dimer/Control/b-c-1-initial.pdb
- __MACOSX/aS Configurations - Supporting Information/Beta Strand Dimer/Control/._b-c-1-initial.pdb
- aS Configurations - Supporting Information/Beta Strand Dimer/Control/b-c-1-final.pdb
- __MACOSX/aS Configurations - Supporting Information/Beta Strand Dimer/Control/._b-c-1-final.pdb
- aS Configurations - Supporting Information/Beta Strand Dimer/Control/b-c-2-initial.pdb
- __MACOSX/aS Configurations - Supporting Information/Beta Strand Dimer/Control/._b-c-2-initial.pdb
- aS Configurations - Supporting Information/Beta Strand Dimer/with SK9/
- aS Configurations - Supporting Information/Beta Strand Dimer/with SK9/b-SK9-1-final.pdb
- __MACOSX/aS Configurations - Supporting Information/Beta Strand Dimer/with SK9/
- __MACOSX/aS Configurations - Supporting Information/Beta Strand Dimer/with SK9/._b-SK9-1-final.pdb
- aS Configurations - Supporting Information/Beta Strand Dimer/with SK9/.DS_Store
- __MACOSX/aS Configurations - Supporting Information/Beta Strand Dimer/with SK9/._.DS_Store
- aS Configurations - Supporting Information/Beta Strand Dimer/with SK9/b-SK9-1-initial.pdb
- __MACOSX/aS Configurations - Supporting Information/Beta Strand Dimer/with SK9/._b-SK9-1-initial.pdb
- aS Configurations - Supporting Information/Beta Strand Dimer/with SK9/b-SK9-2-final.pdb
- __MACOSX/aS Configurations - Supporting Information/Beta Strand Dimer/with SK9/._b-SK9-2-final.pdb
- aS Configurations - Supporting Information/Beta Strand Dimer/with SK9/b-SK9-2-initial.pdb
- __MACOSX/aS Configurations - Supporting Information/Beta Strand Dimer/with SK9/._b-SK9-2-initial.pdb
- aS Configurations - Supporting Information/Parameter Files/
- aS Configurations - Supporting Information/Parameter Files/nvt-eqb-md.mdp
- aS Configurations - Supporting Information/Parameter Files/.DS_Store
- __MACOSX/aS Configurations - Supporting Information/Parameter Files/
- __MACOSX/aS Configurations - Supporting Information/Parameter Files/._.DS_Store
- aS Configurations - Supporting Information/Parameter Files/npt-eqb-md.mdp
- aS Configurations - Supporting Information/Parameter Files/energy_min.mdp
- aS Configurations - Supporting Information/Parameter Files/ions.mdp
- aS Configurations - Supporting Information/Parameter Files/md-production.mdp
