# Supplementary material for: The Effect of SARS-COV‑2 Protein Fragments on the Dimerization of α‑Synuclein
Source: ACS Chem Neurosci. 2025 Oct 22;16(21):4279–88. doi: 10.1021/acschemneuro.5c00635 (PMC12593392; doi:10.1021/acschemneuro.5c00635)
Supplement: Supplementary file 1 [file cn5c00635_si_001.zip › aS Configurations - Supporting Information/Rod Binding Dimer/with FI10/r-FI10-2-final.pdb]

REMARK    GENERATED BY TRJCONV
TITLE     Protein in water t= 500000.00000 step= 250000000
REMARK    THIS IS A SIMULATION BOX
CRYST1  105.766  105.766  105.766  90.00  90.00  90.00 P 1           1
MODEL        1
ATOM      1  N   MET A   1      25.500  47.570  60.960  1.00  0.00           N
ATOM      2  H1  MET A   1      24.960  48.310  61.440  1.00  0.00           H
ATOM      3  H2  MET A   1      25.830  47.910  60.030  1.00  0.00           H
ATOM      4  H3  MET A   1      24.850  46.770  60.800  1.00  0.00           H
ATOM      5  CA  MET A   1      26.690  47.220  61.780  1.00  0.00           C
ATOM      6  HA  MET A   1      26.350  46.990  62.790  1.00  0.00           H
ATOM      7  CB  MET A   1      27.320  45.940  61.190  1.00  0.00           C
ATOM      8  HB1 MET A   1      28.340  46.130  60.810  1.00  0.00           H
ATOM      9  HB2 MET A   1      26.660  45.470  60.430  1.00  0.00           H
ATOM     10  CG  MET A   1      27.410  44.840  62.240  1.00  0.00           C
ATOM     11  HG1 MET A   1      27.500  43.850  61.740  1.00  0.00           H
ATOM     12  HG2 MET A   1      26.450  44.670  62.760  1.00  0.00           H
ATOM     13  SD  MET A   1      28.770  44.950  63.380  1.00  0.00           S
ATOM     14  CE  MET A   1      28.440  43.320  64.270  1.00  0.00           C
ATOM     15  HE1 MET A   1      29.210  43.000  65.000  1.00  0.00           H
ATOM     16  HE2 MET A   1      27.460  43.400  64.780  1.00  0.00           H
ATOM     17  HE3 MET A   1      28.430  42.390  63.660  1.00  0.00           H
ATOM     18  C   MET A   1      27.700  48.350  61.760  1.00  0.00           C
ATOM     19  O   MET A   1      27.440  49.390  61.160  1.00  0.00           O
ATOM     20  N   ASP A   2      28.850  48.210  62.550  1.00  0.00           N
ATOM     21  HN  ASP A   2      28.970  47.490  63.240  1.00  0.00           H
ATOM     22  CA  ASP A   2      30.020  49.090  62.390  1.00  0.00           C
ATOM     23  HA  ASP A   2      29.590  50.080  62.440  1.00  0.00           H
ATOM     24  CB  ASP A   2      31.100  48.880  63.390  1.00  0.00           C
ATOM     25  HB1 ASP A   2      31.970  49.510  63.110  1.00  0.00           H
ATOM     26  HB2 ASP A   2      31.370  47.810  63.490  1.00  0.00           H
ATOM     27  CG  ASP A   2      30.660  49.460  64.740  1.00  0.00           C
ATOM     28  OD1 ASP A   2      31.550  49.590  65.640  1.00  0.00           O
ATOM     29  OD2 ASP A   2      29.480  49.810  64.910  1.00  0.00           O
ATOM     30  C   ASP A   2      30.600  48.900  60.970  1.00  0.00           C
ATOM     31  O   ASP A   2      30.370  47.810  60.420  1.00  0.00           O
ATOM     32  N   VAL A   3      31.260  49.950  60.430  1.00  0.00           N
ATOM     33  HN  VAL A   3      31.210  50.840  60.870  1.00  0.00           H
ATOM     34  CA  VAL A   3      31.950  49.900  59.100  1.00  0.00           C
ATOM     35  HA  VAL A   3      31.410  49.140  58.550  1.00  0.00           H
ATOM     36  CB  VAL A   3      31.800  51.210  58.260  1.00  0.00           C
ATOM     37  HB  VAL A   3      32.180  51.020  57.230  1.00  0.00           H
ATOM     38  CG1 VAL A   3      30.380  51.610  58.270  1.00  0.00           C
ATOM     39 HG11 VAL A   3      30.400  52.590  57.740  1.00  0.00           H
ATOM     40 HG12 VAL A   3      29.760  50.800  57.820  1.00  0.00           H
ATOM     41 HG13 VAL A   3      30.110  51.810  59.330  1.00  0.00           H
ATOM     42  CG2 VAL A   3      32.600  52.320  58.770  1.00  0.00           C
ATOM     43 HG21 VAL A   3      33.680  52.160  58.950  1.00  0.00           H
ATOM     44 HG22 VAL A   3      32.610  53.150  58.030  1.00  0.00           H
ATOM     45 HG23 VAL A   3      32.070  52.750  59.650  1.00  0.00           H
ATOM     46  C   VAL A   3      33.420  49.350  59.370  1.00  0.00           C
ATOM     47  O   VAL A   3      34.140  49.690  60.240  1.00  0.00           O
ATOM     48  N   PHE A   4      33.890  48.370  58.580  1.00  0.00           N
ATOM     49  HN  PHE A   4      33.370  48.100  57.770  1.00  0.00           H
ATOM     50  CA  PHE A   4      35.160  47.630  58.730  1.00  0.00           C
ATOM     51  HA  PHE A   4      35.380  47.150  59.670  1.00  0.00           H
ATOM     52  CB  PHE A   4      35.260  46.610  57.500  1.00  0.00           C
ATOM     53  HB1 PHE A   4      35.430  47.280  56.620  1.00  0.00           H
ATOM     54  HB2 PHE A   4      34.310  46.080  57.290  1.00  0.00           H
ATOM     55  CG  PHE A   4      36.420  45.650  57.570  1.00  0.00           C
ATOM     56  CD1 PHE A   4      36.390  44.470  58.390  1.00  0.00           C
ATOM     57  HD1 PHE A   4      35.500  44.040  58.820  1.00  0.00           H
ATOM     58  CE1 PHE A   4      37.540  43.640  58.300  1.00  0.00           C
ATOM     59  HE1 PHE A   4      37.470  42.700  58.840  1.00  0.00           H
ATOM     60  CZ  PHE A   4      38.650  43.930  57.530  1.00  0.00           C
ATOM     61  HZ  PHE A   4      39.550  43.320  57.530  1.00  0.00           H
ATOM     62  CD2 PHE A   4      37.520  45.890  56.810  1.00  0.00           C
ATOM     63  HD2 PHE A   4      37.640  46.830  56.290  1.00  0.00           H
ATOM     64  CE2 PHE A   4      38.620  45.050  56.730  1.00  0.00           C
ATOM     65  HE2 PHE A   4      39.510  45.390  56.220  1.00  0.00           H
ATOM     66  C   PHE A   4      36.310  48.680  58.630  1.00  0.00           C
ATOM     67  O   PHE A   4      37.270  48.600  59.390  1.00  0.00           O
ATOM     68  N   MET A   5      36.180  49.670  57.780  1.00  0.00           N
ATOM     69  HN  MET A   5      35.330  49.800  57.280  1.00  0.00           H
ATOM     70  CA  MET A   5      37.200  50.690  57.510  1.00  0.00           C
ATOM     71  HA  MET A   5      38.000  50.210  56.950  1.00  0.00           H
ATOM     72  CB  MET A   5      36.610  51.790  56.580  1.00  0.00           C
ATOM     73  HB1 MET A   5      37.380  52.520  56.240  1.00  0.00           H
ATOM     74  HB2 MET A   5      35.790  52.350  57.080  1.00  0.00           H
ATOM     75  CG  MET A   5      35.980  51.200  55.310  1.00  0.00           C
ATOM     76  HG1 MET A   5      36.620  50.350  55.000  1.00  0.00           H
ATOM     77  HG2 MET A   5      36.120  51.990  54.540  1.00  0.00           H
ATOM     78  SD  MET A   5      34.250  50.730  55.340  1.00  0.00           S
ATOM     79  CE  MET A   5      33.770  51.930  54.090  1.00  0.00           C
ATOM     80  HE1 MET A   5      33.990  52.980  54.400  1.00  0.00           H
ATOM     81  HE2 MET A   5      34.330  51.820  53.140  1.00  0.00           H
ATOM     82  HE3 MET A   5      32.690  51.860  53.830  1.00  0.00           H
ATOM     83  C   MET A   5      37.670  51.380  58.820  1.00  0.00           C
ATOM     84  O   MET A   5      38.850  51.580  59.040  1.00  0.00           O
ATOM     85  N   LYS A   6      36.700  51.830  59.640  1.00  0.00           N
ATOM     86  HN  LYS A   6      35.760  51.820  59.310  1.00  0.00           H
ATOM     87  CA  LYS A   6      36.920  52.560  60.880  1.00  0.00           C
ATOM     88  HA  LYS A   6      37.940  52.890  60.940  1.00  0.00           H
ATOM     89  CB  LYS A   6      36.010  53.830  60.980  1.00  0.00           C
ATOM     90  HB1 LYS A   6      36.160  54.270  61.990  1.00  0.00           H
ATOM     91  HB2 LYS A   6      35.000  53.370  60.960  1.00  0.00           H
ATOM     92  CG  LYS A   6      36.110  54.750  59.780  1.00  0.00           C
ATOM     93  HG1 LYS A   6      35.170  55.350  59.720  1.00  0.00           H
ATOM     94  HG2 LYS A   6      36.070  54.200  58.820  1.00  0.00           H
ATOM     95  CD  LYS A   6      37.310  55.660  59.610  1.00  0.00           C
ATOM     96  HD1 LYS A   6      37.450  56.210  60.560  1.00  0.00           H
ATOM     97  HD2 LYS A   6      38.280  55.120  59.540  1.00  0.00           H
ATOM     98  CE  LYS A   6      37.250  56.710  58.510  1.00  0.00           C
ATOM     99  HE1 LYS A   6      38.000  57.510  58.710  1.00  0.00           H
ATOM    100  HE2 LYS A   6      36.220  57.130  58.500  1.00  0.00           H
ATOM    101  NZ  LYS A   6      37.620  56.120  57.190  1.00  0.00           N
ATOM    102  HZ1 LYS A   6      38.480  55.560  57.370  1.00  0.00           H
ATOM    103  HZ2 LYS A   6      36.880  55.470  56.860  1.00  0.00           H
ATOM    104  HZ3 LYS A   6      37.890  56.780  56.440  1.00  0.00           H
ATOM    105  C   LYS A   6      36.870  51.670  62.110  1.00  0.00           C
ATOM    106  O   LYS A   6      37.270  52.160  63.210  1.00  0.00           O
ATOM    107  N   GLY A   7      36.590  50.320  61.960  1.00  0.00           N
ATOM    108  HN  GLY A   7      36.040  50.110  61.150  1.00  0.00           H
ATOM    109  CA  GLY A   7      36.770  49.340  63.050  1.00  0.00           C
ATOM    110  HA1 GLY A   7      37.250  48.510  62.550  1.00  0.00           H
ATOM    111  HA2 GLY A   7      37.340  49.660  63.900  1.00  0.00           H
ATOM    112  C   GLY A   7      35.460  48.880  63.700  1.00  0.00           C
ATOM    113  O   GLY A   7      34.390  49.440  63.570  1.00  0.00           O
ATOM    114  N   LEU A   8      35.500  47.700  64.360  1.00  0.00           N
ATOM    115  HN  LEU A   8      36.330  47.160  64.480  1.00  0.00           H
ATOM    116  CA  LEU A   8      34.400  47.240  65.170  1.00  0.00           C
ATOM    117  HA  LEU A   8      33.480  47.540  64.700  1.00  0.00           H
ATOM    118  CB  LEU A   8      34.420  45.730  65.140  1.00  0.00           C
ATOM    119  HB1 LEU A   8      35.330  45.350  65.650  1.00  0.00           H
ATOM    120  HB2 LEU A   8      34.450  45.380  64.090  1.00  0.00           H
ATOM    121  CG  LEU A   8      33.250  44.990  65.750  1.00  0.00           C
ATOM    122  HG  LEU A   8      33.270  45.380  66.790  1.00  0.00           H
ATOM    123  CD1 LEU A   8      31.950  45.300  65.020  1.00  0.00           C
ATOM    124 HD11 LEU A   8      31.950  44.930  63.980  1.00  0.00           H
ATOM    125 HD12 LEU A   8      31.060  44.750  65.390  1.00  0.00           H
ATOM    126 HD13 LEU A   8      31.690  46.380  65.120  1.00  0.00           H
ATOM    127  CD2 LEU A   8      33.390  43.370  65.900  1.00  0.00           C
ATOM    128 HD21 LEU A   8      33.390  42.890  64.900  1.00  0.00           H
ATOM    129 HD22 LEU A   8      34.190  43.060  66.600  1.00  0.00           H
ATOM    130 HD23 LEU A   8      32.370  43.190  66.310  1.00  0.00           H
ATOM    131  C   LEU A   8      34.510  47.790  66.620  1.00  0.00           C
ATOM    132  O   LEU A   8      35.610  47.880  67.240  1.00  0.00           O
ATOM    133  N   SER A   9      33.410  48.190  67.250  1.00  0.00           N
ATOM    134  HN  SER A   9      32.580  48.350  66.720  1.00  0.00           H
ATOM    135  CA  SER A   9      33.410  48.730  68.620  1.00  0.00           C
ATOM    136  HA  SER A   9      34.450  48.760  68.900  1.00  0.00           H
ATOM    137  CB  SER A   9      32.880  50.160  68.690  1.00  0.00           C
ATOM    138  HB1 SER A   9      33.460  50.800  67.990  1.00  0.00           H
ATOM    139  HB2 SER A   9      33.040  50.590  69.700  1.00  0.00           H
ATOM    140  OG  SER A   9      31.510  49.980  68.190  1.00  0.00           O
ATOM    141  HG1 SER A   9      31.630  49.760  67.260  1.00  0.00           H
ATOM    142  C   SER A   9      32.650  47.890  69.640  1.00  0.00           C
ATOM    143  O   SER A   9      32.500  48.310  70.760  1.00  0.00           O
ATOM    144  N   LYS A  10      32.270  46.700  69.340  1.00  0.00           N
ATOM    145  HN  LYS A  10      32.360  46.560  68.350  1.00  0.00           H
ATOM    146  CA  LYS A  10      31.730  45.580  70.070  1.00  0.00           C
ATOM    147  HA  LYS A  10      30.900  45.970  70.640  1.00  0.00           H
ATOM    148  CB  LYS A  10      31.270  44.540  69.060  1.00  0.00           C
ATOM    149  HB1 LYS A  10      30.980  43.660  69.680  1.00  0.00           H
ATOM    150  HB2 LYS A  10      32.080  44.140  68.420  1.00  0.00           H
ATOM    151  CG  LYS A  10      30.080  45.040  68.250  1.00  0.00           C
ATOM    152  HG1 LYS A  10      29.880  44.150  67.620  1.00  0.00           H
ATOM    153  HG2 LYS A  10      30.210  45.890  67.540  1.00  0.00           H
ATOM    154  CD  LYS A  10      28.780  45.330  69.100  1.00  0.00           C
ATOM    155  HD1 LYS A  10      28.910  44.560  69.890  1.00  0.00           H
ATOM    156  HD2 LYS A  10      28.830  46.360  69.510  1.00  0.00           H
ATOM    157  CE  LYS A  10      27.490  45.260  68.310  1.00  0.00           C
ATOM    158  HE1 LYS A  10      27.640  44.580  67.440  1.00  0.00           H
ATOM    159  HE2 LYS A  10      27.090  46.190  67.850  1.00  0.00           H
ATOM    160  NZ  LYS A  10      26.450  44.660  69.150  1.00  0.00           N
ATOM    161  HZ1 LYS A  10      26.540  45.190  70.040  1.00  0.00           H
ATOM    162  HZ2 LYS A  10      25.450  44.700  68.850  1.00  0.00           H
ATOM    163  HZ3 LYS A  10      26.640  43.680  69.410  1.00  0.00           H
ATOM    164  C   LYS A  10      32.740  44.950  71.110  1.00  0.00           C
ATOM    165  O   LYS A  10      33.940  45.120  71.050  1.00  0.00           O
ATOM    166  N   ALA A  11      32.240  44.300  72.190  1.00  0.00           N
ATOM    167  HN  ALA A  11      31.280  44.040  72.270  1.00  0.00           H
ATOM    168  CA  ALA A  11      33.070  43.880  73.290  1.00  0.00           C
ATOM    169  HA  ALA A  11      33.840  44.630  73.430  1.00  0.00           H
ATOM    170  CB  ALA A  11      32.130  43.750  74.480  1.00  0.00           C
ATOM    171  HB1 ALA A  11      31.650  44.690  74.830  1.00  0.00           H
ATOM    172  HB2 ALA A  11      31.400  42.940  74.280  1.00  0.00           H
ATOM    173  HB3 ALA A  11      32.710  43.400  75.350  1.00  0.00           H
ATOM    174  C   ALA A  11      33.810  42.580  72.990  1.00  0.00           C
ATOM    175  O   ALA A  11      33.210  41.610  72.530  1.00  0.00           O
ATOM    176  N   LYS A  12      35.130  42.580  73.180  1.00  0.00           N
ATOM    177  HN  LYS A  12      35.620  43.420  73.380  1.00  0.00           H
ATOM    178  CA  LYS A  12      36.010  41.440  73.090  1.00  0.00           C
ATOM    179  HA  LYS A  12      35.620  40.880  72.250  1.00  0.00           H
ATOM    180  CB  LYS A  12      37.530  41.880  73.090  1.00  0.00           C
ATOM    181  HB1 LYS A  12      38.220  41.070  73.410  1.00  0.00           H
ATOM    182  HB2 LYS A  12      37.650  42.570  73.960  1.00  0.00           H
ATOM    183  CG  LYS A  12      37.960  42.650  71.840  1.00  0.00           C
ATOM    184  HG1 LYS A  12      39.030  42.970  71.830  1.00  0.00           H
ATOM    185  HG2 LYS A  12      37.310  43.550  71.700  1.00  0.00           H
ATOM    186  CD  LYS A  12      37.680  41.780  70.600  1.00  0.00           C
ATOM    187  HD1 LYS A  12      36.590  41.570  70.550  1.00  0.00           H
ATOM    188  HD2 LYS A  12      37.850  42.380  69.680  1.00  0.00           H
ATOM    189  CE  LYS A  12      38.530  40.470  70.610  1.00  0.00           C
ATOM    190  HE1 LYS A  12      38.480  39.790  71.480  1.00  0.00           H
ATOM    191  HE2 LYS A  12      39.610  40.650  70.420  1.00  0.00           H
ATOM    192  NZ  LYS A  12      38.140  39.640  69.470  1.00  0.00           N
ATOM    193  HZ1 LYS A  12      37.820  40.270  68.700  1.00  0.00           H
ATOM    194  HZ2 LYS A  12      38.760  38.850  69.210  1.00  0.00           H
ATOM    195  HZ3 LYS A  12      37.270  39.200  69.840  1.00  0.00           H
ATOM    196  C   LYS A  12      35.750  40.380  74.210  1.00  0.00           C
ATOM    197  O   LYS A  12      35.340  40.730  75.320  1.00  0.00           O
ATOM    198  N   GLU A  13      35.930  39.090  73.990  1.00  0.00           N
ATOM    199  HN  GLU A  13      36.020  38.900  73.010  1.00  0.00           H
ATOM    200  CA  GLU A  13      35.830  37.940  74.900  1.00  0.00           C
ATOM    201  HA  GLU A  13      34.800  37.730  75.160  1.00  0.00           H
ATOM    202  CB  GLU A  13      36.090  36.660  74.060  1.00  0.00           C
ATOM    203  HB1 GLU A  13      36.570  35.850  74.640  1.00  0.00           H
ATOM    204  HB2 GLU A  13      37.030  36.890  73.520  1.00  0.00           H
ATOM    205  CG  GLU A  13      34.930  36.030  73.180  1.00  0.00           C
ATOM    206  HG1 GLU A  13      34.240  36.880  73.010  1.00  0.00           H
ATOM    207  HG2 GLU A  13      34.430  35.160  73.640  1.00  0.00           H
ATOM    208  CD  GLU A  13      35.540  35.540  71.890  1.00  0.00           C
ATOM    209  OE1 GLU A  13      36.110  34.430  71.930  1.00  0.00           O
ATOM    210  OE2 GLU A  13      35.490  36.170  70.810  1.00  0.00           O
ATOM    211  C   GLU A  13      36.580  37.910  76.260  1.00  0.00           C
ATOM    212  O   GLU A  13      35.990  37.710  77.300  1.00  0.00           O
ATOM    213  N   GLY A  14      37.850  38.240  76.310  1.00  0.00           N
ATOM    214  HN  GLY A  14      38.370  38.290  75.460  1.00  0.00           H
ATOM    215  CA  GLY A  14      38.560  38.110  77.620  1.00  0.00           C
ATOM    216  HA1 GLY A  14      38.530  39.060  78.120  1.00  0.00           H
ATOM    217  HA2 GLY A  14      38.310  37.220  78.180  1.00  0.00           H
ATOM    218  C   GLY A  14      40.000  37.870  77.150  1.00  0.00           C
ATOM    219  O   GLY A  14      40.240  37.730  75.920  1.00  0.00           O
ATOM    220  N   VAL A  15      41.050  37.910  78.030  1.00  0.00           N
ATOM    221  HN  VAL A  15      41.000  38.100  79.010  1.00  0.00           H
ATOM    222  CA  VAL A  15      42.420  37.720  77.630  1.00  0.00           C
ATOM    223  HA  VAL A  15      42.550  37.960  76.590  1.00  0.00           H
ATOM    224  CB  VAL A  15      43.410  38.640  78.400  1.00  0.00           C
ATOM    225  HB  VAL A  15      43.620  38.200  79.400  1.00  0.00           H
ATOM    226  CG1 VAL A  15      44.890  38.550  77.820  1.00  0.00           C
ATOM    227 HG11 VAL A  15      45.560  39.100  78.510  1.00  0.00           H
ATOM    228 HG12 VAL A  15      45.230  37.500  77.810  1.00  0.00           H
ATOM    229 HG13 VAL A  15      44.850  39.050  76.820  1.00  0.00           H
ATOM    230  CG2 VAL A  15      42.770  40.130  78.500  1.00  0.00           C
ATOM    231 HG21 VAL A  15      43.500  40.730  79.090  1.00  0.00           H
ATOM    232 HG22 VAL A  15      42.820  40.620  77.510  1.00  0.00           H
ATOM    233 HG23 VAL A  15      41.770  40.090  78.980  1.00  0.00           H
ATOM    234  C   VAL A  15      42.880  36.300  77.820  1.00  0.00           C
ATOM    235  O   VAL A  15      42.960  35.800  78.890  1.00  0.00           O
ATOM    236  N   VAL A  16      43.360  35.610  76.710  1.00  0.00           N
ATOM    237  HN  VAL A  16      43.390  36.060  75.820  1.00  0.00           H
ATOM    238  CA  VAL A  16      44.110  34.340  76.860  1.00  0.00           C
ATOM    239  HA  VAL A  16      43.960  33.970  77.870  1.00  0.00           H
ATOM    240  CB  VAL A  16      43.470  33.460  75.770  1.00  0.00           C
ATOM    241  HB  VAL A  16      43.550  33.980  74.790  1.00  0.00           H
ATOM    242  CG1 VAL A  16      44.190  32.090  75.640  1.00  0.00           C
ATOM    243 HG11 VAL A  16      45.260  32.280  75.410  1.00  0.00           H
ATOM    244 HG12 VAL A  16      44.070  31.590  76.620  1.00  0.00           H
ATOM    245 HG13 VAL A  16      43.660  31.370  74.990  1.00  0.00           H
ATOM    246  CG2 VAL A  16      41.970  33.190  76.120  1.00  0.00           C
ATOM    247 HG21 VAL A  16      41.660  32.680  77.050  1.00  0.00           H
ATOM    248 HG22 VAL A  16      41.430  34.160  76.030  1.00  0.00           H
ATOM    249 HG23 VAL A  16      41.540  32.630  75.260  1.00  0.00           H
ATOM    250  C   VAL A  16      45.640  34.700  76.650  1.00  0.00           C
ATOM    251  O   VAL A  16      45.980  35.530  75.830  1.00  0.00           O
ATOM    252  N   ALA A  17      46.520  34.170  77.520  1.00  0.00           N
ATOM    253  HN  ALA A  17      46.240  33.460  78.160  1.00  0.00           H
ATOM    254  CA  ALA A  17      47.940  34.250  77.350  1.00  0.00           C
ATOM    255  HA  ALA A  17      48.240  35.290  77.320  1.00  0.00           H
ATOM    256  CB  ALA A  17      48.500  33.760  78.660  1.00  0.00           C
ATOM    257  HB1 ALA A  17      49.590  33.760  78.870  1.00  0.00           H
ATOM    258  HB2 ALA A  17      48.170  34.320  79.560  1.00  0.00           H
ATOM    259  HB3 ALA A  17      48.150  32.730  78.870  1.00  0.00           H
ATOM    260  C   ALA A  17      48.630  33.480  76.180  1.00  0.00           C
ATOM    261  O   ALA A  17      49.650  33.920  75.690  1.00  0.00           O
ATOM    262  N   ALA A  18      47.990  32.360  75.720  1.00  0.00           N
ATOM    263  HN  ALA A  18      47.140  32.060  76.150  1.00  0.00           H
ATOM    264  CA  ALA A  18      48.360  31.570  74.490  1.00  0.00           C
ATOM    265  HA  ALA A  18      49.250  30.990  74.670  1.00  0.00           H
ATOM    266  CB  ALA A  18      47.240  30.480  74.230  1.00  0.00           C
ATOM    267  HB1 ALA A  18      47.020  29.890  75.140  1.00  0.00           H
ATOM    268  HB2 ALA A  18      46.300  31.010  73.960  1.00  0.00           H
ATOM    269  HB3 ALA A  18      47.580  29.750  73.460  1.00  0.00           H
ATOM    270  C   ALA A  18      48.600  32.390  73.240  1.00  0.00           C
ATOM    271  O   ALA A  18      47.920  33.330  72.910  1.00  0.00           O
ATOM    272  N   ALA A  19      49.570  32.110  72.390  1.00  0.00           N
ATOM    273  HN  ALA A  19      50.180  31.380  72.680  1.00  0.00           H
ATOM    274  CA  ALA A  19      49.990  32.750  71.130  1.00  0.00           C
ATOM    275  HA  ALA A  19      49.700  33.790  71.150  1.00  0.00           H
ATOM    276  CB  ALA A  19      51.480  32.770  70.980  1.00  0.00           C
ATOM    277  HB1 ALA A  19      51.690  33.160  69.960  1.00  0.00           H
ATOM    278  HB2 ALA A  19      52.020  33.450  71.670  1.00  0.00           H
ATOM    279  HB3 ALA A  19      51.890  31.740  71.020  1.00  0.00           H
ATOM    280  C   ALA A  19      49.360  32.000  69.930  1.00  0.00           C
ATOM    281  O   ALA A  19      49.470  32.480  68.800  1.00  0.00           O
ATOM    282  N   GLU A  20      48.670  30.860  70.110  1.00  0.00           N
ATOM    283  HN  GLU A  20      48.590  30.470  71.020  1.00  0.00           H
ATOM    284  CA  GLU A  20      48.080  30.130  69.080  1.00  0.00           C
ATOM    285  HA  GLU A  20      48.200  30.550  68.090  1.00  0.00           H
ATOM    286  CB  GLU A  20      48.500  28.610  69.220  1.00  0.00           C
ATOM    287  HB1 GLU A  20      47.960  28.010  68.450  1.00  0.00           H
ATOM    288  HB2 GLU A  20      48.120  28.180  70.180  1.00  0.00           H
ATOM    289  CG  GLU A  20      49.970  28.320  69.030  1.00  0.00           C
ATOM    290  HG1 GLU A  20      50.550  28.840  69.820  1.00  0.00           H
ATOM    291  HG2 GLU A  20      50.320  28.680  68.040  1.00  0.00           H
ATOM    292  CD  GLU A  20      50.190  26.850  69.260  1.00  0.00           C
ATOM    293  OE1 GLU A  20      50.740  26.380  70.280  1.00  0.00           O
ATOM    294  OE2 GLU A  20      49.960  26.080  68.290  1.00  0.00           O
ATOM    295  C   GLU A  20      46.600  30.210  69.390  1.00  0.00           C
ATOM    296  O   GLU A  20      46.230  30.290  70.610  1.00  0.00           O
ATOM    297  N   LYS A  21      45.790  30.350  68.340  1.00  0.00           N
ATOM    298  HN  LYS A  21      46.120  30.400  67.400  1.00  0.00           H
ATOM    299  CA  LYS A  21      44.350  30.620  68.390  1.00  0.00           C
ATOM    300  HA  LYS A  21      44.270  31.500  69.010  1.00  0.00           H
ATOM    301  CB  LYS A  21      43.830  30.900  66.970  1.00  0.00           C
ATOM    302  HB1 LYS A  21      42.730  30.960  67.050  1.00  0.00           H
ATOM    303  HB2 LYS A  21      44.040  30.110  66.220  1.00  0.00           H
ATOM    304  CG  LYS A  21      44.190  32.320  66.380  1.00  0.00           C
ATOM    305  HG1 LYS A  21      44.270  32.960  67.280  1.00  0.00           H
ATOM    306  HG2 LYS A  21      43.350  32.690  65.760  1.00  0.00           H
ATOM    307  CD  LYS A  21      45.490  32.480  65.600  1.00  0.00           C
ATOM    308  HD1 LYS A  21      46.330  31.950  66.100  1.00  0.00           H
ATOM    309  HD2 LYS A  21      45.400  31.990  64.610  1.00  0.00           H
ATOM    310  CE  LYS A  21      45.950  33.880  65.350  1.00  0.00           C
ATOM    311  HE1 LYS A  21      46.870  33.990  64.730  1.00  0.00           H
ATOM    312  HE2 LYS A  21      46.070  34.470  66.290  1.00  0.00           H
ATOM    313  NZ  LYS A  21      44.930  34.600  64.540  1.00  0.00           N
ATOM    314  HZ1 LYS A  21      44.760  34.240  63.580  1.00  0.00           H
ATOM    315  HZ2 LYS A  21      43.990  34.740  64.960  1.00  0.00           H
ATOM    316  HZ3 LYS A  21      45.330  35.550  64.380  1.00  0.00           H
ATOM    317  C   LYS A  21      43.500  29.470  68.970  1.00  0.00           C
ATOM    318  O   LYS A  21      43.190  28.530  68.280  1.00  0.00           O
ATOM    319  N   THR A  22      43.170  29.460  70.260  1.00  0.00           N
ATOM    320  HN  THR A  22      43.770  30.110  70.740  1.00  0.00           H
ATOM    321  CA  THR A  22      42.500  28.500  71.150  1.00  0.00           C
ATOM    322  HA  THR A  22      41.610  28.160  70.640  1.00  0.00           H
ATOM    323  CB  THR A  22      43.370  27.310  71.310  1.00  0.00           C
ATOM    324  HB  THR A  22      43.660  26.800  70.370  1.00  0.00           H
ATOM    325  OG1 THR A  22      42.550  26.350  72.000  1.00  0.00           O
ATOM    326  HG1 THR A  22      42.370  25.670  71.340  1.00  0.00           H
ATOM    327  CG2 THR A  22      44.620  27.530  72.160  1.00  0.00           C
ATOM    328 HG21 THR A  22      44.370  27.860  73.190  1.00  0.00           H
ATOM    329 HG22 THR A  22      45.210  26.610  72.330  1.00  0.00           H
ATOM    330 HG23 THR A  22      45.230  28.280  71.620  1.00  0.00           H
ATOM    331  C   THR A  22      42.260  29.310  72.460  1.00  0.00           C
ATOM    332  O   THR A  22      42.800  30.420  72.620  1.00  0.00           O
ATOM    333  N   LYS A  23      41.420  28.810  73.400  1.00  0.00           N
ATOM    334  HN  LYS A  23      40.970  27.930  73.270  1.00  0.00           H
ATOM    335  CA  LYS A  23      41.270  29.300  74.760  1.00  0.00           C
ATOM    336  HA  LYS A  23      41.520  30.350  74.820  1.00  0.00           H
ATOM    337  CB  LYS A  23      39.730  29.330  75.180  1.00  0.00           C
ATOM    338  HB1 LYS A  23      39.570  29.850  76.150  1.00  0.00           H
ATOM    339  HB2 LYS A  23      39.450  28.280  75.370  1.00  0.00           H
ATOM    340  CG  LYS A  23      38.770  30.050  74.170  1.00  0.00           C
ATOM    341  HG1 LYS A  23      37.740  30.020  74.570  1.00  0.00           H
ATOM    342  HG2 LYS A  23      38.860  29.660  73.130  1.00  0.00           H
ATOM    343  CD  LYS A  23      39.140  31.560  73.960  1.00  0.00           C
ATOM    344  HD1 LYS A  23      39.270  31.970  74.980  1.00  0.00           H
ATOM    345  HD2 LYS A  23      40.090  31.630  73.390  1.00  0.00           H
ATOM    346  CE  LYS A  23      38.060  32.400  73.320  1.00  0.00           C
ATOM    347  HE1 LYS A  23      37.270  32.480  74.090  1.00  0.00           H
ATOM    348  HE2 LYS A  23      37.680  31.890  72.420  1.00  0.00           H
ATOM    349  NZ  LYS A  23      38.540  33.710  73.000  1.00  0.00           N
ATOM    350  HZ1 LYS A  23      37.750  34.240  72.570  1.00  0.00           H
ATOM    351  HZ2 LYS A  23      38.730  34.160  73.910  1.00  0.00           H
ATOM    352  HZ3 LYS A  23      39.370  33.700  72.370  1.00  0.00           H
ATOM    353  C   LYS A  23      42.040  28.550  75.830  1.00  0.00           C
ATOM    354  O   LYS A  23      41.740  28.670  77.030  1.00  0.00           O
ATOM    355  N   GLN A  24      42.910  27.630  75.350  1.00  0.00           N
ATOM    356  HN  GLN A  24      43.060  27.560  74.370  1.00  0.00           H
ATOM    357  CA  GLN A  24      43.620  26.800  76.340  1.00  0.00           C
ATOM    358  HA  GLN A  24      42.890  26.300  76.970  1.00  0.00           H
ATOM    359  CB  GLN A  24      44.430  25.720  75.600  1.00  0.00           C
ATOM    360  HB1 GLN A  24      44.970  25.170  76.400  1.00  0.00           H
ATOM    361  HB2 GLN A  24      45.120  26.110  74.830  1.00  0.00           H
ATOM    362  CG  GLN A  24      43.590  24.660  74.880  1.00  0.00           C
ATOM    363  HG1 GLN A  24      44.230  23.860  74.450  1.00  0.00           H
ATOM    364  HG2 GLN A  24      43.200  25.250  74.020  1.00  0.00           H
ATOM    365  CD  GLN A  24      42.560  24.070  75.810  1.00  0.00           C
ATOM    366  OE1 GLN A  24      41.280  24.200  75.740  1.00  0.00           O
ATOM    367  NE2 GLN A  24      43.070  23.300  76.810  1.00  0.00           N
ATOM    368 HE21 GLN A  24      44.040  23.110  76.970  1.00  0.00           H
ATOM    369 HE22 GLN A  24      42.430  23.030  77.520  1.00  0.00           H
ATOM    370  C   GLN A  24      44.580  27.610  77.190  1.00  0.00           C
ATOM    371  O   GLN A  24      45.290  28.520  76.710  1.00  0.00           O
ATOM    372  N   GLY A  25      44.730  27.230  78.470  1.00  0.00           N
ATOM    373  HN  GLY A  25      44.140  26.520  78.850  1.00  0.00           H
ATOM    374  CA  GLY A  25      45.790  27.730  79.390  1.00  0.00           C
ATOM    375  HA1 GLY A  25      46.020  26.930  80.070  1.00  0.00           H
ATOM    376  HA2 GLY A  25      46.660  27.940  78.780  1.00  0.00           H
ATOM    377  C   GLY A  25      45.560  29.030  80.120  1.00  0.00           C
ATOM    378  O   GLY A  25      44.360  29.390  80.220  1.00  0.00           O
ATOM    379  N   VAL A  26      46.560  29.740  80.640  1.00  0.00           N
ATOM    380  HN  VAL A  26      47.440  29.270  80.670  1.00  0.00           H
ATOM    381  CA  VAL A  26      46.370  30.970  81.430  1.00  0.00           C
ATOM    382  HA  VAL A  26      45.830  30.680  82.330  1.00  0.00           H
ATOM    383  CB  VAL A  26      47.760  31.470  81.920  1.00  0.00           C
ATOM    384  HB  VAL A  26      48.470  31.540  81.070  1.00  0.00           H
ATOM    385  CG1 VAL A  26      47.800  32.870  82.590  1.00  0.00           C
ATOM    386 HG11 VAL A  26      47.670  33.680  81.850  1.00  0.00           H
ATOM    387 HG12 VAL A  26      46.980  32.870  83.340  1.00  0.00           H
ATOM    388 HG13 VAL A  26      48.750  32.940  83.180  1.00  0.00           H
ATOM    389  CG2 VAL A  26      48.380  30.370  82.850  1.00  0.00           C
ATOM    390 HG21 VAL A  26      48.500  29.340  82.460  1.00  0.00           H
ATOM    391 HG22 VAL A  26      49.400  30.690  83.150  1.00  0.00           H
ATOM    392 HG23 VAL A  26      47.760  30.280  83.770  1.00  0.00           H
ATOM    393  C   VAL A  26      45.550  32.110  80.890  1.00  0.00           C
ATOM    394  O   VAL A  26      45.760  32.650  79.810  1.00  0.00           O
ATOM    395  N   ALA A  27      44.420  32.440  81.550  1.00  0.00           N
ATOM    396  HN  ALA A  27      44.100  31.960  82.370  1.00  0.00           H
ATOM    397  CA  ALA A  27      43.380  33.450  81.020  1.00  0.00           C
ATOM    398  HA  ALA A  27      43.890  34.130  80.370  1.00  0.00           H
ATOM    399  CB  ALA A  27      42.300  32.670  80.250  1.00  0.00           C
ATOM    400  HB1 ALA A  27      41.500  33.370  79.940  1.00  0.00           H
ATOM    401  HB2 ALA A  27      42.660  32.230  79.300  1.00  0.00           H
ATOM    402  HB3 ALA A  27      41.810  31.960  80.950  1.00  0.00           H
ATOM    403  C   ALA A  27      42.700  34.310  82.120  1.00  0.00           C
ATOM    404  O   ALA A  27      42.660  33.900  83.310  1.00  0.00           O
ATOM    405  N   GLU A  28      42.250  35.560  81.750  1.00  0.00           N
ATOM    406  HN  GLU A  28      42.310  35.900  80.810  1.00  0.00           H
ATOM    407  CA  GLU A  28      41.980  36.620  82.700  1.00  0.00           C
ATOM    408  HA  GLU A  28      41.530  36.290  83.630  1.00  0.00           H
ATOM    409  CB  GLU A  28      43.350  37.280  83.120  1.00  0.00           C
ATOM    410  HB1 GLU A  28      43.800  37.730  82.210  1.00  0.00           H
ATOM    411  HB2 GLU A  28      44.020  36.420  83.330  1.00  0.00           H
ATOM    412  CG  GLU A  28      43.290  38.360  84.270  1.00  0.00           C
ATOM    413  HG1 GLU A  28      42.710  39.240  83.930  1.00  0.00           H
ATOM    414  HG2 GLU A  28      44.340  38.720  84.350  1.00  0.00           H
ATOM    415  CD  GLU A  28      42.740  37.730  85.540  1.00  0.00           C
ATOM    416  OE1 GLU A  28      43.470  37.000  86.270  1.00  0.00           O
ATOM    417  OE2 GLU A  28      41.510  37.890  85.810  1.00  0.00           O
ATOM    418  C   GLU A  28      41.040  37.720  82.160  1.00  0.00           C
ATOM    419  O   GLU A  28      40.880  37.920  80.980  1.00  0.00           O
ATOM    420  N   ALA A  29      40.380  38.460  83.030  1.00  0.00           N
ATOM    421  HN  ALA A  29      40.550  38.290  84.000  1.00  0.00           H
ATOM    422  CA  ALA A  29      39.460  39.470  82.650  1.00  0.00           C
ATOM    423  HA  ALA A  29      38.750  39.110  81.920  1.00  0.00           H
ATOM    424  CB  ALA A  29      38.930  40.080  84.010  1.00  0.00           C
ATOM    425  HB1 ALA A  29      38.190  40.900  83.880  1.00  0.00           H
ATOM    426  HB2 ALA A  29      38.620  39.230  84.650  1.00  0.00           H
ATOM    427  HB3 ALA A  29      39.800  40.510  84.550  1.00  0.00           H
ATOM    428  C   ALA A  29      40.170  40.640  81.900  1.00  0.00           C
ATOM    429  O   ALA A  29      39.790  41.160  80.840  1.00  0.00           O
ATOM    430  N   ALA A  30      41.360  41.080  82.390  1.00  0.00           N
ATOM    431  HN  ALA A  30      41.720  40.740  83.260  1.00  0.00           H
ATOM    432  CA  ALA A  30      42.120  42.140  81.710  1.00  0.00           C
ATOM    433  HA  ALA A  30      41.920  42.090  80.650  1.00  0.00           H
ATOM    434  CB  ALA A  30      41.850  43.530  82.370  1.00  0.00           C
ATOM    435  HB1 ALA A  30      42.180  43.520  83.430  1.00  0.00           H
ATOM    436  HB2 ALA A  30      42.290  44.360  81.780  1.00  0.00           H
ATOM    437  HB3 ALA A  30      40.750  43.690  82.360  1.00  0.00           H
ATOM    438  C   ALA A  30      43.630  41.900  81.830  1.00  0.00           C
ATOM    439  O   ALA A  30      44.050  41.420  82.850  1.00  0.00           O
ATOM    440  N   GLY A  31      44.380  42.210  80.800  1.00  0.00           N
ATOM    441  HN  GLY A  31      43.960  42.760  80.090  1.00  0.00           H
ATOM    442  CA  GLY A  31      45.740  41.810  80.530  1.00  0.00           C
ATOM    443  HA1 GLY A  31      46.070  41.050  81.220  1.00  0.00           H
ATOM    444  HA2 GLY A  31      45.880  41.520  79.490  1.00  0.00           H
ATOM    445  C   GLY A  31      46.730  42.960  80.750  1.00  0.00           C
ATOM    446  O   GLY A  31      46.480  44.080  81.160  1.00  0.00           O
ATOM    447  N   LYS A  32      47.990  42.710  80.270  1.00  0.00           N
ATOM    448  HN  LYS A  32      48.120  41.820  79.850  1.00  0.00           H
ATOM    449  CA  LYS A  32      49.110  43.660  80.150  1.00  0.00           C
ATOM    450  HA  LYS A  32      48.870  44.500  80.800  1.00  0.00           H
ATOM    451  CB  LYS A  32      50.490  43.050  80.670  1.00  0.00           C
ATOM    452  HB1 LYS A  32      51.270  43.830  80.680  1.00  0.00           H
ATOM    453  HB2 LYS A  32      50.780  42.290  79.910  1.00  0.00           H
ATOM    454  CG  LYS A  32      50.430  42.440  82.090  1.00  0.00           C
ATOM    455  HG1 LYS A  32      51.380  41.900  82.280  1.00  0.00           H
ATOM    456  HG2 LYS A  32      49.590  41.740  82.270  1.00  0.00           H
ATOM    457  CD  LYS A  32      50.010  43.710  82.950  1.00  0.00           C
ATOM    458  HD1 LYS A  32      50.510  44.570  82.440  1.00  0.00           H
ATOM    459  HD2 LYS A  32      48.910  43.850  82.910  1.00  0.00           H
ATOM    460  CE  LYS A  32      50.450  43.680  84.410  1.00  0.00           C
ATOM    461  HE1 LYS A  32      51.560  43.700  84.440  1.00  0.00           H
ATOM    462  HE2 LYS A  32      50.110  42.750  84.920  1.00  0.00           H
ATOM    463  NZ  LYS A  32      49.910  44.760  85.250  1.00  0.00           N
ATOM    464  HZ1 LYS A  32      50.190  44.480  86.210  1.00  0.00           H
ATOM    465  HZ2 LYS A  32      50.120  45.730  84.960  1.00  0.00           H
ATOM    466  HZ3 LYS A  32      48.870  44.730  85.250  1.00  0.00           H
ATOM    467  C   LYS A  32      49.390  44.220  78.760  1.00  0.00           C
ATOM    468  O   LYS A  32      49.230  43.620  77.730  1.00  0.00           O
ATOM    469  N   THR A  33      49.820  45.520  78.820  1.00  0.00           N
ATOM    470  HN  THR A  33      49.740  46.080  79.650  1.00  0.00           H
ATOM    471  CA  THR A  33      50.140  46.300  77.610  1.00  0.00           C
ATOM    472  HA  THR A  33      49.640  45.870  76.760  1.00  0.00           H
ATOM    473  CB  THR A  33      49.500  47.730  77.530  1.00  0.00           C
ATOM    474  HB  THR A  33      49.770  48.360  76.650  1.00  0.00           H
ATOM    475  OG1 THR A  33      49.670  48.480  78.750  1.00  0.00           O
ATOM    476  HG1 THR A  33      50.600  48.730  78.760  1.00  0.00           H
ATOM    477  CG2 THR A  33      48.010  47.390  77.470  1.00  0.00           C
ATOM    478 HG21 THR A  33      47.780  46.710  76.610  1.00  0.00           H
ATOM    479 HG22 THR A  33      47.610  46.970  78.410  1.00  0.00           H
ATOM    480 HG23 THR A  33      47.370  48.270  77.250  1.00  0.00           H
ATOM    481  C   THR A  33      51.650  46.380  77.400  1.00  0.00           C
ATOM    482  O   THR A  33      52.240  47.160  76.610  1.00  0.00           O
ATOM    483  N   LYS A  34      52.340  45.560  78.160  1.00  0.00           N
ATOM    484  HN  LYS A  34      51.880  45.000  78.850  1.00  0.00           H
ATOM    485  CA  LYS A  34      53.720  45.360  78.010  1.00  0.00           C
ATOM    486  HA  LYS A  34      54.040  45.510  76.990  1.00  0.00           H
ATOM    487  CB  LYS A  34      54.530  46.170  78.950  1.00  0.00           C
ATOM    488  HB1 LYS A  34      54.280  47.240  78.780  1.00  0.00           H
ATOM    489  HB2 LYS A  34      55.600  46.080  78.650  1.00  0.00           H
ATOM    490  CG  LYS A  34      54.380  46.080  80.460  1.00  0.00           C
ATOM    491  HG1 LYS A  34      54.840  45.120  80.810  1.00  0.00           H
ATOM    492  HG2 LYS A  34      53.280  46.050  80.640  1.00  0.00           H
ATOM    493  CD  LYS A  34      55.140  47.150  81.190  1.00  0.00           C
ATOM    494  HD1 LYS A  34      56.200  47.180  80.850  1.00  0.00           H
ATOM    495  HD2 LYS A  34      54.710  48.150  80.970  1.00  0.00           H
ATOM    496  CE  LYS A  34      55.090  47.080  82.720  1.00  0.00           C
ATOM    497  HE1 LYS A  34      55.560  46.160  83.120  1.00  0.00           H
ATOM    498  HE2 LYS A  34      54.000  47.120  82.920  1.00  0.00           H
ATOM    499  NZ  LYS A  34      55.680  48.290  83.370  1.00  0.00           N
ATOM    500  HZ1 LYS A  34      55.620  48.120  84.400  1.00  0.00           H
ATOM    501  HZ2 LYS A  34      56.690  48.450  83.190  1.00  0.00           H
ATOM    502  HZ3 LYS A  34      55.120  49.140  83.180  1.00  0.00           H
ATOM    503  C   LYS A  34      53.970  43.870  78.190  1.00  0.00           C
ATOM    504  O   LYS A  34      53.110  43.160  78.750  1.00  0.00           O
ATOM    505  N   GLU A  35      55.090  43.340  77.640  1.00  0.00           N
ATOM    506  HN  GLU A  35      55.820  43.940  77.320  1.00  0.00           H
ATOM    507  CA  GLU A  35      55.590  41.970  77.550  1.00  0.00           C
ATOM    508  HA  GLU A  35      54.910  41.440  76.900  1.00  0.00           H
ATOM    509  CB  GLU A  35      56.960  41.890  76.790  1.00  0.00           C
ATOM    510  HB1 GLU A  35      57.210  40.810  76.840  1.00  0.00           H
ATOM    511  HB2 GLU A  35      57.720  42.360  77.450  1.00  0.00           H
ATOM    512  CG  GLU A  35      56.890  42.340  75.330  1.00  0.00           C
ATOM    513  HG1 GLU A  35      55.870  42.680  75.040  1.00  0.00           H
ATOM    514  HG2 GLU A  35      57.070  41.490  74.650  1.00  0.00           H
ATOM    515  CD  GLU A  35      57.830  43.470  74.870  1.00  0.00           C
ATOM    516  OE1 GLU A  35      57.490  44.630  75.250  1.00  0.00           O
ATOM    517  OE2 GLU A  35      58.840  43.240  74.180  1.00  0.00           O
ATOM    518  C   GLU A  35      55.540  41.090  78.790  1.00  0.00           C
ATOM    519  O   GLU A  35      55.880  41.550  79.870  1.00  0.00           O
ATOM    520  N   GLY A  36      55.190  39.750  78.630  1.00  0.00           N
ATOM    521  HN  GLY A  36      55.140  39.350  77.720  1.00  0.00           H
ATOM    522  CA  GLY A  36      55.190  38.840  79.730  1.00  0.00           C
ATOM    523  HA1 GLY A  36      56.000  38.140  79.660  1.00  0.00           H
ATOM    524  HA2 GLY A  36      55.340  39.270  80.710  1.00  0.00           H
ATOM    525  C   GLY A  36      53.840  38.160  79.820  1.00  0.00           C
ATOM    526  O   GLY A  36      53.160  37.980  78.810  1.00  0.00           O
ATOM    527  N   VAL A  37      53.460  37.640  81.010  1.00  0.00           N
ATOM    528  HN  VAL A  37      53.950  37.690  81.880  1.00  0.00           H
ATOM    529  CA  VAL A  37      52.170  36.870  81.180  1.00  0.00           C
ATOM    530  HA  VAL A  37      52.040  36.090  80.450  1.00  0.00           H
ATOM    531  CB  VAL A  37      52.080  36.140  82.520  1.00  0.00           C
ATOM    532  HB  VAL A  37      52.910  35.390  82.580  1.00  0.00           H
ATOM    533  CG1 VAL A  37      52.280  37.060  83.740  1.00  0.00           C
ATOM    534 HG11 VAL A  37      52.160  36.490  84.690  1.00  0.00           H
ATOM    535 HG12 VAL A  37      53.330  37.430  83.770  1.00  0.00           H
ATOM    536 HG13 VAL A  37      51.600  37.940  83.720  1.00  0.00           H
ATOM    537  CG2 VAL A  37      50.740  35.370  82.600  1.00  0.00           C
ATOM    538 HG21 VAL A  37      50.580  34.800  83.540  1.00  0.00           H
ATOM    539 HG22 VAL A  37      49.920  36.110  82.770  1.00  0.00           H
ATOM    540 HG23 VAL A  37      50.630  34.650  81.770  1.00  0.00           H
ATOM    541  C   VAL A  37      50.970  37.780  80.980  1.00  0.00           C
ATOM    542  O   VAL A  37      50.740  38.800  81.610  1.00  0.00           O
ATOM    543  N   LEU A  38      50.080  37.360  80.000  1.00  0.00           N
ATOM    544  HN  LEU A  38      50.280  36.570  79.420  1.00  0.00           H
ATOM    545  CA  LEU A  38      48.800  38.010  79.780  1.00  0.00           C
ATOM    546  HA  LEU A  38      48.460  37.280  79.060  1.00  0.00           H
ATOM    547  CB  LEU A  38      47.870  38.080  80.980  1.00  0.00           C
ATOM    548  HB1 LEU A  38      46.930  38.630  80.750  1.00  0.00           H
ATOM    549  HB2 LEU A  38      48.290  38.680  81.820  1.00  0.00           H
ATOM    550  CG  LEU A  38      47.380  36.580  81.400  1.00  0.00           C
ATOM    551  HG  LEU A  38      48.310  35.960  81.420  1.00  0.00           H
ATOM    552  CD1 LEU A  38      46.920  36.660  82.790  1.00  0.00           C
ATOM    553 HD11 LEU A  38      46.630  35.620  83.060  1.00  0.00           H
ATOM    554 HD12 LEU A  38      47.680  36.920  83.560  1.00  0.00           H
ATOM    555 HD13 LEU A  38      46.020  37.310  82.830  1.00  0.00           H
ATOM    556  CD2 LEU A  38      46.300  36.130  80.420  1.00  0.00           C
ATOM    557 HD21 LEU A  38      46.740  35.930  79.420  1.00  0.00           H
ATOM    558 HD22 LEU A  38      45.740  35.260  80.840  1.00  0.00           H
ATOM    559 HD23 LEU A  38      45.620  36.960  80.130  1.00  0.00           H
ATOM    560  C   LEU A  38      48.790  39.270  78.950  1.00  0.00           C
ATOM    561  O   LEU A  38      47.810  40.020  79.030  1.00  0.00           O
ATOM    562  N   TYR A  39      49.830  39.460  78.080  1.00  0.00           N
ATOM    563  HN  TYR A  39      50.530  38.750  78.060  1.00  0.00           H
ATOM    564  CA  TYR A  39      50.100  40.480  77.080  1.00  0.00           C
ATOM    565  HA  TYR A  39      49.990  41.380  77.660  1.00  0.00           H
ATOM    566  CB  TYR A  39      51.600  40.340  76.710  1.00  0.00           C
ATOM    567  HB1 TYR A  39      51.890  39.270  76.680  1.00  0.00           H
ATOM    568  HB2 TYR A  39      52.230  40.730  77.540  1.00  0.00           H
ATOM    569  CG  TYR A  39      52.170  41.150  75.540  1.00  0.00           C
ATOM    570  CD1 TYR A  39      52.720  40.530  74.400  1.00  0.00           C
ATOM    571  HD1 TYR A  39      52.740  39.450  74.340  1.00  0.00           H
ATOM    572  CE1 TYR A  39      53.290  41.360  73.440  1.00  0.00           C
ATOM    573  HE1 TYR A  39      53.690  40.870  72.560  1.00  0.00           H
ATOM    574  CZ  TYR A  39      53.220  42.730  73.550  1.00  0.00           C
ATOM    575  OH  TYR A  39      53.900  43.470  72.550  1.00  0.00           O
ATOM    576  HH  TYR A  39      53.570  44.370  72.550  1.00  0.00           H
ATOM    577  CD2 TYR A  39      52.090  42.560  75.650  1.00  0.00           C
ATOM    578  HD2 TYR A  39      51.660  43.070  76.500  1.00  0.00           H
ATOM    579  CE2 TYR A  39      52.640  43.350  74.670  1.00  0.00           C
ATOM    580  HE2 TYR A  39      52.480  44.420  74.700  1.00  0.00           H
ATOM    581  C   TYR A  39      49.170  40.510  75.920  1.00  0.00           C
ATOM    582  O   TYR A  39      48.900  39.490  75.280  1.00  0.00           O
ATOM    583  N   VAL A  40      48.640  41.720  75.650  1.00  0.00           N
ATOM    584  HN  VAL A  40      48.810  42.420  76.340  1.00  0.00           H
ATOM    585  CA  VAL A  40      47.720  41.920  74.510  1.00  0.00           C
ATOM    586  HA  VAL A  40      47.480  40.970  74.060  1.00  0.00           H
ATOM    587  CB  VAL A  40      46.470  42.690  74.990  1.00  0.00           C
ATOM    588  HB  VAL A  40      45.760  42.770  74.150  1.00  0.00           H
ATOM    589  CG1 VAL A  40      45.930  41.860  76.190  1.00  0.00           C
ATOM    590 HG11 VAL A  40      44.930  42.250  76.510  1.00  0.00           H
ATOM    591 HG12 VAL A  40      45.680  40.850  75.810  1.00  0.00           H
ATOM    592 HG13 VAL A  40      46.710  41.840  76.980  1.00  0.00           H
ATOM    593  CG2 VAL A  40      46.710  44.130  75.540  1.00  0.00           C
ATOM    594 HG21 VAL A  40      47.540  44.160  76.270  1.00  0.00           H
ATOM    595 HG22 VAL A  40      47.110  44.910  74.850  1.00  0.00           H
ATOM    596 HG23 VAL A  40      45.700  44.500  75.850  1.00  0.00           H
ATOM    597  C   VAL A  40      48.460  42.740  73.440  1.00  0.00           C
ATOM    598  O   VAL A  40      49.520  43.300  73.710  1.00  0.00           O
ATOM    599  N   GLY A  41      47.910  42.830  72.190  1.00  0.00           N
ATOM    600  HN  GLY A  41      47.040  42.380  72.000  1.00  0.00           H
ATOM    601  CA  GLY A  41      48.470  43.560  71.080  1.00  0.00           C
ATOM    602  HA1 GLY A  41      47.840  43.460  70.210  1.00  0.00           H
ATOM    603  HA2 GLY A  41      48.580  44.580  71.440  1.00  0.00           H
ATOM    604  C   GLY A  41      49.880  43.170  70.650  1.00  0.00           C
ATOM    605  O   GLY A  41      50.250  41.980  70.840  1.00  0.00           O
ATOM    606  N   SER A  42      50.670  44.100  70.080  1.00  0.00           N
ATOM    607  HN  SER A  42      50.380  45.020  69.850  1.00  0.00           H
ATOM    608  CA  SER A  42      51.880  43.780  69.350  1.00  0.00           C
ATOM    609  HA  SER A  42      52.530  43.150  69.940  1.00  0.00           H
ATOM    610  CB  SER A  42      51.530  43.420  67.850  1.00  0.00           C
ATOM    611  HB1 SER A  42      50.930  44.230  67.390  1.00  0.00           H
ATOM    612  HB2 SER A  42      50.870  42.520  67.910  1.00  0.00           H
ATOM    613  OG  SER A  42      52.590  42.930  66.970  1.00  0.00           O
ATOM    614  HG1 SER A  42      52.740  41.990  67.070  1.00  0.00           H
ATOM    615  C   SER A  42      52.710  45.070  69.320  1.00  0.00           C
ATOM    616  O   SER A  42      52.300  46.160  69.750  1.00  0.00           O
ATOM    617  N   LYS A  43      53.920  44.870  68.740  1.00  0.00           N
ATOM    618  HN  LYS A  43      54.130  43.960  68.410  1.00  0.00           H
ATOM    619  CA  LYS A  43      55.000  45.810  68.560  1.00  0.00           C
ATOM    620  HA  LYS A  43      54.630  46.710  69.030  1.00  0.00           H
ATOM    621  CB  LYS A  43      56.380  45.450  69.260  1.00  0.00           C
ATOM    622  HB1 LYS A  43      56.940  46.380  69.500  1.00  0.00           H
ATOM    623  HB2 LYS A  43      56.990  44.770  68.630  1.00  0.00           H
ATOM    624  CG  LYS A  43      56.140  44.800  70.610  1.00  0.00           C
ATOM    625  HG1 LYS A  43      55.840  43.750  70.420  1.00  0.00           H
ATOM    626  HG2 LYS A  43      55.290  45.300  71.120  1.00  0.00           H
ATOM    627  CD  LYS A  43      57.240  44.920  71.680  1.00  0.00           C
ATOM    628  HD1 LYS A  43      57.130  44.230  72.540  1.00  0.00           H
ATOM    629  HD2 LYS A  43      58.170  44.650  71.140  1.00  0.00           H
ATOM    630  CE  LYS A  43      57.480  46.360  72.260  1.00  0.00           C
ATOM    631  HE1 LYS A  43      56.530  46.700  72.720  1.00  0.00           H
ATOM    632  HE2 LYS A  43      57.900  47.060  71.500  1.00  0.00           H
ATOM    633  NZ  LYS A  43      58.630  46.200  73.250  1.00  0.00           N
ATOM    634  HZ1 LYS A  43      58.970  47.090  73.660  1.00  0.00           H
ATOM    635  HZ2 LYS A  43      58.320  45.520  73.970  1.00  0.00           H
ATOM    636  HZ3 LYS A  43      59.400  45.770  72.690  1.00  0.00           H
ATOM    637  C   LYS A  43      55.180  46.200  67.150  1.00  0.00           C
ATOM    638  O   LYS A  43      56.180  46.740  66.710  1.00  0.00           O
ATOM    639  N   THR A  44      54.070  45.950  66.380  1.00  0.00           N
ATOM    640  HN  THR A  44      53.270  45.530  66.800  1.00  0.00           H
ATOM    641  CA  THR A  44      54.010  46.310  64.930  1.00  0.00           C
ATOM    642  HA  THR A  44      55.020  46.360  64.550  1.00  0.00           H
ATOM    643  CB  THR A  44      53.270  45.230  64.010  1.00  0.00           C
ATOM    644  HB  THR A  44      53.680  44.230  64.290  1.00  0.00           H
ATOM    645  OG1 THR A  44      53.600  45.390  62.590  1.00  0.00           O
ATOM    646  HG1 THR A  44      54.500  45.040  62.520  1.00  0.00           H
ATOM    647  CG2 THR A  44      51.750  45.260  64.060  1.00  0.00           C
ATOM    648 HG21 THR A  44      51.270  44.990  65.030  1.00  0.00           H
ATOM    649 HG22 THR A  44      51.340  46.270  63.850  1.00  0.00           H
ATOM    650 HG23 THR A  44      51.380  44.470  63.380  1.00  0.00           H
ATOM    651  C   THR A  44      53.370  47.680  64.690  1.00  0.00           C
ATOM    652  O   THR A  44      52.820  48.230  65.610  1.00  0.00           O
ATOM    653  N   LYS A  45      53.580  48.220  63.490  1.00  0.00           N
ATOM    654  HN  LYS A  45      54.090  47.740  62.780  1.00  0.00           H
ATOM    655  CA  LYS A  45      53.050  49.590  63.250  1.00  0.00           C
ATOM    656  HA  LYS A  45      53.460  50.100  64.110  1.00  0.00           H
ATOM    657  CB  LYS A  45      53.740  50.200  62.060  1.00  0.00           C
ATOM    658  HB1 LYS A  45      53.440  51.270  62.090  1.00  0.00           H
ATOM    659  HB2 LYS A  45      53.380  49.580  61.210  1.00  0.00           H
ATOM    660  CG  LYS A  45      55.270  50.190  62.180  1.00  0.00           C
ATOM    661  HG1 LYS A  45      55.690  49.170  62.300  1.00  0.00           H
ATOM    662  HG2 LYS A  45      55.470  50.700  63.140  1.00  0.00           H
ATOM    663  CD  LYS A  45      56.120  50.940  61.020  1.00  0.00           C
ATOM    664  HD1 LYS A  45      55.840  52.010  61.170  1.00  0.00           H
ATOM    665  HD2 LYS A  45      57.180  50.670  61.220  1.00  0.00           H
ATOM    666  CE  LYS A  45      55.750  50.400  59.570  1.00  0.00           C
ATOM    667  HE1 LYS A  45      54.670  50.630  59.430  1.00  0.00           H
ATOM    668  HE2 LYS A  45      55.990  49.310  59.510  1.00  0.00           H
ATOM    669  NZ  LYS A  45      56.500  51.060  58.480  1.00  0.00           N
ATOM    670  HZ1 LYS A  45      57.500  50.820  58.640  1.00  0.00           H
ATOM    671  HZ2 LYS A  45      56.200  50.860  57.500  1.00  0.00           H
ATOM    672  HZ3 LYS A  45      56.250  52.060  58.540  1.00  0.00           H
ATOM    673  C   LYS A  45      51.560  49.810  63.360  1.00  0.00           C
ATOM    674  O   LYS A  45      50.830  48.950  62.860  1.00  0.00           O
ATOM    675  N   GLU A  46      51.060  50.810  64.020  1.00  0.00           N
ATOM    676  HN  GLU A  46      51.680  51.480  64.410  1.00  0.00           H
ATOM    677  CA  GLU A  46      49.680  51.030  64.250  1.00  0.00           C
ATOM    678  HA  GLU A  46      49.140  50.100  64.340  1.00  0.00           H
ATOM    679  CB  GLU A  46      49.360  51.890  65.530  1.00  0.00           C
ATOM    680  HB1 GLU A  46      49.460  52.990  65.360  1.00  0.00           H
ATOM    681  HB2 GLU A  46      50.030  51.710  66.390  1.00  0.00           H
ATOM    682  CG  GLU A  46      47.920  51.710  66.150  1.00  0.00           C
ATOM    683  HG1 GLU A  46      47.950  50.770  66.740  1.00  0.00           H
ATOM    684  HG2 GLU A  46      47.160  51.520  65.370  1.00  0.00           H
ATOM    685  CD  GLU A  46      47.530  52.750  67.190  1.00  0.00           C
ATOM    686  OE1 GLU A  46      48.020  52.660  68.360  1.00  0.00           O
ATOM    687  OE2 GLU A  46      46.640  53.620  66.850  1.00  0.00           O
ATOM    688  C   GLU A  46      49.120  51.830  63.060  1.00  0.00           C
ATOM    689  O   GLU A  46      49.140  53.060  62.890  1.00  0.00           O
ATOM    690  N   GLY A  47      48.550  51.040  62.100  1.00  0.00           N
ATOM    691  HN  GLY A  47      48.450  50.050  62.240  1.00  0.00           H
ATOM    692  CA  GLY A  47      48.350  51.630  60.800  1.00  0.00           C
ATOM    693  HA1 GLY A  47      49.270  52.100  60.480  1.00  0.00           H
ATOM    694  HA2 GLY A  47      48.130  50.840  60.090  1.00  0.00           H
ATOM    695  C   GLY A  47      47.260  52.720  60.670  1.00  0.00           C
ATOM    696  O   GLY A  47      47.300  53.660  59.850  1.00  0.00           O
ATOM    697  N   VAL A  48      46.230  52.590  61.490  1.00  0.00           N
ATOM    698  HN  VAL A  48      46.350  51.790  62.070  1.00  0.00           H
ATOM    699  CA  VAL A  48      45.000  53.370  61.520  1.00  0.00           C
ATOM    700  HA  VAL A  48      45.150  54.300  60.980  1.00  0.00           H
ATOM    701  CB  VAL A  48      43.850  52.560  60.920  1.00  0.00           C
ATOM    702  HB  VAL A  48      43.830  51.610  61.490  1.00  0.00           H
ATOM    703  CG1 VAL A  48      42.510  53.290  61.130  1.00  0.00           C
ATOM    704 HG11 VAL A  48      41.700  52.800  60.560  1.00  0.00           H
ATOM    705 HG12 VAL A  48      42.140  53.220  62.180  1.00  0.00           H
ATOM    706 HG13 VAL A  48      42.570  54.360  60.860  1.00  0.00           H
ATOM    707  CG2 VAL A  48      43.970  52.240  59.410  1.00  0.00           C
ATOM    708 HG21 VAL A  48      43.120  51.650  58.990  1.00  0.00           H
ATOM    709 HG22 VAL A  48      44.130  53.190  58.850  1.00  0.00           H
ATOM    710 HG23 VAL A  48      44.900  51.660  59.270  1.00  0.00           H
ATOM    711  C   VAL A  48      44.710  53.840  62.940  1.00  0.00           C
ATOM    712  O   VAL A  48      44.740  53.070  63.900  1.00  0.00           O
ATOM    713  N   VAL A  49      44.460  55.130  63.150  1.00  0.00           N
ATOM    714  HN  VAL A  49      44.530  55.700  62.330  1.00  0.00           H
ATOM    715  CA  VAL A  49      44.290  55.860  64.380  1.00  0.00           C
ATOM    716  HA  VAL A  49      45.280  56.020  64.800  1.00  0.00           H
ATOM    717  CB  VAL A  49      43.950  57.320  64.070  1.00  0.00           C
ATOM    718  HB  VAL A  49      42.840  57.400  63.980  1.00  0.00           H
ATOM    719  CG1 VAL A  49      44.420  58.260  65.240  1.00  0.00           C
ATOM    720 HG11 VAL A  49      45.530  58.280  65.250  1.00  0.00           H
ATOM    721 HG12 VAL A  49      43.980  59.280  65.220  1.00  0.00           H
ATOM    722 HG13 VAL A  49      44.030  57.860  66.200  1.00  0.00           H
ATOM    723  CG2 VAL A  49      44.660  57.840  62.780  1.00  0.00           C
ATOM    724 HG21 VAL A  49      45.760  57.680  62.790  1.00  0.00           H
ATOM    725 HG22 VAL A  49      44.250  57.250  61.930  1.00  0.00           H
ATOM    726 HG23 VAL A  49      44.440  58.910  62.600  1.00  0.00           H
ATOM    727  C   VAL A  49      43.370  55.200  65.310  1.00  0.00           C
ATOM    728  O   VAL A  49      42.280  54.690  64.940  1.00  0.00           O
ATOM    729  N   HIS A  50      43.750  55.190  66.620  1.00  0.00           N
ATOM    730  HN  HIS A  50      44.740  55.250  66.730  1.00  0.00           H
ATOM    731  CA  HIS A  50      42.950  54.930  67.830  1.00  0.00           C
ATOM    732  HA  HIS A  50      43.490  55.290  68.700  1.00  0.00           H
ATOM    733  CB  HIS A  50      41.540  55.540  67.730  1.00  0.00           C
ATOM    734  HB1 HIS A  50      41.020  55.410  68.710  1.00  0.00           H
ATOM    735  HB2 HIS A  50      40.980  54.920  67.000  1.00  0.00           H
ATOM    736  ND1 HIS A  50      41.930  57.930  68.220  1.00  0.00           N
ATOM    737  CG  HIS A  50      41.570  56.960  67.320  1.00  0.00           C
ATOM    738  CE1 HIS A  50      41.630  59.060  67.650  1.00  0.00           C
ATOM    739  HE1 HIS A  50      41.690  60.010  68.180  1.00  0.00           H
ATOM    740  NE2 HIS A  50      41.200  58.890  66.390  1.00  0.00           N
ATOM    741  HE2 HIS A  50      41.030  59.590  65.700  1.00  0.00           H
ATOM    742  CD2 HIS A  50      41.210  57.490  66.170  1.00  0.00           C
ATOM    743  HD2 HIS A  50      40.920  56.930  65.290  1.00  0.00           H
ATOM    744  C   HIS A  50      42.960  53.350  68.150  1.00  0.00           C
ATOM    745  O   HIS A  50      41.950  52.910  68.640  1.00  0.00           O
ATOM    746  N   GLY A  51      44.020  52.610  67.760  1.00  0.00           N
ATOM    747  HN  GLY A  51      44.830  53.100  67.430  1.00  0.00           H
ATOM    748  CA  GLY A  51      44.280  51.190  68.050  1.00  0.00           C
ATOM    749  HA1 GLY A  51      45.270  50.980  67.680  1.00  0.00           H
ATOM    750  HA2 GLY A  51      44.150  50.950  69.100  1.00  0.00           H
ATOM    751  C   GLY A  51      43.440  50.270  67.210  1.00  0.00           C
ATOM    752  O   GLY A  51      43.240  49.130  67.510  1.00  0.00           O
ATOM    753  N   VAL A  52      42.820  50.770  66.060  1.00  0.00           N
ATOM    754  HN  VAL A  52      42.940  51.740  65.880  1.00  0.00           H
ATOM    755  CA  VAL A  52      41.860  50.040  65.200  1.00  0.00           C
ATOM    756  HA  VAL A  52      41.120  49.740  65.930  1.00  0.00           H
ATOM    757  CB  VAL A  52      41.120  50.920  64.300  1.00  0.00           C
ATOM    758  HB  VAL A  52      41.750  51.740  63.890  1.00  0.00           H
ATOM    759  CG1 VAL A  52      40.370  50.240  63.120  1.00  0.00           C
ATOM    760 HG11 VAL A  52      41.120  49.960  62.360  1.00  0.00           H
ATOM    761 HG12 VAL A  52      39.940  49.290  63.500  1.00  0.00           H
ATOM    762 HG13 VAL A  52      39.590  50.900  62.680  1.00  0.00           H
ATOM    763  CG2 VAL A  52      40.080  51.620  65.280  1.00  0.00           C
ATOM    764 HG21 VAL A  52      39.660  52.560  64.850  1.00  0.00           H
ATOM    765 HG22 VAL A  52      39.160  51.010  65.410  1.00  0.00           H
ATOM    766 HG23 VAL A  52      40.410  51.880  66.310  1.00  0.00           H
ATOM    767  C   VAL A  52      42.480  48.750  64.580  1.00  0.00           C
ATOM    768  O   VAL A  52      43.650  48.720  64.140  1.00  0.00           O
ATOM    769  N   ALA A  53      41.770  47.580  64.670  1.00  0.00           N
ATOM    770  HN  ALA A  53      40.880  47.660  65.100  1.00  0.00           H
ATOM    771  CA  ALA A  53      42.370  46.240  64.570  1.00  0.00           C
ATOM    772  HA  ALA A  53      43.430  46.370  64.450  1.00  0.00           H
ATOM    773  CB  ALA A  53      42.030  45.440  65.830  1.00  0.00           C
ATOM    774  HB1 ALA A  53      40.950  45.200  65.950  1.00  0.00           H
ATOM    775  HB2 ALA A  53      42.460  44.420  65.930  1.00  0.00           H
ATOM    776  HB3 ALA A  53      42.320  46.010  66.740  1.00  0.00           H
ATOM    777  C   ALA A  53      41.880  45.470  63.350  1.00  0.00           C
ATOM    778  O   ALA A  53      42.010  44.280  63.180  1.00  0.00           O
ATOM    779  N   THR A  54      41.140  46.190  62.430  1.00  0.00           N
ATOM    780  HN  THR A  54      40.810  47.130  62.520  1.00  0.00           H
ATOM    781  CA  THR A  54      40.680  45.630  61.180  1.00  0.00           C
ATOM    782  HA  THR A  54      40.530  44.570  61.320  1.00  0.00           H
ATOM    783  CB  THR A  54      39.480  46.360  60.660  1.00  0.00           C
ATOM    784  HB  THR A  54      39.160  46.090  59.630  1.00  0.00           H
ATOM    785  OG1 THR A  54      39.570  47.760  60.760  1.00  0.00           O
ATOM    786  HG1 THR A  54      38.710  48.170  60.630  1.00  0.00           H
ATOM    787  CG2 THR A  54      38.290  45.920  61.550  1.00  0.00           C
ATOM    788 HG21 THR A  54      38.190  44.830  61.720  1.00  0.00           H
ATOM    789 HG22 THR A  54      38.380  46.400  62.550  1.00  0.00           H
ATOM    790 HG23 THR A  54      37.320  46.160  61.070  1.00  0.00           H
ATOM    791  C   THR A  54      41.820  45.650  60.160  1.00  0.00           C
ATOM    792  O   THR A  54      41.680  44.970  59.130  1.00  0.00           O
ATOM    793  N   VAL A  55      42.910  46.310  60.410  1.00  0.00           N
ATOM    794  HN  VAL A  55      43.010  46.770  61.290  1.00  0.00           H
ATOM    795  CA  VAL A  55      44.060  46.520  59.670  1.00  0.00           C
ATOM    796  HA  VAL A  55      43.750  46.780  58.670  1.00  0.00           H
ATOM    797  CB  VAL A  55      45.060  47.510  60.240  1.00  0.00           C
ATOM    798  HB  VAL A  55      45.970  47.630  59.620  1.00  0.00           H
ATOM    799  CG1 VAL A  55      44.340  48.850  60.310  1.00  0.00           C
ATOM    800 HG11 VAL A  55      45.030  49.690  60.570  1.00  0.00           H
ATOM    801 HG12 VAL A  55      44.050  49.050  59.260  1.00  0.00           H
ATOM    802 HG13 VAL A  55      43.420  48.810  60.930  1.00  0.00           H
ATOM    803  CG2 VAL A  55      45.550  47.060  61.700  1.00  0.00           C
ATOM    804 HG21 VAL A  55      45.930  46.010  61.720  1.00  0.00           H
ATOM    805 HG22 VAL A  55      46.310  47.780  62.080  1.00  0.00           H
ATOM    806 HG23 VAL A  55      44.720  47.160  62.440  1.00  0.00           H
ATOM    807  C   VAL A  55      44.830  45.190  59.330  1.00  0.00           C
ATOM    808  O   VAL A  55      44.740  44.160  59.980  1.00  0.00           O
ATOM    809  N   ALA A  56      45.530  45.280  58.190  1.00  0.00           N
ATOM    810  HN  ALA A  56      45.570  46.040  57.540  1.00  0.00           H
ATOM    811  CA  ALA A  56      46.230  44.050  57.660  1.00  0.00           C
ATOM    812  HA  ALA A  56      45.550  43.240  57.850  1.00  0.00           H
ATOM    813  CB  ALA A  56      46.460  44.210  56.200  1.00  0.00           C
ATOM    814  HB1 ALA A  56      47.200  45.030  56.070  1.00  0.00           H
ATOM    815  HB2 ALA A  56      46.850  43.280  55.730  1.00  0.00           H
ATOM    816  HB3 ALA A  56      45.560  44.490  55.610  1.00  0.00           H
ATOM    817  C   ALA A  56      47.590  43.750  58.150  1.00  0.00           C
ATOM    818  O   ALA A  56      48.240  44.620  58.720  1.00  0.00           O
ATOM    819  N   GLU A  57      48.110  42.520  57.980  1.00  0.00           N
ATOM    820  HN  GLU A  57      47.480  41.840  57.610  1.00  0.00           H
ATOM    821  CA  GLU A  57      49.300  42.030  58.640  1.00  0.00           C
ATOM    822  HA  GLU A  57      49.140  42.180  59.700  1.00  0.00           H
ATOM    823  CB  GLU A  57      49.350  40.560  58.390  1.00  0.00           C
ATOM    824  HB1 GLU A  57      50.240  40.140  58.900  1.00  0.00           H
ATOM    825  HB2 GLU A  57      49.380  40.360  57.300  1.00  0.00           H
ATOM    826  CG  GLU A  57      48.270  39.700  59.170  1.00  0.00           C
ATOM    827  HG1 GLU A  57      48.540  38.630  59.230  1.00  0.00           H
ATOM    828  HG2 GLU A  57      47.360  39.920  58.570  1.00  0.00           H
ATOM    829  CD  GLU A  57      48.010  40.170  60.670  1.00  0.00           C
ATOM    830  OE1 GLU A  57      48.770  39.650  61.540  1.00  0.00           O
ATOM    831  OE2 GLU A  57      46.950  40.760  60.950  1.00  0.00           O
ATOM    832  C   GLU A  57      50.590  42.720  58.370  1.00  0.00           C
ATOM    833  O   GLU A  57      50.820  43.360  57.370  1.00  0.00           O
ATOM    834  N   LYS A  58      51.530  42.590  59.350  1.00  0.00           N
ATOM    835  HN  LYS A  58      51.400  42.140  60.220  1.00  0.00           H
ATOM    836  CA  LYS A  58      52.940  43.120  59.360  1.00  0.00           C
ATOM    837  HA  LYS A  58      52.900  44.200  59.230  1.00  0.00           H
ATOM    838  CB  LYS A  58      53.510  42.710  60.760  1.00  0.00           C
ATOM    839  HB1 LYS A  58      52.730  42.950  61.510  1.00  0.00           H
ATOM    840  HB2 LYS A  58      54.490  43.220  60.840  1.00  0.00           H
ATOM    841  CG  LYS A  58      53.750  41.150  60.900  1.00  0.00           C
ATOM    842  HG1 LYS A  58      54.510  40.830  60.150  1.00  0.00           H
ATOM    843  HG2 LYS A  58      52.780  40.610  60.820  1.00  0.00           H
ATOM    844  CD  LYS A  58      54.370  40.850  62.280  1.00  0.00           C
ATOM    845  HD1 LYS A  58      54.590  39.760  62.320  1.00  0.00           H
ATOM    846  HD2 LYS A  58      55.310  41.430  62.430  1.00  0.00           H
ATOM    847  CE  LYS A  58      53.400  41.020  63.480  1.00  0.00           C
ATOM    848  HE1 LYS A  58      52.510  40.380  63.290  1.00  0.00           H
ATOM    849  HE2 LYS A  58      52.920  42.020  63.470  1.00  0.00           H
ATOM    850  NZ  LYS A  58      54.080  40.740  64.710  1.00  0.00           N
ATOM    851  HZ1 LYS A  58      53.410  40.860  65.490  1.00  0.00           H
ATOM    852  HZ2 LYS A  58      54.480  39.790  64.800  1.00  0.00           H
ATOM    853  HZ3 LYS A  58      54.940  41.310  64.850  1.00  0.00           H
ATOM    854  C   LYS A  58      53.690  42.440  58.170  1.00  0.00           C
ATOM    855  O   LYS A  58      53.380  41.330  57.660  1.00  0.00           O
ATOM    856  N   THR A  59      54.670  43.180  57.520  1.00  0.00           N
ATOM    857  HN  THR A  59      54.670  44.160  57.690  1.00  0.00           H
ATOM    858  CA  THR A  59      55.500  42.670  56.410  1.00  0.00           C
ATOM    859  HA  THR A  59      54.820  42.560  55.570  1.00  0.00           H
ATOM    860  CB  THR A  59      56.440  43.730  55.900  1.00  0.00           C
ATOM    861  HB  THR A  59      55.760  44.610  55.950  1.00  0.00           H
ATOM    862  OG1 THR A  59      56.840  43.480  54.610  1.00  0.00           O
ATOM    863  HG1 THR A  59      57.560  44.110  54.460  1.00  0.00           H
ATOM    864  CG2 THR A  59      57.680  43.930  56.730  1.00  0.00           C
ATOM    865 HG21 THR A  59      58.340  44.780  56.450  1.00  0.00           H
ATOM    866 HG22 THR A  59      57.340  44.080  57.780  1.00  0.00           H
ATOM    867 HG23 THR A  59      58.340  43.030  56.740  1.00  0.00           H
ATOM    868  C   THR A  59      56.150  41.260  56.640  1.00  0.00           C
ATOM    869  O   THR A  59      56.740  40.900  57.660  1.00  0.00           O
ATOM    870  N   LYS A  60      56.070  40.530  55.490  1.00  0.00           N
ATOM    871  HN  LYS A  60      55.740  40.960  54.650  1.00  0.00           H
ATOM    872  CA  LYS A  60      56.720  39.210  55.410  1.00  0.00           C
ATOM    873  HA  LYS A  60      56.510  38.820  56.390  1.00  0.00           H
ATOM    874  CB  LYS A  60      56.090  38.320  54.380  1.00  0.00           C
ATOM    875  HB1 LYS A  60      56.600  37.340  54.350  1.00  0.00           H
ATOM    876  HB2 LYS A  60      56.250  38.810  53.400  1.00  0.00           H
ATOM    877  CG  LYS A  60      54.620  38.030  54.720  1.00  0.00           C
ATOM    878  HG1 LYS A  60      54.130  39.000  54.930  1.00  0.00           H
ATOM    879  HG2 LYS A  60      54.420  37.320  55.550  1.00  0.00           H
ATOM    880  CD  LYS A  60      53.970  37.570  53.420  1.00  0.00           C
ATOM    881  HD1 LYS A  60      54.040  38.370  52.660  1.00  0.00           H
ATOM    882  HD2 LYS A  60      54.640  36.780  53.020  1.00  0.00           H
ATOM    883  CE  LYS A  60      52.610  37.000  53.610  1.00  0.00           C
ATOM    884  HE1 LYS A  60      52.630  36.180  54.360  1.00  0.00           H
ATOM    885  HE2 LYS A  60      52.320  36.670  52.590  1.00  0.00           H
ATOM    886  NZ  LYS A  60      51.640  38.080  54.030  1.00  0.00           N
ATOM    887  HZ1 LYS A  60      50.740  37.660  54.320  1.00  0.00           H
ATOM    888  HZ2 LYS A  60      52.080  38.610  54.810  1.00  0.00           H
ATOM    889  HZ3 LYS A  60      51.540  38.750  53.230  1.00  0.00           H
ATOM    890  C   LYS A  60      58.280  39.290  55.320  1.00  0.00           C
ATOM    891  O   LYS A  60      58.970  38.360  55.720  1.00  0.00           O
ATOM    892  N   GLU A  61      58.780  40.420  54.750  1.00  0.00           N
ATOM    893  HN  GLU A  61      58.340  41.270  54.450  1.00  0.00           H
ATOM    894  CA  GLU A  61      60.190  40.620  54.510  1.00  0.00           C
ATOM    895  HA  GLU A  61      60.460  39.740  53.950  1.00  0.00           H
ATOM    896  CB  GLU A  61      60.520  41.950  53.860  1.00  0.00           C
ATOM    897  HB1 GLU A  61      61.620  42.110  53.810  1.00  0.00           H
ATOM    898  HB2 GLU A  61      59.960  42.700  54.450  1.00  0.00           H
ATOM    899  CG  GLU A  61      60.160  41.960  52.350  1.00  0.00           C
ATOM    900  HG1 GLU A  61      59.070  42.020  52.140  1.00  0.00           H
ATOM    901  HG2 GLU A  61      60.420  40.970  51.910  1.00  0.00           H
ATOM    902  CD  GLU A  61      60.870  43.070  51.640  1.00  0.00           C
ATOM    903  OE1 GLU A  61      60.260  44.050  51.270  1.00  0.00           O
ATOM    904  OE2 GLU A  61      62.050  42.860  51.350  1.00  0.00           O
ATOM    905  C   GLU A  61      61.190  40.510  55.710  1.00  0.00           C
ATOM    906  O   GLU A  61      62.210  39.800  55.660  1.00  0.00           O
ATOM    907  N   GLN A  62      60.910  41.300  56.760  1.00  0.00           N
ATOM    908  HN  GLN A  62      60.070  41.850  56.840  1.00  0.00           H
ATOM    909  CA  GLN A  62      61.600  41.160  58.000  1.00  0.00           C
ATOM    910  HA  GLN A  62      62.110  40.210  58.060  1.00  0.00           H
ATOM    911  CB  GLN A  62      62.840  42.160  58.140  1.00  0.00           C
ATOM    912  HB1 GLN A  62      63.690  41.890  57.470  1.00  0.00           H
ATOM    913  HB2 GLN A  62      63.070  42.040  59.220  1.00  0.00           H
ATOM    914  CG  GLN A  62      62.570  43.740  57.910  1.00  0.00           C
ATOM    915  HG1 GLN A  62      63.420  44.300  58.350  1.00  0.00           H
ATOM    916  HG2 GLN A  62      61.640  44.090  58.400  1.00  0.00           H
ATOM    917  CD  GLN A  62      62.510  44.190  56.420  1.00  0.00           C
ATOM    918  OE1 GLN A  62      61.420  44.600  55.970  1.00  0.00           O
ATOM    919  NE2 GLN A  62      63.550  43.900  55.570  1.00  0.00           N
ATOM    920 HE21 GLN A  62      64.250  43.230  55.800  1.00  0.00           H
ATOM    921 HE22 GLN A  62      63.510  44.230  54.620  1.00  0.00           H
ATOM    922  C   GLN A  62      60.590  41.300  59.070  1.00  0.00           C
ATOM    923  O   GLN A  62      59.800  42.160  59.100  1.00  0.00           O
ATOM    924  N   VAL A  63      60.590  40.370  60.010  1.00  0.00           N
ATOM    925  HN  VAL A  63      61.220  39.610  60.130  1.00  0.00           H
ATOM    926  CA  VAL A  63      59.500  40.290  60.970  1.00  0.00           C
ATOM    927  HA  VAL A  63      58.630  40.800  60.600  1.00  0.00           H
ATOM    928  CB  VAL A  63      58.890  38.890  61.180  1.00  0.00           C
ATOM    929  HB  VAL A  63      59.610  38.210  61.670  1.00  0.00           H
ATOM    930  CG1 VAL A  63      57.680  38.900  62.140  1.00  0.00           C
ATOM    931 HG11 VAL A  63      58.010  39.120  63.170  1.00  0.00           H
ATOM    932 HG12 VAL A  63      57.060  39.780  61.870  1.00  0.00           H
ATOM    933 HG13 VAL A  63      57.140  37.930  62.200  1.00  0.00           H
ATOM    934  CG2 VAL A  63      58.440  38.320  59.850  1.00  0.00           C
ATOM    935 HG21 VAL A  63      58.270  37.220  59.940  1.00  0.00           H
ATOM    936 HG22 VAL A  63      57.390  38.590  59.610  1.00  0.00           H
ATOM    937 HG23 VAL A  63      59.120  38.410  58.980  1.00  0.00           H
ATOM    938  C   VAL A  63      59.980  40.910  62.310  1.00  0.00           C
ATOM    939  O   VAL A  63      60.550  40.210  63.100  1.00  0.00           O
ATOM    940  N   THR A  64      59.750  42.200  62.540  1.00  0.00           N
ATOM    941  HN  THR A  64      59.240  42.790  61.920  1.00  0.00           H
ATOM    942  CA  THR A  64      60.530  42.890  63.530  1.00  0.00           C
ATOM    943  HA  THR A  64      60.960  42.110  64.140  1.00  0.00           H
ATOM    944  CB  THR A  64      61.620  43.820  62.980  1.00  0.00           C
ATOM    945  HB  THR A  64      62.400  43.150  62.550  1.00  0.00           H
ATOM    946  OG1 THR A  64      62.180  44.680  63.920  1.00  0.00           O
ATOM    947  HG1 THR A  64      62.740  44.180  64.510  1.00  0.00           H
ATOM    948  CG2 THR A  64      61.110  44.710  61.810  1.00  0.00           C
ATOM    949 HG21 THR A  64      60.220  45.320  62.060  1.00  0.00           H
ATOM    950 HG22 THR A  64      61.960  45.300  61.390  1.00  0.00           H
ATOM    951 HG23 THR A  64      60.820  44.030  60.980  1.00  0.00           H
ATOM    952  C   THR A  64      59.590  43.630  64.450  1.00  0.00           C
ATOM    953  O   THR A  64      58.560  44.180  63.940  1.00  0.00           O
ATOM    954  N   ASN A  65      59.910  43.590  65.760  1.00  0.00           N
ATOM    955  HN  ASN A  65      60.570  42.890  66.020  1.00  0.00           H
ATOM    956  CA  ASN A  65      59.220  44.440  66.790  1.00  0.00           C
ATOM    957  HA  ASN A  65      58.160  44.470  66.570  1.00  0.00           H
ATOM    958  CB  ASN A  65      59.310  43.850  68.250  1.00  0.00           C
ATOM    959  HB1 ASN A  65      58.900  44.550  69.020  1.00  0.00           H
ATOM    960  HB2 ASN A  65      60.390  43.710  68.480  1.00  0.00           H
ATOM    961  CG  ASN A  65      58.560  42.560  68.410  1.00  0.00           C
ATOM    962  OD1 ASN A  65      57.730  42.180  67.600  1.00  0.00           O
ATOM    963  ND2 ASN A  65      59.000  41.790  69.430  1.00  0.00           N
ATOM    964 HD21 ASN A  65      59.610  42.130  70.160  1.00  0.00           H
ATOM    965 HD22 ASN A  65      58.610  40.880  69.500  1.00  0.00           H
ATOM    966  C   ASN A  65      59.780  45.810  66.810  1.00  0.00           C
ATOM    967  O   ASN A  65      60.930  46.080  67.180  1.00  0.00           O
ATOM    968  N   VAL A  66      58.980  46.770  66.320  1.00  0.00           N
ATOM    969  HN  VAL A  66      58.030  46.560  66.130  1.00  0.00           H
ATOM    970  CA  VAL A  66      59.460  48.040  65.970  1.00  0.00           C
ATOM    971  HA  VAL A  66      60.520  47.970  65.750  1.00  0.00           H
ATOM    972  CB  VAL A  66      58.690  48.620  64.770  1.00  0.00           C
ATOM    973  HB  VAL A  66      57.650  48.550  65.150  1.00  0.00           H
ATOM    974  CG1 VAL A  66      59.030  50.100  64.430  1.00  0.00           C
ATOM    975 HG11 VAL A  66      58.500  50.810  65.100  1.00  0.00           H
ATOM    976 HG12 VAL A  66      60.120  50.300  64.510  1.00  0.00           H
ATOM    977 HG13 VAL A  66      58.740  50.530  63.450  1.00  0.00           H
ATOM    978  CG2 VAL A  66      58.880  47.830  63.470  1.00  0.00           C
ATOM    979 HG21 VAL A  66      58.680  46.740  63.570  1.00  0.00           H
ATOM    980 HG22 VAL A  66      58.150  48.170  62.710  1.00  0.00           H
ATOM    981 HG23 VAL A  66      59.930  47.890  63.110  1.00  0.00           H
ATOM    982  C   VAL A  66      59.230  48.940  67.200  1.00  0.00           C
ATOM    983  O   VAL A  66      58.280  48.850  67.930  1.00  0.00           O
ATOM    984  N   GLY A  67      60.210  49.810  67.480  1.00  0.00           N
ATOM    985  HN  GLY A  67      61.090  49.750  67.010  1.00  0.00           H
ATOM    986  CA  GLY A  67      60.170  50.830  68.470  1.00  0.00           C
ATOM    987  HA1 GLY A  67      61.180  51.220  68.530  1.00  0.00           H
ATOM    988  HA2 GLY A  67      59.490  51.580  68.080  1.00  0.00           H
ATOM    989  C   GLY A  67      59.870  50.600  69.920  1.00  0.00           C
ATOM    990  O   GLY A  67      59.460  49.540  70.420  1.00  0.00           O
ATOM    991  N   GLY A  68      60.190  51.630  70.660  1.00  0.00           N
ATOM    992  HN  GLY A  68      60.600  52.450  70.270  1.00  0.00           H
ATOM    993  CA  GLY A  68      59.970  51.670  72.110  1.00  0.00           C
ATOM    994  HA1 GLY A  68      60.210  50.730  72.580  1.00  0.00           H
ATOM    995  HA2 GLY A  68      60.650  52.430  72.460  1.00  0.00           H
ATOM    996  C   GLY A  68      58.590  52.200  72.510  1.00  0.00           C
ATOM    997  O   GLY A  68      57.600  51.470  72.270  1.00  0.00           O
ATOM    998  N   ALA A  69      58.480  53.350  73.100  1.00  0.00           N
ATOM    999  HN  ALA A  69      59.260  53.960  73.210  1.00  0.00           H
ATOM   1000  CA  ALA A  69      57.210  53.880  73.570  1.00  0.00           C
ATOM   1001  HA  ALA A  69      56.420  53.570  72.900  1.00  0.00           H
ATOM   1002  CB  ALA A  69      56.840  53.410  74.960  1.00  0.00           C
ATOM   1003  HB1 ALA A  69      55.890  53.840  75.350  1.00  0.00           H
ATOM   1004  HB2 ALA A  69      56.670  52.320  74.910  1.00  0.00           H
ATOM   1005  HB3 ALA A  69      57.620  53.650  75.710  1.00  0.00           H
ATOM   1006  C   ALA A  69      57.280  55.400  73.620  1.00  0.00           C
ATOM   1007  O   ALA A  69      58.290  56.020  73.390  1.00  0.00           O
ATOM   1008  N   VAL A  70      56.090  55.990  73.820  1.00  0.00           N
ATOM   1009  HN  VAL A  70      55.290  55.420  73.940  1.00  0.00           H
ATOM   1010  CA  VAL A  70      55.850  57.390  74.040  1.00  0.00           C
ATOM   1011  HA  VAL A  70      56.590  57.920  73.460  1.00  0.00           H
ATOM   1012  CB  VAL A  70      54.430  57.840  73.480  1.00  0.00           C
ATOM   1013  HB  VAL A  70      54.380  57.260  72.540  1.00  0.00           H
ATOM   1014  CG1 VAL A  70      53.370  57.200  74.350  1.00  0.00           C
ATOM   1015 HG11 VAL A  70      53.470  56.150  74.680  1.00  0.00           H
ATOM   1016 HG12 VAL A  70      53.250  57.790  75.290  1.00  0.00           H
ATOM   1017 HG13 VAL A  70      52.370  57.370  73.880  1.00  0.00           H
ATOM   1018  CG2 VAL A  70      54.110  59.370  73.320  1.00  0.00           C
ATOM   1019 HG21 VAL A  70      54.410  59.970  74.210  1.00  0.00           H
ATOM   1020 HG22 VAL A  70      54.790  59.630  72.480  1.00  0.00           H
ATOM   1021 HG23 VAL A  70      53.070  59.560  73.010  1.00  0.00           H
ATOM   1022  C   VAL A  70      56.100  57.780  75.510  1.00  0.00           C
ATOM   1023  O   VAL A  70      55.940  56.940  76.370  1.00  0.00           O
ATOM   1024  N   VAL A  71      56.690  58.970  75.740  1.00  0.00           N
ATOM   1025  HN  VAL A  71      56.990  59.440  74.910  1.00  0.00           H
ATOM   1026  CA  VAL A  71      57.010  59.450  77.130  1.00  0.00           C
ATOM   1027  HA  VAL A  71      57.840  58.840  77.460  1.00  0.00           H
ATOM   1028  CB  VAL A  71      57.610  60.790  77.060  1.00  0.00           C
ATOM   1029  HB  VAL A  71      57.870  61.030  78.110  1.00  0.00           H
ATOM   1030  CG1 VAL A  71      58.960  60.830  76.260  1.00  0.00           C
ATOM   1031 HG11 VAL A  71      59.590  60.010  76.650  1.00  0.00           H
ATOM   1032 HG12 VAL A  71      58.770  60.680  75.170  1.00  0.00           H
ATOM   1033 HG13 VAL A  71      59.510  61.790  76.330  1.00  0.00           H
ATOM   1034  CG2 VAL A  71      56.680  61.690  76.360  1.00  0.00           C
ATOM   1035 HG21 VAL A  71      55.670  61.550  76.780  1.00  0.00           H
ATOM   1036 HG22 VAL A  71      56.890  62.780  76.470  1.00  0.00           H
ATOM   1037 HG23 VAL A  71      56.630  61.470  75.270  1.00  0.00           H
ATOM   1038  C   VAL A  71      55.970  59.270  78.280  1.00  0.00           C
ATOM   1039  O   VAL A  71      54.830  58.950  78.100  1.00  0.00           O
ATOM   1040  N   THR A  72      56.430  59.600  79.480  1.00  0.00           N
ATOM   1041  HN  THR A  72      57.430  59.680  79.460  1.00  0.00           H
ATOM   1042  CA  THR A  72      55.690  59.830  80.740  1.00  0.00           C
ATOM   1043  HA  THR A  72      54.670  59.910  80.400  1.00  0.00           H
ATOM   1044  CB  THR A  72      55.550  58.660  81.800  1.00  0.00           C
ATOM   1045  HB  THR A  72      55.140  57.740  81.320  1.00  0.00           H
ATOM   1046  OG1 THR A  72      54.670  59.090  82.890  1.00  0.00           O
ATOM   1047  HG1 THR A  72      53.950  59.670  82.630  1.00  0.00           H
ATOM   1048  CG2 THR A  72      56.910  58.220  82.500  1.00  0.00           C
ATOM   1049 HG21 THR A  72      57.620  57.920  81.690  1.00  0.00           H
ATOM   1050 HG22 THR A  72      57.290  59.050  83.140  1.00  0.00           H
ATOM   1051 HG23 THR A  72      56.640  57.330  83.110  1.00  0.00           H
ATOM   1052  C   THR A  72      56.060  61.190  81.330  1.00  0.00           C
ATOM   1053  O   THR A  72      57.210  61.640  81.250  1.00  0.00           O
ATOM   1054  N   GLY A  73      55.030  61.850  81.840  1.00  0.00           N
ATOM   1055  HN  GLY A  73      54.140  61.390  81.840  1.00  0.00           H
ATOM   1056  CA  GLY A  73      55.180  63.080  82.540  1.00  0.00           C
ATOM   1057  HA1 GLY A  73      56.240  63.260  82.490  1.00  0.00           H
ATOM   1058  HA2 GLY A  73      54.620  63.820  81.990  1.00  0.00           H
ATOM   1059  C   GLY A  73      54.730  63.210  83.950  1.00  0.00           C
ATOM   1060  O   GLY A  73      54.990  62.400  84.840  1.00  0.00           O
ATOM   1061  N   VAL A  74      54.060  64.350  84.180  1.00  0.00           N
ATOM   1062  HN  VAL A  74      53.930  65.030  83.460  1.00  0.00           H
ATOM   1063  CA  VAL A  74      53.780  64.900  85.450  1.00  0.00           C
ATOM   1064  HA  VAL A  74      54.660  64.970  86.080  1.00  0.00           H
ATOM   1065  CB  VAL A  74      53.310  66.280  85.230  1.00  0.00           C
ATOM   1066  HB  VAL A  74      52.430  66.230  84.540  1.00  0.00           H
ATOM   1067  CG1 VAL A  74      52.670  66.990  86.480  1.00  0.00           C
ATOM   1068 HG11 VAL A  74      53.360  66.870  87.350  1.00  0.00           H
ATOM   1069 HG12 VAL A  74      52.470  68.070  86.320  1.00  0.00           H
ATOM   1070 HG13 VAL A  74      51.690  66.490  86.610  1.00  0.00           H
ATOM   1071  CG2 VAL A  74      54.440  67.180  84.590  1.00  0.00           C
ATOM   1072 HG21 VAL A  74      54.750  66.650  83.670  1.00  0.00           H
ATOM   1073 HG22 VAL A  74      54.020  68.180  84.330  1.00  0.00           H
ATOM   1074 HG23 VAL A  74      55.350  67.240  85.230  1.00  0.00           H
ATOM   1075  C   VAL A  74      52.790  64.090  86.230  1.00  0.00           C
ATOM   1076  O   VAL A  74      51.880  63.410  85.680  1.00  0.00           O
ATOM   1077  N   THR A  75      53.050  63.980  87.510  1.00  0.00           N
ATOM   1078  HN  THR A  75      53.730  64.580  87.920  1.00  0.00           H
ATOM   1079  CA  THR A  75      52.360  63.150  88.520  1.00  0.00           C
ATOM   1080  HA  THR A  75      52.170  62.170  88.110  1.00  0.00           H
ATOM   1081  CB  THR A  75      53.090  63.070  89.850  1.00  0.00           C
ATOM   1082  HB  THR A  75      54.100  62.660  89.610  1.00  0.00           H
ATOM   1083  OG1 THR A  75      52.570  62.140  90.750  1.00  0.00           O
ATOM   1084  HG1 THR A  75      53.290  62.010  91.370  1.00  0.00           H
ATOM   1085  CG2 THR A  75      53.250  64.470  90.600  1.00  0.00           C
ATOM   1086 HG21 THR A  75      53.340  65.250  89.820  1.00  0.00           H
ATOM   1087 HG22 THR A  75      52.340  64.640  91.220  1.00  0.00           H
ATOM   1088 HG23 THR A  75      54.120  64.630  91.270  1.00  0.00           H
ATOM   1089  C   THR A  75      51.000  63.730  88.750  1.00  0.00           C
ATOM   1090  O   THR A  75      50.770  64.930  88.710  1.00  0.00           O
ATOM   1091  N   ALA A  76      49.970  62.870  89.030  1.00  0.00           N
ATOM   1092  HN  ALA A  76      50.130  61.900  89.190  1.00  0.00           H
ATOM   1093  CA  ALA A  76      48.570  63.260  89.330  1.00  0.00           C
ATOM   1094  HA  ALA A  76      48.210  63.980  88.620  1.00  0.00           H
ATOM   1095  CB  ALA A  76      47.760  61.940  89.030  1.00  0.00           C
ATOM   1096  HB1 ALA A  76      48.030  61.360  88.120  1.00  0.00           H
ATOM   1097  HB2 ALA A  76      47.970  61.220  89.860  1.00  0.00           H
ATOM   1098  HB3 ALA A  76      46.690  62.210  89.160  1.00  0.00           H
ATOM   1099  C   ALA A  76      48.430  63.790  90.700  1.00  0.00           C
ATOM   1100  O   ALA A  76      47.360  63.740  91.270  1.00  0.00           O
ATOM   1101  N   VAL A  77      49.520  64.220  91.410  1.00  0.00           N
ATOM   1102  HN  VAL A  77      50.450  64.090  91.060  1.00  0.00           H
ATOM   1103  CA  VAL A  77      49.450  64.880  92.660  1.00  0.00           C
ATOM   1104  HA  VAL A  77      48.470  65.240  92.910  1.00  0.00           H
ATOM   1105  CB  VAL A  77      49.900  63.960  93.800  1.00  0.00           C
ATOM   1106  HB  VAL A  77      49.530  62.950  93.510  1.00  0.00           H
ATOM   1107  CG1 VAL A  77      51.400  63.820  93.900  1.00  0.00           C
ATOM   1108 HG11 VAL A  77      51.550  63.130  94.760  1.00  0.00           H
ATOM   1109 HG12 VAL A  77      51.910  63.400  93.000  1.00  0.00           H
ATOM   1110 HG13 VAL A  77      51.950  64.760  94.130  1.00  0.00           H
ATOM   1111  CG2 VAL A  77      49.180  64.260  95.140  1.00  0.00           C
ATOM   1112 HG21 VAL A  77      48.100  64.460  94.940  1.00  0.00           H
ATOM   1113 HG22 VAL A  77      49.270  63.400  95.830  1.00  0.00           H
ATOM   1114 HG23 VAL A  77      49.610  65.200  95.550  1.00  0.00           H
ATOM   1115  C   VAL A  77      50.230  66.240  92.600  1.00  0.00           C
ATOM   1116  O   VAL A  77      50.400  66.950  93.650  1.00  0.00           O
ATOM   1117  N   ALA A  78      50.660  66.580  91.400  1.00  0.00           N
ATOM   1118  HN  ALA A  78      50.420  65.970  90.650  1.00  0.00           H
ATOM   1119  CA  ALA A  78      51.040  67.900  90.970  1.00  0.00           C
ATOM   1120  HA  ALA A  78      52.000  68.160  91.390  1.00  0.00           H
ATOM   1121  CB  ALA A  78      51.080  67.960  89.420  1.00  0.00           C
ATOM   1122  HB1 ALA A  78      51.240  69.010  89.090  1.00  0.00           H
ATOM   1123  HB2 ALA A  78      51.950  67.330  89.110  1.00  0.00           H
ATOM   1124  HB3 ALA A  78      50.120  67.630  88.970  1.00  0.00           H
ATOM   1125  C   ALA A  78      49.990  68.930  91.340  1.00  0.00           C
ATOM   1126  O   ALA A  78      48.780  68.890  91.080  1.00  0.00           O
ATOM   1127  N   GLN A  79      50.390  70.090  91.930  1.00  0.00           N
ATOM   1128  HN  GLN A  79      51.310  70.280  92.260  1.00  0.00           H
ATOM   1129  CA  GLN A  79      49.570  71.270  91.910  1.00  0.00           C
ATOM   1130  HA  GLN A  79      48.550  71.030  92.160  1.00  0.00           H
ATOM   1131  CB  GLN A  79      50.000  72.300  92.990  1.00  0.00           C
ATOM   1132  HB1 GLN A  79      49.260  73.120  92.970  1.00  0.00           H
ATOM   1133  HB2 GLN A  79      51.040  72.680  92.860  1.00  0.00           H
ATOM   1134  CG  GLN A  79      49.940  71.650  94.390  1.00  0.00           C
ATOM   1135  HG1 GLN A  79      50.810  70.970  94.580  1.00  0.00           H
ATOM   1136  HG2 GLN A  79      49.040  71.010  94.400  1.00  0.00           H
ATOM   1137  CD  GLN A  79      49.900  72.660  95.580  1.00  0.00           C
ATOM   1138  OE1 GLN A  79      48.920  73.360  95.880  1.00  0.00           O
ATOM   1139  NE2 GLN A  79      51.040  72.610  96.290  1.00  0.00           N
ATOM   1140 HE21 GLN A  79      51.700  71.920  95.980  1.00  0.00           H
ATOM   1141 HE22 GLN A  79      51.140  73.260  97.040  1.00  0.00           H
ATOM   1142  C   GLN A  79      49.340  71.960  90.490  1.00  0.00           C
ATOM   1143  O   GLN A  79      50.150  71.910  89.590  1.00  0.00           O
ATOM   1144  N   LYS A  80      48.230  72.660  90.320  1.00  0.00           N
ATOM   1145  HN  LYS A  80      47.480  72.590  90.970  1.00  0.00           H
ATOM   1146  CA  LYS A  80      47.940  73.340  89.100  1.00  0.00           C
ATOM   1147  HA  LYS A  80      48.180  72.680  88.280  1.00  0.00           H
ATOM   1148  CB  LYS A  80      46.430  73.750  89.130  1.00  0.00           C
ATOM   1149  HB1 LYS A  80      46.260  74.620  88.450  1.00  0.00           H
ATOM   1150  HB2 LYS A  80      46.190  73.900  90.200  1.00  0.00           H
ATOM   1151  CG  LYS A  80      45.580  72.660  88.520  1.00  0.00           C
ATOM   1152  HG1 LYS A  80      45.880  71.830  89.190  1.00  0.00           H
ATOM   1153  HG2 LYS A  80      45.950  72.470  87.490  1.00  0.00           H
ATOM   1154  CD  LYS A  80      44.110  73.100  88.590  1.00  0.00           C
ATOM   1155  HD1 LYS A  80      43.830  73.550  89.560  1.00  0.00           H
ATOM   1156  HD2 LYS A  80      43.950  73.850  87.780  1.00  0.00           H
ATOM   1157  CE  LYS A  80      43.130  71.900  88.420  1.00  0.00           C
ATOM   1158  HE1 LYS A  80      42.100  72.310  88.530  1.00  0.00           H
ATOM   1159  HE2 LYS A  80      43.370  71.110  89.160  1.00  0.00           H
ATOM   1160  NZ  LYS A  80      43.070  71.370  87.050  1.00  0.00           N
ATOM   1161  HZ1 LYS A  80      42.590  72.080  86.470  1.00  0.00           H
ATOM   1162  HZ2 LYS A  80      43.980  71.220  86.560  1.00  0.00           H
ATOM   1163  HZ3 LYS A  80      42.540  70.470  87.040  1.00  0.00           H
ATOM   1164  C   LYS A  80      48.770  74.690  88.810  1.00  0.00           C
ATOM   1165  O   LYS A  80      48.830  75.120  87.660  1.00  0.00           O
ATOM   1166  N   THR A  81      49.290  75.290  89.870  1.00  0.00           N
ATOM   1167  HN  THR A  81      49.070  74.870  90.750  1.00  0.00           H
ATOM   1168  CA  THR A  81      50.190  76.410  89.940  1.00  0.00           C
ATOM   1169  HA  THR A  81      49.810  77.180  89.270  1.00  0.00           H
ATOM   1170  CB  THR A  81      50.340  76.970  91.410  1.00  0.00           C
ATOM   1171  HB  THR A  81      51.350  77.430  91.520  1.00  0.00           H
ATOM   1172  OG1 THR A  81      50.420  75.850  92.350  1.00  0.00           O
ATOM   1173  HG1 THR A  81      51.310  75.490  92.360  1.00  0.00           H
ATOM   1174  CG2 THR A  81      49.240  77.900  91.870  1.00  0.00           C
ATOM   1175 HG21 THR A  81      49.070  78.700  91.120  1.00  0.00           H
ATOM   1176 HG22 THR A  81      48.250  77.420  92.030  1.00  0.00           H
ATOM   1177 HG23 THR A  81      49.540  78.450  92.790  1.00  0.00           H
ATOM   1178  C   THR A  81      51.530  75.830  89.440  1.00  0.00           C
ATOM   1179  O   THR A  81      51.980  74.700  89.730  1.00  0.00           O
ATOM   1180  N   VAL A  82      52.020  76.600  88.450  1.00  0.00           N
ATOM   1181  HN  VAL A  82      51.650  77.510  88.280  1.00  0.00           H
ATOM   1182  CA  VAL A  82      53.240  76.290  87.700  1.00  0.00           C
ATOM   1183  HA  VAL A  82      53.460  75.230  87.680  1.00  0.00           H
ATOM   1184  CB  VAL A  82      53.190  76.620  86.220  1.00  0.00           C
ATOM   1185  HB  VAL A  82      54.120  76.210  85.770  1.00  0.00           H
ATOM   1186  CG1 VAL A  82      51.950  75.900  85.580  1.00  0.00           C
ATOM   1187 HG11 VAL A  82      52.140  75.750  84.490  1.00  0.00           H
ATOM   1188 HG12 VAL A  82      51.650  74.890  85.950  1.00  0.00           H
ATOM   1189 HG13 VAL A  82      51.060  76.530  85.740  1.00  0.00           H
ATOM   1190  CG2 VAL A  82      53.100  78.080  85.910  1.00  0.00           C
ATOM   1191 HG21 VAL A  82      52.820  78.170  84.840  1.00  0.00           H
ATOM   1192 HG22 VAL A  82      52.300  78.600  86.470  1.00  0.00           H
ATOM   1193 HG23 VAL A  82      54.110  78.530  86.040  1.00  0.00           H
ATOM   1194  C   VAL A  82      54.450  76.860  88.450  1.00  0.00           C
ATOM   1195  O   VAL A  82      55.470  76.250  88.460  1.00  0.00           O
ATOM   1196  N   GLU A  83      54.320  77.930  89.280  1.00  0.00           N
ATOM   1197  HN  GLU A  83      53.600  78.620  89.210  1.00  0.00           H
ATOM   1198  CA  GLU A  83      55.400  78.490  90.060  1.00  0.00           C
ATOM   1199  HA  GLU A  83      56.400  78.160  89.840  1.00  0.00           H
ATOM   1200  CB  GLU A  83      55.460  79.970  89.770  1.00  0.00           C
ATOM   1201  HB1 GLU A  83      56.230  80.460  90.400  1.00  0.00           H
ATOM   1202  HB2 GLU A  83      54.480  80.430  90.040  1.00  0.00           H
ATOM   1203  CG  GLU A  83      55.770  80.260  88.320  1.00  0.00           C
ATOM   1204  HG1 GLU A  83      54.900  80.170  87.640  1.00  0.00           H
ATOM   1205  HG2 GLU A  83      56.510  79.530  87.930  1.00  0.00           H
ATOM   1206  CD  GLU A  83      56.390  81.620  88.220  1.00  0.00           C
ATOM   1207  OE1 GLU A  83      57.600  81.630  88.470  1.00  0.00           O
ATOM   1208  OE2 GLU A  83      55.750  82.660  88.020  1.00  0.00           O
ATOM   1209  C   GLU A  83      55.270  78.240  91.590  1.00  0.00           C
ATOM   1210  O   GLU A  83      54.490  78.940  92.260  1.00  0.00           O
ATOM   1211  N   GLY A  84      55.970  77.220  92.060  1.00  0.00           N
ATOM   1212  HN  GLY A  84      56.600  76.740  91.460  1.00  0.00           H
ATOM   1213  CA  GLY A  84      55.780  76.780  93.430  1.00  0.00           C
ATOM   1214  HA1 GLY A  84      56.310  75.840  93.470  1.00  0.00           H
ATOM   1215  HA2 GLY A  84      56.280  77.440  94.130  1.00  0.00           H
ATOM   1216  C   GLY A  84      54.370  76.410  93.920  1.00  0.00           C
ATOM   1217  O   GLY A  84      53.510  75.870  93.180  1.00  0.00           O
ATOM   1218  N   ALA A  85      54.140  76.530  95.230  1.00  0.00           N
ATOM   1219  HN  ALA A  85      54.910  77.000  95.640  1.00  0.00           H
ATOM   1220  CA  ALA A  85      52.960  75.940  95.900  1.00  0.00           C
ATOM   1221  HA  ALA A  85      52.710  75.070  95.320  1.00  0.00           H
ATOM   1222  CB  ALA A  85      53.430  75.540  97.350  1.00  0.00           C
ATOM   1223  HB1 ALA A  85      54.070  74.630  97.290  1.00  0.00           H
ATOM   1224  HB2 ALA A  85      54.030  76.280  97.920  1.00  0.00           H
ATOM   1225  HB3 ALA A  85      52.580  75.150  97.950  1.00  0.00           H
ATOM   1226  C   ALA A  85      51.790  76.880  95.940  1.00  0.00           C
ATOM   1227  O   ALA A  85      50.680  76.530  96.360  1.00  0.00           O
ATOM   1228  N   GLY A  86      51.970  78.090  95.360  1.00  0.00           N
ATOM   1229  HN  GLY A  86      52.900  78.320  95.070  1.00  0.00           H
ATOM   1230  CA  GLY A  86      51.010  79.120  95.250  1.00  0.00           C
ATOM   1231  HA1 GLY A  86      51.490  79.920  94.700  1.00  0.00           H
ATOM   1232  HA2 GLY A  86      50.160  78.700  94.740  1.00  0.00           H
ATOM   1233  C   GLY A  86      50.550  79.590  96.570  1.00  0.00           C
ATOM   1234  O   GLY A  86      50.980  79.250  97.660  1.00  0.00           O
ATOM   1235  N   SER A  87      49.570  80.540  96.500  1.00  0.00           N
ATOM   1236  HN  SER A  87      49.170  80.810  95.620  1.00  0.00           H
ATOM   1237  CA  SER A  87      48.740  81.020  97.670  1.00  0.00           C
ATOM   1238  HA  SER A  87      49.370  81.290  98.500  1.00  0.00           H
ATOM   1239  CB  SER A  87      47.940  82.270  97.320  1.00  0.00           C
ATOM   1240  HB1 SER A  87      47.410  82.050  96.370  1.00  0.00           H
ATOM   1241  HB2 SER A  87      48.600  83.090  96.970  1.00  0.00           H
ATOM   1242  OG  SER A  87      47.100  82.740  98.440  1.00  0.00           O
ATOM   1243  HG1 SER A  87      46.670  83.380  97.850  1.00  0.00           H
ATOM   1244  C   SER A  87      47.810  79.910  98.190  1.00  0.00           C
ATOM   1245  O   SER A  87      46.940  79.360  97.450  1.00  0.00           O
ATOM   1246  N   ILE A  88      47.900  79.730  99.510  1.00  0.00           N
ATOM   1247  HN  ILE A  88      48.670  80.030 100.050  1.00  0.00           H
ATOM   1248  CA  ILE A  88      47.060  78.730 100.180  1.00  0.00           C
ATOM   1249  HA  ILE A  88      47.290  77.800  99.670  1.00  0.00           H
ATOM   1250  CB  ILE A  88      47.440  78.550 101.660  1.00  0.00           C
ATOM   1251  HB  ILE A  88      48.520  78.300 101.660  1.00  0.00           H
ATOM   1252  CG2 ILE A  88      47.190  79.840 102.400  1.00  0.00           C
ATOM   1253 HG21 ILE A  88      47.350  79.760 103.500  1.00  0.00           H
ATOM   1254 HG22 ILE A  88      47.820  80.640 101.960  1.00  0.00           H
ATOM   1255 HG23 ILE A  88      46.190  80.320 102.370  1.00  0.00           H
ATOM   1256  CG1 ILE A  88      46.630  77.350 102.230  1.00  0.00           C
ATOM   1257 HG11 ILE A  88      45.570  77.670 102.220  1.00  0.00           H
ATOM   1258 HG12 ILE A  88      46.940  77.140 103.270  1.00  0.00           H
ATOM   1259  CD  ILE A  88      46.940  75.970 101.570  1.00  0.00           C
ATOM   1260  HD1 ILE A  88      48.030  75.770 101.480  1.00  0.00           H
ATOM   1261  HD2 ILE A  88      46.440  75.150 102.130  1.00  0.00           H
ATOM   1262  HD3 ILE A  88      46.480  75.810 100.570  1.00  0.00           H
ATOM   1263  C   ILE A  88      45.580  78.970  99.900  1.00  0.00           C
ATOM   1264  O   ILE A  88      44.800  78.050  99.820  1.00  0.00           O
ATOM   1265  N   ALA A  89      45.180  80.240  99.880  1.00  0.00           N
ATOM   1266  HN  ALA A  89      45.960  80.850  99.780  1.00  0.00           H
ATOM   1267  CA  ALA A  89      43.890  80.810  99.940  1.00  0.00           C
ATOM   1268  HA  ALA A  89      43.270  80.070 100.430  1.00  0.00           H
ATOM   1269  CB  ALA A  89      43.880  82.210 100.660  1.00  0.00           C
ATOM   1270  HB1 ALA A  89      42.830  82.550 100.810  1.00  0.00           H
ATOM   1271  HB2 ALA A  89      44.380  82.080 101.650  1.00  0.00           H
ATOM   1272  HB3 ALA A  89      44.440  82.940 100.040  1.00  0.00           H
ATOM   1273  C   ALA A  89      43.310  80.980  98.630  1.00  0.00           C
ATOM   1274  O   ALA A  89      42.110  81.190  98.480  1.00  0.00           O
ATOM   1275  N   ALA A  90      44.180  80.690  97.590  1.00  0.00           N
ATOM   1276  HN  ALA A  90      45.150  80.510  97.700  1.00  0.00           H
ATOM   1277  CA  ALA A  90      43.830  80.580  96.200  1.00  0.00           C
ATOM   1278  HA  ALA A  90      42.860  81.020  96.030  1.00  0.00           H
ATOM   1279  CB  ALA A  90      44.790  81.360  95.290  1.00  0.00           C
ATOM   1280  HB1 ALA A  90      44.830  82.400  95.690  1.00  0.00           H
ATOM   1281  HB2 ALA A  90      45.770  80.860  95.190  1.00  0.00           H
ATOM   1282  HB3 ALA A  90      44.320  81.350  94.290  1.00  0.00           H
ATOM   1283  C   ALA A  90      43.810  79.080  95.720  1.00  0.00           C
ATOM   1284  O   ALA A  90      43.500  78.800  94.560  1.00  0.00           O
ATOM   1285  N   ALA A  91      44.280  78.160  96.520  1.00  0.00           N
ATOM   1286  HN  ALA A  91      44.580  78.420  97.430  1.00  0.00           H
ATOM   1287  CA  ALA A  91      44.430  76.780  96.130  1.00  0.00           C
ATOM   1288  HA  ALA A  91      44.970  76.750  95.190  1.00  0.00           H
ATOM   1289  CB  ALA A  91      45.320  76.050  97.160  1.00  0.00           C
ATOM   1290  HB1 ALA A  91      45.610  75.030  96.820  1.00  0.00           H
ATOM   1291  HB2 ALA A  91      46.310  76.540  97.220  1.00  0.00           H
ATOM   1292  HB3 ALA A  91      44.860  76.030  98.180  1.00  0.00           H
ATOM   1293  C   ALA A  91      43.130  76.060  95.810  1.00  0.00           C
ATOM   1294  O   ALA A  91      42.040  76.420  96.210  1.00  0.00           O
ATOM   1295  N   THR A  92      43.270  74.960  95.060  1.00  0.00           N
ATOM   1296  HN  THR A  92      44.180  74.640  94.790  1.00  0.00           H
ATOM   1297  CA  THR A  92      42.230  74.050  94.680  1.00  0.00           C
ATOM   1298  HA  THR A  92      41.490  74.000  95.460  1.00  0.00           H
ATOM   1299  CB  THR A  92      41.510  74.580  93.440  1.00  0.00           C
ATOM   1300  HB  THR A  92      41.180  75.600  93.740  1.00  0.00           H
ATOM   1301  OG1 THR A  92      40.480  73.710  92.960  1.00  0.00           O
ATOM   1302  HG1 THR A  92      39.770  73.890  93.580  1.00  0.00           H
ATOM   1303  CG2 THR A  92      42.440  74.830  92.250  1.00  0.00           C
ATOM   1304 HG21 THR A  92      42.800  73.910  91.750  1.00  0.00           H
ATOM   1305 HG22 THR A  92      41.900  75.430  91.480  1.00  0.00           H
ATOM   1306 HG23 THR A  92      43.340  75.420  92.550  1.00  0.00           H
ATOM   1307  C   THR A  92      42.790  72.650  94.520  1.00  0.00           C
ATOM   1308  O   THR A  92      44.020  72.550  94.720  1.00  0.00           O
ATOM   1309  N   GLY A  93      42.000  71.590  94.260  1.00  0.00           N
ATOM   1310  HN  GLY A  93      41.030  71.740  94.070  1.00  0.00           H
ATOM   1311  CA  GLY A  93      42.570  70.200  94.120  1.00  0.00           C
ATOM   1312  HA1 GLY A  93      43.230  70.100  94.960  1.00  0.00           H
ATOM   1313  HA2 GLY A  93      41.790  69.460  94.210  1.00  0.00           H
ATOM   1314  C   GLY A  93      43.540  69.980  93.010  1.00  0.00           C
ATOM   1315  O   GLY A  93      43.660  70.830  92.130  1.00  0.00           O
ATOM   1316  N   PHE A  94      44.340  68.930  93.160  1.00  0.00           N
ATOM   1317  HN  PHE A  94      44.140  68.300  93.910  1.00  0.00           H
ATOM   1318  CA  PHE A  94      45.460  68.530  92.300  1.00  0.00           C
ATOM   1319  HA  PHE A  94      46.270  69.240  92.360  1.00  0.00           H
ATOM   1320  CB  PHE A  94      46.130  67.200  92.800  1.00  0.00           C
ATOM   1321  HB1 PHE A  94      46.960  66.920  92.130  1.00  0.00           H
ATOM   1322  HB2 PHE A  94      45.450  66.320  92.810  1.00  0.00           H
ATOM   1323  CG  PHE A  94      46.630  67.400  94.150  1.00  0.00           C
ATOM   1324  CD1 PHE A  94      46.180  66.590  95.150  1.00  0.00           C
ATOM   1325  HD1 PHE A  94      45.460  65.820  94.960  1.00  0.00           H
ATOM   1326  CE1 PHE A  94      46.750  66.670  96.480  1.00  0.00           C
ATOM   1327  HE1 PHE A  94      46.360  65.980  97.220  1.00  0.00           H
ATOM   1328  CZ  PHE A  94      47.680  67.740  96.730  1.00  0.00           C
ATOM   1329  HZ  PHE A  94      47.980  67.940  97.760  1.00  0.00           H
ATOM   1330  CD2 PHE A  94      47.620  68.410  94.380  1.00  0.00           C
ATOM   1331  HD2 PHE A  94      47.900  69.080  93.580  1.00  0.00           H
ATOM   1332  CE2 PHE A  94      48.110  68.610  95.710  1.00  0.00           C
ATOM   1333  HE2 PHE A  94      48.780  69.410  95.980  1.00  0.00           H
ATOM   1334  C   PHE A  94      45.080  68.480  90.830  1.00  0.00           C
ATOM   1335  O   PHE A  94      43.950  68.350  90.470  1.00  0.00           O
ATOM   1336  N   VAL A  95      46.130  68.500  89.880  1.00  0.00           N
ATOM   1337  HN  VAL A  95      47.090  68.570  90.170  1.00  0.00           H
ATOM   1338  CA  VAL A  95      45.870  68.260  88.440  1.00  0.00           C
ATOM   1339  HA  VAL A  95      45.240  69.040  88.050  1.00  0.00           H
ATOM   1340  CB  VAL A  95      47.150  68.290  87.630  1.00  0.00           C
ATOM   1341  HB  VAL A  95      47.830  67.540  88.080  1.00  0.00           H
ATOM   1342  CG1 VAL A  95      46.980  67.860  86.150  1.00  0.00           C
ATOM   1343 HG11 VAL A  95      46.900  66.770  85.970  1.00  0.00           H
ATOM   1344 HG12 VAL A  95      46.090  68.430  85.790  1.00  0.00           H
ATOM   1345 HG13 VAL A  95      47.890  68.110  85.560  1.00  0.00           H
ATOM   1346  CG2 VAL A  95      47.820  69.720  87.720  1.00  0.00           C
ATOM   1347 HG21 VAL A  95      47.060  70.510  87.510  1.00  0.00           H
ATOM   1348 HG22 VAL A  95      48.130  69.960  88.760  1.00  0.00           H
ATOM   1349 HG23 VAL A  95      48.700  69.840  87.050  1.00  0.00           H
ATOM   1350  C   VAL A  95      45.220  66.910  88.160  1.00  0.00           C
ATOM   1351  O   VAL A  95      45.640  65.880  88.710  1.00  0.00           O
ATOM   1352  N   LYS A  96      44.190  66.770  87.310  1.00  0.00           N
ATOM   1353  HN  LYS A  96      43.890  67.610  86.860  1.00  0.00           H
ATOM   1354  CA  LYS A  96      43.510  65.610  86.910  1.00  0.00           C
ATOM   1355  HA  LYS A  96      43.720  64.830  87.610  1.00  0.00           H
ATOM   1356  CB  LYS A  96      41.960  65.860  86.780  1.00  0.00           C
ATOM   1357  HB1 LYS A  96      41.600  64.860  86.450  1.00  0.00           H
ATOM   1358  HB2 LYS A  96      41.610  66.550  85.980  1.00  0.00           H
ATOM   1359  CG  LYS A  96      41.250  66.120  88.140  1.00  0.00           C
ATOM   1360  HG1 LYS A  96      40.160  66.320  88.010  1.00  0.00           H
ATOM   1361  HG2 LYS A  96      41.530  67.080  88.620  1.00  0.00           H
ATOM   1362  CD  LYS A  96      41.200  64.950  89.170  1.00  0.00           C
ATOM   1363  HD1 LYS A  96      40.930  64.050  88.580  1.00  0.00           H
ATOM   1364  HD2 LYS A  96      42.240  64.700  89.490  1.00  0.00           H
ATOM   1365  CE  LYS A  96      40.180  64.990  90.380  1.00  0.00           C
ATOM   1366  HE1 LYS A  96      40.180  64.010  90.910  1.00  0.00           H
ATOM   1367  HE2 LYS A  96      39.210  65.320  89.960  1.00  0.00           H
ATOM   1368  NZ  LYS A  96      40.560  66.130  91.310  1.00  0.00           N
ATOM   1369  HZ1 LYS A  96      40.590  67.050  90.840  1.00  0.00           H
ATOM   1370  HZ2 LYS A  96      39.960  66.150  92.160  1.00  0.00           H
ATOM   1371  HZ3 LYS A  96      41.530  65.890  91.590  1.00  0.00           H
ATOM   1372  C   LYS A  96      44.070  65.090  85.570  1.00  0.00           C
ATOM   1373  O   LYS A  96      44.360  65.850  84.640  1.00  0.00           O
ATOM   1374  N   LYS A  97      44.340  63.770  85.450  1.00  0.00           N
ATOM   1375  HN  LYS A  97      44.070  63.080  86.120  1.00  0.00           H
ATOM   1376  CA  LYS A  97      45.130  63.310  84.330  1.00  0.00           C
ATOM   1377  HA  LYS A  97      45.760  64.060  83.860  1.00  0.00           H
ATOM   1378  CB  LYS A  97      46.110  62.190  84.840  1.00  0.00           C
ATOM   1379  HB1 LYS A  97      46.490  61.540  84.030  1.00  0.00           H
ATOM   1380  HB2 LYS A  97      45.390  61.620  85.480  1.00  0.00           H
ATOM   1381  CG  LYS A  97      47.340  62.790  85.520  1.00  0.00           C
ATOM   1382  HG1 LYS A  97      47.930  62.040  86.100  1.00  0.00           H
ATOM   1383  HG2 LYS A  97      46.850  63.500  86.220  1.00  0.00           H
ATOM   1384  CD  LYS A  97      48.350  63.510  84.660  1.00  0.00           C
ATOM   1385  HD1 LYS A  97      47.930  64.290  84.000  1.00  0.00           H
ATOM   1386  HD2 LYS A  97      48.980  64.050  85.410  1.00  0.00           H
ATOM   1387  CE  LYS A  97      49.140  62.570  83.820  1.00  0.00           C
ATOM   1388  HE1 LYS A  97      49.810  63.030  83.050  1.00  0.00           H
ATOM   1389  HE2 LYS A  97      48.570  61.920  83.120  1.00  0.00           H
ATOM   1390  NZ  LYS A  97      49.940  61.560  84.520  1.00  0.00           N
ATOM   1391  HZ1 LYS A  97      49.410  61.030  85.240  1.00  0.00           H
ATOM   1392  HZ2 LYS A  97      50.360  60.870  83.870  1.00  0.00           H
ATOM   1393  HZ3 LYS A  97      50.780  62.040  84.920  1.00  0.00           H
ATOM   1394  C   LYS A  97      44.200  62.860  83.250  1.00  0.00           C
ATOM   1395  O   LYS A  97      44.170  61.720  82.830  1.00  0.00           O
ATOM   1396  N   ASP A  98      43.420  63.790  82.700  1.00  0.00           N
ATOM   1397  HN  ASP A  98      43.490  64.670  83.170  1.00  0.00           H
ATOM   1398  CA  ASP A  98      42.690  63.750  81.490  1.00  0.00           C
ATOM   1399  HA  ASP A  98      41.940  62.990  81.660  1.00  0.00           H
ATOM   1400  CB  ASP A  98      42.130  65.120  81.130  1.00  0.00           C
ATOM   1401  HB1 ASP A  98      41.540  65.150  80.190  1.00  0.00           H
ATOM   1402  HB2 ASP A  98      42.920  65.890  81.000  1.00  0.00           H
ATOM   1403  CG  ASP A  98      41.270  65.630  82.220  1.00  0.00           C
ATOM   1404  OD1 ASP A  98      41.210  66.860  82.390  1.00  0.00           O
ATOM   1405  OD2 ASP A  98      40.540  64.830  82.880  1.00  0.00           O
ATOM   1406  C   ASP A  98      43.430  63.230  80.230  1.00  0.00           C
ATOM   1407  O   ASP A  98      44.640  63.160  80.170  1.00  0.00           O
ATOM   1408  N   GLN A  99      42.680  62.940  79.180  1.00  0.00           N
ATOM   1409  HN  GLN A  99      41.700  63.110  79.280  1.00  0.00           H
ATOM   1410  CA  GLN A  99      43.150  62.290  77.950  1.00  0.00           C
ATOM   1411  HA  GLN A  99      44.050  61.740  78.170  1.00  0.00           H
ATOM   1412  CB  GLN A  99      42.090  61.290  77.570  1.00  0.00           C
ATOM   1413  HB1 GLN A  99      41.180  61.880  77.310  1.00  0.00           H
ATOM   1414  HB2 GLN A  99      41.700  60.640  78.380  1.00  0.00           H
ATOM   1415  CG  GLN A  99      42.400  60.300  76.440  1.00  0.00           C
ATOM   1416  HG1 GLN A  99      42.500  60.830  75.460  1.00  0.00           H
ATOM   1417  HG2 GLN A  99      41.500  59.650  76.420  1.00  0.00           H
ATOM   1418  CD  GLN A  99      43.680  59.390  76.580  1.00  0.00           C
ATOM   1419  OE1 GLN A  99      44.490  59.410  75.660  1.00  0.00           O
ATOM   1420  NE2 GLN A  99      43.860  58.730  77.710  1.00  0.00           N
ATOM   1421 HE21 GLN A  99      43.140  58.660  78.400  1.00  0.00           H
ATOM   1422 HE22 GLN A  99      44.670  58.150  77.780  1.00  0.00           H
ATOM   1423  C   GLN A  99      43.470  63.250  76.850  1.00  0.00           C
ATOM   1424  O   GLN A  99      42.770  63.470  75.890  1.00  0.00           O
ATOM   1425  N   LEU A 100      44.710  63.860  76.940  1.00  0.00           N
ATOM   1426  HN  LEU A 100      45.330  63.540  77.650  1.00  0.00           H
ATOM   1427  CA  LEU A 100      45.170  65.000  76.140  1.00  0.00           C
ATOM   1428  HA  LEU A 100      44.480  65.180  75.340  1.00  0.00           H
ATOM   1429  CB  LEU A 100      45.260  66.260  76.940  1.00  0.00           C
ATOM   1430  HB1 LEU A 100      45.800  67.110  76.460  1.00  0.00           H
ATOM   1431  HB2 LEU A 100      45.930  66.120  77.820  1.00  0.00           H
ATOM   1432  CG  LEU A 100      43.880  66.810  77.460  1.00  0.00           C
ATOM   1433  HG  LEU A 100      43.420  66.050  78.130  1.00  0.00           H
ATOM   1434  CD1 LEU A 100      44.190  67.960  78.430  1.00  0.00           C
ATOM   1435 HD11 LEU A 100      43.270  68.140  79.020  1.00  0.00           H
ATOM   1436 HD12 LEU A 100      45.040  67.650  79.080  1.00  0.00           H
ATOM   1437 HD13 LEU A 100      44.380  68.860  77.820  1.00  0.00           H
ATOM   1438  CD2 LEU A 100      42.800  67.310  76.450  1.00  0.00           C
ATOM   1439 HD21 LEU A 100      42.000  67.750  77.070  1.00  0.00           H
ATOM   1440 HD22 LEU A 100      43.190  68.070  75.740  1.00  0.00           H
ATOM   1441 HD23 LEU A 100      42.560  66.380  75.880  1.00  0.00           H
ATOM   1442  C   LEU A 100      46.510  64.700  75.470  1.00  0.00           C
ATOM   1443  O   LEU A 100      47.600  65.130  75.900  1.00  0.00           O
ATOM   1444  N   GLY A 101      46.390  64.000  74.300  1.00  0.00           N
ATOM   1445  HN  GLY A 101      45.450  63.840  74.030  1.00  0.00           H
ATOM   1446  CA  GLY A 101      47.530  63.410  73.640  1.00  0.00           C
ATOM   1447  HA1 GLY A 101      47.360  63.460  72.570  1.00  0.00           H
ATOM   1448  HA2 GLY A 101      48.480  63.810  73.940  1.00  0.00           H
ATOM   1449  C   GLY A 101      47.410  61.970  73.930  1.00  0.00           C
ATOM   1450  O   GLY A 101      46.300  61.440  74.140  1.00  0.00           O
ATOM   1451  N   LYS A 102      48.570  61.260  73.900  1.00  0.00           N
ATOM   1452  HN  LYS A 102      49.380  61.820  73.790  1.00  0.00           H
ATOM   1453  CA  LYS A 102      48.870  59.830  73.930  1.00  0.00           C
ATOM   1454  HA  LYS A 102      47.920  59.380  73.690  1.00  0.00           H
ATOM   1455  CB  LYS A 102      49.960  59.390  72.860  1.00  0.00           C
ATOM   1456  HB1 LYS A 102      50.260  58.330  73.020  1.00  0.00           H
ATOM   1457  HB2 LYS A 102      50.860  60.030  73.000  1.00  0.00           H
ATOM   1458  CG  LYS A 102      49.560  59.510  71.390  1.00  0.00           C
ATOM   1459  HG1 LYS A 102      50.360  58.970  70.850  1.00  0.00           H
ATOM   1460  HG2 LYS A 102      49.680  60.540  70.980  1.00  0.00           H
ATOM   1461  CD  LYS A 102      48.230  58.770  70.990  1.00  0.00           C
ATOM   1462  HD1 LYS A 102      48.110  57.900  71.660  1.00  0.00           H
ATOM   1463  HD2 LYS A 102      47.390  59.390  71.350  1.00  0.00           H
ATOM   1464  CE  LYS A 102      48.160  58.310  69.510  1.00  0.00           C
ATOM   1465  HE1 LYS A 102      49.030  57.700  69.180  1.00  0.00           H
ATOM   1466  HE2 LYS A 102      48.020  59.050  68.690  1.00  0.00           H
ATOM   1467  NZ  LYS A 102      47.090  57.340  69.360  1.00  0.00           N
ATOM   1468  HZ1 LYS A 102      47.210  56.540  70.010  1.00  0.00           H
ATOM   1469  HZ2 LYS A 102      46.190  57.830  69.510  1.00  0.00           H
ATOM   1470  HZ3 LYS A 102      47.090  56.870  68.430  1.00  0.00           H
ATOM   1471  C   LYS A 102      49.260  59.360  75.370  1.00  0.00           C
ATOM   1472  O   LYS A 102      49.810  60.040  76.230  1.00  0.00           O
ATOM   1473  N   ASN A 103      48.860  58.140  75.680  1.00  0.00           N
ATOM   1474  HN  ASN A 103      48.440  57.560  74.990  1.00  0.00           H
ATOM   1475  CA  ASN A 103      49.010  57.480  77.060  1.00  0.00           C
ATOM   1476  HA  ASN A 103      48.680  58.230  77.760  1.00  0.00           H
ATOM   1477  CB  ASN A 103      48.150  56.210  77.370  1.00  0.00           C
ATOM   1478  HB1 ASN A 103      48.620  55.740  78.260  1.00  0.00           H
ATOM   1479  HB2 ASN A 103      48.250  55.610  76.440  1.00  0.00           H
ATOM   1480  CG  ASN A 103      46.670  56.500  77.710  1.00  0.00           C
ATOM   1481  OD1 ASN A 103      46.360  57.660  77.910  1.00  0.00           O
ATOM   1482  ND2 ASN A 103      45.820  55.510  77.630  1.00  0.00           N
ATOM   1483 HD21 ASN A 103      44.870  55.660  77.900  1.00  0.00           H
ATOM   1484 HD22 ASN A 103      46.220  54.610  77.430  1.00  0.00           H
ATOM   1485  C   ASN A 103      50.470  57.260  77.500  1.00  0.00           C
ATOM   1486  O   ASN A 103      51.430  57.140  76.760  1.00  0.00           O
ATOM   1487  N   GLU A 104      50.600  57.360  78.810  1.00  0.00           N
ATOM   1488  HN  GLU A 104      49.890  57.650  79.440  1.00  0.00           H
ATOM   1489  CA  GLU A 104      51.870  57.320  79.440  1.00  0.00           C
ATOM   1490  HA  GLU A 104      52.430  58.070  78.890  1.00  0.00           H
ATOM   1491  CB  GLU A 104      51.850  57.970  80.910  1.00  0.00           C
ATOM   1492  HB1 GLU A 104      52.830  57.750  81.380  1.00  0.00           H
ATOM   1493  HB2 GLU A 104      51.080  57.390  81.460  1.00  0.00           H
ATOM   1494  CG  GLU A 104      51.510  59.420  80.850  1.00  0.00           C
ATOM   1495  HG1 GLU A 104      50.460  59.680  80.600  1.00  0.00           H
ATOM   1496  HG2 GLU A 104      52.220  60.060  80.290  1.00  0.00           H
ATOM   1497  CD  GLU A 104      51.600  59.920  82.270  1.00  0.00           C
ATOM   1498  OE1 GLU A 104      52.520  60.770  82.520  1.00  0.00           O
ATOM   1499  OE2 GLU A 104      50.770  59.490  83.130  1.00  0.00           O
ATOM   1500  C   GLU A 104      52.600  55.990  79.300  1.00  0.00           C
ATOM   1501  O   GLU A 104      52.500  55.100  80.100  1.00  0.00           O
ATOM   1502  N   GLU A 105      53.450  55.890  78.220  1.00  0.00           N
ATOM   1503  HN  GLU A 105      53.400  56.600  77.520  1.00  0.00           H
ATOM   1504  CA  GLU A 105      54.340  54.730  77.830  1.00  0.00           C
ATOM   1505  HA  GLU A 105      55.120  55.130  77.190  1.00  0.00           H
ATOM   1506  CB  GLU A 105      55.150  54.050  78.920  1.00  0.00           C
ATOM   1507  HB1 GLU A 105      55.710  53.230  78.430  1.00  0.00           H
ATOM   1508  HB2 GLU A 105      54.470  53.680  79.720  1.00  0.00           H
ATOM   1509  CG  GLU A 105      56.090  55.040  79.600  1.00  0.00           C
ATOM   1510  HG1 GLU A 105      55.660  55.790  80.290  1.00  0.00           H
ATOM   1511  HG2 GLU A 105      56.680  55.570  78.820  1.00  0.00           H
ATOM   1512  CD  GLU A 105      57.150  54.310  80.380  1.00  0.00           C
ATOM   1513  OE1 GLU A 105      58.340  54.260  79.940  1.00  0.00           O
ATOM   1514  OE2 GLU A 105      56.870  53.610  81.410  1.00  0.00           O
ATOM   1515  C   GLU A 105      53.490  53.810  77.010  1.00  0.00           C
ATOM   1516  O   GLU A 105      53.790  52.600  76.830  1.00  0.00           O
ATOM   1517  N   GLY A 106      52.360  54.340  76.390  1.00  0.00           N
ATOM   1518  HN  GLY A 106      52.150  55.290  76.600  1.00  0.00           H
ATOM   1519  CA  GLY A 106      51.620  53.750  75.290  1.00  0.00           C
ATOM   1520  HA1 GLY A 106      51.350  52.760  75.610  1.00  0.00           H
ATOM   1521  HA2 GLY A 106      50.700  54.320  75.230  1.00  0.00           H
ATOM   1522  C   GLY A 106      52.480  53.680  74.020  1.00  0.00           C
ATOM   1523  O   GLY A 106      53.720  53.740  74.130  1.00  0.00           O
ATOM   1524  N   ALA A 107      51.850  53.330  72.870  1.00  0.00           N
ATOM   1525  HN  ALA A 107      50.900  53.050  72.760  1.00  0.00           H
ATOM   1526  CA  ALA A 107      52.550  53.060  71.610  1.00  0.00           C
ATOM   1527  HA  ALA A 107      53.200  52.230  71.840  1.00  0.00           H
ATOM   1528  CB  ALA A 107      51.560  52.640  70.510  1.00  0.00           C
ATOM   1529  HB1 ALA A 107      51.940  52.400  69.490  1.00  0.00           H
ATOM   1530  HB2 ALA A 107      51.030  51.710  70.820  1.00  0.00           H
ATOM   1531  HB3 ALA A 107      50.800  53.440  70.360  1.00  0.00           H
ATOM   1532  C   ALA A 107      53.440  54.240  71.150  1.00  0.00           C
ATOM   1533  O   ALA A 107      53.000  55.400  71.240  1.00  0.00           O
ATOM   1534  N   PRO A 108      54.700  54.010  70.720  1.00  0.00           N
ATOM   1535  CD  PRO A 108      55.080  52.730  70.070  1.00  0.00           C
ATOM   1536  HD1 PRO A 108      55.460  52.060  70.870  1.00  0.00           H
ATOM   1537  HD2 PRO A 108      54.230  52.210  69.580  1.00  0.00           H
ATOM   1538  CA  PRO A 108      55.590  55.070  70.290  1.00  0.00           C
ATOM   1539  HA  PRO A 108      55.770  55.640  71.190  1.00  0.00           H
ATOM   1540  CB  PRO A 108      56.770  54.310  69.690  1.00  0.00           C
ATOM   1541  HB1 PRO A 108      57.380  54.000  70.560  1.00  0.00           H
ATOM   1542  HB2 PRO A 108      57.510  54.880  69.070  1.00  0.00           H
ATOM   1543  CG  PRO A 108      56.120  53.050  69.010  1.00  0.00           C
ATOM   1544  HG1 PRO A 108      56.810  52.190  68.910  1.00  0.00           H
ATOM   1545  HG2 PRO A 108      55.600  53.160  68.040  1.00  0.00           H
ATOM   1546  C   PRO A 108      55.090  56.100  69.290  1.00  0.00           C
ATOM   1547  O   PRO A 108      54.320  55.630  68.380  1.00  0.00           O
ATOM   1548  N   GLN A 109      55.480  57.400  69.410  1.00  0.00           N
ATOM   1549  HN  GLN A 109      56.040  57.670  70.190  1.00  0.00           H
ATOM   1550  CA  GLN A 109      55.220  58.440  68.430  1.00  0.00           C
ATOM   1551  HA  GLN A 109      54.560  58.040  67.670  1.00  0.00           H
ATOM   1552  CB  GLN A 109      54.440  59.590  69.050  1.00  0.00           C
ATOM   1553  HB1 GLN A 109      54.210  60.320  68.250  1.00  0.00           H
ATOM   1554  HB2 GLN A 109      55.030  59.960  69.910  1.00  0.00           H
ATOM   1555  CG  GLN A 109      53.120  59.180  69.860  1.00  0.00           C
ATOM   1556  HG1 GLN A 109      52.720  59.970  70.530  1.00  0.00           H
ATOM   1557  HG2 GLN A 109      53.400  58.300  70.480  1.00  0.00           H
ATOM   1558  CD  GLN A 109      52.030  58.760  68.940  1.00  0.00           C
ATOM   1559  OE1 GLN A 109      51.310  59.550  68.310  1.00  0.00           O
ATOM   1560  NE2 GLN A 109      51.760  57.410  68.910  1.00  0.00           N
ATOM   1561 HE21 GLN A 109      52.400  56.770  69.340  1.00  0.00           H
ATOM   1562 HE22 GLN A 109      50.990  56.930  68.490  1.00  0.00           H
ATOM   1563  C   GLN A 109      56.430  59.040  67.720  1.00  0.00           C
ATOM   1564  O   GLN A 109      56.340  59.650  66.680  1.00  0.00           O
ATOM   1565  N   GLU A 110      57.590  58.690  68.290  1.00  0.00           N
ATOM   1566  HN  GLU A 110      57.590  58.180  69.150  1.00  0.00           H
ATOM   1567  CA  GLU A 110      58.860  59.120  67.770  1.00  0.00           C
ATOM   1568  HA  GLU A 110      58.690  59.740  66.900  1.00  0.00           H
ATOM   1569  CB  GLU A 110      59.450  60.080  68.920  1.00  0.00           C
ATOM   1570  HB1 GLU A 110      59.530  59.550  69.890  1.00  0.00           H
ATOM   1571  HB2 GLU A 110      58.760  60.960  68.920  1.00  0.00           H
ATOM   1572  CG  GLU A 110      60.840  60.550  68.540  1.00  0.00           C
ATOM   1573  HG1 GLU A 110      60.810  61.200  67.640  1.00  0.00           H
ATOM   1574  HG2 GLU A 110      61.610  59.760  68.420  1.00  0.00           H
ATOM   1575  CD  GLU A 110      61.450  61.360  69.650  1.00  0.00           C
ATOM   1576  OE1 GLU A 110      61.630  62.610  69.410  1.00  0.00           O
ATOM   1577  OE2 GLU A 110      61.690  60.840  70.710  1.00  0.00           O
ATOM   1578  C   GLU A 110      59.790  57.990  67.320  1.00  0.00           C
ATOM   1579  O   GLU A 110      60.190  57.060  68.040  1.00  0.00           O
ATOM   1580  N   GLY A 111      60.320  58.030  66.070  1.00  0.00           N
ATOM   1581  HN  GLY A 111      59.920  58.780  65.550  1.00  0.00           H
ATOM   1582  CA  GLY A 111      61.420  57.180  65.550  1.00  0.00           C
ATOM   1583  HA1 GLY A 111      62.070  57.730  64.890  1.00  0.00           H
ATOM   1584  HA2 GLY A 111      61.920  56.670  66.360  1.00  0.00           H
ATOM   1585  C   GLY A 111      60.970  56.050  64.650  1.00  0.00           C
ATOM   1586  O   GLY A 111      61.680  55.040  64.480  1.00  0.00           O
ATOM   1587  N   ILE A 112      59.710  56.190  64.140  1.00  0.00           N
ATOM   1588  HN  ILE A 112      59.220  57.050  64.230  1.00  0.00           H
ATOM   1589  CA  ILE A 112      59.000  55.120  63.390  1.00  0.00           C
ATOM   1590  HA  ILE A 112      59.420  54.180  63.720  1.00  0.00           H
ATOM   1591  CB  ILE A 112      57.490  55.160  63.620  1.00  0.00           C
ATOM   1592  HB  ILE A 112      57.050  56.120  63.260  1.00  0.00           H
ATOM   1593  CG2 ILE A 112      56.710  54.080  62.840  1.00  0.00           C
ATOM   1594 HG21 ILE A 112      56.940  53.050  63.180  1.00  0.00           H
ATOM   1595 HG22 ILE A 112      55.620  54.230  63.010  1.00  0.00           H
ATOM   1596 HG23 ILE A 112      56.970  54.100  61.760  1.00  0.00           H
ATOM   1597  CG1 ILE A 112      57.200  54.990  65.120  1.00  0.00           C
ATOM   1598 HG11 ILE A 112      56.150  55.230  65.380  1.00  0.00           H
ATOM   1599 HG12 ILE A 112      57.770  55.720  65.720  1.00  0.00           H
ATOM   1600  CD  ILE A 112      57.480  53.590  65.780  1.00  0.00           C
ATOM   1601  HD1 ILE A 112      58.410  53.130  65.390  1.00  0.00           H
ATOM   1602  HD2 ILE A 112      57.510  53.710  66.890  1.00  0.00           H
ATOM   1603  HD3 ILE A 112      56.650  52.880  65.560  1.00  0.00           H
ATOM   1604  C   ILE A 112      59.260  55.310  61.910  1.00  0.00           C
ATOM   1605  O   ILE A 112      58.890  56.360  61.350  1.00  0.00           O
ATOM   1606  N   LEU A 113      59.830  54.330  61.170  1.00  0.00           N
ATOM   1607  HN  LEU A 113      60.100  53.480  61.610  1.00  0.00           H
ATOM   1608  CA  LEU A 113      60.140  54.410  59.780  1.00  0.00           C
ATOM   1609  HA  LEU A 113      60.490  55.410  59.560  1.00  0.00           H
ATOM   1610  CB  LEU A 113      61.270  53.390  59.410  1.00  0.00           C
ATOM   1611  HB1 LEU A 113      61.450  53.300  58.310  1.00  0.00           H
ATOM   1612  HB2 LEU A 113      60.900  52.370  59.640  1.00  0.00           H
ATOM   1613  CG  LEU A 113      62.590  53.810  60.100  1.00  0.00           C
ATOM   1614  HG  LEU A 113      62.430  54.320  61.070  1.00  0.00           H
ATOM   1615  CD1 LEU A 113      63.560  52.650  60.250  1.00  0.00           C
ATOM   1616 HD11 LEU A 113      64.550  53.050  60.550  1.00  0.00           H
ATOM   1617 HD12 LEU A 113      63.310  51.880  61.020  1.00  0.00           H
ATOM   1618 HD13 LEU A 113      63.710  52.260  59.230  1.00  0.00           H
ATOM   1619  CD2 LEU A 113      63.450  54.770  59.300  1.00  0.00           C
ATOM   1620 HD21 LEU A 113      62.940  55.750  59.200  1.00  0.00           H
ATOM   1621 HD22 LEU A 113      64.460  54.880  59.750  1.00  0.00           H
ATOM   1622 HD23 LEU A 113      63.790  54.270  58.370  1.00  0.00           H
ATOM   1623  C   LEU A 113      58.850  54.110  58.960  1.00  0.00           C
ATOM   1624  O   LEU A 113      58.110  53.140  59.020  1.00  0.00           O
ATOM   1625  N   GLU A 114      58.560  55.070  58.140  1.00  0.00           N
ATOM   1626  HN  GLU A 114      59.260  55.730  57.880  1.00  0.00           H
ATOM   1627  CA  GLU A 114      57.390  55.060  57.320  1.00  0.00           C
ATOM   1628  HA  GLU A 114      56.510  54.680  57.820  1.00  0.00           H
ATOM   1629  CB  GLU A 114      57.130  56.550  56.870  1.00  0.00           C
ATOM   1630  HB1 GLU A 114      56.370  56.530  56.060  1.00  0.00           H
ATOM   1631  HB2 GLU A 114      58.030  56.950  56.350  1.00  0.00           H
ATOM   1632  CG  GLU A 114      56.780  57.460  58.120  1.00  0.00           C
ATOM   1633  HG1 GLU A 114      57.590  57.300  58.860  1.00  0.00           H
ATOM   1634  HG2 GLU A 114      55.790  57.170  58.540  1.00  0.00           H
ATOM   1635  CD  GLU A 114      56.770  58.950  57.870  1.00  0.00           C
ATOM   1636  OE1 GLU A 114      55.840  59.390  57.260  1.00  0.00           O
ATOM   1637  OE2 GLU A 114      57.690  59.610  58.380  1.00  0.00           O
ATOM   1638  C   GLU A 114      57.490  54.250  56.050  1.00  0.00           C
ATOM   1639  O   GLU A 114      58.570  54.050  55.480  1.00  0.00           O
ATOM   1640  N   ASP A 115      56.410  53.690  55.510  1.00  0.00           N
ATOM   1641  HN  ASP A 115      55.520  53.830  55.950  1.00  0.00           H
ATOM   1642  CA  ASP A 115      56.210  52.880  54.270  1.00  0.00           C
ATOM   1643  HA  ASP A 115      56.940  52.100  54.100  1.00  0.00           H
ATOM   1644  CB  ASP A 115      54.870  52.200  54.360  1.00  0.00           C
ATOM   1645  HB1 ASP A 115      54.760  51.740  53.350  1.00  0.00           H
ATOM   1646  HB2 ASP A 115      54.030  52.890  54.570  1.00  0.00           H
ATOM   1647  CG  ASP A 115      54.880  51.110  55.370  1.00  0.00           C
ATOM   1648  OD1 ASP A 115      55.910  50.760  55.970  1.00  0.00           O
ATOM   1649  OD2 ASP A 115      53.780  50.570  55.640  1.00  0.00           O
ATOM   1650  C   ASP A 115      56.270  53.680  52.970  1.00  0.00           C
ATOM   1651  O   ASP A 115      55.350  54.430  52.750  1.00  0.00           O
ATOM   1652  N   MET A 116      57.250  53.470  52.070  1.00  0.00           N
ATOM   1653  HN  MET A 116      57.900  52.740  52.280  1.00  0.00           H
ATOM   1654  CA  MET A 116      57.530  54.400  50.980  1.00  0.00           C
ATOM   1655  HA  MET A 116      56.840  55.220  51.130  1.00  0.00           H
ATOM   1656  CB  MET A 116      58.970  55.070  51.010  1.00  0.00           C
ATOM   1657  HB1 MET A 116      59.260  55.570  50.060  1.00  0.00           H
ATOM   1658  HB2 MET A 116      59.740  54.270  51.080  1.00  0.00           H
ATOM   1659  CG  MET A 116      59.130  55.970  52.270  1.00  0.00           C
ATOM   1660  HG1 MET A 116      60.200  56.180  52.470  1.00  0.00           H
ATOM   1661  HG2 MET A 116      58.770  55.460  53.190  1.00  0.00           H
ATOM   1662  SD  MET A 116      58.240  57.590  52.190  1.00  0.00           S
ATOM   1663  CE  MET A 116      59.370  58.410  53.320  1.00  0.00           C
ATOM   1664  HE1 MET A 116      59.550  57.780  54.220  1.00  0.00           H
ATOM   1665  HE2 MET A 116      60.270  58.690  52.740  1.00  0.00           H
ATOM   1666  HE3 MET A 116      58.900  59.380  53.610  1.00  0.00           H
ATOM   1667  C   MET A 116      57.250  53.830  49.580  1.00  0.00           C
ATOM   1668  O   MET A 116      57.320  52.620  49.400  1.00  0.00           O
ATOM   1669  N   PRO A 117      57.030  54.680  48.610  1.00  0.00           N
ATOM   1670  CD  PRO A 117      56.340  55.900  48.830  1.00  0.00           C
ATOM   1671  HD1 PRO A 117      55.500  55.910  49.550  1.00  0.00           H
ATOM   1672  HD2 PRO A 117      57.020  56.710  49.190  1.00  0.00           H
ATOM   1673  CA  PRO A 117      57.110  54.380  47.160  1.00  0.00           C
ATOM   1674  HA  PRO A 117      56.400  53.620  46.860  1.00  0.00           H
ATOM   1675  CB  PRO A 117      56.710  55.680  46.480  1.00  0.00           C
ATOM   1676  HB1 PRO A 117      56.050  55.470  45.610  1.00  0.00           H
ATOM   1677  HB2 PRO A 117      57.450  56.160  45.800  1.00  0.00           H
ATOM   1678  CG  PRO A 117      55.830  56.460  47.450  1.00  0.00           C
ATOM   1679  HG1 PRO A 117      54.750  56.260  47.270  1.00  0.00           H
ATOM   1680  HG2 PRO A 117      55.940  57.550  47.270  1.00  0.00           H
ATOM   1681  C   PRO A 117      58.500  53.920  46.810  1.00  0.00           C
ATOM   1682  O   PRO A 117      59.310  54.740  46.390  1.00  0.00           O
ATOM   1683  N   VAL A 118      58.820  52.580  46.840  1.00  0.00           N
ATOM   1684  HN  VAL A 118      58.160  51.980  47.300  1.00  0.00           H
ATOM   1685  CA  VAL A 118      60.010  51.940  46.280  1.00  0.00           C
ATOM   1686  HA  VAL A 118      60.880  52.520  46.550  1.00  0.00           H
ATOM   1687  CB  VAL A 118      60.400  50.550  46.870  1.00  0.00           C
ATOM   1688  HB  VAL A 118      61.350  50.210  46.420  1.00  0.00           H
ATOM   1689  CG1 VAL A 118      60.850  50.710  48.330  1.00  0.00           C
ATOM   1690 HG11 VAL A 118      60.180  51.280  49.000  1.00  0.00           H
ATOM   1691 HG12 VAL A 118      60.770  49.730  48.840  1.00  0.00           H
ATOM   1692 HG13 VAL A 118      61.880  51.080  48.490  1.00  0.00           H
ATOM   1693  CG2 VAL A 118      59.330  49.410  46.650  1.00  0.00           C
ATOM   1694 HG21 VAL A 118      59.230  49.290  45.550  1.00  0.00           H
ATOM   1695 HG22 VAL A 118      59.720  48.460  47.080  1.00  0.00           H
ATOM   1696 HG23 VAL A 118      58.450  49.760  47.230  1.00  0.00           H
ATOM   1697  C   VAL A 118      60.030  51.930  44.750  1.00  0.00           C
ATOM   1698  O   VAL A 118      59.000  51.730  44.130  1.00  0.00           O
ATOM   1699  N   ASP A 119      61.270  51.900  44.220  1.00  0.00           N
ATOM   1700  HN  ASP A 119      62.060  52.170  44.770  1.00  0.00           H
ATOM   1701  CA  ASP A 119      61.490  51.610  42.820  1.00  0.00           C
ATOM   1702  HA  ASP A 119      61.070  52.430  42.250  1.00  0.00           H
ATOM   1703  CB  ASP A 119      62.990  51.600  42.530  1.00  0.00           C
ATOM   1704  HB1 ASP A 119      63.150  51.190  41.510  1.00  0.00           H
ATOM   1705  HB2 ASP A 119      63.580  50.830  43.080  1.00  0.00           H
ATOM   1706  CG  ASP A 119      63.560  53.000  42.780  1.00  0.00           C
ATOM   1707  OD1 ASP A 119      62.780  54.010  42.690  1.00  0.00           O
ATOM   1708  OD2 ASP A 119      64.800  53.160  42.920  1.00  0.00           O
ATOM   1709  C   ASP A 119      60.900  50.330  42.260  1.00  0.00           C
ATOM   1710  O   ASP A 119      60.900  49.370  42.980  1.00  0.00           O
ATOM   1711  N   PRO A 120      60.420  50.150  41.030  1.00  0.00           N
ATOM   1712  CD  PRO A 120      59.930  51.250  40.210  1.00  0.00           C
ATOM   1713  HD1 PRO A 120      59.220  51.750  40.890  1.00  0.00           H
ATOM   1714  HD2 PRO A 120      60.810  51.850  39.870  1.00  0.00           H
ATOM   1715  CA  PRO A 120      60.370  48.820  40.360  1.00  0.00           C
ATOM   1716  HA  PRO A 120      59.490  48.330  40.750  1.00  0.00           H
ATOM   1717  CB  PRO A 120      60.120  49.200  38.830  1.00  0.00           C
ATOM   1718  HB1 PRO A 120      59.550  48.480  38.210  1.00  0.00           H
ATOM   1719  HB2 PRO A 120      61.080  49.480  38.360  1.00  0.00           H
ATOM   1720  CG  PRO A 120      59.300  50.440  39.060  1.00  0.00           C
ATOM   1721  HG1 PRO A 120      58.220  50.300  39.290  1.00  0.00           H
ATOM   1722  HG2 PRO A 120      59.280  51.050  38.130  1.00  0.00           H
ATOM   1723  C   PRO A 120      61.470  47.830  40.610  1.00  0.00           C
ATOM   1724  O   PRO A 120      62.640  48.310  40.550  1.00  0.00           O
ATOM   1725  N   ASP A 121      61.180  46.520  40.790  1.00  0.00           N
ATOM   1726  HN  ASP A 121      60.210  46.400  40.600  1.00  0.00           H
ATOM   1727  CA  ASP A 121      62.180  45.390  40.980  1.00  0.00           C
ATOM   1728  HA  ASP A 121      62.590  45.550  41.970  1.00  0.00           H
ATOM   1729  CB  ASP A 121      61.410  44.060  40.840  1.00  0.00           C
ATOM   1730  HB1 ASP A 121      62.120  43.210  40.840  1.00  0.00           H
ATOM   1731  HB2 ASP A 121      60.710  44.130  39.980  1.00  0.00           H
ATOM   1732  CG  ASP A 121      60.620  43.830  42.080  1.00  0.00           C
ATOM   1733  OD1 ASP A 121      59.470  43.350  41.910  1.00  0.00           O
ATOM   1734  OD2 ASP A 121      61.090  44.050  43.220  1.00  0.00           O
ATOM   1735  C   ASP A 121      63.340  45.420  40.020  1.00  0.00           C
ATOM   1736  O   ASP A 121      63.190  45.990  38.940  1.00  0.00           O
ATOM   1737  N   ASN A 122      64.470  44.780  40.450  1.00  0.00           N
ATOM   1738  HN  ASN A 122      64.520  44.470  41.390  1.00  0.00           H
ATOM   1739  CA  ASN A 122      65.470  44.260  39.480  1.00  0.00           C
ATOM   1740  HA  ASN A 122      65.860  45.050  38.850  1.00  0.00           H
ATOM   1741  CB  ASN A 122      66.630  43.570  40.210  1.00  0.00           C
ATOM   1742  HB1 ASN A 122      67.230  42.870  39.590  1.00  0.00           H
ATOM   1743  HB2 ASN A 122      66.150  42.970  41.020  1.00  0.00           H
ATOM   1744  CG  ASN A 122      67.660  44.550  40.880  1.00  0.00           C
ATOM   1745  OD1 ASN A 122      67.840  44.600  42.100  1.00  0.00           O
ATOM   1746  ND2 ASN A 122      68.080  45.530  40.060  1.00  0.00           N
ATOM   1747 HD21 ASN A 122      67.760  45.430  39.120  1.00  0.00           H
ATOM   1748 HD22 ASN A 122      68.590  46.350  40.290  1.00  0.00           H
ATOM   1749  C   ASN A 122      64.930  43.260  38.420  1.00  0.00           C
ATOM   1750  O   ASN A 122      63.920  42.750  38.590  1.00  0.00           O
ATOM   1751  N   GLU A 123      65.690  43.170  37.270  1.00  0.00           N
ATOM   1752  HN  GLU A 123      66.570  43.640  37.230  1.00  0.00           H
ATOM   1753  CA  GLU A 123      65.270  42.480  36.150  1.00  0.00           C
ATOM   1754  HA  GLU A 123      64.340  42.930  35.830  1.00  0.00           H
ATOM   1755  CB  GLU A 123      66.200  42.700  34.970  1.00  0.00           C
ATOM   1756  HB1 GLU A 123      67.260  42.690  35.290  1.00  0.00           H
ATOM   1757  HB2 GLU A 123      66.070  43.730  34.560  1.00  0.00           H
ATOM   1758  CG  GLU A 123      65.990  41.700  33.820  1.00  0.00           C
ATOM   1759  HG1 GLU A 123      64.920  41.810  33.550  1.00  0.00           H
ATOM   1760  HG2 GLU A 123      66.250  40.700  34.210  1.00  0.00           H
ATOM   1761  CD  GLU A 123      66.700  41.990  32.530  1.00  0.00           C
ATOM   1762  OE1 GLU A 123      67.780  42.670  32.660  1.00  0.00           O
ATOM   1763  OE2 GLU A 123      66.200  41.710  31.370  1.00  0.00           O
ATOM   1764  C   GLU A 123      65.020  41.000  36.490  1.00  0.00           C
ATOM   1765  O   GLU A 123      65.710  40.390  37.280  1.00  0.00           O
ATOM   1766  N   ALA A 124      64.050  40.340  36.000  1.00  0.00           N
ATOM   1767  HN  ALA A 124      63.470  40.820  35.340  1.00  0.00           H
ATOM   1768  CA  ALA A 124      63.610  38.970  36.350  1.00  0.00           C
ATOM   1769  HA  ALA A 124      62.720  38.820  35.760  1.00  0.00           H
ATOM   1770  CB  ALA A 124      64.720  37.960  35.910  1.00  0.00           C
ATOM   1771  HB1 ALA A 124      64.900  37.910  34.810  1.00  0.00           H
ATOM   1772  HB2 ALA A 124      65.700  38.170  36.390  1.00  0.00           H
ATOM   1773  HB3 ALA A 124      64.490  36.940  36.300  1.00  0.00           H
ATOM   1774  C   ALA A 124      63.180  38.780  37.750  1.00  0.00           C
ATOM   1775  O   ALA A 124      63.780  38.020  38.510  1.00  0.00           O
ATOM   1776  N   TYR A 125      62.050  39.420  38.070  1.00  0.00           N
ATOM   1777  HN  TYR A 125      61.540  39.970  37.410  1.00  0.00           H
ATOM   1778  CA  TYR A 125      61.450  39.290  39.300  1.00  0.00           C
ATOM   1779  HA  TYR A 125      61.590  38.340  39.800  1.00  0.00           H
ATOM   1780  CB  TYR A 125      61.670  40.630  40.200  1.00  0.00           C
ATOM   1781  HB1 TYR A 125      60.730  41.000  40.660  1.00  0.00           H
ATOM   1782  HB2 TYR A 125      62.050  41.380  39.470  1.00  0.00           H
ATOM   1783  CG  TYR A 125      62.720  40.470  41.250  1.00  0.00           C
ATOM   1784  CD1 TYR A 125      64.090  40.640  40.980  1.00  0.00           C
ATOM   1785  HD1 TYR A 125      64.350  40.850  39.960  1.00  0.00           H
ATOM   1786  CE1 TYR A 125      64.970  40.460  41.920  1.00  0.00           C
ATOM   1787  HE1 TYR A 125      66.020  40.670  41.770  1.00  0.00           H
ATOM   1788  CZ  TYR A 125      64.640  39.940  43.210  1.00  0.00           C
ATOM   1789  OH  TYR A 125      65.630  39.970  44.250  1.00  0.00           O
ATOM   1790  HH  TYR A 125      65.180  40.200  45.070  1.00  0.00           H
ATOM   1791  CD2 TYR A 125      62.320  40.030  42.500  1.00  0.00           C
ATOM   1792  HD2 TYR A 125      61.260  40.170  42.660  1.00  0.00           H
ATOM   1793  CE2 TYR A 125      63.280  39.730  43.470  1.00  0.00           C
ATOM   1794  HE2 TYR A 125      62.890  39.450  44.440  1.00  0.00           H
ATOM   1795  C   TYR A 125      59.940  39.160  39.020  1.00  0.00           C
ATOM   1796  O   TYR A 125      59.410  39.890  38.140  1.00  0.00           O
ATOM   1797  N   GLU A 126      59.220  38.190  39.590  1.00  0.00           N
ATOM   1798  HN  GLU A 126      59.800  37.630  40.180  1.00  0.00           H
ATOM   1799  CA  GLU A 126      57.830  37.930  39.530  1.00  0.00           C
ATOM   1800  HA  GLU A 126      57.610  37.730  38.490  1.00  0.00           H
ATOM   1801  CB  GLU A 126      57.500  36.540  40.170  1.00  0.00           C
ATOM   1802  HB1 GLU A 126      56.400  36.420  40.280  1.00  0.00           H
ATOM   1803  HB2 GLU A 126      57.910  36.480  41.200  1.00  0.00           H
ATOM   1804  CG  GLU A 126      57.890  35.390  39.200  1.00  0.00           C
ATOM   1805  HG1 GLU A 126      58.870  35.470  38.670  1.00  0.00           H
ATOM   1806  HG2 GLU A 126      57.120  35.280  38.400  1.00  0.00           H
ATOM   1807  CD  GLU A 126      57.950  34.100  39.950  1.00  0.00           C
ATOM   1808  OE1 GLU A 126      59.040  33.500  40.130  1.00  0.00           O
ATOM   1809  OE2 GLU A 126      56.910  33.830  40.550  1.00  0.00           O
ATOM   1810  C   GLU A 126      57.000  39.080  40.070  1.00  0.00           C
ATOM   1811  O   GLU A 126      56.990  39.290  41.260  1.00  0.00           O
ATOM   1812  N   MET A 127      56.230  39.830  39.290  1.00  0.00           N
ATOM   1813  HN  MET A 127      56.150  39.630  38.310  1.00  0.00           H
ATOM   1814  CA  MET A 127      55.040  40.530  39.750  1.00  0.00           C
ATOM   1815  HA  MET A 127      55.460  41.220  40.470  1.00  0.00           H
ATOM   1816  CB  MET A 127      54.340  41.250  38.590  1.00  0.00           C
ATOM   1817  HB1 MET A 127      53.250  41.260  38.810  1.00  0.00           H
ATOM   1818  HB2 MET A 127      54.280  40.570  37.710  1.00  0.00           H
ATOM   1819  CG  MET A 127      54.920  42.550  38.150  1.00  0.00           C
ATOM   1820  HG1 MET A 127      54.420  42.870  37.210  1.00  0.00           H
ATOM   1821  HG2 MET A 127      56.020  42.430  38.110  1.00  0.00           H
ATOM   1822  SD  MET A 127      54.580  43.760  39.360  1.00  0.00           S
ATOM   1823  CE  MET A 127      53.650  44.940  38.320  1.00  0.00           C
ATOM   1824  HE1 MET A 127      52.590  44.630  38.350  1.00  0.00           H
ATOM   1825  HE2 MET A 127      53.770  45.970  38.720  1.00  0.00           H
ATOM   1826  HE3 MET A 127      54.020  45.010  37.270  1.00  0.00           H
ATOM   1827  C   MET A 127      54.060  39.660  40.600  1.00  0.00           C
ATOM   1828  O   MET A 127      54.080  38.470  40.230  1.00  0.00           O
ATOM   1829  N   PRO A 128      53.310  40.080  41.660  1.00  0.00           N
ATOM   1830  CD  PRO A 128      53.360  41.500  42.140  1.00  0.00           C
ATOM   1831  HD1 PRO A 128      54.380  41.920  42.080  1.00  0.00           H
ATOM   1832  HD2 PRO A 128      52.630  42.170  41.640  1.00  0.00           H
ATOM   1833  CA  PRO A 128      52.530  39.180  42.520  1.00  0.00           C
ATOM   1834  HA  PRO A 128      53.300  38.580  42.970  1.00  0.00           H
ATOM   1835  CB  PRO A 128      51.840  40.240  43.470  1.00  0.00           C
ATOM   1836  HB1 PRO A 128      51.460  39.780  44.410  1.00  0.00           H
ATOM   1837  HB2 PRO A 128      50.970  40.730  42.990  1.00  0.00           H
ATOM   1838  CG  PRO A 128      52.890  41.270  43.620  1.00  0.00           C
ATOM   1839  HG1 PRO A 128      53.720  40.890  44.250  1.00  0.00           H
ATOM   1840  HG2 PRO A 128      52.530  42.210  44.100  1.00  0.00           H
ATOM   1841  C   PRO A 128      51.480  38.410  41.800  1.00  0.00           C
ATOM   1842  O   PRO A 128      51.150  38.850  40.700  1.00  0.00           O
ATOM   1843  N   SER A 129      50.950  37.280  42.320  1.00  0.00           N
ATOM   1844  HN  SER A 129      51.320  36.950  43.180  1.00  0.00           H
ATOM   1845  CA  SER A 129      49.790  36.570  41.730  1.00  0.00           C
ATOM   1846  HA  SER A 129      49.480  37.080  40.830  1.00  0.00           H
ATOM   1847  CB  SER A 129      50.130  35.130  41.260  1.00  0.00           C
ATOM   1848  HB1 SER A 129      50.800  35.090  40.370  1.00  0.00           H
ATOM   1849  HB2 SER A 129      49.170  34.690  40.930  1.00  0.00           H
ATOM   1850  OG  SER A 129      50.630  34.290  42.320  1.00  0.00           O
ATOM   1851  HG1 SER A 129      51.550  34.060  42.130  1.00  0.00           H
ATOM   1852  C   SER A 129      48.700  36.690  42.670  1.00  0.00           C
ATOM   1853  O   SER A 129      47.500  36.630  42.310  1.00  0.00           O
ATOM   1854  N   GLU A 130      48.980  36.890  43.980  1.00  0.00           N
ATOM   1855  HN  GLU A 130      49.920  36.770  44.280  1.00  0.00           H
ATOM   1856  CA  GLU A 130      48.030  37.260  45.000  1.00  0.00           C
ATOM   1857  HA  GLU A 130      47.230  36.540  44.970  1.00  0.00           H
ATOM   1858  CB  GLU A 130      48.680  37.110  46.430  1.00  0.00           C
ATOM   1859  HB1 GLU A 130      49.660  37.640  46.430  1.00  0.00           H
ATOM   1860  HB2 GLU A 130      48.910  36.040  46.590  1.00  0.00           H
ATOM   1861  CG  GLU A 130      47.720  37.610  47.560  1.00  0.00           C
ATOM   1862  HG1 GLU A 130      46.780  37.010  47.530  1.00  0.00           H
ATOM   1863  HG2 GLU A 130      47.410  38.660  47.340  1.00  0.00           H
ATOM   1864  CD  GLU A 130      48.320  37.500  48.900  1.00  0.00           C
ATOM   1865  OE1 GLU A 130      49.040  36.500  49.160  1.00  0.00           O
ATOM   1866  OE2 GLU A 130      47.810  38.210  49.850  1.00  0.00           O
ATOM   1867  C   GLU A 130      47.290  38.650  44.840  1.00  0.00           C
ATOM   1868  O   GLU A 130      47.910  39.700  44.580  1.00  0.00           O
ATOM   1869  N   GLU A 131      46.000  38.670  45.000  1.00  0.00           N
ATOM   1870  HN  GLU A 131      45.480  37.840  45.150  1.00  0.00           H
ATOM   1871  CA  GLU A 131      45.220  39.890  44.820  1.00  0.00           C
ATOM   1872  HA  GLU A 131      45.720  40.510  44.090  1.00  0.00           H
ATOM   1873  CB  GLU A 131      43.820  39.530  44.200  1.00  0.00           C
ATOM   1874  HB1 GLU A 131      43.170  40.400  44.410  1.00  0.00           H
ATOM   1875  HB2 GLU A 131      43.350  38.600  44.580  1.00  0.00           H
ATOM   1876  CG  GLU A 131      43.990  39.300  42.620  1.00  0.00           C
ATOM   1877  HG1 GLU A 131      45.040  39.000  42.390  1.00  0.00           H
ATOM   1878  HG2 GLU A 131      43.730  40.200  42.030  1.00  0.00           H
ATOM   1879  CD  GLU A 131      43.020  38.290  42.020  1.00  0.00           C
ATOM   1880  OE1 GLU A 131      41.760  38.430  42.240  1.00  0.00           O
ATOM   1881  OE2 GLU A 131      43.460  37.320  41.410  1.00  0.00           O
ATOM   1882  C   GLU A 131      45.230  40.600  46.120  1.00  0.00           C
ATOM   1883  O   GLU A 131      44.580  40.220  47.100  1.00  0.00           O
ATOM   1884  N   GLY A 132      45.810  41.790  46.060  1.00  0.00           N
ATOM   1885  HN  GLY A 132      46.110  42.080  45.150  1.00  0.00           H
ATOM   1886  CA  GLY A 132      45.850  42.750  47.140  1.00  0.00           C
ATOM   1887  HA1 GLY A 132      45.890  43.730  46.700  1.00  0.00           H
ATOM   1888  HA2 GLY A 132      44.960  42.590  47.720  1.00  0.00           H
ATOM   1889  C   GLY A 132      47.100  42.580  47.930  1.00  0.00           C
ATOM   1890  O   GLY A 132      47.960  41.750  47.650  1.00  0.00           O
ATOM   1891  N   TYR A 133      47.150  43.310  49.020  1.00  0.00           N
ATOM   1892  HN  TYR A 133      46.540  44.090  49.150  1.00  0.00           H
ATOM   1893  CA  TYR A 133      48.370  43.430  49.800  1.00  0.00           C
ATOM   1894  HA  TYR A 133      49.120  42.710  49.500  1.00  0.00           H
ATOM   1895  CB  TYR A 133      49.040  44.870  49.690  1.00  0.00           C
ATOM   1896  HB1 TYR A 133      49.880  44.860  50.420  1.00  0.00           H
ATOM   1897  HB2 TYR A 133      48.310  45.590  50.110  1.00  0.00           H
ATOM   1898  CG  TYR A 133      49.580  45.130  48.310  1.00  0.00           C
ATOM   1899  CD1 TYR A 133      49.100  46.140  47.570  1.00  0.00           C
ATOM   1900  HD1 TYR A 133      48.310  46.740  47.990  1.00  0.00           H
ATOM   1901  CE1 TYR A 133      49.810  46.540  46.370  1.00  0.00           C
ATOM   1902  HE1 TYR A 133      49.380  47.230  45.650  1.00  0.00           H
ATOM   1903  CZ  TYR A 133      50.910  45.770  45.870  1.00  0.00           C
ATOM   1904  OH  TYR A 133      51.720  46.140  44.790  1.00  0.00           O
ATOM   1905  HH  TYR A 133      51.460  47.050  44.670  1.00  0.00           H
ATOM   1906  CD2 TYR A 133      50.680  44.400  47.880  1.00  0.00           C
ATOM   1907  HD2 TYR A 133      51.150  43.610  48.450  1.00  0.00           H
ATOM   1908  CE2 TYR A 133      51.340  44.710  46.700  1.00  0.00           C
ATOM   1909  HE2 TYR A 133      52.300  44.260  46.480  1.00  0.00           H
ATOM   1910  C   TYR A 133      48.040  43.120  51.180  1.00  0.00           C
ATOM   1911  O   TYR A 133      47.230  43.840  51.770  1.00  0.00           O
ATOM   1912  N   GLN A 134      48.750  42.160  51.830  1.00  0.00           N
ATOM   1913  HN  GLN A 134      49.360  41.580  51.300  1.00  0.00           H
ATOM   1914  CA  GLN A 134      48.680  41.890  53.270  1.00  0.00           C
ATOM   1915  HA  GLN A 134      49.500  41.190  53.250  1.00  0.00           H
ATOM   1916  CB  GLN A 134      49.060  43.100  54.200  1.00  0.00           C
ATOM   1917  HB1 GLN A 134      49.260  42.740  55.230  1.00  0.00           H
ATOM   1918  HB2 GLN A 134      48.280  43.890  54.220  1.00  0.00           H
ATOM   1919  CG  GLN A 134      50.300  43.940  53.840  1.00  0.00           C
ATOM   1920  HG1 GLN A 134      50.530  44.590  54.720  1.00  0.00           H
ATOM   1921  HG2 GLN A 134      50.070  44.560  52.950  1.00  0.00           H
ATOM   1922  CD  GLN A 134      51.590  43.170  53.610  1.00  0.00           C
ATOM   1923  OE1 GLN A 134      52.220  43.090  52.540  1.00  0.00           O
ATOM   1924  NE2 GLN A 134      52.100  42.530  54.740  1.00  0.00           N
ATOM   1925 HE21 GLN A 134      53.040  42.190  54.660  1.00  0.00           H
ATOM   1926 HE22 GLN A 134      51.530  42.590  55.560  1.00  0.00           H
ATOM   1927  C   GLN A 134      47.470  41.130  53.790  1.00  0.00           C
ATOM   1928  O   GLN A 134      46.370  41.570  53.540  1.00  0.00           O
ATOM   1929  N   ASP A 135      47.770  40.050  54.580  1.00  0.00           N
ATOM   1930  HN  ASP A 135      48.700  39.710  54.700  1.00  0.00           H
ATOM   1931  CA  ASP A 135      46.820  39.180  55.200  1.00  0.00           C
ATOM   1932  HA  ASP A 135      46.240  38.800  54.370  1.00  0.00           H
ATOM   1933  CB  ASP A 135      47.590  38.020  55.840  1.00  0.00           C
ATOM   1934  HB1 ASP A 135      46.870  37.420  56.450  1.00  0.00           H
ATOM   1935  HB2 ASP A 135      48.350  38.290  56.600  1.00  0.00           H
ATOM   1936  CG  ASP A 135      48.180  37.050  54.860  1.00  0.00           C
ATOM   1937  OD1 ASP A 135      49.420  36.870  54.920  1.00  0.00           O
ATOM   1938  OD2 ASP A 135      47.460  36.470  54.050  1.00  0.00           O
ATOM   1939  C   ASP A 135      45.830  39.840  56.210  1.00  0.00           C
ATOM   1940  O   ASP A 135      45.880  40.990  56.620  1.00  0.00           O
ATOM   1941  N   TYR A 136      44.850  39.040  56.660  1.00  0.00           N
ATOM   1942  HN  TYR A 136      44.640  38.110  56.380  1.00  0.00           H
ATOM   1943  CA  TYR A 136      43.930  39.460  57.710  1.00  0.00           C
ATOM   1944  HA  TYR A 136      44.380  40.210  58.350  1.00  0.00           H
ATOM   1945  CB  TYR A 136      42.690  40.060  56.990  1.00  0.00           C
ATOM   1946  HB1 TYR A 136      42.160  39.400  56.270  1.00  0.00           H
ATOM   1947  HB2 TYR A 136      42.910  40.990  56.430  1.00  0.00           H
ATOM   1948  CG  TYR A 136      41.570  40.380  57.980  1.00  0.00           C
ATOM   1949  CD1 TYR A 136      41.680  41.470  58.810  1.00  0.00           C
ATOM   1950  HD1 TYR A 136      42.590  42.030  58.960  1.00  0.00           H
ATOM   1951  CE1 TYR A 136      40.690  41.720  59.740  1.00  0.00           C
ATOM   1952  HE1 TYR A 136      40.780  42.600  60.350  1.00  0.00           H
ATOM   1953  CZ  TYR A 136      39.540  40.910  59.840  1.00  0.00           C
ATOM   1954  OH  TYR A 136      38.600  41.120  60.790  1.00  0.00           O
ATOM   1955  HH  TYR A 136      38.960  41.580  61.560  1.00  0.00           H
ATOM   1956  CD2 TYR A 136      40.320  39.570  58.070  1.00  0.00           C
ATOM   1957  HD2 TYR A 136      40.080  38.730  57.430  1.00  0.00           H
ATOM   1958  CE2 TYR A 136      39.320  39.840  59.030  1.00  0.00           C
ATOM   1959  HE2 TYR A 136      38.510  39.140  59.190  1.00  0.00           H
ATOM   1960  C   TYR A 136      43.620  38.330  58.610  1.00  0.00           C
ATOM   1961  O   TYR A 136      43.660  37.170  58.210  1.00  0.00           O
ATOM   1962  N   GLU A 137      43.420  38.600  59.890  1.00  0.00           N
ATOM   1963  HN  GLU A 137      43.700  39.520  60.160  1.00  0.00           H
ATOM   1964  CA  GLU A 137      43.010  37.560  60.840  1.00  0.00           C
ATOM   1965  HA  GLU A 137      43.140  36.590  60.370  1.00  0.00           H
ATOM   1966  CB  GLU A 137      44.010  37.520  62.000  1.00  0.00           C
ATOM   1967  HB1 GLU A 137      43.670  36.810  62.770  1.00  0.00           H
ATOM   1968  HB2 GLU A 137      44.300  38.500  62.440  1.00  0.00           H
ATOM   1969  CG  GLU A 137      45.420  37.040  61.540  1.00  0.00           C
ATOM   1970  HG1 GLU A 137      45.920  37.840  60.940  1.00  0.00           H
ATOM   1971  HG2 GLU A 137      45.280  36.130  60.910  1.00  0.00           H
ATOM   1972  CD  GLU A 137      46.390  36.620  62.730  1.00  0.00           C
ATOM   1973  OE1 GLU A 137      47.410  36.010  62.510  1.00  0.00           O
ATOM   1974  OE2 GLU A 137      46.010  37.010  63.860  1.00  0.00           O
ATOM   1975  C   GLU A 137      41.580  37.930  61.440  1.00  0.00           C
ATOM   1976  O   GLU A 137      41.360  38.920  62.220  1.00  0.00           O
ATOM   1977  N   PRO A 138      40.570  37.130  61.120  1.00  0.00           N
ATOM   1978  CD  PRO A 138      40.460  36.190  60.030  1.00  0.00           C
ATOM   1979  HD1 PRO A 138      40.980  36.660  59.170  1.00  0.00           H
ATOM   1980  HD2 PRO A 138      41.010  35.260  60.280  1.00  0.00           H
ATOM   1981  CA  PRO A 138      39.260  37.220  61.830  1.00  0.00           C
ATOM   1982  HA  PRO A 138      38.800  38.150  61.530  1.00  0.00           H
ATOM   1983  CB  PRO A 138      38.520  36.030  61.280  1.00  0.00           C
ATOM   1984  HB1 PRO A 138      37.410  36.120  61.370  1.00  0.00           H
ATOM   1985  HB2 PRO A 138      38.830  35.050  61.700  1.00  0.00           H
ATOM   1986  CG  PRO A 138      38.990  35.820  59.870  1.00  0.00           C
ATOM   1987  HG1 PRO A 138      38.550  36.560  59.180  1.00  0.00           H
ATOM   1988  HG2 PRO A 138      38.760  34.820  59.440  1.00  0.00           H
ATOM   1989  C   PRO A 138      39.320  37.130  63.330  1.00  0.00           C
ATOM   1990  O   PRO A 138      40.330  36.460  63.770  1.00  0.00           O
ATOM   1991  N   GLU A 139      38.490  37.770  64.090  1.00  0.00           N
ATOM   1992  HN  GLU A 139      37.940  38.510  63.710  1.00  0.00           H
ATOM   1993  CA  GLU A 139      38.420  37.580  65.550  1.00  0.00           C
ATOM   1994  HA  GLU A 139      39.400  37.790  65.950  1.00  0.00           H
ATOM   1995  CB  GLU A 139      37.400  38.570  66.160  1.00  0.00           C
ATOM   1996  HB1 GLU A 139      37.220  38.310  67.230  1.00  0.00           H
ATOM   1997  HB2 GLU A 139      36.480  38.540  65.540  1.00  0.00           H
ATOM   1998  CG  GLU A 139      37.950  40.060  65.950  1.00  0.00           C
ATOM   1999  HG1 GLU A 139      38.200  40.210  64.880  1.00  0.00           H
ATOM   2000  HG2 GLU A 139      38.970  40.090  66.400  1.00  0.00           H
ATOM   2001  CD  GLU A 139      37.100  41.100  66.480  1.00  0.00           C
ATOM   2002  OE1 GLU A 139      36.800  40.870  67.710  1.00  0.00           O
ATOM   2003  OE2 GLU A 139      36.710  42.130  65.840  1.00  0.00           O
ATOM   2004  C   GLU A 139      38.150  36.150  65.950  1.00  0.00           C
ATOM   2005  O   GLU A 139      37.340  35.450  65.320  1.00  0.00           O
ATOM   2006  N   ALA A 140      38.960  35.560  66.830  1.00  0.00           N
ATOM   2007  HN  ALA A 140      39.540  36.170  67.380  1.00  0.00           H
ATOM   2008  CA  ALA A 140      39.000  34.210  67.200  1.00  0.00           C
ATOM   2009  HA  ALA A 140      37.990  33.830  67.300  1.00  0.00           H
ATOM   2010  CB  ALA A 140      39.840  33.420  66.130  1.00  0.00           C
ATOM   2011  HB1 ALA A 140      40.810  33.920  65.950  1.00  0.00           H
ATOM   2012  HB2 ALA A 140      39.890  32.350  66.400  1.00  0.00           H
ATOM   2013  HB3 ALA A 140      39.250  33.490  65.190  1.00  0.00           H
ATOM   2014  C   ALA A 140      39.550  34.120  68.610  1.00  0.00           C
ATOM   2015  OT1 ALA A 140      40.330  34.940  69.140  1.00  0.00           O
ATOM   2016  OT2 ALA A 140      39.110  33.200  69.380  1.00  0.00           O
ATOM   2017  N   MET B 141      40.410  36.110  41.800  1.00  0.00           N
ATOM   2018  H1  MET B 141      40.810  35.370  42.410  1.00  0.00           H
ATOM   2019  H2  MET B 141      40.550  35.880  40.800  1.00  0.00           H
ATOM   2020  H3  MET B 141      40.870  37.010  42.030  1.00  0.00           H
ATOM   2021  CA  MET B 141      39.000  36.360  42.270  1.00  0.00           C
ATOM   2022  HA  MET B 141      39.030  36.310  43.350  1.00  0.00           H
ATOM   2023  CB  MET B 141      38.640  37.730  41.820  1.00  0.00           C
ATOM   2024  HB1 MET B 141      38.840  37.730  40.720  1.00  0.00           H
ATOM   2025  HB2 MET B 141      39.280  38.520  42.280  1.00  0.00           H
ATOM   2026  CG  MET B 141      37.170  38.190  42.150  1.00  0.00           C
ATOM   2027  HG1 MET B 141      36.930  38.100  43.230  1.00  0.00           H
ATOM   2028  HG2 MET B 141      36.440  37.560  41.600  1.00  0.00           H
ATOM   2029  SD  MET B 141      36.980  39.920  41.640  1.00  0.00           S
ATOM   2030  CE  MET B 141      37.280  39.850  39.790  1.00  0.00           C
ATOM   2031  HE1 MET B 141      36.490  39.290  39.260  1.00  0.00           H
ATOM   2032  HE2 MET B 141      37.180  40.910  39.450  1.00  0.00           H
ATOM   2033  HE3 MET B 141      38.330  39.560  39.550  1.00  0.00           H
ATOM   2034  C   MET B 141      38.000  35.340  41.810  1.00  0.00           C
ATOM   2035  O   MET B 141      37.700  35.190  40.640  1.00  0.00           O
ATOM   2036  N   ASP B 142      37.260  34.710  42.750  1.00  0.00           N
ATOM   2037  HN  ASP B 142      37.460  34.870  43.710  1.00  0.00           H
ATOM   2038  CA  ASP B 142      36.360  33.620  42.460  1.00  0.00           C
ATOM   2039  HA  ASP B 142      36.420  33.390  41.400  1.00  0.00           H
ATOM   2040  CB  ASP B 142      36.640  32.320  43.250  1.00  0.00           C
ATOM   2041  HB1 ASP B 142      35.930  31.480  43.100  1.00  0.00           H
ATOM   2042  HB2 ASP B 142      36.540  32.410  44.350  1.00  0.00           H
ATOM   2043  CG  ASP B 142      37.940  31.670  43.010  1.00  0.00           C
ATOM   2044  OD1 ASP B 142      38.550  31.980  41.970  1.00  0.00           O
ATOM   2045  OD2 ASP B 142      38.360  30.790  43.830  1.00  0.00           O
ATOM   2046  C   ASP B 142      34.900  34.000  42.650  1.00  0.00           C
ATOM   2047  O   ASP B 142      34.640  35.050  43.130  1.00  0.00           O
ATOM   2048  N   VAL B 143      33.970  33.150  42.260  1.00  0.00           N
ATOM   2049  HN  VAL B 143      34.230  32.330  41.770  1.00  0.00           H
ATOM   2050  CA  VAL B 143      32.530  33.280  42.560  1.00  0.00           C
ATOM   2051  HA  VAL B 143      32.290  34.320  42.380  1.00  0.00           H
ATOM   2052  CB  VAL B 143      31.700  32.380  41.660  1.00  0.00           C
ATOM   2053  HB  VAL B 143      32.140  31.390  41.930  1.00  0.00           H
ATOM   2054  CG1 VAL B 143      30.130  32.250  41.980  1.00  0.00           C
ATOM   2055 HG11 VAL B 143      30.010  31.790  42.990  1.00  0.00           H
ATOM   2056 HG12 VAL B 143      29.620  33.230  41.920  1.00  0.00           H
ATOM   2057 HG13 VAL B 143      29.620  31.560  41.270  1.00  0.00           H
ATOM   2058  CG2 VAL B 143      31.950  32.790  40.150  1.00  0.00           C
ATOM   2059 HG21 VAL B 143      32.970  32.490  39.810  1.00  0.00           H
ATOM   2060 HG22 VAL B 143      31.200  32.400  39.430  1.00  0.00           H
ATOM   2061 HG23 VAL B 143      31.850  33.880  40.010  1.00  0.00           H
ATOM   2062  C   VAL B 143      32.160  33.020  43.990  1.00  0.00           C
ATOM   2063  O   VAL B 143      32.750  32.230  44.670  1.00  0.00           O
ATOM   2064  N   PHE B 144      31.150  33.740  44.520  1.00  0.00           N
ATOM   2065  HN  PHE B 144      30.620  34.420  44.010  1.00  0.00           H
ATOM   2066  CA  PHE B 144      30.800  33.750  45.910  1.00  0.00           C
ATOM   2067  HA  PHE B 144      31.520  33.180  46.490  1.00  0.00           H
ATOM   2068  CB  PHE B 144      30.950  35.110  46.520  1.00  0.00           C
ATOM   2069  HB1 PHE B 144      30.350  35.840  45.930  1.00  0.00           H
ATOM   2070  HB2 PHE B 144      32.050  35.260  46.470  1.00  0.00           H
ATOM   2071  CG  PHE B 144      30.610  35.240  48.020  1.00  0.00           C
ATOM   2072  CD1 PHE B 144      29.980  36.390  48.510  1.00  0.00           C
ATOM   2073  HD1 PHE B 144      29.610  37.170  47.860  1.00  0.00           H
ATOM   2074  CE1 PHE B 144      29.720  36.430  49.880  1.00  0.00           C
ATOM   2075  HE1 PHE B 144      29.300  37.370  50.220  1.00  0.00           H
ATOM   2076  CZ  PHE B 144      30.070  35.420  50.750  1.00  0.00           C
ATOM   2077  HZ  PHE B 144      29.840  35.460  51.810  1.00  0.00           H
ATOM   2078  CD2 PHE B 144      31.070  34.270  48.900  1.00  0.00           C
ATOM   2079  HD2 PHE B 144      31.680  33.420  48.610  1.00  0.00           H
ATOM   2080  CE2 PHE B 144      30.780  34.320  50.310  1.00  0.00           C
ATOM   2081  HE2 PHE B 144      31.080  33.560  51.020  1.00  0.00           H
ATOM   2082  C   PHE B 144      29.390  33.120  46.090  1.00  0.00           C
ATOM   2083  O   PHE B 144      28.410  33.620  45.520  1.00  0.00           O
ATOM   2084  N   MET B 145      29.150  32.100  46.910  1.00  0.00           N
ATOM   2085  HN  MET B 145      29.960  31.720  47.360  1.00  0.00           H
ATOM   2086  CA  MET B 145      27.900  31.580  47.430  1.00  0.00           C
ATOM   2087  HA  MET B 145      28.120  30.530  47.570  1.00  0.00           H
ATOM   2088  CB  MET B 145      27.660  32.110  48.810  1.00  0.00           C
ATOM   2089  HB1 MET B 145      26.650  31.870  49.210  1.00  0.00           H
ATOM   2090  HB2 MET B 145      27.550  33.220  48.730  1.00  0.00           H
ATOM   2091  CG  MET B 145      28.700  31.630  49.900  1.00  0.00           C
ATOM   2092  HG1 MET B 145      28.510  32.310  50.760  1.00  0.00           H
ATOM   2093  HG2 MET B 145      29.770  31.780  49.630  1.00  0.00           H
ATOM   2094  SD  MET B 145      28.630  29.920  50.440  1.00  0.00           S
ATOM   2095  CE  MET B 145      27.090  29.840  51.440  1.00  0.00           C
ATOM   2096  HE1 MET B 145      26.760  28.780  51.400  1.00  0.00           H
ATOM   2097  HE2 MET B 145      27.150  30.030  52.530  1.00  0.00           H
ATOM   2098  HE3 MET B 145      26.410  30.570  50.950  1.00  0.00           H
ATOM   2099  C   MET B 145      26.720  31.420  46.490  1.00  0.00           C
ATOM   2100  O   MET B 145      25.600  31.650  46.910  1.00  0.00           O
ATOM   2101  N   LYS B 146      26.850  31.070  45.150  1.00  0.00           N
ATOM   2102  HN  LYS B 146      27.770  30.840  44.820  1.00  0.00           H
ATOM   2103  CA  LYS B 146      25.780  30.850  44.160  1.00  0.00           C
ATOM   2104  HA  LYS B 146      24.910  30.420  44.630  1.00  0.00           H
ATOM   2105  CB  LYS B 146      25.170  32.210  43.640  1.00  0.00           C
ATOM   2106  HB1 LYS B 146      24.930  32.780  44.570  1.00  0.00           H
ATOM   2107  HB2 LYS B 146      24.200  32.160  43.110  1.00  0.00           H
ATOM   2108  CG  LYS B 146      26.200  33.000  42.740  1.00  0.00           C
ATOM   2109  HG1 LYS B 146      26.190  32.500  41.750  1.00  0.00           H
ATOM   2110  HG2 LYS B 146      27.190  32.890  43.230  1.00  0.00           H
ATOM   2111  CD  LYS B 146      25.850  34.510  42.550  1.00  0.00           C
ATOM   2112  HD1 LYS B 146      26.580  35.000  41.870  1.00  0.00           H
ATOM   2113  HD2 LYS B 146      24.870  34.510  42.020  1.00  0.00           H
ATOM   2114  CE  LYS B 146      25.600  35.330  43.800  1.00  0.00           C
ATOM   2115  HE1 LYS B 146      24.820  34.900  44.460  1.00  0.00           H
ATOM   2116  HE2 LYS B 146      25.110  36.250  43.420  1.00  0.00           H
ATOM   2117  NZ  LYS B 146      26.790  35.570  44.630  1.00  0.00           N
ATOM   2118  HZ1 LYS B 146      26.600  35.930  45.590  1.00  0.00           H
ATOM   2119  HZ2 LYS B 146      27.290  34.680  44.810  1.00  0.00           H
ATOM   2120  HZ3 LYS B 146      27.480  36.210  44.180  1.00  0.00           H
ATOM   2121  C   LYS B 146      26.090  30.060  42.900  1.00  0.00           C
ATOM   2122  O   LYS B 146      25.290  30.070  41.980  1.00  0.00           O
ATOM   2123  N   GLY B 147      27.220  29.360  42.860  1.00  0.00           N
ATOM   2124  HN  GLY B 147      27.890  29.220  43.580  1.00  0.00           H
ATOM   2125  CA  GLY B 147      27.520  28.700  41.580  1.00  0.00           C
ATOM   2126  HA1 GLY B 147      26.850  27.870  41.370  1.00  0.00           H
ATOM   2127  HA2 GLY B 147      27.530  29.420  40.770  1.00  0.00           H
ATOM   2128  C   GLY B 147      28.950  28.220  41.500  1.00  0.00           C
ATOM   2129  O   GLY B 147      29.720  28.360  42.470  1.00  0.00           O
ATOM   2130  N   LEU B 148      29.410  27.700  40.310  1.00  0.00           N
ATOM   2131  HN  LEU B 148      28.850  27.850  39.500  1.00  0.00           H
ATOM   2132  CA  LEU B 148      30.740  26.990  40.220  1.00  0.00           C
ATOM   2133  HA  LEU B 148      31.150  26.770  41.200  1.00  0.00           H
ATOM   2134  CB  LEU B 148      30.460  25.700  39.540  1.00  0.00           C
ATOM   2135  HB1 LEU B 148      29.960  25.830  38.560  1.00  0.00           H
ATOM   2136  HB2 LEU B 148      29.820  25.220  40.310  1.00  0.00           H
ATOM   2137  CG  LEU B 148      31.670  24.770  39.370  1.00  0.00           C
ATOM   2138  HG  LEU B 148      32.450  25.340  38.820  1.00  0.00           H
ATOM   2139  CD1 LEU B 148      32.380  24.420  40.760  1.00  0.00           C
ATOM   2140 HD11 LEU B 148      33.060  23.580  40.540  1.00  0.00           H
ATOM   2141 HD12 LEU B 148      32.940  25.270  41.220  1.00  0.00           H
ATOM   2142 HD13 LEU B 148      31.770  23.970  41.570  1.00  0.00           H
ATOM   2143  CD2 LEU B 148      31.140  23.480  38.680  1.00  0.00           C
ATOM   2144 HD21 LEU B 148      31.950  22.720  38.580  1.00  0.00           H
ATOM   2145 HD22 LEU B 148      30.230  23.110  39.180  1.00  0.00           H
ATOM   2146 HD23 LEU B 148      31.010  23.750  37.610  1.00  0.00           H
ATOM   2147  C   LEU B 148      31.700  27.950  39.530  1.00  0.00           C
ATOM   2148  O   LEU B 148      31.350  28.580  38.530  1.00  0.00           O
ATOM   2149  N   SER B 149      32.960  28.020  39.940  1.00  0.00           N
ATOM   2150  HN  SER B 149      33.340  27.290  40.500  1.00  0.00           H
ATOM   2151  CA  SER B 149      33.890  28.980  39.310  1.00  0.00           C
ATOM   2152  HA  SER B 149      33.350  29.850  38.960  1.00  0.00           H
ATOM   2153  CB  SER B 149      35.020  29.460  40.310  1.00  0.00           C
ATOM   2154  HB1 SER B 149      35.720  30.180  39.830  1.00  0.00           H
ATOM   2155  HB2 SER B 149      35.540  28.540  40.660  1.00  0.00           H
ATOM   2156  OG  SER B 149      34.380  30.200  41.320  1.00  0.00           O
ATOM   2157  HG1 SER B 149      34.200  29.540  42.000  1.00  0.00           H
ATOM   2158  C   SER B 149      34.660  28.330  38.130  1.00  0.00           C
ATOM   2159  O   SER B 149      35.080  27.190  38.240  1.00  0.00           O
ATOM   2160  N   LYS B 150      34.860  29.050  36.990  1.00  0.00           N
ATOM   2161  HN  LYS B 150      34.460  29.950  36.830  1.00  0.00           H
ATOM   2162  CA  LYS B 150      35.690  28.610  35.940  1.00  0.00           C
ATOM   2163  HA  LYS B 150      35.380  27.580  35.780  1.00  0.00           H
ATOM   2164  CB  LYS B 150      35.710  29.590  34.780  1.00  0.00           C
ATOM   2165  HB1 LYS B 150      36.690  29.540  34.270  1.00  0.00           H
ATOM   2166  HB2 LYS B 150      35.680  30.540  35.350  1.00  0.00           H
ATOM   2167  CG  LYS B 150      34.670  29.550  33.640  1.00  0.00           C
ATOM   2168  HG1 LYS B 150      34.640  30.450  32.990  1.00  0.00           H
ATOM   2169  HG2 LYS B 150      33.690  29.580  34.160  1.00  0.00           H
ATOM   2170  CD  LYS B 150      34.900  28.380  32.670  1.00  0.00           C
ATOM   2171  HD1 LYS B 150      35.880  27.900  32.890  1.00  0.00           H
ATOM   2172  HD2 LYS B 150      34.200  27.540  32.870  1.00  0.00           H
ATOM   2173  CE  LYS B 150      34.920  28.720  31.170  1.00  0.00           C
ATOM   2174  HE1 LYS B 150      35.560  28.020  30.590  1.00  0.00           H
ATOM   2175  HE2 LYS B 150      35.350  29.730  30.990  1.00  0.00           H
ATOM   2176  NZ  LYS B 150      33.570  28.670  30.610  1.00  0.00           N
ATOM   2177  HZ1 LYS B 150      33.000  27.880  30.990  1.00  0.00           H
ATOM   2178  HZ2 LYS B 150      33.010  29.510  30.860  1.00  0.00           H
ATOM   2179  HZ3 LYS B 150      33.740  28.640  29.590  1.00  0.00           H
ATOM   2180  C   LYS B 150      37.130  28.340  36.400  1.00  0.00           C
ATOM   2181  O   LYS B 150      37.770  29.110  37.130  1.00  0.00           O
ATOM   2182  N   ALA B 151      37.580  27.070  36.090  1.00  0.00           N
ATOM   2183  HN  ALA B 151      37.030  26.430  35.550  1.00  0.00           H
ATOM   2184  CA  ALA B 151      38.970  26.660  36.240  1.00  0.00           C
ATOM   2185  HA  ALA B 151      39.120  26.630  37.310  1.00  0.00           H
ATOM   2186  CB  ALA B 151      39.240  25.280  35.660  1.00  0.00           C
ATOM   2187  HB1 ALA B 151      38.760  24.500  36.290  1.00  0.00           H
ATOM   2188  HB2 ALA B 151      38.960  25.250  34.590  1.00  0.00           H
ATOM   2189  HB3 ALA B 151      40.320  25.010  35.730  1.00  0.00           H
ATOM   2190  C   ALA B 151      40.010  27.500  35.580  1.00  0.00           C
ATOM   2191  O   ALA B 151      40.100  27.710  34.350  1.00  0.00           O
ATOM   2192  N   LYS B 152      40.990  28.050  36.360  1.00  0.00           N
ATOM   2193  HN  LYS B 152      40.980  27.740  37.310  1.00  0.00           H
ATOM   2194  CA  LYS B 152      42.110  28.850  35.930  1.00  0.00           C
ATOM   2195  HA  LYS B 152      41.700  29.460  35.130  1.00  0.00           H
ATOM   2196  CB  LYS B 152      42.770  29.780  36.980  1.00  0.00           C
ATOM   2197  HB1 LYS B 152      43.690  30.160  36.490  1.00  0.00           H
ATOM   2198  HB2 LYS B 152      43.110  29.160  37.850  1.00  0.00           H
ATOM   2199  CG  LYS B 152      41.990  31.050  37.280  1.00  0.00           C
ATOM   2200  HG1 LYS B 152      41.930  31.560  36.300  1.00  0.00           H
ATOM   2201  HG2 LYS B 152      42.680  31.580  37.990  1.00  0.00           H
ATOM   2202  CD  LYS B 152      40.610  30.790  37.980  1.00  0.00           C
ATOM   2203  HD1 LYS B 152      39.940  30.570  37.120  1.00  0.00           H
ATOM   2204  HD2 LYS B 152      40.700  29.820  38.510  1.00  0.00           H
ATOM   2205  CE  LYS B 152      40.030  31.920  38.850  1.00  0.00           C
ATOM   2206  HE1 LYS B 152      39.770  32.830  38.280  1.00  0.00           H
ATOM   2207  HE2 LYS B 152      40.550  32.110  39.810  1.00  0.00           H
ATOM   2208  NZ  LYS B 152      38.810  31.350  39.400  1.00  0.00           N
ATOM   2209  HZ1 LYS B 152      38.980  30.350  39.660  1.00  0.00           H
ATOM   2210  HZ2 LYS B 152      38.480  31.820  40.270  1.00  0.00           H
ATOM   2211  HZ3 LYS B 152      38.060  31.350  38.680  1.00  0.00           H
ATOM   2212  C   LYS B 152      43.050  27.990  35.110  1.00  0.00           C
ATOM   2213  O   LYS B 152      43.210  26.780  35.350  1.00  0.00           O
ATOM   2214  N   GLU B 153      43.740  28.650  34.130  1.00  0.00           N
ATOM   2215  HN  GLU B 153      43.500  29.590  33.910  1.00  0.00           H
ATOM   2216  CA  GLU B 153      44.790  27.830  33.460  1.00  0.00           C
ATOM   2217  HA  GLU B 153      44.410  26.830  33.350  1.00  0.00           H
ATOM   2218  CB  GLU B 153      44.910  28.350  32.060  1.00  0.00           C
ATOM   2219  HB1 GLU B 153      43.890  28.200  31.640  1.00  0.00           H
ATOM   2220  HB2 GLU B 153      45.600  27.660  31.540  1.00  0.00           H
ATOM   2221  CG  GLU B 153      45.440  29.820  31.920  1.00  0.00           C
ATOM   2222  HG1 GLU B 153      46.410  29.960  32.450  1.00  0.00           H
ATOM   2223  HG2 GLU B 153      44.710  30.490  32.420  1.00  0.00           H
ATOM   2224  CD  GLU B 153      45.540  30.110  30.460  1.00  0.00           C
ATOM   2225  OE1 GLU B 153      46.680  30.290  29.900  1.00  0.00           O
ATOM   2226  OE2 GLU B 153      44.490  30.240  29.710  1.00  0.00           O
ATOM   2227  C   GLU B 153      46.050  27.830  34.290  1.00  0.00           C
ATOM   2228  O   GLU B 153      46.250  28.710  35.150  1.00  0.00           O
ATOM   2229  N   GLY B 154      46.940  26.850  34.000  1.00  0.00           N
ATOM   2230  HN  GLY B 154      46.600  26.140  33.380  1.00  0.00           H
ATOM   2231  CA  GLY B 154      48.300  26.710  34.570  1.00  0.00           C
ATOM   2232  HA1 GLY B 154      48.640  25.730  34.270  1.00  0.00           H
ATOM   2233  HA2 GLY B 154      48.910  27.540  34.240  1.00  0.00           H
ATOM   2234  C   GLY B 154      48.400  26.640  36.060  1.00  0.00           C
ATOM   2235  O   GLY B 154      49.340  27.240  36.640  1.00  0.00           O
ATOM   2236  N   VAL B 155      47.380  26.080  36.770  1.00  0.00           N
ATOM   2237  HN  VAL B 155      46.590  25.590  36.410  1.00  0.00           H
ATOM   2238  CA  VAL B 155      47.470  26.160  38.290  1.00  0.00           C
ATOM   2239  HA  VAL B 155      47.430  27.190  38.630  1.00  0.00           H
ATOM   2240  CB  VAL B 155      46.210  25.540  38.760  1.00  0.00           C
ATOM   2241  HB  VAL B 155      46.060  24.570  38.250  1.00  0.00           H
ATOM   2242  CG1 VAL B 155      46.160  25.130  40.250  1.00  0.00           C
ATOM   2243 HG11 VAL B 155      45.170  24.680  40.450  1.00  0.00           H
ATOM   2244 HG12 VAL B 155      46.830  24.280  40.500  1.00  0.00           H
ATOM   2245 HG13 VAL B 155      46.420  25.990  40.900  1.00  0.00           H
ATOM   2246  CG2 VAL B 155      45.020  26.520  38.330  1.00  0.00           C
ATOM   2247 HG21 VAL B 155      44.030  26.240  38.730  1.00  0.00           H
ATOM   2248 HG22 VAL B 155      45.260  27.490  38.810  1.00  0.00           H
ATOM   2249 HG23 VAL B 155      44.890  26.620  37.230  1.00  0.00           H
ATOM   2250  C   VAL B 155      48.710  25.290  38.780  1.00  0.00           C
ATOM   2251  O   VAL B 155      49.060  24.250  38.210  1.00  0.00           O
ATOM   2252  N   VAL B 156      49.410  25.820  39.780  1.00  0.00           N
ATOM   2253  HN  VAL B 156      49.140  26.720  40.110  1.00  0.00           H
ATOM   2254  CA  VAL B 156      50.510  25.180  40.470  1.00  0.00           C
ATOM   2255  HA  VAL B 156      50.920  24.330  39.960  1.00  0.00           H
ATOM   2256  CB  VAL B 156      51.600  26.120  40.730  1.00  0.00           C
ATOM   2257  HB  VAL B 156      51.330  26.920  41.460  1.00  0.00           H
ATOM   2258  CG1 VAL B 156      52.860  25.410  41.250  1.00  0.00           C
ATOM   2259 HG11 VAL B 156      53.250  24.810  40.400  1.00  0.00           H
ATOM   2260 HG12 VAL B 156      53.590  26.200  41.540  1.00  0.00           H
ATOM   2261 HG13 VAL B 156      52.640  24.820  42.160  1.00  0.00           H
ATOM   2262  CG2 VAL B 156      51.970  26.920  39.410  1.00  0.00           C
ATOM   2263 HG21 VAL B 156      52.690  27.730  39.660  1.00  0.00           H
ATOM   2264 HG22 VAL B 156      52.410  26.160  38.730  1.00  0.00           H
ATOM   2265 HG23 VAL B 156      51.070  27.430  39.020  1.00  0.00           H
ATOM   2266  C   VAL B 156      50.010  24.720  41.870  1.00  0.00           C
ATOM   2267  O   VAL B 156      50.530  23.730  42.430  1.00  0.00           O
ATOM   2268  N   ALA B 157      49.000  25.370  42.520  1.00  0.00           N
ATOM   2269  HN  ALA B 157      48.490  26.070  42.030  1.00  0.00           H
ATOM   2270  CA  ALA B 157      48.740  25.140  43.950  1.00  0.00           C
ATOM   2271  HA  ALA B 157      48.890  24.080  44.100  1.00  0.00           H
ATOM   2272  CB  ALA B 157      49.840  25.950  44.700  1.00  0.00           C
ATOM   2273  HB1 ALA B 157      49.690  27.010  44.390  1.00  0.00           H
ATOM   2274  HB2 ALA B 157      49.710  25.720  45.780  1.00  0.00           H
ATOM   2275  HB3 ALA B 157      50.850  25.520  44.540  1.00  0.00           H
ATOM   2276  C   ALA B 157      47.320  25.500  44.220  1.00  0.00           C
ATOM   2277  O   ALA B 157      46.730  26.370  43.550  1.00  0.00           O
ATOM   2278  N   ALA B 158      46.760  24.830  45.220  1.00  0.00           N
ATOM   2279  HN  ALA B 158      47.300  24.060  45.540  1.00  0.00           H
ATOM   2280  CA  ALA B 158      45.530  25.140  45.880  1.00  0.00           C
ATOM   2281  HA  ALA B 158      44.830  25.530  45.160  1.00  0.00           H
ATOM   2282  CB  ALA B 158      45.050  24.020  46.780  1.00  0.00           C
ATOM   2283  HB1 ALA B 158      45.820  23.690  47.510  1.00  0.00           H
ATOM   2284  HB2 ALA B 158      44.080  24.230  47.290  1.00  0.00           H
ATOM   2285  HB3 ALA B 158      44.750  23.060  46.310  1.00  0.00           H
ATOM   2286  C   ALA B 158      45.840  26.360  46.750  1.00  0.00           C
ATOM   2287  O   ALA B 158      46.970  26.550  47.260  1.00  0.00           O
ATOM   2288  N   ALA B 159      44.880  27.270  46.800  1.00  0.00           N
ATOM   2289  HN  ALA B 159      44.000  27.110  46.360  1.00  0.00           H
ATOM   2290  CA  ALA B 159      45.000  28.480  47.550  1.00  0.00           C
ATOM   2291  HA  ALA B 159      46.040  28.570  47.830  1.00  0.00           H
ATOM   2292  CB  ALA B 159      44.740  29.780  46.730  1.00  0.00           C
ATOM   2293  HB1 ALA B 159      45.440  29.720  45.860  1.00  0.00           H
ATOM   2294  HB2 ALA B 159      43.660  29.800  46.490  1.00  0.00           H
ATOM   2295  HB3 ALA B 159      44.960  30.670  47.360  1.00  0.00           H
ATOM   2296  C   ALA B 159      44.070  28.420  48.750  1.00  0.00           C
ATOM   2297  O   ALA B 159      43.070  27.740  48.590  1.00  0.00           O
ATOM   2298  N   GLU B 160      44.380  29.120  49.920  1.00  0.00           N
ATOM   2299  HN  GLU B 160      45.280  29.520  49.750  1.00  0.00           H
ATOM   2300  CA  GLU B 160      43.590  29.390  51.130  1.00  0.00           C
ATOM   2301  HA  GLU B 160      43.240  28.440  51.500  1.00  0.00           H
ATOM   2302  CB  GLU B 160      44.450  29.870  52.390  1.00  0.00           C
ATOM   2303  HB1 GLU B 160      43.690  30.170  53.140  1.00  0.00           H
ATOM   2304  HB2 GLU B 160      44.850  30.870  52.080  1.00  0.00           H
ATOM   2305  CG  GLU B 160      45.420  28.880  52.960  1.00  0.00           C
ATOM   2306  HG1 GLU B 160      45.940  29.370  53.810  1.00  0.00           H
ATOM   2307  HG2 GLU B 160      46.170  28.480  52.250  1.00  0.00           H
ATOM   2308  CD  GLU B 160      44.870  27.690  53.640  1.00  0.00           C
ATOM   2309  OE1 GLU B 160      45.090  26.550  53.170  1.00  0.00           O
ATOM   2310  OE2 GLU B 160      44.080  27.800  54.650  1.00  0.00           O
ATOM   2311  C   GLU B 160      42.260  30.160  50.880  1.00  0.00           C
ATOM   2312  O   GLU B 160      42.170  30.920  49.940  1.00  0.00           O
ATOM   2313  N   LYS B 161      41.190  29.890  51.660  1.00  0.00           N
ATOM   2314  HN  LYS B 161      41.360  29.360  52.490  1.00  0.00           H
ATOM   2315  CA  LYS B 161      39.900  30.400  51.360  1.00  0.00           C
ATOM   2316  HA  LYS B 161      39.630  30.210  50.330  1.00  0.00           H
ATOM   2317  CB  LYS B 161      38.760  29.680  52.150  1.00  0.00           C
ATOM   2318  HB1 LYS B 161      37.800  30.200  51.970  1.00  0.00           H
ATOM   2319  HB2 LYS B 161      38.980  29.770  53.240  1.00  0.00           H
ATOM   2320  CG  LYS B 161      38.670  28.170  51.800  1.00  0.00           C
ATOM   2321  HG1 LYS B 161      39.620  27.600  51.910  1.00  0.00           H
ATOM   2322  HG2 LYS B 161      38.380  27.880  50.770  1.00  0.00           H
ATOM   2323  CD  LYS B 161      37.700  27.390  52.730  1.00  0.00           C
ATOM   2324  HD1 LYS B 161      38.120  26.380  52.900  1.00  0.00           H
ATOM   2325  HD2 LYS B 161      37.560  27.830  53.750  1.00  0.00           H
ATOM   2326  CE  LYS B 161      36.300  27.150  52.210  1.00  0.00           C
ATOM   2327  HE1 LYS B 161      36.400  26.540  51.290  1.00  0.00           H
ATOM   2328  HE2 LYS B 161      35.850  28.150  52.030  1.00  0.00           H
ATOM   2329  NZ  LYS B 161      35.430  26.490  53.220  1.00  0.00           N
ATOM   2330  HZ1 LYS B 161      35.810  25.700  53.780  1.00  0.00           H
ATOM   2331  HZ2 LYS B 161      35.200  27.250  53.890  1.00  0.00           H
ATOM   2332  HZ3 LYS B 161      34.540  26.300  52.720  1.00  0.00           H
ATOM   2333  C   LYS B 161      39.820  31.880  51.560  1.00  0.00           C
ATOM   2334  O   LYS B 161      40.440  32.420  52.420  1.00  0.00           O
ATOM   2335  N   THR B 162      38.990  32.630  50.870  1.00  0.00           N
ATOM   2336  HN  THR B 162      38.300  32.280  50.230  1.00  0.00           H
ATOM   2337  CA  THR B 162      38.960  34.100  51.070  1.00  0.00           C
ATOM   2338  HA  THR B 162      39.960  34.480  51.200  1.00  0.00           H
ATOM   2339  CB  THR B 162      38.340  34.840  49.850  1.00  0.00           C
ATOM   2340  HB  THR B 162      37.260  34.580  49.760  1.00  0.00           H
ATOM   2341  OG1 THR B 162      38.980  34.510  48.640  1.00  0.00           O
ATOM   2342  HG1 THR B 162      38.870  33.610  48.330  1.00  0.00           H
ATOM   2343  CG2 THR B 162      38.490  36.370  50.020  1.00  0.00           C
ATOM   2344 HG21 THR B 162      39.530  36.760  49.970  1.00  0.00           H
ATOM   2345 HG22 THR B 162      38.040  36.850  49.120  1.00  0.00           H
ATOM   2346 HG23 THR B 162      38.010  36.820  50.910  1.00  0.00           H
ATOM   2347  C   THR B 162      38.140  34.420  52.310  1.00  0.00           C
ATOM   2348  O   THR B 162      36.950  34.370  52.340  1.00  0.00           O
ATOM   2349  N   LYS B 163      38.800  34.970  53.300  1.00  0.00           N
ATOM   2350  HN  LYS B 163      39.740  35.230  53.120  1.00  0.00           H
ATOM   2351  CA  LYS B 163      38.220  35.250  54.550  1.00  0.00           C
ATOM   2352  HA  LYS B 163      37.390  34.570  54.670  1.00  0.00           H
ATOM   2353  CB  LYS B 163      39.240  34.960  55.690  1.00  0.00           C
ATOM   2354  HB1 LYS B 163      38.870  35.160  56.720  1.00  0.00           H
ATOM   2355  HB2 LYS B 163      40.150  35.560  55.500  1.00  0.00           H
ATOM   2356  CG  LYS B 163      39.640  33.470  55.810  1.00  0.00           C
ATOM   2357  HG1 LYS B 163      39.410  33.010  54.820  1.00  0.00           H
ATOM   2358  HG2 LYS B 163      38.880  32.920  56.400  1.00  0.00           H
ATOM   2359  CD  LYS B 163      41.020  33.200  56.430  1.00  0.00           C
ATOM   2360  HD1 LYS B 163      41.040  33.790  57.370  1.00  0.00           H
ATOM   2361  HD2 LYS B 163      41.130  32.120  56.670  1.00  0.00           H
ATOM   2362  CE  LYS B 163      42.140  33.620  55.490  1.00  0.00           C
ATOM   2363  HE1 LYS B 163      43.080  33.700  56.070  1.00  0.00           H
ATOM   2364  HE2 LYS B 163      41.970  34.630  55.060  1.00  0.00           H
ATOM   2365  NZ  LYS B 163      42.180  32.630  54.340  1.00  0.00           N
ATOM   2366  HZ1 LYS B 163      42.350  31.660  54.690  1.00  0.00           H
ATOM   2367  HZ2 LYS B 163      41.300  32.680  53.790  1.00  0.00           H
ATOM   2368  HZ3 LYS B 163      42.930  32.960  53.700  1.00  0.00           H
ATOM   2369  C   LYS B 163      37.720  36.660  54.630  1.00  0.00           C
ATOM   2370  O   LYS B 163      38.410  37.610  54.350  1.00  0.00           O
ATOM   2371  N   GLN B 164      36.480  36.900  55.090  1.00  0.00           N
ATOM   2372  HN  GLN B 164      35.840  36.180  55.340  1.00  0.00           H
ATOM   2373  CA  GLN B 164      35.950  38.210  55.220  1.00  0.00           C
ATOM   2374  HA  GLN B 164      36.710  38.970  55.140  1.00  0.00           H
ATOM   2375  CB  GLN B 164      34.820  38.510  54.120  1.00  0.00           C
ATOM   2376  HB1 GLN B 164      34.480  39.520  54.440  1.00  0.00           H
ATOM   2377  HB2 GLN B 164      34.000  37.770  54.270  1.00  0.00           H
ATOM   2378  CG  GLN B 164      35.280  38.600  52.590  1.00  0.00           C
ATOM   2379  HG1 GLN B 164      34.390  38.800  51.960  1.00  0.00           H
ATOM   2380  HG2 GLN B 164      35.790  37.660  52.290  1.00  0.00           H
ATOM   2381  CD  GLN B 164      36.250  39.840  52.300  1.00  0.00           C
ATOM   2382  OE1 GLN B 164      37.360  39.770  52.820  1.00  0.00           O
ATOM   2383  NE2 GLN B 164      35.720  40.930  51.730  1.00  0.00           N
ATOM   2384 HE21 GLN B 164      34.720  40.960  51.660  1.00  0.00           H
ATOM   2385 HE22 GLN B 164      36.350  41.660  51.480  1.00  0.00           H
ATOM   2386  C   GLN B 164      35.510  38.500  56.640  1.00  0.00           C
ATOM   2387  O   GLN B 164      35.120  37.550  57.320  1.00  0.00           O
ATOM   2388  N   GLY B 165      35.620  39.800  57.000  1.00  0.00           N
ATOM   2389  HN  GLY B 165      36.060  40.520  56.490  1.00  0.00           H
ATOM   2390  CA  GLY B 165      35.190  40.320  58.300  1.00  0.00           C
ATOM   2391  HA1 GLY B 165      35.600  39.620  59.020  1.00  0.00           H
ATOM   2392  HA2 GLY B 165      35.420  41.350  58.500  1.00  0.00           H
ATOM   2393  C   GLY B 165      33.700  40.350  58.420  1.00  0.00           C
ATOM   2394  O   GLY B 165      32.950  40.290  57.430  1.00  0.00           O
ATOM   2395  N   VAL B 166      33.240  40.690  59.650  1.00  0.00           N
ATOM   2396  HN  VAL B 166      33.880  40.910  60.370  1.00  0.00           H
ATOM   2397  CA  VAL B 166      31.830  40.770  59.980  1.00  0.00           C
ATOM   2398  HA  VAL B 166      31.270  40.180  59.270  1.00  0.00           H
ATOM   2399  CB  VAL B 166      31.570  40.230  61.350  1.00  0.00           C
ATOM   2400  HB  VAL B 166      32.310  40.700  62.040  1.00  0.00           H
ATOM   2401  CG1 VAL B 166      30.100  40.570  61.750  1.00  0.00           C
ATOM   2402 HG11 VAL B 166      29.940  41.620  62.080  1.00  0.00           H
ATOM   2403 HG12 VAL B 166      29.460  40.390  60.860  1.00  0.00           H
ATOM   2404 HG13 VAL B 166      29.830  40.040  62.690  1.00  0.00           H
ATOM   2405  CG2 VAL B 166      31.750  38.750  61.400  1.00  0.00           C
ATOM   2406 HG21 VAL B 166      31.130  38.290  60.600  1.00  0.00           H
ATOM   2407 HG22 VAL B 166      32.750  38.460  61.000  1.00  0.00           H
ATOM   2408 HG23 VAL B 166      31.530  38.270  62.380  1.00  0.00           H
ATOM   2409  C   VAL B 166      31.260  42.240  59.780  1.00  0.00           C
ATOM   2410  O   VAL B 166      30.170  42.500  59.270  1.00  0.00           O
ATOM   2411  N   ALA B 167      32.060  43.240  60.180  1.00  0.00           N
ATOM   2412  HN  ALA B 167      32.950  43.090  60.600  1.00  0.00           H
ATOM   2413  CA  ALA B 167      31.820  44.650  59.880  1.00  0.00           C
ATOM   2414  HA  ALA B 167      30.900  44.890  60.400  1.00  0.00           H
ATOM   2415  CB  ALA B 167      32.920  45.460  60.540  1.00  0.00           C
ATOM   2416  HB1 ALA B 167      32.650  46.530  60.660  1.00  0.00           H
ATOM   2417  HB2 ALA B 167      33.170  45.050  61.540  1.00  0.00           H
ATOM   2418  HB3 ALA B 167      33.860  45.380  59.940  1.00  0.00           H
ATOM   2419  C   ALA B 167      31.640  45.030  58.420  1.00  0.00           C
ATOM   2420  O   ALA B 167      32.230  44.410  57.520  1.00  0.00           O
ATOM   2421  N   GLU B 168      30.820  46.050  58.130  1.00  0.00           N
ATOM   2422  HN  GLU B 168      30.640  46.660  58.890  1.00  0.00           H
ATOM   2423  CA  GLU B 168      30.310  46.430  56.870  1.00  0.00           C
ATOM   2424  HA  GLU B 168      29.850  45.620  56.320  1.00  0.00           H
ATOM   2425  CB  GLU B 168      29.250  47.560  56.960  1.00  0.00           C
ATOM   2426  HB1 GLU B 168      28.890  47.660  55.910  1.00  0.00           H
ATOM   2427  HB2 GLU B 168      29.650  48.560  57.230  1.00  0.00           H
ATOM   2428  CG  GLU B 168      28.030  47.270  57.840  1.00  0.00           C
ATOM   2429  HG1 GLU B 168      28.240  47.160  58.920  1.00  0.00           H
ATOM   2430  HG2 GLU B 168      27.510  46.410  57.360  1.00  0.00           H
ATOM   2431  CD  GLU B 168      26.960  48.330  57.590  1.00  0.00           C
ATOM   2432  OE1 GLU B 168      26.240  48.630  58.590  1.00  0.00           O
ATOM   2433  OE2 GLU B 168      26.730  48.810  56.450  1.00  0.00           O
ATOM   2434  C   GLU B 168      31.400  46.810  55.900  1.00  0.00           C
ATOM   2435  O   GLU B 168      32.420  47.420  56.270  1.00  0.00           O
ATOM   2436  N   ALA B 169      31.250  46.450  54.610  1.00  0.00           N
ATOM   2437  HN  ALA B 169      30.460  45.880  54.410  1.00  0.00           H
ATOM   2438  CA  ALA B 169      32.210  46.760  53.590  1.00  0.00           C
ATOM   2439  HA  ALA B 169      31.810  46.280  52.710  1.00  0.00           H
ATOM   2440  CB  ALA B 169      32.200  48.230  53.210  1.00  0.00           C
ATOM   2441  HB1 ALA B 169      32.710  48.430  52.240  1.00  0.00           H
ATOM   2442  HB2 ALA B 169      31.220  48.750  53.170  1.00  0.00           H
ATOM   2443  HB3 ALA B 169      32.730  48.830  53.990  1.00  0.00           H
ATOM   2444  C   ALA B 169      33.610  46.210  53.680  1.00  0.00           C
ATOM   2445  O   ALA B 169      34.510  46.850  53.160  1.00  0.00           O
ATOM   2446  N   ALA B 170      33.740  45.000  54.280  1.00  0.00           N
ATOM   2447  HN  ALA B 170      32.940  44.710  54.800  1.00  0.00           H
ATOM   2448  CA  ALA B 170      34.880  44.130  54.410  1.00  0.00           C
ATOM   2449  HA  ALA B 170      35.590  44.490  55.140  1.00  0.00           H
ATOM   2450  CB  ALA B 170      34.450  42.700  54.800  1.00  0.00           C
ATOM   2451  HB1 ALA B 170      35.360  42.060  54.800  1.00  0.00           H
ATOM   2452  HB2 ALA B 170      33.920  42.730  55.780  1.00  0.00           H
ATOM   2453  HB3 ALA B 170      33.790  42.190  54.070  1.00  0.00           H
ATOM   2454  C   ALA B 170      35.650  44.030  53.100  1.00  0.00           C
ATOM   2455  O   ALA B 170      35.120  44.120  52.020  1.00  0.00           O
ATOM   2456  N   GLY B 171      36.970  43.810  53.260  1.00  0.00           N
ATOM   2457  HN  GLY B 171      37.390  43.650  54.150  1.00  0.00           H
ATOM   2458  CA  GLY B 171      37.890  43.830  52.080  1.00  0.00           C
ATOM   2459  HA1 GLY B 171      37.810  42.910  51.520  1.00  0.00           H
ATOM   2460  HA2 GLY B 171      37.540  44.590  51.400  1.00  0.00           H
ATOM   2461  C   GLY B 171      39.280  44.090  52.540  1.00  0.00           C
ATOM   2462  O   GLY B 171      39.620  43.990  53.710  1.00  0.00           O
ATOM   2463  N   LYS B 172      40.150  44.410  51.540  1.00  0.00           N
ATOM   2464  HN  LYS B 172      39.940  44.420  50.570  1.00  0.00           H
ATOM   2465  CA  LYS B 172      41.610  44.570  51.760  1.00  0.00           C
ATOM   2466  HA  LYS B 172      41.940  43.960  52.580  1.00  0.00           H
ATOM   2467  CB  LYS B 172      42.360  44.430  50.440  1.00  0.00           C
ATOM   2468  HB1 LYS B 172      43.420  44.760  50.480  1.00  0.00           H
ATOM   2469  HB2 LYS B 172      42.010  45.190  49.720  1.00  0.00           H
ATOM   2470  CG  LYS B 172      42.270  43.100  49.640  1.00  0.00           C
ATOM   2471  HG1 LYS B 172      42.790  43.320  48.680  1.00  0.00           H
ATOM   2472  HG2 LYS B 172      41.200  43.060  49.370  1.00  0.00           H
ATOM   2473  CD  LYS B 172      42.630  41.840  50.450  1.00  0.00           C
ATOM   2474  HD1 LYS B 172      41.830  41.650  51.190  1.00  0.00           H
ATOM   2475  HD2 LYS B 172      42.590  40.970  49.750  1.00  0.00           H
ATOM   2476  CE  LYS B 172      43.940  41.980  51.360  1.00  0.00           C
ATOM   2477  HE1 LYS B 172      43.630  42.670  52.180  1.00  0.00           H
ATOM   2478  HE2 LYS B 172      44.790  42.420  50.790  1.00  0.00           H
ATOM   2479  NZ  LYS B 172      44.370  40.600  51.710  1.00  0.00           N
ATOM   2480  HZ1 LYS B 172      43.610  39.980  52.050  1.00  0.00           H
ATOM   2481  HZ2 LYS B 172      44.880  40.190  50.900  1.00  0.00           H
ATOM   2482  HZ3 LYS B 172      45.140  40.720  52.410  1.00  0.00           H
ATOM   2483  C   LYS B 172      41.650  46.090  52.190  1.00  0.00           C
ATOM   2484  O   LYS B 172      40.920  46.960  51.670  1.00  0.00           O
ATOM   2485  N   THR B 173      42.410  46.330  53.300  1.00  0.00           N
ATOM   2486  HN  THR B 173      42.920  45.660  53.830  1.00  0.00           H
ATOM   2487  CA  THR B 173      42.530  47.650  53.770  1.00  0.00           C
ATOM   2488  HA  THR B 173      41.680  48.310  53.700  1.00  0.00           H
ATOM   2489  CB  THR B 173      42.910  47.490  55.210  1.00  0.00           C
ATOM   2490  HB  THR B 173      43.150  48.480  55.660  1.00  0.00           H
ATOM   2491  OG1 THR B 173      44.020  46.570  55.410  1.00  0.00           O
ATOM   2492  HG1 THR B 173      44.780  47.130  55.610  1.00  0.00           H
ATOM   2493  CG2 THR B 173      41.680  46.880  55.970  1.00  0.00           C
ATOM   2494 HG21 THR B 173      40.720  47.250  55.560  1.00  0.00           H
ATOM   2495 HG22 THR B 173      41.740  45.800  55.720  1.00  0.00           H
ATOM   2496 HG23 THR B 173      41.830  46.920  57.070  1.00  0.00           H
ATOM   2497  C   THR B 173      43.690  48.400  53.080  1.00  0.00           C
ATOM   2498  O   THR B 173      43.840  49.550  53.460  1.00  0.00           O
ATOM   2499  N   LYS B 174      44.510  47.690  52.260  1.00  0.00           N
ATOM   2500  HN  LYS B 174      44.480  46.700  52.250  1.00  0.00           H
ATOM   2501  CA  LYS B 174      45.590  48.300  51.480  1.00  0.00           C
ATOM   2502  HA  LYS B 174      45.870  49.220  51.950  1.00  0.00           H
ATOM   2503  CB  LYS B 174      46.810  47.340  51.340  1.00  0.00           C
ATOM   2504  HB1 LYS B 174      47.390  47.740  50.480  1.00  0.00           H
ATOM   2505  HB2 LYS B 174      46.450  46.350  50.990  1.00  0.00           H
ATOM   2506  CG  LYS B 174      47.530  47.120  52.660  1.00  0.00           C
ATOM   2507  HG1 LYS B 174      48.160  46.210  52.550  1.00  0.00           H
ATOM   2508  HG2 LYS B 174      46.840  46.960  53.520  1.00  0.00           H
ATOM   2509  CD  LYS B 174      48.480  48.350  53.090  1.00  0.00           C
ATOM   2510  HD1 LYS B 174      49.450  48.320  52.550  1.00  0.00           H
ATOM   2511  HD2 LYS B 174      47.900  49.260  52.830  1.00  0.00           H
ATOM   2512  CE  LYS B 174      48.780  48.500  54.620  1.00  0.00           C
ATOM   2513  HE1 LYS B 174      49.140  47.590  55.140  1.00  0.00           H
ATOM   2514  HE2 LYS B 174      47.810  48.750  55.090  1.00  0.00           H
ATOM   2515  NZ  LYS B 174      49.700  49.620  54.870  1.00  0.00           N
ATOM   2516  HZ1 LYS B 174      49.440  50.400  54.230  1.00  0.00           H
ATOM   2517  HZ2 LYS B 174      49.780  50.000  55.830  1.00  0.00           H
ATOM   2518  HZ3 LYS B 174      50.640  49.380  54.490  1.00  0.00           H
ATOM   2519  C   LYS B 174      45.080  48.520  50.070  1.00  0.00           C
ATOM   2520  O   LYS B 174      44.320  47.700  49.520  1.00  0.00           O
ATOM   2521  N   GLU B 175      45.420  49.640  49.530  1.00  0.00           N
ATOM   2522  HN  GLU B 175      45.960  50.270  50.100  1.00  0.00           H
ATOM   2523  CA  GLU B 175      45.060  50.090  48.180  1.00  0.00           C
ATOM   2524  HA  GLU B 175      44.010  50.010  47.970  1.00  0.00           H
ATOM   2525  CB  GLU B 175      45.360  51.660  48.040  1.00  0.00           C
ATOM   2526  HB1 GLU B 175      45.080  51.950  47.010  1.00  0.00           H
ATOM   2527  HB2 GLU B 175      46.440  51.790  48.250  1.00  0.00           H
ATOM   2528  CG  GLU B 175      44.560  52.490  49.060  1.00  0.00           C
ATOM   2529  HG1 GLU B 175      44.630  52.030  50.070  1.00  0.00           H
ATOM   2530  HG2 GLU B 175      43.520  52.690  48.740  1.00  0.00           H
ATOM   2531  CD  GLU B 175      45.280  53.900  49.210  1.00  0.00           C
ATOM   2532  OE1 GLU B 175      44.880  54.870  48.530  1.00  0.00           O
ATOM   2533  OE2 GLU B 175      46.160  54.080  50.100  1.00  0.00           O
ATOM   2534  C   GLU B 175      45.770  49.320  47.100  1.00  0.00           C
ATOM   2535  O   GLU B 175      47.010  49.190  47.240  1.00  0.00           O
ATOM   2536  N   GLY B 176      45.030  48.820  46.080  1.00  0.00           N
ATOM   2537  HN  GLY B 176      44.070  49.090  46.060  1.00  0.00           H
ATOM   2538  CA  GLY B 176      45.470  48.060  44.950  1.00  0.00           C
ATOM   2539  HA1 GLY B 176      45.890  48.740  44.230  1.00  0.00           H
ATOM   2540  HA2 GLY B 176      46.010  47.210  45.340  1.00  0.00           H
ATOM   2541  C   GLY B 176      44.180  47.580  44.290  1.00  0.00           C
ATOM   2542  O   GLY B 176      43.220  48.290  44.150  1.00  0.00           O
ATOM   2543  N   VAL B 177      44.220  46.260  43.840  1.00  0.00           N
ATOM   2544  HN  VAL B 177      45.050  45.720  43.970  1.00  0.00           H
ATOM   2545  CA  VAL B 177      42.970  45.610  43.480  1.00  0.00           C
ATOM   2546  HA  VAL B 177      42.360  46.300  42.920  1.00  0.00           H
ATOM   2547  CB  VAL B 177      43.120  44.340  42.620  1.00  0.00           C
ATOM   2548  HB  VAL B 177      42.120  43.910  42.410  1.00  0.00           H
ATOM   2549  CG1 VAL B 177      43.930  44.820  41.350  1.00  0.00           C
ATOM   2550 HG11 VAL B 177      44.500  43.930  41.000  1.00  0.00           H
ATOM   2551 HG12 VAL B 177      43.340  45.150  40.470  1.00  0.00           H
ATOM   2552 HG13 VAL B 177      44.640  45.660  41.500  1.00  0.00           H
ATOM   2553  CG2 VAL B 177      43.930  43.350  43.440  1.00  0.00           C
ATOM   2554 HG21 VAL B 177      44.050  42.450  42.800  1.00  0.00           H
ATOM   2555 HG22 VAL B 177      44.930  43.710  43.750  1.00  0.00           H
ATOM   2556 HG23 VAL B 177      43.300  43.030  44.290  1.00  0.00           H
ATOM   2557  C   VAL B 177      42.150  45.260  44.770  1.00  0.00           C
ATOM   2558  O   VAL B 177      42.730  44.750  45.770  1.00  0.00           O
ATOM   2559  N   LEU B 178      40.810  45.490  44.820  1.00  0.00           N
ATOM   2560  HN  LEU B 178      40.520  45.810  43.920  1.00  0.00           H
ATOM   2561  CA  LEU B 178      39.840  44.810  45.690  1.00  0.00           C
ATOM   2562  HA  LEU B 178      38.870  45.100  45.300  1.00  0.00           H
ATOM   2563  CB  LEU B 178      39.980  43.260  45.710  1.00  0.00           C
ATOM   2564  HB1 LEU B 178      39.190  42.970  46.430  1.00  0.00           H
ATOM   2565  HB2 LEU B 178      40.960  42.900  46.070  1.00  0.00           H
ATOM   2566  CG  LEU B 178      39.840  42.550  44.290  1.00  0.00           C
ATOM   2567  HG  LEU B 178      40.710  42.930  43.720  1.00  0.00           H
ATOM   2568  CD1 LEU B 178      39.860  41.040  44.310  1.00  0.00           C
ATOM   2569 HD11 LEU B 178      39.610  40.620  43.310  1.00  0.00           H
ATOM   2570 HD12 LEU B 178      40.830  40.660  44.690  1.00  0.00           H
ATOM   2571 HD13 LEU B 178      39.060  40.610  44.950  1.00  0.00           H
ATOM   2572  CD2 LEU B 178      38.650  43.000  43.550  1.00  0.00           C
ATOM   2573 HD21 LEU B 178      37.860  42.530  44.170  1.00  0.00           H
ATOM   2574 HD22 LEU B 178      38.620  44.110  43.480  1.00  0.00           H
ATOM   2575 HD23 LEU B 178      38.560  42.540  42.540  1.00  0.00           H
ATOM   2576  C   LEU B 178      39.840  45.390  47.130  1.00  0.00           C
ATOM   2577  O   LEU B 178      39.700  44.690  48.100  1.00  0.00           O
ATOM   2578  N   TYR B 179      39.990  46.690  47.160  1.00  0.00           N
ATOM   2579  HN  TYR B 179      40.220  47.130  46.290  1.00  0.00           H
ATOM   2580  CA  TYR B 179      40.040  47.520  48.350  1.00  0.00           C
ATOM   2581  HA  TYR B 179      40.540  46.920  49.090  1.00  0.00           H
ATOM   2582  CB  TYR B 179      40.820  48.750  47.950  1.00  0.00           C
ATOM   2583  HB1 TYR B 179      40.360  49.110  47.000  1.00  0.00           H
ATOM   2584  HB2 TYR B 179      41.900  48.510  47.840  1.00  0.00           H
ATOM   2585  CG  TYR B 179      40.710  49.800  48.970  1.00  0.00           C
ATOM   2586  CD1 TYR B 179      40.020  50.980  48.630  1.00  0.00           C
ATOM   2587  HD1 TYR B 179      39.500  51.020  47.680  1.00  0.00           H
ATOM   2588  CE1 TYR B 179      40.070  52.150  49.400  1.00  0.00           C
ATOM   2589  HE1 TYR B 179      39.640  53.010  48.900  1.00  0.00           H
ATOM   2590  CZ  TYR B 179      40.930  52.150  50.500  1.00  0.00           C
ATOM   2591  OH  TYR B 179      41.140  53.410  51.090  1.00  0.00           O
ATOM   2592  HH  TYR B 179      41.620  53.210  51.900  1.00  0.00           H
ATOM   2593  CD2 TYR B 179      41.560  49.840  50.150  1.00  0.00           C
ATOM   2594  HD2 TYR B 179      42.090  48.930  50.360  1.00  0.00           H
ATOM   2595  CE2 TYR B 179      41.580  51.000  50.910  1.00  0.00           C
ATOM   2596  HE2 TYR B 179      42.170  50.990  51.820  1.00  0.00           H
ATOM   2597  C   TYR B 179      38.650  47.580  49.040  1.00  0.00           C
ATOM   2598  O   TYR B 179      37.600  47.520  48.360  1.00  0.00           O
ATOM   2599  N   VAL B 180      38.590  47.660  50.370  1.00  0.00           N
ATOM   2600  HN  VAL B 180      39.480  47.510  50.790  1.00  0.00           H
ATOM   2601  CA  VAL B 180      37.370  48.040  51.160  1.00  0.00           C
ATOM   2602  HA  VAL B 180      36.750  47.180  51.360  1.00  0.00           H
ATOM   2603  CB  VAL B 180      37.540  48.540  52.590  1.00  0.00           C
ATOM   2604  HB  VAL B 180      36.540  48.830  52.960  1.00  0.00           H
ATOM   2605  CG1 VAL B 180      37.870  47.340  53.460  1.00  0.00           C
ATOM   2606 HG11 VAL B 180      38.520  46.640  52.890  1.00  0.00           H
ATOM   2607 HG12 VAL B 180      38.320  47.710  54.410  1.00  0.00           H
ATOM   2608 HG13 VAL B 180      37.080  46.690  53.880  1.00  0.00           H
ATOM   2609  CG2 VAL B 180      38.410  49.840  52.710  1.00  0.00           C
ATOM   2610 HG21 VAL B 180      39.400  49.660  52.230  1.00  0.00           H
ATOM   2611 HG22 VAL B 180      37.810  50.680  52.300  1.00  0.00           H
ATOM   2612 HG23 VAL B 180      38.680  50.140  53.740  1.00  0.00           H
ATOM   2613  C   VAL B 180      36.340  48.860  50.450  1.00  0.00           C
ATOM   2614  O   VAL B 180      36.660  49.950  49.930  1.00  0.00           O
ATOM   2615  N   GLY B 181      35.030  48.500  50.380  1.00  0.00           N
ATOM   2616  HN  GLY B 181      34.690  47.730  50.930  1.00  0.00           H
ATOM   2617  CA  GLY B 181      34.070  49.380  49.720  1.00  0.00           C
ATOM   2618  HA1 GLY B 181      33.130  49.240  50.240  1.00  0.00           H
ATOM   2619  HA2 GLY B 181      34.280  50.430  49.740  1.00  0.00           H
ATOM   2620  C   GLY B 181      33.720  48.970  48.350  1.00  0.00           C
ATOM   2621  O   GLY B 181      32.820  49.560  47.730  1.00  0.00           O
ATOM   2622  N   SER B 182      34.400  47.900  47.820  1.00  0.00           N
ATOM   2623  HN  SER B 182      34.930  47.340  48.440  1.00  0.00           H
ATOM   2624  CA  SER B 182      34.020  47.480  46.460  1.00  0.00           C
ATOM   2625  HA  SER B 182      33.570  48.240  45.840  1.00  0.00           H
ATOM   2626  CB  SER B 182      35.250  46.930  45.720  1.00  0.00           C
ATOM   2627  HB1 SER B 182      35.860  47.770  45.340  1.00  0.00           H
ATOM   2628  HB2 SER B 182      34.990  46.420  44.760  1.00  0.00           H
ATOM   2629  OG  SER B 182      36.210  46.110  46.400  1.00  0.00           O
ATOM   2630  HG1 SER B 182      36.860  46.680  46.810  1.00  0.00           H
ATOM   2631  C   SER B 182      32.980  46.450  46.430  1.00  0.00           C
ATOM   2632  O   SER B 182      32.360  46.020  45.440  1.00  0.00           O
ATOM   2633  N   LYS B 183      32.630  45.990  47.670  1.00  0.00           N
ATOM   2634  HN  LYS B 183      33.170  46.320  48.440  1.00  0.00           H
ATOM   2635  CA  LYS B 183      31.370  45.220  47.820  1.00  0.00           C
ATOM   2636  HA  LYS B 183      31.100  45.120  48.860  1.00  0.00           H
ATOM   2637  CB  LYS B 183      30.060  45.970  47.350  1.00  0.00           C
ATOM   2638  HB1 LYS B 183      29.160  45.320  47.450  1.00  0.00           H
ATOM   2639  HB2 LYS B 183      30.330  46.250  46.310  1.00  0.00           H
ATOM   2640  CG  LYS B 183      29.770  47.220  48.130  1.00  0.00           C
ATOM   2641  HG1 LYS B 183      30.690  47.830  48.310  1.00  0.00           H
ATOM   2642  HG2 LYS B 183      29.320  46.910  49.100  1.00  0.00           H
ATOM   2643  CD  LYS B 183      28.710  48.070  47.500  1.00  0.00           C
ATOM   2644  HD1 LYS B 183      29.060  48.320  46.480  1.00  0.00           H
ATOM   2645  HD2 LYS B 183      27.850  47.380  47.430  1.00  0.00           H
ATOM   2646  CE  LYS B 183      28.230  49.270  48.290  1.00  0.00           C
ATOM   2647  HE1 LYS B 183      28.000  48.850  49.290  1.00  0.00           H
ATOM   2648  HE2 LYS B 183      27.290  49.660  47.840  1.00  0.00           H
ATOM   2649  NZ  LYS B 183      29.210  50.320  48.410  1.00  0.00           N
ATOM   2650  HZ1 LYS B 183      29.340  50.840  47.520  1.00  0.00           H
ATOM   2651  HZ2 LYS B 183      28.970  51.010  49.150  1.00  0.00           H
ATOM   2652  HZ3 LYS B 183      30.100  49.910  48.750  1.00  0.00           H
ATOM   2653  C   LYS B 183      31.410  43.830  47.290  1.00  0.00           C
ATOM   2654  O   LYS B 183      30.470  43.310  46.710  1.00  0.00           O
ATOM   2655  N   THR B 184      32.530  43.060  47.580  1.00  0.00           N
ATOM   2656  HN  THR B 184      33.360  43.460  47.950  1.00  0.00           H
ATOM   2657  CA  THR B 184      32.610  41.600  47.240  1.00  0.00           C
ATOM   2658  HA  THR B 184      33.620  41.350  47.520  1.00  0.00           H
ATOM   2659  CB  THR B 184      31.730  40.640  48.190  1.00  0.00           C
ATOM   2660  HB  THR B 184      30.720  40.610  47.710  1.00  0.00           H
ATOM   2661  OG1 THR B 184      31.810  40.930  49.560  1.00  0.00           O
ATOM   2662  HG1 THR B 184      31.960  41.860  49.770  1.00  0.00           H
ATOM   2663  CG2 THR B 184      32.170  39.190  48.090  1.00  0.00           C
ATOM   2664 HG21 THR B 184      31.770  38.520  48.880  1.00  0.00           H
ATOM   2665 HG22 THR B 184      31.840  38.850  47.080  1.00  0.00           H
ATOM   2666 HG23 THR B 184      33.280  39.110  48.200  1.00  0.00           H
ATOM   2667  C   THR B 184      32.430  41.250  45.810  1.00  0.00           C
ATOM   2668  O   THR B 184      31.540  40.580  45.300  1.00  0.00           O
ATOM   2669  N   LYS B 185      33.470  41.620  45.060  1.00  0.00           N
ATOM   2670  HN  LYS B 185      34.280  42.000  45.480  1.00  0.00           H
ATOM   2671  CA  LYS B 185      33.520  41.280  43.660  1.00  0.00           C
ATOM   2672  HA  LYS B 185      32.540  41.530  43.290  1.00  0.00           H
ATOM   2673  CB  LYS B 185      34.410  42.270  42.910  1.00  0.00           C
ATOM   2674  HB1 LYS B 185      34.380  42.060  41.820  1.00  0.00           H
ATOM   2675  HB2 LYS B 185      35.480  42.270  43.210  1.00  0.00           H
ATOM   2676  CG  LYS B 185      33.910  43.750  42.830  1.00  0.00           C
ATOM   2677  HG1 LYS B 185      33.820  43.960  43.920  1.00  0.00           H
ATOM   2678  HG2 LYS B 185      32.980  43.890  42.230  1.00  0.00           H
ATOM   2679  CD  LYS B 185      34.960  44.720  42.290  1.00  0.00           C
ATOM   2680  HD1 LYS B 185      34.720  45.800  42.340  1.00  0.00           H
ATOM   2681  HD2 LYS B 185      35.810  44.520  42.970  1.00  0.00           H
ATOM   2682  CE  LYS B 185      35.380  44.490  40.810  1.00  0.00           C
ATOM   2683  HE1 LYS B 185      35.790  43.500  40.500  1.00  0.00           H
ATOM   2684  HE2 LYS B 185      36.300  45.100  40.650  1.00  0.00           H
ATOM   2685  NZ  LYS B 185      34.360  44.960  39.840  1.00  0.00           N
ATOM   2686  HZ1 LYS B 185      33.390  44.890  40.210  1.00  0.00           H
ATOM   2687  HZ2 LYS B 185      34.570  45.870  39.400  1.00  0.00           H
ATOM   2688  HZ3 LYS B 185      34.400  44.310  39.030  1.00  0.00           H
ATOM   2689  C   LYS B 185      33.770  39.800  43.290  1.00  0.00           C
ATOM   2690  O   LYS B 185      34.470  39.190  44.040  1.00  0.00           O
ATOM   2691  N   GLU B 186      33.210  39.290  42.170  1.00  0.00           N
ATOM   2692  HN  GLU B 186      32.720  39.990  41.640  1.00  0.00           H
ATOM   2693  CA  GLU B 186      33.130  37.860  41.850  1.00  0.00           C
ATOM   2694  HA  GLU B 186      33.650  37.240  42.570  1.00  0.00           H
ATOM   2695  CB  GLU B 186      31.640  37.440  41.860  1.00  0.00           C
ATOM   2696  HB1 GLU B 186      31.600  36.360  41.600  1.00  0.00           H
ATOM   2697  HB2 GLU B 186      31.040  38.030  41.130  1.00  0.00           H
ATOM   2698  CG  GLU B 186      30.980  37.620  43.250  1.00  0.00           C
ATOM   2699  HG1 GLU B 186      30.850  38.720  43.260  1.00  0.00           H
ATOM   2700  HG2 GLU B 186      31.760  37.400  44.010  1.00  0.00           H
ATOM   2701  CD  GLU B 186      29.630  36.970  43.430  1.00  0.00           C
ATOM   2702  OE1 GLU B 186      29.550  35.770  43.120  1.00  0.00           O
ATOM   2703  OE2 GLU B 186      28.670  37.620  43.930  1.00  0.00           O
ATOM   2704  C   GLU B 186      33.770  37.610  40.540  1.00  0.00           C
ATOM   2705  O   GLU B 186      33.800  38.450  39.650  1.00  0.00           O
ATOM   2706  N   GLY B 187      34.380  36.370  40.410  1.00  0.00           N
ATOM   2707  HN  GLY B 187      34.440  35.810  41.230  1.00  0.00           H
ATOM   2708  CA  GLY B 187      34.950  35.810  39.180  1.00  0.00           C
ATOM   2709  HA1 GLY B 187      35.600  36.600  38.830  1.00  0.00           H
ATOM   2710  HA2 GLY B 187      35.470  34.940  39.540  1.00  0.00           H
ATOM   2711  C   GLY B 187      33.960  35.330  38.090  1.00  0.00           C
ATOM   2712  O   GLY B 187      32.970  35.990  37.800  1.00  0.00           O
ATOM   2713  N   VAL B 188      34.280  34.310  37.340  1.00  0.00           N
ATOM   2714  HN  VAL B 188      35.070  33.710  37.480  1.00  0.00           H
ATOM   2715  CA  VAL B 188      33.450  33.950  36.160  1.00  0.00           C
ATOM   2716  HA  VAL B 188      32.630  34.610  35.910  1.00  0.00           H
ATOM   2717  CB  VAL B 188      34.260  33.790  34.900  1.00  0.00           C
ATOM   2718  HB  VAL B 188      34.950  32.920  34.960  1.00  0.00           H
ATOM   2719  CG1 VAL B 188      33.400  33.560  33.690  1.00  0.00           C
ATOM   2720 HG11 VAL B 188      32.700  32.710  33.850  1.00  0.00           H
ATOM   2721 HG12 VAL B 188      32.830  34.460  33.360  1.00  0.00           H
ATOM   2722 HG13 VAL B 188      34.010  33.280  32.810  1.00  0.00           H
ATOM   2723  CG2 VAL B 188      35.070  35.080  34.600  1.00  0.00           C
ATOM   2724 HG21 VAL B 188      35.900  35.100  35.340  1.00  0.00           H
ATOM   2725 HG22 VAL B 188      35.510  35.040  33.590  1.00  0.00           H
ATOM   2726 HG23 VAL B 188      34.530  36.040  34.750  1.00  0.00           H
ATOM   2727  C   VAL B 188      32.880  32.590  36.390  1.00  0.00           C
ATOM   2728  O   VAL B 188      33.550  31.580  36.660  1.00  0.00           O
ATOM   2729  N   VAL B 189      31.560  32.440  36.310  1.00  0.00           N
ATOM   2730  HN  VAL B 189      31.010  33.180  35.920  1.00  0.00           H
ATOM   2731  CA  VAL B 189      30.850  31.170  36.700  1.00  0.00           C
ATOM   2732  HA  VAL B 189      31.340  30.770  37.570  1.00  0.00           H
ATOM   2733  CB  VAL B 189      29.360  31.560  36.920  1.00  0.00           C
ATOM   2734  HB  VAL B 189      29.310  32.470  37.550  1.00  0.00           H
ATOM   2735  CG1 VAL B 189      28.670  31.750  35.520  1.00  0.00           C
ATOM   2736 HG11 VAL B 189      28.760  30.860  34.860  1.00  0.00           H
ATOM   2737 HG12 VAL B 189      27.600  32.020  35.640  1.00  0.00           H
ATOM   2738 HG13 VAL B 189      29.130  32.590  34.950  1.00  0.00           H
ATOM   2739  CG2 VAL B 189      28.690  30.460  37.760  1.00  0.00           C
ATOM   2740 HG21 VAL B 189      27.600  30.660  37.790  1.00  0.00           H
ATOM   2741 HG22 VAL B 189      28.710  29.490  37.210  1.00  0.00           H
ATOM   2742 HG23 VAL B 189      29.060  30.270  38.790  1.00  0.00           H
ATOM   2743  C   VAL B 189      31.080  30.120  35.620  1.00  0.00           C
ATOM   2744  O   VAL B 189      31.200  30.460  34.430  1.00  0.00           O
ATOM   2745  N   HIS B 190      31.130  28.810  35.950  1.00  0.00           N
ATOM   2746  HN  HIS B 190      31.170  28.760  36.940  1.00  0.00           H
ATOM   2747  CA  HIS B 190      31.150  27.720  34.960  1.00  0.00           C
ATOM   2748  HA  HIS B 190      31.800  27.950  34.120  1.00  0.00           H
ATOM   2749  CB  HIS B 190      31.760  26.450  35.710  1.00  0.00           C
ATOM   2750  HB1 HIS B 190      31.100  26.080  36.530  1.00  0.00           H
ATOM   2751  HB2 HIS B 190      32.750  26.650  36.150  1.00  0.00           H
ATOM   2752  ND1 HIS B 190      32.830  25.240  33.860  1.00  0.00           N
ATOM   2753  CG  HIS B 190      31.970  25.210  34.910  1.00  0.00           C
ATOM   2754  CE1 HIS B 190      32.790  24.060  33.290  1.00  0.00           C
ATOM   2755  HE1 HIS B 190      33.180  23.850  32.290  1.00  0.00           H
ATOM   2756  NE2 HIS B 190      31.970  23.230  33.980  1.00  0.00           N
ATOM   2757  HE2 HIS B 190      31.640  22.390  33.560  1.00  0.00           H
ATOM   2758  CD2 HIS B 190      31.370  23.970  34.990  1.00  0.00           C
ATOM   2759  HD2 HIS B 190      30.600  23.480  35.580  1.00  0.00           H
ATOM   2760  C   HIS B 190      29.720  27.330  34.560  1.00  0.00           C
ATOM   2761  O   HIS B 190      28.850  27.270  35.450  1.00  0.00           O
ATOM   2762  N   GLY B 191      29.400  27.130  33.270  1.00  0.00           N
ATOM   2763  HN  GLY B 191      30.180  27.100  32.650  1.00  0.00           H
ATOM   2764  CA  GLY B 191      28.080  26.580  32.960  1.00  0.00           C
ATOM   2765  HA1 GLY B 191      28.260  25.710  32.350  1.00  0.00           H
ATOM   2766  HA2 GLY B 191      27.430  26.360  33.790  1.00  0.00           H
ATOM   2767  C   GLY B 191      27.270  27.480  32.140  1.00  0.00           C
ATOM   2768  O   GLY B 191      26.220  27.050  31.660  1.00  0.00           O
ATOM   2769  N   VAL B 192      27.730  28.710  31.950  1.00  0.00           N
ATOM   2770  HN  VAL B 192      28.640  29.020  32.230  1.00  0.00           H
ATOM   2771  CA  VAL B 192      26.930  29.650  31.190  1.00  0.00           C
ATOM   2772  HA  VAL B 192      26.340  29.100  30.480  1.00  0.00           H
ATOM   2773  CB  VAL B 192      26.110  30.580  32.100  1.00  0.00           C
ATOM   2774  HB  VAL B 192      26.820  30.990  32.850  1.00  0.00           H
ATOM   2775  CG1 VAL B 192      25.400  31.720  31.260  1.00  0.00           C
ATOM   2776 HG11 VAL B 192      24.590  32.000  31.970  1.00  0.00           H
ATOM   2777 HG12 VAL B 192      26.040  32.610  31.060  1.00  0.00           H
ATOM   2778 HG13 VAL B 192      24.990  31.420  30.280  1.00  0.00           H
ATOM   2779  CG2 VAL B 192      24.930  29.820  32.800  1.00  0.00           C
ATOM   2780 HG21 VAL B 192      24.190  30.490  33.280  1.00  0.00           H
ATOM   2781 HG22 VAL B 192      24.300  29.520  31.940  1.00  0.00           H
ATOM   2782 HG23 VAL B 192      25.250  29.010  33.480  1.00  0.00           H
ATOM   2783  C   VAL B 192      27.840  30.470  30.340  1.00  0.00           C
ATOM   2784  O   VAL B 192      28.940  30.910  30.750  1.00  0.00           O
ATOM   2785  N   ALA B 193      27.540  30.670  29.020  1.00  0.00           N
ATOM   2786  HN  ALA B 193      26.690  30.410  28.580  1.00  0.00           H
ATOM   2787  CA  ALA B 193      28.310  31.450  28.110  1.00  0.00           C
ATOM   2788  HA  ALA B 193      29.310  31.100  28.310  1.00  0.00           H
ATOM   2789  CB  ALA B 193      28.190  31.180  26.530  1.00  0.00           C
ATOM   2790  HB1 ALA B 193      29.000  31.730  26.010  1.00  0.00           H
ATOM   2791  HB2 ALA B 193      28.300  30.100  26.300  1.00  0.00           H
ATOM   2792  HB3 ALA B 193      27.210  31.520  26.130  1.00  0.00           H
ATOM   2793  C   ALA B 193      28.370  32.930  28.390  1.00  0.00           C
ATOM   2794  O   ALA B 193      27.360  33.480  28.890  1.00  0.00           O
ATOM   2795  N   THR B 194      29.530  33.600  28.150  1.00  0.00           N
ATOM   2796  HN  THR B 194      30.320  33.140  27.760  1.00  0.00           H
ATOM   2797  CA  THR B 194      29.790  34.970  28.470  1.00  0.00           C
ATOM   2798  HA  THR B 194      29.040  35.220  29.210  1.00  0.00           H
ATOM   2799  CB  THR B 194      31.180  35.250  29.090  1.00  0.00           C
ATOM   2800  HB  THR B 194      31.290  36.290  29.440  1.00  0.00           H
ATOM   2801  OG1 THR B 194      32.270  34.780  28.320  1.00  0.00           O
ATOM   2802  HG1 THR B 194      33.090  34.790  28.820  1.00  0.00           H
ATOM   2803  CG2 THR B 194      31.400  34.530  30.350  1.00  0.00           C
ATOM   2804 HG21 THR B 194      32.480  34.610  30.610  1.00  0.00           H
ATOM   2805 HG22 THR B 194      30.870  35.130  31.120  1.00  0.00           H
ATOM   2806 HG23 THR B 194      30.980  33.500  30.280  1.00  0.00           H
ATOM   2807  C   THR B 194      29.530  35.950  27.390  1.00  0.00           C
ATOM   2808  O   THR B 194      29.770  35.750  26.160  1.00  0.00           O
ATOM   2809  N   VAL B 195      28.970  37.140  27.730  1.00  0.00           N
ATOM   2810  HN  VAL B 195      28.790  37.160  28.710  1.00  0.00           H
ATOM   2811  CA  VAL B 195      28.760  38.390  27.000  1.00  0.00           C
ATOM   2812  HA  VAL B 195      28.780  38.210  25.940  1.00  0.00           H
ATOM   2813  CB  VAL B 195      27.440  38.920  27.440  1.00  0.00           C
ATOM   2814  HB  VAL B 195      27.320  38.920  28.550  1.00  0.00           H
ATOM   2815  CG1 VAL B 195      27.330  40.390  26.720  1.00  0.00           C
ATOM   2816 HG11 VAL B 195      26.390  40.940  26.920  1.00  0.00           H
ATOM   2817 HG12 VAL B 195      28.060  41.050  27.240  1.00  0.00           H
ATOM   2818 HG13 VAL B 195      27.560  40.440  25.630  1.00  0.00           H
ATOM   2819  CG2 VAL B 195      26.330  38.100  26.840  1.00  0.00           C
ATOM   2820 HG21 VAL B 195      25.290  38.510  26.850  1.00  0.00           H
ATOM   2821 HG22 VAL B 195      26.660  37.980  25.780  1.00  0.00           H
ATOM   2822 HG23 VAL B 195      26.320  37.020  27.120  1.00  0.00           H
ATOM   2823  C   VAL B 195      29.880  39.350  27.460  1.00  0.00           C
ATOM   2824  O   VAL B 195      29.920  39.550  28.640  1.00  0.00           O
ATOM   2825  N   ALA B 196      30.620  40.080  26.610  1.00  0.00           N
ATOM   2826  HN  ALA B 196      30.410  40.100  25.640  1.00  0.00           H
ATOM   2827  CA  ALA B 196      31.620  41.080  26.970  1.00  0.00           C
ATOM   2828  HA  ALA B 196      32.280  40.650  27.720  1.00  0.00           H
ATOM   2829  CB  ALA B 196      32.420  41.550  25.720  1.00  0.00           C
ATOM   2830  HB1 ALA B 196      31.690  41.990  25.020  1.00  0.00           H
ATOM   2831  HB2 ALA B 196      33.190  42.250  26.110  1.00  0.00           H
ATOM   2832  HB3 ALA B 196      32.940  40.700  25.220  1.00  0.00           H
ATOM   2833  C   ALA B 196      31.040  42.360  27.700  1.00  0.00           C
ATOM   2834  O   ALA B 196      29.870  42.730  27.710  1.00  0.00           O
ATOM   2835  N   GLU B 197      32.000  43.020  28.470  1.00  0.00           N
ATOM   2836  HN  GLU B 197      32.950  42.760  28.620  1.00  0.00           H
ATOM   2837  CA  GLU B 197      31.710  44.200  29.260  1.00  0.00           C
ATOM   2838  HA  GLU B 197      30.660  44.440  29.220  1.00  0.00           H
ATOM   2839  CB  GLU B 197      31.960  43.960  30.740  1.00  0.00           C
ATOM   2840  HB1 GLU B 197      31.570  44.840  31.290  1.00  0.00           H
ATOM   2841  HB2 GLU B 197      33.050  44.000  30.940  1.00  0.00           H
ATOM   2842  CG  GLU B 197      31.240  42.660  31.340  1.00  0.00           C
ATOM   2843  HG1 GLU B 197      31.670  41.740  30.890  1.00  0.00           H
ATOM   2844  HG2 GLU B 197      30.170  42.600  31.060  1.00  0.00           H
ATOM   2845  CD  GLU B 197      31.400  42.550  32.850  1.00  0.00           C
ATOM   2846  OE1 GLU B 197      32.380  43.160  33.350  1.00  0.00           O
ATOM   2847  OE2 GLU B 197      30.660  41.860  33.510  1.00  0.00           O
ATOM   2848  C   GLU B 197      32.450  45.310  28.680  1.00  0.00           C
ATOM   2849  O   GLU B 197      32.930  45.230  27.500  1.00  0.00           O
ATOM   2850  N   LYS B 198      32.520  46.470  29.380  1.00  0.00           N
ATOM   2851  HN  LYS B 198      32.030  46.430  30.250  1.00  0.00           H
ATOM   2852  CA  LYS B 198      33.230  47.690  29.060  1.00  0.00           C
ATOM   2853  HA  LYS B 198      32.680  48.470  29.570  1.00  0.00           H
ATOM   2854  CB  LYS B 198      34.550  47.800  29.800  1.00  0.00           C
ATOM   2855  HB1 LYS B 198      35.030  48.760  29.540  1.00  0.00           H
ATOM   2856  HB2 LYS B 198      35.290  47.010  29.520  1.00  0.00           H
ATOM   2857  CG  LYS B 198      34.370  47.820  31.370  1.00  0.00           C
ATOM   2858  HG1 LYS B 198      35.390  48.020  31.760  1.00  0.00           H
ATOM   2859  HG2 LYS B 198      34.060  46.810  31.710  1.00  0.00           H
ATOM   2860  CD  LYS B 198      33.420  48.860  31.990  1.00  0.00           C
ATOM   2861  HD1 LYS B 198      33.430  49.790  31.370  1.00  0.00           H
ATOM   2862  HD2 LYS B 198      32.420  48.390  31.850  1.00  0.00           H
ATOM   2863  CE  LYS B 198      33.570  49.050  33.490  1.00  0.00           C
ATOM   2864  HE1 LYS B 198      34.630  48.990  33.840  1.00  0.00           H
ATOM   2865  HE2 LYS B 198      32.990  48.290  34.060  1.00  0.00           H
ATOM   2866  NZ  LYS B 198      33.060  50.410  33.930  1.00  0.00           N
ATOM   2867  HZ1 LYS B 198      32.990  50.440  34.970  1.00  0.00           H
ATOM   2868  HZ2 LYS B 198      33.600  51.210  33.560  1.00  0.00           H
ATOM   2869  HZ3 LYS B 198      32.090  50.570  33.600  1.00  0.00           H
ATOM   2870  C   LYS B 198      33.410  48.090  27.560  1.00  0.00           C
ATOM   2871  O   LYS B 198      34.470  48.160  26.960  1.00  0.00           O
ATOM   2872  N   THR B 199      32.140  48.310  26.970  1.00  0.00           N
ATOM   2873  HN  THR B 199      31.450  48.410  27.680  1.00  0.00           H
ATOM   2874  CA  THR B 199      31.840  48.810  25.630  1.00  0.00           C
ATOM   2875  HA  THR B 199      31.960  48.050  24.870  1.00  0.00           H
ATOM   2876  CB  THR B 199      30.340  49.140  25.540  1.00  0.00           C
ATOM   2877  HB  THR B 199      30.090  49.260  24.460  1.00  0.00           H
ATOM   2878  OG1 THR B 199      29.950  50.350  26.180  1.00  0.00           O
ATOM   2879  HG1 THR B 199      30.620  51.030  26.100  1.00  0.00           H
ATOM   2880  CG2 THR B 199      29.520  48.010  26.190  1.00  0.00           C
ATOM   2881 HG21 THR B 199      28.450  48.080  25.890  1.00  0.00           H
ATOM   2882 HG22 THR B 199      29.860  46.980  25.980  1.00  0.00           H
ATOM   2883 HG23 THR B 199      29.490  48.200  27.290  1.00  0.00           H
ATOM   2884  C   THR B 199      32.720  49.930  25.150  1.00  0.00           C
ATOM   2885  O   THR B 199      32.840  50.960  25.830  1.00  0.00           O
ATOM   2886  N   LYS B 200      33.240  49.840  23.980  1.00  0.00           N
ATOM   2887  HN  LYS B 200      32.890  49.140  23.360  1.00  0.00           H
ATOM   2888  CA  LYS B 200      34.260  50.710  23.450  1.00  0.00           C
ATOM   2889  HA  LYS B 200      34.920  50.980  24.250  1.00  0.00           H
ATOM   2890  CB  LYS B 200      35.060  50.060  22.230  1.00  0.00           C
ATOM   2891  HB1 LYS B 200      35.790  50.820  21.880  1.00  0.00           H
ATOM   2892  HB2 LYS B 200      34.480  49.770  21.330  1.00  0.00           H
ATOM   2893  CG  LYS B 200      35.880  48.810  22.520  1.00  0.00           C
ATOM   2894  HG1 LYS B 200      36.350  48.460  21.580  1.00  0.00           H
ATOM   2895  HG2 LYS B 200      35.220  48.050  23.000  1.00  0.00           H
ATOM   2896  CD  LYS B 200      37.000  49.150  23.560  1.00  0.00           C
ATOM   2897  HD1 LYS B 200      37.550  50.070  23.270  1.00  0.00           H
ATOM   2898  HD2 LYS B 200      36.430  49.340  24.490  1.00  0.00           H
ATOM   2899  CE  LYS B 200      37.970  48.040  23.720  1.00  0.00           C
ATOM   2900  HE1 LYS B 200      38.690  47.990  22.880  1.00  0.00           H
ATOM   2901  HE2 LYS B 200      37.410  47.090  23.750  1.00  0.00           H
ATOM   2902  NZ  LYS B 200      38.770  48.140  24.950  1.00  0.00           N
ATOM   2903  HZ1 LYS B 200      38.120  48.070  25.760  1.00  0.00           H
ATOM   2904  HZ2 LYS B 200      39.470  47.380  25.090  1.00  0.00           H
ATOM   2905  HZ3 LYS B 200      39.280  49.030  25.130  1.00  0.00           H
ATOM   2906  C   LYS B 200      33.720  52.040  23.000  1.00  0.00           C
ATOM   2907  O   LYS B 200      32.740  52.070  22.280  1.00  0.00           O
ATOM   2908  N   GLU B 201      34.240  53.130  23.470  1.00  0.00           N
ATOM   2909  HN  GLU B 201      35.110  53.140  23.950  1.00  0.00           H
ATOM   2910  CA  GLU B 201      33.710  54.470  23.240  1.00  0.00           C
ATOM   2911  HA  GLU B 201      32.660  54.610  23.450  1.00  0.00           H
ATOM   2912  CB  GLU B 201      34.580  55.480  24.150  1.00  0.00           C
ATOM   2913  HB1 GLU B 201      34.210  56.510  23.950  1.00  0.00           H
ATOM   2914  HB2 GLU B 201      35.620  55.290  23.810  1.00  0.00           H
ATOM   2915  CG  GLU B 201      34.530  55.160  25.680  1.00  0.00           C
ATOM   2916  HG1 GLU B 201      34.610  54.060  25.850  1.00  0.00           H
ATOM   2917  HG2 GLU B 201      33.590  55.460  26.180  1.00  0.00           H
ATOM   2918  CD  GLU B 201      35.680  55.780  26.390  1.00  0.00           C
ATOM   2919  OE1 GLU B 201      35.360  56.380  27.450  1.00  0.00           O
ATOM   2920  OE2 GLU B 201      36.870  55.650  25.980  1.00  0.00           O
ATOM   2921  C   GLU B 201      33.680  54.950  21.780  1.00  0.00           C
ATOM   2922  O   GLU B 201      34.600  54.640  21.030  1.00  0.00           O
ATOM   2923  N   GLN B 202      32.610  55.630  21.320  1.00  0.00           N
ATOM   2924  HN  GLN B 202      31.910  55.820  22.000  1.00  0.00           H
ATOM   2925  CA  GLN B 202      32.370  56.020  19.920  1.00  0.00           C
ATOM   2926  HA  GLN B 202      32.490  55.120  19.350  1.00  0.00           H
ATOM   2927  CB  GLN B 202      30.920  56.590  19.770  1.00  0.00           C
ATOM   2928  HB1 GLN B 202      30.890  57.010  18.740  1.00  0.00           H
ATOM   2929  HB2 GLN B 202      30.810  57.460  20.440  1.00  0.00           H
ATOM   2930  CG  GLN B 202      29.810  55.590  20.030  1.00  0.00           C
ATOM   2931  HG1 GLN B 202      29.820  55.210  21.080  1.00  0.00           H
ATOM   2932  HG2 GLN B 202      30.060  54.770  19.330  1.00  0.00           H
ATOM   2933  CD  GLN B 202      28.470  55.980  19.590  1.00  0.00           C
ATOM   2934  OE1 GLN B 202      27.560  56.260  20.420  1.00  0.00           O
ATOM   2935  NE2 GLN B 202      28.290  56.120  18.290  1.00  0.00           N
ATOM   2936 HE21 GLN B 202      27.480  56.560  17.920  1.00  0.00           H
ATOM   2937 HE22 GLN B 202      28.950  55.840  17.600  1.00  0.00           H
ATOM   2938  C   GLN B 202      33.430  56.940  19.290  1.00  0.00           C
ATOM   2939  O   GLN B 202      33.930  57.850  19.960  1.00  0.00           O
ATOM   2940  N   VAL B 203      33.710  56.660  18.030  1.00  0.00           N
ATOM   2941  HN  VAL B 203      33.310  55.850  17.610  1.00  0.00           H
ATOM   2942  CA  VAL B 203      34.900  57.280  17.310  1.00  0.00           C
ATOM   2943  HA  VAL B 203      35.350  58.040  17.930  1.00  0.00           H
ATOM   2944  CB  VAL B 203      35.990  56.360  16.780  1.00  0.00           C
ATOM   2945  HB  VAL B 203      36.860  56.930  16.370  1.00  0.00           H
ATOM   2946  CG1 VAL B 203      36.550  55.550  17.940  1.00  0.00           C
ATOM   2947 HG11 VAL B 203      37.320  54.860  17.540  1.00  0.00           H
ATOM   2948 HG12 VAL B 203      36.990  56.180  18.740  1.00  0.00           H
ATOM   2949 HG13 VAL B 203      35.820  54.850  18.420  1.00  0.00           H
ATOM   2950  CG2 VAL B 203      35.420  55.330  15.790  1.00  0.00           C
ATOM   2951 HG21 VAL B 203      34.780  55.750  14.990  1.00  0.00           H
ATOM   2952 HG22 VAL B 203      36.190  54.660  15.350  1.00  0.00           H
ATOM   2953 HG23 VAL B 203      34.750  54.700  16.420  1.00  0.00           H
ATOM   2954  C   VAL B 203      34.480  58.010  16.090  1.00  0.00           C
ATOM   2955  O   VAL B 203      35.180  58.750  15.420  1.00  0.00           O
ATOM   2956  N   THR B 204      33.110  57.980  15.830  1.00  0.00           N
ATOM   2957  HN  THR B 204      32.470  57.540  16.450  1.00  0.00           H
ATOM   2958  CA  THR B 204      32.550  58.610  14.670  1.00  0.00           C
ATOM   2959  HA  THR B 204      33.160  59.500  14.530  1.00  0.00           H
ATOM   2960  CB  THR B 204      32.500  57.680  13.490  1.00  0.00           C
ATOM   2961  HB  THR B 204      33.480  57.160  13.540  1.00  0.00           H
ATOM   2962  OG1 THR B 204      32.180  58.370  12.290  1.00  0.00           O
ATOM   2963  HG1 THR B 204      32.680  59.190  12.250  1.00  0.00           H
ATOM   2964  CG2 THR B 204      31.380  56.580  13.690  1.00  0.00           C
ATOM   2965 HG21 THR B 204      31.710  55.670  13.140  1.00  0.00           H
ATOM   2966 HG22 THR B 204      31.180  56.240  14.730  1.00  0.00           H
ATOM   2967 HG23 THR B 204      30.450  57.000  13.240  1.00  0.00           H
ATOM   2968  C   THR B 204      31.250  59.140  15.150  1.00  0.00           C
ATOM   2969  O   THR B 204      30.540  58.550  15.980  1.00  0.00           O
ATOM   2970  N   ASN B 205      30.850  60.250  14.520  1.00  0.00           N
ATOM   2971  HN  ASN B 205      31.480  60.690  13.880  1.00  0.00           H
ATOM   2972  CA  ASN B 205      29.630  60.970  14.800  1.00  0.00           C
ATOM   2973  HA  ASN B 205      29.640  61.760  14.060  1.00  0.00           H
ATOM   2974  CB  ASN B 205      28.300  60.130  14.530  1.00  0.00           C
ATOM   2975  HB1 ASN B 205      27.400  60.770  14.660  1.00  0.00           H
ATOM   2976  HB2 ASN B 205      28.330  59.270  15.230  1.00  0.00           H
ATOM   2977  CG  ASN B 205      28.310  59.340  13.210  1.00  0.00           C
ATOM   2978  OD1 ASN B 205      27.660  58.320  13.190  1.00  0.00           O
ATOM   2979  ND2 ASN B 205      29.180  59.630  12.180  1.00  0.00           N
ATOM   2980 HD21 ASN B 205      29.340  59.040  11.390  1.00  0.00           H
ATOM   2981 HD22 ASN B 205      29.700  60.480  12.130  1.00  0.00           H
ATOM   2982  C   ASN B 205      29.640  61.590  16.200  1.00  0.00           C
ATOM   2983  O   ASN B 205      28.680  61.710  16.950  1.00  0.00           O
ATOM   2984  N   VAL B 206      30.870  62.040  16.630  1.00  0.00           N
ATOM   2985  HN  VAL B 206      31.650  62.070  16.010  1.00  0.00           H
ATOM   2986  CA  VAL B 206      31.070  62.610  17.950  1.00  0.00           C
ATOM   2987  HA  VAL B 206      30.170  62.610  18.550  1.00  0.00           H
ATOM   2988  CB  VAL B 206      32.000  61.690  18.690  1.00  0.00           C
ATOM   2989  HB  VAL B 206      32.250  62.160  19.660  1.00  0.00           H
ATOM   2990  CG1 VAL B 206      31.380  60.270  19.030  1.00  0.00           C
ATOM   2991 HG11 VAL B 206      30.820  59.660  18.300  1.00  0.00           H
ATOM   2992 HG12 VAL B 206      32.290  59.730  19.380  1.00  0.00           H
ATOM   2993 HG13 VAL B 206      30.680  60.350  19.890  1.00  0.00           H
ATOM   2994  CG2 VAL B 206      33.330  61.480  17.970  1.00  0.00           C
ATOM   2995 HG21 VAL B 206      33.910  62.410  17.810  1.00  0.00           H
ATOM   2996 HG22 VAL B 206      34.010  60.930  18.660  1.00  0.00           H
ATOM   2997 HG23 VAL B 206      33.250  60.860  17.050  1.00  0.00           H
ATOM   2998  C   VAL B 206      31.700  64.010  17.830  1.00  0.00           C
ATOM   2999  O   VAL B 206      32.130  64.590  18.820  1.00  0.00           O
ATOM   3000  N   GLY B 207      31.690  64.510  16.560  1.00  0.00           N
ATOM   3001  HN  GLY B 207      31.290  63.980  15.810  1.00  0.00           H
ATOM   3002  CA  GLY B 207      32.130  65.860  16.230  1.00  0.00           C
ATOM   3003  HA1 GLY B 207      31.900  66.020  15.190  1.00  0.00           H
ATOM   3004  HA2 GLY B 207      31.650  66.600  16.860  1.00  0.00           H
ATOM   3005  C   GLY B 207      33.630  65.920  16.440  1.00  0.00           C
ATOM   3006  O   GLY B 207      34.350  64.950  16.610  1.00  0.00           O
ATOM   3007  N   GLY B 208      34.190  67.130  16.280  1.00  0.00           N
ATOM   3008  HN  GLY B 208      33.460  67.810  16.260  1.00  0.00           H
ATOM   3009  CA  GLY B 208      35.590  67.480  16.400  1.00  0.00           C
ATOM   3010  HA1 GLY B 208      36.090  67.070  15.540  1.00  0.00           H
ATOM   3011  HA2 GLY B 208      35.720  68.550  16.400  1.00  0.00           H
ATOM   3012  C   GLY B 208      36.310  67.000  17.600  1.00  0.00           C
ATOM   3013  O   GLY B 208      35.770  66.710  18.630  1.00  0.00           O
ATOM   3014  N   ALA B 209      37.620  66.880  17.460  1.00  0.00           N
ATOM   3015  HN  ALA B 209      38.090  66.960  16.590  1.00  0.00           H
ATOM   3016  CA  ALA B 209      38.530  66.640  18.560  1.00  0.00           C
ATOM   3017  HA  ALA B 209      38.110  65.730  18.960  1.00  0.00           H
ATOM   3018  CB  ALA B 209      39.900  66.490  18.000  1.00  0.00           C
ATOM   3019  HB1 ALA B 209      40.250  67.370  17.420  1.00  0.00           H
ATOM   3020  HB2 ALA B 209      40.680  66.270  18.760  1.00  0.00           H
ATOM   3021  HB3 ALA B 209      39.840  65.650  17.280  1.00  0.00           H
ATOM   3022  C   ALA B 209      38.480  67.740  19.610  1.00  0.00           C
ATOM   3023  O   ALA B 209      38.190  68.830  19.290  1.00  0.00           O
ATOM   3024  N   VAL B 210      38.660  67.440  20.900  1.00  0.00           N
ATOM   3025  HN  VAL B 210      38.880  66.520  21.200  1.00  0.00           H
ATOM   3026  CA  VAL B 210      38.540  68.460  21.970  1.00  0.00           C
ATOM   3027  HA  VAL B 210      37.650  69.040  21.770  1.00  0.00           H
ATOM   3028  CB  VAL B 210      38.390  67.740  23.320  1.00  0.00           C
ATOM   3029  HB  VAL B 210      39.260  67.090  23.550  1.00  0.00           H
ATOM   3030  CG1 VAL B 210      38.150  68.880  24.380  1.00  0.00           C
ATOM   3031 HG11 VAL B 210      37.330  69.490  23.970  1.00  0.00           H
ATOM   3032 HG12 VAL B 210      37.820  68.420  25.340  1.00  0.00           H
ATOM   3033 HG13 VAL B 210      38.950  69.610  24.650  1.00  0.00           H
ATOM   3034  CG2 VAL B 210      37.070  66.960  23.280  1.00  0.00           C
ATOM   3035 HG21 VAL B 210      36.980  66.170  22.500  1.00  0.00           H
ATOM   3036 HG22 VAL B 210      36.800  66.560  24.280  1.00  0.00           H
ATOM   3037 HG23 VAL B 210      36.170  67.600  23.130  1.00  0.00           H
ATOM   3038  C   VAL B 210      39.630  69.500  22.030  1.00  0.00           C
ATOM   3039  O   VAL B 210      40.810  69.120  22.050  1.00  0.00           O
ATOM   3040  N   VAL B 211      39.260  70.800  22.040  1.00  0.00           N
ATOM   3041  HN  VAL B 211      38.320  71.070  22.200  1.00  0.00           H
ATOM   3042  CA  VAL B 211      40.340  71.810  22.130  1.00  0.00           C
ATOM   3043  HA  VAL B 211      41.150  71.480  21.500  1.00  0.00           H
ATOM   3044  CB  VAL B 211      39.920  73.020  21.370  1.00  0.00           C
ATOM   3045  HB  VAL B 211      38.850  73.190  21.600  1.00  0.00           H
ATOM   3046  CG1 VAL B 211      40.710  74.320  21.690  1.00  0.00           C
ATOM   3047 HG11 VAL B 211      40.460  74.940  20.800  1.00  0.00           H
ATOM   3048 HG12 VAL B 211      40.250  74.810  22.580  1.00  0.00           H
ATOM   3049 HG13 VAL B 211      41.790  74.120  21.860  1.00  0.00           H
ATOM   3050  CG2 VAL B 211      40.130  72.730  19.870  1.00  0.00           C
ATOM   3051 HG21 VAL B 211      39.790  73.560  19.210  1.00  0.00           H
ATOM   3052 HG22 VAL B 211      41.230  72.740  19.710  1.00  0.00           H
ATOM   3053 HG23 VAL B 211      39.510  71.860  19.580  1.00  0.00           H
ATOM   3054  C   VAL B 211      40.820  72.080  23.520  1.00  0.00           C
ATOM   3055  O   VAL B 211      42.020  71.990  23.810  1.00  0.00           O
ATOM   3056  N   THR B 212      39.900  72.290  24.460  1.00  0.00           N
ATOM   3057  HN  THR B 212      38.970  72.390  24.110  1.00  0.00           H
ATOM   3058  CA  THR B 212      40.210  72.560  25.860  1.00  0.00           C
ATOM   3059  HA  THR B 212      41.270  72.720  25.920  1.00  0.00           H
ATOM   3060  CB  THR B 212      39.780  73.980  26.420  1.00  0.00           C
ATOM   3061  HB  THR B 212      39.870  73.960  27.530  1.00  0.00           H
ATOM   3062  OG1 THR B 212      38.460  74.310  26.110  1.00  0.00           O
ATOM   3063  HG1 THR B 212      38.310  74.270  25.160  1.00  0.00           H
ATOM   3064  CG2 THR B 212      40.800  75.080  25.970  1.00  0.00           C
ATOM   3065 HG21 THR B 212      40.280  76.060  26.080  1.00  0.00           H
ATOM   3066 HG22 THR B 212      41.640  75.020  26.690  1.00  0.00           H
ATOM   3067 HG23 THR B 212      41.190  74.800  24.970  1.00  0.00           H
ATOM   3068  C   THR B 212      39.740  71.520  26.860  1.00  0.00           C
ATOM   3069  O   THR B 212      38.690  70.900  26.760  1.00  0.00           O
ATOM   3070  N   GLY B 213      40.630  71.230  27.910  1.00  0.00           N
ATOM   3071  HN  GLY B 213      41.480  71.740  28.040  1.00  0.00           H
ATOM   3072  CA  GLY B 213      40.270  70.410  29.070  1.00  0.00           C
ATOM   3073  HA1 GLY B 213      40.780  70.760  29.960  1.00  0.00           H
ATOM   3074  HA2 GLY B 213      39.200  70.460  29.160  1.00  0.00           H
ATOM   3075  C   GLY B 213      40.630  69.000  28.830  1.00  0.00           C
ATOM   3076  O   GLY B 213      39.970  68.110  29.310  1.00  0.00           O
ATOM   3077  N   VAL B 214      41.690  68.750  28.010  1.00  0.00           N
ATOM   3078  HN  VAL B 214      42.130  69.570  27.670  1.00  0.00           H
ATOM   3079  CA  VAL B 214      41.970  67.460  27.440  1.00  0.00           C
ATOM   3080  HA  VAL B 214      41.090  66.990  27.030  1.00  0.00           H
ATOM   3081  CB  VAL B 214      42.950  67.600  26.300  1.00  0.00           C
ATOM   3082  HB  VAL B 214      43.780  68.270  26.600  1.00  0.00           H
ATOM   3083  CG1 VAL B 214      43.720  66.300  26.030  1.00  0.00           C
ATOM   3084 HG11 VAL B 214      44.470  66.200  26.850  1.00  0.00           H
ATOM   3085 HG12 VAL B 214      43.030  65.440  26.020  1.00  0.00           H
ATOM   3086 HG13 VAL B 214      44.200  66.230  25.030  1.00  0.00           H
ATOM   3087  CG2 VAL B 214      42.040  67.980  25.160  1.00  0.00           C
ATOM   3088 HG21 VAL B 214      41.390  68.870  25.340  1.00  0.00           H
ATOM   3089 HG22 VAL B 214      42.570  68.100  24.200  1.00  0.00           H
ATOM   3090 HG23 VAL B 214      41.310  67.170  24.980  1.00  0.00           H
ATOM   3091  C   VAL B 214      42.370  66.470  28.490  1.00  0.00           C
ATOM   3092  O   VAL B 214      41.900  65.330  28.510  1.00  0.00           O
ATOM   3093  N   THR B 215      43.320  66.920  29.370  1.00  0.00           N
ATOM   3094  HN  THR B 215      43.680  67.850  29.290  1.00  0.00           H
ATOM   3095  CA  THR B 215      43.780  66.100  30.540  1.00  0.00           C
ATOM   3096  HA  THR B 215      44.180  65.160  30.200  1.00  0.00           H
ATOM   3097  CB  THR B 215      44.810  66.850  31.400  1.00  0.00           C
ATOM   3098  HB  THR B 215      45.060  66.260  32.310  1.00  0.00           H
ATOM   3099  OG1 THR B 215      44.440  68.210  31.590  1.00  0.00           O
ATOM   3100  HG1 THR B 215      45.180  68.580  32.070  1.00  0.00           H
ATOM   3101  CG2 THR B 215      46.130  66.830  30.710  1.00  0.00           C
ATOM   3102 HG21 THR B 215      46.860  67.420  31.290  1.00  0.00           H
ATOM   3103 HG22 THR B 215      46.360  65.760  30.530  1.00  0.00           H
ATOM   3104 HG23 THR B 215      46.290  67.270  29.700  1.00  0.00           H
ATOM   3105  C   THR B 215      42.670  65.690  31.450  1.00  0.00           C
ATOM   3106  O   THR B 215      42.550  64.520  31.810  1.00  0.00           O
ATOM   3107  N   ALA B 216      41.810  66.630  31.850  1.00  0.00           N
ATOM   3108  HN  ALA B 216      41.980  67.540  31.470  1.00  0.00           H
ATOM   3109  CA  ALA B 216      40.640  66.460  32.680  1.00  0.00           C
ATOM   3110  HA  ALA B 216      40.840  65.930  33.610  1.00  0.00           H
ATOM   3111  CB  ALA B 216      40.190  67.820  33.070  1.00  0.00           C
ATOM   3112  HB1 ALA B 216      41.040  68.220  33.670  1.00  0.00           H
ATOM   3113  HB2 ALA B 216      40.000  68.500  32.210  1.00  0.00           H
ATOM   3114  HB3 ALA B 216      39.300  67.800  33.750  1.00  0.00           H
ATOM   3115  C   ALA B 216      39.450  65.540  32.050  1.00  0.00           C
ATOM   3116  O   ALA B 216      38.980  64.540  32.650  1.00  0.00           O
ATOM   3117  N   VAL B 217      39.170  65.720  30.770  1.00  0.00           N
ATOM   3118  HN  VAL B 217      39.490  66.490  30.220  1.00  0.00           H
ATOM   3119  CA  VAL B 217      38.450  64.680  30.010  1.00  0.00           C
ATOM   3120  HA  VAL B 217      37.540  64.520  30.570  1.00  0.00           H
ATOM   3121  CB  VAL B 217      38.040  65.040  28.620  1.00  0.00           C
ATOM   3122  HB  VAL B 217      38.960  65.200  28.030  1.00  0.00           H
ATOM   3123  CG1 VAL B 217      37.230  63.860  28.060  1.00  0.00           C
ATOM   3124 HG11 VAL B 217      36.330  63.540  28.630  1.00  0.00           H
ATOM   3125 HG12 VAL B 217      36.700  64.100  27.110  1.00  0.00           H
ATOM   3126 HG13 VAL B 217      37.860  62.960  27.870  1.00  0.00           H
ATOM   3127  CG2 VAL B 217      37.130  66.240  28.580  1.00  0.00           C
ATOM   3128 HG21 VAL B 217      36.160  66.180  29.130  1.00  0.00           H
ATOM   3129 HG22 VAL B 217      37.660  67.140  28.960  1.00  0.00           H
ATOM   3130 HG23 VAL B 217      36.780  66.430  27.540  1.00  0.00           H
ATOM   3131  C   VAL B 217      39.080  63.350  29.990  1.00  0.00           C
ATOM   3132  O   VAL B 217      38.430  62.360  30.330  1.00  0.00           O
ATOM   3133  N   ALA B 218      40.390  63.250  29.700  1.00  0.00           N
ATOM   3134  HN  ALA B 218      40.850  64.020  29.250  1.00  0.00           H
ATOM   3135  CA  ALA B 218      41.150  61.980  29.750  1.00  0.00           C
ATOM   3136  HA  ALA B 218      40.840  61.260  29.010  1.00  0.00           H
ATOM   3137  CB  ALA B 218      42.620  62.220  29.210  1.00  0.00           C
ATOM   3138  HB1 ALA B 218      43.180  62.780  29.990  1.00  0.00           H
ATOM   3139  HB2 ALA B 218      43.110  61.290  28.870  1.00  0.00           H
ATOM   3140  HB3 ALA B 218      42.300  62.820  28.330  1.00  0.00           H
ATOM   3141  C   ALA B 218      41.120  61.120  30.990  1.00  0.00           C
ATOM   3142  O   ALA B 218      41.060  59.900  30.840  1.00  0.00           O
ATOM   3143  N   GLN B 219      41.130  61.750  32.240  1.00  0.00           N
ATOM   3144  HN  GLN B 219      41.100  62.740  32.280  1.00  0.00           H
ATOM   3145  CA  GLN B 219      40.940  60.930  33.480  1.00  0.00           C
ATOM   3146  HA  GLN B 219      41.110  59.880  33.320  1.00  0.00           H
ATOM   3147  CB  GLN B 219      42.040  61.240  34.510  1.00  0.00           C
ATOM   3148  HB1 GLN B 219      41.890  60.610  35.410  1.00  0.00           H
ATOM   3149  HB2 GLN B 219      42.000  62.250  34.970  1.00  0.00           H
ATOM   3150  CG  GLN B 219      43.410  60.960  34.010  1.00  0.00           C
ATOM   3151  HG1 GLN B 219      43.850  61.580  33.200  1.00  0.00           H
ATOM   3152  HG2 GLN B 219      43.420  59.880  33.720  1.00  0.00           H
ATOM   3153  CD  GLN B 219      44.400  61.020  35.170  1.00  0.00           C
ATOM   3154  OE1 GLN B 219      44.970  60.020  35.620  1.00  0.00           O
ATOM   3155  NE2 GLN B 219      44.660  62.230  35.700  1.00  0.00           N
ATOM   3156 HE21 GLN B 219      44.950  62.310  36.650  1.00  0.00           H
ATOM   3157 HE22 GLN B 219      44.430  63.050  35.190  1.00  0.00           H
ATOM   3158  C   GLN B 219      39.500  60.990  34.050  1.00  0.00           C
ATOM   3159  O   GLN B 219      39.350  60.890  35.270  1.00  0.00           O
ATOM   3160  N   LYS B 220      38.490  61.150  33.210  1.00  0.00           N
ATOM   3161  HN  LYS B 220      38.610  61.250  32.220  1.00  0.00           H
ATOM   3162  CA  LYS B 220      37.080  61.160  33.470  1.00  0.00           C
ATOM   3163  HA  LYS B 220      36.690  61.540  32.540  1.00  0.00           H
ATOM   3164  CB  LYS B 220      36.470  59.850  33.880  1.00  0.00           C
ATOM   3165  HB1 LYS B 220      35.370  59.860  34.030  1.00  0.00           H
ATOM   3166  HB2 LYS B 220      36.850  59.540  34.870  1.00  0.00           H
ATOM   3167  CG  LYS B 220      36.640  58.790  32.750  1.00  0.00           C
ATOM   3168  HG1 LYS B 220      36.200  57.880  33.220  1.00  0.00           H
ATOM   3169  HG2 LYS B 220      37.650  58.390  32.490  1.00  0.00           H
ATOM   3170  CD  LYS B 220      35.810  59.060  31.480  1.00  0.00           C
ATOM   3171  HD1 LYS B 220      34.810  59.240  31.920  1.00  0.00           H
ATOM   3172  HD2 LYS B 220      36.150  59.920  30.870  1.00  0.00           H
ATOM   3173  CE  LYS B 220      35.810  57.830  30.570  1.00  0.00           C
ATOM   3174  HE1 LYS B 220      35.410  56.990  31.170  1.00  0.00           H
ATOM   3175  HE2 LYS B 220      36.850  57.610  30.250  1.00  0.00           H
ATOM   3176  NZ  LYS B 220      34.910  58.050  29.430  1.00  0.00           N
ATOM   3177  HZ1 LYS B 220      34.880  59.050  29.120  1.00  0.00           H
ATOM   3178  HZ2 LYS B 220      35.090  57.450  28.600  1.00  0.00           H
ATOM   3179  HZ3 LYS B 220      33.940  57.840  29.770  1.00  0.00           H
ATOM   3180  C   LYS B 220      36.640  62.350  34.400  1.00  0.00           C
ATOM   3181  O   LYS B 220      35.490  62.450  34.710  1.00  0.00           O
ATOM   3182  N   THR B 221      37.470  63.340  34.710  1.00  0.00           N
ATOM   3183  HN  THR B 221      38.440  63.310  34.450  1.00  0.00           H
ATOM   3184  CA  THR B 221      37.170  64.270  35.740  1.00  0.00           C
ATOM   3185  HA  THR B 221      36.560  63.840  36.520  1.00  0.00           H
ATOM   3186  CB  THR B 221      38.400  65.010  36.320  1.00  0.00           C
ATOM   3187  HB  THR B 221      38.630  65.950  35.770  1.00  0.00           H
ATOM   3188  OG1 THR B 221      39.660  64.280  36.040  1.00  0.00           O
ATOM   3189  HG1 THR B 221      39.840  63.850  36.880  1.00  0.00           H
ATOM   3190  CG2 THR B 221      38.370  65.170  37.860  1.00  0.00           C
ATOM   3191 HG21 THR B 221      37.470  65.770  38.110  1.00  0.00           H
ATOM   3192 HG22 THR B 221      38.330  64.210  38.410  1.00  0.00           H
ATOM   3193 HG23 THR B 221      39.290  65.650  38.280  1.00  0.00           H
ATOM   3194  C   THR B 221      36.370  65.390  35.150  1.00  0.00           C
ATOM   3195  O   THR B 221      35.730  66.100  35.900  1.00  0.00           O
ATOM   3196  N   VAL B 222      36.290  65.480  33.810  1.00  0.00           N
ATOM   3197  HN  VAL B 222      36.920  64.910  33.290  1.00  0.00           H
ATOM   3198  CA  VAL B 222      35.210  66.220  33.130  1.00  0.00           C
ATOM   3199  HA  VAL B 222      34.480  66.540  33.870  1.00  0.00           H
ATOM   3200  CB  VAL B 222      35.890  67.410  32.420  1.00  0.00           C
ATOM   3201  HB  VAL B 222      36.770  66.920  31.940  1.00  0.00           H
ATOM   3202  CG1 VAL B 222      35.180  68.070  31.190  1.00  0.00           C
ATOM   3203 HG11 VAL B 222      34.330  68.640  31.620  1.00  0.00           H
ATOM   3204 HG12 VAL B 222      35.900  68.770  30.710  1.00  0.00           H
ATOM   3205 HG13 VAL B 222      34.910  67.300  30.440  1.00  0.00           H
ATOM   3206  CG2 VAL B 222      36.510  68.410  33.400  1.00  0.00           C
ATOM   3207 HG21 VAL B 222      35.720  69.070  33.820  1.00  0.00           H
ATOM   3208 HG22 VAL B 222      37.040  67.990  34.290  1.00  0.00           H
ATOM   3209 HG23 VAL B 222      37.310  68.980  32.880  1.00  0.00           H
ATOM   3210  C   VAL B 222      34.530  65.330  32.140  1.00  0.00           C
ATOM   3211  O   VAL B 222      35.180  64.580  31.370  1.00  0.00           O
ATOM   3212  N   GLU B 223      33.130  65.200  32.270  1.00  0.00           N
ATOM   3213  HN  GLU B 223      32.660  65.810  32.910  1.00  0.00           H
ATOM   3214  CA  GLU B 223      32.360  64.360  31.410  1.00  0.00           C
ATOM   3215  HA  GLU B 223      32.630  63.320  31.550  1.00  0.00           H
ATOM   3216  CB  GLU B 223      30.850  64.310  31.880  1.00  0.00           C
ATOM   3217  HB1 GLU B 223      30.260  63.690  31.180  1.00  0.00           H
ATOM   3218  HB2 GLU B 223      30.460  65.340  31.680  1.00  0.00           H
ATOM   3219  CG  GLU B 223      30.710  63.840  33.310  1.00  0.00           C
ATOM   3220  HG1 GLU B 223      31.350  64.410  34.010  1.00  0.00           H
ATOM   3221  HG2 GLU B 223      31.020  62.770  33.390  1.00  0.00           H
ATOM   3222  CD  GLU B 223      29.370  63.920  33.950  1.00  0.00           C
ATOM   3223  OE1 GLU B 223      28.530  63.110  33.610  1.00  0.00           O
ATOM   3224  OE2 GLU B 223      29.090  64.820  34.790  1.00  0.00           O
ATOM   3225  C   GLU B 223      32.460  64.630  29.880  1.00  0.00           C
ATOM   3226  O   GLU B 223      32.050  65.710  29.390  1.00  0.00           O
ATOM   3227  N   GLY B 224      33.050  63.770  29.050  1.00  0.00           N
ATOM   3228  HN  GLY B 224      33.460  62.950  29.450  1.00  0.00           H
ATOM   3229  CA  GLY B 224      33.310  64.020  27.650  1.00  0.00           C
ATOM   3230  HA1 GLY B 224      33.280  65.080  27.430  1.00  0.00           H
ATOM   3231  HA2 GLY B 224      34.230  63.540  27.360  1.00  0.00           H
ATOM   3232  C   GLY B 224      32.260  63.320  26.880  1.00  0.00           C
ATOM   3233  O   GLY B 224      31.250  62.770  27.460  1.00  0.00           O
ATOM   3234  N   ALA B 225      32.330  63.330  25.560  1.00  0.00           N
ATOM   3235  HN  ALA B 225      33.090  63.780  25.100  1.00  0.00           H
ATOM   3236  CA  ALA B 225      31.410  62.570  24.700  1.00  0.00           C
ATOM   3237  HA  ALA B 225      30.890  61.840  25.300  1.00  0.00           H
ATOM   3238  CB  ALA B 225      30.510  63.630  24.030  1.00  0.00           C
ATOM   3239  HB1 ALA B 225      30.230  64.430  24.750  1.00  0.00           H
ATOM   3240  HB2 ALA B 225      31.000  64.210  23.220  1.00  0.00           H
ATOM   3241  HB3 ALA B 225      29.630  63.140  23.570  1.00  0.00           H
ATOM   3242  C   ALA B 225      32.220  61.870  23.670  1.00  0.00           C
ATOM   3243  O   ALA B 225      33.170  62.460  23.140  1.00  0.00           O
ATOM   3244  N   GLY B 226      31.920  60.550  23.440  1.00  0.00           N
ATOM   3245  HN  GLY B 226      31.080  60.140  23.800  1.00  0.00           H
ATOM   3246  CA  GLY B 226      32.710  59.610  22.720  1.00  0.00           C
ATOM   3247  HA1 GLY B 226      32.180  58.670  22.740  1.00  0.00           H
ATOM   3248  HA2 GLY B 226      32.650  59.930  21.690  1.00  0.00           H
ATOM   3249  C   GLY B 226      34.150  59.390  23.110  1.00  0.00           C
ATOM   3250  O   GLY B 226      34.450  59.690  24.270  1.00  0.00           O
ATOM   3251  N   SER B 227      35.030  58.950  22.210  1.00  0.00           N
ATOM   3252  HN  SER B 227      34.630  58.690  21.330  1.00  0.00           H
ATOM   3253  CA  SER B 227      36.450  58.760  22.440  1.00  0.00           C
ATOM   3254  HA  SER B 227      36.450  58.220  23.370  1.00  0.00           H
ATOM   3255  CB  SER B 227      37.070  57.990  21.180  1.00  0.00           C
ATOM   3256  HB1 SER B 227      37.220  58.610  20.270  1.00  0.00           H
ATOM   3257  HB2 SER B 227      36.350  57.180  20.930  1.00  0.00           H
ATOM   3258  OG  SER B 227      38.230  57.260  21.500  1.00  0.00           O
ATOM   3259  HG1 SER B 227      38.940  57.900  21.590  1.00  0.00           H
ATOM   3260  C   SER B 227      37.240  60.020  22.610  1.00  0.00           C
ATOM   3261  O   SER B 227      37.130  60.980  21.770  1.00  0.00           O
ATOM   3262  N   ILE B 228      38.150  60.270  23.620  1.00  0.00           N
ATOM   3263  HN  ILE B 228      38.410  59.440  24.110  1.00  0.00           H
ATOM   3264  CA  ILE B 228      38.910  61.500  23.770  1.00  0.00           C
ATOM   3265  HA  ILE B 228      38.210  62.250  23.450  1.00  0.00           H
ATOM   3266  CB  ILE B 228      39.190  62.010  25.230  1.00  0.00           C
ATOM   3267  HB  ILE B 228      38.170  62.170  25.640  1.00  0.00           H
ATOM   3268  CG2 ILE B 228      39.760  60.880  26.130  1.00  0.00           C
ATOM   3269 HG21 ILE B 228      39.020  60.060  26.030  1.00  0.00           H
ATOM   3270 HG22 ILE B 228      40.780  60.630  25.770  1.00  0.00           H
ATOM   3271 HG23 ILE B 228      39.820  61.160  27.200  1.00  0.00           H
ATOM   3272  CG1 ILE B 228      39.950  63.260  25.410  1.00  0.00           C
ATOM   3273 HG11 ILE B 228      40.880  63.140  24.810  1.00  0.00           H
ATOM   3274 HG12 ILE B 228      40.160  63.350  26.490  1.00  0.00           H
ATOM   3275  CD  ILE B 228      39.420  64.610  24.890  1.00  0.00           C
ATOM   3276  HD1 ILE B 228      40.290  65.310  24.880  1.00  0.00           H
ATOM   3277  HD2 ILE B 228      39.010  64.520  23.870  1.00  0.00           H
ATOM   3278  HD3 ILE B 228      38.630  64.980  25.570  1.00  0.00           H
ATOM   3279  C   ILE B 228      40.180  61.490  22.910  1.00  0.00           C
ATOM   3280  O   ILE B 228      41.060  60.640  22.960  1.00  0.00           O
ATOM   3281  N   ALA B 229      40.270  62.490  22.020  1.00  0.00           N
ATOM   3282  HN  ALA B 229      39.510  63.130  21.940  1.00  0.00           H
ATOM   3283  CA  ALA B 229      41.380  62.810  21.170  1.00  0.00           C
ATOM   3284  HA  ALA B 229      42.290  62.290  21.440  1.00  0.00           H
ATOM   3285  CB  ALA B 229      41.080  62.590  19.660  1.00  0.00           C
ATOM   3286  HB1 ALA B 229      40.990  61.510  19.410  1.00  0.00           H
ATOM   3287  HB2 ALA B 229      40.050  62.910  19.380  1.00  0.00           H
ATOM   3288  HB3 ALA B 229      41.940  62.990  19.090  1.00  0.00           H
ATOM   3289  C   ALA B 229      41.590  64.360  21.330  1.00  0.00           C
ATOM   3290  O   ALA B 229      40.670  65.140  21.040  1.00  0.00           O
ATOM   3291  N   ALA B 230      42.860  64.780  21.650  1.00  0.00           N
ATOM   3292  HN  ALA B 230      43.510  64.110  21.990  1.00  0.00           H
ATOM   3293  CA  ALA B 230      43.380  66.160  21.580  1.00  0.00           C
ATOM   3294  HA  ALA B 230      42.800  66.880  22.140  1.00  0.00           H
ATOM   3295  CB  ALA B 230      44.850  66.170  22.010  1.00  0.00           C
ATOM   3296  HB1 ALA B 230      45.040  65.770  23.030  1.00  0.00           H
ATOM   3297  HB2 ALA B 230      45.630  65.640  21.420  1.00  0.00           H
ATOM   3298  HB3 ALA B 230      45.100  67.220  22.250  1.00  0.00           H
ATOM   3299  C   ALA B 230      43.260  66.700  20.140  1.00  0.00           C
ATOM   3300  O   ALA B 230      43.650  66.040  19.190  1.00  0.00           O
ATOM   3301  N   ALA B 231      42.720  67.900  19.930  1.00  0.00           N
ATOM   3302  HN  ALA B 231      42.420  68.440  20.720  1.00  0.00           H
ATOM   3303  CA  ALA B 231      42.760  68.640  18.620  1.00  0.00           C
ATOM   3304  HA  ALA B 231      42.200  68.070  17.890  1.00  0.00           H
ATOM   3305  CB  ALA B 231      42.000  70.020  18.720  1.00  0.00           C
ATOM   3306  HB1 ALA B 231      42.060  70.540  17.740  1.00  0.00           H
ATOM   3307  HB2 ALA B 231      40.930  69.910  18.980  1.00  0.00           H
ATOM   3308  HB3 ALA B 231      42.500  70.700  19.450  1.00  0.00           H
ATOM   3309  C   ALA B 231      44.240  68.820  18.140  1.00  0.00           C
ATOM   3310  O   ALA B 231      45.100  69.070  19.010  1.00  0.00           O
ATOM   3311  N   THR B 232      44.480  68.610  16.790  1.00  0.00           N
ATOM   3312  HN  THR B 232      43.710  68.510  16.160  1.00  0.00           H
ATOM   3313  CA  THR B 232      45.770  68.830  16.180  1.00  0.00           C
ATOM   3314  HA  THR B 232      46.410  68.070  16.610  1.00  0.00           H
ATOM   3315  CB  THR B 232      45.840  68.570  14.750  1.00  0.00           C
ATOM   3316  HB  THR B 232      46.880  68.690  14.390  1.00  0.00           H
ATOM   3317  OG1 THR B 232      44.950  69.350  13.970  1.00  0.00           O
ATOM   3318  HG1 THR B 232      44.020  69.180  14.180  1.00  0.00           H
ATOM   3319  CG2 THR B 232      45.440  67.110  14.560  1.00  0.00           C
ATOM   3320 HG21 THR B 232      45.350  66.860  13.480  1.00  0.00           H
ATOM   3321 HG22 THR B 232      46.180  66.450  15.060  1.00  0.00           H
ATOM   3322 HG23 THR B 232      44.470  66.800  15.000  1.00  0.00           H
ATOM   3323  C   THR B 232      46.510  70.110  16.590  1.00  0.00           C
ATOM   3324  O   THR B 232      46.010  71.190  16.280  1.00  0.00           O
ATOM   3325  N   GLY B 233      47.780  70.110  17.160  1.00  0.00           N
ATOM   3326  HN  GLY B 233      48.120  69.200  17.410  1.00  0.00           H
ATOM   3327  CA  GLY B 233      48.510  71.300  17.570  1.00  0.00           C
ATOM   3328  HA1 GLY B 233      49.440  70.980  18.030  1.00  0.00           H
ATOM   3329  HA2 GLY B 233      48.650  71.830  16.640  1.00  0.00           H
ATOM   3330  C   GLY B 233      47.790  72.170  18.670  1.00  0.00           C
ATOM   3331  O   GLY B 233      48.150  73.310  18.850  1.00  0.00           O
ATOM   3332  N   PHE B 234      46.870  71.540  19.430  1.00  0.00           N
ATOM   3333  HN  PHE B 234      46.590  70.590  19.290  1.00  0.00           H
ATOM   3334  CA  PHE B 234      46.380  72.100  20.710  1.00  0.00           C
ATOM   3335  HA  PHE B 234      46.750  73.110  20.850  1.00  0.00           H
ATOM   3336  CB  PHE B 234      44.820  72.430  20.720  1.00  0.00           C
ATOM   3337  HB1 PHE B 234      44.440  72.710  21.730  1.00  0.00           H
ATOM   3338  HB2 PHE B 234      44.340  71.490  20.370  1.00  0.00           H
ATOM   3339  CG  PHE B 234      44.350  73.550  19.830  1.00  0.00           C
ATOM   3340  CD1 PHE B 234      44.370  74.920  20.190  1.00  0.00           C
ATOM   3341  HD1 PHE B 234      44.520  75.230  21.220  1.00  0.00           H
ATOM   3342  CE1 PHE B 234      44.280  75.860  19.190  1.00  0.00           C
ATOM   3343  HE1 PHE B 234      44.320  76.910  19.450  1.00  0.00           H
ATOM   3344  CZ  PHE B 234      44.060  75.490  17.900  1.00  0.00           C
ATOM   3345  HZ  PHE B 234      43.830  76.220  17.140  1.00  0.00           H
ATOM   3346  CD2 PHE B 234      44.180  73.240  18.470  1.00  0.00           C
ATOM   3347  HD2 PHE B 234      44.220  72.210  18.160  1.00  0.00           H
ATOM   3348  CE2 PHE B 234      44.090  74.200  17.470  1.00  0.00           C
ATOM   3349  HE2 PHE B 234      44.020  73.770  16.480  1.00  0.00           H
ATOM   3350  C   PHE B 234      46.830  71.440  21.990  1.00  0.00           C
ATOM   3351  O   PHE B 234      46.400  71.810  23.080  1.00  0.00           O
ATOM   3352  N   VAL B 235      47.740  70.480  21.870  1.00  0.00           N
ATOM   3353  HN  VAL B 235      48.120  70.280  20.980  1.00  0.00           H
ATOM   3354  CA  VAL B 235      48.250  69.690  22.950  1.00  0.00           C
ATOM   3355  HA  VAL B 235      47.960  70.090  23.900  1.00  0.00           H
ATOM   3356  CB  VAL B 235      47.700  68.280  23.040  1.00  0.00           C
ATOM   3357  HB  VAL B 235      46.600  68.360  22.900  1.00  0.00           H
ATOM   3358  CG1 VAL B 235      48.210  67.310  21.970  1.00  0.00           C
ATOM   3359 HG11 VAL B 235      48.040  67.760  20.970  1.00  0.00           H
ATOM   3360 HG12 VAL B 235      49.260  67.050  22.200  1.00  0.00           H
ATOM   3361 HG13 VAL B 235      47.680  66.340  21.960  1.00  0.00           H
ATOM   3362  CG2 VAL B 235      47.880  67.700  24.450  1.00  0.00           C
ATOM   3363 HG21 VAL B 235      47.650  66.620  24.490  1.00  0.00           H
ATOM   3364 HG22 VAL B 235      48.930  67.870  24.750  1.00  0.00           H
ATOM   3365 HG23 VAL B 235      47.210  68.230  25.170  1.00  0.00           H
ATOM   3366  C   VAL B 235      49.830  69.670  22.970  1.00  0.00           C
ATOM   3367  O   VAL B 235      50.540  69.050  22.140  1.00  0.00           O
ATOM   3368  N   LYS B 236      50.380  70.290  24.040  1.00  0.00           N
ATOM   3369  HN  LYS B 236      49.730  70.750  24.650  1.00  0.00           H
ATOM   3370  CA  LYS B 236      51.830  70.520  24.320  1.00  0.00           C
ATOM   3371  HA  LYS B 236      52.250  71.110  23.520  1.00  0.00           H
ATOM   3372  CB  LYS B 236      52.040  71.550  25.500  1.00  0.00           C
ATOM   3373  HB1 LYS B 236      53.140  71.520  25.680  1.00  0.00           H
ATOM   3374  HB2 LYS B 236      51.530  71.220  26.420  1.00  0.00           H
ATOM   3375  CG  LYS B 236      51.700  73.060  25.170  1.00  0.00           C
ATOM   3376  HG1 LYS B 236      50.590  73.160  25.160  1.00  0.00           H
ATOM   3377  HG2 LYS B 236      52.070  73.260  24.150  1.00  0.00           H
ATOM   3378  CD  LYS B 236      52.390  73.990  26.190  1.00  0.00           C
ATOM   3379  HD1 LYS B 236      53.490  73.970  26.040  1.00  0.00           H
ATOM   3380  HD2 LYS B 236      52.140  75.040  25.940  1.00  0.00           H
ATOM   3381  CE  LYS B 236      52.240  73.620  27.670  1.00  0.00           C
ATOM   3382  HE1 LYS B 236      52.870  74.360  28.220  1.00  0.00           H
ATOM   3383  HE2 LYS B 236      52.780  72.690  27.950  1.00  0.00           H
ATOM   3384  NZ  LYS B 236      50.870  73.750  28.120  1.00  0.00           N
ATOM   3385  HZ1 LYS B 236      50.320  74.110  27.320  1.00  0.00           H
ATOM   3386  HZ2 LYS B 236      50.540  72.850  28.520  1.00  0.00           H
ATOM   3387  HZ3 LYS B 236      50.760  74.430  28.900  1.00  0.00           H
ATOM   3388  C   LYS B 236      52.760  69.290  24.530  1.00  0.00           C
ATOM   3389  O   LYS B 236      52.400  68.300  25.130  1.00  0.00           O
ATOM   3390  N   LYS B 237      53.950  69.320  23.870  1.00  0.00           N
ATOM   3391  HN  LYS B 237      54.200  70.090  23.300  1.00  0.00           H
ATOM   3392  CA  LYS B 237      55.030  68.330  23.950  1.00  0.00           C
ATOM   3393  HA  LYS B 237      54.410  67.490  23.670  1.00  0.00           H
ATOM   3394  CB  LYS B 237      56.000  68.550  22.750  1.00  0.00           C
ATOM   3395  HB1 LYS B 237      56.620  67.630  22.680  1.00  0.00           H
ATOM   3396  HB2 LYS B 237      56.600  69.470  22.910  1.00  0.00           H
ATOM   3397  CG  LYS B 237      55.400  68.820  21.330  1.00  0.00           C
ATOM   3398  HG1 LYS B 237      56.250  68.790  20.610  1.00  0.00           H
ATOM   3399  HG2 LYS B 237      54.940  69.830  21.340  1.00  0.00           H
ATOM   3400  CD  LYS B 237      54.370  67.830  20.850  1.00  0.00           C
ATOM   3401  HD1 LYS B 237      53.350  67.880  21.270  1.00  0.00           H
ATOM   3402  HD2 LYS B 237      54.190  68.030  19.770  1.00  0.00           H
ATOM   3403  CE  LYS B 237      54.800  66.370  20.860  1.00  0.00           C
ATOM   3404  HE1 LYS B 237      55.270  66.030  21.810  1.00  0.00           H
ATOM   3405  HE2 LYS B 237      55.480  66.200  19.990  1.00  0.00           H
ATOM   3406  NZ  LYS B 237      53.620  65.500  20.640  1.00  0.00           N
ATOM   3407  HZ1 LYS B 237      52.980  65.840  19.900  1.00  0.00           H
ATOM   3408  HZ2 LYS B 237      53.910  64.580  20.250  1.00  0.00           H
ATOM   3409  HZ3 LYS B 237      52.960  65.410  21.450  1.00  0.00           H
ATOM   3410  C   LYS B 237      55.650  68.200  25.290  1.00  0.00           C
ATOM   3411  O   LYS B 237      55.840  69.140  25.950  1.00  0.00           O
ATOM   3412  N   ASP B 238      55.940  66.980  25.680  1.00  0.00           N
ATOM   3413  HN  ASP B 238      55.740  66.220  25.070  1.00  0.00           H
ATOM   3414  CA  ASP B 238      56.540  66.700  27.010  1.00  0.00           C
ATOM   3415  HA  ASP B 238      57.100  67.510  27.460  1.00  0.00           H
ATOM   3416  CB  ASP B 238      55.380  66.440  28.030  1.00  0.00           C
ATOM   3417  HB1 ASP B 238      54.700  65.650  27.640  1.00  0.00           H
ATOM   3418  HB2 ASP B 238      54.800  67.380  27.870  1.00  0.00           H
ATOM   3419  CG  ASP B 238      55.880  66.050  29.440  1.00  0.00           C
ATOM   3420  OD1 ASP B 238      56.890  66.710  29.810  1.00  0.00           O
ATOM   3421  OD2 ASP B 238      55.340  65.160  30.130  1.00  0.00           O
ATOM   3422  C   ASP B 238      57.550  65.650  26.890  1.00  0.00           C
ATOM   3423  O   ASP B 238      57.580  64.980  25.830  1.00  0.00           O
ATOM   3424  N   GLN B 239      58.400  65.430  27.930  1.00  0.00           N
ATOM   3425  HN  GLN B 239      58.190  65.820  28.820  1.00  0.00           H
ATOM   3426  CA  GLN B 239      59.560  64.490  27.920  1.00  0.00           C
ATOM   3427  HA  GLN B 239      60.370  64.880  27.330  1.00  0.00           H
ATOM   3428  CB  GLN B 239      60.110  64.260  29.340  1.00  0.00           C
ATOM   3429  HB1 GLN B 239      61.010  63.600  29.320  1.00  0.00           H
ATOM   3430  HB2 GLN B 239      59.230  63.810  29.830  1.00  0.00           H
ATOM   3431  CG  GLN B 239      60.680  65.590  29.990  1.00  0.00           C
ATOM   3432  HG1 GLN B 239      61.000  65.420  31.040  1.00  0.00           H
ATOM   3433  HG2 GLN B 239      59.870  66.340  29.890  1.00  0.00           H
ATOM   3434  CD  GLN B 239      61.950  66.160  29.250  1.00  0.00           C
ATOM   3435  OE1 GLN B 239      61.830  67.240  28.670  1.00  0.00           O
ATOM   3436  NE2 GLN B 239      63.080  65.500  29.340  1.00  0.00           N
ATOM   3437 HE21 GLN B 239      63.150  64.630  29.840  1.00  0.00           H
ATOM   3438 HE22 GLN B 239      63.850  65.950  28.880  1.00  0.00           H
ATOM   3439  C   GLN B 239      59.260  63.190  27.320  1.00  0.00           C
ATOM   3440  O   GLN B 239      58.190  62.600  27.520  1.00  0.00           O
ATOM   3441  N   LEU B 240      60.200  62.660  26.540  1.00  0.00           N
ATOM   3442  HN  LEU B 240      61.040  63.160  26.330  1.00  0.00           H
ATOM   3443  CA  LEU B 240      60.190  61.350  25.880  1.00  0.00           C
ATOM   3444  HA  LEU B 240      61.150  61.260  25.380  1.00  0.00           H
ATOM   3445  CB  LEU B 240      60.000  60.170  26.860  1.00  0.00           C
ATOM   3446  HB1 LEU B 240      60.050  59.160  26.400  1.00  0.00           H
ATOM   3447  HB2 LEU B 240      58.960  60.230  27.270  1.00  0.00           H
ATOM   3448  CG  LEU B 240      60.880  60.150  28.170  1.00  0.00           C
ATOM   3449  HG  LEU B 240      60.560  61.050  28.730  1.00  0.00           H
ATOM   3450  CD1 LEU B 240      60.620  58.900  29.030  1.00  0.00           C
ATOM   3451 HD11 LEU B 240      59.510  58.930  29.050  1.00  0.00           H
ATOM   3452 HD12 LEU B 240      61.010  57.950  28.600  1.00  0.00           H
ATOM   3453 HD13 LEU B 240      61.030  59.110  30.040  1.00  0.00           H
ATOM   3454  CD2 LEU B 240      62.430  60.330  27.890  1.00  0.00           C
ATOM   3455 HD21 LEU B 240      62.910  59.440  27.440  1.00  0.00           H
ATOM   3456 HD22 LEU B 240      62.600  61.260  27.300  1.00  0.00           H
ATOM   3457 HD23 LEU B 240      62.860  60.490  28.910  1.00  0.00           H
ATOM   3458  C   LEU B 240      59.290  61.260  24.700  1.00  0.00           C
ATOM   3459  O   LEU B 240      59.000  60.120  24.310  1.00  0.00           O
ATOM   3460  N   GLY B 241      58.920  62.430  24.170  1.00  0.00           N
ATOM   3461  HN  GLY B 241      59.270  63.300  24.510  1.00  0.00           H
ATOM   3462  CA  GLY B 241      58.110  62.690  22.950  1.00  0.00           C
ATOM   3463  HA1 GLY B 241      58.360  63.650  22.540  1.00  0.00           H
ATOM   3464  HA2 GLY B 241      58.440  61.960  22.230  1.00  0.00           H
ATOM   3465  C   GLY B 241      56.600  62.480  23.030  1.00  0.00           C
ATOM   3466  O   GLY B 241      55.930  61.920  22.210  1.00  0.00           O
ATOM   3467  N   LYS B 242      56.100  62.940  24.190  1.00  0.00           N
ATOM   3468  HN  LYS B 242      56.640  63.390  24.900  1.00  0.00           H
ATOM   3469  CA  LYS B 242      54.730  62.690  24.530  1.00  0.00           C
ATOM   3470  HA  LYS B 242      54.230  62.000  23.880  1.00  0.00           H
ATOM   3471  CB  LYS B 242      54.700  62.040  25.950  1.00  0.00           C
ATOM   3472  HB1 LYS B 242      53.650  61.920  26.300  1.00  0.00           H
ATOM   3473  HB2 LYS B 242      55.270  62.670  26.660  1.00  0.00           H
ATOM   3474  CG  LYS B 242      55.430  60.710  26.050  1.00  0.00           C
ATOM   3475  HG1 LYS B 242      55.120  60.300  27.040  1.00  0.00           H
ATOM   3476  HG2 LYS B 242      56.530  60.860  26.060  1.00  0.00           H
ATOM   3477  CD  LYS B 242      55.020  59.640  25.060  1.00  0.00           C
ATOM   3478  HD1 LYS B 242      55.010  59.870  23.970  1.00  0.00           H
ATOM   3479  HD2 LYS B 242      55.640  58.730  25.200  1.00  0.00           H
ATOM   3480  CE  LYS B 242      53.540  59.120  25.180  1.00  0.00           C
ATOM   3481  HE1 LYS B 242      53.400  58.370  24.380  1.00  0.00           H
ATOM   3482  HE2 LYS B 242      52.790  59.910  24.990  1.00  0.00           H
ATOM   3483  NZ  LYS B 242      53.190  58.590  26.540  1.00  0.00           N
ATOM   3484  HZ1 LYS B 242      53.400  59.380  27.190  1.00  0.00           H
ATOM   3485  HZ2 LYS B 242      52.160  58.460  26.660  1.00  0.00           H
ATOM   3486  HZ3 LYS B 242      53.730  57.770  26.870  1.00  0.00           H
ATOM   3487  C   LYS B 242      54.000  63.970  24.490  1.00  0.00           C
ATOM   3488  O   LYS B 242      54.580  64.990  24.070  1.00  0.00           O
ATOM   3489  N   ASN B 243      52.720  63.940  24.900  1.00  0.00           N
ATOM   3490  HN  ASN B 243      52.270  63.050  24.850  1.00  0.00           H
ATOM   3491  CA  ASN B 243      51.940  65.090  25.140  1.00  0.00           C
ATOM   3492  HA  ASN B 243      52.520  65.880  24.690  1.00  0.00           H
ATOM   3493  CB  ASN B 243      50.520  65.110  24.470  1.00  0.00           C
ATOM   3494  HB1 ASN B 243      50.110  66.110  24.710  1.00  0.00           H
ATOM   3495  HB2 ASN B 243      49.860  64.310  24.870  1.00  0.00           H
ATOM   3496  CG  ASN B 243      50.600  64.800  22.980  1.00  0.00           C
ATOM   3497  OD1 ASN B 243      51.690  64.980  22.380  1.00  0.00           O
ATOM   3498  ND2 ASN B 243      49.540  64.270  22.260  1.00  0.00           N
ATOM   3499 HD21 ASN B 243      49.600  63.940  21.320  1.00  0.00           H
ATOM   3500 HD22 ASN B 243      48.840  64.010  22.930  1.00  0.00           H
ATOM   3501  C   ASN B 243      51.870  65.180  26.680  1.00  0.00           C
ATOM   3502  O   ASN B 243      51.890  64.190  27.420  1.00  0.00           O
ATOM   3503  N   GLU B 244      51.890  66.360  27.250  1.00  0.00           N
ATOM   3504  HN  GLU B 244      52.120  67.150  26.680  1.00  0.00           H
ATOM   3505  CA  GLU B 244      51.940  66.690  28.720  1.00  0.00           C
ATOM   3506  HA  GLU B 244      52.920  66.280  28.940  1.00  0.00           H
ATOM   3507  CB  GLU B 244      51.900  68.230  29.100  1.00  0.00           C
ATOM   3508  HB1 GLU B 244      52.860  68.590  28.670  1.00  0.00           H
ATOM   3509  HB2 GLU B 244      51.960  68.220  30.210  1.00  0.00           H
ATOM   3510  CG  GLU B 244      50.610  68.980  28.670  1.00  0.00           C
ATOM   3511  HG1 GLU B 244      49.760  68.560  29.250  1.00  0.00           H
ATOM   3512  HG2 GLU B 244      50.280  68.860  27.620  1.00  0.00           H
ATOM   3513  CD  GLU B 244      50.640  70.480  29.080  1.00  0.00           C
ATOM   3514  OE1 GLU B 244      49.880  71.340  28.580  1.00  0.00           O
ATOM   3515  OE2 GLU B 244      51.560  70.810  29.910  1.00  0.00           O
ATOM   3516  C   GLU B 244      50.900  65.970  29.600  1.00  0.00           C
ATOM   3517  O   GLU B 244      49.710  65.760  29.310  1.00  0.00           O
ATOM   3518  N   GLU B 245      51.320  65.520  30.830  1.00  0.00           N
ATOM   3519  HN  GLU B 245      52.190  65.810  31.220  1.00  0.00           H
ATOM   3520  CA  GLU B 245      50.310  65.090  31.810  1.00  0.00           C
ATOM   3521  HA  GLU B 245      50.940  64.910  32.670  1.00  0.00           H
ATOM   3522  CB  GLU B 245      49.360  66.230  32.270  1.00  0.00           C
ATOM   3523  HB1 GLU B 245      48.560  65.900  32.970  1.00  0.00           H
ATOM   3524  HB2 GLU B 245      48.770  66.530  31.370  1.00  0.00           H
ATOM   3525  CG  GLU B 245      50.100  67.400  32.940  1.00  0.00           C
ATOM   3526  HG1 GLU B 245      50.840  67.830  32.230  1.00  0.00           H
ATOM   3527  HG2 GLU B 245      50.680  66.920  33.750  1.00  0.00           H
ATOM   3528  CD  GLU B 245      49.270  68.510  33.480  1.00  0.00           C
ATOM   3529  OE1 GLU B 245      49.220  68.590  34.740  1.00  0.00           O
ATOM   3530  OE2 GLU B 245      48.630  69.300  32.670  1.00  0.00           O
ATOM   3531  C   GLU B 245      49.700  63.670  31.510  1.00  0.00           C
ATOM   3532  O   GLU B 245      48.740  63.210  32.160  1.00  0.00           O
ATOM   3533  N   GLY B 246      50.260  62.870  30.520  1.00  0.00           N
ATOM   3534  HN  GLY B 246      51.140  63.100  30.120  1.00  0.00           H
ATOM   3535  CA  GLY B 246      49.640  61.630  30.110  1.00  0.00           C
ATOM   3536  HA1 GLY B 246      50.420  61.010  29.700  1.00  0.00           H
ATOM   3537  HA2 GLY B 246      49.000  61.190  30.860  1.00  0.00           H
ATOM   3538  C   GLY B 246      48.570  61.900  29.170  1.00  0.00           C
ATOM   3539  O   GLY B 246      47.750  60.980  28.910  1.00  0.00           O
ATOM   3540  N   ALA B 247      48.420  63.100  28.590  1.00  0.00           N
ATOM   3541  HN  ALA B 247      49.000  63.860  28.870  1.00  0.00           H
ATOM   3542  CA  ALA B 247      47.230  63.490  27.750  1.00  0.00           C
ATOM   3543  HA  ALA B 247      46.310  63.270  28.260  1.00  0.00           H
ATOM   3544  CB  ALA B 247      47.390  65.010  27.470  1.00  0.00           C
ATOM   3545  HB1 ALA B 247      48.370  65.060  26.960  1.00  0.00           H
ATOM   3546  HB2 ALA B 247      46.640  65.430  26.760  1.00  0.00           H
ATOM   3547  HB3 ALA B 247      47.400  65.580  28.430  1.00  0.00           H
ATOM   3548  C   ALA B 247      47.210  62.740  26.360  1.00  0.00           C
ATOM   3549  O   ALA B 247      48.260  62.340  25.800  1.00  0.00           O
ATOM   3550  N   PRO B 248      46.000  62.480  25.830  1.00  0.00           N
ATOM   3551  CD  PRO B 248      44.740  62.720  26.570  1.00  0.00           C
ATOM   3552  HD1 PRO B 248      44.700  62.130  27.510  1.00  0.00           H
ATOM   3553  HD2 PRO B 248      44.750  63.820  26.740  1.00  0.00           H
ATOM   3554  CA  PRO B 248      45.710  61.920  24.540  1.00  0.00           C
ATOM   3555  HA  PRO B 248      45.670  60.840  24.630  1.00  0.00           H
ATOM   3556  CB  PRO B 248      44.350  62.450  24.200  1.00  0.00           C
ATOM   3557  HB1 PRO B 248      43.730  61.940  23.440  1.00  0.00           H
ATOM   3558  HB2 PRO B 248      44.310  63.560  24.080  1.00  0.00           H
ATOM   3559  CG  PRO B 248      43.630  62.420  25.600  1.00  0.00           C
ATOM   3560  HG1 PRO B 248      43.190  61.420  25.790  1.00  0.00           H
ATOM   3561  HG2 PRO B 248      42.900  63.250  25.730  1.00  0.00           H
ATOM   3562  C   PRO B 248      46.610  62.270  23.330  1.00  0.00           C
ATOM   3563  O   PRO B 248      47.080  63.390  23.200  1.00  0.00           O
ATOM   3564  N   GLN B 249      46.800  61.270  22.450  1.00  0.00           N
ATOM   3565  HN  GLN B 249      46.360  60.390  22.620  1.00  0.00           H
ATOM   3566  CA  GLN B 249      47.230  61.580  21.140  1.00  0.00           C
ATOM   3567  HA  GLN B 249      48.060  62.250  21.270  1.00  0.00           H
ATOM   3568  CB  GLN B 249      47.770  60.360  20.370  1.00  0.00           C
ATOM   3569  HB1 GLN B 249      48.070  60.680  19.350  1.00  0.00           H
ATOM   3570  HB2 GLN B 249      46.950  59.630  20.230  1.00  0.00           H
ATOM   3571  CG  GLN B 249      49.100  59.620  20.840  1.00  0.00           C
ATOM   3572  HG1 GLN B 249      49.420  59.020  19.960  1.00  0.00           H
ATOM   3573  HG2 GLN B 249      48.850  58.950  21.690  1.00  0.00           H
ATOM   3574  CD  GLN B 249      50.230  60.520  21.300  1.00  0.00           C
ATOM   3575  OE1 GLN B 249      51.170  60.900  20.550  1.00  0.00           O
ATOM   3576  NE2 GLN B 249      50.270  60.880  22.580  1.00  0.00           N
ATOM   3577 HE21 GLN B 249      49.690  60.380  23.220  1.00  0.00           H
ATOM   3578 HE22 GLN B 249      50.850  61.670  22.800  1.00  0.00           H
ATOM   3579  C   GLN B 249      46.250  62.300  20.280  1.00  0.00           C
ATOM   3580  O   GLN B 249      45.000  62.360  20.530  1.00  0.00           O
ATOM   3581  N   GLU B 250      46.750  63.020  19.270  1.00  0.00           N
ATOM   3582  HN  GLU B 250      47.750  62.960  19.210  1.00  0.00           H
ATOM   3583  CA  GLU B 250      46.100  63.980  18.470  1.00  0.00           C
ATOM   3584  HA  GLU B 250      45.360  64.510  19.050  1.00  0.00           H
ATOM   3585  CB  GLU B 250      46.990  65.020  17.780  1.00  0.00           C
ATOM   3586  HB1 GLU B 250      46.500  65.630  16.990  1.00  0.00           H
ATOM   3587  HB2 GLU B 250      47.650  64.390  17.150  1.00  0.00           H
ATOM   3588  CG  GLU B 250      47.650  66.050  18.760  1.00  0.00           C
ATOM   3589  HG1 GLU B 250      47.910  65.590  19.730  1.00  0.00           H
ATOM   3590  HG2 GLU B 250      47.110  67.020  18.780  1.00  0.00           H
ATOM   3591  CD  GLU B 250      49.050  66.670  18.270  1.00  0.00           C
ATOM   3592  OE1 GLU B 250      49.200  67.920  18.370  1.00  0.00           O
ATOM   3593  OE2 GLU B 250      49.940  65.900  17.760  1.00  0.00           O
ATOM   3594  C   GLU B 250      45.290  63.370  17.430  1.00  0.00           C
ATOM   3595  O   GLU B 250      45.620  62.340  16.890  1.00  0.00           O
ATOM   3596  N   GLY B 251      44.210  64.010  17.070  1.00  0.00           N
ATOM   3597  HN  GLY B 251      43.970  64.820  17.590  1.00  0.00           H
ATOM   3598  CA  GLY B 251      43.380  63.630  15.940  1.00  0.00           C
ATOM   3599  HA1 GLY B 251      42.720  64.490  15.820  1.00  0.00           H
ATOM   3600  HA2 GLY B 251      44.050  63.420  15.120  1.00  0.00           H
ATOM   3601  C   GLY B 251      42.480  62.450  16.190  1.00  0.00           C
ATOM   3602  O   GLY B 251      42.890  61.390  16.740  1.00  0.00           O
ATOM   3603  N   ILE B 252      41.180  62.580  15.780  1.00  0.00           N
ATOM   3604  HN  ILE B 252      40.850  63.460  15.470  1.00  0.00           H
ATOM   3605  CA  ILE B 252      40.280  61.420  15.770  1.00  0.00           C
ATOM   3606  HA  ILE B 252      40.010  61.200  16.790  1.00  0.00           H
ATOM   3607  CB  ILE B 252      39.030  61.780  14.990  1.00  0.00           C
ATOM   3608  HB  ILE B 252      39.390  61.860  13.940  1.00  0.00           H
ATOM   3609  CG2 ILE B 252      38.000  60.710  15.020  1.00  0.00           C
ATOM   3610 HG21 ILE B 252      38.280  59.770  14.500  1.00  0.00           H
ATOM   3611 HG22 ILE B 252      37.770  60.470  16.080  1.00  0.00           H
ATOM   3612 HG23 ILE B 252      37.020  61.040  14.620  1.00  0.00           H
ATOM   3613  CG1 ILE B 252      38.410  63.070  15.410  1.00  0.00           C
ATOM   3614 HG11 ILE B 252      37.540  63.190  14.720  1.00  0.00           H
ATOM   3615 HG12 ILE B 252      39.080  63.950  15.290  1.00  0.00           H
ATOM   3616  CD  ILE B 252      37.960  63.010  16.890  1.00  0.00           C
ATOM   3617  HD1 ILE B 252      37.450  63.990  17.060  1.00  0.00           H
ATOM   3618  HD2 ILE B 252      37.140  62.260  16.890  1.00  0.00           H
ATOM   3619  HD3 ILE B 252      38.740  62.840  17.660  1.00  0.00           H
ATOM   3620  C   ILE B 252      40.870  60.120  15.120  1.00  0.00           C
ATOM   3621  O   ILE B 252      41.630  60.190  14.130  1.00  0.00           O
ATOM   3622  N   LEU B 253      40.600  58.930  15.700  1.00  0.00           N
ATOM   3623  HN  LEU B 253      39.960  58.850  16.460  1.00  0.00           H
ATOM   3624  CA  LEU B 253      41.230  57.680  15.240  1.00  0.00           C
ATOM   3625  HA  LEU B 253      42.300  57.700  15.400  1.00  0.00           H
ATOM   3626  CB  LEU B 253      40.720  56.500  16.180  1.00  0.00           C
ATOM   3627  HB1 LEU B 253      40.850  55.520  15.660  1.00  0.00           H
ATOM   3628  HB2 LEU B 253      39.650  56.640  16.460  1.00  0.00           H
ATOM   3629  CG  LEU B 253      41.430  56.480  17.570  1.00  0.00           C
ATOM   3630  HG  LEU B 253      41.770  57.510  17.830  1.00  0.00           H
ATOM   3631  CD1 LEU B 253      40.550  56.150  18.740  1.00  0.00           C
ATOM   3632 HD11 LEU B 253      39.900  57.030  18.930  1.00  0.00           H
ATOM   3633 HD12 LEU B 253      39.900  55.270  18.550  1.00  0.00           H
ATOM   3634 HD13 LEU B 253      41.200  56.060  19.630  1.00  0.00           H
ATOM   3635  CD2 LEU B 253      42.750  55.650  17.610  1.00  0.00           C
ATOM   3636 HD21 LEU B 253      42.530  54.630  17.250  1.00  0.00           H
ATOM   3637 HD22 LEU B 253      43.590  56.140  17.060  1.00  0.00           H
ATOM   3638 HD23 LEU B 253      43.120  55.680  18.650  1.00  0.00           H
ATOM   3639  C   LEU B 253      41.090  57.280  13.780  1.00  0.00           C
ATOM   3640  O   LEU B 253      40.050  57.160  13.170  1.00  0.00           O
ATOM   3641  N   GLU B 254      42.190  56.800  13.180  1.00  0.00           N
ATOM   3642  HN  GLU B 254      43.060  56.870  13.650  1.00  0.00           H
ATOM   3643  CA  GLU B 254      42.110  56.340  11.780  1.00  0.00           C
ATOM   3644  HA  GLU B 254      41.510  57.050  11.230  1.00  0.00           H
ATOM   3645  CB  GLU B 254      43.590  56.170  11.290  1.00  0.00           C
ATOM   3646  HB1 GLU B 254      43.440  55.510  10.400  1.00  0.00           H
ATOM   3647  HB2 GLU B 254      44.100  55.530  12.040  1.00  0.00           H
ATOM   3648  CG  GLU B 254      44.300  57.480  11.020  1.00  0.00           C
ATOM   3649  HG1 GLU B 254      44.060  58.240  11.800  1.00  0.00           H
ATOM   3650  HG2 GLU B 254      44.120  57.930  10.020  1.00  0.00           H
ATOM   3651  CD  GLU B 254      45.810  57.210  11.000  1.00  0.00           C
ATOM   3652  OE1 GLU B 254      46.480  57.140  12.070  1.00  0.00           O
ATOM   3653  OE2 GLU B 254      46.400  57.090   9.870  1.00  0.00           O
ATOM   3654  C   GLU B 254      41.280  55.050  11.670  1.00  0.00           C
ATOM   3655  O   GLU B 254      40.690  54.800  10.620  1.00  0.00           O
ATOM   3656  N   ASP B 255      41.310  54.170  12.680  1.00  0.00           N
ATOM   3657  HN  ASP B 255      41.660  54.560  13.530  1.00  0.00           H
ATOM   3658  CA  ASP B 255      40.600  52.890  12.690  1.00  0.00           C
ATOM   3659  HA  ASP B 255      40.110  52.650  11.760  1.00  0.00           H
ATOM   3660  CB  ASP B 255      41.390  51.630  13.050  1.00  0.00           C
ATOM   3661  HB1 ASP B 255      40.640  50.820  13.030  1.00  0.00           H
ATOM   3662  HB2 ASP B 255      41.900  51.730  14.040  1.00  0.00           H
ATOM   3663  CG  ASP B 255      42.410  51.130  12.060  1.00  0.00           C
ATOM   3664  OD1 ASP B 255      42.180  51.250  10.840  1.00  0.00           O
ATOM   3665  OD2 ASP B 255      43.510  50.600  12.450  1.00  0.00           O
ATOM   3666  C   ASP B 255      39.410  52.960  13.630  1.00  0.00           C
ATOM   3667  O   ASP B 255      39.500  53.560  14.660  1.00  0.00           O
ATOM   3668  N   MET B 256      38.280  52.260  13.280  1.00  0.00           N
ATOM   3669  HN  MET B 256      38.200  52.020  12.310  1.00  0.00           H
ATOM   3670  CA  MET B 256      37.250  51.820  14.220  1.00  0.00           C
ATOM   3671  HA  MET B 256      36.910  52.700  14.750  1.00  0.00           H
ATOM   3672  CB  MET B 256      35.980  51.240  13.530  1.00  0.00           C
ATOM   3673  HB1 MET B 256      35.200  50.860  14.230  1.00  0.00           H
ATOM   3674  HB2 MET B 256      36.350  50.290  13.070  1.00  0.00           H
ATOM   3675  CG  MET B 256      35.280  52.060  12.420  1.00  0.00           C
ATOM   3676  HG1 MET B 256      34.490  51.340  12.110  1.00  0.00           H
ATOM   3677  HG2 MET B 256      36.000  52.230  11.590  1.00  0.00           H
ATOM   3678  SD  MET B 256      34.570  53.660  12.780  1.00  0.00           S
ATOM   3679  CE  MET B 256      33.100  52.930  13.680  1.00  0.00           C
ATOM   3680  HE1 MET B 256      33.410  52.110  14.370  1.00  0.00           H
ATOM   3681  HE2 MET B 256      32.550  53.730  14.220  1.00  0.00           H
ATOM   3682  HE3 MET B 256      32.400  52.400  12.990  1.00  0.00           H
ATOM   3683  C   MET B 256      37.790  50.930  15.300  1.00  0.00           C
ATOM   3684  O   MET B 256      38.720  50.220  14.960  1.00  0.00           O
ATOM   3685  N   PRO B 257      37.400  50.940  16.560  1.00  0.00           N
ATOM   3686  CD  PRO B 257      36.330  51.830  17.090  1.00  0.00           C
ATOM   3687  HD1 PRO B 257      36.800  52.820  17.270  1.00  0.00           H
ATOM   3688  HD2 PRO B 257      35.570  51.950  16.290  1.00  0.00           H
ATOM   3689  CA  PRO B 257      37.610  49.840  17.550  1.00  0.00           C
ATOM   3690  HA  PRO B 257      38.670  49.770  17.720  1.00  0.00           H
ATOM   3691  CB  PRO B 257      36.930  50.280  18.850  1.00  0.00           C
ATOM   3692  HB1 PRO B 257      37.720  50.730  19.490  1.00  0.00           H
ATOM   3693  HB2 PRO B 257      36.460  49.560  19.550  1.00  0.00           H
ATOM   3694  CG  PRO B 257      35.810  51.280  18.430  1.00  0.00           C
ATOM   3695  HG1 PRO B 257      35.700  52.090  19.190  1.00  0.00           H
ATOM   3696  HG2 PRO B 257      34.840  50.760  18.270  1.00  0.00           H
ATOM   3697  C   PRO B 257      37.060  48.550  17.110  1.00  0.00           C
ATOM   3698  O   PRO B 257      36.100  48.560  16.390  1.00  0.00           O
ATOM   3699  N   VAL B 258      37.640  47.440  17.510  1.00  0.00           N
ATOM   3700  HN  VAL B 258      38.490  47.430  18.030  1.00  0.00           H
ATOM   3701  CA  VAL B 258      37.330  46.120  17.030  1.00  0.00           C
ATOM   3702  HA  VAL B 258      36.920  46.170  16.030  1.00  0.00           H
ATOM   3703  CB  VAL B 258      38.460  45.170  17.100  1.00  0.00           C
ATOM   3704  HB  VAL B 258      38.220  44.110  16.870  1.00  0.00           H
ATOM   3705  CG1 VAL B 258      39.370  45.420  15.900  1.00  0.00           C
ATOM   3706 HG11 VAL B 258      39.620  46.500  15.850  1.00  0.00           H
ATOM   3707 HG12 VAL B 258      40.300  44.810  15.990  1.00  0.00           H
ATOM   3708 HG13 VAL B 258      38.800  45.310  14.950  1.00  0.00           H
ATOM   3709  CG2 VAL B 258      39.250  45.180  18.460  1.00  0.00           C
ATOM   3710 HG21 VAL B 258      39.900  44.280  18.550  1.00  0.00           H
ATOM   3711 HG22 VAL B 258      39.900  46.070  18.520  1.00  0.00           H
ATOM   3712 HG23 VAL B 258      38.510  45.120  19.290  1.00  0.00           H
ATOM   3713  C   VAL B 258      36.090  45.600  17.870  1.00  0.00           C
ATOM   3714  O   VAL B 258      35.860  45.950  19.020  1.00  0.00           O
ATOM   3715  N   ASP B 259      35.300  44.640  17.290  1.00  0.00           N
ATOM   3716  HN  ASP B 259      35.390  44.440  16.310  1.00  0.00           H
ATOM   3717  CA  ASP B 259      34.230  43.870  17.990  1.00  0.00           C
ATOM   3718  HA  ASP B 259      33.520  44.580  18.380  1.00  0.00           H
ATOM   3719  CB  ASP B 259      33.490  42.830  17.100  1.00  0.00           C
ATOM   3720  HB1 ASP B 259      32.910  42.120  17.730  1.00  0.00           H
ATOM   3721  HB2 ASP B 259      34.120  42.330  16.330  1.00  0.00           H
ATOM   3722  CG  ASP B 259      32.520  43.660  16.300  1.00  0.00           C
ATOM   3723  OD1 ASP B 259      32.200  43.090  15.260  1.00  0.00           O
ATOM   3724  OD2 ASP B 259      32.030  44.710  16.790  1.00  0.00           O
ATOM   3725  C   ASP B 259      34.890  43.080  19.150  1.00  0.00           C
ATOM   3726  O   ASP B 259      36.120  42.750  19.110  1.00  0.00           O
ATOM   3727  N   PRO B 260      34.170  42.650  20.180  1.00  0.00           N
ATOM   3728  CD  PRO B 260      32.830  43.110  20.470  1.00  0.00           C
ATOM   3729  HD1 PRO B 260      32.820  44.220  20.530  1.00  0.00           H
ATOM   3730  HD2 PRO B 260      32.050  42.780  19.750  1.00  0.00           H
ATOM   3731  CA  PRO B 260      34.680  41.820  21.270  1.00  0.00           C
ATOM   3732  HA  PRO B 260      35.350  42.420  21.870  1.00  0.00           H
ATOM   3733  CB  PRO B 260      33.410  41.380  22.060  1.00  0.00           C
ATOM   3734  HB1 PRO B 260      33.490  41.250  23.160  1.00  0.00           H
ATOM   3735  HB2 PRO B 260      33.040  40.460  21.550  1.00  0.00           H
ATOM   3736  CG  PRO B 260      32.400  42.510  21.810  1.00  0.00           C
ATOM   3737  HG1 PRO B 260      32.600  43.320  22.540  1.00  0.00           H
ATOM   3738  HG2 PRO B 260      31.390  42.050  21.890  1.00  0.00           H
ATOM   3739  C   PRO B 260      35.430  40.670  20.800  1.00  0.00           C
ATOM   3740  O   PRO B 260      35.050  40.150  19.770  1.00  0.00           O
ATOM   3741  N   ASP B 261      36.360  40.090  21.640  1.00  0.00           N
ATOM   3742  HN  ASP B 261      36.590  40.650  22.430  1.00  0.00           H
ATOM   3743  CA  ASP B 261      36.990  38.780  21.350  1.00  0.00           C
ATOM   3744  HA  ASP B 261      36.320  38.190  20.740  1.00  0.00           H
ATOM   3745  CB  ASP B 261      38.320  38.960  20.590  1.00  0.00           C
ATOM   3746  HB1 ASP B 261      39.090  39.240  21.350  1.00  0.00           H
ATOM   3747  HB2 ASP B 261      38.300  39.870  19.940  1.00  0.00           H
ATOM   3748  CG  ASP B 261      38.790  37.830  19.740  1.00  0.00           C
ATOM   3749  OD1 ASP B 261      39.730  37.910  18.900  1.00  0.00           O
ATOM   3750  OD2 ASP B 261      38.270  36.720  20.030  1.00  0.00           O
ATOM   3751  C   ASP B 261      37.090  37.960  22.650  1.00  0.00           C
ATOM   3752  O   ASP B 261      36.820  38.470  23.710  1.00  0.00           O
ATOM   3753  N   ASN B 262      37.370  36.670  22.550  1.00  0.00           N
ATOM   3754  HN  ASN B 262      37.560  36.360  21.620  1.00  0.00           H
ATOM   3755  CA  ASN B 262      37.220  35.750  23.600  1.00  0.00           C
ATOM   3756  HA  ASN B 262      36.580  36.180  24.360  1.00  0.00           H
ATOM   3757  CB  ASN B 262      36.880  34.330  23.020  1.00  0.00           C
ATOM   3758  HB1 ASN B 262      36.780  33.600  23.850  1.00  0.00           H
ATOM   3759  HB2 ASN B 262      37.710  34.030  22.340  1.00  0.00           H
ATOM   3760  CG  ASN B 262      35.580  34.470  22.260  1.00  0.00           C
ATOM   3761  OD1 ASN B 262      34.760  35.380  22.490  1.00  0.00           O
ATOM   3762  ND2 ASN B 262      35.230  33.520  21.400  1.00  0.00           N
ATOM   3763 HD21 ASN B 262      35.950  32.830  21.300  1.00  0.00           H
ATOM   3764 HD22 ASN B 262      34.300  33.620  21.040  1.00  0.00           H
ATOM   3765  C   ASN B 262      38.470  35.610  24.440  1.00  0.00           C
ATOM   3766  O   ASN B 262      38.340  35.250  25.610  1.00  0.00           O
ATOM   3767  N   GLU B 263      39.660  35.930  23.870  1.00  0.00           N
ATOM   3768  HN  GLU B 263      39.740  36.180  22.910  1.00  0.00           H
ATOM   3769  CA  GLU B 263      40.890  35.650  24.580  1.00  0.00           C
ATOM   3770  HA  GLU B 263      40.630  35.530  25.620  1.00  0.00           H
ATOM   3771  CB  GLU B 263      41.460  34.160  24.430  1.00  0.00           C
ATOM   3772  HB1 GLU B 263      42.370  33.990  25.050  1.00  0.00           H
ATOM   3773  HB2 GLU B 263      41.670  33.960  23.360  1.00  0.00           H
ATOM   3774  CG  GLU B 263      40.460  33.120  24.900  1.00  0.00           C
ATOM   3775  HG1 GLU B 263      39.650  32.970  24.150  1.00  0.00           H
ATOM   3776  HG2 GLU B 263      40.020  33.430  25.870  1.00  0.00           H
ATOM   3777  CD  GLU B 263      41.150  31.800  25.220  1.00  0.00           C
ATOM   3778  OE1 GLU B 263      41.070  30.870  24.360  1.00  0.00           O
ATOM   3779  OE2 GLU B 263      41.690  31.650  26.350  1.00  0.00           O
ATOM   3780  C   GLU B 263      41.990  36.640  24.420  1.00  0.00           C
ATOM   3781  O   GLU B 263      41.870  37.580  23.650  1.00  0.00           O
ATOM   3782  N   ALA B 264      43.090  36.540  25.220  1.00  0.00           N
ATOM   3783  HN  ALA B 264      43.270  35.760  25.810  1.00  0.00           H
ATOM   3784  CA  ALA B 264      44.190  37.510  25.350  1.00  0.00           C
ATOM   3785  HA  ALA B 264      43.760  38.340  25.900  1.00  0.00           H
ATOM   3786  CB  ALA B 264      45.200  37.000  26.330  1.00  0.00           C
ATOM   3787  HB1 ALA B 264      45.880  37.840  26.570  1.00  0.00           H
ATOM   3788  HB2 ALA B 264      44.600  36.790  27.240  1.00  0.00           H
ATOM   3789  HB3 ALA B 264      45.790  36.100  26.050  1.00  0.00           H
ATOM   3790  C   ALA B 264      44.890  38.090  24.130  1.00  0.00           C
ATOM   3791  O   ALA B 264      45.220  37.370  23.200  1.00  0.00           O
ATOM   3792  N   TYR B 265      45.090  39.470  24.080  1.00  0.00           N
ATOM   3793  HN  TYR B 265      44.800  40.090  24.810  1.00  0.00           H
ATOM   3794  CA  TYR B 265      45.690  40.230  23.010  1.00  0.00           C
ATOM   3795  HA  TYR B 265      45.170  39.970  22.100  1.00  0.00           H
ATOM   3796  CB  TYR B 265      45.410  41.800  23.210  1.00  0.00           C
ATOM   3797  HB1 TYR B 265      45.760  42.130  24.210  1.00  0.00           H
ATOM   3798  HB2 TYR B 265      44.320  42.000  23.130  1.00  0.00           H
ATOM   3799  CG  TYR B 265      46.090  42.730  22.230  1.00  0.00           C
ATOM   3800  CD1 TYR B 265      47.380  43.200  22.550  1.00  0.00           C
ATOM   3801  HD1 TYR B 265      47.830  42.950  23.500  1.00  0.00           H
ATOM   3802  CE1 TYR B 265      48.120  43.970  21.630  1.00  0.00           C
ATOM   3803  HE1 TYR B 265      49.100  44.340  21.880  1.00  0.00           H
ATOM   3804  CZ  TYR B 265      47.480  44.350  20.450  1.00  0.00           C
ATOM   3805  OH  TYR B 265      48.030  45.260  19.560  1.00  0.00           O
ATOM   3806  HH  TYR B 265      47.440  45.290  18.800  1.00  0.00           H
ATOM   3807  CD2 TYR B 265      45.530  42.960  21.010  1.00  0.00           C
ATOM   3808  HD2 TYR B 265      44.580  42.530  20.730  1.00  0.00           H
ATOM   3809  CE2 TYR B 265      46.300  43.740  20.110  1.00  0.00           C
ATOM   3810  HE2 TYR B 265      45.870  43.820  19.130  1.00  0.00           H
ATOM   3811  C   TYR B 265      47.230  39.950  22.690  1.00  0.00           C
ATOM   3812  O   TYR B 265      48.080  39.970  23.560  1.00  0.00           O
ATOM   3813  N   GLU B 266      47.520  39.790  21.380  1.00  0.00           N
ATOM   3814  HN  GLU B 266      46.880  39.920  20.630  1.00  0.00           H
ATOM   3815  CA  GLU B 266      48.870  39.520  20.850  1.00  0.00           C
ATOM   3816  HA  GLU B 266      49.500  39.600  21.720  1.00  0.00           H
ATOM   3817  CB  GLU B 266      49.090  38.180  20.130  1.00  0.00           C
ATOM   3818  HB1 GLU B 266      50.010  38.300  19.530  1.00  0.00           H
ATOM   3819  HB2 GLU B 266      48.290  38.070  19.370  1.00  0.00           H
ATOM   3820  CG  GLU B 266      49.170  36.930  21.060  1.00  0.00           C
ATOM   3821  HG1 GLU B 266      48.330  36.990  21.790  1.00  0.00           H
ATOM   3822  HG2 GLU B 266      50.120  36.950  21.640  1.00  0.00           H
ATOM   3823  CD  GLU B 266      49.220  35.600  20.320  1.00  0.00           C
ATOM   3824  OE1 GLU B 266      49.620  34.580  20.960  1.00  0.00           O
ATOM   3825  OE2 GLU B 266      48.930  35.490  19.110  1.00  0.00           O
ATOM   3826  C   GLU B 266      49.260  40.680  19.870  1.00  0.00           C
ATOM   3827  O   GLU B 266      48.510  40.930  18.930  1.00  0.00           O
ATOM   3828  N   MET B 267      50.430  41.440  20.200  1.00  0.00           N
ATOM   3829  HN  MET B 267      50.950  41.180  21.010  1.00  0.00           H
ATOM   3830  CA  MET B 267      50.980  42.530  19.390  1.00  0.00           C
ATOM   3831  HA  MET B 267      50.230  43.290  19.510  1.00  0.00           H
ATOM   3832  CB  MET B 267      52.380  43.020  19.900  1.00  0.00           C
ATOM   3833  HB1 MET B 267      52.830  43.660  19.110  1.00  0.00           H
ATOM   3834  HB2 MET B 267      52.990  42.100  20.010  1.00  0.00           H
ATOM   3835  CG  MET B 267      52.280  43.810  21.210  1.00  0.00           C
ATOM   3836  HG1 MET B 267      53.290  44.020  21.640  1.00  0.00           H
ATOM   3837  HG2 MET B 267      51.710  43.250  21.980  1.00  0.00           H
ATOM   3838  SD  MET B 267      51.500  45.440  20.990  1.00  0.00           S
ATOM   3839  CE  MET B 267      52.800  46.260  20.040  1.00  0.00           C
ATOM   3840  HE1 MET B 267      53.300  45.530  19.370  1.00  0.00           H
ATOM   3841  HE2 MET B 267      52.380  47.140  19.510  1.00  0.00           H
ATOM   3842  HE3 MET B 267      53.610  46.470  20.780  1.00  0.00           H
ATOM   3843  C   MET B 267      51.130  42.300  17.910  1.00  0.00           C
ATOM   3844  O   MET B 267      51.670  41.280  17.570  1.00  0.00           O
ATOM   3845  N   PRO B 268      50.760  43.140  16.930  1.00  0.00           N
ATOM   3846  CD  PRO B 268      49.650  44.090  17.040  1.00  0.00           C
ATOM   3847  HD1 PRO B 268      48.840  43.750  17.710  1.00  0.00           H
ATOM   3848  HD2 PRO B 268      50.100  45.040  17.390  1.00  0.00           H
ATOM   3849  CA  PRO B 268      51.100  42.900  15.490  1.00  0.00           C
ATOM   3850  HA  PRO B 268      50.670  41.950  15.190  1.00  0.00           H
ATOM   3851  CB  PRO B 268      50.390  44.060  14.820  1.00  0.00           C
ATOM   3852  HB1 PRO B 268      50.040  43.810  13.790  1.00  0.00           H
ATOM   3853  HB2 PRO B 268      51.020  44.980  14.860  1.00  0.00           H
ATOM   3854  CG  PRO B 268      49.100  44.260  15.600  1.00  0.00           C
ATOM   3855  HG1 PRO B 268      48.480  43.400  15.270  1.00  0.00           H
ATOM   3856  HG2 PRO B 268      48.620  45.250  15.450  1.00  0.00           H
ATOM   3857  C   PRO B 268      52.620  42.880  15.220  1.00  0.00           C
ATOM   3858  O   PRO B 268      53.340  43.840  15.500  1.00  0.00           O
ATOM   3859  N   SER B 269      53.090  41.800  14.660  1.00  0.00           N
ATOM   3860  HN  SER B 269      52.580  40.960  14.510  1.00  0.00           H
ATOM   3861  CA  SER B 269      54.480  41.590  14.500  1.00  0.00           C
ATOM   3862  HA  SER B 269      54.920  41.800  15.470  1.00  0.00           H
ATOM   3863  CB  SER B 269      54.750  40.080  13.990  1.00  0.00           C
ATOM   3864  HB1 SER B 269      54.350  39.840  12.980  1.00  0.00           H
ATOM   3865  HB2 SER B 269      54.320  39.480  14.820  1.00  0.00           H
ATOM   3866  OG  SER B 269      56.170  39.780  13.940  1.00  0.00           O
ATOM   3867  HG1 SER B 269      56.550  39.820  14.820  1.00  0.00           H
ATOM   3868  C   SER B 269      55.120  42.510  13.430  1.00  0.00           C
ATOM   3869  O   SER B 269      54.580  42.730  12.340  1.00  0.00           O
ATOM   3870  N   GLU B 270      56.300  43.060  13.740  1.00  0.00           N
ATOM   3871  HN  GLU B 270      56.760  43.160  14.620  1.00  0.00           H
ATOM   3872  CA  GLU B 270      57.020  43.880  12.770  1.00  0.00           C
ATOM   3873  HA  GLU B 270      56.440  44.760  12.530  1.00  0.00           H
ATOM   3874  CB  GLU B 270      58.220  44.450  13.460  1.00  0.00           C
ATOM   3875  HB1 GLU B 270      58.940  44.950  12.780  1.00  0.00           H
ATOM   3876  HB2 GLU B 270      58.730  43.620  13.990  1.00  0.00           H
ATOM   3877  CG  GLU B 270      57.830  45.600  14.500  1.00  0.00           C
ATOM   3878  HG1 GLU B 270      56.960  45.290  15.110  1.00  0.00           H
ATOM   3879  HG2 GLU B 270      57.670  46.570  13.970  1.00  0.00           H
ATOM   3880  CD  GLU B 270      59.060  45.740  15.390  1.00  0.00           C
ATOM   3881  OE1 GLU B 270      59.730  46.840  15.400  1.00  0.00           O
ATOM   3882  OE2 GLU B 270      59.360  44.800  16.140  1.00  0.00           O
ATOM   3883  C   GLU B 270      57.450  43.300  11.470  1.00  0.00           C
ATOM   3884  O   GLU B 270      57.770  42.130  11.340  1.00  0.00           O
ATOM   3885  N   GLU B 271      57.460  44.130  10.460  1.00  0.00           N
ATOM   3886  HN  GLU B 271      57.140  45.050  10.680  1.00  0.00           H
ATOM   3887  CA  GLU B 271      58.230  43.990   9.240  1.00  0.00           C
ATOM   3888  HA  GLU B 271      58.720  43.030   9.190  1.00  0.00           H
ATOM   3889  CB  GLU B 271      57.310  44.260   8.020  1.00  0.00           C
ATOM   3890  HB1 GLU B 271      57.920  44.170   7.100  1.00  0.00           H
ATOM   3891  HB2 GLU B 271      57.040  45.330   7.980  1.00  0.00           H
ATOM   3892  CG  GLU B 271      56.110  43.310   7.980  1.00  0.00           C
ATOM   3893  HG1 GLU B 271      55.320  43.550   8.720  1.00  0.00           H
ATOM   3894  HG2 GLU B 271      56.520  42.300   8.200  1.00  0.00           H
ATOM   3895  CD  GLU B 271      55.340  43.500   6.670  1.00  0.00           C
ATOM   3896  OE1 GLU B 271      55.280  42.560   5.820  1.00  0.00           O
ATOM   3897  OE2 GLU B 271      54.810  44.620   6.500  1.00  0.00           O
ATOM   3898  C   GLU B 271      59.340  44.930   9.090  1.00  0.00           C
ATOM   3899  O   GLU B 271      59.290  46.100   9.230  1.00  0.00           O
ATOM   3900  N   GLY B 272      60.490  44.340   8.610  1.00  0.00           N
ATOM   3901  HN  GLY B 272      60.630  43.350   8.660  1.00  0.00           H
ATOM   3902  CA  GLY B 272      61.550  44.950   7.890  1.00  0.00           C
ATOM   3903  HA1 GLY B 272      61.530  44.550   6.890  1.00  0.00           H
ATOM   3904  HA2 GLY B 272      61.370  46.010   7.810  1.00  0.00           H
ATOM   3905  C   GLY B 272      62.880  44.620   8.410  1.00  0.00           C
ATOM   3906  O   GLY B 272      63.850  45.090   7.840  1.00  0.00           O
ATOM   3907  N   TYR B 273      63.040  43.730   9.420  1.00  0.00           N
ATOM   3908  HN  TYR B 273      62.300  43.390  10.000  1.00  0.00           H
ATOM   3909  CA  TYR B 273      64.390  43.220   9.830  1.00  0.00           C
ATOM   3910  HA  TYR B 273      65.010  44.080  10.040  1.00  0.00           H
ATOM   3911  CB  TYR B 273      64.250  42.290  11.110  1.00  0.00           C
ATOM   3912  HB1 TYR B 273      65.270  42.010  11.470  1.00  0.00           H
ATOM   3913  HB2 TYR B 273      63.620  41.390  10.990  1.00  0.00           H
ATOM   3914  CG  TYR B 273      63.780  43.150  12.270  1.00  0.00           C
ATOM   3915  CD1 TYR B 273      64.500  44.260  12.770  1.00  0.00           C
ATOM   3916  HD1 TYR B 273      65.510  44.350  12.400  1.00  0.00           H
ATOM   3917  CE1 TYR B 273      64.120  45.030  13.780  1.00  0.00           C
ATOM   3918  HE1 TYR B 273      64.830  45.720  14.200  1.00  0.00           H
ATOM   3919  CZ  TYR B 273      62.830  44.950  14.250  1.00  0.00           C
ATOM   3920  OH  TYR B 273      62.290  45.870  15.230  1.00  0.00           O
ATOM   3921  HH  TYR B 273      61.340  45.870  15.350  1.00  0.00           H
ATOM   3922  CD2 TYR B 273      62.450  43.040  12.690  1.00  0.00           C
ATOM   3923  HD2 TYR B 273      61.870  42.250  12.220  1.00  0.00           H
ATOM   3924  CE2 TYR B 273      61.950  44.000  13.700  1.00  0.00           C
ATOM   3925  HE2 TYR B 273      60.960  43.910  14.110  1.00  0.00           H
ATOM   3926  C   TYR B 273      65.090  42.340   8.780  1.00  0.00           C
ATOM   3927  O   TYR B 273      64.410  41.770   7.960  1.00  0.00           O
ATOM   3928  N   GLN B 274      66.430  42.240   8.710  1.00  0.00           N
ATOM   3929  HN  GLN B 274      67.050  42.620   9.390  1.00  0.00           H
ATOM   3930  CA  GLN B 274      67.100  41.450   7.620  1.00  0.00           C
ATOM   3931  HA  GLN B 274      66.570  41.680   6.710  1.00  0.00           H
ATOM   3932  CB  GLN B 274      68.590  41.930   7.640  1.00  0.00           C
ATOM   3933  HB1 GLN B 274      69.060  41.620   6.680  1.00  0.00           H
ATOM   3934  HB2 GLN B 274      69.230  41.490   8.440  1.00  0.00           H
ATOM   3935  CG  GLN B 274      68.860  43.530   7.610  1.00  0.00           C
ATOM   3936  HG1 GLN B 274      69.900  43.640   7.250  1.00  0.00           H
ATOM   3937  HG2 GLN B 274      68.800  43.960   8.630  1.00  0.00           H
ATOM   3938  CD  GLN B 274      67.900  44.300   6.800  1.00  0.00           C
ATOM   3939  OE1 GLN B 274      67.070  45.020   7.390  1.00  0.00           O
ATOM   3940  NE2 GLN B 274      67.760  44.000   5.480  1.00  0.00           N
ATOM   3941 HE21 GLN B 274      68.370  43.290   5.140  1.00  0.00           H
ATOM   3942 HE22 GLN B 274      67.120  44.550   4.940  1.00  0.00           H
ATOM   3943  C   GLN B 274      67.000  39.870   7.770  1.00  0.00           C
ATOM   3944  O   GLN B 274      66.700  39.330   8.870  1.00  0.00           O
ATOM   3945  N   ASP B 275      67.190  39.290   6.590  1.00  0.00           N
ATOM   3946  HN  ASP B 275      67.520  39.840   5.830  1.00  0.00           H
ATOM   3947  CA  ASP B 275      67.040  37.840   6.340  1.00  0.00           C
ATOM   3948  HA  ASP B 275      66.050  37.480   6.590  1.00  0.00           H
ATOM   3949  CB  ASP B 275      67.390  37.550   4.840  1.00  0.00           C
ATOM   3950  HB1 ASP B 275      67.490  36.460   4.650  1.00  0.00           H
ATOM   3951  HB2 ASP B 275      68.410  37.980   4.770  1.00  0.00           H
ATOM   3952  CG  ASP B 275      66.500  38.360   3.880  1.00  0.00           C
ATOM   3953  OD1 ASP B 275      65.470  38.850   4.290  1.00  0.00           O
ATOM   3954  OD2 ASP B 275      66.860  38.450   2.650  1.00  0.00           O
ATOM   3955  C   ASP B 275      68.000  36.890   7.150  1.00  0.00           C
ATOM   3956  O   ASP B 275      69.100  37.240   7.590  1.00  0.00           O
ATOM   3957  N   TYR B 276      67.500  35.700   7.550  1.00  0.00           N
ATOM   3958  HN  TYR B 276      66.570  35.410   7.310  1.00  0.00           H
ATOM   3959  CA  TYR B 276      68.230  34.630   8.240  1.00  0.00           C
ATOM   3960  HA  TYR B 276      68.300  34.900   9.280  1.00  0.00           H
ATOM   3961  CB  TYR B 276      67.260  33.370   8.110  1.00  0.00           C
ATOM   3962  HB1 TYR B 276      66.950  33.360   7.040  1.00  0.00           H
ATOM   3963  HB2 TYR B 276      66.390  33.580   8.780  1.00  0.00           H
ATOM   3964  CG  TYR B 276      67.900  32.100   8.570  1.00  0.00           C
ATOM   3965  CD1 TYR B 276      68.260  31.170   7.640  1.00  0.00           C
ATOM   3966  HD1 TYR B 276      67.920  31.240   6.620  1.00  0.00           H
ATOM   3967  CE1 TYR B 276      69.000  30.030   8.100  1.00  0.00           C
ATOM   3968  HE1 TYR B 276      69.290  29.190   7.490  1.00  0.00           H
ATOM   3969  CZ  TYR B 276      69.520  29.980   9.420  1.00  0.00           C
ATOM   3970  OH  TYR B 276      70.160  28.890   9.970  1.00  0.00           O
ATOM   3971  HH  TYR B 276      70.720  29.190  10.690  1.00  0.00           H
ATOM   3972  CD2 TYR B 276      68.220  31.970   9.960  1.00  0.00           C
ATOM   3973  HD2 TYR B 276      67.800  32.570  10.750  1.00  0.00           H
ATOM   3974  CE2 TYR B 276      69.090  30.880  10.350  1.00  0.00           C
ATOM   3975  HE2 TYR B 276      69.480  30.850  11.350  1.00  0.00           H
ATOM   3976  C   TYR B 276      69.650  34.290   7.720  1.00  0.00           C
ATOM   3977  O   TYR B 276      69.970  34.450   6.510  1.00  0.00           O
ATOM   3978  N   GLU B 277      70.650  33.890   8.620  1.00  0.00           N
ATOM   3979  HN  GLU B 277      70.510  33.730   9.590  1.00  0.00           H
ATOM   3980  CA  GLU B 277      72.050  33.650   8.180  1.00  0.00           C
ATOM   3981  HA  GLU B 277      72.160  33.900   7.130  1.00  0.00           H
ATOM   3982  CB  GLU B 277      73.060  34.460   9.080  1.00  0.00           C
ATOM   3983  HB1 GLU B 277      74.110  34.190   8.860  1.00  0.00           H
ATOM   3984  HB2 GLU B 277      72.890  34.310  10.170  1.00  0.00           H
ATOM   3985  CG  GLU B 277      72.990  36.030   8.870  1.00  0.00           C
ATOM   3986  HG1 GLU B 277      71.910  36.260   8.880  1.00  0.00           H
ATOM   3987  HG2 GLU B 277      73.280  36.270   7.820  1.00  0.00           H
ATOM   3988  CD  GLU B 277      73.760  36.920   9.780  1.00  0.00           C
ATOM   3989  OE1 GLU B 277      74.580  36.480  10.650  1.00  0.00           O
ATOM   3990  OE2 GLU B 277      73.560  38.170   9.700  1.00  0.00           O
ATOM   3991  C   GLU B 277      72.430  32.180   8.400  1.00  0.00           C
ATOM   3992  O   GLU B 277      72.650  31.830   9.540  1.00  0.00           O
ATOM   3993  N   PRO B 278      72.440  31.340   7.420  1.00  0.00           N
ATOM   3994  CD  PRO B 278      71.890  31.520   6.100  1.00  0.00           C
ATOM   3995  HD1 PRO B 278      70.790  31.390   6.130  1.00  0.00           H
ATOM   3996  HD2 PRO B 278      72.020  32.540   5.660  1.00  0.00           H
ATOM   3997  CA  PRO B 278      73.160  30.050   7.570  1.00  0.00           C
ATOM   3998  HA  PRO B 278      72.720  29.590   8.440  1.00  0.00           H
ATOM   3999  CB  PRO B 278      72.750  29.360   6.230  1.00  0.00           C
ATOM   4000  HB1 PRO B 278      71.800  28.820   6.430  1.00  0.00           H
ATOM   4001  HB2 PRO B 278      73.660  28.790   5.940  1.00  0.00           H
ATOM   4002  CG  PRO B 278      72.510  30.460   5.230  1.00  0.00           C
ATOM   4003  HG1 PRO B 278      71.920  30.180   4.330  1.00  0.00           H
ATOM   4004  HG2 PRO B 278      73.500  30.630   4.750  1.00  0.00           H
ATOM   4005  C   PRO B 278      74.660  30.270   7.850  1.00  0.00           C
ATOM   4006  O   PRO B 278      75.260  31.250   7.500  1.00  0.00           O
ATOM   4007  N   GLU B 279      75.340  29.380   8.620  1.00  0.00           N
ATOM   4008  HN  GLU B 279      74.940  28.620   9.110  1.00  0.00           H
ATOM   4009  CA  GLU B 279      76.640  29.630   9.080  1.00  0.00           C
ATOM   4010  HA  GLU B 279      76.600  30.660   9.410  1.00  0.00           H
ATOM   4011  CB  GLU B 279      77.160  28.660  10.150  1.00  0.00           C
ATOM   4012  HB1 GLU B 279      78.140  29.140  10.350  1.00  0.00           H
ATOM   4013  HB2 GLU B 279      77.310  27.690   9.640  1.00  0.00           H
ATOM   4014  CG  GLU B 279      76.320  28.550  11.440  1.00  0.00           C
ATOM   4015  HG1 GLU B 279      75.480  27.930  11.060  1.00  0.00           H
ATOM   4016  HG2 GLU B 279      75.900  29.560  11.610  1.00  0.00           H
ATOM   4017  CD  GLU B 279      77.130  27.820  12.420  1.00  0.00           C
ATOM   4018  OE1 GLU B 279      77.650  28.500  13.350  1.00  0.00           O
ATOM   4019  OE2 GLU B 279      77.350  26.590  12.260  1.00  0.00           O
ATOM   4020  C   GLU B 279      77.800  29.710   8.010  1.00  0.00           C
ATOM   4021  O   GLU B 279      77.800  28.880   7.070  1.00  0.00           O
ATOM   4022  N   ALA B 280      78.760  30.680   8.140  1.00  0.00           N
ATOM   4023  HN  ALA B 280      78.790  31.390   8.830  1.00  0.00           H
ATOM   4024  CA  ALA B 280      79.940  30.480   7.260  1.00  0.00           C
ATOM   4025  HA  ALA B 280      79.650  29.990   6.340  1.00  0.00           H
ATOM   4026  CB  ALA B 280      80.500  31.980   6.970  1.00  0.00           C
ATOM   4027  HB1 ALA B 280      81.330  31.860   6.240  1.00  0.00           H
ATOM   4028  HB2 ALA B 280      79.630  32.580   6.610  1.00  0.00           H
ATOM   4029  HB3 ALA B 280      80.880  32.410   7.920  1.00  0.00           H
ATOM   4030  C   ALA B 280      81.060  29.560   7.950  1.00  0.00           C
ATOM   4031  OT1 ALA B 280      81.570  29.900   9.050  1.00  0.00           O
ATOM   4032  OT2 ALA B 280      81.320  28.480   7.320  1.00  0.00           O
ATOM   4033  N   PHE C 281      58.120  28.760  63.070  1.00  0.00           N
ATOM   4034  H1  PHE C 281      59.090  28.580  62.730  1.00  0.00           H
ATOM   4035  H2  PHE C 281      57.550  27.940  62.780  1.00  0.00           H
ATOM   4036  H3  PHE C 281      57.750  29.610  62.610  1.00  0.00           H
ATOM   4037  CA  PHE C 281      57.890  28.860  64.480  1.00  0.00           C
ATOM   4038  HA  PHE C 281      57.680  27.860  64.840  1.00  0.00           H
ATOM   4039  CB  PHE C 281      59.100  29.580  65.170  1.00  0.00           C
ATOM   4040  HB1 PHE C 281      59.040  30.670  64.980  1.00  0.00           H
ATOM   4041  HB2 PHE C 281      60.110  29.360  64.760  1.00  0.00           H
ATOM   4042  CG  PHE C 281      59.270  29.360  66.620  1.00  0.00           C
ATOM   4043  CD1 PHE C 281      59.360  30.380  67.560  1.00  0.00           C
ATOM   4044  HD1 PHE C 281      59.340  31.410  67.230  1.00  0.00           H
ATOM   4045  CE1 PHE C 281      59.380  30.130  68.940  1.00  0.00           C
ATOM   4046  HE1 PHE C 281      59.410  30.900  69.700  1.00  0.00           H
ATOM   4047  CZ  PHE C 281      59.100  28.850  69.380  1.00  0.00           C
ATOM   4048  HZ  PHE C 281      58.870  28.590  70.400  1.00  0.00           H
ATOM   4049  CD2 PHE C 281      59.200  28.020  67.150  1.00  0.00           C
ATOM   4050  HD2 PHE C 281      59.130  27.240  66.410  1.00  0.00           H
ATOM   4051  CE2 PHE C 281      59.090  27.780  68.510  1.00  0.00           C
ATOM   4052  HE2 PHE C 281      58.950  26.780  68.880  1.00  0.00           H
ATOM   4053  C   PHE C 281      56.630  29.740  64.750  1.00  0.00           C
ATOM   4054  O   PHE C 281      56.510  30.760  64.030  1.00  0.00           O
ATOM   4055  N   LYS C 282      55.710  29.500  65.700  1.00  0.00           N
ATOM   4056  HN  LYS C 282      55.830  28.640  66.190  1.00  0.00           H
ATOM   4057  CA  LYS C 282      54.580  30.190  66.100  1.00  0.00           C
ATOM   4058  HA  LYS C 282      53.880  30.270  65.280  1.00  0.00           H
ATOM   4059  CB  LYS C 282      53.860  29.530  67.350  1.00  0.00           C
ATOM   4060  HB1 LYS C 282      53.510  28.580  66.900  1.00  0.00           H
ATOM   4061  HB2 LYS C 282      52.950  30.100  67.620  1.00  0.00           H
ATOM   4062  CG  LYS C 282      54.760  29.480  68.540  1.00  0.00           C
ATOM   4063  HG1 LYS C 282      54.970  30.520  68.840  1.00  0.00           H
ATOM   4064  HG2 LYS C 282      55.660  28.900  68.230  1.00  0.00           H
ATOM   4065  CD  LYS C 282      54.030  28.670  69.600  1.00  0.00           C
ATOM   4066  HD1 LYS C 282      54.510  28.930  70.570  1.00  0.00           H
ATOM   4067  HD2 LYS C 282      53.030  29.120  69.750  1.00  0.00           H
ATOM   4068  CE  LYS C 282      53.970  27.150  69.430  1.00  0.00           C
ATOM   4069  HE1 LYS C 282      54.990  26.730  69.330  1.00  0.00           H
ATOM   4070  HE2 LYS C 282      53.420  26.860  68.500  1.00  0.00           H
ATOM   4071  NZ  LYS C 282      53.350  26.460  70.590  1.00  0.00           N
ATOM   4072  HZ1 LYS C 282      53.680  26.990  71.430  1.00  0.00           H
ATOM   4073  HZ2 LYS C 282      52.330  26.580  70.400  1.00  0.00           H
ATOM   4074  HZ3 LYS C 282      53.530  25.440  70.560  1.00  0.00           H
ATOM   4075  C   LYS C 282      54.790  31.740  66.330  1.00  0.00           C
ATOM   4076  O   LYS C 282      55.890  32.200  66.600  1.00  0.00           O
ATOM   4077  N   ASN C 283      53.770  32.530  66.340  1.00  0.00           N
ATOM   4078  HN  ASN C 283      52.940  32.060  66.050  1.00  0.00           H
ATOM   4079  CA  ASN C 283      53.770  33.960  66.530  1.00  0.00           C
ATOM   4080  HA  ASN C 283      54.580  34.350  65.920  1.00  0.00           H
ATOM   4081  CB  ASN C 283      52.320  34.540  66.050  1.00  0.00           C
ATOM   4082  HB1 ASN C 283      51.400  34.170  66.530  1.00  0.00           H
ATOM   4083  HB2 ASN C 283      52.230  34.100  65.030  1.00  0.00           H
ATOM   4084  CG  ASN C 283      52.360  36.030  65.780  1.00  0.00           C
ATOM   4085  OD1 ASN C 283      53.180  36.780  66.280  1.00  0.00           O
ATOM   4086  ND2 ASN C 283      51.380  36.470  64.970  1.00  0.00           N
ATOM   4087 HD21 ASN C 283      50.800  35.760  64.550  1.00  0.00           H
ATOM   4088 HD22 ASN C 283      51.240  37.450  64.870  1.00  0.00           H
ATOM   4089  C   ASN C 283      54.110  34.200  67.990  1.00  0.00           C
ATOM   4090  O   ASN C 283      53.840  33.360  68.890  1.00  0.00           O
ATOM   4091  N   ILE C 284      54.690  35.350  68.220  1.00  0.00           N
ATOM   4092  HN  ILE C 284      54.970  35.970  67.490  1.00  0.00           H
ATOM   4093  CA  ILE C 284      55.080  35.900  69.550  1.00  0.00           C
ATOM   4094  HA  ILE C 284      54.920  35.170  70.340  1.00  0.00           H
ATOM   4095  CB  ILE C 284      56.570  36.280  69.610  1.00  0.00           C
ATOM   4096  HB  ILE C 284      57.180  35.380  69.380  1.00  0.00           H
ATOM   4097  CG2 ILE C 284      56.870  37.330  68.590  1.00  0.00           C
ATOM   4098 HG21 ILE C 284      57.890  37.680  68.840  1.00  0.00           H
ATOM   4099 HG22 ILE C 284      56.990  36.820  67.620  1.00  0.00           H
ATOM   4100 HG23 ILE C 284      56.230  38.250  68.590  1.00  0.00           H
ATOM   4101  CG1 ILE C 284      57.070  36.730  70.960  1.00  0.00           C
ATOM   4102 HG11 ILE C 284      56.590  37.630  71.410  1.00  0.00           H
ATOM   4103 HG12 ILE C 284      58.160  36.910  70.860  1.00  0.00           H
ATOM   4104  CD  ILE C 284      56.950  35.640  72.040  1.00  0.00           C
ATOM   4105  HD1 ILE C 284      57.540  34.760  71.710  1.00  0.00           H
ATOM   4106  HD2 ILE C 284      57.450  35.880  73.000  1.00  0.00           H
ATOM   4107  HD3 ILE C 284      55.980  35.150  72.240  1.00  0.00           H
ATOM   4108  C   ILE C 284      54.210  37.040  70.010  1.00  0.00           C
ATOM   4109  O   ILE C 284      54.280  37.580  71.140  1.00  0.00           O
ATOM   4110  N   ASP C 285      53.320  37.510  69.150  1.00  0.00           N
ATOM   4111  HN  ASP C 285      53.260  37.120  68.230  1.00  0.00           H
ATOM   4112  CA  ASP C 285      52.340  38.570  69.400  1.00  0.00           C
ATOM   4113  HA  ASP C 285      52.830  39.440  69.810  1.00  0.00           H
ATOM   4114  CB  ASP C 285      51.520  38.950  68.130  1.00  0.00           C
ATOM   4115  HB1 ASP C 285      50.660  39.620  68.320  1.00  0.00           H
ATOM   4116  HB2 ASP C 285      51.140  38.040  67.610  1.00  0.00           H
ATOM   4117  CG  ASP C 285      52.250  39.830  67.100  1.00  0.00           C
ATOM   4118  OD1 ASP C 285      53.290  40.520  67.410  1.00  0.00           O
ATOM   4119  OD2 ASP C 285      51.760  39.890  65.950  1.00  0.00           O
ATOM   4120  C   ASP C 285      51.350  38.140  70.500  1.00  0.00           C
ATOM   4121  O   ASP C 285      50.980  37.000  70.560  1.00  0.00           O
ATOM   4122  N   GLY C 286      50.860  39.080  71.260  1.00  0.00           N
ATOM   4123  HN  GLY C 286      51.030  40.000  70.920  1.00  0.00           H
ATOM   4124  CA  GLY C 286      49.830  39.060  72.250  1.00  0.00           C
ATOM   4125  HA1 GLY C 286      50.220  38.400  73.020  1.00  0.00           H
ATOM   4126  HA2 GLY C 286      49.780  40.080  72.590  1.00  0.00           H
ATOM   4127  C   GLY C 286      48.460  38.620  71.750  1.00  0.00           C
ATOM   4128  O   GLY C 286      48.190  38.380  70.580  1.00  0.00           O
ATOM   4129  N   TYR C 287      47.480  38.530  72.740  1.00  0.00           N
ATOM   4130  HN  TYR C 287      47.700  38.520  73.720  1.00  0.00           H
ATOM   4131  CA  TYR C 287      46.020  38.370  72.430  1.00  0.00           C
ATOM   4132  HA  TYR C 287      45.990  37.580  71.700  1.00  0.00           H
ATOM   4133  CB  TYR C 287      45.170  38.020  73.690  1.00  0.00           C
ATOM   4134  HB1 TYR C 287      45.440  38.700  74.520  1.00  0.00           H
ATOM   4135  HB2 TYR C 287      45.530  37.020  74.020  1.00  0.00           H
ATOM   4136  CG  TYR C 287      43.700  37.980  73.520  1.00  0.00           C
ATOM   4137  CD1 TYR C 287      43.020  36.980  72.790  1.00  0.00           C
ATOM   4138  HD1 TYR C 287      43.570  36.160  72.340  1.00  0.00           H
ATOM   4139  CE1 TYR C 287      41.670  37.010  72.550  1.00  0.00           C
ATOM   4140  HE1 TYR C 287      41.180  36.220  72.000  1.00  0.00           H
ATOM   4141  CZ  TYR C 287      40.890  38.060  73.050  1.00  0.00           C
ATOM   4142  OH  TYR C 287      39.450  38.150  72.890  1.00  0.00           O
ATOM   4143  HH  TYR C 287      39.210  37.460  72.270  1.00  0.00           H
ATOM   4144  CD2 TYR C 287      42.910  39.060  73.990  1.00  0.00           C
ATOM   4145  HD2 TYR C 287      43.450  39.830  74.520  1.00  0.00           H
ATOM   4146  CE2 TYR C 287      41.510  39.060  73.720  1.00  0.00           C
ATOM   4147  HE2 TYR C 287      41.020  40.000  73.940  1.00  0.00           H
ATOM   4148  C   TYR C 287      45.450  39.670  71.720  1.00  0.00           C
ATOM   4149  O   TYR C 287      45.860  40.840  72.040  1.00  0.00           O
ATOM   4150  N   PHE C 288      44.520  39.480  70.710  1.00  0.00           N
ATOM   4151  HN  PHE C 288      44.210  38.590  70.390  1.00  0.00           H
ATOM   4152  CA  PHE C 288      43.870  40.570  69.990  1.00  0.00           C
ATOM   4153  HA  PHE C 288      43.530  40.090  69.080  1.00  0.00           H
ATOM   4154  CB  PHE C 288      42.540  41.070  70.680  1.00  0.00           C
ATOM   4155  HB1 PHE C 288      42.940  41.660  71.530  1.00  0.00           H
ATOM   4156  HB2 PHE C 288      41.780  40.320  70.990  1.00  0.00           H
ATOM   4157  CG  PHE C 288      41.750  42.030  69.790  1.00  0.00           C
ATOM   4158  CD1 PHE C 288      41.550  43.390  70.160  1.00  0.00           C
ATOM   4159  HD1 PHE C 288      42.030  43.660  71.090  1.00  0.00           H
ATOM   4160  CE1 PHE C 288      40.780  44.300  69.410  1.00  0.00           C
ATOM   4161  HE1 PHE C 288      40.680  45.330  69.690  1.00  0.00           H
ATOM   4162  CZ  PHE C 288      40.180  43.800  68.280  1.00  0.00           C
ATOM   4163  HZ  PHE C 288      39.610  44.450  67.630  1.00  0.00           H
ATOM   4164  CD2 PHE C 288      41.160  41.600  68.600  1.00  0.00           C
ATOM   4165  HD2 PHE C 288      41.230  40.580  68.240  1.00  0.00           H
ATOM   4166  CE2 PHE C 288      40.420  42.500  67.840  1.00  0.00           C
ATOM   4167  HE2 PHE C 288      39.850  42.110  67.010  1.00  0.00           H
ATOM   4168  C   PHE C 288      44.890  41.690  69.500  1.00  0.00           C
ATOM   4169  O   PHE C 288      44.740  42.870  69.920  1.00  0.00           O
ATOM   4170  N   LYS C 289      45.760  41.340  68.520  1.00  0.00           N
ATOM   4171  HN  LYS C 289      45.820  40.380  68.240  1.00  0.00           H
ATOM   4172  CA  LYS C 289      46.260  42.170  67.420  1.00  0.00           C
ATOM   4173  HA  LYS C 289      47.050  41.550  67.010  1.00  0.00           H
ATOM   4174  CB  LYS C 289      45.250  42.500  66.340  1.00  0.00           C
ATOM   4175  HB1 LYS C 289      45.830  42.960  65.510  1.00  0.00           H
ATOM   4176  HB2 LYS C 289      44.480  43.210  66.680  1.00  0.00           H
ATOM   4177  CG  LYS C 289      44.550  41.270  65.710  1.00  0.00           C
ATOM   4178  HG1 LYS C 289      43.910  41.700  64.910  1.00  0.00           H
ATOM   4179  HG2 LYS C 289      43.870  40.980  66.540  1.00  0.00           H
ATOM   4180  CD  LYS C 289      45.340  40.100  65.170  1.00  0.00           C
ATOM   4181  HD1 LYS C 289      45.930  39.760  66.050  1.00  0.00           H
ATOM   4182  HD2 LYS C 289      44.750  39.270  64.740  1.00  0.00           H
ATOM   4183  CE  LYS C 289      46.370  40.450  64.140  1.00  0.00           C
ATOM   4184  HE1 LYS C 289      47.140  41.140  64.560  1.00  0.00           H
ATOM   4185  HE2 LYS C 289      45.950  40.870  63.200  1.00  0.00           H
ATOM   4186  NZ  LYS C 289      47.260  39.350  63.800  1.00  0.00           N
ATOM   4187  HZ1 LYS C 289      47.670  39.520  62.860  1.00  0.00           H
ATOM   4188  HZ2 LYS C 289      47.990  39.270  64.540  1.00  0.00           H
ATOM   4189  HZ3 LYS C 289      46.800  38.420  63.810  1.00  0.00           H
ATOM   4190  C   LYS C 289      47.150  43.400  67.650  1.00  0.00           C
ATOM   4191  O   LYS C 289      48.330  43.220  67.750  1.00  0.00           O
ATOM   4192  N   ILE C 290      46.610  44.580  67.640  1.00  0.00           N
ATOM   4193  HN  ILE C 290      45.630  44.720  67.700  1.00  0.00           H
ATOM   4194  CA  ILE C 290      47.400  45.800  67.610  1.00  0.00           C
ATOM   4195  HA  ILE C 290      48.260  45.580  67.000  1.00  0.00           H
ATOM   4196  CB  ILE C 290      46.680  46.950  66.880  1.00  0.00           C
ATOM   4197  HB  ILE C 290      45.870  47.330  67.530  1.00  0.00           H
ATOM   4198  CG2 ILE C 290      47.630  48.130  66.520  1.00  0.00           C
ATOM   4199 HG21 ILE C 290      47.020  48.970  66.130  1.00  0.00           H
ATOM   4200 HG22 ILE C 290      48.220  48.380  67.430  1.00  0.00           H
ATOM   4201 HG23 ILE C 290      48.380  47.890  65.730  1.00  0.00           H
ATOM   4202  CG1 ILE C 290      46.030  46.420  65.600  1.00  0.00           C
ATOM   4203 HG11 ILE C 290      45.630  47.280  65.020  1.00  0.00           H
ATOM   4204 HG12 ILE C 290      45.180  45.800  65.940  1.00  0.00           H
ATOM   4205  CD  ILE C 290      46.840  45.520  64.700  1.00  0.00           C
ATOM   4206  HD1 ILE C 290      46.230  45.230  63.820  1.00  0.00           H
ATOM   4207  HD2 ILE C 290      47.570  46.220  64.240  1.00  0.00           H
ATOM   4208  HD3 ILE C 290      47.410  44.740  65.240  1.00  0.00           H
ATOM   4209  C   ILE C 290      47.870  46.150  69.010  1.00  0.00           C
ATOM   4210  NT  ILE C 290      46.970  46.210  69.990  1.00  0.00           N
ATOM   4211  HT1 ILE C 290      45.990  46.320  69.810  1.00  0.00           H
ATOM   4212  HT2 ILE C 290      47.390  46.430  70.870  1.00  0.00           H
ATOM   4213  O   ILE C 290      49.040  46.300  69.380  1.00  0.00           O
ATOM   4214  N   PHE D 194      37.000  48.280  10.290  1.00  0.00           N
ATOM   4215  H1  PHE D 194      36.260  48.700  10.890  1.00  0.00           H
ATOM   4216  H2  PHE D 194      36.610  47.320  10.160  1.00  0.00           H
ATOM   4217  H3  PHE D 194      37.860  48.140  10.850  1.00  0.00           H
ATOM   4218  CA  PHE D 194      37.320  49.100   9.120  1.00  0.00           C
ATOM   4219  HA  PHE D 194      38.080  48.580   8.560  1.00  0.00           H
ATOM   4220  CB  PHE D 194      36.180  49.350   8.130  1.00  0.00           C
ATOM   4221  HB1 PHE D 194      36.660  49.790   7.230  1.00  0.00           H
ATOM   4222  HB2 PHE D 194      35.450  50.120   8.470  1.00  0.00           H
ATOM   4223  CG  PHE D 194      35.460  48.140   7.650  1.00  0.00           C
ATOM   4224  CD1 PHE D 194      36.200  47.050   7.080  1.00  0.00           C
ATOM   4225  HD1 PHE D 194      37.280  47.050   7.060  1.00  0.00           H
ATOM   4226  CE1 PHE D 194      35.540  45.890   6.610  1.00  0.00           C
ATOM   4227  HE1 PHE D 194      36.190  45.060   6.390  1.00  0.00           H
ATOM   4228  CZ  PHE D 194      34.200  45.900   6.500  1.00  0.00           C
ATOM   4229  HZ  PHE D 194      33.610  45.090   6.080  1.00  0.00           H
ATOM   4230  CD2 PHE D 194      34.050  48.050   7.610  1.00  0.00           C
ATOM   4231  HD2 PHE D 194      33.440  48.850   8.020  1.00  0.00           H
ATOM   4232  CE2 PHE D 194      33.440  46.970   6.980  1.00  0.00           C
ATOM   4233  HE2 PHE D 194      32.360  47.030   6.920  1.00  0.00           H
ATOM   4234  C   PHE D 194      38.010  50.420   9.490  1.00  0.00           C
ATOM   4235  O   PHE D 194      38.130  50.710  10.670  1.00  0.00           O
ATOM   4236  N   LYS D 195      38.500  51.220   8.530  1.00  0.00           N
ATOM   4237  HN  LYS D 195      38.600  51.030   7.560  1.00  0.00           H
ATOM   4238  CA  LYS D 195      38.710  52.610   8.740  1.00  0.00           C
ATOM   4239  HA  LYS D 195      39.420  52.700   9.550  1.00  0.00           H
ATOM   4240  CB  LYS D 195      39.470  53.280   7.590  1.00  0.00           C
ATOM   4241  HB1 LYS D 195      39.690  54.320   7.920  1.00  0.00           H
ATOM   4242  HB2 LYS D 195      38.840  53.320   6.680  1.00  0.00           H
ATOM   4243  CG  LYS D 195      40.790  52.560   7.160  1.00  0.00           C
ATOM   4244  HG1 LYS D 195      40.940  52.830   6.100  1.00  0.00           H
ATOM   4245  HG2 LYS D 195      40.670  51.450   7.150  1.00  0.00           H
ATOM   4246  CD  LYS D 195      41.960  52.940   8.070  1.00  0.00           C
ATOM   4247  HD1 LYS D 195      42.250  53.980   7.800  1.00  0.00           H
ATOM   4248  HD2 LYS D 195      41.590  52.940   9.110  1.00  0.00           H
ATOM   4249  CE  LYS D 195      43.060  51.880   7.820  1.00  0.00           C
ATOM   4250  HE1 LYS D 195      43.460  51.940   6.790  1.00  0.00           H
ATOM   4251  HE2 LYS D 195      42.640  50.870   8.020  1.00  0.00           H
ATOM   4252  NZ  LYS D 195      44.040  52.000   8.870  1.00  0.00           N
ATOM   4253  HZ1 LYS D 195      44.880  51.380   8.850  1.00  0.00           H
ATOM   4254  HZ2 LYS D 195      44.370  52.980   8.900  1.00  0.00           H
ATOM   4255  HZ3 LYS D 195      43.530  51.800   9.760  1.00  0.00           H
ATOM   4256  C   LYS D 195      37.500  53.430   9.140  1.00  0.00           C
ATOM   4257  O   LYS D 195      36.380  53.230   8.800  1.00  0.00           O
ATOM   4258  N   ASN D 196      37.790  54.460   9.920  1.00  0.00           N
ATOM   4259  HN  ASN D 196      38.740  54.640  10.180  1.00  0.00           H
ATOM   4260  CA  ASN D 196      36.830  55.430  10.290  1.00  0.00           C
ATOM   4261  HA  ASN D 196      35.940  54.880  10.560  1.00  0.00           H
ATOM   4262  CB  ASN D 196      37.350  56.050  11.570  1.00  0.00           C
ATOM   4263  HB1 ASN D 196      38.300  56.600  11.410  1.00  0.00           H
ATOM   4264  HB2 ASN D 196      37.590  55.290  12.340  1.00  0.00           H
ATOM   4265  CG  ASN D 196      36.420  57.050  12.170  1.00  0.00           C
ATOM   4266  OD1 ASN D 196      35.320  57.430  11.780  1.00  0.00           O
ATOM   4267  ND2 ASN D 196      36.870  57.600  13.320  1.00  0.00           N
ATOM   4268 HD21 ASN D 196      36.250  58.080  13.930  1.00  0.00           H
ATOM   4269 HD22 ASN D 196      37.760  57.320  13.700  1.00  0.00           H
ATOM   4270  C   ASN D 196      36.650  56.460   9.210  1.00  0.00           C
ATOM   4271  O   ASN D 196      37.570  56.810   8.480  1.00  0.00           O
ATOM   4272  N   ILE D 197      35.400  56.970   8.990  1.00  0.00           N
ATOM   4273  HN  ILE D 197      34.620  56.600   9.490  1.00  0.00           H
ATOM   4274  CA  ILE D 197      35.090  58.050   8.040  1.00  0.00           C
ATOM   4275  HA  ILE D 197      35.660  57.790   7.160  1.00  0.00           H
ATOM   4276  CB  ILE D 197      33.610  58.100   7.750  1.00  0.00           C
ATOM   4277  HB  ILE D 197      33.090  58.390   8.690  1.00  0.00           H
ATOM   4278  CG2 ILE D 197      33.240  59.200   6.730  1.00  0.00           C
ATOM   4279 HG21 ILE D 197      33.690  59.080   5.720  1.00  0.00           H
ATOM   4280 HG22 ILE D 197      32.130  59.260   6.660  1.00  0.00           H
ATOM   4281 HG23 ILE D 197      33.520  60.200   7.120  1.00  0.00           H
ATOM   4282  CG1 ILE D 197      33.110  56.720   7.210  1.00  0.00           C
ATOM   4283 HG11 ILE D 197      32.050  56.840   6.910  1.00  0.00           H
ATOM   4284 HG12 ILE D 197      33.170  55.900   7.950  1.00  0.00           H
ATOM   4285  CD  ILE D 197      33.840  56.270   5.920  1.00  0.00           C
ATOM   4286  HD1 ILE D 197      34.830  55.860   6.210  1.00  0.00           H
ATOM   4287  HD2 ILE D 197      33.230  55.490   5.420  1.00  0.00           H
ATOM   4288  HD3 ILE D 197      34.040  57.070   5.170  1.00  0.00           H
ATOM   4289  C   ILE D 197      35.610  59.350   8.550  1.00  0.00           C
ATOM   4290  O   ILE D 197      36.040  60.180   7.760  1.00  0.00           O
ATOM   4291  N   ASP D 198      35.520  59.620   9.900  1.00  0.00           N
ATOM   4292  HN  ASP D 198      35.120  58.920  10.490  1.00  0.00           H
ATOM   4293  CA  ASP D 198      35.930  60.920  10.480  1.00  0.00           C
ATOM   4294  HA  ASP D 198      35.720  61.740   9.810  1.00  0.00           H
ATOM   4295  CB  ASP D 198      35.080  61.230  11.760  1.00  0.00           C
ATOM   4296  HB1 ASP D 198      35.350  62.250  12.120  1.00  0.00           H
ATOM   4297  HB2 ASP D 198      35.310  60.440  12.520  1.00  0.00           H
ATOM   4298  CG  ASP D 198      33.630  61.240  11.400  1.00  0.00           C
ATOM   4299  OD1 ASP D 198      33.210  61.400  10.250  1.00  0.00           O
ATOM   4300  OD2 ASP D 198      32.810  61.080  12.310  1.00  0.00           O
ATOM   4301  C   ASP D 198      37.400  60.740  10.970  1.00  0.00           C
ATOM   4302  O   ASP D 198      37.890  61.510  11.840  1.00  0.00           O
ATOM   4303  N   GLY D 199      38.240  59.740  10.500  1.00  0.00           N
ATOM   4304  HN  GLY D 199      37.850  59.150   9.800  1.00  0.00           H
ATOM   4305  CA  GLY D 199      39.630  59.460  10.930  1.00  0.00           C
ATOM   4306  HA1 GLY D 199      39.500  59.370  12.000  1.00  0.00           H
ATOM   4307  HA2 GLY D 199      40.020  58.600  10.400  1.00  0.00           H
ATOM   4308  C   GLY D 199      40.560  60.560  10.620  1.00  0.00           C
ATOM   4309  O   GLY D 199      40.280  61.530   9.970  1.00  0.00           O
ATOM   4310  N   TYR D 200      41.820  60.480  11.080  1.00  0.00           N
ATOM   4311  HN  TYR D 200      42.020  59.820  11.800  1.00  0.00           H
ATOM   4312  CA  TYR D 200      42.740  61.620  10.830  1.00  0.00           C
ATOM   4313  HA  TYR D 200      42.280  62.490  10.390  1.00  0.00           H
ATOM   4314  CB  TYR D 200      43.430  62.110  12.180  1.00  0.00           C
ATOM   4315  HB1 TYR D 200      43.950  61.310  12.750  1.00  0.00           H
ATOM   4316  HB2 TYR D 200      42.540  62.500  12.710  1.00  0.00           H
ATOM   4317  CG  TYR D 200      44.460  63.270  12.050  1.00  0.00           C
ATOM   4318  CD1 TYR D 200      45.550  63.300  12.980  1.00  0.00           C
ATOM   4319  HD1 TYR D 200      45.550  62.580  13.780  1.00  0.00           H
ATOM   4320  CE1 TYR D 200      46.620  64.290  12.790  1.00  0.00           C
ATOM   4321  HE1 TYR D 200      47.450  64.380  13.470  1.00  0.00           H
ATOM   4322  CZ  TYR D 200      46.610  65.200  11.740  1.00  0.00           C
ATOM   4323  OH  TYR D 200      47.580  66.200  11.580  1.00  0.00           O
ATOM   4324  HH  TYR D 200      48.250  66.110  12.250  1.00  0.00           H
ATOM   4325  CD2 TYR D 200      44.350  64.310  11.100  1.00  0.00           C
ATOM   4326  HD2 TYR D 200      43.640  64.330  10.290  1.00  0.00           H
ATOM   4327  CE2 TYR D 200      45.460  65.230  10.950  1.00  0.00           C
ATOM   4328  HE2 TYR D 200      45.450  65.970  10.160  1.00  0.00           H
ATOM   4329  C   TYR D 200      43.890  61.140   9.870  1.00  0.00           C
ATOM   4330  O   TYR D 200      44.870  60.520  10.310  1.00  0.00           O
ATOM   4331  N   PHE D 201      43.790  61.530   8.630  1.00  0.00           N
ATOM   4332  HN  PHE D 201      42.910  61.920   8.360  1.00  0.00           H
ATOM   4333  CA  PHE D 201      44.630  61.100   7.520  1.00  0.00           C
ATOM   4334  HA  PHE D 201      45.230  60.250   7.800  1.00  0.00           H
ATOM   4335  CB  PHE D 201      43.820  60.670   6.270  1.00  0.00           C
ATOM   4336  HB1 PHE D 201      44.460  60.310   5.430  1.00  0.00           H
ATOM   4337  HB2 PHE D 201      43.170  61.530   6.020  1.00  0.00           H
ATOM   4338  CG  PHE D 201      42.840  59.580   6.760  1.00  0.00           C
ATOM   4339  CD1 PHE D 201      43.400  58.370   7.290  1.00  0.00           C
ATOM   4340  HD1 PHE D 201      44.450  58.190   7.450  1.00  0.00           H
ATOM   4341  CE1 PHE D 201      42.570  57.340   7.730  1.00  0.00           C
ATOM   4342  HE1 PHE D 201      42.900  56.420   8.190  1.00  0.00           H
ATOM   4343  CZ  PHE D 201      41.230  57.470   7.570  1.00  0.00           C
ATOM   4344  HZ  PHE D 201      40.620  56.700   8.010  1.00  0.00           H
ATOM   4345  CD2 PHE D 201      41.410  59.600   6.630  1.00  0.00           C
ATOM   4346  HD2 PHE D 201      40.970  60.450   6.130  1.00  0.00           H
ATOM   4347  CE2 PHE D 201      40.570  58.590   7.060  1.00  0.00           C
ATOM   4348  HE2 PHE D 201      39.490  58.560   7.040  1.00  0.00           H
ATOM   4349  C   PHE D 201      45.590  62.240   7.140  1.00  0.00           C
ATOM   4350  O   PHE D 201      45.220  63.420   6.910  1.00  0.00           O
ATOM   4351  N   LYS D 202      46.960  62.010   7.260  1.00  0.00           N
ATOM   4352  HN  LYS D 202      47.400  61.130   7.280  1.00  0.00           H
ATOM   4353  CA  LYS D 202      47.820  63.230   7.330  1.00  0.00           C
ATOM   4354  HA  LYS D 202      47.370  64.010   7.940  1.00  0.00           H
ATOM   4355  CB  LYS D 202      49.190  62.940   8.050  1.00  0.00           C
ATOM   4356  HB1 LYS D 202      49.980  63.700   7.850  1.00  0.00           H
ATOM   4357  HB2 LYS D 202      49.680  61.960   7.850  1.00  0.00           H
ATOM   4358  CG  LYS D 202      49.080  63.060   9.630  1.00  0.00           C
ATOM   4359  HG1 LYS D 202      48.780  64.080   9.940  1.00  0.00           H
ATOM   4360  HG2 LYS D 202      50.040  62.830  10.130  1.00  0.00           H
ATOM   4361  CD  LYS D 202      48.080  62.110  10.360  1.00  0.00           C
ATOM   4362  HD1 LYS D 202      48.320  62.310  11.420  1.00  0.00           H
ATOM   4363  HD2 LYS D 202      46.990  62.300  10.220  1.00  0.00           H
ATOM   4364  CE  LYS D 202      48.440  60.590  10.060  1.00  0.00           C
ATOM   4365  HE1 LYS D 202      49.470  60.230  10.290  1.00  0.00           H
ATOM   4366  HE2 LYS D 202      48.290  60.410   8.970  1.00  0.00           H
ATOM   4367  NZ  LYS D 202      47.560  59.830  10.890  1.00  0.00           N
ATOM   4368  HZ1 LYS D 202      47.840  59.880  11.890  1.00  0.00           H
ATOM   4369  HZ2 LYS D 202      46.590  60.180  10.730  1.00  0.00           H
ATOM   4370  HZ3 LYS D 202      47.630  58.820  10.660  1.00  0.00           H
ATOM   4371  C   LYS D 202      48.160  63.940   5.990  1.00  0.00           C
ATOM   4372  O   LYS D 202      48.420  63.190   5.090  1.00  0.00           O
ATOM   4373  N   ILE D 203      48.130  65.250   5.870  1.00  0.00           N
ATOM   4374  HN  ILE D 203      47.940  65.800   6.680  1.00  0.00           H
ATOM   4375  CA  ILE D 203      48.130  65.860   4.540  1.00  0.00           C
ATOM   4376  HA  ILE D 203      47.480  65.300   3.880  1.00  0.00           H
ATOM   4377  CB  ILE D 203      47.620  67.310   4.610  1.00  0.00           C
ATOM   4378  HB  ILE D 203      48.370  67.860   5.210  1.00  0.00           H
ATOM   4379  CG2 ILE D 203      47.790  68.100   3.330  1.00  0.00           C
ATOM   4380 HG21 ILE D 203      47.350  69.100   3.570  1.00  0.00           H
ATOM   4381 HG22 ILE D 203      48.860  68.220   3.050  1.00  0.00           H
ATOM   4382 HG23 ILE D 203      47.270  67.540   2.530  1.00  0.00           H
ATOM   4383  CG1 ILE D 203      46.280  67.470   5.260  1.00  0.00           C
ATOM   4384 HG11 ILE D 203      46.020  68.550   5.180  1.00  0.00           H
ATOM   4385 HG12 ILE D 203      46.250  67.180   6.340  1.00  0.00           H
ATOM   4386  CD  ILE D 203      45.190  66.690   4.520  1.00  0.00           C
ATOM   4387  HD1 ILE D 203      45.300  65.610   4.310  1.00  0.00           H
ATOM   4388  HD2 ILE D 203      44.200  66.850   5.000  1.00  0.00           H
ATOM   4389  HD3 ILE D 203      45.000  67.250   3.570  1.00  0.00           H
ATOM   4390  C   ILE D 203      49.550  65.770   3.820  1.00  0.00           C
ATOM   4391  NT  ILE D 203      49.640  64.950   2.740  1.00  0.00           N
ATOM   4392  HT1 ILE D 203      48.900  64.400   2.350  1.00  0.00           H
ATOM   4393  HT2 ILE D 203      50.500  64.760   2.260  1.00  0.00           H
ATOM   4394  O   ILE D 203      50.570  66.400   4.180  1.00  0.00           O
TER
ENDMDL
