# Supplementary material for: The Effect of SARS-COV‑2 Protein Fragments on the Dimerization of α‑Synuclein
Source: ACS Chem Neurosci. 2025 Oct 22;16(21):4279–88. doi: 10.1021/acschemneuro.5c00635 (PMC12593392; doi:10.1021/acschemneuro.5c00635)
Supplement: Supplementary file 1 [file cn5c00635_si_001.zip › aS Configurations - Supporting Information/Rod Binding Dimer/with FI10/r-FI10-1-final.pdb]

REMARK    GENERATED BY TRJCONV
TITLE     Protein in water t= 500000.00000 step= 250000000
REMARK    THIS IS A SIMULATION BOX
CRYST1  105.603  105.603  105.603  90.00  90.00  90.00 P 1           1
MODEL        1
ATOM      1  N   MET A   1      60.560  23.180  65.230  1.00  0.00           N
ATOM      2  H1  MET A   1      60.950  23.500  66.140  1.00  0.00           H
ATOM      3  H2  MET A   1      59.530  23.020  65.240  1.00  0.00           H
ATOM      4  H3  MET A   1      61.090  22.310  65.030  1.00  0.00           H
ATOM      5  CA  MET A   1      60.880  24.230  64.320  1.00  0.00           C
ATOM      6  HA  MET A   1      61.960  24.280  64.320  1.00  0.00           H
ATOM      7  CB  MET A   1      60.220  23.920  62.900  1.00  0.00           C
ATOM      8  HB1 MET A   1      60.140  22.820  62.720  1.00  0.00           H
ATOM      9  HB2 MET A   1      61.000  24.360  62.240  1.00  0.00           H
ATOM     10  CG  MET A   1      58.830  24.480  62.500  1.00  0.00           C
ATOM     11  HG1 MET A   1      58.690  24.370  61.400  1.00  0.00           H
ATOM     12  HG2 MET A   1      58.730  25.580  62.620  1.00  0.00           H
ATOM     13  SD  MET A   1      57.470  23.700  63.440  1.00  0.00           S
ATOM     14  CE  MET A   1      56.430  24.980  62.840  1.00  0.00           C
ATOM     15  HE1 MET A   1      56.490  25.840  63.560  1.00  0.00           H
ATOM     16  HE2 MET A   1      56.730  25.360  61.840  1.00  0.00           H
ATOM     17  HE3 MET A   1      55.370  24.680  62.730  1.00  0.00           H
ATOM     18  C   MET A   1      60.400  25.540  64.830  1.00  0.00           C
ATOM     19  O   MET A   1      59.700  25.600  65.820  1.00  0.00           O
ATOM     20  N   ASP A   2      60.710  26.660  64.200  1.00  0.00           N
ATOM     21  HN  ASP A   2      61.360  26.760  63.450  1.00  0.00           H
ATOM     22  CA  ASP A   2      60.090  27.930  64.530  1.00  0.00           C
ATOM     23  HA  ASP A   2      59.630  27.930  65.510  1.00  0.00           H
ATOM     24  CB  ASP A   2      61.150  29.070  64.530  1.00  0.00           C
ATOM     25  HB1 ASP A   2      60.660  30.050  64.710  1.00  0.00           H
ATOM     26  HB2 ASP A   2      61.710  29.190  63.570  1.00  0.00           H
ATOM     27  CG  ASP A   2      62.130  28.850  65.680  1.00  0.00           C
ATOM     28  OD1 ASP A   2      63.350  28.840  65.340  1.00  0.00           O
ATOM     29  OD2 ASP A   2      61.740  28.790  66.870  1.00  0.00           O
ATOM     30  C   ASP A   2      59.060  28.220  63.470  1.00  0.00           C
ATOM     31  O   ASP A   2      59.090  27.860  62.320  1.00  0.00           O
ATOM     32  N   VAL A   3      57.940  28.960  63.810  1.00  0.00           N
ATOM     33  HN  VAL A   3      57.770  29.460  64.660  1.00  0.00           H
ATOM     34  CA  VAL A   3      56.680  28.910  63.040  1.00  0.00           C
ATOM     35  HA  VAL A   3      56.330  27.900  62.960  1.00  0.00           H
ATOM     36  CB  VAL A   3      55.680  29.770  63.710  1.00  0.00           C
ATOM     37  HB  VAL A   3      56.070  30.810  63.770  1.00  0.00           H
ATOM     38  CG1 VAL A   3      54.300  29.950  62.980  1.00  0.00           C
ATOM     39 HG11 VAL A   3      53.590  30.590  63.560  1.00  0.00           H
ATOM     40 HG12 VAL A   3      54.500  30.360  61.970  1.00  0.00           H
ATOM     41 HG13 VAL A   3      53.750  28.990  62.890  1.00  0.00           H
ATOM     42  CG2 VAL A   3      55.460  29.180  65.140  1.00  0.00           C
ATOM     43 HG21 VAL A   3      56.400  29.170  65.730  1.00  0.00           H
ATOM     44 HG22 VAL A   3      54.770  29.840  65.710  1.00  0.00           H
ATOM     45 HG23 VAL A   3      55.020  28.170  64.990  1.00  0.00           H
ATOM     46  C   VAL A   3      56.840  29.390  61.630  1.00  0.00           C
ATOM     47  O   VAL A   3      56.310  28.790  60.650  1.00  0.00           O
ATOM     48  N   PHE A   4      57.650  30.500  61.550  1.00  0.00           N
ATOM     49  HN  PHE A   4      58.200  30.690  62.350  1.00  0.00           H
ATOM     50  CA  PHE A   4      57.890  31.320  60.370  1.00  0.00           C
ATOM     51  HA  PHE A   4      57.180  31.100  59.590  1.00  0.00           H
ATOM     52  CB  PHE A   4      57.680  32.830  60.690  1.00  0.00           C
ATOM     53  HB1 PHE A   4      57.750  33.420  59.750  1.00  0.00           H
ATOM     54  HB2 PHE A   4      58.380  33.170  61.490  1.00  0.00           H
ATOM     55  CG  PHE A   4      56.300  33.220  61.160  1.00  0.00           C
ATOM     56  CD1 PHE A   4      56.140  34.320  62.020  1.00  0.00           C
ATOM     57  HD1 PHE A   4      57.060  34.810  62.310  1.00  0.00           H
ATOM     58  CE1 PHE A   4      54.820  34.670  62.420  1.00  0.00           C
ATOM     59  HE1 PHE A   4      54.630  35.390  63.200  1.00  0.00           H
ATOM     60  CZ  PHE A   4      53.680  33.830  62.020  1.00  0.00           C
ATOM     61  HZ  PHE A   4      52.730  33.980  62.510  1.00  0.00           H
ATOM     62  CD2 PHE A   4      55.180  32.520  60.690  1.00  0.00           C
ATOM     63  HD2 PHE A   4      55.300  31.740  59.960  1.00  0.00           H
ATOM     64  CE2 PHE A   4      53.880  32.920  61.040  1.00  0.00           C
ATOM     65  HE2 PHE A   4      53.110  32.290  60.610  1.00  0.00           H
ATOM     66  C   PHE A   4      59.320  31.060  59.740  1.00  0.00           C
ATOM     67  O   PHE A   4      60.270  30.620  60.410  1.00  0.00           O
ATOM     68  N   MET A   5      59.490  31.360  58.480  1.00  0.00           N
ATOM     69  HN  MET A   5      58.880  31.930  57.940  1.00  0.00           H
ATOM     70  CA  MET A   5      60.840  31.350  57.890  1.00  0.00           C
ATOM     71  HA  MET A   5      61.320  30.430  58.180  1.00  0.00           H
ATOM     72  CB  MET A   5      60.720  31.230  56.310  1.00  0.00           C
ATOM     73  HB1 MET A   5      60.260  30.250  56.040  1.00  0.00           H
ATOM     74  HB2 MET A   5      61.740  31.350  55.890  1.00  0.00           H
ATOM     75  CG  MET A   5      59.840  32.350  55.840  1.00  0.00           C
ATOM     76  HG1 MET A   5      59.950  33.250  56.470  1.00  0.00           H
ATOM     77  HG2 MET A   5      58.810  31.930  55.910  1.00  0.00           H
ATOM     78  SD  MET A   5      59.900  32.680  54.060  1.00  0.00           S
ATOM     79  CE  MET A   5      61.520  33.540  54.250  1.00  0.00           C
ATOM     80  HE1 MET A   5      62.290  32.810  54.560  1.00  0.00           H
ATOM     81  HE2 MET A   5      61.820  33.960  53.260  1.00  0.00           H
ATOM     82  HE3 MET A   5      61.510  34.360  54.990  1.00  0.00           H
ATOM     83  C   MET A   5      61.790  32.420  58.410  1.00  0.00           C
ATOM     84  O   MET A   5      61.350  33.420  58.910  1.00  0.00           O
ATOM     85  N   LYS A   6      63.120  32.280  58.280  1.00  0.00           N
ATOM     86  HN  LYS A   6      63.470  31.430  57.900  1.00  0.00           H
ATOM     87  CA  LYS A   6      64.040  33.270  58.770  1.00  0.00           C
ATOM     88  HA  LYS A   6      63.610  33.740  59.640  1.00  0.00           H
ATOM     89  CB  LYS A   6      65.360  32.580  59.200  1.00  0.00           C
ATOM     90  HB1 LYS A   6      65.970  33.290  59.800  1.00  0.00           H
ATOM     91  HB2 LYS A   6      66.020  32.230  58.370  1.00  0.00           H
ATOM     92  CG  LYS A   6      65.220  31.460  60.250  1.00  0.00           C
ATOM     93  HG1 LYS A   6      66.210  30.950  60.360  1.00  0.00           H
ATOM     94  HG2 LYS A   6      64.550  30.650  59.880  1.00  0.00           H
ATOM     95  CD  LYS A   6      64.770  31.870  61.630  1.00  0.00           C
ATOM     96  HD1 LYS A   6      65.530  32.570  62.020  1.00  0.00           H
ATOM     97  HD2 LYS A   6      63.830  32.470  61.640  1.00  0.00           H
ATOM     98  CE  LYS A   6      64.670  30.710  62.620  1.00  0.00           C
ATOM     99  HE1 LYS A   6      65.630  30.150  62.740  1.00  0.00           H
ATOM    100  HE2 LYS A   6      63.960  29.950  62.240  1.00  0.00           H
ATOM    101  NZ  LYS A   6      64.230  31.160  63.990  1.00  0.00           N
ATOM    102  HZ1 LYS A   6      63.280  31.580  63.920  1.00  0.00           H
ATOM    103  HZ2 LYS A   6      64.070  30.280  64.520  1.00  0.00           H
ATOM    104  HZ3 LYS A   6      64.860  31.750  64.570  1.00  0.00           H
ATOM    105  C   LYS A   6      64.370  34.370  57.790  1.00  0.00           C
ATOM    106  O   LYS A   6      64.240  34.220  56.590  1.00  0.00           O
ATOM    107  N   GLY A   7      64.740  35.510  58.370  1.00  0.00           N
ATOM    108  HN  GLY A   7      64.650  35.550  59.360  1.00  0.00           H
ATOM    109  CA  GLY A   7      65.220  36.700  57.680  1.00  0.00           C
ATOM    110  HA1 GLY A   7      65.830  37.180  58.430  1.00  0.00           H
ATOM    111  HA2 GLY A   7      65.690  36.380  56.760  1.00  0.00           H
ATOM    112  C   GLY A   7      64.160  37.670  57.240  1.00  0.00           C
ATOM    113  O   GLY A   7      64.320  38.430  56.280  1.00  0.00           O
ATOM    114  N   LEU A   8      63.000  37.760  57.950  1.00  0.00           N
ATOM    115  HN  LEU A   8      62.920  37.220  58.790  1.00  0.00           H
ATOM    116  CA  LEU A   8      61.860  38.590  57.810  1.00  0.00           C
ATOM    117  HA  LEU A   8      61.840  38.880  56.770  1.00  0.00           H
ATOM    118  CB  LEU A   8      60.550  37.810  58.280  1.00  0.00           C
ATOM    119  HB1 LEU A   8      59.730  38.540  58.070  1.00  0.00           H
ATOM    120  HB2 LEU A   8      60.440  37.600  59.360  1.00  0.00           H
ATOM    121  CG  LEU A   8      60.230  36.490  57.430  1.00  0.00           C
ATOM    122  HG  LEU A   8      60.990  35.710  57.650  1.00  0.00           H
ATOM    123  CD1 LEU A   8      58.860  35.900  57.680  1.00  0.00           C
ATOM    124 HD11 LEU A   8      58.000  36.550  57.410  1.00  0.00           H
ATOM    125 HD12 LEU A   8      58.730  34.940  57.140  1.00  0.00           H
ATOM    126 HD13 LEU A   8      58.750  35.680  58.760  1.00  0.00           H
ATOM    127  CD2 LEU A   8      60.320  36.840  55.930  1.00  0.00           C
ATOM    128 HD21 LEU A   8      61.380  37.040  55.640  1.00  0.00           H
ATOM    129 HD22 LEU A   8      59.980  35.990  55.310  1.00  0.00           H
ATOM    130 HD23 LEU A   8      59.680  37.740  55.800  1.00  0.00           H
ATOM    131  C   LEU A   8      62.120  39.800  58.670  1.00  0.00           C
ATOM    132  O   LEU A   8      63.020  39.820  59.520  1.00  0.00           O
ATOM    133  N   SER A   9      61.400  40.900  58.230  1.00  0.00           N
ATOM    134  HN  SER A   9      61.020  41.000  57.310  1.00  0.00           H
ATOM    135  CA  SER A   9      61.260  42.150  59.020  1.00  0.00           C
ATOM    136  HA  SER A   9      62.190  42.280  59.560  1.00  0.00           H
ATOM    137  CB  SER A   9      60.970  43.410  58.170  1.00  0.00           C
ATOM    138  HB1 SER A   9      60.000  43.350  57.630  1.00  0.00           H
ATOM    139  HB2 SER A   9      61.770  43.540  57.410  1.00  0.00           H
ATOM    140  OG  SER A   9      60.890  44.640  58.910  1.00  0.00           O
ATOM    141  HG1 SER A   9      61.400  45.250  58.380  1.00  0.00           H
ATOM    142  C   SER A   9      60.140  42.090  60.110  1.00  0.00           C
ATOM    143  O   SER A   9      59.220  41.240  59.960  1.00  0.00           O
ATOM    144  N   LYS A  10      60.250  42.890  61.160  1.00  0.00           N
ATOM    145  HN  LYS A  10      61.050  43.490  61.130  1.00  0.00           H
ATOM    146  CA  LYS A  10      59.250  43.080  62.170  1.00  0.00           C
ATOM    147  HA  LYS A  10      58.880  42.130  62.500  1.00  0.00           H
ATOM    148  CB  LYS A  10      59.890  43.970  63.230  1.00  0.00           C
ATOM    149  HB1 LYS A  10      59.150  44.430  63.920  1.00  0.00           H
ATOM    150  HB2 LYS A  10      60.390  44.850  62.770  1.00  0.00           H
ATOM    151  CG  LYS A  10      60.930  43.330  64.170  1.00  0.00           C
ATOM    152  HG1 LYS A  10      61.160  44.000  65.030  1.00  0.00           H
ATOM    153  HG2 LYS A  10      61.870  43.130  63.610  1.00  0.00           H
ATOM    154  CD  LYS A  10      60.260  42.130  64.840  1.00  0.00           C
ATOM    155  HD1 LYS A  10      59.330  42.530  65.310  1.00  0.00           H
ATOM    156  HD2 LYS A  10      60.060  41.430  64.000  1.00  0.00           H
ATOM    157  CE  LYS A  10      61.170  41.300  65.710  1.00  0.00           C
ATOM    158  HE1 LYS A  10      61.570  41.880  66.570  1.00  0.00           H
ATOM    159  HE2 LYS A  10      62.080  41.130  65.090  1.00  0.00           H
ATOM    160  NZ  LYS A  10      60.510  40.020  66.020  1.00  0.00           N
ATOM    161  HZ1 LYS A  10      60.470  39.450  65.150  1.00  0.00           H
ATOM    162  HZ2 LYS A  10      61.150  39.580  66.720  1.00  0.00           H
ATOM    163  HZ3 LYS A  10      59.590  40.250  66.450  1.00  0.00           H
ATOM    164  C   LYS A  10      57.980  43.700  61.610  1.00  0.00           C
ATOM    165  O   LYS A  10      56.860  43.380  62.110  1.00  0.00           O
ATOM    166  N   ALA A  11      58.170  44.600  60.630  1.00  0.00           N
ATOM    167  HN  ALA A  11      59.060  44.790  60.210  1.00  0.00           H
ATOM    168  CA  ALA A  11      57.090  45.210  59.830  1.00  0.00           C
ATOM    169  HA  ALA A  11      56.330  45.730  60.390  1.00  0.00           H
ATOM    170  CB  ALA A  11      57.610  46.400  58.940  1.00  0.00           C
ATOM    171  HB1 ALA A  11      57.920  47.280  59.540  1.00  0.00           H
ATOM    172  HB2 ALA A  11      58.500  46.050  58.360  1.00  0.00           H
ATOM    173  HB3 ALA A  11      56.760  46.690  58.290  1.00  0.00           H
ATOM    174  C   ALA A  11      56.380  44.160  58.920  1.00  0.00           C
ATOM    175  O   ALA A  11      56.990  43.270  58.330  1.00  0.00           O
ATOM    176  N   LYS A  12      55.050  44.290  58.810  1.00  0.00           N
ATOM    177  HN  LYS A  12      54.670  45.190  59.030  1.00  0.00           H
ATOM    178  CA  LYS A  12      54.110  43.280  58.220  1.00  0.00           C
ATOM    179  HA  LYS A  12      53.130  43.620  58.510  1.00  0.00           H
ATOM    180  CB  LYS A  12      54.130  43.440  56.750  1.00  0.00           C
ATOM    181  HB1 LYS A  12      53.580  42.660  56.170  1.00  0.00           H
ATOM    182  HB2 LYS A  12      55.150  43.400  56.300  1.00  0.00           H
ATOM    183  CG  LYS A  12      53.530  44.810  56.210  1.00  0.00           C
ATOM    184  HG1 LYS A  12      54.120  45.650  56.630  1.00  0.00           H
ATOM    185  HG2 LYS A  12      52.560  44.900  56.730  1.00  0.00           H
ATOM    186  CD  LYS A  12      53.390  44.860  54.720  1.00  0.00           C
ATOM    187  HD1 LYS A  12      54.370  44.760  54.210  1.00  0.00           H
ATOM    188  HD2 LYS A  12      52.700  44.040  54.440  1.00  0.00           H
ATOM    189  CE  LYS A  12      52.890  46.250  54.210  1.00  0.00           C
ATOM    190  HE1 LYS A  12      52.580  46.120  53.150  1.00  0.00           H
ATOM    191  HE2 LYS A  12      53.760  46.940  54.140  1.00  0.00           H
ATOM    192  NZ  LYS A  12      51.820  46.820  55.010  1.00  0.00           N
ATOM    193  HZ1 LYS A  12      52.210  47.360  55.800  1.00  0.00           H
ATOM    194  HZ2 LYS A  12      51.330  47.560  54.460  1.00  0.00           H
ATOM    195  HZ3 LYS A  12      51.180  46.150  55.480  1.00  0.00           H
ATOM    196  C   LYS A  12      54.090  41.840  58.750  1.00  0.00           C
ATOM    197  O   LYS A  12      54.760  41.450  59.700  1.00  0.00           O
ATOM    198  N   GLU A  13      53.230  41.000  58.170  1.00  0.00           N
ATOM    199  HN  GLU A  13      52.650  41.270  57.410  1.00  0.00           H
ATOM    200  CA  GLU A  13      53.090  39.580  58.510  1.00  0.00           C
ATOM    201  HA  GLU A  13      52.860  39.560  59.560  1.00  0.00           H
ATOM    202  CB  GLU A  13      51.980  38.860  57.750  1.00  0.00           C
ATOM    203  HB1 GLU A  13      52.140  37.760  57.750  1.00  0.00           H
ATOM    204  HB2 GLU A  13      52.070  39.120  56.670  1.00  0.00           H
ATOM    205  CG  GLU A  13      50.580  39.300  58.170  1.00  0.00           C
ATOM    206  HG1 GLU A  13      49.740  38.890  57.560  1.00  0.00           H
ATOM    207  HG2 GLU A  13      50.570  40.410  58.060  1.00  0.00           H
ATOM    208  CD  GLU A  13      50.270  39.010  59.640  1.00  0.00           C
ATOM    209  OE1 GLU A  13      49.990  37.780  59.910  1.00  0.00           O
ATOM    210  OE2 GLU A  13      50.300  39.820  60.550  1.00  0.00           O
ATOM    211  C   GLU A  13      54.350  38.810  58.380  1.00  0.00           C
ATOM    212  O   GLU A  13      55.110  38.990  57.420  1.00  0.00           O
ATOM    213  N   GLY A  14      54.380  37.770  59.250  1.00  0.00           N
ATOM    214  HN  GLY A  14      53.760  37.720  60.030  1.00  0.00           H
ATOM    215  CA  GLY A  14      55.170  36.520  59.100  1.00  0.00           C
ATOM    216  HA1 GLY A  14      56.210  36.740  58.950  1.00  0.00           H
ATOM    217  HA2 GLY A  14      54.960  36.000  60.030  1.00  0.00           H
ATOM    218  C   GLY A  14      54.750  35.660  57.880  1.00  0.00           C
ATOM    219  O   GLY A  14      53.700  35.750  57.320  1.00  0.00           O
ATOM    220  N   VAL A  15      55.640  34.680  57.560  1.00  0.00           N
ATOM    221  HN  VAL A  15      56.540  34.500  57.960  1.00  0.00           H
ATOM    222  CA  VAL A  15      55.660  33.890  56.380  1.00  0.00           C
ATOM    223  HA  VAL A  15      54.630  33.940  56.050  1.00  0.00           H
ATOM    224  CB  VAL A  15      56.690  34.340  55.260  1.00  0.00           C
ATOM    225  HB  VAL A  15      57.750  34.120  55.480  1.00  0.00           H
ATOM    226  CG1 VAL A  15      56.440  33.630  53.970  1.00  0.00           C
ATOM    227 HG11 VAL A  15      56.460  32.520  54.040  1.00  0.00           H
ATOM    228 HG12 VAL A  15      55.420  33.930  53.630  1.00  0.00           H
ATOM    229 HG13 VAL A  15      57.190  33.940  53.220  1.00  0.00           H
ATOM    230  CG2 VAL A  15      56.580  35.860  54.850  1.00  0.00           C
ATOM    231 HG21 VAL A  15      57.500  36.120  54.290  1.00  0.00           H
ATOM    232 HG22 VAL A  15      55.740  36.040  54.150  1.00  0.00           H
ATOM    233 HG23 VAL A  15      56.500  36.450  55.790  1.00  0.00           H
ATOM    234  C   VAL A  15      55.920  32.480  56.670  1.00  0.00           C
ATOM    235  O   VAL A  15      56.790  32.180  57.490  1.00  0.00           O
ATOM    236  N   VAL A  16      55.190  31.500  56.090  1.00  0.00           N
ATOM    237  HN  VAL A  16      54.460  31.720  55.450  1.00  0.00           H
ATOM    238  CA  VAL A  16      55.430  30.120  56.520  1.00  0.00           C
ATOM    239  HA  VAL A  16      56.060  29.990  57.380  1.00  0.00           H
ATOM    240  CB  VAL A  16      54.150  29.250  56.800  1.00  0.00           C
ATOM    241  HB  VAL A  16      54.540  28.240  57.030  1.00  0.00           H
ATOM    242  CG1 VAL A  16      53.510  29.800  58.120  1.00  0.00           C
ATOM    243 HG11 VAL A  16      53.170  30.850  57.970  1.00  0.00           H
ATOM    244 HG12 VAL A  16      52.580  29.330  58.500  1.00  0.00           H
ATOM    245 HG13 VAL A  16      54.260  29.780  58.940  1.00  0.00           H
ATOM    246  CG2 VAL A  16      53.220  29.180  55.590  1.00  0.00           C
ATOM    247 HG21 VAL A  16      53.660  28.700  54.690  1.00  0.00           H
ATOM    248 HG22 VAL A  16      52.220  28.710  55.750  1.00  0.00           H
ATOM    249 HG23 VAL A  16      52.990  30.190  55.190  1.00  0.00           H
ATOM    250  C   VAL A  16      56.260  29.470  55.470  1.00  0.00           C
ATOM    251  O   VAL A  16      56.220  29.830  54.310  1.00  0.00           O
ATOM    252  N   ALA A  17      57.060  28.510  55.920  1.00  0.00           N
ATOM    253  HN  ALA A  17      57.130  28.300  56.900  1.00  0.00           H
ATOM    254  CA  ALA A  17      57.770  27.650  55.030  1.00  0.00           C
ATOM    255  HA  ALA A  17      58.080  28.200  54.160  1.00  0.00           H
ATOM    256  CB  ALA A  17      58.970  27.090  55.810  1.00  0.00           C
ATOM    257  HB1 ALA A  17      58.600  26.330  56.540  1.00  0.00           H
ATOM    258  HB2 ALA A  17      59.810  26.670  55.210  1.00  0.00           H
ATOM    259  HB3 ALA A  17      59.490  27.960  56.260  1.00  0.00           H
ATOM    260  C   ALA A  17      57.000  26.490  54.520  1.00  0.00           C
ATOM    261  O   ALA A  17      57.640  25.510  54.010  1.00  0.00           O
ATOM    262  N   ALA A  18      55.690  26.510  54.640  1.00  0.00           N
ATOM    263  HN  ALA A  18      55.230  27.100  55.300  1.00  0.00           H
ATOM    264  CA  ALA A  18      54.780  25.450  54.240  1.00  0.00           C
ATOM    265  HA  ALA A  18      55.330  24.600  53.870  1.00  0.00           H
ATOM    266  CB  ALA A  18      53.830  25.050  55.380  1.00  0.00           C
ATOM    267  HB1 ALA A  18      53.230  24.180  55.040  1.00  0.00           H
ATOM    268  HB2 ALA A  18      54.460  24.680  56.220  1.00  0.00           H
ATOM    269  HB3 ALA A  18      53.110  25.830  55.720  1.00  0.00           H
ATOM    270  C   ALA A  18      53.940  25.890  53.050  1.00  0.00           C
ATOM    271  O   ALA A  18      53.260  26.920  53.030  1.00  0.00           O
ATOM    272  N   ALA A  19      53.960  25.100  51.880  1.00  0.00           N
ATOM    273  HN  ALA A  19      54.500  24.270  51.750  1.00  0.00           H
ATOM    274  CA  ALA A  19      53.100  25.260  50.720  1.00  0.00           C
ATOM    275  HA  ALA A  19      52.740  26.280  50.710  1.00  0.00           H
ATOM    276  CB  ALA A  19      53.720  24.800  49.310  1.00  0.00           C
ATOM    277  HB1 ALA A  19      53.850  23.700  49.250  1.00  0.00           H
ATOM    278  HB2 ALA A  19      53.130  25.270  48.490  1.00  0.00           H
ATOM    279  HB3 ALA A  19      54.730  25.220  49.120  1.00  0.00           H
ATOM    280  C   ALA A  19      51.820  24.520  50.940  1.00  0.00           C
ATOM    281  O   ALA A  19      51.630  23.480  51.540  1.00  0.00           O
ATOM    282  N   GLU A  20      50.740  25.130  50.400  1.00  0.00           N
ATOM    283  HN  GLU A  20      50.850  25.920  49.810  1.00  0.00           H
ATOM    284  CA  GLU A  20      49.410  24.550  50.320  1.00  0.00           C
ATOM    285  HA  GLU A  20      48.850  25.210  49.680  1.00  0.00           H
ATOM    286  CB  GLU A  20      49.260  23.060  49.700  1.00  0.00           C
ATOM    287  HB1 GLU A  20      48.200  22.720  49.720  1.00  0.00           H
ATOM    288  HB2 GLU A  20      49.870  22.410  50.360  1.00  0.00           H
ATOM    289  CG  GLU A  20      49.940  23.020  48.300  1.00  0.00           C
ATOM    290  HG1 GLU A  20      51.030  22.860  48.440  1.00  0.00           H
ATOM    291  HG2 GLU A  20      49.700  23.960  47.750  1.00  0.00           H
ATOM    292  CD  GLU A  20      49.520  21.790  47.490  1.00  0.00           C
ATOM    293  OE1 GLU A  20      49.030  21.930  46.340  1.00  0.00           O
ATOM    294  OE2 GLU A  20      49.810  20.600  47.980  1.00  0.00           O
ATOM    295  C   GLU A  20      48.590  24.590  51.610  1.00  0.00           C
ATOM    296  O   GLU A  20      47.590  23.920  51.760  1.00  0.00           O
ATOM    297  N   LYS A  21      48.960  25.460  52.560  1.00  0.00           N
ATOM    298  HN  LYS A  21      49.850  25.880  52.420  1.00  0.00           H
ATOM    299  CA  LYS A  21      48.000  25.940  53.560  1.00  0.00           C
ATOM    300  HA  LYS A  21      47.540  25.080  54.030  1.00  0.00           H
ATOM    301  CB  LYS A  21      48.730  26.840  54.620  1.00  0.00           C
ATOM    302  HB1 LYS A  21      48.030  27.180  55.410  1.00  0.00           H
ATOM    303  HB2 LYS A  21      49.110  27.780  54.160  1.00  0.00           H
ATOM    304  CG  LYS A  21      50.090  26.220  55.210  1.00  0.00           C
ATOM    305  HG1 LYS A  21      50.530  26.900  55.970  1.00  0.00           H
ATOM    306  HG2 LYS A  21      50.900  26.190  54.450  1.00  0.00           H
ATOM    307  CD  LYS A  21      49.880  24.810  55.710  1.00  0.00           C
ATOM    308  HD1 LYS A  21      49.380  24.110  55.010  1.00  0.00           H
ATOM    309  HD2 LYS A  21      50.870  24.350  55.910  1.00  0.00           H
ATOM    310  CE  LYS A  21      48.980  24.780  56.960  1.00  0.00           C
ATOM    311  HE1 LYS A  21      48.040  25.330  56.720  1.00  0.00           H
ATOM    312  HE2 LYS A  21      49.510  25.240  57.810  1.00  0.00           H
ATOM    313  NZ  LYS A  21      48.760  23.300  57.390  1.00  0.00           N
ATOM    314  HZ1 LYS A  21      48.460  22.740  56.560  1.00  0.00           H
ATOM    315  HZ2 LYS A  21      49.690  23.100  57.810  1.00  0.00           H
ATOM    316  HZ3 LYS A  21      48.000  23.110  58.080  1.00  0.00           H
ATOM    317  C   LYS A  21      46.860  26.690  52.920  1.00  0.00           C
ATOM    318  O   LYS A  21      46.960  27.480  52.040  1.00  0.00           O
ATOM    319  N   THR A  22      45.680  26.330  53.350  1.00  0.00           N
ATOM    320  HN  THR A  22      45.750  25.630  54.060  1.00  0.00           H
ATOM    321  CA  THR A  22      44.400  26.980  53.010  1.00  0.00           C
ATOM    322  HA  THR A  22      44.470  27.050  51.940  1.00  0.00           H
ATOM    323  CB  THR A  22      43.230  26.030  53.440  1.00  0.00           C
ATOM    324  HB  THR A  22      43.360  25.860  54.530  1.00  0.00           H
ATOM    325  OG1 THR A  22      43.250  24.750  52.780  1.00  0.00           O
ATOM    326  HG1 THR A  22      43.250  24.110  53.490  1.00  0.00           H
ATOM    327  CG2 THR A  22      41.880  26.480  53.110  1.00  0.00           C
ATOM    328 HG21 THR A  22      41.630  26.480  52.030  1.00  0.00           H
ATOM    329 HG22 THR A  22      41.120  25.870  53.630  1.00  0.00           H
ATOM    330 HG23 THR A  22      41.730  27.510  53.510  1.00  0.00           H
ATOM    331  C   THR A  22      44.170  28.380  53.550  1.00  0.00           C
ATOM    332  O   THR A  22      44.430  28.610  54.760  1.00  0.00           O
ATOM    333  N   LYS A  23      43.630  29.280  52.770  1.00  0.00           N
ATOM    334  HN  LYS A  23      43.440  28.990  51.830  1.00  0.00           H
ATOM    335  CA  LYS A  23      43.300  30.640  53.190  1.00  0.00           C
ATOM    336  HA  LYS A  23      44.210  31.190  53.380  1.00  0.00           H
ATOM    337  CB  LYS A  23      42.630  31.510  51.960  1.00  0.00           C
ATOM    338  HB1 LYS A  23      43.510  31.710  51.320  1.00  0.00           H
ATOM    339  HB2 LYS A  23      42.420  32.540  52.320  1.00  0.00           H
ATOM    340  CG  LYS A  23      41.410  30.930  51.240  1.00  0.00           C
ATOM    341  HG1 LYS A  23      40.530  30.860  51.910  1.00  0.00           H
ATOM    342  HG2 LYS A  23      41.650  29.880  50.960  1.00  0.00           H
ATOM    343  CD  LYS A  23      41.130  31.650  49.980  1.00  0.00           C
ATOM    344  HD1 LYS A  23      40.930  32.720  50.230  1.00  0.00           H
ATOM    345  HD2 LYS A  23      42.050  31.700  49.360  1.00  0.00           H
ATOM    346  CE  LYS A  23      40.110  30.950  49.130  1.00  0.00           C
ATOM    347  HE1 LYS A  23      40.340  29.870  49.010  1.00  0.00           H
ATOM    348  HE2 LYS A  23      40.270  31.370  48.110  1.00  0.00           H
ATOM    349  NZ  LYS A  23      38.720  31.150  49.510  1.00  0.00           N
ATOM    350  HZ1 LYS A  23      38.140  30.580  48.870  1.00  0.00           H
ATOM    351  HZ2 LYS A  23      38.590  30.840  50.490  1.00  0.00           H
ATOM    352  HZ3 LYS A  23      38.400  32.140  49.410  1.00  0.00           H
ATOM    353  C   LYS A  23      42.220  30.760  54.300  1.00  0.00           C
ATOM    354  O   LYS A  23      41.320  29.880  54.430  1.00  0.00           O
ATOM    355  N   GLN A  24      42.220  31.830  55.060  1.00  0.00           N
ATOM    356  HN  GLN A  24      43.020  32.410  54.890  1.00  0.00           H
ATOM    357  CA  GLN A  24      41.410  32.210  56.240  1.00  0.00           C
ATOM    358  HA  GLN A  24      40.450  31.720  56.250  1.00  0.00           H
ATOM    359  CB  GLN A  24      42.020  31.910  57.690  1.00  0.00           C
ATOM    360  HB1 GLN A  24      41.430  32.520  58.410  1.00  0.00           H
ATOM    361  HB2 GLN A  24      43.080  32.220  57.730  1.00  0.00           H
ATOM    362  CG  GLN A  24      41.760  30.470  58.130  1.00  0.00           C
ATOM    363  HG1 GLN A  24      42.440  29.800  57.560  1.00  0.00           H
ATOM    364  HG2 GLN A  24      40.670  30.280  58.040  1.00  0.00           H
ATOM    365  CD  GLN A  24      42.030  30.150  59.640  1.00  0.00           C
ATOM    366  OE1 GLN A  24      41.100  29.540  60.210  1.00  0.00           O
ATOM    367  NE2 GLN A  24      43.260  30.360  60.190  1.00  0.00           N
ATOM    368 HE21 GLN A  24      43.370  29.960  61.100  1.00  0.00           H
ATOM    369 HE22 GLN A  24      43.910  30.960  59.730  1.00  0.00           H
ATOM    370  C   GLN A  24      41.020  33.670  56.150  1.00  0.00           C
ATOM    371  O   GLN A  24      41.440  34.400  55.250  1.00  0.00           O
ATOM    372  N   GLY A  25      40.160  34.130  57.130  1.00  0.00           N
ATOM    373  HN  GLY A  25      39.870  33.470  57.820  1.00  0.00           H
ATOM    374  CA  GLY A  25      39.780  35.460  57.540  1.00  0.00           C
ATOM    375  HA1 GLY A  25      38.840  35.320  58.050  1.00  0.00           H
ATOM    376  HA2 GLY A  25      40.580  35.820  58.160  1.00  0.00           H
ATOM    377  C   GLY A  25      39.600  36.490  56.420  1.00  0.00           C
ATOM    378  O   GLY A  25      38.540  36.430  55.800  1.00  0.00           O
ATOM    379  N   VAL A  26      40.510  37.460  56.300  1.00  0.00           N
ATOM    380  HN  VAL A  26      41.350  37.420  56.830  1.00  0.00           H
ATOM    381  CA  VAL A  26      40.390  38.530  55.300  1.00  0.00           C
ATOM    382  HA  VAL A  26      39.480  39.070  55.500  1.00  0.00           H
ATOM    383  CB  VAL A  26      41.450  39.580  55.530  1.00  0.00           C
ATOM    384  HB  VAL A  26      42.440  39.090  55.560  1.00  0.00           H
ATOM    385  CG1 VAL A  26      41.580  40.660  54.410  1.00  0.00           C
ATOM    386 HG11 VAL A  26      41.950  40.170  53.480  1.00  0.00           H
ATOM    387 HG12 VAL A  26      40.660  41.270  54.320  1.00  0.00           H
ATOM    388 HG13 VAL A  26      42.360  41.440  54.620  1.00  0.00           H
ATOM    389  CG2 VAL A  26      41.230  40.300  56.920  1.00  0.00           C
ATOM    390 HG21 VAL A  26      42.030  41.060  57.040  1.00  0.00           H
ATOM    391 HG22 VAL A  26      40.210  40.760  56.960  1.00  0.00           H
ATOM    392 HG23 VAL A  26      41.230  39.600  57.780  1.00  0.00           H
ATOM    393  C   VAL A  26      40.430  38.020  53.940  1.00  0.00           C
ATOM    394  O   VAL A  26      39.620  38.420  53.040  1.00  0.00           O
ATOM    395  N   ALA A  27      41.300  36.970  53.670  1.00  0.00           N
ATOM    396  HN  ALA A  27      42.040  36.720  54.300  1.00  0.00           H
ATOM    397  CA  ALA A  27      41.300  36.370  52.420  1.00  0.00           C
ATOM    398  HA  ALA A  27      41.280  37.190  51.720  1.00  0.00           H
ATOM    399  CB  ALA A  27      42.600  35.550  52.370  1.00  0.00           C
ATOM    400  HB1 ALA A  27      43.570  36.040  52.600  1.00  0.00           H
ATOM    401  HB2 ALA A  27      42.500  34.700  53.080  1.00  0.00           H
ATOM    402  HB3 ALA A  27      42.690  35.170  51.330  1.00  0.00           H
ATOM    403  C   ALA A  27      40.110  35.440  52.110  1.00  0.00           C
ATOM    404  O   ALA A  27      39.720  35.360  50.960  1.00  0.00           O
ATOM    405  N   GLU A  28      39.480  34.910  53.240  1.00  0.00           N
ATOM    406  HN  GLU A  28      39.930  35.060  54.110  1.00  0.00           H
ATOM    407  CA  GLU A  28      38.230  34.290  53.250  1.00  0.00           C
ATOM    408  HA  GLU A  28      38.290  33.560  52.460  1.00  0.00           H
ATOM    409  CB  GLU A  28      37.830  33.430  54.490  1.00  0.00           C
ATOM    410  HB1 GLU A  28      36.730  33.320  54.450  1.00  0.00           H
ATOM    411  HB2 GLU A  28      38.050  33.990  55.420  1.00  0.00           H
ATOM    412  CG  GLU A  28      38.430  32.040  54.500  1.00  0.00           C
ATOM    413  HG1 GLU A  28      38.520  31.570  55.510  1.00  0.00           H
ATOM    414  HG2 GLU A  28      39.450  31.980  54.060  1.00  0.00           H
ATOM    415  CD  GLU A  28      37.720  31.010  53.560  1.00  0.00           C
ATOM    416  OE1 GLU A  28      37.680  31.120  52.300  1.00  0.00           O
ATOM    417  OE2 GLU A  28      37.160  30.020  54.150  1.00  0.00           O
ATOM    418  C   GLU A  28      37.100  35.210  52.880  1.00  0.00           C
ATOM    419  O   GLU A  28      36.290  34.740  52.110  1.00  0.00           O
ATOM    420  N   ALA A  29      37.040  36.460  53.390  1.00  0.00           N
ATOM    421  HN  ALA A  29      37.730  36.570  54.100  1.00  0.00           H
ATOM    422  CA  ALA A  29      36.200  37.570  52.990  1.00  0.00           C
ATOM    423  HA  ALA A  29      35.220  37.140  53.100  1.00  0.00           H
ATOM    424  CB  ALA A  29      36.250  38.780  53.920  1.00  0.00           C
ATOM    425  HB1 ALA A  29      36.360  38.570  55.010  1.00  0.00           H
ATOM    426  HB2 ALA A  29      37.070  39.510  53.780  1.00  0.00           H
ATOM    427  HB3 ALA A  29      35.260  39.280  53.850  1.00  0.00           H
ATOM    428  C   ALA A  29      36.470  38.040  51.530  1.00  0.00           C
ATOM    429  O   ALA A  29      35.580  38.620  50.960  1.00  0.00           O
ATOM    430  N   ALA A  30      37.720  37.850  51.070  1.00  0.00           N
ATOM    431  HN  ALA A  30      38.390  37.320  51.590  1.00  0.00           H
ATOM    432  CA  ALA A  30      38.210  38.150  49.780  1.00  0.00           C
ATOM    433  HA  ALA A  30      39.020  37.440  49.680  1.00  0.00           H
ATOM    434  CB  ALA A  30      37.210  37.770  48.570  1.00  0.00           C
ATOM    435  HB1 ALA A  30      36.860  36.730  48.750  1.00  0.00           H
ATOM    436  HB2 ALA A  30      36.340  38.450  48.470  1.00  0.00           H
ATOM    437  HB3 ALA A  30      37.730  37.860  47.590  1.00  0.00           H
ATOM    438  C   ALA A  30      38.800  39.540  49.650  1.00  0.00           C
ATOM    439  O   ALA A  30      38.870  40.120  48.530  1.00  0.00           O
ATOM    440  N   GLY A  31      39.220  40.210  50.740  1.00  0.00           N
ATOM    441  HN  GLY A  31      39.350  39.730  51.600  1.00  0.00           H
ATOM    442  CA  GLY A  31      39.430  41.660  50.760  1.00  0.00           C
ATOM    443  HA1 GLY A  31      39.830  42.010  51.700  1.00  0.00           H
ATOM    444  HA2 GLY A  31      40.100  41.840  49.930  1.00  0.00           H
ATOM    445  C   GLY A  31      38.110  42.410  50.490  1.00  0.00           C
ATOM    446  O   GLY A  31      37.070  41.880  50.070  1.00  0.00           O
ATOM    447  N   LYS A  32      38.180  43.770  50.770  1.00  0.00           N
ATOM    448  HN  LYS A  32      38.960  44.200  51.220  1.00  0.00           H
ATOM    449  CA  LYS A  32      37.200  44.740  50.280  1.00  0.00           C
ATOM    450  HA  LYS A  32      36.210  44.320  50.310  1.00  0.00           H
ATOM    451  CB  LYS A  32      37.300  45.940  51.190  1.00  0.00           C
ATOM    452  HB1 LYS A  32      36.450  46.570  50.840  1.00  0.00           H
ATOM    453  HB2 LYS A  32      38.250  46.460  50.980  1.00  0.00           H
ATOM    454  CG  LYS A  32      37.260  45.580  52.710  1.00  0.00           C
ATOM    455  HG1 LYS A  32      37.510  46.510  53.270  1.00  0.00           H
ATOM    456  HG2 LYS A  32      38.030  44.820  52.970  1.00  0.00           H
ATOM    457  CD  LYS A  32      35.940  45.210  53.460  1.00  0.00           C
ATOM    458  HD1 LYS A  32      35.160  45.990  53.380  1.00  0.00           H
ATOM    459  HD2 LYS A  32      35.540  44.240  53.090  1.00  0.00           H
ATOM    460  CE  LYS A  32      36.170  45.000  54.960  1.00  0.00           C
ATOM    461  HE1 LYS A  32      36.540  45.920  55.460  1.00  0.00           H
ATOM    462  HE2 LYS A  32      36.970  44.250  55.110  1.00  0.00           H
ATOM    463  NZ  LYS A  32      34.940  44.670  55.730  1.00  0.00           N
ATOM    464  HZ1 LYS A  32      34.740  45.300  56.530  1.00  0.00           H
ATOM    465  HZ2 LYS A  32      34.070  44.860  55.200  1.00  0.00           H
ATOM    466  HZ3 LYS A  32      34.930  43.670  56.030  1.00  0.00           H
ATOM    467  C   LYS A  32      37.550  45.080  48.820  1.00  0.00           C
ATOM    468  O   LYS A  32      38.710  45.150  48.370  1.00  0.00           O
ATOM    469  N   THR A  33      36.570  45.330  47.990  1.00  0.00           N
ATOM    470  HN  THR A  33      35.640  45.350  48.360  1.00  0.00           H
ATOM    471  CA  THR A  33      36.600  45.850  46.620  1.00  0.00           C
ATOM    472  HA  THR A  33      37.470  45.540  46.060  1.00  0.00           H
ATOM    473  CB  THR A  33      35.330  45.620  45.790  1.00  0.00           C
ATOM    474  HB  THR A  33      35.310  46.290  44.900  1.00  0.00           H
ATOM    475  OG1 THR A  33      34.170  45.820  46.600  1.00  0.00           O
ATOM    476  HG1 THR A  33      33.550  45.290  46.100  1.00  0.00           H
ATOM    477  CG2 THR A  33      35.210  44.170  45.280  1.00  0.00           C
ATOM    478 HG21 THR A  33      35.180  43.420  46.100  1.00  0.00           H
ATOM    479 HG22 THR A  33      34.290  44.080  44.660  1.00  0.00           H
ATOM    480 HG23 THR A  33      36.050  44.040  44.560  1.00  0.00           H
ATOM    481  C   THR A  33      36.780  47.430  46.740  1.00  0.00           C
ATOM    482  O   THR A  33      37.420  48.040  45.870  1.00  0.00           O
ATOM    483  N   LYS A  34      36.320  48.120  47.890  1.00  0.00           N
ATOM    484  HN  LYS A  34      35.630  47.760  48.510  1.00  0.00           H
ATOM    485  CA  LYS A  34      36.540  49.540  47.930  1.00  0.00           C
ATOM    486  HA  LYS A  34      36.530  49.860  46.900  1.00  0.00           H
ATOM    487  CB  LYS A  34      35.370  50.280  48.650  1.00  0.00           C
ATOM    488  HB1 LYS A  34      35.570  51.370  48.710  1.00  0.00           H
ATOM    489  HB2 LYS A  34      35.420  49.960  49.720  1.00  0.00           H
ATOM    490  CG  LYS A  34      33.960  50.040  48.070  1.00  0.00           C
ATOM    491  HG1 LYS A  34      33.460  50.860  48.640  1.00  0.00           H
ATOM    492  HG2 LYS A  34      33.590  49.070  48.440  1.00  0.00           H
ATOM    493  CD  LYS A  34      33.820  50.230  46.510  1.00  0.00           C
ATOM    494  HD1 LYS A  34      33.980  51.300  46.250  1.00  0.00           H
ATOM    495  HD2 LYS A  34      34.630  49.540  46.190  1.00  0.00           H
ATOM    496  CE  LYS A  34      32.450  49.910  45.980  1.00  0.00           C
ATOM    497  HE1 LYS A  34      31.800  50.620  46.540  1.00  0.00           H
ATOM    498  HE2 LYS A  34      32.010  48.910  46.180  1.00  0.00           H
ATOM    499  NZ  LYS A  34      32.270  50.380  44.580  1.00  0.00           N
ATOM    500  HZ1 LYS A  34      32.810  49.710  43.990  1.00  0.00           H
ATOM    501  HZ2 LYS A  34      31.280  50.350  44.250  1.00  0.00           H
ATOM    502  HZ3 LYS A  34      32.580  51.340  44.330  1.00  0.00           H
ATOM    503  C   LYS A  34      37.810  49.970  48.640  1.00  0.00           C
ATOM    504  O   LYS A  34      38.050  49.550  49.790  1.00  0.00           O
ATOM    505  N   GLU A  35      38.660  50.820  48.010  1.00  0.00           N
ATOM    506  HN  GLU A  35      38.350  50.920  47.070  1.00  0.00           H
ATOM    507  CA  GLU A  35      39.850  51.530  48.460  1.00  0.00           C
ATOM    508  HA  GLU A  35      40.620  50.770  48.490  1.00  0.00           H
ATOM    509  CB  GLU A  35      40.360  52.790  47.690  1.00  0.00           C
ATOM    510  HB1 GLU A  35      40.870  53.570  48.310  1.00  0.00           H
ATOM    511  HB2 GLU A  35      39.430  53.300  47.360  1.00  0.00           H
ATOM    512  CG  GLU A  35      41.300  52.510  46.530  1.00  0.00           C
ATOM    513  HG1 GLU A  35      41.080  51.480  46.190  1.00  0.00           H
ATOM    514  HG2 GLU A  35      42.350  52.670  46.850  1.00  0.00           H
ATOM    515  CD  GLU A  35      41.090  53.700  45.570  1.00  0.00           C
ATOM    516  OE1 GLU A  35      42.150  54.260  45.270  1.00  0.00           O
ATOM    517  OE2 GLU A  35      39.880  53.890  45.160  1.00  0.00           O
ATOM    518  C   GLU A  35      39.780  51.970  49.960  1.00  0.00           C
ATOM    519  O   GLU A  35      38.700  52.520  50.240  1.00  0.00           O
ATOM    520  N   GLY A  36      40.800  51.750  50.820  1.00  0.00           N
ATOM    521  HN  GLY A  36      41.550  51.310  50.350  1.00  0.00           H
ATOM    522  CA  GLY A  36      40.720  51.890  52.220  1.00  0.00           C
ATOM    523  HA1 GLY A  36      41.540  52.530  52.510  1.00  0.00           H
ATOM    524  HA2 GLY A  36      39.720  52.170  52.510  1.00  0.00           H
ATOM    525  C   GLY A  36      41.070  50.650  52.860  1.00  0.00           C
ATOM    526  O   GLY A  36      41.560  49.670  52.310  1.00  0.00           O
ATOM    527  N   VAL A  37      40.900  50.670  54.180  1.00  0.00           N
ATOM    528  HN  VAL A  37      40.420  51.480  54.530  1.00  0.00           H
ATOM    529  CA  VAL A  37      41.060  49.530  55.090  1.00  0.00           C
ATOM    530  HA  VAL A  37      42.100  49.290  55.200  1.00  0.00           H
ATOM    531  CB  VAL A  37      40.610  49.900  56.470  1.00  0.00           C
ATOM    532  HB  VAL A  37      40.610  49.000  57.120  1.00  0.00           H
ATOM    533  CG1 VAL A  37      41.660  50.830  57.140  1.00  0.00           C
ATOM    534 HG11 VAL A  37      42.620  50.270  57.220  1.00  0.00           H
ATOM    535 HG12 VAL A  37      41.810  51.750  56.530  1.00  0.00           H
ATOM    536 HG13 VAL A  37      41.390  51.130  58.170  1.00  0.00           H
ATOM    537  CG2 VAL A  37      39.100  50.420  56.440  1.00  0.00           C
ATOM    538 HG21 VAL A  37      38.720  50.130  57.450  1.00  0.00           H
ATOM    539 HG22 VAL A  37      38.990  51.450  56.040  1.00  0.00           H
ATOM    540 HG23 VAL A  37      38.530  49.760  55.760  1.00  0.00           H
ATOM    541  C   VAL A  37      40.530  48.200  54.530  1.00  0.00           C
ATOM    542  O   VAL A  37      39.410  48.060  54.040  1.00  0.00           O
ATOM    543  N   LEU A  38      41.390  47.150  54.610  1.00  0.00           N
ATOM    544  HN  LEU A  38      42.240  47.380  55.080  1.00  0.00           H
ATOM    545  CA  LEU A  38      41.230  45.790  54.050  1.00  0.00           C
ATOM    546  HA  LEU A  38      42.210  45.330  54.070  1.00  0.00           H
ATOM    547  CB  LEU A  38      40.100  44.970  54.760  1.00  0.00           C
ATOM    548  HB1 LEU A  38      39.730  44.010  54.350  1.00  0.00           H
ATOM    549  HB2 LEU A  38      39.180  45.600  54.800  1.00  0.00           H
ATOM    550  CG  LEU A  38      40.350  44.770  56.220  1.00  0.00           C
ATOM    551  HG  LEU A  38      40.600  45.720  56.750  1.00  0.00           H
ATOM    552  CD1 LEU A  38      39.100  44.310  57.030  1.00  0.00           C
ATOM    553 HD11 LEU A  38      39.360  44.520  58.090  1.00  0.00           H
ATOM    554 HD12 LEU A  38      38.240  44.960  56.750  1.00  0.00           H
ATOM    555 HD13 LEU A  38      38.810  43.240  56.930  1.00  0.00           H
ATOM    556  CD2 LEU A  38      41.570  43.810  56.410  1.00  0.00           C
ATOM    557 HD21 LEU A  38      41.950  43.750  57.450  1.00  0.00           H
ATOM    558 HD22 LEU A  38      41.180  42.820  56.090  1.00  0.00           H
ATOM    559 HD23 LEU A  38      42.410  44.080  55.720  1.00  0.00           H
ATOM    560  C   LEU A  38      40.930  45.670  52.570  1.00  0.00           C
ATOM    561  O   LEU A  38      40.460  44.630  52.080  1.00  0.00           O
ATOM    562  N   TYR A  39      41.330  46.690  51.740  1.00  0.00           N
ATOM    563  HN  TYR A  39      41.640  47.540  52.160  1.00  0.00           H
ATOM    564  CA  TYR A  39      41.250  46.600  50.300  1.00  0.00           C
ATOM    565  HA  TYR A  39      40.250  46.340  50.000  1.00  0.00           H
ATOM    566  CB  TYR A  39      41.680  48.010  49.720  1.00  0.00           C
ATOM    567  HB1 TYR A  39      42.700  48.300  50.050  1.00  0.00           H
ATOM    568  HB2 TYR A  39      41.090  48.810  50.210  1.00  0.00           H
ATOM    569  CG  TYR A  39      41.630  48.220  48.280  1.00  0.00           C
ATOM    570  CD1 TYR A  39      42.790  48.860  47.740  1.00  0.00           C
ATOM    571  HD1 TYR A  39      43.550  49.280  48.380  1.00  0.00           H
ATOM    572  CE1 TYR A  39      42.800  49.220  46.340  1.00  0.00           C
ATOM    573  HE1 TYR A  39      43.640  49.790  45.970  1.00  0.00           H
ATOM    574  CZ  TYR A  39      41.830  48.630  45.510  1.00  0.00           C
ATOM    575  OH  TYR A  39      41.800  48.860  44.140  1.00  0.00           O
ATOM    576  HH  TYR A  39      42.560  49.400  43.900  1.00  0.00           H
ATOM    577  CD2 TYR A  39      40.600  47.810  47.440  1.00  0.00           C
ATOM    578  HD2 TYR A  39      39.660  47.460  47.850  1.00  0.00           H
ATOM    579  CE2 TYR A  39      40.740  47.870  46.070  1.00  0.00           C
ATOM    580  HE2 TYR A  39      39.900  47.520  45.480  1.00  0.00           H
ATOM    581  C   TYR A  39      42.050  45.430  49.630  1.00  0.00           C
ATOM    582  O   TYR A  39      43.130  45.090  50.040  1.00  0.00           O
ATOM    583  N   VAL A  40      41.550  44.730  48.560  1.00  0.00           N
ATOM    584  HN  VAL A  40      40.680  44.870  48.110  1.00  0.00           H
ATOM    585  CA  VAL A  40      42.330  43.690  47.920  1.00  0.00           C
ATOM    586  HA  VAL A  40      42.840  43.070  48.630  1.00  0.00           H
ATOM    587  CB  VAL A  40      41.310  42.860  47.160  1.00  0.00           C
ATOM    588  HB  VAL A  40      40.480  42.740  47.890  1.00  0.00           H
ATOM    589  CG1 VAL A  40      40.770  43.600  45.910  1.00  0.00           C
ATOM    590 HG11 VAL A  40      40.030  43.000  45.350  1.00  0.00           H
ATOM    591 HG12 VAL A  40      40.310  44.580  46.190  1.00  0.00           H
ATOM    592 HG13 VAL A  40      41.550  43.870  45.160  1.00  0.00           H
ATOM    593  CG2 VAL A  40      41.920  41.470  46.870  1.00  0.00           C
ATOM    594 HG21 VAL A  40      42.130  40.830  47.760  1.00  0.00           H
ATOM    595 HG22 VAL A  40      41.090  40.930  46.370  1.00  0.00           H
ATOM    596 HG23 VAL A  40      42.800  41.490  46.190  1.00  0.00           H
ATOM    597  C   VAL A  40      43.450  44.230  46.950  1.00  0.00           C
ATOM    598  O   VAL A  40      44.220  43.450  46.460  1.00  0.00           O
ATOM    599  N   GLY A  41      43.440  45.570  46.760  1.00  0.00           N
ATOM    600  HN  GLY A  41      42.800  46.200  47.200  1.00  0.00           H
ATOM    601  CA  GLY A  41      44.480  46.210  45.860  1.00  0.00           C
ATOM    602  HA1 GLY A  41      44.510  47.280  45.970  1.00  0.00           H
ATOM    603  HA2 GLY A  41      45.410  45.800  46.220  1.00  0.00           H
ATOM    604  C   GLY A  41      44.320  45.860  44.410  1.00  0.00           C
ATOM    605  O   GLY A  41      43.450  45.130  44.010  1.00  0.00           O
ATOM    606  N   SER A  42      45.180  46.380  43.470  1.00  0.00           N
ATOM    607  HN  SER A  42      45.950  46.960  43.710  1.00  0.00           H
ATOM    608  CA  SER A  42      45.180  45.860  42.070  1.00  0.00           C
ATOM    609  HA  SER A  42      44.880  44.830  42.080  1.00  0.00           H
ATOM    610  CB  SER A  42      44.060  46.660  41.320  1.00  0.00           C
ATOM    611  HB1 SER A  42      44.410  47.680  41.080  1.00  0.00           H
ATOM    612  HB2 SER A  42      43.070  46.820  41.800  1.00  0.00           H
ATOM    613  OG  SER A  42      43.750  46.070  40.080  1.00  0.00           O
ATOM    614  HG1 SER A  42      43.180  45.320  40.260  1.00  0.00           H
ATOM    615  C   SER A  42      46.510  46.080  41.360  1.00  0.00           C
ATOM    616  O   SER A  42      47.140  47.120  41.410  1.00  0.00           O
ATOM    617  N   LYS A  43      47.070  45.080  40.510  1.00  0.00           N
ATOM    618  HN  LYS A  43      46.570  44.220  40.410  1.00  0.00           H
ATOM    619  CA  LYS A  43      48.140  45.310  39.700  1.00  0.00           C
ATOM    620  HA  LYS A  43      49.010  45.670  40.230  1.00  0.00           H
ATOM    621  CB  LYS A  43      48.440  44.000  38.900  1.00  0.00           C
ATOM    622  HB1 LYS A  43      49.290  44.070  38.190  1.00  0.00           H
ATOM    623  HB2 LYS A  43      47.580  43.660  38.290  1.00  0.00           H
ATOM    624  CG  LYS A  43      48.930  42.780  39.720  1.00  0.00           C
ATOM    625  HG1 LYS A  43      49.070  41.950  38.990  1.00  0.00           H
ATOM    626  HG2 LYS A  43      48.210  42.440  40.510  1.00  0.00           H
ATOM    627  CD  LYS A  43      50.320  43.010  40.420  1.00  0.00           C
ATOM    628  HD1 LYS A  43      51.050  43.410  39.680  1.00  0.00           H
ATOM    629  HD2 LYS A  43      50.280  43.840  41.160  1.00  0.00           H
ATOM    630  CE  LYS A  43      50.970  41.750  40.990  1.00  0.00           C
ATOM    631  HE1 LYS A  43      51.900  42.080  41.510  1.00  0.00           H
ATOM    632  HE2 LYS A  43      51.230  41.050  40.170  1.00  0.00           H
ATOM    633  NZ  LYS A  43      50.020  41.030  41.910  1.00  0.00           N
ATOM    634  HZ1 LYS A  43      49.350  40.420  41.390  1.00  0.00           H
ATOM    635  HZ2 LYS A  43      50.620  40.390  42.470  1.00  0.00           H
ATOM    636  HZ3 LYS A  43      49.540  41.730  42.500  1.00  0.00           H
ATOM    637  C   LYS A  43      48.010  46.440  38.680  1.00  0.00           C
ATOM    638  O   LYS A  43      47.060  46.440  37.860  1.00  0.00           O
ATOM    639  N   THR A  44      48.980  47.340  38.680  1.00  0.00           N
ATOM    640  HN  THR A  44      49.720  47.260  39.340  1.00  0.00           H
ATOM    641  CA  THR A  44      49.070  48.450  37.800  1.00  0.00           C
ATOM    642  HA  THR A  44      48.240  49.120  37.940  1.00  0.00           H
ATOM    643  CB  THR A  44      50.380  49.240  37.910  1.00  0.00           C
ATOM    644  HB  THR A  44      50.520  49.590  38.960  1.00  0.00           H
ATOM    645  OG1 THR A  44      50.350  50.450  37.230  1.00  0.00           O
ATOM    646  HG1 THR A  44      51.200  50.890  37.230  1.00  0.00           H
ATOM    647  CG2 THR A  44      51.630  48.520  37.560  1.00  0.00           C
ATOM    648 HG21 THR A  44      51.820  47.780  38.360  1.00  0.00           H
ATOM    649 HG22 THR A  44      51.620  47.940  36.610  1.00  0.00           H
ATOM    650 HG23 THR A  44      52.570  49.120  37.650  1.00  0.00           H
ATOM    651  C   THR A  44      48.910  48.080  36.360  1.00  0.00           C
ATOM    652  O   THR A  44      49.410  47.150  35.780  1.00  0.00           O
ATOM    653  N   LYS A  45      47.990  48.810  35.710  1.00  0.00           N
ATOM    654  HN  LYS A  45      47.570  49.610  36.150  1.00  0.00           H
ATOM    655  CA  LYS A  45      47.600  48.570  34.310  1.00  0.00           C
ATOM    656  HA  LYS A  45      47.840  47.550  34.060  1.00  0.00           H
ATOM    657  CB  LYS A  45      46.080  48.820  34.160  1.00  0.00           C
ATOM    658  HB1 LYS A  45      45.730  48.610  33.130  1.00  0.00           H
ATOM    659  HB2 LYS A  45      45.870  49.900  34.310  1.00  0.00           H
ATOM    660  CG  LYS A  45      45.170  48.010  35.090  1.00  0.00           C
ATOM    661  HG1 LYS A  45      44.310  48.650  35.380  1.00  0.00           H
ATOM    662  HG2 LYS A  45      45.690  47.720  36.030  1.00  0.00           H
ATOM    663  CD  LYS A  45      44.680  46.690  34.620  1.00  0.00           C
ATOM    664  HD1 LYS A  45      44.150  46.860  33.660  1.00  0.00           H
ATOM    665  HD2 LYS A  45      45.450  45.940  34.360  1.00  0.00           H
ATOM    666  CE  LYS A  45      43.650  45.990  35.580  1.00  0.00           C
ATOM    667  HE1 LYS A  45      43.570  44.930  35.260  1.00  0.00           H
ATOM    668  HE2 LYS A  45      42.660  46.480  35.440  1.00  0.00           H
ATOM    669  NZ  LYS A  45      44.030  46.000  37.010  1.00  0.00           N
ATOM    670  HZ1 LYS A  45      43.850  46.950  37.380  1.00  0.00           H
ATOM    671  HZ2 LYS A  45      43.470  45.320  37.570  1.00  0.00           H
ATOM    672  HZ3 LYS A  45      45.020  45.700  37.030  1.00  0.00           H
ATOM    673  C   LYS A  45      48.270  49.420  33.270  1.00  0.00           C
ATOM    674  O   LYS A  45      48.040  49.390  32.050  1.00  0.00           O
ATOM    675  N   GLU A  46      49.260  50.210  33.770  1.00  0.00           N
ATOM    676  HN  GLU A  46      49.400  50.310  34.750  1.00  0.00           H
ATOM    677  CA  GLU A  46      50.320  50.680  32.930  1.00  0.00           C
ATOM    678  HA  GLU A  46      49.790  51.200  32.150  1.00  0.00           H
ATOM    679  CB  GLU A  46      51.230  51.650  33.670  1.00  0.00           C
ATOM    680  HB1 GLU A  46      52.100  51.960  33.060  1.00  0.00           H
ATOM    681  HB2 GLU A  46      51.680  51.120  34.540  1.00  0.00           H
ATOM    682  CG  GLU A  46      50.470  52.880  34.320  1.00  0.00           C
ATOM    683  HG1 GLU A  46      51.170  53.550  34.860  1.00  0.00           H
ATOM    684  HG2 GLU A  46      49.670  52.520  35.000  1.00  0.00           H
ATOM    685  CD  GLU A  46      49.660  53.690  33.330  1.00  0.00           C
ATOM    686  OE1 GLU A  46      50.190  54.150  32.300  1.00  0.00           O
ATOM    687  OE2 GLU A  46      48.510  53.980  33.670  1.00  0.00           O
ATOM    688  C   GLU A  46      51.170  49.610  32.240  1.00  0.00           C
ATOM    689  O   GLU A  46      51.380  48.520  32.820  1.00  0.00           O
ATOM    690  N   GLY A  47      51.710  50.030  31.020  1.00  0.00           N
ATOM    691  HN  GLY A  47      51.530  50.960  30.710  1.00  0.00           H
ATOM    692  CA  GLY A  47      52.570  49.130  30.230  1.00  0.00           C
ATOM    693  HA1 GLY A  47      52.770  49.680  29.320  1.00  0.00           H
ATOM    694  HA2 GLY A  47      53.490  49.000  30.790  1.00  0.00           H
ATOM    695  C   GLY A  47      52.190  47.670  29.900  1.00  0.00           C
ATOM    696  O   GLY A  47      51.200  47.080  30.190  1.00  0.00           O
ATOM    697  N   VAL A  48      53.140  47.050  29.270  1.00  0.00           N
ATOM    698  HN  VAL A  48      53.930  47.590  28.980  1.00  0.00           H
ATOM    699  CA  VAL A  48      53.040  45.710  28.650  1.00  0.00           C
ATOM    700  HA  VAL A  48      52.400  45.050  29.210  1.00  0.00           H
ATOM    701  CB  VAL A  48      52.650  45.730  27.160  1.00  0.00           C
ATOM    702  HB  VAL A  48      53.040  44.790  26.710  1.00  0.00           H
ATOM    703  CG1 VAL A  48      51.110  45.720  27.060  1.00  0.00           C
ATOM    704 HG11 VAL A  48      50.760  45.950  26.030  1.00  0.00           H
ATOM    705 HG12 VAL A  48      50.770  44.710  27.370  1.00  0.00           H
ATOM    706 HG13 VAL A  48      50.600  46.440  27.740  1.00  0.00           H
ATOM    707  CG2 VAL A  48      53.220  46.910  26.380  1.00  0.00           C
ATOM    708 HG21 VAL A  48      52.840  47.840  26.860  1.00  0.00           H
ATOM    709 HG22 VAL A  48      54.330  46.850  26.420  1.00  0.00           H
ATOM    710 HG23 VAL A  48      52.890  46.870  25.320  1.00  0.00           H
ATOM    711  C   VAL A  48      54.360  44.980  28.830  1.00  0.00           C
ATOM    712  O   VAL A  48      55.480  45.530  28.900  1.00  0.00           O
ATOM    713  N   VAL A  49      54.220  43.700  29.040  1.00  0.00           N
ATOM    714  HN  VAL A  49      53.370  43.200  28.890  1.00  0.00           H
ATOM    715  CA  VAL A  49      55.320  42.970  29.660  1.00  0.00           C
ATOM    716  HA  VAL A  49      56.300  43.410  29.590  1.00  0.00           H
ATOM    717  CB  VAL A  49      54.910  42.700  31.080  1.00  0.00           C
ATOM    718  HB  VAL A  49      53.850  42.390  30.980  1.00  0.00           H
ATOM    719  CG1 VAL A  49      55.760  41.570  31.730  1.00  0.00           C
ATOM    720 HG11 VAL A  49      55.650  40.540  31.310  1.00  0.00           H
ATOM    721 HG12 VAL A  49      56.830  41.810  31.550  1.00  0.00           H
ATOM    722 HG13 VAL A  49      55.470  41.410  32.790  1.00  0.00           H
ATOM    723  CG2 VAL A  49      55.040  43.980  31.900  1.00  0.00           C
ATOM    724 HG21 VAL A  49      56.120  44.150  32.100  1.00  0.00           H
ATOM    725 HG22 VAL A  49      54.620  44.880  31.400  1.00  0.00           H
ATOM    726 HG23 VAL A  49      54.490  43.750  32.840  1.00  0.00           H
ATOM    727  C   VAL A  49      55.330  41.720  28.920  1.00  0.00           C
ATOM    728  O   VAL A  49      54.270  41.200  28.570  1.00  0.00           O
ATOM    729  N   HIS A  50      56.490  41.270  28.540  1.00  0.00           N
ATOM    730  HN  HIS A  50      57.340  41.770  28.700  1.00  0.00           H
ATOM    731  CA  HIS A  50      56.720  40.020  27.760  1.00  0.00           C
ATOM    732  HA  HIS A  50      56.170  40.050  26.840  1.00  0.00           H
ATOM    733  CB  HIS A  50      58.170  39.870  27.460  1.00  0.00           C
ATOM    734  HB1 HIS A  50      58.440  38.900  26.980  1.00  0.00           H
ATOM    735  HB2 HIS A  50      58.860  40.050  28.320  1.00  0.00           H
ATOM    736  ND1 HIS A  50      59.860  40.560  25.870  1.00  0.00           N
ATOM    737  CG  HIS A  50      58.630  40.830  26.430  1.00  0.00           C
ATOM    738  CE1 HIS A  50      60.050  41.460  24.980  1.00  0.00           C
ATOM    739  HE1 HIS A  50      61.000  41.630  24.470  1.00  0.00           H
ATOM    740  NE2 HIS A  50      58.980  42.380  24.950  1.00  0.00           N
ATOM    741  HE2 HIS A  50      58.970  43.120  24.290  1.00  0.00           H
ATOM    742  CD2 HIS A  50      58.080  41.890  25.870  1.00  0.00           C
ATOM    743  HD2 HIS A  50      57.180  42.440  26.100  1.00  0.00           H
ATOM    744  C   HIS A  50      56.350  38.740  28.500  1.00  0.00           C
ATOM    745  O   HIS A  50      55.730  37.830  27.900  1.00  0.00           O
ATOM    746  N   GLY A  51      56.710  38.600  29.840  1.00  0.00           N
ATOM    747  HN  GLY A  51      57.320  39.300  30.200  1.00  0.00           H
ATOM    748  CA  GLY A  51      56.270  37.590  30.800  1.00  0.00           C
ATOM    749  HA1 GLY A  51      56.790  36.670  30.540  1.00  0.00           H
ATOM    750  HA2 GLY A  51      56.550  37.900  31.790  1.00  0.00           H
ATOM    751  C   GLY A  51      54.840  37.230  30.810  1.00  0.00           C
ATOM    752  O   GLY A  51      54.040  37.970  30.320  1.00  0.00           O
ATOM    753  N   VAL A  52      54.460  36.030  31.290  1.00  0.00           N
ATOM    754  HN  VAL A  52      55.040  35.360  31.750  1.00  0.00           H
ATOM    755  CA  VAL A  52      53.090  35.710  31.350  1.00  0.00           C
ATOM    756  HA  VAL A  52      52.540  35.970  30.450  1.00  0.00           H
ATOM    757  CB  VAL A  52      52.770  34.210  31.480  1.00  0.00           C
ATOM    758  HB  VAL A  52      53.350  33.660  30.710  1.00  0.00           H
ATOM    759  CG1 VAL A  52      53.070  33.510  32.770  1.00  0.00           C
ATOM    760 HG11 VAL A  52      54.140  33.250  32.790  1.00  0.00           H
ATOM    761 HG12 VAL A  52      52.930  34.200  33.640  1.00  0.00           H
ATOM    762 HG13 VAL A  52      52.400  32.670  33.050  1.00  0.00           H
ATOM    763  CG2 VAL A  52      51.310  33.950  31.030  1.00  0.00           C
ATOM    764 HG21 VAL A  52      50.600  34.130  31.860  1.00  0.00           H
ATOM    765 HG22 VAL A  52      50.980  34.500  30.120  1.00  0.00           H
ATOM    766 HG23 VAL A  52      51.190  32.900  30.690  1.00  0.00           H
ATOM    767  C   VAL A  52      52.400  36.550  32.490  1.00  0.00           C
ATOM    768  O   VAL A  52      53.080  36.780  33.510  1.00  0.00           O
ATOM    769  N   ALA A  53      51.110  37.010  32.410  1.00  0.00           N
ATOM    770  HN  ALA A  53      50.550  36.850  31.600  1.00  0.00           H
ATOM    771  CA  ALA A  53      50.500  37.820  33.420  1.00  0.00           C
ATOM    772  HA  ALA A  53      51.260  38.470  33.840  1.00  0.00           H
ATOM    773  CB  ALA A  53      49.450  38.660  32.660  1.00  0.00           C
ATOM    774  HB1 ALA A  53      49.070  39.530  33.240  1.00  0.00           H
ATOM    775  HB2 ALA A  53      49.980  39.060  31.770  1.00  0.00           H
ATOM    776  HB3 ALA A  53      48.610  38.000  32.360  1.00  0.00           H
ATOM    777  C   ALA A  53      49.870  37.030  34.570  1.00  0.00           C
ATOM    778  O   ALA A  53      49.760  37.520  35.700  1.00  0.00           O
ATOM    779  N   THR A  54      49.400  35.840  34.300  1.00  0.00           N
ATOM    780  HN  THR A  54      49.590  35.410  33.420  1.00  0.00           H
ATOM    781  CA  THR A  54      48.950  34.900  35.320  1.00  0.00           C
ATOM    782  HA  THR A  54      49.690  34.970  36.110  1.00  0.00           H
ATOM    783  CB  THR A  54      47.560  35.120  35.860  1.00  0.00           C
ATOM    784  HB  THR A  54      47.440  36.180  36.180  1.00  0.00           H
ATOM    785  OG1 THR A  54      47.130  34.370  36.970  1.00  0.00           O
ATOM    786  HG1 THR A  54      47.830  34.370  37.640  1.00  0.00           H
ATOM    787  CG2 THR A  54      46.530  34.810  34.750  1.00  0.00           C
ATOM    788 HG21 THR A  54      46.280  33.730  34.760  1.00  0.00           H
ATOM    789 HG22 THR A  54      45.630  35.360  35.120  1.00  0.00           H
ATOM    790 HG23 THR A  54      46.820  35.130  33.730  1.00  0.00           H
ATOM    791  C   THR A  54      49.140  33.560  34.730  1.00  0.00           C
ATOM    792  O   THR A  54      49.110  33.380  33.480  1.00  0.00           O
ATOM    793  N   VAL A  55      49.250  32.560  35.610  1.00  0.00           N
ATOM    794  HN  VAL A  55      49.050  32.810  36.550  1.00  0.00           H
ATOM    795  CA  VAL A  55      49.360  31.080  35.240  1.00  0.00           C
ATOM    796  HA  VAL A  55      50.010  31.070  34.370  1.00  0.00           H
ATOM    797  CB  VAL A  55      49.990  30.370  36.440  1.00  0.00           C
ATOM    798  HB  VAL A  55      49.520  30.630  37.410  1.00  0.00           H
ATOM    799  CG1 VAL A  55      49.970  28.840  36.370  1.00  0.00           C
ATOM    800 HG11 VAL A  55      50.560  28.480  35.500  1.00  0.00           H
ATOM    801 HG12 VAL A  55      50.350  28.460  37.340  1.00  0.00           H
ATOM    802 HG13 VAL A  55      48.920  28.470  36.360  1.00  0.00           H
ATOM    803  CG2 VAL A  55      51.470  30.720  36.520  1.00  0.00           C
ATOM    804 HG21 VAL A  55      51.870  30.180  37.400  1.00  0.00           H
ATOM    805 HG22 VAL A  55      52.100  30.330  35.690  1.00  0.00           H
ATOM    806 HG23 VAL A  55      51.570  31.820  36.680  1.00  0.00           H
ATOM    807  C   VAL A  55      48.070  30.530  34.720  1.00  0.00           C
ATOM    808  O   VAL A  55      47.050  30.850  35.180  1.00  0.00           O
ATOM    809  N   ALA A  56      48.210  29.640  33.690  1.00  0.00           N
ATOM    810  HN  ALA A  56      49.100  29.540  33.250  1.00  0.00           H
ATOM    811  CA  ALA A  56      47.130  28.980  33.000  1.00  0.00           C
ATOM    812  HA  ALA A  56      46.280  28.930  33.660  1.00  0.00           H
ATOM    813  CB  ALA A  56      46.670  29.590  31.620  1.00  0.00           C
ATOM    814  HB1 ALA A  56      47.460  29.780  30.860  1.00  0.00           H
ATOM    815  HB2 ALA A  56      45.880  29.000  31.110  1.00  0.00           H
ATOM    816  HB3 ALA A  56      46.250  30.610  31.760  1.00  0.00           H
ATOM    817  C   ALA A  56      47.580  27.450  32.880  1.00  0.00           C
ATOM    818  O   ALA A  56      46.760  26.610  33.200  1.00  0.00           O
ATOM    819  N   GLU A  57      48.850  27.210  32.460  1.00  0.00           N
ATOM    820  HN  GLU A  57      49.520  27.950  32.340  1.00  0.00           H
ATOM    821  CA  GLU A  57      49.250  25.920  31.890  1.00  0.00           C
ATOM    822  HA  GLU A  57      48.300  25.460  31.660  1.00  0.00           H
ATOM    823  CB  GLU A  57      50.240  25.950  30.580  1.00  0.00           C
ATOM    824  HB1 GLU A  57      50.270  24.890  30.230  1.00  0.00           H
ATOM    825  HB2 GLU A  57      51.240  26.310  30.900  1.00  0.00           H
ATOM    826  CG  GLU A  57      49.770  26.860  29.470  1.00  0.00           C
ATOM    827  HG1 GLU A  57      49.000  27.560  29.850  1.00  0.00           H
ATOM    828  HG2 GLU A  57      49.130  26.500  28.630  1.00  0.00           H
ATOM    829  CD  GLU A  57      50.810  27.820  28.820  1.00  0.00           C
ATOM    830  OE1 GLU A  57      51.890  27.330  28.370  1.00  0.00           O
ATOM    831  OE2 GLU A  57      50.600  29.100  28.890  1.00  0.00           O
ATOM    832  C   GLU A  57      49.820  25.050  32.930  1.00  0.00           C
ATOM    833  O   GLU A  57      50.430  25.550  33.890  1.00  0.00           O
ATOM    834  N   LYS A  58      49.750  23.720  32.750  1.00  0.00           N
ATOM    835  HN  LYS A  58      49.160  23.470  31.980  1.00  0.00           H
ATOM    836  CA  LYS A  58      50.430  22.650  33.550  1.00  0.00           C
ATOM    837  HA  LYS A  58      50.150  22.660  34.590  1.00  0.00           H
ATOM    838  CB  LYS A  58      50.120  21.330  32.840  1.00  0.00           C
ATOM    839  HB1 LYS A  58      50.480  21.260  31.800  1.00  0.00           H
ATOM    840  HB2 LYS A  58      49.020  21.160  32.880  1.00  0.00           H
ATOM    841  CG  LYS A  58      50.860  20.120  33.460  1.00  0.00           C
ATOM    842  HG1 LYS A  58      51.940  20.170  33.210  1.00  0.00           H
ATOM    843  HG2 LYS A  58      50.450  19.240  32.930  1.00  0.00           H
ATOM    844  CD  LYS A  58      50.740  19.820  34.980  1.00  0.00           C
ATOM    845  HD1 LYS A  58      51.310  18.980  35.420  1.00  0.00           H
ATOM    846  HD2 LYS A  58      51.150  20.710  35.520  1.00  0.00           H
ATOM    847  CE  LYS A  58      49.270  19.820  35.460  1.00  0.00           C
ATOM    848  HE1 LYS A  58      48.820  20.800  35.200  1.00  0.00           H
ATOM    849  HE2 LYS A  58      49.340  19.780  36.570  1.00  0.00           H
ATOM    850  NZ  LYS A  58      48.540  18.700  34.940  1.00  0.00           N
ATOM    851  HZ1 LYS A  58      49.070  17.810  34.790  1.00  0.00           H
ATOM    852  HZ2 LYS A  58      47.710  18.460  35.520  1.00  0.00           H
ATOM    853  HZ3 LYS A  58      48.080  18.840  34.020  1.00  0.00           H
ATOM    854  C   LYS A  58      51.930  22.830  33.460  1.00  0.00           C
ATOM    855  O   LYS A  58      52.430  23.150  32.380  1.00  0.00           O
ATOM    856  N   THR A  59      52.540  22.790  34.650  1.00  0.00           N
ATOM    857  HN  THR A  59      52.070  22.640  35.520  1.00  0.00           H
ATOM    858  CA  THR A  59      53.990  22.950  34.840  1.00  0.00           C
ATOM    859  HA  THR A  59      54.200  24.000  34.960  1.00  0.00           H
ATOM    860  CB  THR A  59      54.380  22.340  36.250  1.00  0.00           C
ATOM    861  HB  THR A  59      54.150  21.250  36.230  1.00  0.00           H
ATOM    862  OG1 THR A  59      53.610  23.050  37.230  1.00  0.00           O
ATOM    863  HG1 THR A  59      53.760  22.600  38.070  1.00  0.00           H
ATOM    864  CG2 THR A  59      55.840  22.540  36.670  1.00  0.00           C
ATOM    865 HG21 THR A  59      56.300  23.490  36.320  1.00  0.00           H
ATOM    866 HG22 THR A  59      56.110  22.330  37.720  1.00  0.00           H
ATOM    867 HG23 THR A  59      56.380  21.750  36.110  1.00  0.00           H
ATOM    868  C   THR A  59      55.040  22.450  33.850  1.00  0.00           C
ATOM    869  O   THR A  59      54.990  21.350  33.270  1.00  0.00           O
ATOM    870  N   LYS A  60      56.010  23.310  33.670  1.00  0.00           N
ATOM    871  HN  LYS A  60      55.930  24.200  34.100  1.00  0.00           H
ATOM    872  CA  LYS A  60      57.080  23.210  32.690  1.00  0.00           C
ATOM    873  HA  LYS A  60      56.930  22.330  32.090  1.00  0.00           H
ATOM    874  CB  LYS A  60      57.270  24.540  31.870  1.00  0.00           C
ATOM    875  HB1 LYS A  60      57.940  24.200  31.050  1.00  0.00           H
ATOM    876  HB2 LYS A  60      57.840  25.260  32.490  1.00  0.00           H
ATOM    877  CG  LYS A  60      56.000  25.170  31.330  1.00  0.00           C
ATOM    878  HG1 LYS A  60      56.310  26.120  30.840  1.00  0.00           H
ATOM    879  HG2 LYS A  60      55.480  25.520  32.240  1.00  0.00           H
ATOM    880  CD  LYS A  60      55.070  24.290  30.380  1.00  0.00           C
ATOM    881  HD1 LYS A  60      55.600  23.840  29.510  1.00  0.00           H
ATOM    882  HD2 LYS A  60      54.800  23.460  31.060  1.00  0.00           H
ATOM    883  CE  LYS A  60      53.820  24.960  29.960  1.00  0.00           C
ATOM    884  HE1 LYS A  60      53.470  25.580  30.810  1.00  0.00           H
ATOM    885  HE2 LYS A  60      53.100  24.210  29.570  1.00  0.00           H
ATOM    886  NZ  LYS A  60      54.200  25.940  28.900  1.00  0.00           N
ATOM    887  HZ1 LYS A  60      54.880  26.610  29.330  1.00  0.00           H
ATOM    888  HZ2 LYS A  60      54.650  25.300  28.210  1.00  0.00           H
ATOM    889  HZ3 LYS A  60      53.420  26.480  28.470  1.00  0.00           H
ATOM    890  C   LYS A  60      58.330  22.930  33.430  1.00  0.00           C
ATOM    891  O   LYS A  60      58.580  23.500  34.540  1.00  0.00           O
ATOM    892  N   GLU A  61      59.180  22.010  32.930  1.00  0.00           N
ATOM    893  HN  GLU A  61      58.970  21.510  32.090  1.00  0.00           H
ATOM    894  CA  GLU A  61      60.270  21.520  33.780  1.00  0.00           C
ATOM    895  HA  GLU A  61      60.110  21.690  34.830  1.00  0.00           H
ATOM    896  CB  GLU A  61      60.350  19.950  33.560  1.00  0.00           C
ATOM    897  HB1 GLU A  61      59.340  19.560  33.810  1.00  0.00           H
ATOM    898  HB2 GLU A  61      61.080  19.560  34.310  1.00  0.00           H
ATOM    899  CG  GLU A  61      60.910  19.480  32.200  1.00  0.00           C
ATOM    900  HG1 GLU A  61      62.000  19.680  32.090  1.00  0.00           H
ATOM    901  HG2 GLU A  61      60.490  20.170  31.430  1.00  0.00           H
ATOM    902  CD  GLU A  61      60.630  18.050  31.910  1.00  0.00           C
ATOM    903  OE1 GLU A  61      61.330  17.140  32.500  1.00  0.00           O
ATOM    904  OE2 GLU A  61      59.680  17.790  31.120  1.00  0.00           O
ATOM    905  C   GLU A  61      61.620  22.030  33.450  1.00  0.00           C
ATOM    906  O   GLU A  61      62.650  21.760  34.120  1.00  0.00           O
ATOM    907  N   GLN A  62      61.650  22.940  32.400  1.00  0.00           N
ATOM    908  HN  GLN A  62      60.740  23.090  32.020  1.00  0.00           H
ATOM    909  CA  GLN A  62      62.740  23.880  32.030  1.00  0.00           C
ATOM    910  HA  GLN A  62      63.650  23.590  32.530  1.00  0.00           H
ATOM    911  CB  GLN A  62      63.060  23.870  30.520  1.00  0.00           C
ATOM    912  HB1 GLN A  62      63.980  24.500  30.450  1.00  0.00           H
ATOM    913  HB2 GLN A  62      62.300  24.480  29.990  1.00  0.00           H
ATOM    914  CG  GLN A  62      63.100  22.470  29.900  1.00  0.00           C
ATOM    915  HG1 GLN A  62      62.160  21.890  29.990  1.00  0.00           H
ATOM    916  HG2 GLN A  62      63.910  21.920  30.420  1.00  0.00           H
ATOM    917  CD  GLN A  62      63.430  22.400  28.450  1.00  0.00           C
ATOM    918  OE1 GLN A  62      63.650  23.320  27.710  1.00  0.00           O
ATOM    919  NE2 GLN A  62      63.580  21.080  27.950  1.00  0.00           N
ATOM    920 HE21 GLN A  62      63.660  20.280  28.540  1.00  0.00           H
ATOM    921 HE22 GLN A  62      63.850  21.060  26.990  1.00  0.00           H
ATOM    922  C   GLN A  62      62.420  25.320  32.390  1.00  0.00           C
ATOM    923  O   GLN A  62      61.250  25.670  32.210  1.00  0.00           O
ATOM    924  N   VAL A  63      63.410  26.140  32.920  1.00  0.00           N
ATOM    925  HN  VAL A  63      64.350  25.840  33.060  1.00  0.00           H
ATOM    926  CA  VAL A  63      63.260  27.520  33.380  1.00  0.00           C
ATOM    927  HA  VAL A  63      62.280  27.510  33.820  1.00  0.00           H
ATOM    928  CB  VAL A  63      64.350  28.070  34.360  1.00  0.00           C
ATOM    929  HB  VAL A  63      64.100  29.080  34.740  1.00  0.00           H
ATOM    930  CG1 VAL A  63      64.340  27.260  35.670  1.00  0.00           C
ATOM    931 HG11 VAL A  63      63.360  27.290  36.190  1.00  0.00           H
ATOM    932 HG12 VAL A  63      64.550  26.200  35.400  1.00  0.00           H
ATOM    933 HG13 VAL A  63      65.190  27.660  36.270  1.00  0.00           H
ATOM    934  CG2 VAL A  63      65.750  28.120  33.730  1.00  0.00           C
ATOM    935 HG21 VAL A  63      66.470  28.270  34.570  1.00  0.00           H
ATOM    936 HG22 VAL A  63      66.020  27.070  33.510  1.00  0.00           H
ATOM    937 HG23 VAL A  63      65.960  28.880  32.940  1.00  0.00           H
ATOM    938  C   VAL A  63      63.120  28.450  32.200  1.00  0.00           C
ATOM    939  O   VAL A  63      62.490  29.480  32.360  1.00  0.00           O
ATOM    940  N   THR A  64      63.740  28.160  31.090  1.00  0.00           N
ATOM    941  HN  THR A  64      64.300  27.340  31.120  1.00  0.00           H
ATOM    942  CA  THR A  64      63.650  28.930  29.850  1.00  0.00           C
ATOM    943  HA  THR A  64      63.500  29.980  30.070  1.00  0.00           H
ATOM    944  CB  THR A  64      64.960  28.670  28.960  1.00  0.00           C
ATOM    945  HB  THR A  64      64.850  29.080  27.930  1.00  0.00           H
ATOM    946  OG1 THR A  64      65.270  27.320  28.760  1.00  0.00           O
ATOM    947  HG1 THR A  64      64.650  27.050  28.080  1.00  0.00           H
ATOM    948  CG2 THR A  64      66.230  29.260  29.610  1.00  0.00           C
ATOM    949 HG21 THR A  64      67.030  29.450  28.860  1.00  0.00           H
ATOM    950 HG22 THR A  64      65.970  30.250  30.030  1.00  0.00           H
ATOM    951 HG23 THR A  64      66.540  28.660  30.500  1.00  0.00           H
ATOM    952  C   THR A  64      62.460  28.570  29.000  1.00  0.00           C
ATOM    953  O   THR A  64      62.380  29.050  27.850  1.00  0.00           O
ATOM    954  N   ASN A  65      61.470  27.800  29.470  1.00  0.00           N
ATOM    955  HN  ASN A  65      61.590  27.530  30.430  1.00  0.00           H
ATOM    956  CA  ASN A  65      60.260  27.490  28.720  1.00  0.00           C
ATOM    957  HA  ASN A  65      60.550  27.590  27.690  1.00  0.00           H
ATOM    958  CB  ASN A  65      59.860  26.010  28.960  1.00  0.00           C
ATOM    959  HB1 ASN A  65      59.430  25.990  29.980  1.00  0.00           H
ATOM    960  HB2 ASN A  65      60.810  25.450  28.800  1.00  0.00           H
ATOM    961  CG  ASN A  65      58.850  25.400  28.030  1.00  0.00           C
ATOM    962  OD1 ASN A  65      58.360  25.970  27.080  1.00  0.00           O
ATOM    963  ND2 ASN A  65      58.520  24.070  28.300  1.00  0.00           N
ATOM    964 HD21 ASN A  65      57.890  23.770  27.590  1.00  0.00           H
ATOM    965 HD22 ASN A  65      58.940  23.630  29.100  1.00  0.00           H
ATOM    966  C   ASN A  65      59.160  28.480  29.050  1.00  0.00           C
ATOM    967  O   ASN A  65      58.790  28.710  30.200  1.00  0.00           O
ATOM    968  N   VAL A  66      58.460  29.010  27.990  1.00  0.00           N
ATOM    969  HN  VAL A  66      58.790  28.940  27.050  1.00  0.00           H
ATOM    970  CA  VAL A  66      57.290  29.900  28.160  1.00  0.00           C
ATOM    971  HA  VAL A  66      57.500  30.670  28.880  1.00  0.00           H
ATOM    972  CB  VAL A  66      56.940  30.550  26.840  1.00  0.00           C
ATOM    973  HB  VAL A  66      56.160  31.340  26.750  1.00  0.00           H
ATOM    974  CG1 VAL A  66      58.120  31.180  26.230  1.00  0.00           C
ATOM    975 HG11 VAL A  66      58.900  30.520  25.800  1.00  0.00           H
ATOM    976 HG12 VAL A  66      57.900  32.040  25.550  1.00  0.00           H
ATOM    977 HG13 VAL A  66      58.610  31.780  27.030  1.00  0.00           H
ATOM    978  CG2 VAL A  66      56.360  29.510  25.910  1.00  0.00           C
ATOM    979 HG21 VAL A  66      55.440  29.060  26.340  1.00  0.00           H
ATOM    980 HG22 VAL A  66      56.080  29.960  24.930  1.00  0.00           H
ATOM    981 HG23 VAL A  66      57.130  28.780  25.580  1.00  0.00           H
ATOM    982  C   VAL A  66      56.010  29.280  28.760  1.00  0.00           C
ATOM    983  O   VAL A  66      55.620  28.120  28.550  1.00  0.00           O
ATOM    984  N   GLY A  67      55.250  30.150  29.460  1.00  0.00           N
ATOM    985  HN  GLY A  67      55.530  31.080  29.710  1.00  0.00           H
ATOM    986  CA  GLY A  67      53.860  29.900  29.980  1.00  0.00           C
ATOM    987  HA1 GLY A  67      53.540  30.800  30.470  1.00  0.00           H
ATOM    988  HA2 GLY A  67      53.210  29.680  29.140  1.00  0.00           H
ATOM    989  C   GLY A  67      53.740  28.830  31.020  1.00  0.00           C
ATOM    990  O   GLY A  67      54.620  27.960  31.170  1.00  0.00           O
ATOM    991  N   GLY A  68      52.590  28.730  31.770  1.00  0.00           N
ATOM    992  HN  GLY A  68      51.900  29.400  31.510  1.00  0.00           H
ATOM    993  CA  GLY A  68      52.500  27.820  32.880  1.00  0.00           C
ATOM    994  HA1 GLY A  68      51.490  27.920  33.250  1.00  0.00           H
ATOM    995  HA2 GLY A  68      52.600  26.810  32.520  1.00  0.00           H
ATOM    996  C   GLY A  68      53.430  28.050  33.990  1.00  0.00           C
ATOM    997  O   GLY A  68      54.170  29.010  34.080  1.00  0.00           O
ATOM    998  N   ALA A  69      53.400  27.170  34.980  1.00  0.00           N
ATOM    999  HN  ALA A  69      52.720  26.450  35.070  1.00  0.00           H
ATOM   1000  CA  ALA A  69      54.380  27.300  36.110  1.00  0.00           C
ATOM   1001  HA  ALA A  69      54.600  28.330  36.370  1.00  0.00           H
ATOM   1002  CB  ALA A  69      53.800  26.750  37.450  1.00  0.00           C
ATOM   1003  HB1 ALA A  69      52.950  27.370  37.810  1.00  0.00           H
ATOM   1004  HB2 ALA A  69      53.540  25.670  37.420  1.00  0.00           H
ATOM   1005  HB3 ALA A  69      54.660  26.850  38.140  1.00  0.00           H
ATOM   1006  C   ALA A  69      55.680  26.630  35.770  1.00  0.00           C
ATOM   1007  O   ALA A  69      55.830  25.760  34.910  1.00  0.00           O
ATOM   1008  N   VAL A  70      56.700  26.930  36.570  1.00  0.00           N
ATOM   1009  HN  VAL A  70      56.710  27.760  37.120  1.00  0.00           H
ATOM   1010  CA  VAL A  70      58.030  26.180  36.480  1.00  0.00           C
ATOM   1011  HA  VAL A  70      58.030  25.550  35.600  1.00  0.00           H
ATOM   1012  CB  VAL A  70      59.300  26.980  36.370  1.00  0.00           C
ATOM   1013  HB  VAL A  70      59.370  27.670  37.240  1.00  0.00           H
ATOM   1014  CG1 VAL A  70      60.600  26.140  36.330  1.00  0.00           C
ATOM   1015 HG11 VAL A  70      60.800  25.530  37.240  1.00  0.00           H
ATOM   1016 HG12 VAL A  70      60.590  25.430  35.480  1.00  0.00           H
ATOM   1017 HG13 VAL A  70      61.420  26.880  36.300  1.00  0.00           H
ATOM   1018  CG2 VAL A  70      59.210  27.740  35.050  1.00  0.00           C
ATOM   1019 HG21 VAL A  70      58.340  28.420  34.990  1.00  0.00           H
ATOM   1020 HG22 VAL A  70      60.240  28.050  34.780  1.00  0.00           H
ATOM   1021 HG23 VAL A  70      59.060  26.950  34.280  1.00  0.00           H
ATOM   1022  C   VAL A  70      58.100  25.260  37.710  1.00  0.00           C
ATOM   1023  O   VAL A  70      57.660  25.600  38.800  1.00  0.00           O
ATOM   1024  N   VAL A  71      58.620  24.020  37.490  1.00  0.00           N
ATOM   1025  HN  VAL A  71      58.810  23.820  36.530  1.00  0.00           H
ATOM   1026  CA  VAL A  71      58.970  23.040  38.510  1.00  0.00           C
ATOM   1027  HA  VAL A  71      58.040  22.740  38.950  1.00  0.00           H
ATOM   1028  CB  VAL A  71      59.510  21.740  37.840  1.00  0.00           C
ATOM   1029  HB  VAL A  71      58.800  21.400  37.060  1.00  0.00           H
ATOM   1030  CG1 VAL A  71      60.920  22.030  37.230  1.00  0.00           C
ATOM   1031 HG11 VAL A  71      61.280  21.120  36.710  1.00  0.00           H
ATOM   1032 HG12 VAL A  71      60.950  22.860  36.490  1.00  0.00           H
ATOM   1033 HG13 VAL A  71      61.650  22.340  38.010  1.00  0.00           H
ATOM   1034  CG2 VAL A  71      59.580  20.630  38.860  1.00  0.00           C
ATOM   1035 HG21 VAL A  71      58.750  20.460  39.580  1.00  0.00           H
ATOM   1036 HG22 VAL A  71      59.640  19.690  38.270  1.00  0.00           H
ATOM   1037 HG23 VAL A  71      60.560  20.660  39.370  1.00  0.00           H
ATOM   1038  C   VAL A  71      59.810  23.570  39.700  1.00  0.00           C
ATOM   1039  O   VAL A  71      60.750  24.370  39.450  1.00  0.00           O
ATOM   1040  N   THR A  72      59.450  23.200  40.980  1.00  0.00           N
ATOM   1041  HN  THR A  72      58.740  22.510  41.140  1.00  0.00           H
ATOM   1042  CA  THR A  72      60.350  23.450  42.130  1.00  0.00           C
ATOM   1043  HA  THR A  72      61.350  23.570  41.750  1.00  0.00           H
ATOM   1044  CB  THR A  72      59.870  24.560  43.170  1.00  0.00           C
ATOM   1045  HB  THR A  72      60.410  24.350  44.110  1.00  0.00           H
ATOM   1046  OG1 THR A  72      58.490  24.430  43.450  1.00  0.00           O
ATOM   1047  HG1 THR A  72      58.370  23.510  43.680  1.00  0.00           H
ATOM   1048  CG2 THR A  72      60.100  26.010  42.780  1.00  0.00           C
ATOM   1049 HG21 THR A  72      59.590  26.400  41.880  1.00  0.00           H
ATOM   1050 HG22 THR A  72      59.600  26.640  43.550  1.00  0.00           H
ATOM   1051 HG23 THR A  72      61.200  26.190  42.730  1.00  0.00           H
ATOM   1052  C   THR A  72      60.530  22.140  42.810  1.00  0.00           C
ATOM   1053  O   THR A  72      59.560  21.400  42.900  1.00  0.00           O
ATOM   1054  N   GLY A  73      61.770  21.890  43.320  1.00  0.00           N
ATOM   1055  HN  GLY A  73      62.510  22.480  43.020  1.00  0.00           H
ATOM   1056  CA  GLY A  73      62.150  20.730  44.180  1.00  0.00           C
ATOM   1057  HA1 GLY A  73      61.500  19.900  43.930  1.00  0.00           H
ATOM   1058  HA2 GLY A  73      63.200  20.510  44.040  1.00  0.00           H
ATOM   1059  C   GLY A  73      61.900  21.200  45.660  1.00  0.00           C
ATOM   1060  O   GLY A  73      61.480  20.450  46.550  1.00  0.00           O
ATOM   1061  N   VAL A  74      62.230  22.490  45.870  1.00  0.00           N
ATOM   1062  HN  VAL A  74      62.630  23.070  45.170  1.00  0.00           H
ATOM   1063  CA  VAL A  74      62.030  23.190  47.090  1.00  0.00           C
ATOM   1064  HA  VAL A  74      62.220  22.490  47.890  1.00  0.00           H
ATOM   1065  CB  VAL A  74      63.060  24.360  47.100  1.00  0.00           C
ATOM   1066  HB  VAL A  74      62.900  24.890  48.060  1.00  0.00           H
ATOM   1067  CG1 VAL A  74      64.450  23.740  47.100  1.00  0.00           C
ATOM   1068 HG11 VAL A  74      65.180  24.560  47.120  1.00  0.00           H
ATOM   1069 HG12 VAL A  74      64.460  23.170  48.050  1.00  0.00           H
ATOM   1070 HG13 VAL A  74      64.730  23.140  46.200  1.00  0.00           H
ATOM   1071  CG2 VAL A  74      62.900  25.310  45.880  1.00  0.00           C
ATOM   1072 HG21 VAL A  74      63.570  26.140  46.180  1.00  0.00           H
ATOM   1073 HG22 VAL A  74      63.320  24.760  45.010  1.00  0.00           H
ATOM   1074 HG23 VAL A  74      61.860  25.670  45.740  1.00  0.00           H
ATOM   1075  C   VAL A  74      60.590  23.750  47.230  1.00  0.00           C
ATOM   1076  O   VAL A  74      59.690  23.530  46.430  1.00  0.00           O
ATOM   1077  N   THR A  75      60.330  24.650  48.220  1.00  0.00           N
ATOM   1078  HN  THR A  75      60.960  24.570  48.990  1.00  0.00           H
ATOM   1079  CA  THR A  75      59.170  25.430  48.460  1.00  0.00           C
ATOM   1080  HA  THR A  75      58.580  25.190  47.580  1.00  0.00           H
ATOM   1081  CB  THR A  75      58.330  25.180  49.740  1.00  0.00           C
ATOM   1082  HB  THR A  75      59.080  24.970  50.540  1.00  0.00           H
ATOM   1083  OG1 THR A  75      57.580  24.030  49.590  1.00  0.00           O
ATOM   1084  HG1 THR A  75      58.230  23.360  49.330  1.00  0.00           H
ATOM   1085  CG2 THR A  75      57.390  26.370  50.120  1.00  0.00           C
ATOM   1086 HG21 THR A  75      56.690  26.070  50.930  1.00  0.00           H
ATOM   1087 HG22 THR A  75      58.070  27.180  50.460  1.00  0.00           H
ATOM   1088 HG23 THR A  75      56.750  26.820  49.330  1.00  0.00           H
ATOM   1089  C   THR A  75      59.530  26.910  48.460  1.00  0.00           C
ATOM   1090  O   THR A  75      60.200  27.330  49.410  1.00  0.00           O
ATOM   1091  N   ALA A  76      59.160  27.720  47.510  1.00  0.00           N
ATOM   1092  HN  ALA A  76      58.390  27.450  46.940  1.00  0.00           H
ATOM   1093  CA  ALA A  76      59.660  29.100  47.280  1.00  0.00           C
ATOM   1094  HA  ALA A  76      60.540  29.350  47.850  1.00  0.00           H
ATOM   1095  CB  ALA A  76      59.870  29.330  45.810  1.00  0.00           C
ATOM   1096  HB1 ALA A  76      60.140  30.330  45.420  1.00  0.00           H
ATOM   1097  HB2 ALA A  76      60.650  28.620  45.470  1.00  0.00           H
ATOM   1098  HB3 ALA A  76      58.950  29.020  45.280  1.00  0.00           H
ATOM   1099  C   ALA A  76      58.580  30.080  47.760  1.00  0.00           C
ATOM   1100  O   ALA A  76      57.430  29.740  47.920  1.00  0.00           O
ATOM   1101  N   VAL A  77      59.060  31.290  48.120  1.00  0.00           N
ATOM   1102  HN  VAL A  77      60.010  31.530  47.960  1.00  0.00           H
ATOM   1103  CA  VAL A  77      58.280  32.420  48.720  1.00  0.00           C
ATOM   1104  HA  VAL A  77      57.820  31.920  49.560  1.00  0.00           H
ATOM   1105  CB  VAL A  77      59.160  33.590  49.110  1.00  0.00           C
ATOM   1106  HB  VAL A  77      59.580  34.170  48.260  1.00  0.00           H
ATOM   1107  CG1 VAL A  77      58.290  34.450  49.950  1.00  0.00           C
ATOM   1108 HG11 VAL A  77      57.700  35.190  49.380  1.00  0.00           H
ATOM   1109 HG12 VAL A  77      57.660  33.800  50.610  1.00  0.00           H
ATOM   1110 HG13 VAL A  77      59.010  35.080  50.510  1.00  0.00           H
ATOM   1111  CG2 VAL A  77      60.350  33.050  49.970  1.00  0.00           C
ATOM   1112 HG21 VAL A  77      60.960  32.340  49.380  1.00  0.00           H
ATOM   1113 HG22 VAL A  77      60.890  33.960  50.310  1.00  0.00           H
ATOM   1114 HG23 VAL A  77      59.870  32.560  50.840  1.00  0.00           H
ATOM   1115  C   VAL A  77      57.170  32.940  47.840  1.00  0.00           C
ATOM   1116  O   VAL A  77      57.370  33.690  46.840  1.00  0.00           O
ATOM   1117  N   ALA A  78      55.870  32.710  48.210  1.00  0.00           N
ATOM   1118  HN  ALA A  78      55.650  32.190  49.030  1.00  0.00           H
ATOM   1119  CA  ALA A  78      54.730  33.210  47.460  1.00  0.00           C
ATOM   1120  HA  ALA A  78      54.860  33.010  46.410  1.00  0.00           H
ATOM   1121  CB  ALA A  78      53.440  32.260  47.750  1.00  0.00           C
ATOM   1122  HB1 ALA A  78      53.700  31.200  47.550  1.00  0.00           H
ATOM   1123  HB2 ALA A  78      53.030  32.350  48.780  1.00  0.00           H
ATOM   1124  HB3 ALA A  78      52.680  32.670  47.050  1.00  0.00           H
ATOM   1125  C   ALA A  78      54.440  34.710  47.710  1.00  0.00           C
ATOM   1126  O   ALA A  78      53.860  35.390  46.870  1.00  0.00           O
ATOM   1127  N   GLN A  79      54.750  35.180  48.970  1.00  0.00           N
ATOM   1128  HN  GLN A  79      55.120  34.650  49.730  1.00  0.00           H
ATOM   1129  CA  GLN A  79      54.530  36.550  49.420  1.00  0.00           C
ATOM   1130  HA  GLN A  79      53.550  36.830  49.070  1.00  0.00           H
ATOM   1131  CB  GLN A  79      54.570  36.610  51.060  1.00  0.00           C
ATOM   1132  HB1 GLN A  79      54.450  37.690  51.310  1.00  0.00           H
ATOM   1133  HB2 GLN A  79      55.560  36.300  51.440  1.00  0.00           H
ATOM   1134  CG  GLN A  79      53.400  35.870  51.830  1.00  0.00           C
ATOM   1135  HG1 GLN A  79      53.400  36.350  52.830  1.00  0.00           H
ATOM   1136  HG2 GLN A  79      53.590  34.770  51.810  1.00  0.00           H
ATOM   1137  CD  GLN A  79      52.080  36.210  51.230  1.00  0.00           C
ATOM   1138  OE1 GLN A  79      51.540  37.270  51.290  1.00  0.00           O
ATOM   1139  NE2 GLN A  79      51.550  35.150  50.450  1.00  0.00           N
ATOM   1140 HE21 GLN A  79      50.850  35.400  49.770  1.00  0.00           H
ATOM   1141 HE22 GLN A  79      51.970  34.240  50.440  1.00  0.00           H
ATOM   1142  C   GLN A  79      55.500  37.570  48.800  1.00  0.00           C
ATOM   1143  O   GLN A  79      56.710  37.290  48.580  1.00  0.00           O
ATOM   1144  N   LYS A  80      55.100  38.850  48.560  1.00  0.00           N
ATOM   1145  HN  LYS A  80      54.200  39.210  48.760  1.00  0.00           H
ATOM   1146  CA  LYS A  80      55.800  39.670  47.560  1.00  0.00           C
ATOM   1147  HA  LYS A  80      56.500  39.070  46.980  1.00  0.00           H
ATOM   1148  CB  LYS A  80      54.700  40.260  46.650  1.00  0.00           C
ATOM   1149  HB1 LYS A  80      55.270  40.900  45.950  1.00  0.00           H
ATOM   1150  HB2 LYS A  80      54.120  40.850  47.400  1.00  0.00           H
ATOM   1151  CG  LYS A  80      53.880  39.110  45.920  1.00  0.00           C
ATOM   1152  HG1 LYS A  80      53.030  39.690  45.480  1.00  0.00           H
ATOM   1153  HG2 LYS A  80      53.610  38.260  46.580  1.00  0.00           H
ATOM   1154  CD  LYS A  80      54.760  38.530  44.790  1.00  0.00           C
ATOM   1155  HD1 LYS A  80      54.930  39.360  44.070  1.00  0.00           H
ATOM   1156  HD2 LYS A  80      55.800  38.220  45.010  1.00  0.00           H
ATOM   1157  CE  LYS A  80      54.060  37.480  43.870  1.00  0.00           C
ATOM   1158  HE1 LYS A  80      53.650  36.740  44.600  1.00  0.00           H
ATOM   1159  HE2 LYS A  80      54.780  36.900  43.260  1.00  0.00           H
ATOM   1160  NZ  LYS A  80      52.960  38.130  43.100  1.00  0.00           N
ATOM   1161  HZ1 LYS A  80      52.120  38.330  43.680  1.00  0.00           H
ATOM   1162  HZ2 LYS A  80      53.410  38.980  42.710  1.00  0.00           H
ATOM   1163  HZ3 LYS A  80      52.700  37.580  42.260  1.00  0.00           H
ATOM   1164  C   LYS A  80      56.590  40.720  48.330  1.00  0.00           C
ATOM   1165  O   LYS A  80      57.270  41.640  47.820  1.00  0.00           O
ATOM   1166  N   THR A  81      56.570  40.640  49.690  1.00  0.00           N
ATOM   1167  HN  THR A  81      55.960  39.980  50.110  1.00  0.00           H
ATOM   1168  CA  THR A  81      57.350  41.420  50.670  1.00  0.00           C
ATOM   1169  HA  THR A  81      57.400  42.480  50.510  1.00  0.00           H
ATOM   1170  CB  THR A  81      56.770  41.260  52.140  1.00  0.00           C
ATOM   1171  HB  THR A  81      57.530  41.590  52.880  1.00  0.00           H
ATOM   1172  OG1 THR A  81      56.410  39.880  52.320  1.00  0.00           O
ATOM   1173  HG1 THR A  81      55.890  39.890  53.130  1.00  0.00           H
ATOM   1174  CG2 THR A  81      55.480  42.020  52.320  1.00  0.00           C
ATOM   1175 HG21 THR A  81      55.720  43.100  52.160  1.00  0.00           H
ATOM   1176 HG22 THR A  81      54.690  41.830  51.560  1.00  0.00           H
ATOM   1177 HG23 THR A  81      55.100  41.990  53.370  1.00  0.00           H
ATOM   1178  C   THR A  81      58.800  41.110  50.720  1.00  0.00           C
ATOM   1179  O   THR A  81      59.560  41.930  51.100  1.00  0.00           O
ATOM   1180  N   VAL A  82      59.110  39.910  50.230  1.00  0.00           N
ATOM   1181  HN  VAL A  82      58.450  39.210  49.970  1.00  0.00           H
ATOM   1182  CA  VAL A  82      60.400  39.350  50.340  1.00  0.00           C
ATOM   1183  HA  VAL A  82      60.990  39.970  51.010  1.00  0.00           H
ATOM   1184  CB  VAL A  82      60.360  37.920  50.800  1.00  0.00           C
ATOM   1185  HB  VAL A  82      59.750  37.350  50.060  1.00  0.00           H
ATOM   1186  CG1 VAL A  82      61.810  37.230  50.810  1.00  0.00           C
ATOM   1187 HG11 VAL A  82      61.850  36.180  51.180  1.00  0.00           H
ATOM   1188 HG12 VAL A  82      62.170  37.180  49.760  1.00  0.00           H
ATOM   1189 HG13 VAL A  82      62.360  38.010  51.360  1.00  0.00           H
ATOM   1190  CG2 VAL A  82      59.850  37.930  52.300  1.00  0.00           C
ATOM   1191 HG21 VAL A  82      60.090  37.020  52.890  1.00  0.00           H
ATOM   1192 HG22 VAL A  82      60.520  38.700  52.740  1.00  0.00           H
ATOM   1193 HG23 VAL A  82      58.800  38.270  52.430  1.00  0.00           H
ATOM   1194  C   VAL A  82      60.950  39.450  48.980  1.00  0.00           C
ATOM   1195  O   VAL A  82      60.240  39.090  48.020  1.00  0.00           O
ATOM   1196  N   GLU A  83      62.120  40.030  48.840  1.00  0.00           N
ATOM   1197  HN  GLU A  83      62.650  40.410  49.590  1.00  0.00           H
ATOM   1198  CA  GLU A  83      62.830  40.160  47.570  1.00  0.00           C
ATOM   1199  HA  GLU A  83      62.290  40.950  47.090  1.00  0.00           H
ATOM   1200  CB  GLU A  83      64.330  40.650  47.690  1.00  0.00           C
ATOM   1201  HB1 GLU A  83      64.830  40.840  46.710  1.00  0.00           H
ATOM   1202  HB2 GLU A  83      64.960  39.960  48.280  1.00  0.00           H
ATOM   1203  CG  GLU A  83      64.460  42.030  48.340  1.00  0.00           C
ATOM   1204  HG1 GLU A  83      64.480  41.970  49.450  1.00  0.00           H
ATOM   1205  HG2 GLU A  83      63.600  42.580  47.900  1.00  0.00           H
ATOM   1206  CD  GLU A  83      65.670  42.780  47.810  1.00  0.00           C
ATOM   1207  OE1 GLU A  83      66.760  42.120  47.750  1.00  0.00           O
ATOM   1208  OE2 GLU A  83      65.650  43.980  47.480  1.00  0.00           O
ATOM   1209  C   GLU A  83      62.730  38.990  46.600  1.00  0.00           C
ATOM   1210  O   GLU A  83      62.730  37.790  46.950  1.00  0.00           O
ATOM   1211  N   GLY A  84      62.760  39.430  45.270  1.00  0.00           N
ATOM   1212  HN  GLY A  84      62.740  40.420  45.170  1.00  0.00           H
ATOM   1213  CA  GLY A  84      62.740  38.520  44.070  1.00  0.00           C
ATOM   1214  HA1 GLY A  84      62.840  39.170  43.220  1.00  0.00           H
ATOM   1215  HA2 GLY A  84      63.580  37.850  44.140  1.00  0.00           H
ATOM   1216  C   GLY A  84      61.530  37.620  43.850  1.00  0.00           C
ATOM   1217  O   GLY A  84      61.790  36.610  43.150  1.00  0.00           O
ATOM   1218  N   ALA A  85      60.340  38.120  44.220  1.00  0.00           N
ATOM   1219  HN  ALA A  85      60.210  39.030  44.600  1.00  0.00           H
ATOM   1220  CA  ALA A  85      59.090  37.370  44.020  1.00  0.00           C
ATOM   1221  HA  ALA A  85      58.670  37.280  45.010  1.00  0.00           H
ATOM   1222  CB  ALA A  85      58.220  38.100  42.930  1.00  0.00           C
ATOM   1223  HB1 ALA A  85      58.690  38.190  41.920  1.00  0.00           H
ATOM   1224  HB2 ALA A  85      57.220  37.630  42.850  1.00  0.00           H
ATOM   1225  HB3 ALA A  85      58.070  39.170  43.210  1.00  0.00           H
ATOM   1226  C   ALA A  85      59.180  35.930  43.680  1.00  0.00           C
ATOM   1227  O   ALA A  85      59.040  35.540  42.480  1.00  0.00           O
ATOM   1228  N   GLY A  86      59.460  35.020  44.710  1.00  0.00           N
ATOM   1229  HN  GLY A  86      59.620  35.380  45.630  1.00  0.00           H
ATOM   1230  CA  GLY A  86      59.460  33.570  44.510  1.00  0.00           C
ATOM   1231  HA1 GLY A  86      59.390  33.190  45.510  1.00  0.00           H
ATOM   1232  HA2 GLY A  86      58.630  33.240  43.900  1.00  0.00           H
ATOM   1233  C   GLY A  86      60.690  33.130  43.850  1.00  0.00           C
ATOM   1234  O   GLY A  86      60.650  32.120  43.160  1.00  0.00           O
ATOM   1235  N   SER A  87      61.900  33.750  44.040  1.00  0.00           N
ATOM   1236  HN  SER A  87      61.850  34.690  44.360  1.00  0.00           H
ATOM   1237  CA  SER A  87      63.240  33.130  43.860  1.00  0.00           C
ATOM   1238  HA  SER A  87      63.290  32.400  43.070  1.00  0.00           H
ATOM   1239  CB  SER A  87      64.420  34.090  43.600  1.00  0.00           C
ATOM   1240  HB1 SER A  87      64.380  34.990  44.240  1.00  0.00           H
ATOM   1241  HB2 SER A  87      64.340  34.490  42.560  1.00  0.00           H
ATOM   1242  OG  SER A  87      65.780  33.650  43.590  1.00  0.00           O
ATOM   1243  HG1 SER A  87      65.930  33.020  42.880  1.00  0.00           H
ATOM   1244  C   SER A  87      63.700  32.210  45.020  1.00  0.00           C
ATOM   1245  O   SER A  87      64.200  31.100  44.860  1.00  0.00           O
ATOM   1246  N   ILE A  88      63.370  32.650  46.250  1.00  0.00           N
ATOM   1247  HN  ILE A  88      62.820  33.470  46.350  1.00  0.00           H
ATOM   1248  CA  ILE A  88      63.950  32.140  47.500  1.00  0.00           C
ATOM   1249  HA  ILE A  88      64.880  31.740  47.150  1.00  0.00           H
ATOM   1250  CB  ILE A  88      63.980  33.250  48.490  1.00  0.00           C
ATOM   1251  HB  ILE A  88      63.020  33.810  48.470  1.00  0.00           H
ATOM   1252  CG2 ILE A  88      64.050  32.740  50.020  1.00  0.00           C
ATOM   1253 HG21 ILE A  88      64.790  31.920  50.050  1.00  0.00           H
ATOM   1254 HG22 ILE A  88      64.390  33.430  50.820  1.00  0.00           H
ATOM   1255 HG23 ILE A  88      63.120  32.200  50.300  1.00  0.00           H
ATOM   1256  CG1 ILE A  88      65.100  34.260  48.190  1.00  0.00           C
ATOM   1257 HG11 ILE A  88      64.970  35.130  48.870  1.00  0.00           H
ATOM   1258 HG12 ILE A  88      64.970  34.710  47.180  1.00  0.00           H
ATOM   1259  CD  ILE A  88      66.480  33.650  48.300  1.00  0.00           C
ATOM   1260  HD1 ILE A  88      67.250  34.390  48.010  1.00  0.00           H
ATOM   1261  HD2 ILE A  88      66.690  33.260  49.320  1.00  0.00           H
ATOM   1262  HD3 ILE A  88      66.500  32.760  47.630  1.00  0.00           H
ATOM   1263  C   ILE A  88      63.230  30.930  47.970  1.00  0.00           C
ATOM   1264  O   ILE A  88      62.000  30.850  47.880  1.00  0.00           O
ATOM   1265  N   ALA A  89      63.970  29.940  48.470  1.00  0.00           N
ATOM   1266  HN  ALA A  89      64.960  30.030  48.520  1.00  0.00           H
ATOM   1267  CA  ALA A  89      63.350  28.860  49.180  1.00  0.00           C
ATOM   1268  HA  ALA A  89      62.390  28.620  48.740  1.00  0.00           H
ATOM   1269  CB  ALA A  89      64.220  27.560  48.950  1.00  0.00           C
ATOM   1270  HB1 ALA A  89      64.340  27.470  47.850  1.00  0.00           H
ATOM   1271  HB2 ALA A  89      65.200  27.800  49.400  1.00  0.00           H
ATOM   1272  HB3 ALA A  89      63.710  26.630  49.310  1.00  0.00           H
ATOM   1273  C   ALA A  89      63.200  29.090  50.620  1.00  0.00           C
ATOM   1274  O   ALA A  89      64.120  29.580  51.260  1.00  0.00           O
ATOM   1275  N   ALA A  90      61.940  29.050  51.110  1.00  0.00           N
ATOM   1276  HN  ALA A  90      61.220  28.630  50.560  1.00  0.00           H
ATOM   1277  CA  ALA A  90      61.520  29.640  52.400  1.00  0.00           C
ATOM   1278  HA  ALA A  90      61.670  30.710  52.420  1.00  0.00           H
ATOM   1279  CB  ALA A  90      59.990  29.410  52.620  1.00  0.00           C
ATOM   1280  HB1 ALA A  90      59.760  28.350  52.830  1.00  0.00           H
ATOM   1281  HB2 ALA A  90      59.590  29.930  53.520  1.00  0.00           H
ATOM   1282  HB3 ALA A  90      59.430  29.740  51.720  1.00  0.00           H
ATOM   1283  C   ALA A  90      62.240  28.900  53.520  1.00  0.00           C
ATOM   1284  O   ALA A  90      62.710  29.510  54.470  1.00  0.00           O
ATOM   1285  N   ALA A  91      62.330  27.570  53.380  1.00  0.00           N
ATOM   1286  HN  ALA A  91      62.010  27.090  52.560  1.00  0.00           H
ATOM   1287  CA  ALA A  91      62.960  26.680  54.380  1.00  0.00           C
ATOM   1288  HA  ALA A  91      62.580  26.900  55.360  1.00  0.00           H
ATOM   1289  CB  ALA A  91      62.820  25.210  53.930  1.00  0.00           C
ATOM   1290  HB1 ALA A  91      63.260  25.060  52.920  1.00  0.00           H
ATOM   1291  HB2 ALA A  91      63.450  24.500  54.510  1.00  0.00           H
ATOM   1292  HB3 ALA A  91      61.750  24.910  53.930  1.00  0.00           H
ATOM   1293  C   ALA A  91      64.460  27.050  54.650  1.00  0.00           C
ATOM   1294  O   ALA A  91      64.830  27.140  55.820  1.00  0.00           O
ATOM   1295  N   THR A  92      65.250  27.340  53.620  1.00  0.00           N
ATOM   1296  HN  THR A  92      64.970  27.340  52.660  1.00  0.00           H
ATOM   1297  CA  THR A  92      66.570  27.960  53.770  1.00  0.00           C
ATOM   1298  HA  THR A  92      67.020  27.420  54.590  1.00  0.00           H
ATOM   1299  CB  THR A  92      67.500  27.820  52.510  1.00  0.00           C
ATOM   1300  HB  THR A  92      68.470  28.350  52.630  1.00  0.00           H
ATOM   1301  OG1 THR A  92      66.740  28.090  51.310  1.00  0.00           O
ATOM   1302  HG1 THR A  92      66.780  29.040  51.180  1.00  0.00           H
ATOM   1303  CG2 THR A  92      68.090  26.460  52.390  1.00  0.00           C
ATOM   1304 HG21 THR A  92      67.330  25.730  52.040  1.00  0.00           H
ATOM   1305 HG22 THR A  92      68.940  26.430  51.680  1.00  0.00           H
ATOM   1306 HG23 THR A  92      68.490  26.030  53.340  1.00  0.00           H
ATOM   1307  C   THR A  92      66.580  29.400  54.350  1.00  0.00           C
ATOM   1308  O   THR A  92      67.460  29.750  55.090  1.00  0.00           O
ATOM   1309  N   GLY A  93      65.570  30.220  53.940  1.00  0.00           N
ATOM   1310  HN  GLY A  93      64.910  29.860  53.300  1.00  0.00           H
ATOM   1311  CA  GLY A  93      65.250  31.490  54.550  1.00  0.00           C
ATOM   1312  HA1 GLY A  93      64.200  31.710  54.430  1.00  0.00           H
ATOM   1313  HA2 GLY A  93      65.600  31.460  55.570  1.00  0.00           H
ATOM   1314  C   GLY A  93      66.060  32.550  53.860  1.00  0.00           C
ATOM   1315  O   GLY A  93      66.920  32.350  53.020  1.00  0.00           O
ATOM   1316  N   PHE A  94      65.730  33.840  54.220  1.00  0.00           N
ATOM   1317  HN  PHE A  94      65.080  34.120  54.920  1.00  0.00           H
ATOM   1318  CA  PHE A  94      66.200  34.890  53.430  1.00  0.00           C
ATOM   1319  HA  PHE A  94      66.270  34.580  52.400  1.00  0.00           H
ATOM   1320  CB  PHE A  94      65.250  36.140  53.610  1.00  0.00           C
ATOM   1321  HB1 PHE A  94      65.270  36.560  54.630  1.00  0.00           H
ATOM   1322  HB2 PHE A  94      64.240  35.870  53.230  1.00  0.00           H
ATOM   1323  CG  PHE A  94      65.620  37.220  52.590  1.00  0.00           C
ATOM   1324  CD1 PHE A  94      65.410  37.070  51.230  1.00  0.00           C
ATOM   1325  HD1 PHE A  94      64.910  36.200  50.840  1.00  0.00           H
ATOM   1326  CE1 PHE A  94      65.710  38.140  50.360  1.00  0.00           C
ATOM   1327  HE1 PHE A  94      65.440  37.940  49.330  1.00  0.00           H
ATOM   1328  CZ  PHE A  94      66.190  39.330  50.840  1.00  0.00           C
ATOM   1329  HZ  PHE A  94      66.280  40.050  50.040  1.00  0.00           H
ATOM   1330  CD2 PHE A  94      66.140  38.430  53.100  1.00  0.00           C
ATOM   1331  HD2 PHE A  94      66.260  38.490  54.170  1.00  0.00           H
ATOM   1332  CE2 PHE A  94      66.410  39.480  52.230  1.00  0.00           C
ATOM   1333  HE2 PHE A  94      66.680  40.460  52.580  1.00  0.00           H
ATOM   1334  C   PHE A  94      67.600  35.240  53.770  1.00  0.00           C
ATOM   1335  O   PHE A  94      67.900  35.580  54.930  1.00  0.00           O
ATOM   1336  N   VAL A  95      68.450  35.360  52.750  1.00  0.00           N
ATOM   1337  HN  VAL A  95      68.110  35.110  51.840  1.00  0.00           H
ATOM   1338  CA  VAL A  95      69.840  35.720  52.810  1.00  0.00           C
ATOM   1339  HA  VAL A  95      70.030  36.170  53.770  1.00  0.00           H
ATOM   1340  CB  VAL A  95      70.670  34.410  52.650  1.00  0.00           C
ATOM   1341  HB  VAL A  95      70.510  34.030  51.620  1.00  0.00           H
ATOM   1342  CG1 VAL A  95      72.210  34.740  52.810  1.00  0.00           C
ATOM   1343 HG11 VAL A  95      72.800  33.800  52.850  1.00  0.00           H
ATOM   1344 HG12 VAL A  95      72.480  35.360  51.930  1.00  0.00           H
ATOM   1345 HG13 VAL A  95      72.390  35.320  53.750  1.00  0.00           H
ATOM   1346  CG2 VAL A  95      70.280  33.420  53.690  1.00  0.00           C
ATOM   1347 HG21 VAL A  95      69.340  32.850  53.540  1.00  0.00           H
ATOM   1348 HG22 VAL A  95      71.060  32.620  53.750  1.00  0.00           H
ATOM   1349 HG23 VAL A  95      70.160  33.900  54.680  1.00  0.00           H
ATOM   1350  C   VAL A  95      70.110  36.800  51.720  1.00  0.00           C
ATOM   1351  O   VAL A  95      69.770  36.500  50.560  1.00  0.00           O
ATOM   1352  N   LYS A  96      70.620  37.970  52.080  1.00  0.00           N
ATOM   1353  HN  LYS A  96      70.730  38.190  53.050  1.00  0.00           H
ATOM   1354  CA  LYS A  96      70.960  39.040  51.290  1.00  0.00           C
ATOM   1355  HA  LYS A  96      70.110  39.410  50.730  1.00  0.00           H
ATOM   1356  CB  LYS A  96      71.330  40.230  52.210  1.00  0.00           C
ATOM   1357  HB1 LYS A  96      71.530  41.050  51.480  1.00  0.00           H
ATOM   1358  HB2 LYS A  96      72.270  39.990  52.750  1.00  0.00           H
ATOM   1359  CG  LYS A  96      70.240  40.890  53.140  1.00  0.00           C
ATOM   1360  HG1 LYS A  96      70.770  41.230  54.060  1.00  0.00           H
ATOM   1361  HG2 LYS A  96      69.630  40.030  53.490  1.00  0.00           H
ATOM   1362  CD  LYS A  96      69.320  41.980  52.620  1.00  0.00           C
ATOM   1363  HD1 LYS A  96      69.670  42.720  51.860  1.00  0.00           H
ATOM   1364  HD2 LYS A  96      68.480  41.400  52.180  1.00  0.00           H
ATOM   1365  CE  LYS A  96      68.850  42.830  53.820  1.00  0.00           C
ATOM   1366  HE1 LYS A  96      69.770  43.310  54.210  1.00  0.00           H
ATOM   1367  HE2 LYS A  96      68.390  42.050  54.470  1.00  0.00           H
ATOM   1368  NZ  LYS A  96      67.780  43.740  53.390  1.00  0.00           N
ATOM   1369  HZ1 LYS A  96      68.130  44.620  52.970  1.00  0.00           H
ATOM   1370  HZ2 LYS A  96      67.300  43.290  52.580  1.00  0.00           H
ATOM   1371  HZ3 LYS A  96      67.040  43.890  54.110  1.00  0.00           H
ATOM   1372  C   LYS A  96      72.020  38.700  50.260  1.00  0.00           C
ATOM   1373  O   LYS A  96      72.940  37.910  50.600  1.00  0.00           O
ATOM   1374  N   LYS A  97      71.950  39.280  49.020  1.00  0.00           N
ATOM   1375  HN  LYS A  97      71.260  39.990  48.930  1.00  0.00           H
ATOM   1376  CA  LYS A  97      72.860  39.000  47.920  1.00  0.00           C
ATOM   1377  HA  LYS A  97      73.070  37.950  48.000  1.00  0.00           H
ATOM   1378  CB  LYS A  97      72.170  39.110  46.500  1.00  0.00           C
ATOM   1379  HB1 LYS A  97      73.010  38.850  45.820  1.00  0.00           H
ATOM   1380  HB2 LYS A  97      71.970  40.160  46.200  1.00  0.00           H
ATOM   1381  CG  LYS A  97      71.090  37.990  46.180  1.00  0.00           C
ATOM   1382  HG1 LYS A  97      70.960  38.140  45.090  1.00  0.00           H
ATOM   1383  HG2 LYS A  97      70.080  38.320  46.520  1.00  0.00           H
ATOM   1384  CD  LYS A  97      71.430  36.500  46.520  1.00  0.00           C
ATOM   1385  HD1 LYS A  97      72.520  36.280  46.550  1.00  0.00           H
ATOM   1386  HD2 LYS A  97      71.190  36.420  47.600  1.00  0.00           H
ATOM   1387  CE  LYS A  97      70.780  35.380  45.710  1.00  0.00           C
ATOM   1388  HE1 LYS A  97      69.700  35.600  45.560  1.00  0.00           H
ATOM   1389  HE2 LYS A  97      70.830  34.420  46.260  1.00  0.00           H
ATOM   1390  NZ  LYS A  97      71.420  35.270  44.410  1.00  0.00           N
ATOM   1391  HZ1 LYS A  97      71.530  36.210  43.980  1.00  0.00           H
ATOM   1392  HZ2 LYS A  97      72.380  34.890  44.540  1.00  0.00           H
ATOM   1393  HZ3 LYS A  97      70.790  34.650  43.860  1.00  0.00           H
ATOM   1394  C   LYS A  97      74.180  39.710  47.940  1.00  0.00           C
ATOM   1395  O   LYS A  97      74.310  40.840  48.360  1.00  0.00           O
ATOM   1396  N   ASP A  98      75.250  39.010  47.500  1.00  0.00           N
ATOM   1397  HN  ASP A  98      75.070  38.030  47.400  1.00  0.00           H
ATOM   1398  CA  ASP A  98      76.590  39.430  47.530  1.00  0.00           C
ATOM   1399  HA  ASP A  98      76.760  40.200  48.270  1.00  0.00           H
ATOM   1400  CB  ASP A  98      77.470  38.260  47.840  1.00  0.00           C
ATOM   1401  HB1 ASP A  98      78.560  38.440  47.740  1.00  0.00           H
ATOM   1402  HB2 ASP A  98      77.260  37.410  47.150  1.00  0.00           H
ATOM   1403  CG  ASP A  98      77.230  37.880  49.320  1.00  0.00           C
ATOM   1404  OD1 ASP A  98      77.380  36.610  49.440  1.00  0.00           O
ATOM   1405  OD2 ASP A  98      76.990  38.710  50.250  1.00  0.00           O
ATOM   1406  C   ASP A  98      77.030  39.920  46.230  1.00  0.00           C
ATOM   1407  O   ASP A  98      78.060  40.570  46.080  1.00  0.00           O
ATOM   1408  N   GLN A  99      76.290  39.810  45.120  1.00  0.00           N
ATOM   1409  HN  GLN A  99      75.350  39.510  45.280  1.00  0.00           H
ATOM   1410  CA  GLN A  99      76.640  40.210  43.810  1.00  0.00           C
ATOM   1411  HA  GLN A  99      77.720  40.230  43.800  1.00  0.00           H
ATOM   1412  CB  GLN A  99      76.060  39.320  42.680  1.00  0.00           C
ATOM   1413  HB1 GLN A  99      76.250  39.760  41.670  1.00  0.00           H
ATOM   1414  HB2 GLN A  99      74.970  39.290  42.840  1.00  0.00           H
ATOM   1415  CG  GLN A  99      76.820  38.030  42.610  1.00  0.00           C
ATOM   1416  HG1 GLN A  99      77.920  38.080  42.460  1.00  0.00           H
ATOM   1417  HG2 GLN A  99      76.540  37.410  41.730  1.00  0.00           H
ATOM   1418  CD  GLN A  99      76.670  37.150  43.910  1.00  0.00           C
ATOM   1419  OE1 GLN A  99      77.580  36.770  44.640  1.00  0.00           O
ATOM   1420  NE2 GLN A  99      75.390  36.760  44.110  1.00  0.00           N
ATOM   1421 HE21 GLN A  99      74.660  37.140  43.550  1.00  0.00           H
ATOM   1422 HE22 GLN A  99      75.250  36.250  44.970  1.00  0.00           H
ATOM   1423  C   GLN A  99      76.200  41.720  43.690  1.00  0.00           C
ATOM   1424  O   GLN A  99      75.430  42.260  44.420  1.00  0.00           O
ATOM   1425  N   LEU A 100      76.750  42.490  42.710  1.00  0.00           N
ATOM   1426  HN  LEU A 100      77.410  42.130  42.050  1.00  0.00           H
ATOM   1427  CA  LEU A 100      76.720  43.930  42.710  1.00  0.00           C
ATOM   1428  HA  LEU A 100      76.740  44.400  43.680  1.00  0.00           H
ATOM   1429  CB  LEU A 100      78.080  44.400  42.140  1.00  0.00           C
ATOM   1430  HB1 LEU A 100      78.040  45.510  42.120  1.00  0.00           H
ATOM   1431  HB2 LEU A 100      78.230  44.130  41.080  1.00  0.00           H
ATOM   1432  CG  LEU A 100      79.310  44.100  42.950  1.00  0.00           C
ATOM   1433  HG  LEU A 100      79.430  43.030  43.230  1.00  0.00           H
ATOM   1434  CD1 LEU A 100      80.570  44.280  42.040  1.00  0.00           C
ATOM   1435 HD11 LEU A 100      80.430  43.570  41.190  1.00  0.00           H
ATOM   1436 HD12 LEU A 100      80.660  45.300  41.620  1.00  0.00           H
ATOM   1437 HD13 LEU A 100      81.470  43.940  42.590  1.00  0.00           H
ATOM   1438  CD2 LEU A 100      79.320  44.970  44.250  1.00  0.00           C
ATOM   1439 HD21 LEU A 100      80.240  44.760  44.830  1.00  0.00           H
ATOM   1440 HD22 LEU A 100      79.330  46.040  43.950  1.00  0.00           H
ATOM   1441 HD23 LEU A 100      78.440  44.800  44.900  1.00  0.00           H
ATOM   1442  C   LEU A 100      75.590  44.480  41.890  1.00  0.00           C
ATOM   1443  O   LEU A 100      75.480  45.730  41.670  1.00  0.00           O
ATOM   1444  N   GLY A 101      74.670  43.560  41.480  1.00  0.00           N
ATOM   1445  HN  GLY A 101      74.820  42.650  41.840  1.00  0.00           H
ATOM   1446  CA  GLY A 101      73.590  43.770  40.530  1.00  0.00           C
ATOM   1447  HA1 GLY A 101      73.840  44.640  39.940  1.00  0.00           H
ATOM   1448  HA2 GLY A 101      73.460  42.830  40.020  1.00  0.00           H
ATOM   1449  C   GLY A 101      72.330  44.010  41.180  1.00  0.00           C
ATOM   1450  O   GLY A 101      72.230  44.630  42.270  1.00  0.00           O
ATOM   1451  N   LYS A 102      71.240  43.550  40.640  1.00  0.00           N
ATOM   1452  HN  LYS A 102      71.300  43.160  39.730  1.00  0.00           H
ATOM   1453  CA  LYS A 102      69.960  43.670  41.370  1.00  0.00           C
ATOM   1454  HA  LYS A 102      70.110  43.910  42.410  1.00  0.00           H
ATOM   1455  CB  LYS A 102      68.990  44.770  40.760  1.00  0.00           C
ATOM   1456  HB1 LYS A 102      67.970  44.580  41.160  1.00  0.00           H
ATOM   1457  HB2 LYS A 102      69.060  44.630  39.660  1.00  0.00           H
ATOM   1458  CG  LYS A 102      69.250  46.270  41.060  1.00  0.00           C
ATOM   1459  HG1 LYS A 102      70.360  46.400  41.070  1.00  0.00           H
ATOM   1460  HG2 LYS A 102      68.960  46.520  42.100  1.00  0.00           H
ATOM   1461  CD  LYS A 102      68.510  47.190  40.160  1.00  0.00           C
ATOM   1462  HD1 LYS A 102      68.850  47.020  39.110  1.00  0.00           H
ATOM   1463  HD2 LYS A 102      67.440  46.880  40.180  1.00  0.00           H
ATOM   1464  CE  LYS A 102      68.620  48.710  40.570  1.00  0.00           C
ATOM   1465  HE1 LYS A 102      69.650  49.110  40.520  1.00  0.00           H
ATOM   1466  HE2 LYS A 102      68.330  48.780  41.640  1.00  0.00           H
ATOM   1467  NZ  LYS A 102      67.730  49.550  39.760  1.00  0.00           N
ATOM   1468  HZ1 LYS A 102      67.990  49.400  38.770  1.00  0.00           H
ATOM   1469  HZ2 LYS A 102      66.720  49.350  39.890  1.00  0.00           H
ATOM   1470  HZ3 LYS A 102      67.890  50.570  39.910  1.00  0.00           H
ATOM   1471  C   LYS A 102      69.210  42.320  41.490  1.00  0.00           C
ATOM   1472  O   LYS A 102      69.430  41.400  40.760  1.00  0.00           O
ATOM   1473  N   ASN A 103      68.340  42.120  42.510  1.00  0.00           N
ATOM   1474  HN  ASN A 103      68.400  42.800  43.240  1.00  0.00           H
ATOM   1475  CA  ASN A 103      67.460  40.970  42.540  1.00  0.00           C
ATOM   1476  HA  ASN A 103      68.070  40.180  42.120  1.00  0.00           H
ATOM   1477  CB  ASN A 103      67.070  40.450  43.960  1.00  0.00           C
ATOM   1478  HB1 ASN A 103      66.630  39.430  43.910  1.00  0.00           H
ATOM   1479  HB2 ASN A 103      66.270  41.060  44.420  1.00  0.00           H
ATOM   1480  CG  ASN A 103      68.340  40.350  44.740  1.00  0.00           C
ATOM   1481  OD1 ASN A 103      69.330  39.740  44.350  1.00  0.00           O
ATOM   1482  ND2 ASN A 103      68.410  41.040  45.910  1.00  0.00           N
ATOM   1483 HD21 ASN A 103      67.590  41.520  46.240  1.00  0.00           H
ATOM   1484 HD22 ASN A 103      69.280  41.360  46.280  1.00  0.00           H
ATOM   1485  C   ASN A 103      66.150  41.100  41.670  1.00  0.00           C
ATOM   1486  O   ASN A 103      65.260  41.820  42.030  1.00  0.00           O
ATOM   1487  N   GLU A 104      66.050  40.380  40.540  1.00  0.00           N
ATOM   1488  HN  GLU A 104      66.780  39.740  40.320  1.00  0.00           H
ATOM   1489  CA  GLU A 104      64.870  40.370  39.680  1.00  0.00           C
ATOM   1490  HA  GLU A 104      64.540  41.400  39.650  1.00  0.00           H
ATOM   1491  CB  GLU A 104      65.150  39.970  38.210  1.00  0.00           C
ATOM   1492  HB1 GLU A 104      65.960  40.640  37.870  1.00  0.00           H
ATOM   1493  HB2 GLU A 104      64.380  40.130  37.430  1.00  0.00           H
ATOM   1494  CG  GLU A 104      65.500  38.500  38.010  1.00  0.00           C
ATOM   1495  HG1 GLU A 104      64.670  37.850  38.360  1.00  0.00           H
ATOM   1496  HG2 GLU A 104      66.400  38.270  38.630  1.00  0.00           H
ATOM   1497  CD  GLU A 104      65.920  38.080  36.650  1.00  0.00           C
ATOM   1498  OE1 GLU A 104      65.050  38.050  35.720  1.00  0.00           O
ATOM   1499  OE2 GLU A 104      67.080  37.640  36.460  1.00  0.00           O
ATOM   1500  C   GLU A 104      63.750  39.510  40.200  1.00  0.00           C
ATOM   1501  O   GLU A 104      63.900  38.580  40.970  1.00  0.00           O
ATOM   1502  N   GLU A 105      62.450  39.720  39.800  1.00  0.00           N
ATOM   1503  HN  GLU A 105      62.300  40.450  39.140  1.00  0.00           H
ATOM   1504  CA  GLU A 105      61.310  38.840  40.120  1.00  0.00           C
ATOM   1505  HA  GLU A 105      61.350  38.710  41.190  1.00  0.00           H
ATOM   1506  CB  GLU A 105      59.960  39.450  39.730  1.00  0.00           C
ATOM   1507  HB1 GLU A 105      59.200  38.640  39.680  1.00  0.00           H
ATOM   1508  HB2 GLU A 105      60.120  39.790  38.690  1.00  0.00           H
ATOM   1509  CG  GLU A 105      59.510  40.650  40.530  1.00  0.00           C
ATOM   1510  HG1 GLU A 105      60.440  41.200  40.780  1.00  0.00           H
ATOM   1511  HG2 GLU A 105      58.920  40.510  41.460  1.00  0.00           H
ATOM   1512  CD  GLU A 105      58.560  41.540  39.580  1.00  0.00           C
ATOM   1513  OE1 GLU A 105      57.350  41.300  39.410  1.00  0.00           O
ATOM   1514  OE2 GLU A 105      59.170  42.410  38.960  1.00  0.00           O
ATOM   1515  C   GLU A 105      61.530  37.470  39.540  1.00  0.00           C
ATOM   1516  O   GLU A 105      61.900  37.300  38.360  1.00  0.00           O
ATOM   1517  N   GLY A 106      61.330  36.380  40.380  1.00  0.00           N
ATOM   1518  HN  GLY A 106      61.020  36.500  41.320  1.00  0.00           H
ATOM   1519  CA  GLY A 106      61.630  35.010  40.090  1.00  0.00           C
ATOM   1520  HA1 GLY A 106      62.590  34.910  39.600  1.00  0.00           H
ATOM   1521  HA2 GLY A 106      61.470  34.340  40.920  1.00  0.00           H
ATOM   1522  C   GLY A 106      60.670  34.420  39.070  1.00  0.00           C
ATOM   1523  O   GLY A 106      59.820  35.080  38.550  1.00  0.00           O
ATOM   1524  N   ALA A 107      60.680  33.140  38.760  1.00  0.00           N
ATOM   1525  HN  ALA A 107      61.240  32.580  39.370  1.00  0.00           H
ATOM   1526  CA  ALA A 107      59.850  32.400  37.770  1.00  0.00           C
ATOM   1527  HA  ALA A 107      59.670  33.050  36.930  1.00  0.00           H
ATOM   1528  CB  ALA A 107      60.560  31.200  37.210  1.00  0.00           C
ATOM   1529  HB1 ALA A 107      61.620  31.450  37.000  1.00  0.00           H
ATOM   1530  HB2 ALA A 107      60.430  30.310  37.870  1.00  0.00           H
ATOM   1531  HB3 ALA A 107      60.180  30.950  36.190  1.00  0.00           H
ATOM   1532  C   ALA A 107      58.380  32.040  38.250  1.00  0.00           C
ATOM   1533  O   ALA A 107      58.230  31.820  39.430  1.00  0.00           O
ATOM   1534  N   PRO A 108      57.280  31.930  37.430  1.00  0.00           N
ATOM   1535  CD  PRO A 108      57.410  32.050  36.000  1.00  0.00           C
ATOM   1536  HD1 PRO A 108      57.990  32.940  35.670  1.00  0.00           H
ATOM   1537  HD2 PRO A 108      57.930  31.150  35.610  1.00  0.00           H
ATOM   1538  CA  PRO A 108      55.980  31.330  37.800  1.00  0.00           C
ATOM   1539  HA  PRO A 108      55.480  32.070  38.400  1.00  0.00           H
ATOM   1540  CB  PRO A 108      55.330  31.060  36.480  1.00  0.00           C
ATOM   1541  HB1 PRO A 108      54.220  31.010  36.510  1.00  0.00           H
ATOM   1542  HB2 PRO A 108      55.750  30.140  36.020  1.00  0.00           H
ATOM   1543  CG  PRO A 108      55.920  32.080  35.510  1.00  0.00           C
ATOM   1544  HG1 PRO A 108      55.390  33.030  35.720  1.00  0.00           H
ATOM   1545  HG2 PRO A 108      55.790  31.810  34.440  1.00  0.00           H
ATOM   1546  C   PRO A 108      56.110  30.080  38.670  1.00  0.00           C
ATOM   1547  O   PRO A 108      57.040  29.330  38.360  1.00  0.00           O
ATOM   1548  N   GLN A 109      55.300  29.910  39.730  1.00  0.00           N
ATOM   1549  HN  GLN A 109      54.640  30.650  39.830  1.00  0.00           H
ATOM   1550  CA  GLN A 109      55.330  28.870  40.660  1.00  0.00           C
ATOM   1551  HA  GLN A 109      56.050  28.150  40.270  1.00  0.00           H
ATOM   1552  CB  GLN A 109      55.890  29.310  42.120  1.00  0.00           C
ATOM   1553  HB1 GLN A 109      56.960  29.600  42.020  1.00  0.00           H
ATOM   1554  HB2 GLN A 109      55.890  28.420  42.800  1.00  0.00           H
ATOM   1555  CG  GLN A 109      55.290  30.520  42.770  1.00  0.00           C
ATOM   1556  HG1 GLN A 109      54.190  30.390  42.750  1.00  0.00           H
ATOM   1557  HG2 GLN A 109      55.450  31.400  42.120  1.00  0.00           H
ATOM   1558  CD  GLN A 109      55.620  30.670  44.240  1.00  0.00           C
ATOM   1559  OE1 GLN A 109      55.800  31.850  44.610  1.00  0.00           O
ATOM   1560  NE2 GLN A 109      55.770  29.640  45.070  1.00  0.00           N
ATOM   1561 HE21 GLN A 109      56.240  29.790  45.940  1.00  0.00           H
ATOM   1562 HE22 GLN A 109      55.880  28.720  44.710  1.00  0.00           H
ATOM   1563  C   GLN A 109      54.060  28.130  40.720  1.00  0.00           C
ATOM   1564  O   GLN A 109      52.950  28.680  40.530  1.00  0.00           O
ATOM   1565  N   GLU A 110      54.120  26.780  40.960  1.00  0.00           N
ATOM   1566  HN  GLU A 110      54.980  26.350  41.200  1.00  0.00           H
ATOM   1567  CA  GLU A 110      52.940  25.970  40.810  1.00  0.00           C
ATOM   1568  HA  GLU A 110      52.370  26.280  39.940  1.00  0.00           H
ATOM   1569  CB  GLU A 110      53.270  24.470  40.580  1.00  0.00           C
ATOM   1570  HB1 GLU A 110      54.060  24.150  41.290  1.00  0.00           H
ATOM   1571  HB2 GLU A 110      53.780  24.580  39.600  1.00  0.00           H
ATOM   1572  CG  GLU A 110      52.080  23.460  40.510  1.00  0.00           C
ATOM   1573  HG1 GLU A 110      51.290  23.720  39.780  1.00  0.00           H
ATOM   1574  HG2 GLU A 110      51.590  23.500  41.510  1.00  0.00           H
ATOM   1575  CD  GLU A 110      52.640  22.080  40.390  1.00  0.00           C
ATOM   1576  OE1 GLU A 110      53.740  21.920  39.770  1.00  0.00           O
ATOM   1577  OE2 GLU A 110      52.010  21.100  40.950  1.00  0.00           O
ATOM   1578  C   GLU A 110      52.030  26.110  41.970  1.00  0.00           C
ATOM   1579  O   GLU A 110      52.460  26.060  43.080  1.00  0.00           O
ATOM   1580  N   GLY A 111      50.690  26.240  41.750  1.00  0.00           N
ATOM   1581  HN  GLY A 111      50.440  26.290  40.780  1.00  0.00           H
ATOM   1582  CA  GLY A 111      49.640  26.060  42.740  1.00  0.00           C
ATOM   1583  HA1 GLY A 111      48.680  26.070  42.240  1.00  0.00           H
ATOM   1584  HA2 GLY A 111      49.730  25.090  43.190  1.00  0.00           H
ATOM   1585  C   GLY A 111      49.690  27.070  43.900  1.00  0.00           C
ATOM   1586  O   GLY A 111      49.580  26.700  45.030  1.00  0.00           O
ATOM   1587  N   ILE A 112      49.900  28.310  43.540  1.00  0.00           N
ATOM   1588  HN  ILE A 112      50.030  28.510  42.570  1.00  0.00           H
ATOM   1589  CA  ILE A 112      49.850  29.400  44.630  1.00  0.00           C
ATOM   1590  HA  ILE A 112      49.810  28.960  45.620  1.00  0.00           H
ATOM   1591  CB  ILE A 112      51.090  30.210  44.710  1.00  0.00           C
ATOM   1592  HB  ILE A 112      51.010  30.920  45.560  1.00  0.00           H
ATOM   1593  CG2 ILE A 112      52.270  29.260  45.040  1.00  0.00           C
ATOM   1594 HG21 ILE A 112      52.060  28.600  45.910  1.00  0.00           H
ATOM   1595 HG22 ILE A 112      52.430  28.530  44.210  1.00  0.00           H
ATOM   1596 HG23 ILE A 112      53.160  29.900  45.200  1.00  0.00           H
ATOM   1597  CG1 ILE A 112      51.350  31.010  43.400  1.00  0.00           C
ATOM   1598 HG11 ILE A 112      50.450  31.470  42.940  1.00  0.00           H
ATOM   1599 HG12 ILE A 112      51.790  30.340  42.640  1.00  0.00           H
ATOM   1600  CD  ILE A 112      52.240  32.260  43.660  1.00  0.00           C
ATOM   1601  HD1 ILE A 112      52.510  32.870  42.770  1.00  0.00           H
ATOM   1602  HD2 ILE A 112      51.860  32.960  44.430  1.00  0.00           H
ATOM   1603  HD3 ILE A 112      53.210  31.850  44.000  1.00  0.00           H
ATOM   1604  C   ILE A 112      48.610  30.330  44.610  1.00  0.00           C
ATOM   1605  O   ILE A 112      48.050  30.710  43.610  1.00  0.00           O
ATOM   1606  N   LEU A 113      48.200  30.920  45.820  1.00  0.00           N
ATOM   1607  HN  LEU A 113      48.540  30.800  46.750  1.00  0.00           H
ATOM   1608  CA  LEU A 113      47.180  31.970  45.840  1.00  0.00           C
ATOM   1609  HA  LEU A 113      46.270  31.590  45.380  1.00  0.00           H
ATOM   1610  CB  LEU A 113      46.860  32.200  47.350  1.00  0.00           C
ATOM   1611  HB1 LEU A 113      46.330  33.180  47.400  1.00  0.00           H
ATOM   1612  HB2 LEU A 113      47.800  32.320  47.940  1.00  0.00           H
ATOM   1613  CG  LEU A 113      46.000  31.090  48.000  1.00  0.00           C
ATOM   1614  HG  LEU A 113      46.500  30.130  47.750  1.00  0.00           H
ATOM   1615  CD1 LEU A 113      46.000  31.070  49.510  1.00  0.00           C
ATOM   1616 HD11 LEU A 113      45.610  30.130  49.960  1.00  0.00           H
ATOM   1617 HD12 LEU A 113      47.070  31.280  49.750  1.00  0.00           H
ATOM   1618 HD13 LEU A 113      45.360  31.920  49.830  1.00  0.00           H
ATOM   1619  CD2 LEU A 113      44.580  31.060  47.430  1.00  0.00           C
ATOM   1620 HD21 LEU A 113      44.540  30.890  46.330  1.00  0.00           H
ATOM   1621 HD22 LEU A 113      43.970  30.350  48.030  1.00  0.00           H
ATOM   1622 HD23 LEU A 113      44.140  32.040  47.720  1.00  0.00           H
ATOM   1623  C   LEU A 113      47.550  33.310  45.170  1.00  0.00           C
ATOM   1624  O   LEU A 113      48.710  33.730  45.210  1.00  0.00           O
ATOM   1625  N   GLU A 114      46.600  34.170  44.740  1.00  0.00           N
ATOM   1626  HN  GLU A 114      45.680  33.830  44.560  1.00  0.00           H
ATOM   1627  CA  GLU A 114      46.790  35.580  44.490  1.00  0.00           C
ATOM   1628  HA  GLU A 114      47.680  35.730  43.900  1.00  0.00           H
ATOM   1629  CB  GLU A 114      45.640  36.250  43.600  1.00  0.00           C
ATOM   1630  HB1 GLU A 114      45.790  37.340  43.430  1.00  0.00           H
ATOM   1631  HB2 GLU A 114      44.690  36.130  44.160  1.00  0.00           H
ATOM   1632  CG  GLU A 114      45.450  35.660  42.110  1.00  0.00           C
ATOM   1633  HG1 GLU A 114      45.060  34.620  42.250  1.00  0.00           H
ATOM   1634  HG2 GLU A 114      46.450  35.560  41.650  1.00  0.00           H
ATOM   1635  CD  GLU A 114      44.510  36.350  41.150  1.00  0.00           C
ATOM   1636  OE1 GLU A 114      44.240  35.820  40.000  1.00  0.00           O
ATOM   1637  OE2 GLU A 114      44.050  37.460  41.430  1.00  0.00           O
ATOM   1638  C   GLU A 114      47.190  36.460  45.630  1.00  0.00           C
ATOM   1639  O   GLU A 114      47.160  36.060  46.790  1.00  0.00           O
ATOM   1640  N   ASP A 115      47.790  37.680  45.390  1.00  0.00           N
ATOM   1641  HN  ASP A 115      47.910  37.880  44.420  1.00  0.00           H
ATOM   1642  CA  ASP A 115      48.320  38.550  46.410  1.00  0.00           C
ATOM   1643  HA  ASP A 115      48.940  37.940  47.060  1.00  0.00           H
ATOM   1644  CB  ASP A 115      49.170  39.680  45.780  1.00  0.00           C
ATOM   1645  HB1 ASP A 115      49.660  40.210  46.630  1.00  0.00           H
ATOM   1646  HB2 ASP A 115      48.730  40.460  45.120  1.00  0.00           H
ATOM   1647  CG  ASP A 115      50.290  39.100  44.990  1.00  0.00           C
ATOM   1648  OD1 ASP A 115      50.700  37.900  45.110  1.00  0.00           O
ATOM   1649  OD2 ASP A 115      50.840  39.850  44.170  1.00  0.00           O
ATOM   1650  C   ASP A 115      47.290  39.090  47.440  1.00  0.00           C
ATOM   1651  O   ASP A 115      46.210  39.520  47.100  1.00  0.00           O
ATOM   1652  N   MET A 116      47.740  39.030  48.700  1.00  0.00           N
ATOM   1653  HN  MET A 116      48.700  38.860  48.920  1.00  0.00           H
ATOM   1654  CA  MET A 116      47.030  39.240  49.920  1.00  0.00           C
ATOM   1655  HA  MET A 116      46.300  38.440  49.900  1.00  0.00           H
ATOM   1656  CB  MET A 116      47.990  39.040  51.170  1.00  0.00           C
ATOM   1657  HB1 MET A 116      47.630  39.460  52.140  1.00  0.00           H
ATOM   1658  HB2 MET A 116      48.930  39.620  51.010  1.00  0.00           H
ATOM   1659  CG  MET A 116      48.370  37.580  51.400  1.00  0.00           C
ATOM   1660  HG1 MET A 116      49.270  37.570  52.040  1.00  0.00           H
ATOM   1661  HG2 MET A 116      48.700  37.140  50.430  1.00  0.00           H
ATOM   1662  SD  MET A 116      47.070  36.450  52.100  1.00  0.00           S
ATOM   1663  CE  MET A 116      47.700  34.800  51.470  1.00  0.00           C
ATOM   1664  HE1 MET A 116      48.770  34.710  51.760  1.00  0.00           H
ATOM   1665  HE2 MET A 116      47.210  33.960  52.000  1.00  0.00           H
ATOM   1666  HE3 MET A 116      47.660  34.660  50.370  1.00  0.00           H
ATOM   1667  C   MET A 116      46.390  40.700  49.880  1.00  0.00           C
ATOM   1668  O   MET A 116      46.990  41.680  49.540  1.00  0.00           O
ATOM   1669  N   PRO A 117      45.150  40.810  50.390  1.00  0.00           N
ATOM   1670  CD  PRO A 117      44.190  39.690  50.450  1.00  0.00           C
ATOM   1671  HD1 PRO A 117      44.070  39.160  49.480  1.00  0.00           H
ATOM   1672  HD2 PRO A 117      44.440  38.910  51.200  1.00  0.00           H
ATOM   1673  CA  PRO A 117      44.590  42.080  50.770  1.00  0.00           C
ATOM   1674  HA  PRO A 117      44.450  42.680  49.890  1.00  0.00           H
ATOM   1675  CB  PRO A 117      43.260  41.680  51.450  1.00  0.00           C
ATOM   1676  HB1 PRO A 117      42.420  42.370  51.200  1.00  0.00           H
ATOM   1677  HB2 PRO A 117      43.320  41.510  52.540  1.00  0.00           H
ATOM   1678  CG  PRO A 117      42.860  40.300  50.930  1.00  0.00           C
ATOM   1679  HG1 PRO A 117      42.180  40.410  50.050  1.00  0.00           H
ATOM   1680  HG2 PRO A 117      42.400  39.640  51.700  1.00  0.00           H
ATOM   1681  C   PRO A 117      45.390  42.960  51.760  1.00  0.00           C
ATOM   1682  O   PRO A 117      46.270  42.270  52.370  1.00  0.00           O
ATOM   1683  N   VAL A 118      45.330  44.300  51.720  1.00  0.00           N
ATOM   1684  HN  VAL A 118      44.530  44.620  51.210  1.00  0.00           H
ATOM   1685  CA  VAL A 118      46.130  45.100  52.590  1.00  0.00           C
ATOM   1686  HA  VAL A 118      47.180  44.950  52.380  1.00  0.00           H
ATOM   1687  CB  VAL A 118      46.110  46.660  52.410  1.00  0.00           C
ATOM   1688  HB  VAL A 118      46.840  47.140  53.090  1.00  0.00           H
ATOM   1689  CG1 VAL A 118      46.560  46.980  50.950  1.00  0.00           C
ATOM   1690 HG11 VAL A 118      47.650  47.190  50.910  1.00  0.00           H
ATOM   1691 HG12 VAL A 118      46.350  46.230  50.160  1.00  0.00           H
ATOM   1692 HG13 VAL A 118      46.070  47.940  50.680  1.00  0.00           H
ATOM   1693  CG2 VAL A 118      44.670  47.250  52.580  1.00  0.00           C
ATOM   1694 HG21 VAL A 118      44.030  46.930  51.730  1.00  0.00           H
ATOM   1695 HG22 VAL A 118      44.250  46.980  53.570  1.00  0.00           H
ATOM   1696 HG23 VAL A 118      44.750  48.360  52.540  1.00  0.00           H
ATOM   1697  C   VAL A 118      46.030  44.770  54.060  1.00  0.00           C
ATOM   1698  O   VAL A 118      44.930  44.780  54.610  1.00  0.00           O
ATOM   1699  N   ASP A 119      47.150  44.430  54.740  1.00  0.00           N
ATOM   1700  HN  ASP A 119      47.930  44.470  54.130  1.00  0.00           H
ATOM   1701  CA  ASP A 119      47.390  43.990  56.080  1.00  0.00           C
ATOM   1702  HA  ASP A 119      48.140  43.220  56.000  1.00  0.00           H
ATOM   1703  CB  ASP A 119      47.940  45.200  57.030  1.00  0.00           C
ATOM   1704  HB1 ASP A 119      48.000  45.030  58.120  1.00  0.00           H
ATOM   1705  HB2 ASP A 119      47.310  46.100  56.870  1.00  0.00           H
ATOM   1706  CG  ASP A 119      49.310  45.610  56.610  1.00  0.00           C
ATOM   1707  OD1 ASP A 119      50.120  44.870  56.040  1.00  0.00           O
ATOM   1708  OD2 ASP A 119      49.630  46.780  56.980  1.00  0.00           O
ATOM   1709  C   ASP A 119      46.330  43.240  56.880  1.00  0.00           C
ATOM   1710  O   ASP A 119      45.720  43.830  57.850  1.00  0.00           O
ATOM   1711  N   PRO A 120      46.210  41.910  56.650  1.00  0.00           N
ATOM   1712  CD  PRO A 120      46.740  41.230  55.430  1.00  0.00           C
ATOM   1713  HD1 PRO A 120      46.570  41.810  54.500  1.00  0.00           H
ATOM   1714  HD2 PRO A 120      47.820  41.020  55.580  1.00  0.00           H
ATOM   1715  CA  PRO A 120      45.230  41.100  57.340  1.00  0.00           C
ATOM   1716  HA  PRO A 120      44.260  41.470  57.040  1.00  0.00           H
ATOM   1717  CB  PRO A 120      45.540  39.670  56.870  1.00  0.00           C
ATOM   1718  HB1 PRO A 120      44.700  38.950  56.930  1.00  0.00           H
ATOM   1719  HB2 PRO A 120      46.420  39.210  57.370  1.00  0.00           H
ATOM   1720  CG  PRO A 120      45.960  39.910  55.420  1.00  0.00           C
ATOM   1721  HG1 PRO A 120      45.020  39.980  54.830  1.00  0.00           H
ATOM   1722  HG2 PRO A 120      46.600  39.090  55.040  1.00  0.00           H
ATOM   1723  C   PRO A 120      45.100  41.160  58.860  1.00  0.00           C
ATOM   1724  O   PRO A 120      46.140  41.070  59.510  1.00  0.00           O
ATOM   1725  N   ASP A 121      43.840  41.290  59.330  1.00  0.00           N
ATOM   1726  HN  ASP A 121      43.100  41.480  58.690  1.00  0.00           H
ATOM   1727  CA  ASP A 121      43.560  41.150  60.810  1.00  0.00           C
ATOM   1728  HA  ASP A 121      44.420  41.590  61.300  1.00  0.00           H
ATOM   1729  CB  ASP A 121      42.180  41.720  61.150  1.00  0.00           C
ATOM   1730  HB1 ASP A 121      42.080  41.390  62.210  1.00  0.00           H
ATOM   1731  HB2 ASP A 121      41.310  41.320  60.580  1.00  0.00           H
ATOM   1732  CG  ASP A 121      42.060  43.270  61.010  1.00  0.00           C
ATOM   1733  OD1 ASP A 121      40.920  43.790  61.270  1.00  0.00           O
ATOM   1734  OD2 ASP A 121      43.140  43.930  60.780  1.00  0.00           O
ATOM   1735  C   ASP A 121      43.690  39.610  61.100  1.00  0.00           C
ATOM   1736  O   ASP A 121      43.180  38.720  60.390  1.00  0.00           O
ATOM   1737  N   ASN A 122      44.380  39.280  62.230  1.00  0.00           N
ATOM   1738  HN  ASN A 122      44.730  40.030  62.780  1.00  0.00           H
ATOM   1739  CA  ASN A 122      44.790  37.850  62.580  1.00  0.00           C
ATOM   1740  HA  ASN A 122      45.640  37.800  63.240  1.00  0.00           H
ATOM   1741  CB  ASN A 122      43.650  37.130  63.340  1.00  0.00           C
ATOM   1742  HB1 ASN A 122      43.850  36.100  63.710  1.00  0.00           H
ATOM   1743  HB2 ASN A 122      42.720  37.100  62.730  1.00  0.00           H
ATOM   1744  CG  ASN A 122      43.300  38.050  64.570  1.00  0.00           C
ATOM   1745  OD1 ASN A 122      44.130  38.120  65.440  1.00  0.00           O
ATOM   1746  ND2 ASN A 122      42.050  38.620  64.600  1.00  0.00           N
ATOM   1747 HD21 ASN A 122      41.310  38.390  63.970  1.00  0.00           H
ATOM   1748 HD22 ASN A 122      42.010  39.290  65.340  1.00  0.00           H
ATOM   1749  C   ASN A 122      45.290  37.040  61.370  1.00  0.00           C
ATOM   1750  O   ASN A 122      45.780  37.580  60.390  1.00  0.00           O
ATOM   1751  N   GLU A 123      45.310  35.740  61.470  1.00  0.00           N
ATOM   1752  HN  GLU A 123      45.080  35.210  62.280  1.00  0.00           H
ATOM   1753  CA  GLU A 123      45.840  34.940  60.390  1.00  0.00           C
ATOM   1754  HA  GLU A 123      46.780  35.410  60.150  1.00  0.00           H
ATOM   1755  CB  GLU A 123      46.150  33.530  60.780  1.00  0.00           C
ATOM   1756  HB1 GLU A 123      46.850  33.220  59.970  1.00  0.00           H
ATOM   1757  HB2 GLU A 123      45.250  32.890  60.650  1.00  0.00           H
ATOM   1758  CG  GLU A 123      46.850  33.390  62.160  1.00  0.00           C
ATOM   1759  HG1 GLU A 123      47.430  34.290  62.430  1.00  0.00           H
ATOM   1760  HG2 GLU A 123      47.580  32.550  62.150  1.00  0.00           H
ATOM   1761  CD  GLU A 123      45.800  33.030  63.240  1.00  0.00           C
ATOM   1762  OE1 GLU A 123      44.580  33.400  63.080  1.00  0.00           O
ATOM   1763  OE2 GLU A 123      46.200  32.410  64.220  1.00  0.00           O
ATOM   1764  C   GLU A 123      45.110  34.920  59.020  1.00  0.00           C
ATOM   1765  O   GLU A 123      43.870  34.870  59.040  1.00  0.00           O
ATOM   1766  N   ALA A 124      45.810  35.000  57.810  1.00  0.00           N
ATOM   1767  HN  ALA A 124      46.800  35.000  57.640  1.00  0.00           H
ATOM   1768  CA  ALA A 124      45.110  35.050  56.540  1.00  0.00           C
ATOM   1769  HA  ALA A 124      44.060  35.280  56.650  1.00  0.00           H
ATOM   1770  CB  ALA A 124      45.810  35.990  55.500  1.00  0.00           C
ATOM   1771  HB1 ALA A 124      45.100  36.260  54.690  1.00  0.00           H
ATOM   1772  HB2 ALA A 124      46.250  36.870  56.010  1.00  0.00           H
ATOM   1773  HB3 ALA A 124      46.660  35.490  55.000  1.00  0.00           H
ATOM   1774  C   ALA A 124      45.030  33.680  55.930  1.00  0.00           C
ATOM   1775  O   ALA A 124      44.480  33.490  54.830  1.00  0.00           O
ATOM   1776  N   TYR A 125      45.650  32.680  56.550  1.00  0.00           N
ATOM   1777  HN  TYR A 125      46.040  32.860  57.450  1.00  0.00           H
ATOM   1778  CA  TYR A 125      45.660  31.290  56.110  1.00  0.00           C
ATOM   1779  HA  TYR A 125      44.670  30.970  55.830  1.00  0.00           H
ATOM   1780  CB  TYR A 125      46.620  30.990  54.990  1.00  0.00           C
ATOM   1781  HB1 TYR A 125      46.270  31.460  54.050  1.00  0.00           H
ATOM   1782  HB2 TYR A 125      46.720  29.940  54.650  1.00  0.00           H
ATOM   1783  CG  TYR A 125      48.030  31.470  55.250  1.00  0.00           C
ATOM   1784  CD1 TYR A 125      48.490  32.720  54.670  1.00  0.00           C
ATOM   1785  HD1 TYR A 125      47.740  33.300  54.160  1.00  0.00           H
ATOM   1786  CE1 TYR A 125      49.700  33.160  54.990  1.00  0.00           C
ATOM   1787  HE1 TYR A 125      50.090  34.070  54.550  1.00  0.00           H
ATOM   1788  CZ  TYR A 125      50.670  32.320  55.620  1.00  0.00           C
ATOM   1789  OH  TYR A 125      51.930  32.680  55.900  1.00  0.00           O
ATOM   1790  HH  TYR A 125      51.940  33.610  55.690  1.00  0.00           H
ATOM   1791  CD2 TYR A 125      48.880  30.690  55.980  1.00  0.00           C
ATOM   1792  HD2 TYR A 125      48.510  29.770  56.390  1.00  0.00           H
ATOM   1793  CE2 TYR A 125      50.230  31.140  56.240  1.00  0.00           C
ATOM   1794  HE2 TYR A 125      50.910  30.500  56.770  1.00  0.00           H
ATOM   1795  C   TYR A 125      45.920  30.480  57.350  1.00  0.00           C
ATOM   1796  O   TYR A 125      46.100  31.000  58.470  1.00  0.00           O
ATOM   1797  N   GLU A 126      45.960  29.130  57.230  1.00  0.00           N
ATOM   1798  HN  GLU A 126      45.720  28.750  56.340  1.00  0.00           H
ATOM   1799  CA  GLU A 126      46.210  28.220  58.350  1.00  0.00           C
ATOM   1800  HA  GLU A 126      45.600  28.640  59.140  1.00  0.00           H
ATOM   1801  CB  GLU A 126      45.530  26.870  57.900  1.00  0.00           C
ATOM   1802  HB1 GLU A 126      46.040  26.110  58.520  1.00  0.00           H
ATOM   1803  HB2 GLU A 126      45.810  26.580  56.860  1.00  0.00           H
ATOM   1804  CG  GLU A 126      43.980  26.970  58.120  1.00  0.00           C
ATOM   1805  HG1 GLU A 126      43.650  27.920  57.640  1.00  0.00           H
ATOM   1806  HG2 GLU A 126      43.780  26.980  59.210  1.00  0.00           H
ATOM   1807  CD  GLU A 126      43.170  25.830  57.460  1.00  0.00           C
ATOM   1808  OE1 GLU A 126      43.700  24.740  57.150  1.00  0.00           O
ATOM   1809  OE2 GLU A 126      41.970  26.080  57.100  1.00  0.00           O
ATOM   1810  C   GLU A 126      47.690  28.090  58.720  1.00  0.00           C
ATOM   1811  O   GLU A 126      48.630  27.970  57.950  1.00  0.00           O
ATOM   1812  N   MET A 127      47.850  28.040  60.080  1.00  0.00           N
ATOM   1813  HN  MET A 127      47.050  28.120  60.660  1.00  0.00           H
ATOM   1814  CA  MET A 127      49.120  27.940  60.740  1.00  0.00           C
ATOM   1815  HA  MET A 127      49.760  28.560  60.140  1.00  0.00           H
ATOM   1816  CB  MET A 127      49.020  28.570  62.250  1.00  0.00           C
ATOM   1817  HB1 MET A 127      49.980  28.460  62.800  1.00  0.00           H
ATOM   1818  HB2 MET A 127      48.180  28.130  62.810  1.00  0.00           H
ATOM   1819  CG  MET A 127      48.700  30.080  62.020  1.00  0.00           C
ATOM   1820  HG1 MET A 127      48.440  30.460  63.030  1.00  0.00           H
ATOM   1821  HG2 MET A 127      47.750  30.270  61.480  1.00  0.00           H
ATOM   1822  SD  MET A 127      50.160  31.160  61.400  1.00  0.00           S
ATOM   1823  CE  MET A 127      49.680  31.280  59.610  1.00  0.00           C
ATOM   1824  HE1 MET A 127      50.010  30.450  58.950  1.00  0.00           H
ATOM   1825  HE2 MET A 127      48.570  31.260  59.540  1.00  0.00           H
ATOM   1826  HE3 MET A 127      50.090  32.220  59.170  1.00  0.00           H
ATOM   1827  C   MET A 127      49.630  26.480  60.770  1.00  0.00           C
ATOM   1828  O   MET A 127      48.840  25.600  60.970  1.00  0.00           O
ATOM   1829  N   PRO A 128      50.970  26.130  60.560  1.00  0.00           N
ATOM   1830  CD  PRO A 128      52.010  27.170  60.410  1.00  0.00           C
ATOM   1831  HD1 PRO A 128      52.180  27.320  59.330  1.00  0.00           H
ATOM   1832  HD2 PRO A 128      51.740  28.120  60.930  1.00  0.00           H
ATOM   1833  CA  PRO A 128      51.550  24.890  61.070  1.00  0.00           C
ATOM   1834  HA  PRO A 128      51.090  24.030  60.590  1.00  0.00           H
ATOM   1835  CB  PRO A 128      53.010  25.050  60.730  1.00  0.00           C
ATOM   1836  HB1 PRO A 128      53.190  24.870  59.650  1.00  0.00           H
ATOM   1837  HB2 PRO A 128      53.660  24.320  61.260  1.00  0.00           H
ATOM   1838  CG  PRO A 128      53.280  26.560  61.070  1.00  0.00           C
ATOM   1839  HG1 PRO A 128      54.260  26.870  60.640  1.00  0.00           H
ATOM   1840  HG2 PRO A 128      53.270  26.780  62.160  1.00  0.00           H
ATOM   1841  C   PRO A 128      51.350  24.600  62.500  1.00  0.00           C
ATOM   1842  O   PRO A 128      51.020  25.540  63.260  1.00  0.00           O
ATOM   1843  N   SER A 129      51.600  23.360  62.940  1.00  0.00           N
ATOM   1844  HN  SER A 129      51.770  22.680  62.230  1.00  0.00           H
ATOM   1845  CA  SER A 129      51.530  22.940  64.330  1.00  0.00           C
ATOM   1846  HA  SER A 129      51.010  23.730  64.850  1.00  0.00           H
ATOM   1847  CB  SER A 129      50.660  21.670  64.540  1.00  0.00           C
ATOM   1848  HB1 SER A 129      50.900  20.840  63.850  1.00  0.00           H
ATOM   1849  HB2 SER A 129      49.640  22.030  64.290  1.00  0.00           H
ATOM   1850  OG  SER A 129      50.670  21.070  65.850  1.00  0.00           O
ATOM   1851  HG1 SER A 129      50.160  21.690  66.370  1.00  0.00           H
ATOM   1852  C   SER A 129      52.960  22.690  64.820  1.00  0.00           C
ATOM   1853  O   SER A 129      53.760  21.990  64.250  1.00  0.00           O
ATOM   1854  N   GLU A 130      53.330  23.230  66.000  1.00  0.00           N
ATOM   1855  HN  GLU A 130      52.680  23.680  66.610  1.00  0.00           H
ATOM   1856  CA  GLU A 130      54.600  23.040  66.670  1.00  0.00           C
ATOM   1857  HA  GLU A 130      55.360  23.280  65.940  1.00  0.00           H
ATOM   1858  CB  GLU A 130      54.800  23.980  67.900  1.00  0.00           C
ATOM   1859  HB1 GLU A 130      55.680  23.560  68.420  1.00  0.00           H
ATOM   1860  HB2 GLU A 130      53.880  23.900  68.530  1.00  0.00           H
ATOM   1861  CG  GLU A 130      55.120  25.420  67.510  1.00  0.00           C
ATOM   1862  HG1 GLU A 130      54.680  25.820  66.570  1.00  0.00           H
ATOM   1863  HG2 GLU A 130      56.200  25.560  67.320  1.00  0.00           H
ATOM   1864  CD  GLU A 130      54.830  26.290  68.650  1.00  0.00           C
ATOM   1865  OE1 GLU A 130      53.750  26.830  68.710  1.00  0.00           O
ATOM   1866  OE2 GLU A 130      55.660  26.400  69.580  1.00  0.00           O
ATOM   1867  C   GLU A 130      54.840  21.650  67.140  1.00  0.00           C
ATOM   1868  O   GLU A 130      55.990  21.240  67.250  1.00  0.00           O
ATOM   1869  N   GLU A 131      53.780  20.830  67.410  1.00  0.00           N
ATOM   1870  HN  GLU A 131      52.850  21.170  67.270  1.00  0.00           H
ATOM   1871  CA  GLU A 131      53.950  19.380  67.800  1.00  0.00           C
ATOM   1872  HA  GLU A 131      54.960  19.210  68.140  1.00  0.00           H
ATOM   1873  CB  GLU A 131      53.110  19.000  69.030  1.00  0.00           C
ATOM   1874  HB1 GLU A 131      52.970  17.900  69.110  1.00  0.00           H
ATOM   1875  HB2 GLU A 131      52.070  19.360  68.860  1.00  0.00           H
ATOM   1876  CG  GLU A 131      53.660  19.600  70.350  1.00  0.00           C
ATOM   1877  HG1 GLU A 131      53.640  20.710  70.250  1.00  0.00           H
ATOM   1878  HG2 GLU A 131      54.730  19.310  70.240  1.00  0.00           H
ATOM   1879  CD  GLU A 131      53.140  19.130  71.590  1.00  0.00           C
ATOM   1880  OE1 GLU A 131      52.580  19.970  72.370  1.00  0.00           O
ATOM   1881  OE2 GLU A 131      53.190  17.890  71.790  1.00  0.00           O
ATOM   1882  C   GLU A 131      53.660  18.450  66.610  1.00  0.00           C
ATOM   1883  O   GLU A 131      54.030  17.310  66.720  1.00  0.00           O
ATOM   1884  N   GLY A 132      53.120  18.950  65.460  1.00  0.00           N
ATOM   1885  HN  GLY A 132      52.740  19.880  65.440  1.00  0.00           H
ATOM   1886  CA  GLY A 132      52.830  18.060  64.260  1.00  0.00           C
ATOM   1887  HA1 GLY A 132      53.310  17.120  64.480  1.00  0.00           H
ATOM   1888  HA2 GLY A 132      51.800  17.920  63.970  1.00  0.00           H
ATOM   1889  C   GLY A 132      53.530  18.370  62.940  1.00  0.00           C
ATOM   1890  O   GLY A 132      53.450  17.630  61.930  1.00  0.00           O
ATOM   1891  N   TYR A 133      54.310  19.440  62.900  1.00  0.00           N
ATOM   1892  HN  TYR A 133      54.550  19.920  63.740  1.00  0.00           H
ATOM   1893  CA  TYR A 133      55.020  19.900  61.810  1.00  0.00           C
ATOM   1894  HA  TYR A 133      55.120  19.190  61.000  1.00  0.00           H
ATOM   1895  CB  TYR A 133      54.650  21.350  61.400  1.00  0.00           C
ATOM   1896  HB1 TYR A 133      55.310  22.090  61.910  1.00  0.00           H
ATOM   1897  HB2 TYR A 133      53.590  21.580  61.650  1.00  0.00           H
ATOM   1898  CG  TYR A 133      54.960  21.690  59.910  1.00  0.00           C
ATOM   1899  CD1 TYR A 133      54.280  21.080  58.870  1.00  0.00           C
ATOM   1900  HD1 TYR A 133      53.490  20.360  59.040  1.00  0.00           H
ATOM   1901  CE1 TYR A 133      54.620  21.300  57.480  1.00  0.00           C
ATOM   1902  HE1 TYR A 133      54.170  20.750  56.660  1.00  0.00           H
ATOM   1903  CZ  TYR A 133      55.480  22.310  57.230  1.00  0.00           C
ATOM   1904  OH  TYR A 133      55.750  22.520  55.840  1.00  0.00           O
ATOM   1905  HH  TYR A 133      54.980  22.150  55.410  1.00  0.00           H
ATOM   1906  CD2 TYR A 133      55.920  22.670  59.630  1.00  0.00           C
ATOM   1907  HD2 TYR A 133      56.430  23.090  60.480  1.00  0.00           H
ATOM   1908  CE2 TYR A 133      56.190  22.910  58.240  1.00  0.00           C
ATOM   1909  HE2 TYR A 133      56.850  23.680  57.860  1.00  0.00           H
ATOM   1910  C   TYR A 133      56.400  19.970  62.370  1.00  0.00           C
ATOM   1911  O   TYR A 133      56.680  20.390  63.520  1.00  0.00           O
ATOM   1912  N   GLN A 134      57.330  19.370  61.600  1.00  0.00           N
ATOM   1913  HN  GLN A 134      57.120  19.020  60.700  1.00  0.00           H
ATOM   1914  CA  GLN A 134      58.660  19.090  62.070  1.00  0.00           C
ATOM   1915  HA  GLN A 134      58.700  19.100  63.150  1.00  0.00           H
ATOM   1916  CB  GLN A 134      59.110  17.750  61.550  1.00  0.00           C
ATOM   1917  HB1 GLN A 134      60.180  17.480  61.690  1.00  0.00           H
ATOM   1918  HB2 GLN A 134      58.910  17.850  60.470  1.00  0.00           H
ATOM   1919  CG  GLN A 134      58.220  16.540  62.020  1.00  0.00           C
ATOM   1920  HG1 GLN A 134      58.610  15.510  61.880  1.00  0.00           H
ATOM   1921  HG2 GLN A 134      57.300  16.520  61.400  1.00  0.00           H
ATOM   1922  CD  GLN A 134      57.710  16.620  63.500  1.00  0.00           C
ATOM   1923  OE1 GLN A 134      58.360  17.020  64.410  1.00  0.00           O
ATOM   1924  NE2 GLN A 134      56.480  16.180  63.740  1.00  0.00           N
ATOM   1925 HE21 GLN A 134      55.980  15.810  62.950  1.00  0.00           H
ATOM   1926 HE22 GLN A 134      56.250  15.990  64.690  1.00  0.00           H
ATOM   1927  C   GLN A 134      59.570  20.180  61.560  1.00  0.00           C
ATOM   1928  O   GLN A 134      59.210  20.950  60.670  1.00  0.00           O
ATOM   1929  N   ASP A 135      60.830  20.180  62.120  1.00  0.00           N
ATOM   1930  HN  ASP A 135      60.930  19.640  62.950  1.00  0.00           H
ATOM   1931  CA  ASP A 135      62.070  20.840  61.710  1.00  0.00           C
ATOM   1932  HA  ASP A 135      61.950  21.900  61.920  1.00  0.00           H
ATOM   1933  CB  ASP A 135      63.370  20.410  62.470  1.00  0.00           C
ATOM   1934  HB1 ASP A 135      64.200  21.030  62.060  1.00  0.00           H
ATOM   1935  HB2 ASP A 135      63.630  19.330  62.460  1.00  0.00           H
ATOM   1936  CG  ASP A 135      63.260  20.760  63.960  1.00  0.00           C
ATOM   1937  OD1 ASP A 135      62.250  21.260  64.460  1.00  0.00           O
ATOM   1938  OD2 ASP A 135      64.370  20.610  64.600  1.00  0.00           O
ATOM   1939  C   ASP A 135      62.360  20.810  60.210  1.00  0.00           C
ATOM   1940  O   ASP A 135      62.030  19.870  59.490  1.00  0.00           O
ATOM   1941  N   TYR A 136      62.970  21.980  59.740  1.00  0.00           N
ATOM   1942  HN  TYR A 136      63.430  22.720  60.220  1.00  0.00           H
ATOM   1943  CA  TYR A 136      63.180  22.180  58.330  1.00  0.00           C
ATOM   1944  HA  TYR A 136      62.300  21.820  57.820  1.00  0.00           H
ATOM   1945  CB  TYR A 136      63.290  23.670  58.070  1.00  0.00           C
ATOM   1946  HB1 TYR A 136      63.370  23.880  56.980  1.00  0.00           H
ATOM   1947  HB2 TYR A 136      64.180  23.980  58.670  1.00  0.00           H
ATOM   1948  CG  TYR A 136      62.060  24.360  58.480  1.00  0.00           C
ATOM   1949  CD1 TYR A 136      60.820  23.800  58.610  1.00  0.00           C
ATOM   1950  HD1 TYR A 136      60.550  22.770  58.430  1.00  0.00           H
ATOM   1951  CE1 TYR A 136      59.690  24.610  58.960  1.00  0.00           C
ATOM   1952  HE1 TYR A 136      58.700  24.190  59.040  1.00  0.00           H
ATOM   1953  CZ  TYR A 136      59.920  26.010  59.210  1.00  0.00           C
ATOM   1954  OH  TYR A 136      58.840  26.850  59.660  1.00  0.00           O
ATOM   1955  HH  TYR A 136      59.120  27.390  60.400  1.00  0.00           H
ATOM   1956  CD2 TYR A 136      62.210  25.700  58.780  1.00  0.00           C
ATOM   1957  HD2 TYR A 136      63.190  26.150  58.720  1.00  0.00           H
ATOM   1958  CE2 TYR A 136      61.170  26.580  59.170  1.00  0.00           C
ATOM   1959  HE2 TYR A 136      61.330  27.620  59.400  1.00  0.00           H
ATOM   1960  C   TYR A 136      64.290  21.380  57.610  1.00  0.00           C
ATOM   1961  O   TYR A 136      65.300  21.120  58.170  1.00  0.00           O
ATOM   1962  N   GLU A 137      64.130  21.110  56.260  1.00  0.00           N
ATOM   1963  HN  GLU A 137      63.210  21.090  55.870  1.00  0.00           H
ATOM   1964  CA  GLU A 137      65.150  20.500  55.330  1.00  0.00           C
ATOM   1965  HA  GLU A 137      65.230  19.470  55.670  1.00  0.00           H
ATOM   1966  CB  GLU A 137      64.660  20.380  53.830  1.00  0.00           C
ATOM   1967  HB1 GLU A 137      65.440  20.390  53.040  1.00  0.00           H
ATOM   1968  HB2 GLU A 137      64.020  21.250  53.540  1.00  0.00           H
ATOM   1969  CG  GLU A 137      63.720  19.200  53.660  1.00  0.00           C
ATOM   1970  HG1 GLU A 137      64.150  18.240  54.000  1.00  0.00           H
ATOM   1971  HG2 GLU A 137      63.480  19.190  52.570  1.00  0.00           H
ATOM   1972  CD  GLU A 137      62.360  19.330  54.310  1.00  0.00           C
ATOM   1973  OE1 GLU A 137      61.830  20.430  54.550  1.00  0.00           O
ATOM   1974  OE2 GLU A 137      61.710  18.240  54.510  1.00  0.00           O
ATOM   1975  C   GLU A 137      66.540  21.190  55.180  1.00  0.00           C
ATOM   1976  O   GLU A 137      66.550  22.400  55.440  1.00  0.00           O
ATOM   1977  N   PRO A 138      67.710  20.600  54.900  1.00  0.00           N
ATOM   1978  CD  PRO A 138      67.730  19.180  54.480  1.00  0.00           C
ATOM   1979  HD1 PRO A 138      67.090  18.560  55.140  1.00  0.00           H
ATOM   1980  HD2 PRO A 138      67.410  19.060  53.420  1.00  0.00           H
ATOM   1981  CA  PRO A 138      69.050  21.110  54.950  1.00  0.00           C
ATOM   1982  HA  PRO A 138      69.290  21.320  55.990  1.00  0.00           H
ATOM   1983  CB  PRO A 138      69.870  20.010  54.330  1.00  0.00           C
ATOM   1984  HB1 PRO A 138      70.900  20.020  54.740  1.00  0.00           H
ATOM   1985  HB2 PRO A 138      69.910  20.220  53.240  1.00  0.00           H
ATOM   1986  CG  PRO A 138      69.140  18.690  54.570  1.00  0.00           C
ATOM   1987  HG1 PRO A 138      69.270  18.540  55.670  1.00  0.00           H
ATOM   1988  HG2 PRO A 138      69.460  17.770  54.040  1.00  0.00           H
ATOM   1989  C   PRO A 138      69.440  22.500  54.260  1.00  0.00           C
ATOM   1990  O   PRO A 138      68.730  23.040  53.400  1.00  0.00           O
ATOM   1991  N   GLU A 139      70.630  22.990  54.780  1.00  0.00           N
ATOM   1992  HN  GLU A 139      70.960  22.480  55.570  1.00  0.00           H
ATOM   1993  CA  GLU A 139      71.410  24.050  54.240  1.00  0.00           C
ATOM   1994  HA  GLU A 139      70.800  24.950  54.230  1.00  0.00           H
ATOM   1995  CB  GLU A 139      72.650  24.460  55.160  1.00  0.00           C
ATOM   1996  HB1 GLU A 139      73.440  24.890  54.510  1.00  0.00           H
ATOM   1997  HB2 GLU A 139      73.050  23.500  55.530  1.00  0.00           H
ATOM   1998  CG  GLU A 139      72.190  25.240  56.420  1.00  0.00           C
ATOM   1999  HG1 GLU A 139      71.540  24.720  57.160  1.00  0.00           H
ATOM   2000  HG2 GLU A 139      71.710  26.160  56.020  1.00  0.00           H
ATOM   2001  CD  GLU A 139      73.310  25.670  57.320  1.00  0.00           C
ATOM   2002  OE1 GLU A 139      74.130  24.870  57.800  1.00  0.00           O
ATOM   2003  OE2 GLU A 139      73.390  26.860  57.650  1.00  0.00           O
ATOM   2004  C   GLU A 139      71.900  23.830  52.820  1.00  0.00           C
ATOM   2005  O   GLU A 139      72.420  22.770  52.530  1.00  0.00           O
ATOM   2006  N   ALA A 140      71.770  24.860  51.960  1.00  0.00           N
ATOM   2007  HN  ALA A 140      71.450  25.770  52.190  1.00  0.00           H
ATOM   2008  CA  ALA A 140      71.970  24.550  50.520  1.00  0.00           C
ATOM   2009  HA  ALA A 140      72.580  23.680  50.350  1.00  0.00           H
ATOM   2010  CB  ALA A 140      70.630  24.280  49.840  1.00  0.00           C
ATOM   2011  HB1 ALA A 140      70.180  23.540  50.540  1.00  0.00           H
ATOM   2012  HB2 ALA A 140      69.950  25.150  49.860  1.00  0.00           H
ATOM   2013  HB3 ALA A 140      70.720  23.910  48.800  1.00  0.00           H
ATOM   2014  C   ALA A 140      72.660  25.740  49.860  1.00  0.00           C
ATOM   2015  OT1 ALA A 140      72.080  26.850  49.810  1.00  0.00           O
ATOM   2016  OT2 ALA A 140      73.820  25.550  49.410  1.00  0.00           O
ATOM   2017  N   MET B 141      49.350  60.120  55.390  1.00  0.00           N
ATOM   2018  H1  MET B 141      48.850  59.850  54.530  1.00  0.00           H
ATOM   2019  H2  MET B 141      50.300  60.370  55.040  1.00  0.00           H
ATOM   2020  H3  MET B 141      49.460  59.280  56.000  1.00  0.00           H
ATOM   2021  CA  MET B 141      48.700  61.330  56.060  1.00  0.00           C
ATOM   2022  HA  MET B 141      48.370  62.000  55.280  1.00  0.00           H
ATOM   2023  CB  MET B 141      47.340  61.010  56.700  1.00  0.00           C
ATOM   2024  HB1 MET B 141      47.090  61.780  57.460  1.00  0.00           H
ATOM   2025  HB2 MET B 141      47.400  60.030  57.210  1.00  0.00           H
ATOM   2026  CG  MET B 141      46.150  61.070  55.800  1.00  0.00           C
ATOM   2027  HG1 MET B 141      46.160  62.100  55.390  1.00  0.00           H
ATOM   2028  HG2 MET B 141      45.300  61.030  56.520  1.00  0.00           H
ATOM   2029  SD  MET B 141      45.890  59.910  54.500  1.00  0.00           S
ATOM   2030  CE  MET B 141      45.890  58.340  55.460  1.00  0.00           C
ATOM   2031  HE1 MET B 141      46.850  58.270  56.010  1.00  0.00           H
ATOM   2032  HE2 MET B 141      45.210  58.300  56.340  1.00  0.00           H
ATOM   2033  HE3 MET B 141      45.720  57.500  54.750  1.00  0.00           H
ATOM   2034  C   MET B 141      49.630  62.040  56.980  1.00  0.00           C
ATOM   2035  O   MET B 141      50.690  61.510  57.260  1.00  0.00           O
ATOM   2036  N   ASP B 142      49.230  63.310  57.430  1.00  0.00           N
ATOM   2037  HN  ASP B 142      48.320  63.630  57.210  1.00  0.00           H
ATOM   2038  CA  ASP B 142      50.070  64.030  58.320  1.00  0.00           C
ATOM   2039  HA  ASP B 142      51.100  63.930  58.030  1.00  0.00           H
ATOM   2040  CB  ASP B 142      49.670  65.510  58.380  1.00  0.00           C
ATOM   2041  HB1 ASP B 142      50.400  66.140  58.940  1.00  0.00           H
ATOM   2042  HB2 ASP B 142      48.660  65.590  58.830  1.00  0.00           H
ATOM   2043  CG  ASP B 142      49.660  66.050  56.940  1.00  0.00           C
ATOM   2044  OD1 ASP B 142      48.800  66.810  56.490  1.00  0.00           O
ATOM   2045  OD2 ASP B 142      50.750  65.820  56.290  1.00  0.00           O
ATOM   2046  C   ASP B 142      49.970  63.370  59.770  1.00  0.00           C
ATOM   2047  O   ASP B 142      48.950  62.770  60.110  1.00  0.00           O
ATOM   2048  N   VAL B 143      50.970  63.590  60.670  1.00  0.00           N
ATOM   2049  HN  VAL B 143      51.560  64.380  60.540  1.00  0.00           H
ATOM   2050  CA  VAL B 143      50.850  62.950  61.980  1.00  0.00           C
ATOM   2051  HA  VAL B 143      50.020  62.250  62.020  1.00  0.00           H
ATOM   2052  CB  VAL B 143      52.110  62.060  62.280  1.00  0.00           C
ATOM   2053  HB  VAL B 143      52.950  62.610  62.770  1.00  0.00           H
ATOM   2054  CG1 VAL B 143      51.720  61.000  63.330  1.00  0.00           C
ATOM   2055 HG11 VAL B 143      52.550  60.280  63.440  1.00  0.00           H
ATOM   2056 HG12 VAL B 143      51.590  61.550  64.290  1.00  0.00           H
ATOM   2057 HG13 VAL B 143      50.830  60.370  63.100  1.00  0.00           H
ATOM   2058  CG2 VAL B 143      52.600  61.320  61.020  1.00  0.00           C
ATOM   2059 HG21 VAL B 143      53.140  61.970  60.300  1.00  0.00           H
ATOM   2060 HG22 VAL B 143      53.340  60.560  61.380  1.00  0.00           H
ATOM   2061 HG23 VAL B 143      51.680  60.850  60.620  1.00  0.00           H
ATOM   2062  C   VAL B 143      50.480  63.940  63.000  1.00  0.00           C
ATOM   2063  O   VAL B 143      51.200  64.930  63.090  1.00  0.00           O
ATOM   2064  N   PHE B 144      49.440  63.690  63.850  1.00  0.00           N
ATOM   2065  HN  PHE B 144      48.880  62.860  63.810  1.00  0.00           H
ATOM   2066  CA  PHE B 144      49.260  64.510  64.930  1.00  0.00           C
ATOM   2067  HA  PHE B 144      49.930  65.360  64.980  1.00  0.00           H
ATOM   2068  CB  PHE B 144      47.900  65.280  64.910  1.00  0.00           C
ATOM   2069  HB1 PHE B 144      47.160  64.460  64.730  1.00  0.00           H
ATOM   2070  HB2 PHE B 144      47.830  66.040  64.110  1.00  0.00           H
ATOM   2071  CG  PHE B 144      47.480  65.910  66.250  1.00  0.00           C
ATOM   2072  CD1 PHE B 144      46.410  65.470  67.110  1.00  0.00           C
ATOM   2073  HD1 PHE B 144      45.830  64.570  66.940  1.00  0.00           H
ATOM   2074  CE1 PHE B 144      46.210  66.070  68.360  1.00  0.00           C
ATOM   2075  HE1 PHE B 144      45.430  65.740  69.030  1.00  0.00           H
ATOM   2076  CZ  PHE B 144      46.940  67.160  68.770  1.00  0.00           C
ATOM   2077  HZ  PHE B 144      46.790  67.660  69.710  1.00  0.00           H
ATOM   2078  CD2 PHE B 144      48.170  67.020  66.660  1.00  0.00           C
ATOM   2079  HD2 PHE B 144      49.060  67.370  66.150  1.00  0.00           H
ATOM   2080  CE2 PHE B 144      47.950  67.560  67.930  1.00  0.00           C
ATOM   2081  HE2 PHE B 144      48.580  68.350  68.310  1.00  0.00           H
ATOM   2082  C   PHE B 144      49.600  63.750  66.210  1.00  0.00           C
ATOM   2083  O   PHE B 144      50.370  64.260  67.010  1.00  0.00           O
ATOM   2084  N   MET B 145      49.070  62.580  66.380  1.00  0.00           N
ATOM   2085  HN  MET B 145      48.490  62.200  65.660  1.00  0.00           H
ATOM   2086  CA  MET B 145      49.250  61.770  67.640  1.00  0.00           C
ATOM   2087  HA  MET B 145      49.150  62.490  68.440  1.00  0.00           H
ATOM   2088  CB  MET B 145      48.210  60.640  67.930  1.00  0.00           C
ATOM   2089  HB1 MET B 145      48.270  60.410  69.020  1.00  0.00           H
ATOM   2090  HB2 MET B 145      48.380  59.640  67.470  1.00  0.00           H
ATOM   2091  CG  MET B 145      46.750  61.050  67.810  1.00  0.00           C
ATOM   2092  HG1 MET B 145      46.160  60.110  67.900  1.00  0.00           H
ATOM   2093  HG2 MET B 145      46.450  61.440  66.810  1.00  0.00           H
ATOM   2094  SD  MET B 145      46.170  62.170  69.010  1.00  0.00           S
ATOM   2095  CE  MET B 145      44.560  62.510  68.190  1.00  0.00           C
ATOM   2096  HE1 MET B 145      44.100  63.390  68.690  1.00  0.00           H
ATOM   2097  HE2 MET B 145      44.760  62.690  67.110  1.00  0.00           H
ATOM   2098  HE3 MET B 145      43.940  61.610  68.370  1.00  0.00           H
ATOM   2099  C   MET B 145      50.650  61.180  67.840  1.00  0.00           C
ATOM   2100  O   MET B 145      51.490  61.260  66.990  1.00  0.00           O
ATOM   2101  N   LYS B 146      51.030  60.680  69.000  1.00  0.00           N
ATOM   2102  HN  LYS B 146      50.380  60.510  69.730  1.00  0.00           H
ATOM   2103  CA  LYS B 146      52.330  60.440  69.450  1.00  0.00           C
ATOM   2104  HA  LYS B 146      53.110  60.760  68.770  1.00  0.00           H
ATOM   2105  CB  LYS B 146      52.780  61.330  70.660  1.00  0.00           C
ATOM   2106  HB1 LYS B 146      53.840  61.000  70.770  1.00  0.00           H
ATOM   2107  HB2 LYS B 146      52.200  61.070  71.570  1.00  0.00           H
ATOM   2108  CG  LYS B 146      52.780  62.810  70.600  1.00  0.00           C
ATOM   2109  HG1 LYS B 146      53.410  63.190  71.430  1.00  0.00           H
ATOM   2110  HG2 LYS B 146      51.780  63.270  70.740  1.00  0.00           H
ATOM   2111  CD  LYS B 146      53.300  63.310  69.260  1.00  0.00           C
ATOM   2112  HD1 LYS B 146      54.340  62.940  69.120  1.00  0.00           H
ATOM   2113  HD2 LYS B 146      52.730  62.840  68.430  1.00  0.00           H
ATOM   2114  CE  LYS B 146      53.260  64.880  69.080  1.00  0.00           C
ATOM   2115  HE1 LYS B 146      53.730  65.210  68.130  1.00  0.00           H
ATOM   2116  HE2 LYS B 146      53.750  65.250  70.000  1.00  0.00           H
ATOM   2117  NZ  LYS B 146      51.880  65.350  68.940  1.00  0.00           N
ATOM   2118  HZ1 LYS B 146      51.410  64.920  68.120  1.00  0.00           H
ATOM   2119  HZ2 LYS B 146      51.280  65.180  69.770  1.00  0.00           H
ATOM   2120  HZ3 LYS B 146      51.900  66.380  68.850  1.00  0.00           H
ATOM   2121  C   LYS B 146      52.620  58.970  69.800  1.00  0.00           C
ATOM   2122  O   LYS B 146      51.800  58.290  70.410  1.00  0.00           O
ATOM   2123  N   GLY B 147      53.830  58.450  69.490  1.00  0.00           N
ATOM   2124  HN  GLY B 147      54.550  59.110  69.300  1.00  0.00           H
ATOM   2125  CA  GLY B 147      54.110  57.010  69.580  1.00  0.00           C
ATOM   2126  HA1 GLY B 147      55.140  56.770  69.360  1.00  0.00           H
ATOM   2127  HA2 GLY B 147      53.820  56.700  70.580  1.00  0.00           H
ATOM   2128  C   GLY B 147      53.330  56.120  68.580  1.00  0.00           C
ATOM   2129  O   GLY B 147      53.290  54.920  68.720  1.00  0.00           O
ATOM   2130  N   LEU B 148      52.780  56.710  67.490  1.00  0.00           N
ATOM   2131  HN  LEU B 148      52.660  57.670  67.260  1.00  0.00           H
ATOM   2132  CA  LEU B 148      52.390  55.880  66.340  1.00  0.00           C
ATOM   2133  HA  LEU B 148      51.810  55.070  66.770  1.00  0.00           H
ATOM   2134  CB  LEU B 148      51.600  56.770  65.310  1.00  0.00           C
ATOM   2135  HB1 LEU B 148      51.380  56.180  64.390  1.00  0.00           H
ATOM   2136  HB2 LEU B 148      52.280  57.590  65.020  1.00  0.00           H
ATOM   2137  CG  LEU B 148      50.330  57.470  65.870  1.00  0.00           C
ATOM   2138  HG  LEU B 148      50.630  58.180  66.670  1.00  0.00           H
ATOM   2139  CD1 LEU B 148      49.710  58.220  64.710  1.00  0.00           C
ATOM   2140 HD11 LEU B 148      50.500  58.850  64.250  1.00  0.00           H
ATOM   2141 HD12 LEU B 148      49.260  57.560  63.940  1.00  0.00           H
ATOM   2142 HD13 LEU B 148      48.850  58.860  65.020  1.00  0.00           H
ATOM   2143  CD2 LEU B 148      49.430  56.520  66.660  1.00  0.00           C
ATOM   2144 HD21 LEU B 148      49.080  55.640  66.080  1.00  0.00           H
ATOM   2145 HD22 LEU B 148      50.000  56.320  67.590  1.00  0.00           H
ATOM   2146 HD23 LEU B 148      48.540  57.050  67.050  1.00  0.00           H
ATOM   2147  C   LEU B 148      53.590  55.320  65.560  1.00  0.00           C
ATOM   2148  O   LEU B 148      54.690  55.820  65.720  1.00  0.00           O
ATOM   2149  N   SER B 149      53.430  54.210  64.790  1.00  0.00           N
ATOM   2150  HN  SER B 149      52.550  53.770  64.620  1.00  0.00           H
ATOM   2151  CA  SER B 149      54.460  53.650  64.070  1.00  0.00           C
ATOM   2152  HA  SER B 149      55.270  53.600  64.780  1.00  0.00           H
ATOM   2153  CB  SER B 149      54.120  52.220  63.600  1.00  0.00           C
ATOM   2154  HB1 SER B 149      53.360  52.270  62.790  1.00  0.00           H
ATOM   2155  HB2 SER B 149      53.730  51.600  64.440  1.00  0.00           H
ATOM   2156  OG  SER B 149      55.210  51.560  62.930  1.00  0.00           O
ATOM   2157  HG1 SER B 149      54.850  50.790  62.480  1.00  0.00           H
ATOM   2158  C   SER B 149      55.050  54.360  62.870  1.00  0.00           C
ATOM   2159  O   SER B 149      54.410  55.200  62.190  1.00  0.00           O
ATOM   2160  N   LYS B 150      56.420  54.180  62.690  1.00  0.00           N
ATOM   2161  HN  LYS B 150      57.010  53.600  63.240  1.00  0.00           H
ATOM   2162  CA  LYS B 150      57.200  54.900  61.720  1.00  0.00           C
ATOM   2163  HA  LYS B 150      56.580  55.660  61.270  1.00  0.00           H
ATOM   2164  CB  LYS B 150      58.440  55.670  62.400  1.00  0.00           C
ATOM   2165  HB1 LYS B 150      59.160  56.060  61.650  1.00  0.00           H
ATOM   2166  HB2 LYS B 150      58.910  54.930  63.080  1.00  0.00           H
ATOM   2167  CG  LYS B 150      58.040  56.770  63.380  1.00  0.00           C
ATOM   2168  HG1 LYS B 150      57.220  56.340  64.000  1.00  0.00           H
ATOM   2169  HG2 LYS B 150      57.620  57.590  62.750  1.00  0.00           H
ATOM   2170  CD  LYS B 150      59.220  57.310  64.200  1.00  0.00           C
ATOM   2171  HD1 LYS B 150      60.140  57.440  63.590  1.00  0.00           H
ATOM   2172  HD2 LYS B 150      58.950  58.290  64.660  1.00  0.00           H
ATOM   2173  CE  LYS B 150      59.510  56.510  65.490  1.00  0.00           C
ATOM   2174  HE1 LYS B 150      60.100  55.600  65.260  1.00  0.00           H
ATOM   2175  HE2 LYS B 150      58.570  56.210  66.000  1.00  0.00           H
ATOM   2176  NZ  LYS B 150      60.410  57.230  66.400  1.00  0.00           N
ATOM   2177  HZ1 LYS B 150      61.280  56.660  66.440  1.00  0.00           H
ATOM   2178  HZ2 LYS B 150      60.720  58.110  65.930  1.00  0.00           H
ATOM   2179  HZ3 LYS B 150      59.950  57.440  67.310  1.00  0.00           H
ATOM   2180  C   LYS B 150      57.640  53.920  60.690  1.00  0.00           C
ATOM   2181  O   LYS B 150      58.510  54.200  59.830  1.00  0.00           O
ATOM   2182  N   ALA B 151      57.020  52.720  60.580  1.00  0.00           N
ATOM   2183  HN  ALA B 151      56.260  52.540  61.190  1.00  0.00           H
ATOM   2184  CA  ALA B 151      57.290  51.690  59.550  1.00  0.00           C
ATOM   2185  HA  ALA B 151      58.320  51.390  59.680  1.00  0.00           H
ATOM   2186  CB  ALA B 151      56.470  50.490  59.690  1.00  0.00           C
ATOM   2187  HB1 ALA B 151      56.640  50.030  60.690  1.00  0.00           H
ATOM   2188  HB2 ALA B 151      55.370  50.640  59.640  1.00  0.00           H
ATOM   2189  HB3 ALA B 151      56.710  49.680  58.970  1.00  0.00           H
ATOM   2190  C   ALA B 151      57.100  52.260  58.040  1.00  0.00           C
ATOM   2191  O   ALA B 151      58.030  52.170  57.250  1.00  0.00           O
ATOM   2192  N   LYS B 152      55.960  52.900  57.760  1.00  0.00           N
ATOM   2193  HN  LYS B 152      55.230  52.840  58.440  1.00  0.00           H
ATOM   2194  CA  LYS B 152      55.740  53.910  56.780  1.00  0.00           C
ATOM   2195  HA  LYS B 152      56.630  54.300  56.320  1.00  0.00           H
ATOM   2196  CB  LYS B 152      54.980  53.220  55.660  1.00  0.00           C
ATOM   2197  HB1 LYS B 152      54.000  52.910  56.100  1.00  0.00           H
ATOM   2198  HB2 LYS B 152      55.570  52.340  55.340  1.00  0.00           H
ATOM   2199  CG  LYS B 152      54.840  54.110  54.460  1.00  0.00           C
ATOM   2200  HG1 LYS B 152      55.880  54.320  54.120  1.00  0.00           H
ATOM   2201  HG2 LYS B 152      54.460  55.110  54.740  1.00  0.00           H
ATOM   2202  CD  LYS B 152      54.020  53.370  53.340  1.00  0.00           C
ATOM   2203  HD1 LYS B 152      53.040  53.050  53.760  1.00  0.00           H
ATOM   2204  HD2 LYS B 152      53.920  54.130  52.540  1.00  0.00           H
ATOM   2205  CE  LYS B 152      54.820  52.080  52.780  1.00  0.00           C
ATOM   2206  HE1 LYS B 152      54.940  51.290  53.560  1.00  0.00           H
ATOM   2207  HE2 LYS B 152      55.800  52.350  52.350  1.00  0.00           H
ATOM   2208  NZ  LYS B 152      54.010  51.460  51.740  1.00  0.00           N
ATOM   2209  HZ1 LYS B 152      54.630  50.910  51.120  1.00  0.00           H
ATOM   2210  HZ2 LYS B 152      53.200  50.920  52.120  1.00  0.00           H
ATOM   2211  HZ3 LYS B 152      53.550  52.160  51.120  1.00  0.00           H
ATOM   2212  C   LYS B 152      54.940  55.000  57.590  1.00  0.00           C
ATOM   2213  O   LYS B 152      54.070  54.780  58.460  1.00  0.00           O
ATOM   2214  N   GLU B 153      55.430  56.280  57.390  1.00  0.00           N
ATOM   2215  HN  GLU B 153      56.210  56.490  56.790  1.00  0.00           H
ATOM   2216  CA  GLU B 153      54.900  57.400  58.130  1.00  0.00           C
ATOM   2217  HA  GLU B 153      55.000  57.030  59.140  1.00  0.00           H
ATOM   2218  CB  GLU B 153      55.870  58.550  58.250  1.00  0.00           C
ATOM   2219  HB1 GLU B 153      55.390  59.400  58.790  1.00  0.00           H
ATOM   2220  HB2 GLU B 153      56.090  58.980  57.250  1.00  0.00           H
ATOM   2221  CG  GLU B 153      57.120  58.130  58.940  1.00  0.00           C
ATOM   2222  HG1 GLU B 153      57.730  57.390  58.370  1.00  0.00           H
ATOM   2223  HG2 GLU B 153      56.850  57.690  59.930  1.00  0.00           H
ATOM   2224  CD  GLU B 153      57.980  59.300  59.120  1.00  0.00           C
ATOM   2225  OE1 GLU B 153      58.490  59.900  58.150  1.00  0.00           O
ATOM   2226  OE2 GLU B 153      58.290  59.800  60.260  1.00  0.00           O
ATOM   2227  C   GLU B 153      53.480  57.920  57.830  1.00  0.00           C
ATOM   2228  O   GLU B 153      53.120  58.240  56.690  1.00  0.00           O
ATOM   2229  N   GLY B 154      52.600  58.070  58.880  1.00  0.00           N
ATOM   2230  HN  GLY B 154      52.910  57.820  59.790  1.00  0.00           H
ATOM   2231  CA  GLY B 154      51.260  58.580  58.660  1.00  0.00           C
ATOM   2232  HA1 GLY B 154      50.730  58.850  59.570  1.00  0.00           H
ATOM   2233  HA2 GLY B 154      51.430  59.400  57.980  1.00  0.00           H
ATOM   2234  C   GLY B 154      50.360  57.690  57.940  1.00  0.00           C
ATOM   2235  O   GLY B 154      49.590  58.150  57.150  1.00  0.00           O
ATOM   2236  N   VAL B 155      50.400  56.410  58.150  1.00  0.00           N
ATOM   2237  HN  VAL B 155      51.040  56.090  58.840  1.00  0.00           H
ATOM   2238  CA  VAL B 155      49.500  55.520  57.460  1.00  0.00           C
ATOM   2239  HA  VAL B 155      48.890  55.970  56.690  1.00  0.00           H
ATOM   2240  CB  VAL B 155      50.260  54.280  57.010  1.00  0.00           C
ATOM   2241  HB  VAL B 155      50.720  53.710  57.850  1.00  0.00           H
ATOM   2242  CG1 VAL B 155      49.340  53.330  56.300  1.00  0.00           C
ATOM   2243 HG11 VAL B 155      49.960  52.510  55.890  1.00  0.00           H
ATOM   2244 HG12 VAL B 155      48.530  52.890  56.920  1.00  0.00           H
ATOM   2245 HG13 VAL B 155      48.840  53.730  55.390  1.00  0.00           H
ATOM   2246  CG2 VAL B 155      51.400  54.640  56.040  1.00  0.00           C
ATOM   2247 HG21 VAL B 155      52.070  53.810  55.770  1.00  0.00           H
ATOM   2248 HG22 VAL B 155      51.000  55.250  55.200  1.00  0.00           H
ATOM   2249 HG23 VAL B 155      52.000  55.370  56.630  1.00  0.00           H
ATOM   2250  C   VAL B 155      48.520  55.100  58.580  1.00  0.00           C
ATOM   2251  O   VAL B 155      47.290  55.320  58.510  1.00  0.00           O
ATOM   2252  N   VAL B 156      49.020  54.460  59.730  1.00  0.00           N
ATOM   2253  HN  VAL B 156      50.000  54.320  59.810  1.00  0.00           H
ATOM   2254  CA  VAL B 156      48.150  53.980  60.800  1.00  0.00           C
ATOM   2255  HA  VAL B 156      47.250  53.680  60.290  1.00  0.00           H
ATOM   2256  CB  VAL B 156      48.620  52.590  61.400  1.00  0.00           C
ATOM   2257  HB  VAL B 156      49.560  52.720  61.990  1.00  0.00           H
ATOM   2258  CG1 VAL B 156      47.580  52.120  62.420  1.00  0.00           C
ATOM   2259 HG11 VAL B 156      47.450  52.900  63.210  1.00  0.00           H
ATOM   2260 HG12 VAL B 156      46.680  51.910  61.820  1.00  0.00           H
ATOM   2261 HG13 VAL B 156      47.800  51.210  63.010  1.00  0.00           H
ATOM   2262  CG2 VAL B 156      48.920  51.630  60.220  1.00  0.00           C
ATOM   2263 HG21 VAL B 156      48.020  51.460  59.590  1.00  0.00           H
ATOM   2264 HG22 VAL B 156      49.680  52.070  59.540  1.00  0.00           H
ATOM   2265 HG23 VAL B 156      49.390  50.730  60.680  1.00  0.00           H
ATOM   2266  C   VAL B 156      47.830  55.020  61.850  1.00  0.00           C
ATOM   2267  O   VAL B 156      48.750  55.520  62.510  1.00  0.00           O
ATOM   2268  N   ALA B 157      46.560  55.400  62.020  1.00  0.00           N
ATOM   2269  HN  ALA B 157      45.810  54.920  61.580  1.00  0.00           H
ATOM   2270  CA  ALA B 157      46.160  56.360  62.960  1.00  0.00           C
ATOM   2271  HA  ALA B 157      45.090  56.380  62.890  1.00  0.00           H
ATOM   2272  CB  ALA B 157      46.390  55.940  64.440  1.00  0.00           C
ATOM   2273  HB1 ALA B 157      46.060  54.890  64.550  1.00  0.00           H
ATOM   2274  HB2 ALA B 157      47.470  56.100  64.650  1.00  0.00           H
ATOM   2275  HB3 ALA B 157      45.820  56.630  65.100  1.00  0.00           H
ATOM   2276  C   ALA B 157      46.480  57.820  62.640  1.00  0.00           C
ATOM   2277  O   ALA B 157      46.780  58.640  63.540  1.00  0.00           O
ATOM   2278  N   ALA B 158      46.360  58.330  61.450  1.00  0.00           N
ATOM   2279  HN  ALA B 158      46.100  57.800  60.650  1.00  0.00           H
ATOM   2280  CA  ALA B 158      46.870  59.610  61.170  1.00  0.00           C
ATOM   2281  HA  ALA B 158      47.510  59.910  61.980  1.00  0.00           H
ATOM   2282  CB  ALA B 158      47.730  59.500  59.930  1.00  0.00           C
ATOM   2283  HB1 ALA B 158      47.090  59.140  59.090  1.00  0.00           H
ATOM   2284  HB2 ALA B 158      48.300  60.380  59.570  1.00  0.00           H
ATOM   2285  HB3 ALA B 158      48.480  58.700  60.100  1.00  0.00           H
ATOM   2286  C   ALA B 158      45.730  60.650  61.040  1.00  0.00           C
ATOM   2287  O   ALA B 158      44.540  60.290  61.040  1.00  0.00           O
ATOM   2288  N   ALA B 159      46.100  61.980  60.840  1.00  0.00           N
ATOM   2289  HN  ALA B 159      47.090  62.140  60.890  1.00  0.00           H
ATOM   2290  CA  ALA B 159      45.310  63.170  60.730  1.00  0.00           C
ATOM   2291  HA  ALA B 159      44.660  63.100  61.590  1.00  0.00           H
ATOM   2292  CB  ALA B 159      46.200  64.350  61.140  1.00  0.00           C
ATOM   2293  HB1 ALA B 159      46.410  64.290  62.230  1.00  0.00           H
ATOM   2294  HB2 ALA B 159      47.170  64.360  60.590  1.00  0.00           H
ATOM   2295  HB3 ALA B 159      45.800  65.380  60.960  1.00  0.00           H
ATOM   2296  C   ALA B 159      44.490  63.280  59.510  1.00  0.00           C
ATOM   2297  O   ALA B 159      44.870  62.830  58.430  1.00  0.00           O
ATOM   2298  N   GLU B 160      43.370  63.970  59.600  1.00  0.00           N
ATOM   2299  HN  GLU B 160      43.060  64.320  60.480  1.00  0.00           H
ATOM   2300  CA  GLU B 160      42.530  64.160  58.430  1.00  0.00           C
ATOM   2301  HA  GLU B 160      42.490  63.200  57.950  1.00  0.00           H
ATOM   2302  CB  GLU B 160      41.080  64.600  58.780  1.00  0.00           C
ATOM   2303  HB1 GLU B 160      40.500  64.630  57.830  1.00  0.00           H
ATOM   2304  HB2 GLU B 160      40.940  65.610  59.220  1.00  0.00           H
ATOM   2305  CG  GLU B 160      40.310  63.630  59.690  1.00  0.00           C
ATOM   2306  HG1 GLU B 160      39.230  63.900  59.600  1.00  0.00           H
ATOM   2307  HG2 GLU B 160      40.550  63.550  60.770  1.00  0.00           H
ATOM   2308  CD  GLU B 160      40.380  62.150  59.180  1.00  0.00           C
ATOM   2309  OE1 GLU B 160      39.890  62.000  57.970  1.00  0.00           O
ATOM   2310  OE2 GLU B 160      40.730  61.280  59.980  1.00  0.00           O
ATOM   2311  C   GLU B 160      43.080  65.220  57.390  1.00  0.00           C
ATOM   2312  O   GLU B 160      44.030  65.960  57.630  1.00  0.00           O
ATOM   2313  N   LYS B 161      42.570  65.200  56.170  1.00  0.00           N
ATOM   2314  HN  LYS B 161      41.890  64.490  55.990  1.00  0.00           H
ATOM   2315  CA  LYS B 161      43.080  66.000  55.060  1.00  0.00           C
ATOM   2316  HA  LYS B 161      44.130  65.800  54.870  1.00  0.00           H
ATOM   2317  CB  LYS B 161      42.450  65.610  53.740  1.00  0.00           C
ATOM   2318  HB1 LYS B 161      42.890  66.280  52.970  1.00  0.00           H
ATOM   2319  HB2 LYS B 161      41.370  65.850  53.750  1.00  0.00           H
ATOM   2320  CG  LYS B 161      42.770  64.250  53.260  1.00  0.00           C
ATOM   2321  HG1 LYS B 161      42.250  64.040  52.310  1.00  0.00           H
ATOM   2322  HG2 LYS B 161      42.470  63.510  54.030  1.00  0.00           H
ATOM   2323  CD  LYS B 161      44.260  63.990  52.930  1.00  0.00           C
ATOM   2324  HD1 LYS B 161      44.680  64.690  52.180  1.00  0.00           H
ATOM   2325  HD2 LYS B 161      44.970  64.040  53.780  1.00  0.00           H
ATOM   2326  CE  LYS B 161      44.430  62.640  52.250  1.00  0.00           C
ATOM   2327  HE1 LYS B 161      43.840  62.540  51.310  1.00  0.00           H
ATOM   2328  HE2 LYS B 161      44.170  61.790  52.920  1.00  0.00           H
ATOM   2329  NZ  LYS B 161      45.790  62.360  51.780  1.00  0.00           N
ATOM   2330  HZ1 LYS B 161      46.200  61.430  52.020  1.00  0.00           H
ATOM   2331  HZ2 LYS B 161      45.840  62.490  50.750  1.00  0.00           H
ATOM   2332  HZ3 LYS B 161      46.480  63.010  52.200  1.00  0.00           H
ATOM   2333  C   LYS B 161      42.880  67.510  55.420  1.00  0.00           C
ATOM   2334  O   LYS B 161      41.850  67.980  55.850  1.00  0.00           O
ATOM   2335  N   THR B 162      43.940  68.250  55.200  1.00  0.00           N
ATOM   2336  HN  THR B 162      44.820  67.790  55.100  1.00  0.00           H
ATOM   2337  CA  THR B 162      43.970  69.750  55.260  1.00  0.00           C
ATOM   2338  HA  THR B 162      43.050  69.980  55.780  1.00  0.00           H
ATOM   2339  CB  THR B 162      45.210  70.360  55.950  1.00  0.00           C
ATOM   2340  HB  THR B 162      46.100  70.030  55.370  1.00  0.00           H
ATOM   2341  OG1 THR B 162      45.390  69.950  57.290  1.00  0.00           O
ATOM   2342  HG1 THR B 162      45.660  69.030  57.300  1.00  0.00           H
ATOM   2343  CG2 THR B 162      45.110  71.940  56.110  1.00  0.00           C
ATOM   2344 HG21 THR B 162      45.950  72.440  56.640  1.00  0.00           H
ATOM   2345 HG22 THR B 162      44.970  72.480  55.150  1.00  0.00           H
ATOM   2346 HG23 THR B 162      44.200  72.080  56.730  1.00  0.00           H
ATOM   2347  C   THR B 162      43.950  70.290  53.830  1.00  0.00           C
ATOM   2348  O   THR B 162      44.740  69.920  52.940  1.00  0.00           O
ATOM   2349  N   LYS B 163      42.960  71.230  53.580  1.00  0.00           N
ATOM   2350  HN  LYS B 163      42.290  71.580  54.240  1.00  0.00           H
ATOM   2351  CA  LYS B 163      42.880  71.780  52.260  1.00  0.00           C
ATOM   2352  HA  LYS B 163      43.790  71.500  51.760  1.00  0.00           H
ATOM   2353  CB  LYS B 163      41.750  71.130  51.420  1.00  0.00           C
ATOM   2354  HB1 LYS B 163      41.590  71.700  50.470  1.00  0.00           H
ATOM   2355  HB2 LYS B 163      40.870  71.230  52.100  1.00  0.00           H
ATOM   2356  CG  LYS B 163      41.910  69.690  51.110  1.00  0.00           C
ATOM   2357  HG1 LYS B 163      41.950  69.190  52.100  1.00  0.00           H
ATOM   2358  HG2 LYS B 163      42.920  69.500  50.700  1.00  0.00           H
ATOM   2359  CD  LYS B 163      40.860  69.160  50.130  1.00  0.00           C
ATOM   2360  HD1 LYS B 163      40.140  68.620  50.780  1.00  0.00           H
ATOM   2361  HD2 LYS B 163      40.220  70.010  49.810  1.00  0.00           H
ATOM   2362  CE  LYS B 163      41.530  68.400  48.910  1.00  0.00           C
ATOM   2363  HE1 LYS B 163      42.500  67.980  49.250  1.00  0.00           H
ATOM   2364  HE2 LYS B 163      41.600  69.130  48.090  1.00  0.00           H
ATOM   2365  NZ  LYS B 163      40.640  67.230  48.510  1.00  0.00           N
ATOM   2366  HZ1 LYS B 163      41.090  66.660  47.760  1.00  0.00           H
ATOM   2367  HZ2 LYS B 163      40.560  66.570  49.300  1.00  0.00           H
ATOM   2368  HZ3 LYS B 163      39.730  67.520  48.100  1.00  0.00           H
ATOM   2369  C   LYS B 163      42.790  73.300  52.280  1.00  0.00           C
ATOM   2370  O   LYS B 163      42.580  73.930  53.360  1.00  0.00           O
ATOM   2371  N   GLN B 164      43.050  73.990  51.110  1.00  0.00           N
ATOM   2372  HN  GLN B 164      43.340  73.570  50.250  1.00  0.00           H
ATOM   2373  CA  GLN B 164      43.070  75.450  51.070  1.00  0.00           C
ATOM   2374  HA  GLN B 164      42.790  75.880  52.020  1.00  0.00           H
ATOM   2375  CB  GLN B 164      44.400  76.080  50.690  1.00  0.00           C
ATOM   2376  HB1 GLN B 164      44.350  77.190  50.810  1.00  0.00           H
ATOM   2377  HB2 GLN B 164      44.520  75.810  49.620  1.00  0.00           H
ATOM   2378  CG  GLN B 164      45.730  75.670  51.340  1.00  0.00           C
ATOM   2379  HG1 GLN B 164      46.690  76.100  51.000  1.00  0.00           H
ATOM   2380  HG2 GLN B 164      45.790  74.560  51.310  1.00  0.00           H
ATOM   2381  CD  GLN B 164      45.600  75.810  52.910  1.00  0.00           C
ATOM   2382  OE1 GLN B 164      45.490  74.810  53.640  1.00  0.00           O
ATOM   2383  NE2 GLN B 164      45.610  77.000  53.490  1.00  0.00           N
ATOM   2384 HE21 GLN B 164      45.680  77.850  52.970  1.00  0.00           H
ATOM   2385 HE22 GLN B 164      45.640  77.100  54.490  1.00  0.00           H
ATOM   2386  C   GLN B 164      42.010  75.760  50.040  1.00  0.00           C
ATOM   2387  O   GLN B 164      41.990  75.170  48.930  1.00  0.00           O
ATOM   2388  N   GLY B 165      41.140  76.730  50.340  1.00  0.00           N
ATOM   2389  HN  GLY B 165      41.370  77.220  51.180  1.00  0.00           H
ATOM   2390  CA  GLY B 165      40.070  77.170  49.400  1.00  0.00           C
ATOM   2391  HA1 GLY B 165      39.690  76.270  48.960  1.00  0.00           H
ATOM   2392  HA2 GLY B 165      39.240  77.710  49.840  1.00  0.00           H
ATOM   2393  C   GLY B 165      40.600  78.170  48.390  1.00  0.00           C
ATOM   2394  O   GLY B 165      41.770  78.120  47.930  1.00  0.00           O
ATOM   2395  N   VAL B 166      39.520  78.960  47.920  1.00  0.00           N
ATOM   2396  HN  VAL B 166      38.580  78.860  48.230  1.00  0.00           H
ATOM   2397  CA  VAL B 166      39.780  80.010  46.820  1.00  0.00           C
ATOM   2398  HA  VAL B 166      40.650  79.700  46.260  1.00  0.00           H
ATOM   2399  CB  VAL B 166      38.700  79.980  45.720  1.00  0.00           C
ATOM   2400  HB  VAL B 166      37.710  80.110  46.210  1.00  0.00           H
ATOM   2401  CG1 VAL B 166      38.740  81.200  44.720  1.00  0.00           C
ATOM   2402 HG11 VAL B 166      38.680  82.160  45.280  1.00  0.00           H
ATOM   2403 HG12 VAL B 166      39.600  81.060  44.030  1.00  0.00           H
ATOM   2404 HG13 VAL B 166      37.860  81.210  44.050  1.00  0.00           H
ATOM   2405  CG2 VAL B 166      38.810  78.660  44.990  1.00  0.00           C
ATOM   2406 HG21 VAL B 166      39.790  78.500  44.480  1.00  0.00           H
ATOM   2407 HG22 VAL B 166      38.750  77.760  45.630  1.00  0.00           H
ATOM   2408 HG23 VAL B 166      37.920  78.560  44.320  1.00  0.00           H
ATOM   2409  C   VAL B 166      39.950  81.390  47.460  1.00  0.00           C
ATOM   2410  O   VAL B 166      39.280  81.700  48.480  1.00  0.00           O
ATOM   2411  N   ALA B 167      40.810  82.270  46.980  1.00  0.00           N
ATOM   2412  HN  ALA B 167      41.290  82.060  46.140  1.00  0.00           H
ATOM   2413  CA  ALA B 167      41.230  83.540  47.600  1.00  0.00           C
ATOM   2414  HA  ALA B 167      41.740  83.270  48.510  1.00  0.00           H
ATOM   2415  CB  ALA B 167      42.310  84.120  46.660  1.00  0.00           C
ATOM   2416  HB1 ALA B 167      43.050  83.320  46.430  1.00  0.00           H
ATOM   2417  HB2 ALA B 167      41.890  84.490  45.700  1.00  0.00           H
ATOM   2418  HB3 ALA B 167      42.760  84.990  47.180  1.00  0.00           H
ATOM   2419  C   ALA B 167      40.180  84.580  48.010  1.00  0.00           C
ATOM   2420  O   ALA B 167      40.270  85.050  49.140  1.00  0.00           O
ATOM   2421  N   GLU B 168      39.100  84.960  47.340  1.00  0.00           N
ATOM   2422  HN  GLU B 168      38.840  84.650  46.430  1.00  0.00           H
ATOM   2423  CA  GLU B 168      38.210  86.050  47.700  1.00  0.00           C
ATOM   2424  HA  GLU B 168      38.720  86.700  48.400  1.00  0.00           H
ATOM   2425  CB  GLU B 168      37.860  86.950  46.530  1.00  0.00           C
ATOM   2426  HB1 GLU B 168      37.070  87.700  46.750  1.00  0.00           H
ATOM   2427  HB2 GLU B 168      37.610  86.330  45.640  1.00  0.00           H
ATOM   2428  CG  GLU B 168      39.070  87.920  46.050  1.00  0.00           C
ATOM   2429  HG1 GLU B 168      39.880  87.280  45.650  1.00  0.00           H
ATOM   2430  HG2 GLU B 168      39.260  88.540  46.960  1.00  0.00           H
ATOM   2431  CD  GLU B 168      38.700  88.820  44.900  1.00  0.00           C
ATOM   2432  OE1 GLU B 168      38.430  90.040  45.090  1.00  0.00           O
ATOM   2433  OE2 GLU B 168      38.420  88.300  43.790  1.00  0.00           O
ATOM   2434  C   GLU B 168      36.920  85.530  48.370  1.00  0.00           C
ATOM   2435  O   GLU B 168      36.120  86.310  48.890  1.00  0.00           O
ATOM   2436  N   ALA B 169      36.700  84.250  48.570  1.00  0.00           N
ATOM   2437  HN  ALA B 169      37.280  83.540  48.190  1.00  0.00           H
ATOM   2438  CA  ALA B 169      35.630  83.820  49.390  1.00  0.00           C
ATOM   2439  HA  ALA B 169      34.780  84.450  49.210  1.00  0.00           H
ATOM   2440  CB  ALA B 169      35.210  82.400  49.070  1.00  0.00           C
ATOM   2441  HB1 ALA B 169      35.890  81.640  49.500  1.00  0.00           H
ATOM   2442  HB2 ALA B 169      34.190  82.200  49.460  1.00  0.00           H
ATOM   2443  HB3 ALA B 169      35.240  82.270  47.970  1.00  0.00           H
ATOM   2444  C   ALA B 169      35.830  83.810  50.870  1.00  0.00           C
ATOM   2445  O   ALA B 169      36.900  83.540  51.420  1.00  0.00           O
ATOM   2446  N   ALA B 170      34.790  84.460  51.570  1.00  0.00           N
ATOM   2447  HN  ALA B 170      34.020  84.730  51.000  1.00  0.00           H
ATOM   2448  CA  ALA B 170      34.620  84.390  53.010  1.00  0.00           C
ATOM   2449  HA  ALA B 170      35.570  84.620  53.470  1.00  0.00           H
ATOM   2450  CB  ALA B 170      33.600  85.400  53.500  1.00  0.00           C
ATOM   2451  HB1 ALA B 170      32.620  85.000  53.160  1.00  0.00           H
ATOM   2452  HB2 ALA B 170      33.560  85.450  54.610  1.00  0.00           H
ATOM   2453  HB3 ALA B 170      33.890  86.450  53.240  1.00  0.00           H
ATOM   2454  C   ALA B 170      34.430  82.810  53.420  1.00  0.00           C
ATOM   2455  O   ALA B 170      33.680  82.110  52.780  1.00  0.00           O
ATOM   2456  N   GLY B 171      35.100  82.270  54.510  1.00  0.00           N
ATOM   2457  HN  GLY B 171      35.720  82.880  55.010  1.00  0.00           H
ATOM   2458  CA  GLY B 171      35.040  80.840  54.930  1.00  0.00           C
ATOM   2459  HA1 GLY B 171      35.610  80.230  54.250  1.00  0.00           H
ATOM   2460  HA2 GLY B 171      35.470  80.790  55.920  1.00  0.00           H
ATOM   2461  C   GLY B 171      33.660  80.270  55.090  1.00  0.00           C
ATOM   2462  O   GLY B 171      32.730  81.030  55.420  1.00  0.00           O
ATOM   2463  N   LYS B 172      33.540  79.000  54.830  1.00  0.00           N
ATOM   2464  HN  LYS B 172      34.320  78.420  54.620  1.00  0.00           H
ATOM   2465  CA  LYS B 172      32.200  78.360  54.810  1.00  0.00           C
ATOM   2466  HA  LYS B 172      31.580  78.820  54.050  1.00  0.00           H
ATOM   2467  CB  LYS B 172      32.400  76.860  54.360  1.00  0.00           C
ATOM   2468  HB1 LYS B 172      31.360  76.470  54.360  1.00  0.00           H
ATOM   2469  HB2 LYS B 172      32.890  76.330  55.200  1.00  0.00           H
ATOM   2470  CG  LYS B 172      33.020  76.750  52.930  1.00  0.00           C
ATOM   2471  HG1 LYS B 172      33.180  75.660  52.760  1.00  0.00           H
ATOM   2472  HG2 LYS B 172      34.030  77.220  52.910  1.00  0.00           H
ATOM   2473  CD  LYS B 172      32.280  77.200  51.740  1.00  0.00           C
ATOM   2474  HD1 LYS B 172      31.310  76.740  51.450  1.00  0.00           H
ATOM   2475  HD2 LYS B 172      31.970  78.250  51.970  1.00  0.00           H
ATOM   2476  CE  LYS B 172      33.160  77.220  50.430  1.00  0.00           C
ATOM   2477  HE1 LYS B 172      34.110  77.780  50.600  1.00  0.00           H
ATOM   2478  HE2 LYS B 172      32.490  77.740  49.710  1.00  0.00           H
ATOM   2479  NZ  LYS B 172      33.620  75.900  50.080  1.00  0.00           N
ATOM   2480  HZ1 LYS B 172      32.830  75.240  49.950  1.00  0.00           H
ATOM   2481  HZ2 LYS B 172      34.140  75.840  49.180  1.00  0.00           H
ATOM   2482  HZ3 LYS B 172      34.270  75.550  50.820  1.00  0.00           H
ATOM   2483  C   LYS B 172      31.390  78.390  56.110  1.00  0.00           C
ATOM   2484  O   LYS B 172      31.840  78.530  57.230  1.00  0.00           O
ATOM   2485  N   THR B 173      30.100  78.220  56.020  1.00  0.00           N
ATOM   2486  HN  THR B 173      29.670  78.210  55.120  1.00  0.00           H
ATOM   2487  CA  THR B 173      29.210  78.150  57.150  1.00  0.00           C
ATOM   2488  HA  THR B 173      29.510  78.790  57.970  1.00  0.00           H
ATOM   2489  CB  THR B 173      27.790  78.450  56.700  1.00  0.00           C
ATOM   2490  HB  THR B 173      27.010  78.210  57.450  1.00  0.00           H
ATOM   2491  OG1 THR B 173      27.400  77.720  55.490  1.00  0.00           O
ATOM   2492  HG1 THR B 173      26.440  77.750  55.460  1.00  0.00           H
ATOM   2493  CG2 THR B 173      27.680  79.990  56.410  1.00  0.00           C
ATOM   2494 HG21 THR B 173      26.640  80.360  56.350  1.00  0.00           H
ATOM   2495 HG22 THR B 173      28.070  80.480  57.330  1.00  0.00           H
ATOM   2496 HG23 THR B 173      28.090  80.320  55.430  1.00  0.00           H
ATOM   2497  C   THR B 173      29.030  76.870  57.930  1.00  0.00           C
ATOM   2498  O   THR B 173      28.760  76.870  59.160  1.00  0.00           O
ATOM   2499  N   LYS B 174      29.290  75.730  57.240  1.00  0.00           N
ATOM   2500  HN  LYS B 174      29.500  75.740  56.260  1.00  0.00           H
ATOM   2501  CA  LYS B 174      29.380  74.390  57.820  1.00  0.00           C
ATOM   2502  HA  LYS B 174      29.600  74.510  58.870  1.00  0.00           H
ATOM   2503  CB  LYS B 174      28.080  73.540  57.890  1.00  0.00           C
ATOM   2504  HB1 LYS B 174      27.550  73.720  58.850  1.00  0.00           H
ATOM   2505  HB2 LYS B 174      28.240  72.440  57.890  1.00  0.00           H
ATOM   2506  CG  LYS B 174      26.830  73.790  56.920  1.00  0.00           C
ATOM   2507  HG1 LYS B 174      26.770  74.900  56.960  1.00  0.00           H
ATOM   2508  HG2 LYS B 174      25.870  73.390  57.320  1.00  0.00           H
ATOM   2509  CD  LYS B 174      27.090  73.110  55.510  1.00  0.00           C
ATOM   2510  HD1 LYS B 174      28.150  73.240  55.180  1.00  0.00           H
ATOM   2511  HD2 LYS B 174      27.140  72.010  55.570  1.00  0.00           H
ATOM   2512  CE  LYS B 174      26.080  73.400  54.410  1.00  0.00           C
ATOM   2513  HE1 LYS B 174      26.600  73.000  53.510  1.00  0.00           H
ATOM   2514  HE2 LYS B 174      25.920  74.490  54.270  1.00  0.00           H
ATOM   2515  NZ  LYS B 174      24.830  72.600  54.560  1.00  0.00           N
ATOM   2516  HZ1 LYS B 174      24.130  73.350  54.710  1.00  0.00           H
ATOM   2517  HZ2 LYS B 174      24.660  72.190  53.620  1.00  0.00           H
ATOM   2518  HZ3 LYS B 174      24.770  71.960  55.380  1.00  0.00           H
ATOM   2519  C   LYS B 174      30.580  73.680  57.210  1.00  0.00           C
ATOM   2520  O   LYS B 174      31.140  74.170  56.220  1.00  0.00           O
ATOM   2521  N   GLU B 175      31.050  72.550  57.870  1.00  0.00           N
ATOM   2522  HN  GLU B 175      30.530  72.180  58.640  1.00  0.00           H
ATOM   2523  CA  GLU B 175      32.190  71.700  57.390  1.00  0.00           C
ATOM   2524  HA  GLU B 175      33.030  72.310  57.690  1.00  0.00           H
ATOM   2525  CB  GLU B 175      32.340  70.360  58.200  1.00  0.00           C
ATOM   2526  HB1 GLU B 175      32.950  69.660  57.600  1.00  0.00           H
ATOM   2527  HB2 GLU B 175      31.420  69.790  58.460  1.00  0.00           H
ATOM   2528  CG  GLU B 175      33.010  70.550  59.610  1.00  0.00           C
ATOM   2529  HG1 GLU B 175      32.170  70.900  60.240  1.00  0.00           H
ATOM   2530  HG2 GLU B 175      33.940  71.160  59.510  1.00  0.00           H
ATOM   2531  CD  GLU B 175      33.360  69.170  60.130  1.00  0.00           C
ATOM   2532  OE1 GLU B 175      34.340  68.510  59.590  1.00  0.00           O
ATOM   2533  OE2 GLU B 175      32.630  68.580  61.010  1.00  0.00           O
ATOM   2534  C   GLU B 175      32.330  71.410  55.880  1.00  0.00           C
ATOM   2535  O   GLU B 175      31.370  71.290  55.100  1.00  0.00           O
ATOM   2536  N   GLY B 176      33.570  71.500  55.440  1.00  0.00           N
ATOM   2537  HN  GLY B 176      34.330  71.460  56.080  1.00  0.00           H
ATOM   2538  CA  GLY B 176      33.990  71.580  54.060  1.00  0.00           C
ATOM   2539  HA1 GLY B 176      34.320  70.590  53.780  1.00  0.00           H
ATOM   2540  HA2 GLY B 176      33.290  72.040  53.380  1.00  0.00           H
ATOM   2541  C   GLY B 176      35.190  72.380  53.960  1.00  0.00           C
ATOM   2542  O   GLY B 176      35.580  72.990  54.940  1.00  0.00           O
ATOM   2543  N   VAL B 177      35.820  72.520  52.820  1.00  0.00           N
ATOM   2544  HN  VAL B 177      35.410  72.090  52.010  1.00  0.00           H
ATOM   2545  CA  VAL B 177      36.990  73.360  52.510  1.00  0.00           C
ATOM   2546  HA  VAL B 177      37.890  73.120  53.050  1.00  0.00           H
ATOM   2547  CB  VAL B 177      37.450  73.270  51.040  1.00  0.00           C
ATOM   2548  HB  VAL B 177      36.610  73.530  50.370  1.00  0.00           H
ATOM   2549  CG1 VAL B 177      38.740  74.200  50.830  1.00  0.00           C
ATOM   2550 HG11 VAL B 177      39.390  74.100  49.940  1.00  0.00           H
ATOM   2551 HG12 VAL B 177      38.470  75.270  50.860  1.00  0.00           H
ATOM   2552 HG13 VAL B 177      39.420  74.140  51.710  1.00  0.00           H
ATOM   2553  CG2 VAL B 177      37.880  71.750  50.720  1.00  0.00           C
ATOM   2554 HG21 VAL B 177      38.390  71.660  49.740  1.00  0.00           H
ATOM   2555 HG22 VAL B 177      38.670  71.370  51.390  1.00  0.00           H
ATOM   2556 HG23 VAL B 177      37.010  71.070  50.590  1.00  0.00           H
ATOM   2557  C   VAL B 177      36.800  74.830  52.710  1.00  0.00           C
ATOM   2558  O   VAL B 177      35.900  75.330  52.110  1.00  0.00           O
ATOM   2559  N   LEU B 178      37.710  75.540  53.520  1.00  0.00           N
ATOM   2560  HN  LEU B 178      38.410  74.940  53.920  1.00  0.00           H
ATOM   2561  CA  LEU B 178      37.750  76.940  53.840  1.00  0.00           C
ATOM   2562  HA  LEU B 178      38.790  77.140  54.060  1.00  0.00           H
ATOM   2563  CB  LEU B 178      37.350  77.920  52.610  1.00  0.00           C
ATOM   2564  HB1 LEU B 178      36.260  77.980  52.430  1.00  0.00           H
ATOM   2565  HB2 LEU B 178      37.610  77.260  51.750  1.00  0.00           H
ATOM   2566  CG  LEU B 178      37.880  79.360  52.610  1.00  0.00           C
ATOM   2567  HG  LEU B 178      37.590  79.840  53.570  1.00  0.00           H
ATOM   2568  CD1 LEU B 178      39.420  79.370  52.470  1.00  0.00           C
ATOM   2569 HD11 LEU B 178      39.690  80.430  52.680  1.00  0.00           H
ATOM   2570 HD12 LEU B 178      39.860  78.660  53.200  1.00  0.00           H
ATOM   2571 HD13 LEU B 178      39.720  79.150  51.420  1.00  0.00           H
ATOM   2572  CD2 LEU B 178      37.360  80.140  51.420  1.00  0.00           C
ATOM   2573 HD21 LEU B 178      36.290  80.440  51.490  1.00  0.00           H
ATOM   2574 HD22 LEU B 178      37.910  81.100  51.350  1.00  0.00           H
ATOM   2575 HD23 LEU B 178      37.420  79.650  50.430  1.00  0.00           H
ATOM   2576  C   LEU B 178      36.880  77.170  55.100  1.00  0.00           C
ATOM   2577  O   LEU B 178      36.430  78.320  55.370  1.00  0.00           O
ATOM   2578  N   TYR B 179      36.440  76.090  55.760  1.00  0.00           N
ATOM   2579  HN  TYR B 179      36.620  75.160  55.440  1.00  0.00           H
ATOM   2580  CA  TYR B 179      35.650  76.330  56.920  1.00  0.00           C
ATOM   2581  HA  TYR B 179      34.810  76.940  56.620  1.00  0.00           H
ATOM   2582  CB  TYR B 179      34.990  74.960  57.300  1.00  0.00           C
ATOM   2583  HB1 TYR B 179      35.610  74.040  57.320  1.00  0.00           H
ATOM   2584  HB2 TYR B 179      34.230  74.730  56.530  1.00  0.00           H
ATOM   2585  CG  TYR B 179      34.140  74.830  58.630  1.00  0.00           C
ATOM   2586  CD1 TYR B 179      34.480  74.020  59.720  1.00  0.00           C
ATOM   2587  HD1 TYR B 179      35.380  73.450  59.580  1.00  0.00           H
ATOM   2588  CE1 TYR B 179      33.820  74.090  60.980  1.00  0.00           C
ATOM   2589  HE1 TYR B 179      34.270  73.510  61.770  1.00  0.00           H
ATOM   2590  CZ  TYR B 179      32.770  74.970  61.120  1.00  0.00           C
ATOM   2591  OH  TYR B 179      32.150  75.120  62.350  1.00  0.00           O
ATOM   2592  HH  TYR B 179      32.450  74.440  62.960  1.00  0.00           H
ATOM   2593  CD2 TYR B 179      32.940  75.650  58.820  1.00  0.00           C
ATOM   2594  HD2 TYR B 179      32.620  76.220  57.960  1.00  0.00           H
ATOM   2595  CE2 TYR B 179      32.270  75.730  60.040  1.00  0.00           C
ATOM   2596  HE2 TYR B 179      31.480  76.440  60.190  1.00  0.00           H
ATOM   2597  C   TYR B 179      36.350  76.920  58.110  1.00  0.00           C
ATOM   2598  O   TYR B 179      37.590  76.680  58.380  1.00  0.00           O
ATOM   2599  N   VAL B 180      35.670  77.730  58.880  1.00  0.00           N
ATOM   2600  HN  VAL B 180      34.700  77.910  58.770  1.00  0.00           H
ATOM   2601  CA  VAL B 180      36.120  78.410  60.120  1.00  0.00           C
ATOM   2602  HA  VAL B 180      36.930  77.860  60.580  1.00  0.00           H
ATOM   2603  CB  VAL B 180      36.600  79.840  59.770  1.00  0.00           C
ATOM   2604  HB  VAL B 180      37.430  79.650  59.060  1.00  0.00           H
ATOM   2605  CG1 VAL B 180      35.590  80.620  59.070  1.00  0.00           C
ATOM   2606 HG11 VAL B 180      35.980  81.590  58.700  1.00  0.00           H
ATOM   2607 HG12 VAL B 180      35.220  80.070  58.170  1.00  0.00           H
ATOM   2608 HG13 VAL B 180      34.760  80.990  59.710  1.00  0.00           H
ATOM   2609  CG2 VAL B 180      37.000  80.510  61.070  1.00  0.00           C
ATOM   2610 HG21 VAL B 180      37.680  79.920  61.720  1.00  0.00           H
ATOM   2611 HG22 VAL B 180      37.400  81.530  60.890  1.00  0.00           H
ATOM   2612 HG23 VAL B 180      36.110  80.690  61.720  1.00  0.00           H
ATOM   2613  C   VAL B 180      35.000  78.290  61.130  1.00  0.00           C
ATOM   2614  O   VAL B 180      33.860  78.540  60.750  1.00  0.00           O
ATOM   2615  N   GLY B 181      35.310  77.920  62.420  1.00  0.00           N
ATOM   2616  HN  GLY B 181      36.270  77.730  62.610  1.00  0.00           H
ATOM   2617  CA  GLY B 181      34.330  77.720  63.490  1.00  0.00           C
ATOM   2618  HA1 GLY B 181      33.490  77.220  63.030  1.00  0.00           H
ATOM   2619  HA2 GLY B 181      34.770  77.060  64.220  1.00  0.00           H
ATOM   2620  C   GLY B 181      33.540  78.910  64.040  1.00  0.00           C
ATOM   2621  O   GLY B 181      33.790  80.080  63.630  1.00  0.00           O
ATOM   2622  N   SER B 182      32.610  78.690  64.930  1.00  0.00           N
ATOM   2623  HN  SER B 182      32.580  77.750  65.250  1.00  0.00           H
ATOM   2624  CA  SER B 182      31.830  79.710  65.650  1.00  0.00           C
ATOM   2625  HA  SER B 182      31.310  80.190  64.840  1.00  0.00           H
ATOM   2626  CB  SER B 182      30.770  79.020  66.530  1.00  0.00           C
ATOM   2627  HB1 SER B 182      31.240  78.430  67.340  1.00  0.00           H
ATOM   2628  HB2 SER B 182      30.150  78.340  65.910  1.00  0.00           H
ATOM   2629  OG  SER B 182      29.960  80.000  67.150  1.00  0.00           O
ATOM   2630  HG1 SER B 182      29.310  80.400  66.570  1.00  0.00           H
ATOM   2631  C   SER B 182      32.730  80.520  66.460  1.00  0.00           C
ATOM   2632  O   SER B 182      33.630  80.040  67.160  1.00  0.00           O
ATOM   2633  N   LYS B 183      32.750  81.870  66.280  1.00  0.00           N
ATOM   2634  HN  LYS B 183      32.100  82.310  65.670  1.00  0.00           H
ATOM   2635  CA  LYS B 183      33.620  82.790  67.040  1.00  0.00           C
ATOM   2636  HA  LYS B 183      34.610  82.550  66.710  1.00  0.00           H
ATOM   2637  CB  LYS B 183      33.320  84.260  66.610  1.00  0.00           C
ATOM   2638  HB1 LYS B 183      33.530  84.930  67.480  1.00  0.00           H
ATOM   2639  HB2 LYS B 183      32.250  84.450  66.350  1.00  0.00           H
ATOM   2640  CG  LYS B 183      34.210  84.770  65.430  1.00  0.00           C
ATOM   2641  HG1 LYS B 183      34.120  84.100  64.540  1.00  0.00           H
ATOM   2642  HG2 LYS B 183      35.270  84.840  65.750  1.00  0.00           H
ATOM   2643  CD  LYS B 183      33.700  86.160  65.090  1.00  0.00           C
ATOM   2644  HD1 LYS B 183      33.830  86.750  66.030  1.00  0.00           H
ATOM   2645  HD2 LYS B 183      34.480  86.540  64.400  1.00  0.00           H
ATOM   2646  CE  LYS B 183      32.330  86.250  64.550  1.00  0.00           C
ATOM   2647  HE1 LYS B 183      31.520  86.130  65.300  1.00  0.00           H
ATOM   2648  HE2 LYS B 183      32.280  85.560  63.670  1.00  0.00           H
ATOM   2649  NZ  LYS B 183      31.980  87.640  64.160  1.00  0.00           N
ATOM   2650  HZ1 LYS B 183      31.870  88.280  64.970  1.00  0.00           H
ATOM   2651  HZ2 LYS B 183      32.700  88.080  63.560  1.00  0.00           H
ATOM   2652  HZ3 LYS B 183      31.080  87.680  63.640  1.00  0.00           H
ATOM   2653  C   LYS B 183      33.530  82.720  68.590  1.00  0.00           C
ATOM   2654  O   LYS B 183      32.480  82.540  69.210  1.00  0.00           O
ATOM   2655  N   THR B 184      34.690  82.870  69.230  1.00  0.00           N
ATOM   2656  HN  THR B 184      35.530  82.940  68.690  1.00  0.00           H
ATOM   2657  CA  THR B 184      34.920  82.910  70.660  1.00  0.00           C
ATOM   2658  HA  THR B 184      33.940  83.010  71.090  1.00  0.00           H
ATOM   2659  CB  THR B 184      35.590  81.580  71.130  1.00  0.00           C
ATOM   2660  HB  THR B 184      34.890  80.770  70.830  1.00  0.00           H
ATOM   2661  OG1 THR B 184      35.650  81.390  72.560  1.00  0.00           O
ATOM   2662  HG1 THR B 184      34.750  81.310  72.890  1.00  0.00           H
ATOM   2663  CG2 THR B 184      36.960  81.370  70.480  1.00  0.00           C
ATOM   2664 HG21 THR B 184      36.810  81.360  69.380  1.00  0.00           H
ATOM   2665 HG22 THR B 184      37.710  82.160  70.670  1.00  0.00           H
ATOM   2666 HG23 THR B 184      37.400  80.350  70.590  1.00  0.00           H
ATOM   2667  C   THR B 184      35.820  84.060  71.080  1.00  0.00           C
ATOM   2668  O   THR B 184      36.570  84.700  70.310  1.00  0.00           O
ATOM   2669  N   LYS B 185      35.790  84.290  72.400  1.00  0.00           N
ATOM   2670  HN  LYS B 185      35.600  83.570  73.070  1.00  0.00           H
ATOM   2671  CA  LYS B 185      36.270  85.510  73.050  1.00  0.00           C
ATOM   2672  HA  LYS B 185      35.600  86.330  72.800  1.00  0.00           H
ATOM   2673  CB  LYS B 185      36.090  85.490  74.560  1.00  0.00           C
ATOM   2674  HB1 LYS B 185      36.380  84.500  74.960  1.00  0.00           H
ATOM   2675  HB2 LYS B 185      35.030  85.580  74.870  1.00  0.00           H
ATOM   2676  CG  LYS B 185      36.800  86.550  75.480  1.00  0.00           C
ATOM   2677  HG1 LYS B 185      37.900  86.360  75.460  1.00  0.00           H
ATOM   2678  HG2 LYS B 185      36.520  86.350  76.530  1.00  0.00           H
ATOM   2679  CD  LYS B 185      36.320  87.940  75.070  1.00  0.00           C
ATOM   2680  HD1 LYS B 185      36.280  88.190  73.990  1.00  0.00           H
ATOM   2681  HD2 LYS B 185      35.240  87.860  75.320  1.00  0.00           H
ATOM   2682  CE  LYS B 185      37.020  89.060  75.830  1.00  0.00           C
ATOM   2683  HE1 LYS B 185      37.110  88.850  76.920  1.00  0.00           H
ATOM   2684  HE2 LYS B 185      36.450  90.000  75.700  1.00  0.00           H
ATOM   2685  NZ  LYS B 185      38.360  89.300  75.350  1.00  0.00           N
ATOM   2686  HZ1 LYS B 185      38.230  89.720  74.410  1.00  0.00           H
ATOM   2687  HZ2 LYS B 185      38.770  90.090  75.890  1.00  0.00           H
ATOM   2688  HZ3 LYS B 185      38.960  88.470  75.200  1.00  0.00           H
ATOM   2689  C   LYS B 185      37.670  85.990  72.750  1.00  0.00           C
ATOM   2690  O   LYS B 185      37.920  87.150  72.520  1.00  0.00           O
ATOM   2691  N   GLU B 186      38.690  85.080  72.590  1.00  0.00           N
ATOM   2692  HN  GLU B 186      38.590  84.090  72.700  1.00  0.00           H
ATOM   2693  CA  GLU B 186      40.110  85.400  72.390  1.00  0.00           C
ATOM   2694  HA  GLU B 186      40.350  86.440  72.520  1.00  0.00           H
ATOM   2695  CB  GLU B 186      41.080  84.660  73.450  1.00  0.00           C
ATOM   2696  HB1 GLU B 186      42.140  84.750  73.140  1.00  0.00           H
ATOM   2697  HB2 GLU B 186      40.820  83.580  73.580  1.00  0.00           H
ATOM   2698  CG  GLU B 186      40.810  85.180  74.910  1.00  0.00           C
ATOM   2699  HG1 GLU B 186      41.280  84.500  75.640  1.00  0.00           H
ATOM   2700  HG2 GLU B 186      39.760  85.230  75.270  1.00  0.00           H
ATOM   2701  CD  GLU B 186      41.390  86.550  75.210  1.00  0.00           C
ATOM   2702  OE1 GLU B 186      42.630  86.510  75.500  1.00  0.00           O
ATOM   2703  OE2 GLU B 186      40.650  87.590  75.290  1.00  0.00           O
ATOM   2704  C   GLU B 186      40.550  85.040  70.920  1.00  0.00           C
ATOM   2705  O   GLU B 186      41.700  85.340  70.590  1.00  0.00           O
ATOM   2706  N   GLY B 187      39.630  84.470  70.160  1.00  0.00           N
ATOM   2707  HN  GLY B 187      38.680  84.460  70.450  1.00  0.00           H
ATOM   2708  CA  GLY B 187      39.930  83.940  68.870  1.00  0.00           C
ATOM   2709  HA1 GLY B 187      39.030  83.760  68.300  1.00  0.00           H
ATOM   2710  HA2 GLY B 187      40.650  84.580  68.380  1.00  0.00           H
ATOM   2711  C   GLY B 187      40.790  82.650  68.820  1.00  0.00           C
ATOM   2712  O   GLY B 187      41.100  82.170  69.880  1.00  0.00           O
ATOM   2713  N   VAL B 188      41.080  82.060  67.660  1.00  0.00           N
ATOM   2714  HN  VAL B 188      40.810  82.540  66.830  1.00  0.00           H
ATOM   2715  CA  VAL B 188      41.660  80.790  67.540  1.00  0.00           C
ATOM   2716  HA  VAL B 188      41.160  80.140  68.250  1.00  0.00           H
ATOM   2717  CB  VAL B 188      41.380  80.190  66.090  1.00  0.00           C
ATOM   2718  HB  VAL B 188      41.900  80.670  65.230  1.00  0.00           H
ATOM   2719  CG1 VAL B 188      41.870  78.710  66.000  1.00  0.00           C
ATOM   2720 HG11 VAL B 188      41.570  78.210  65.050  1.00  0.00           H
ATOM   2721 HG12 VAL B 188      42.970  78.520  66.090  1.00  0.00           H
ATOM   2722 HG13 VAL B 188      41.410  77.980  66.700  1.00  0.00           H
ATOM   2723  CG2 VAL B 188      39.890  80.330  65.860  1.00  0.00           C
ATOM   2724 HG21 VAL B 188      39.610  79.830  64.910  1.00  0.00           H
ATOM   2725 HG22 VAL B 188      39.250  79.890  66.650  1.00  0.00           H
ATOM   2726 HG23 VAL B 188      39.560  81.360  65.590  1.00  0.00           H
ATOM   2727  C   VAL B 188      43.140  80.620  67.790  1.00  0.00           C
ATOM   2728  O   VAL B 188      43.990  81.190  67.210  1.00  0.00           O
ATOM   2729  N   VAL B 189      43.470  79.740  68.790  1.00  0.00           N
ATOM   2730  HN  VAL B 189      42.780  79.200  69.270  1.00  0.00           H
ATOM   2731  CA  VAL B 189      44.860  79.440  69.210  1.00  0.00           C
ATOM   2732  HA  VAL B 189      45.410  80.340  69.440  1.00  0.00           H
ATOM   2733  CB  VAL B 189      44.980  78.650  70.490  1.00  0.00           C
ATOM   2734  HB  VAL B 189      44.280  77.790  70.500  1.00  0.00           H
ATOM   2735  CG1 VAL B 189      46.500  78.290  70.810  1.00  0.00           C
ATOM   2736 HG11 VAL B 189      46.560  77.950  71.870  1.00  0.00           H
ATOM   2737 HG12 VAL B 189      46.920  77.530  70.130  1.00  0.00           H
ATOM   2738 HG13 VAL B 189      47.030  79.270  70.830  1.00  0.00           H
ATOM   2739  CG2 VAL B 189      44.420  79.560  71.570  1.00  0.00           C
ATOM   2740 HG21 VAL B 189      44.880  80.580  71.570  1.00  0.00           H
ATOM   2741 HG22 VAL B 189      43.320  79.630  71.460  1.00  0.00           H
ATOM   2742 HG23 VAL B 189      44.610  79.060  72.550  1.00  0.00           H
ATOM   2743  C   VAL B 189      45.650  78.830  68.090  1.00  0.00           C
ATOM   2744  O   VAL B 189      45.370  77.700  67.690  1.00  0.00           O
ATOM   2745  N   HIS B 190      46.650  79.500  67.580  1.00  0.00           N
ATOM   2746  HN  HIS B 190      46.830  80.320  68.130  1.00  0.00           H
ATOM   2747  CA  HIS B 190      47.490  79.220  66.390  1.00  0.00           C
ATOM   2748  HA  HIS B 190      48.410  79.760  66.590  1.00  0.00           H
ATOM   2749  CB  HIS B 190      47.980  77.750  66.290  1.00  0.00           C
ATOM   2750  HB1 HIS B 190      48.750  77.730  65.480  1.00  0.00           H
ATOM   2751  HB2 HIS B 190      47.240  76.960  66.070  1.00  0.00           H
ATOM   2752  ND1 HIS B 190      49.700  77.840  68.140  1.00  0.00           N
ATOM   2753  CG  HIS B 190      48.610  77.230  67.590  1.00  0.00           C
ATOM   2754  CE1 HIS B 190      49.920  77.130  69.230  1.00  0.00           C
ATOM   2755  HE1 HIS B 190      50.720  77.390  69.930  1.00  0.00           H
ATOM   2756  NE2 HIS B 190      48.920  76.280  69.550  1.00  0.00           N
ATOM   2757  HE2 HIS B 190      48.910  75.710  70.360  1.00  0.00           H
ATOM   2758  CD2 HIS B 190      48.090  76.320  68.440  1.00  0.00           C
ATOM   2759  HD2 HIS B 190      47.190  75.740  68.260  1.00  0.00           H
ATOM   2760  C   HIS B 190      46.950  79.550  65.000  1.00  0.00           C
ATOM   2761  O   HIS B 190      47.590  79.260  63.960  1.00  0.00           O
ATOM   2762  N   GLY B 191      45.770  80.130  64.860  1.00  0.00           N
ATOM   2763  HN  GLY B 191      45.250  80.420  65.670  1.00  0.00           H
ATOM   2764  CA  GLY B 191      44.920  80.250  63.690  1.00  0.00           C
ATOM   2765  HA1 GLY B 191      44.010  80.700  64.060  1.00  0.00           H
ATOM   2766  HA2 GLY B 191      45.450  80.960  63.080  1.00  0.00           H
ATOM   2767  C   GLY B 191      44.570  79.000  63.000  1.00  0.00           C
ATOM   2768  O   GLY B 191      44.820  77.860  63.390  1.00  0.00           O
ATOM   2769  N   VAL B 192      43.870  79.130  61.870  1.00  0.00           N
ATOM   2770  HN  VAL B 192      43.940  80.050  61.500  1.00  0.00           H
ATOM   2771  CA  VAL B 192      43.150  78.070  61.130  1.00  0.00           C
ATOM   2772  HA  VAL B 192      43.130  77.160  61.710  1.00  0.00           H
ATOM   2773  CB  VAL B 192      41.640  78.380  60.900  1.00  0.00           C
ATOM   2774  HB  VAL B 192      41.640  79.320  60.310  1.00  0.00           H
ATOM   2775  CG1 VAL B 192      40.830  77.470  59.960  1.00  0.00           C
ATOM   2776 HG11 VAL B 192      39.840  77.940  60.080  1.00  0.00           H
ATOM   2777 HG12 VAL B 192      41.160  77.500  58.890  1.00  0.00           H
ATOM   2778 HG13 VAL B 192      40.940  76.390  60.210  1.00  0.00           H
ATOM   2779  CG2 VAL B 192      40.960  78.610  62.290  1.00  0.00           C
ATOM   2780 HG21 VAL B 192      39.870  78.710  62.080  1.00  0.00           H
ATOM   2781 HG22 VAL B 192      41.170  77.810  63.030  1.00  0.00           H
ATOM   2782 HG23 VAL B 192      41.230  79.590  62.720  1.00  0.00           H
ATOM   2783  C   VAL B 192      43.960  77.850  59.870  1.00  0.00           C
ATOM   2784  O   VAL B 192      44.330  78.730  59.180  1.00  0.00           O
ATOM   2785  N   ALA B 193      44.280  76.590  59.560  1.00  0.00           N
ATOM   2786  HN  ALA B 193      44.200  75.830  60.200  1.00  0.00           H
ATOM   2787  CA  ALA B 193      45.050  76.290  58.390  1.00  0.00           C
ATOM   2788  HA  ALA B 193      45.830  77.030  58.270  1.00  0.00           H
ATOM   2789  CB  ALA B 193      45.400  74.820  58.510  1.00  0.00           C
ATOM   2790  HB1 ALA B 193      44.440  74.310  58.740  1.00  0.00           H
ATOM   2791  HB2 ALA B 193      45.940  74.480  57.610  1.00  0.00           H
ATOM   2792  HB3 ALA B 193      46.110  74.680  59.360  1.00  0.00           H
ATOM   2793  C   ALA B 193      44.280  76.610  57.130  1.00  0.00           C
ATOM   2794  O   ALA B 193      44.810  77.170  56.210  1.00  0.00           O
ATOM   2795  N   THR B 194      42.970  76.290  57.000  1.00  0.00           N
ATOM   2796  HN  THR B 194      42.490  75.870  57.770  1.00  0.00           H
ATOM   2797  CA  THR B 194      42.390  76.210  55.700  1.00  0.00           C
ATOM   2798  HA  THR B 194      43.150  75.650  55.170  1.00  0.00           H
ATOM   2799  CB  THR B 194      41.160  75.330  55.660  1.00  0.00           C
ATOM   2800  HB  THR B 194      41.430  74.310  56.010  1.00  0.00           H
ATOM   2801  OG1 THR B 194      40.490  75.120  54.390  1.00  0.00           O
ATOM   2802  HG1 THR B 194      41.270  74.690  54.030  1.00  0.00           H
ATOM   2803  CG2 THR B 194      40.060  75.900  56.530  1.00  0.00           C
ATOM   2804 HG21 THR B 194      39.250  75.130  56.460  1.00  0.00           H
ATOM   2805 HG22 THR B 194      40.410  75.960  57.580  1.00  0.00           H
ATOM   2806 HG23 THR B 194      39.580  76.860  56.250  1.00  0.00           H
ATOM   2807  C   THR B 194      42.090  77.530  55.040  1.00  0.00           C
ATOM   2808  O   THR B 194      41.950  77.680  53.820  1.00  0.00           O
ATOM   2809  N   VAL B 195      42.070  78.590  55.960  1.00  0.00           N
ATOM   2810  HN  VAL B 195      42.180  78.410  56.930  1.00  0.00           H
ATOM   2811  CA  VAL B 195      41.780  79.910  55.430  1.00  0.00           C
ATOM   2812  HA  VAL B 195      41.250  79.780  54.500  1.00  0.00           H
ATOM   2813  CB  VAL B 195      40.850  80.660  56.410  1.00  0.00           C
ATOM   2814  HB  VAL B 195      40.500  81.660  56.090  1.00  0.00           H
ATOM   2815  CG1 VAL B 195      39.480  79.970  56.670  1.00  0.00           C
ATOM   2816 HG11 VAL B 195      38.900  80.560  57.410  1.00  0.00           H
ATOM   2817 HG12 VAL B 195      38.840  80.020  55.770  1.00  0.00           H
ATOM   2818 HG13 VAL B 195      39.600  78.920  57.020  1.00  0.00           H
ATOM   2819  CG2 VAL B 195      41.650  80.880  57.660  1.00  0.00           C
ATOM   2820 HG21 VAL B 195      42.070  79.930  58.040  1.00  0.00           H
ATOM   2821 HG22 VAL B 195      42.490  81.590  57.470  1.00  0.00           H
ATOM   2822 HG23 VAL B 195      40.890  81.280  58.370  1.00  0.00           H
ATOM   2823  C   VAL B 195      42.990  80.690  55.070  1.00  0.00           C
ATOM   2824  O   VAL B 195      42.870  81.830  54.510  1.00  0.00           O
ATOM   2825  N   ALA B 196      44.150  80.160  55.570  1.00  0.00           N
ATOM   2826  HN  ALA B 196      44.110  79.340  56.140  1.00  0.00           H
ATOM   2827  CA  ALA B 196      45.510  80.620  55.330  1.00  0.00           C
ATOM   2828  HA  ALA B 196      45.670  81.650  55.610  1.00  0.00           H
ATOM   2829  CB  ALA B 196      46.550  79.800  56.060  1.00  0.00           C
ATOM   2830  HB1 ALA B 196      46.950  79.000  55.410  1.00  0.00           H
ATOM   2831  HB2 ALA B 196      47.400  80.470  56.310  1.00  0.00           H
ATOM   2832  HB3 ALA B 196      46.130  79.320  56.970  1.00  0.00           H
ATOM   2833  C   ALA B 196      45.790  80.650  53.840  1.00  0.00           C
ATOM   2834  O   ALA B 196      45.180  79.920  53.040  1.00  0.00           O
ATOM   2835  N   GLU B 197      46.590  81.650  53.420  1.00  0.00           N
ATOM   2836  HN  GLU B 197      46.900  82.270  54.130  1.00  0.00           H
ATOM   2837  CA  GLU B 197      46.980  81.930  52.050  1.00  0.00           C
ATOM   2838  HA  GLU B 197      46.120  82.140  51.430  1.00  0.00           H
ATOM   2839  CB  GLU B 197      47.800  83.230  51.960  1.00  0.00           C
ATOM   2840  HB1 GLU B 197      48.140  83.530  50.950  1.00  0.00           H
ATOM   2841  HB2 GLU B 197      48.700  83.180  52.620  1.00  0.00           H
ATOM   2842  CG  GLU B 197      46.960  84.380  52.530  1.00  0.00           C
ATOM   2843  HG1 GLU B 197      46.490  84.130  53.500  1.00  0.00           H
ATOM   2844  HG2 GLU B 197      46.090  84.510  51.850  1.00  0.00           H
ATOM   2845  CD  GLU B 197      47.640  85.730  52.580  1.00  0.00           C
ATOM   2846  OE1 GLU B 197      48.730  85.840  52.080  1.00  0.00           O
ATOM   2847  OE2 GLU B 197      46.970  86.730  53.020  1.00  0.00           O
ATOM   2848  C   GLU B 197      47.740  80.720  51.470  1.00  0.00           C
ATOM   2849  O   GLU B 197      47.310  80.180  50.460  1.00  0.00           O
ATOM   2850  N   LYS B 198      48.760  80.210  52.260  1.00  0.00           N
ATOM   2851  HN  LYS B 198      48.990  80.720  53.090  1.00  0.00           H
ATOM   2852  CA  LYS B 198      49.710  79.250  51.740  1.00  0.00           C
ATOM   2853  HA  LYS B 198      49.650  79.060  50.680  1.00  0.00           H
ATOM   2854  CB  LYS B 198      51.150  79.790  51.880  1.00  0.00           C
ATOM   2855  HB1 LYS B 198      51.870  79.060  51.460  1.00  0.00           H
ATOM   2856  HB2 LYS B 198      51.440  79.930  52.950  1.00  0.00           H
ATOM   2857  CG  LYS B 198      51.360  81.150  51.150  1.00  0.00           C
ATOM   2858  HG1 LYS B 198      50.800  81.970  51.650  1.00  0.00           H
ATOM   2859  HG2 LYS B 198      50.990  80.990  50.120  1.00  0.00           H
ATOM   2860  CD  LYS B 198      52.830  81.420  51.200  1.00  0.00           C
ATOM   2861  HD1 LYS B 198      53.290  81.100  52.160  1.00  0.00           H
ATOM   2862  HD2 LYS B 198      53.410  80.860  50.440  1.00  0.00           H
ATOM   2863  CE  LYS B 198      53.170  82.920  51.150  1.00  0.00           C
ATOM   2864  HE1 LYS B 198      52.630  83.300  52.040  1.00  0.00           H
ATOM   2865  HE2 LYS B 198      52.770  83.440  50.250  1.00  0.00           H
ATOM   2866  NZ  LYS B 198      54.550  83.330  51.180  1.00  0.00           N
ATOM   2867  HZ1 LYS B 198      54.950  83.090  52.110  1.00  0.00           H
ATOM   2868  HZ2 LYS B 198      55.020  82.740  50.470  1.00  0.00           H
ATOM   2869  HZ3 LYS B 198      54.690  84.320  50.920  1.00  0.00           H
ATOM   2870  C   LYS B 198      49.650  77.870  52.320  1.00  0.00           C
ATOM   2871  O   LYS B 198      49.250  77.660  53.450  1.00  0.00           O
ATOM   2872  N   THR B 199      50.000  76.760  51.510  1.00  0.00           N
ATOM   2873  HN  THR B 199      50.280  76.920  50.570  1.00  0.00           H
ATOM   2874  CA  THR B 199      50.040  75.350  51.920  1.00  0.00           C
ATOM   2875  HA  THR B 199      49.200  75.210  52.580  1.00  0.00           H
ATOM   2876  CB  THR B 199      50.130  74.380  50.750  1.00  0.00           C
ATOM   2877  HB  THR B 199      51.070  74.630  50.210  1.00  0.00           H
ATOM   2878  OG1 THR B 199      48.950  74.550  49.960  1.00  0.00           O
ATOM   2879  HG1 THR B 199      49.070  75.380  49.500  1.00  0.00           H
ATOM   2880  CG2 THR B 199      50.100  72.810  51.110  1.00  0.00           C
ATOM   2881 HG21 THR B 199      50.050  72.300  50.120  1.00  0.00           H
ATOM   2882 HG22 THR B 199      51.110  72.580  51.510  1.00  0.00           H
ATOM   2883 HG23 THR B 199      49.220  72.640  51.760  1.00  0.00           H
ATOM   2884  C   THR B 199      51.230  75.170  52.850  1.00  0.00           C
ATOM   2885  O   THR B 199      52.310  75.790  52.670  1.00  0.00           O
ATOM   2886  N   LYS B 200      51.070  74.280  53.880  1.00  0.00           N
ATOM   2887  HN  LYS B 200      50.120  73.970  53.970  1.00  0.00           H
ATOM   2888  CA  LYS B 200      52.040  73.820  54.840  1.00  0.00           C
ATOM   2889  HA  LYS B 200      52.390  74.710  55.340  1.00  0.00           H
ATOM   2890  CB  LYS B 200      51.420  72.840  55.920  1.00  0.00           C
ATOM   2891  HB1 LYS B 200      50.640  73.510  56.350  1.00  0.00           H
ATOM   2892  HB2 LYS B 200      52.230  72.580  56.630  1.00  0.00           H
ATOM   2893  CG  LYS B 200      50.640  71.650  55.410  1.00  0.00           C
ATOM   2894  HG1 LYS B 200      49.940  72.010  54.620  1.00  0.00           H
ATOM   2895  HG2 LYS B 200      49.970  71.450  56.270  1.00  0.00           H
ATOM   2896  CD  LYS B 200      51.260  70.340  55.050  1.00  0.00           C
ATOM   2897  HD1 LYS B 200      52.010  70.450  54.230  1.00  0.00           H
ATOM   2898  HD2 LYS B 200      51.780  69.900  55.920  1.00  0.00           H
ATOM   2899  CE  LYS B 200      50.230  69.310  54.530  1.00  0.00           C
ATOM   2900  HE1 LYS B 200      49.780  69.540  53.530  1.00  0.00           H
ATOM   2901  HE2 LYS B 200      49.400  69.310  55.270  1.00  0.00           H
ATOM   2902  NZ  LYS B 200      50.810  67.920  54.510  1.00  0.00           N
ATOM   2903  HZ1 LYS B 200      50.330  67.330  53.800  1.00  0.00           H
ATOM   2904  HZ2 LYS B 200      51.830  67.940  54.290  1.00  0.00           H
ATOM   2905  HZ3 LYS B 200      50.690  67.350  55.370  1.00  0.00           H
ATOM   2906  C   LYS B 200      53.270  73.190  54.120  1.00  0.00           C
ATOM   2907  O   LYS B 200      53.130  72.500  53.100  1.00  0.00           O
ATOM   2908  N   GLU B 201      54.510  73.420  54.690  1.00  0.00           N
ATOM   2909  HN  GLU B 201      54.620  73.840  55.590  1.00  0.00           H
ATOM   2910  CA  GLU B 201      55.730  73.190  54.050  1.00  0.00           C
ATOM   2911  HA  GLU B 201      55.600  73.440  53.010  1.00  0.00           H
ATOM   2912  CB  GLU B 201      56.820  74.090  54.570  1.00  0.00           C
ATOM   2913  HB1 GLU B 201      57.810  73.910  54.100  1.00  0.00           H
ATOM   2914  HB2 GLU B 201      56.920  73.810  55.640  1.00  0.00           H
ATOM   2915  CG  GLU B 201      56.600  75.650  54.430  1.00  0.00           C
ATOM   2916  HG1 GLU B 201      55.660  75.930  54.950  1.00  0.00           H
ATOM   2917  HG2 GLU B 201      56.360  75.820  53.350  1.00  0.00           H
ATOM   2918  CD  GLU B 201      57.710  76.450  54.930  1.00  0.00           C
ATOM   2919  OE1 GLU B 201      58.170  77.170  54.010  1.00  0.00           O
ATOM   2920  OE2 GLU B 201      58.110  76.460  56.130  1.00  0.00           O
ATOM   2921  C   GLU B 201      56.110  71.780  53.930  1.00  0.00           C
ATOM   2922  O   GLU B 201      56.900  71.550  53.020  1.00  0.00           O
ATOM   2923  N   GLN B 202      55.520  70.860  54.730  1.00  0.00           N
ATOM   2924  HN  GLN B 202      54.810  71.090  55.390  1.00  0.00           H
ATOM   2925  CA  GLN B 202      55.900  69.460  54.560  1.00  0.00           C
ATOM   2926  HA  GLN B 202      56.710  69.390  53.840  1.00  0.00           H
ATOM   2927  CB  GLN B 202      56.450  68.880  55.840  1.00  0.00           C
ATOM   2928  HB1 GLN B 202      56.560  67.790  55.680  1.00  0.00           H
ATOM   2929  HB2 GLN B 202      55.740  69.050  56.680  1.00  0.00           H
ATOM   2930  CG  GLN B 202      57.780  69.440  56.560  1.00  0.00           C
ATOM   2931  HG1 GLN B 202      58.190  68.700  57.280  1.00  0.00           H
ATOM   2932  HG2 GLN B 202      57.480  70.430  56.960  1.00  0.00           H
ATOM   2933  CD  GLN B 202      58.870  69.720  55.530  1.00  0.00           C
ATOM   2934  OE1 GLN B 202      59.190  68.820  54.820  1.00  0.00           O
ATOM   2935  NE2 GLN B 202      59.380  71.020  55.530  1.00  0.00           N
ATOM   2936 HE21 GLN B 202      59.340  71.490  56.410  1.00  0.00           H
ATOM   2937 HE22 GLN B 202      60.020  71.250  54.790  1.00  0.00           H
ATOM   2938  C   GLN B 202      54.830  68.560  53.970  1.00  0.00           C
ATOM   2939  O   GLN B 202      53.720  68.470  54.500  1.00  0.00           O
ATOM   2940  N   VAL B 203      55.130  67.890  52.870  1.00  0.00           N
ATOM   2941  HN  VAL B 203      56.030  68.030  52.470  1.00  0.00           H
ATOM   2942  CA  VAL B 203      54.120  66.970  52.250  1.00  0.00           C
ATOM   2943  HA  VAL B 203      53.220  67.520  52.070  1.00  0.00           H
ATOM   2944  CB  VAL B 203      54.730  66.530  50.880  1.00  0.00           C
ATOM   2945  HB  VAL B 203      55.640  65.970  51.160  1.00  0.00           H
ATOM   2946  CG1 VAL B 203      53.760  65.420  50.270  1.00  0.00           C
ATOM   2947 HG11 VAL B 203      52.800  65.860  49.930  1.00  0.00           H
ATOM   2948 HG12 VAL B 203      54.330  64.980  49.430  1.00  0.00           H
ATOM   2949 HG13 VAL B 203      53.540  64.570  50.940  1.00  0.00           H
ATOM   2950  CG2 VAL B 203      54.890  67.680  49.870  1.00  0.00           C
ATOM   2951 HG21 VAL B 203      54.800  67.160  48.890  1.00  0.00           H
ATOM   2952 HG22 VAL B 203      53.940  68.230  50.020  1.00  0.00           H
ATOM   2953 HG23 VAL B 203      55.820  68.240  50.090  1.00  0.00           H
ATOM   2954  C   VAL B 203      53.730  65.890  53.240  1.00  0.00           C
ATOM   2955  O   VAL B 203      52.550  65.640  53.360  1.00  0.00           O
ATOM   2956  N   THR B 204      54.600  65.260  54.080  1.00  0.00           N
ATOM   2957  HN  THR B 204      55.540  65.370  53.780  1.00  0.00           H
ATOM   2958  CA  THR B 204      54.130  64.450  55.290  1.00  0.00           C
ATOM   2959  HA  THR B 204      53.060  64.410  55.250  1.00  0.00           H
ATOM   2960  CB  THR B 204      54.740  63.060  55.440  1.00  0.00           C
ATOM   2961  HB  THR B 204      55.840  63.100  55.250  1.00  0.00           H
ATOM   2962  OG1 THR B 204      54.260  62.270  54.350  1.00  0.00           O
ATOM   2963  HG1 THR B 204      54.790  62.560  53.600  1.00  0.00           H
ATOM   2964  CG2 THR B 204      54.360  62.380  56.730  1.00  0.00           C
ATOM   2965 HG21 THR B 204      54.680  62.990  57.600  1.00  0.00           H
ATOM   2966 HG22 THR B 204      53.320  61.980  56.720  1.00  0.00           H
ATOM   2967 HG23 THR B 204      54.930  61.420  56.750  1.00  0.00           H
ATOM   2968  C   THR B 204      54.470  65.290  56.470  1.00  0.00           C
ATOM   2969  O   THR B 204      55.670  65.480  56.800  1.00  0.00           O
ATOM   2970  N   ASN B 205      53.500  65.890  57.170  1.00  0.00           N
ATOM   2971  HN  ASN B 205      52.540  65.770  56.900  1.00  0.00           H
ATOM   2972  CA  ASN B 205      53.740  66.790  58.270  1.00  0.00           C
ATOM   2973  HA  ASN B 205      54.730  67.200  58.140  1.00  0.00           H
ATOM   2974  CB  ASN B 205      52.750  68.010  58.030  1.00  0.00           C
ATOM   2975  HB1 ASN B 205      51.710  67.640  57.940  1.00  0.00           H
ATOM   2976  HB2 ASN B 205      53.060  68.400  57.040  1.00  0.00           H
ATOM   2977  CG  ASN B 205      52.880  69.100  59.120  1.00  0.00           C
ATOM   2978  OD1 ASN B 205      53.700  68.890  60.000  1.00  0.00           O
ATOM   2979  ND2 ASN B 205      52.020  70.150  59.030  1.00  0.00           N
ATOM   2980 HD21 ASN B 205      51.280  70.150  58.360  1.00  0.00           H
ATOM   2981 HD22 ASN B 205      52.030  70.820  59.770  1.00  0.00           H
ATOM   2982  C   ASN B 205      53.590  66.120  59.600  1.00  0.00           C
ATOM   2983  O   ASN B 205      52.480  65.680  59.910  1.00  0.00           O
ATOM   2984  N   VAL B 206      54.660  65.780  60.350  1.00  0.00           N
ATOM   2985  HN  VAL B 206      55.540  66.100  60.010  1.00  0.00           H
ATOM   2986  CA  VAL B 206      54.590  65.070  61.650  1.00  0.00           C
ATOM   2987  HA  VAL B 206      53.640  64.560  61.720  1.00  0.00           H
ATOM   2988  CB  VAL B 206      55.790  64.140  61.790  1.00  0.00           C
ATOM   2989  HB  VAL B 206      56.740  64.720  61.810  1.00  0.00           H
ATOM   2990  CG1 VAL B 206      55.870  63.240  63.030  1.00  0.00           C
ATOM   2991 HG11 VAL B 206      56.840  62.710  63.040  1.00  0.00           H
ATOM   2992 HG12 VAL B 206      55.820  63.900  63.930  1.00  0.00           H
ATOM   2993 HG13 VAL B 206      55.080  62.460  63.070  1.00  0.00           H
ATOM   2994  CG2 VAL B 206      55.910  63.200  60.570  1.00  0.00           C
ATOM   2995 HG21 VAL B 206      56.060  63.860  59.680  1.00  0.00           H
ATOM   2996 HG22 VAL B 206      56.800  62.550  60.670  1.00  0.00           H
ATOM   2997 HG23 VAL B 206      55.050  62.620  60.170  1.00  0.00           H
ATOM   2998  C   VAL B 206      54.620  66.140  62.730  1.00  0.00           C
ATOM   2999  O   VAL B 206      55.570  66.800  63.020  1.00  0.00           O
ATOM   3000  N   GLY B 207      53.520  66.310  63.460  1.00  0.00           N
ATOM   3001  HN  GLY B 207      52.710  65.810  63.150  1.00  0.00           H
ATOM   3002  CA  GLY B 207      53.410  67.030  64.740  1.00  0.00           C
ATOM   3003  HA1 GLY B 207      53.620  68.060  64.480  1.00  0.00           H
ATOM   3004  HA2 GLY B 207      52.390  67.040  65.090  1.00  0.00           H
ATOM   3005  C   GLY B 207      54.350  66.670  65.850  1.00  0.00           C
ATOM   3006  O   GLY B 207      55.040  65.650  65.830  1.00  0.00           O
ATOM   3007  N   GLY B 208      54.440  67.640  66.760  1.00  0.00           N
ATOM   3008  HN  GLY B 208      53.970  68.510  66.660  1.00  0.00           H
ATOM   3009  CA  GLY B 208      55.540  67.690  67.780  1.00  0.00           C
ATOM   3010  HA1 GLY B 208      55.520  68.750  67.980  1.00  0.00           H
ATOM   3011  HA2 GLY B 208      55.350  66.990  68.590  1.00  0.00           H
ATOM   3012  C   GLY B 208      57.000  67.540  67.370  1.00  0.00           C
ATOM   3013  O   GLY B 208      57.400  67.810  66.280  1.00  0.00           O
ATOM   3014  N   ALA B 209      57.810  67.110  68.340  1.00  0.00           N
ATOM   3015  HN  ALA B 209      57.350  66.910  69.200  1.00  0.00           H
ATOM   3016  CA  ALA B 209      59.220  67.140  68.320  1.00  0.00           C
ATOM   3017  HA  ALA B 209      59.600  67.870  67.610  1.00  0.00           H
ATOM   3018  CB  ALA B 209      59.790  67.450  69.690  1.00  0.00           C
ATOM   3019  HB1 ALA B 209      59.470  68.450  70.050  1.00  0.00           H
ATOM   3020  HB2 ALA B 209      59.550  66.630  70.410  1.00  0.00           H
ATOM   3021  HB3 ALA B 209      60.900  67.490  69.690  1.00  0.00           H
ATOM   3022  C   ALA B 209      59.750  65.740  68.010  1.00  0.00           C
ATOM   3023  O   ALA B 209      60.960  65.590  67.950  1.00  0.00           O
ATOM   3024  N   VAL B 210      58.840  64.680  67.950  1.00  0.00           N
ATOM   3025  HN  VAL B 210      57.880  64.840  68.170  1.00  0.00           H
ATOM   3026  CA  VAL B 210      59.100  63.310  67.560  1.00  0.00           C
ATOM   3027  HA  VAL B 210      59.140  62.610  68.370  1.00  0.00           H
ATOM   3028  CB  VAL B 210      57.960  62.780  66.630  1.00  0.00           C
ATOM   3029  HB  VAL B 210      58.070  63.380  65.710  1.00  0.00           H
ATOM   3030  CG1 VAL B 210      58.160  61.280  66.280  1.00  0.00           C
ATOM   3031 HG11 VAL B 210      57.250  60.950  65.740  1.00  0.00           H
ATOM   3032 HG12 VAL B 210      59.060  61.140  65.650  1.00  0.00           H
ATOM   3033 HG13 VAL B 210      58.310  60.670  67.200  1.00  0.00           H
ATOM   3034  CG2 VAL B 210      56.560  62.970  67.220  1.00  0.00           C
ATOM   3035 HG21 VAL B 210      56.540  62.630  68.280  1.00  0.00           H
ATOM   3036 HG22 VAL B 210      56.250  64.040  67.150  1.00  0.00           H
ATOM   3037 HG23 VAL B 210      55.890  62.340  66.600  1.00  0.00           H
ATOM   3038  C   VAL B 210      60.460  62.950  66.840  1.00  0.00           C
ATOM   3039  O   VAL B 210      60.730  63.450  65.670  1.00  0.00           O
ATOM   3040  N   VAL B 211      61.280  62.000  67.360  1.00  0.00           N
ATOM   3041  HN  VAL B 211      61.170  61.670  68.290  1.00  0.00           H
ATOM   3042  CA  VAL B 211      62.460  61.390  66.750  1.00  0.00           C
ATOM   3043  HA  VAL B 211      62.800  62.280  66.250  1.00  0.00           H
ATOM   3044  CB  VAL B 211      63.470  60.820  67.740  1.00  0.00           C
ATOM   3045  HB  VAL B 211      63.780  61.660  68.400  1.00  0.00           H
ATOM   3046  CG1 VAL B 211      62.910  59.750  68.660  1.00  0.00           C
ATOM   3047 HG11 VAL B 211      63.690  59.150  69.170  1.00  0.00           H
ATOM   3048 HG12 VAL B 211      62.050  60.150  69.240  1.00  0.00           H
ATOM   3049 HG13 VAL B 211      62.540  58.930  68.010  1.00  0.00           H
ATOM   3050  CG2 VAL B 211      64.700  60.350  67.070  1.00  0.00           C
ATOM   3051 HG21 VAL B 211      64.640  59.360  66.550  1.00  0.00           H
ATOM   3052 HG22 VAL B 211      64.890  60.990  66.180  1.00  0.00           H
ATOM   3053 HG23 VAL B 211      65.640  60.370  67.660  1.00  0.00           H
ATOM   3054  C   VAL B 211      62.210  60.420  65.560  1.00  0.00           C
ATOM   3055  O   VAL B 211      61.490  59.430  65.760  1.00  0.00           O
ATOM   3056  N   THR B 212      62.730  60.740  64.310  1.00  0.00           N
ATOM   3057  HN  THR B 212      63.240  61.600  64.280  1.00  0.00           H
ATOM   3058  CA  THR B 212      62.750  59.970  63.130  1.00  0.00           C
ATOM   3059  HA  THR B 212      61.710  59.700  63.000  1.00  0.00           H
ATOM   3060  CB  THR B 212      63.210  60.800  61.910  1.00  0.00           C
ATOM   3061  HB  THR B 212      62.680  61.780  61.890  1.00  0.00           H
ATOM   3062  OG1 THR B 212      63.100  60.240  60.620  1.00  0.00           O
ATOM   3063  HG1 THR B 212      62.160  60.150  60.470  1.00  0.00           H
ATOM   3064  CG2 THR B 212      64.720  61.150  62.120  1.00  0.00           C
ATOM   3065 HG21 THR B 212      65.350  60.240  62.070  1.00  0.00           H
ATOM   3066 HG22 THR B 212      65.040  61.790  61.280  1.00  0.00           H
ATOM   3067 HG23 THR B 212      64.920  61.660  63.090  1.00  0.00           H
ATOM   3068  C   THR B 212      63.410  58.570  63.190  1.00  0.00           C
ATOM   3069  O   THR B 212      64.300  58.330  64.030  1.00  0.00           O
ATOM   3070  N   GLY B 213      62.930  57.600  62.420  1.00  0.00           N
ATOM   3071  HN  GLY B 213      62.200  57.820  61.790  1.00  0.00           H
ATOM   3072  CA  GLY B 213      63.350  56.150  62.330  1.00  0.00           C
ATOM   3073  HA1 GLY B 213      63.120  55.750  61.350  1.00  0.00           H
ATOM   3074  HA2 GLY B 213      64.410  56.140  62.500  1.00  0.00           H
ATOM   3075  C   GLY B 213      62.720  55.240  63.380  1.00  0.00           C
ATOM   3076  O   GLY B 213      62.510  55.610  64.550  1.00  0.00           O
ATOM   3077  N   VAL B 214      62.410  53.940  63.010  1.00  0.00           N
ATOM   3078  HN  VAL B 214      62.550  53.660  62.070  1.00  0.00           H
ATOM   3079  CA  VAL B 214      61.890  52.880  63.790  1.00  0.00           C
ATOM   3080  HA  VAL B 214      61.000  53.260  64.250  1.00  0.00           H
ATOM   3081  CB  VAL B 214      61.450  51.690  62.890  1.00  0.00           C
ATOM   3082  HB  VAL B 214      62.340  51.280  62.370  1.00  0.00           H
ATOM   3083  CG1 VAL B 214      60.830  50.500  63.680  1.00  0.00           C
ATOM   3084 HG11 VAL B 214      60.430  49.720  63.000  1.00  0.00           H
ATOM   3085 HG12 VAL B 214      61.670  50.080  64.270  1.00  0.00           H
ATOM   3086 HG13 VAL B 214      60.070  50.800  64.440  1.00  0.00           H
ATOM   3087  CG2 VAL B 214      60.480  52.300  61.820  1.00  0.00           C
ATOM   3088 HG21 VAL B 214      61.060  53.010  61.190  1.00  0.00           H
ATOM   3089 HG22 VAL B 214      60.070  51.470  61.210  1.00  0.00           H
ATOM   3090 HG23 VAL B 214      59.690  52.780  62.430  1.00  0.00           H
ATOM   3091  C   VAL B 214      62.910  52.350  64.830  1.00  0.00           C
ATOM   3092  O   VAL B 214      63.960  51.880  64.570  1.00  0.00           O
ATOM   3093  N   THR B 215      62.510  52.320  66.090  1.00  0.00           N
ATOM   3094  HN  THR B 215      61.590  52.590  66.350  1.00  0.00           H
ATOM   3095  CA  THR B 215      63.290  51.830  67.190  1.00  0.00           C
ATOM   3096  HA  THR B 215      64.150  51.260  66.870  1.00  0.00           H
ATOM   3097  CB  THR B 215      63.830  52.930  68.070  1.00  0.00           C
ATOM   3098  HB  THR B 215      64.360  53.650  67.430  1.00  0.00           H
ATOM   3099  OG1 THR B 215      64.660  52.270  69.130  1.00  0.00           O
ATOM   3100  HG1 THR B 215      65.510  52.680  68.950  1.00  0.00           H
ATOM   3101  CG2 THR B 215      62.630  53.680  68.700  1.00  0.00           C
ATOM   3102 HG21 THR B 215      62.000  54.180  67.950  1.00  0.00           H
ATOM   3103 HG22 THR B 215      62.080  53.020  69.410  1.00  0.00           H
ATOM   3104 HG23 THR B 215      63.020  54.540  69.280  1.00  0.00           H
ATOM   3105  C   THR B 215      62.460  50.860  68.010  1.00  0.00           C
ATOM   3106  O   THR B 215      61.230  50.900  68.110  1.00  0.00           O
ATOM   3107  N   ALA B 216      63.170  49.880  68.630  1.00  0.00           N
ATOM   3108  HN  ALA B 216      64.160  49.870  68.520  1.00  0.00           H
ATOM   3109  CA  ALA B 216      62.570  48.840  69.490  1.00  0.00           C
ATOM   3110  HA  ALA B 216      61.510  48.740  69.370  1.00  0.00           H
ATOM   3111  CB  ALA B 216      63.250  47.510  69.140  1.00  0.00           C
ATOM   3112  HB1 ALA B 216      64.230  47.340  69.640  1.00  0.00           H
ATOM   3113  HB2 ALA B 216      62.680  46.610  69.450  1.00  0.00           H
ATOM   3114  HB3 ALA B 216      63.310  47.600  68.040  1.00  0.00           H
ATOM   3115  C   ALA B 216      62.930  49.050  71.000  1.00  0.00           C
ATOM   3116  O   ALA B 216      62.790  48.190  71.890  1.00  0.00           O
ATOM   3117  N   VAL B 217      63.550  50.200  71.240  1.00  0.00           N
ATOM   3118  HN  VAL B 217      63.690  50.940  70.600  1.00  0.00           H
ATOM   3119  CA  VAL B 217      64.000  50.560  72.600  1.00  0.00           C
ATOM   3120  HA  VAL B 217      63.520  49.850  73.260  1.00  0.00           H
ATOM   3121  CB  VAL B 217      65.530  50.550  72.750  1.00  0.00           C
ATOM   3122  HB  VAL B 217      66.020  51.250  72.050  1.00  0.00           H
ATOM   3123  CG1 VAL B 217      65.900  50.880  74.220  1.00  0.00           C
ATOM   3124 HG11 VAL B 217      65.540  51.890  74.500  1.00  0.00           H
ATOM   3125 HG12 VAL B 217      65.580  50.120  74.960  1.00  0.00           H
ATOM   3126 HG13 VAL B 217      67.000  50.950  74.290  1.00  0.00           H
ATOM   3127  CG2 VAL B 217      65.890  49.120  72.350  1.00  0.00           C
ATOM   3128 HG21 VAL B 217      65.090  48.450  72.720  1.00  0.00           H
ATOM   3129 HG22 VAL B 217      66.110  48.930  71.280  1.00  0.00           H
ATOM   3130 HG23 VAL B 217      66.880  48.840  72.780  1.00  0.00           H
ATOM   3131  C   VAL B 217      63.430  51.980  72.900  1.00  0.00           C
ATOM   3132  O   VAL B 217      63.610  52.890  72.110  1.00  0.00           O
ATOM   3133  N   ALA B 218      62.800  52.240  74.070  1.00  0.00           N
ATOM   3134  HN  ALA B 218      62.700  51.550  74.780  1.00  0.00           H
ATOM   3135  CA  ALA B 218      62.450  53.580  74.420  1.00  0.00           C
ATOM   3136  HA  ALA B 218      61.840  53.990  73.630  1.00  0.00           H
ATOM   3137  CB  ALA B 218      61.590  53.480  75.690  1.00  0.00           C
ATOM   3138  HB1 ALA B 218      60.940  54.360  75.860  1.00  0.00           H
ATOM   3139  HB2 ALA B 218      60.910  52.600  75.690  1.00  0.00           H
ATOM   3140  HB3 ALA B 218      62.240  53.430  76.590  1.00  0.00           H
ATOM   3141  C   ALA B 218      63.440  54.730  74.510  1.00  0.00           C
ATOM   3142  O   ALA B 218      64.440  54.720  75.190  1.00  0.00           O
ATOM   3143  N   GLN B 219      63.060  55.800  73.860  1.00  0.00           N
ATOM   3144  HN  GLN B 219      62.170  55.860  73.400  1.00  0.00           H
ATOM   3145  CA  GLN B 219      63.870  56.990  73.830  1.00  0.00           C
ATOM   3146  HA  GLN B 219      64.900  56.730  74.000  1.00  0.00           H
ATOM   3147  CB  GLN B 219      63.890  57.580  72.390  1.00  0.00           C
ATOM   3148  HB1 GLN B 219      64.610  58.410  72.250  1.00  0.00           H
ATOM   3149  HB2 GLN B 219      62.880  57.930  72.070  1.00  0.00           H
ATOM   3150  CG  GLN B 219      64.260  56.620  71.190  1.00  0.00           C
ATOM   3151  HG1 GLN B 219      64.230  57.260  70.280  1.00  0.00           H
ATOM   3152  HG2 GLN B 219      63.500  55.810  71.130  1.00  0.00           H
ATOM   3153  CD  GLN B 219      65.710  56.100  71.430  1.00  0.00           C
ATOM   3154  OE1 GLN B 219      66.640  56.890  71.690  1.00  0.00           O
ATOM   3155  NE2 GLN B 219      65.900  54.780  71.510  1.00  0.00           N
ATOM   3156 HE21 GLN B 219      65.090  54.230  71.710  1.00  0.00           H
ATOM   3157 HE22 GLN B 219      66.820  54.390  71.650  1.00  0.00           H
ATOM   3158  C   GLN B 219      63.580  58.110  74.720  1.00  0.00           C
ATOM   3159  O   GLN B 219      64.450  58.890  75.020  1.00  0.00           O
ATOM   3160  N   LYS B 220      62.360  58.180  75.300  1.00  0.00           N
ATOM   3161  HN  LYS B 220      61.630  57.510  75.160  1.00  0.00           H
ATOM   3162  CA  LYS B 220      62.000  59.260  76.210  1.00  0.00           C
ATOM   3163  HA  LYS B 220      62.820  59.530  76.850  1.00  0.00           H
ATOM   3164  CB  LYS B 220      61.480  60.570  75.650  1.00  0.00           C
ATOM   3165  HB1 LYS B 220      61.280  61.250  76.510  1.00  0.00           H
ATOM   3166  HB2 LYS B 220      60.560  60.180  75.150  1.00  0.00           H
ATOM   3167  CG  LYS B 220      62.320  61.440  74.630  1.00  0.00           C
ATOM   3168  HG1 LYS B 220      61.580  62.150  74.210  1.00  0.00           H
ATOM   3169  HG2 LYS B 220      62.760  60.790  73.840  1.00  0.00           H
ATOM   3170  CD  LYS B 220      63.420  62.150  75.320  1.00  0.00           C
ATOM   3171  HD1 LYS B 220      63.080  62.740  76.200  1.00  0.00           H
ATOM   3172  HD2 LYS B 220      64.110  61.360  75.670  1.00  0.00           H
ATOM   3173  CE  LYS B 220      64.080  63.050  74.240  1.00  0.00           C
ATOM   3174  HE1 LYS B 220      63.390  63.790  73.770  1.00  0.00           H
ATOM   3175  HE2 LYS B 220      64.390  62.410  73.390  1.00  0.00           H
ATOM   3176  NZ  LYS B 220      65.220  63.880  74.880  1.00  0.00           N
ATOM   3177  HZ1 LYS B 220      64.840  64.410  75.690  1.00  0.00           H
ATOM   3178  HZ2 LYS B 220      66.030  63.270  75.130  1.00  0.00           H
ATOM   3179  HZ3 LYS B 220      65.610  64.600  74.250  1.00  0.00           H
ATOM   3180  C   LYS B 220      60.970  58.650  77.160  1.00  0.00           C
ATOM   3181  O   LYS B 220      60.210  57.780  76.780  1.00  0.00           O
ATOM   3182  N   THR B 221      60.970  59.080  78.510  1.00  0.00           N
ATOM   3183  HN  THR B 221      61.510  59.850  78.850  1.00  0.00           H
ATOM   3184  CA  THR B 221      59.870  58.710  79.440  1.00  0.00           C
ATOM   3185  HA  THR B 221      59.640  57.680  79.220  1.00  0.00           H
ATOM   3186  CB  THR B 221      60.320  58.950  80.910  1.00  0.00           C
ATOM   3187  HB  THR B 221      60.140  60.040  81.090  1.00  0.00           H
ATOM   3188  OG1 THR B 221      61.680  58.620  81.140  1.00  0.00           O
ATOM   3189  HG1 THR B 221      62.190  59.280  80.670  1.00  0.00           H
ATOM   3190  CG2 THR B 221      59.430  58.040  81.800  1.00  0.00           C
ATOM   3191 HG21 THR B 221      59.500  56.940  81.640  1.00  0.00           H
ATOM   3192 HG22 THR B 221      59.500  58.190  82.900  1.00  0.00           H
ATOM   3193 HG23 THR B 221      58.380  58.360  81.640  1.00  0.00           H
ATOM   3194  C   THR B 221      58.600  59.460  79.140  1.00  0.00           C
ATOM   3195  O   THR B 221      58.530  60.660  79.220  1.00  0.00           O
ATOM   3196  N   VAL B 222      57.490  58.670  78.750  1.00  0.00           N
ATOM   3197  HN  VAL B 222      57.390  57.680  78.690  1.00  0.00           H
ATOM   3198  CA  VAL B 222      56.190  59.200  78.420  1.00  0.00           C
ATOM   3199  HA  VAL B 222      56.120  60.250  78.700  1.00  0.00           H
ATOM   3200  CB  VAL B 222      55.750  59.050  76.980  1.00  0.00           C
ATOM   3201  HB  VAL B 222      54.680  59.320  76.860  1.00  0.00           H
ATOM   3202  CG1 VAL B 222      56.510  60.090  76.090  1.00  0.00           C
ATOM   3203 HG11 VAL B 222      56.070  60.020  75.080  1.00  0.00           H
ATOM   3204 HG12 VAL B 222      56.310  61.120  76.470  1.00  0.00           H
ATOM   3205 HG13 VAL B 222      57.590  59.840  76.050  1.00  0.00           H
ATOM   3206  CG2 VAL B 222      56.090  57.610  76.420  1.00  0.00           C
ATOM   3207 HG21 VAL B 222      55.510  56.830  76.950  1.00  0.00           H
ATOM   3208 HG22 VAL B 222      55.760  57.520  75.360  1.00  0.00           H
ATOM   3209 HG23 VAL B 222      57.150  57.290  76.380  1.00  0.00           H
ATOM   3210  C   VAL B 222      55.220  58.540  79.390  1.00  0.00           C
ATOM   3211  O   VAL B 222      55.520  57.450  79.900  1.00  0.00           O
ATOM   3212  N   GLU B 223      54.040  59.130  79.650  1.00  0.00           N
ATOM   3213  HN  GLU B 223      53.840  59.990  79.190  1.00  0.00           H
ATOM   3214  CA  GLU B 223      52.920  58.490  80.300  1.00  0.00           C
ATOM   3215  HA  GLU B 223      53.270  58.420  81.320  1.00  0.00           H
ATOM   3216  CB  GLU B 223      51.750  59.520  80.300  1.00  0.00           C
ATOM   3217  HB1 GLU B 223      50.870  59.080  80.810  1.00  0.00           H
ATOM   3218  HB2 GLU B 223      51.390  59.810  79.290  1.00  0.00           H
ATOM   3219  CG  GLU B 223      52.090  60.860  81.110  1.00  0.00           C
ATOM   3220  HG1 GLU B 223      52.650  61.480  80.380  1.00  0.00           H
ATOM   3221  HG2 GLU B 223      52.740  60.730  82.010  1.00  0.00           H
ATOM   3222  CD  GLU B 223      50.820  61.680  81.420  1.00  0.00           C
ATOM   3223  OE1 GLU B 223      50.770  62.860  80.970  1.00  0.00           O
ATOM   3224  OE2 GLU B 223      49.940  61.160  82.150  1.00  0.00           O
ATOM   3225  C   GLU B 223      52.490  57.090  79.830  1.00  0.00           C
ATOM   3226  O   GLU B 223      52.390  56.930  78.600  1.00  0.00           O
ATOM   3227  N   GLY B 224      52.240  56.200  80.890  1.00  0.00           N
ATOM   3228  HN  GLY B 224      52.240  56.560  81.820  1.00  0.00           H
ATOM   3229  CA  GLY B 224      51.630  54.900  80.790  1.00  0.00           C
ATOM   3230  HA1 GLY B 224      51.360  54.500  81.760  1.00  0.00           H
ATOM   3231  HA2 GLY B 224      50.730  55.180  80.270  1.00  0.00           H
ATOM   3232  C   GLY B 224      52.380  53.870  79.960  1.00  0.00           C
ATOM   3233  O   GLY B 224      53.560  53.900  79.680  1.00  0.00           O
ATOM   3234  N   ALA B 225      51.570  52.920  79.510  1.00  0.00           N
ATOM   3235  HN  ALA B 225      50.720  52.810  80.030  1.00  0.00           H
ATOM   3236  CA  ALA B 225      51.700  52.100  78.310  1.00  0.00           C
ATOM   3237  HA  ALA B 225      52.520  51.420  78.440  1.00  0.00           H
ATOM   3238  CB  ALA B 225      50.480  51.200  78.190  1.00  0.00           C
ATOM   3239  HB1 ALA B 225      50.480  50.700  77.200  1.00  0.00           H
ATOM   3240  HB2 ALA B 225      50.520  50.470  79.030  1.00  0.00           H
ATOM   3241  HB3 ALA B 225      49.630  51.900  78.350  1.00  0.00           H
ATOM   3242  C   ALA B 225      51.910  52.860  77.110  1.00  0.00           C
ATOM   3243  O   ALA B 225      51.680  54.070  77.030  1.00  0.00           O
ATOM   3244  N   GLY B 226      52.540  52.250  76.060  1.00  0.00           N
ATOM   3245  HN  GLY B 226      52.750  51.290  75.940  1.00  0.00           H
ATOM   3246  CA  GLY B 226      52.980  52.870  74.790  1.00  0.00           C
ATOM   3247  HA1 GLY B 226      53.460  53.760  75.180  1.00  0.00           H
ATOM   3248  HA2 GLY B 226      53.700  52.170  74.380  1.00  0.00           H
ATOM   3249  C   GLY B 226      51.870  53.220  73.800  1.00  0.00           C
ATOM   3250  O   GLY B 226      50.740  52.780  73.920  1.00  0.00           O
ATOM   3251  N   SER B 227      52.250  53.980  72.690  1.00  0.00           N
ATOM   3252  HN  SER B 227      53.200  54.160  72.450  1.00  0.00           H
ATOM   3253  CA  SER B 227      51.340  54.570  71.680  1.00  0.00           C
ATOM   3254  HA  SER B 227      51.970  55.360  71.280  1.00  0.00           H
ATOM   3255  CB  SER B 227      50.990  53.560  70.600  1.00  0.00           C
ATOM   3256  HB1 SER B 227      50.140  52.900  70.880  1.00  0.00           H
ATOM   3257  HB2 SER B 227      51.900  52.920  70.500  1.00  0.00           H
ATOM   3258  OG  SER B 227      50.740  54.080  69.270  1.00  0.00           O
ATOM   3259  HG1 SER B 227      51.550  54.510  68.970  1.00  0.00           H
ATOM   3260  C   SER B 227      50.130  55.290  72.260  1.00  0.00           C
ATOM   3261  O   SER B 227      50.070  55.940  73.340  1.00  0.00           O
ATOM   3262  N   ILE B 228      49.070  55.390  71.490  1.00  0.00           N
ATOM   3263  HN  ILE B 228      49.160  55.170  70.520  1.00  0.00           H
ATOM   3264  CA  ILE B 228      47.660  55.840  71.880  1.00  0.00           C
ATOM   3265  HA  ILE B 228      47.710  56.810  72.360  1.00  0.00           H
ATOM   3266  CB  ILE B 228      46.870  56.190  70.650  1.00  0.00           C
ATOM   3267  HB  ILE B 228      45.810  56.430  70.890  1.00  0.00           H
ATOM   3268  CG2 ILE B 228      47.290  57.540  70.050  1.00  0.00           C
ATOM   3269 HG21 ILE B 228      48.370  57.490  69.810  1.00  0.00           H
ATOM   3270 HG22 ILE B 228      46.640  57.650  69.150  1.00  0.00           H
ATOM   3271 HG23 ILE B 228      47.190  58.420  70.710  1.00  0.00           H
ATOM   3272  CG1 ILE B 228      46.910  55.070  69.580  1.00  0.00           C
ATOM   3273 HG11 ILE B 228      47.030  54.050  69.990  1.00  0.00           H
ATOM   3274 HG12 ILE B 228      47.770  55.220  68.880  1.00  0.00           H
ATOM   3275  CD  ILE B 228      45.680  55.100  68.710  1.00  0.00           C
ATOM   3276  HD1 ILE B 228      45.680  56.090  68.210  1.00  0.00           H
ATOM   3277  HD2 ILE B 228      45.580  54.210  68.050  1.00  0.00           H
ATOM   3278  HD3 ILE B 228      44.800  55.050  69.390  1.00  0.00           H
ATOM   3279  C   ILE B 228      46.970  54.970  72.880  1.00  0.00           C
ATOM   3280  O   ILE B 228      47.110  53.750  72.940  1.00  0.00           O
ATOM   3281  N   ALA B 229      46.070  55.640  73.680  1.00  0.00           N
ATOM   3282  HN  ALA B 229      46.010  56.630  73.670  1.00  0.00           H
ATOM   3283  CA  ALA B 229      45.240  55.030  74.610  1.00  0.00           C
ATOM   3284  HA  ALA B 229      45.400  53.960  74.670  1.00  0.00           H
ATOM   3285  CB  ALA B 229      45.560  55.590  76.020  1.00  0.00           C
ATOM   3286  HB1 ALA B 229      46.620  55.480  76.300  1.00  0.00           H
ATOM   3287  HB2 ALA B 229      45.170  56.630  76.140  1.00  0.00           H
ATOM   3288  HB3 ALA B 229      44.880  55.090  76.740  1.00  0.00           H
ATOM   3289  C   ALA B 229      43.820  55.240  74.070  1.00  0.00           C
ATOM   3290  O   ALA B 229      42.890  54.610  74.560  1.00  0.00           O
ATOM   3291  N   ALA B 230      43.660  56.170  73.020  1.00  0.00           N
ATOM   3292  HN  ALA B 230      44.460  56.690  72.720  1.00  0.00           H
ATOM   3293  CA  ALA B 230      42.400  56.340  72.370  1.00  0.00           C
ATOM   3294  HA  ALA B 230      41.880  55.420  72.580  1.00  0.00           H
ATOM   3295  CB  ALA B 230      41.520  57.520  72.960  1.00  0.00           C
ATOM   3296  HB1 ALA B 230      40.420  57.580  72.810  1.00  0.00           H
ATOM   3297  HB2 ALA B 230      41.530  57.520  74.070  1.00  0.00           H
ATOM   3298  HB3 ALA B 230      41.860  58.470  72.510  1.00  0.00           H
ATOM   3299  C   ALA B 230      42.660  56.300  70.900  1.00  0.00           C
ATOM   3300  O   ALA B 230      43.550  57.010  70.440  1.00  0.00           O
ATOM   3301  N   ALA B 231      41.850  55.550  70.110  1.00  0.00           N
ATOM   3302  HN  ALA B 231      41.220  54.890  70.530  1.00  0.00           H
ATOM   3303  CA  ALA B 231      41.830  55.550  68.600  1.00  0.00           C
ATOM   3304  HA  ALA B 231      42.730  55.080  68.270  1.00  0.00           H
ATOM   3305  CB  ALA B 231      40.520  54.780  68.170  1.00  0.00           C
ATOM   3306  HB1 ALA B 231      40.410  53.890  68.820  1.00  0.00           H
ATOM   3307  HB2 ALA B 231      39.580  55.360  68.300  1.00  0.00           H
ATOM   3308  HB3 ALA B 231      40.590  54.510  67.090  1.00  0.00           H
ATOM   3309  C   ALA B 231      41.760  56.820  67.840  1.00  0.00           C
ATOM   3310  O   ALA B 231      41.290  57.830  68.370  1.00  0.00           O
ATOM   3311  N   THR B 232      42.330  56.890  66.610  1.00  0.00           N
ATOM   3312  HN  THR B 232      42.700  56.090  66.150  1.00  0.00           H
ATOM   3313  CA  THR B 232      42.170  58.040  65.770  1.00  0.00           C
ATOM   3314  HA  THR B 232      41.130  58.330  65.830  1.00  0.00           H
ATOM   3315  CB  THR B 232      42.990  59.220  66.060  1.00  0.00           C
ATOM   3316  HB  THR B 232      42.760  59.300  67.140  1.00  0.00           H
ATOM   3317  OG1 THR B 232      42.560  60.340  65.330  1.00  0.00           O
ATOM   3318  HG1 THR B 232      41.660  60.480  65.620  1.00  0.00           H
ATOM   3319  CG2 THR B 232      44.430  59.000  65.840  1.00  0.00           C
ATOM   3320 HG21 THR B 232      44.790  58.130  66.430  1.00  0.00           H
ATOM   3321 HG22 THR B 232      44.850  58.840  64.820  1.00  0.00           H
ATOM   3322 HG23 THR B 232      44.970  59.910  66.180  1.00  0.00           H
ATOM   3323  C   THR B 232      42.490  57.580  64.350  1.00  0.00           C
ATOM   3324  O   THR B 232      43.190  56.530  64.240  1.00  0.00           O
ATOM   3325  N   GLY B 233      42.090  58.260  63.260  1.00  0.00           N
ATOM   3326  HN  GLY B 233      41.590  59.110  63.350  1.00  0.00           H
ATOM   3327  CA  GLY B 233      42.420  57.860  61.920  1.00  0.00           C
ATOM   3328  HA1 GLY B 233      41.890  58.560  61.280  1.00  0.00           H
ATOM   3329  HA2 GLY B 233      43.450  58.130  61.710  1.00  0.00           H
ATOM   3330  C   GLY B 233      42.050  56.480  61.540  1.00  0.00           C
ATOM   3331  O   GLY B 233      41.040  55.880  61.980  1.00  0.00           O
ATOM   3332  N   PHE B 234      42.920  55.960  60.680  1.00  0.00           N
ATOM   3333  HN  PHE B 234      43.680  56.430  60.240  1.00  0.00           H
ATOM   3334  CA  PHE B 234      42.620  54.630  60.220  1.00  0.00           C
ATOM   3335  HA  PHE B 234      41.580  54.390  60.440  1.00  0.00           H
ATOM   3336  CB  PHE B 234      42.990  54.400  58.740  1.00  0.00           C
ATOM   3337  HB1 PHE B 234      42.630  53.360  58.550  1.00  0.00           H
ATOM   3338  HB2 PHE B 234      44.080  54.520  58.530  1.00  0.00           H
ATOM   3339  CG  PHE B 234      42.240  55.370  57.850  1.00  0.00           C
ATOM   3340  CD1 PHE B 234      42.860  56.020  56.790  1.00  0.00           C
ATOM   3341  HD1 PHE B 234      43.910  55.900  56.580  1.00  0.00           H
ATOM   3342  CE1 PHE B 234      42.160  56.850  55.960  1.00  0.00           C
ATOM   3343  HE1 PHE B 234      42.660  57.470  55.230  1.00  0.00           H
ATOM   3344  CZ  PHE B 234      40.790  56.990  56.110  1.00  0.00           C
ATOM   3345  HZ  PHE B 234      40.320  57.730  55.470  1.00  0.00           H
ATOM   3346  CD2 PHE B 234      40.800  55.540  57.970  1.00  0.00           C
ATOM   3347  HD2 PHE B 234      40.210  55.100  58.760  1.00  0.00           H
ATOM   3348  CE2 PHE B 234      40.120  56.420  57.120  1.00  0.00           C
ATOM   3349  HE2 PHE B 234      39.070  56.590  57.320  1.00  0.00           H
ATOM   3350  C   PHE B 234      43.520  53.670  60.990  1.00  0.00           C
ATOM   3351  O   PHE B 234      44.730  53.750  60.800  1.00  0.00           O
ATOM   3352  N   VAL B 235      43.030  52.880  61.980  1.00  0.00           N
ATOM   3353  HN  VAL B 235      42.070  53.010  62.200  1.00  0.00           H
ATOM   3354  CA  VAL B 235      43.910  52.170  62.900  1.00  0.00           C
ATOM   3355  HA  VAL B 235      44.860  52.700  62.880  1.00  0.00           H
ATOM   3356  CB  VAL B 235      43.410  52.350  64.430  1.00  0.00           C
ATOM   3357  HB  VAL B 235      43.100  53.420  64.410  1.00  0.00           H
ATOM   3358  CG1 VAL B 235      42.250  51.480  64.760  1.00  0.00           C
ATOM   3359 HG11 VAL B 235      41.400  51.560  64.050  1.00  0.00           H
ATOM   3360 HG12 VAL B 235      42.540  50.400  64.810  1.00  0.00           H
ATOM   3361 HG13 VAL B 235      41.910  51.660  65.800  1.00  0.00           H
ATOM   3362  CG2 VAL B 235      44.580  52.420  65.370  1.00  0.00           C
ATOM   3363 HG21 VAL B 235      45.300  53.200  65.070  1.00  0.00           H
ATOM   3364 HG22 VAL B 235      44.190  52.600  66.400  1.00  0.00           H
ATOM   3365 HG23 VAL B 235      45.030  51.400  65.380  1.00  0.00           H
ATOM   3366  C   VAL B 235      44.000  50.720  62.530  1.00  0.00           C
ATOM   3367  O   VAL B 235      43.050  50.190  61.960  1.00  0.00           O
ATOM   3368  N   LYS B 236      45.080  50.040  62.960  1.00  0.00           N
ATOM   3369  HN  LYS B 236      45.920  50.460  63.300  1.00  0.00           H
ATOM   3370  CA  LYS B 236      45.100  48.560  62.910  1.00  0.00           C
ATOM   3371  HA  LYS B 236      44.190  48.120  62.520  1.00  0.00           H
ATOM   3372  CB  LYS B 236      46.390  47.870  62.350  1.00  0.00           C
ATOM   3373  HB1 LYS B 236      46.300  46.760  62.380  1.00  0.00           H
ATOM   3374  HB2 LYS B 236      47.320  48.190  62.880  1.00  0.00           H
ATOM   3375  CG  LYS B 236      46.630  48.190  60.860  1.00  0.00           C
ATOM   3376  HG1 LYS B 236      47.570  47.710  60.520  1.00  0.00           H
ATOM   3377  HG2 LYS B 236      46.790  49.290  60.850  1.00  0.00           H
ATOM   3378  CD  LYS B 236      45.440  47.830  59.950  1.00  0.00           C
ATOM   3379  HD1 LYS B 236      44.540  48.300  60.400  1.00  0.00           H
ATOM   3380  HD2 LYS B 236      45.610  48.320  58.970  1.00  0.00           H
ATOM   3381  CE  LYS B 236      45.130  46.270  59.850  1.00  0.00           C
ATOM   3382  HE1 LYS B 236      45.150  45.830  60.870  1.00  0.00           H
ATOM   3383  HE2 LYS B 236      45.910  45.860  59.170  1.00  0.00           H
ATOM   3384  NZ  LYS B 236      43.920  45.900  59.100  1.00  0.00           N
ATOM   3385  HZ1 LYS B 236      43.110  46.430  59.480  1.00  0.00           H
ATOM   3386  HZ2 LYS B 236      43.930  46.120  58.080  1.00  0.00           H
ATOM   3387  HZ3 LYS B 236      43.770  44.900  59.330  1.00  0.00           H
ATOM   3388  C   LYS B 236      44.910  48.020  64.360  1.00  0.00           C
ATOM   3389  O   LYS B 236      45.440  48.620  65.300  1.00  0.00           O
ATOM   3390  N   LYS B 237      44.310  46.790  64.560  1.00  0.00           N
ATOM   3391  HN  LYS B 237      43.830  46.390  63.780  1.00  0.00           H
ATOM   3392  CA  LYS B 237      44.410  45.980  65.770  1.00  0.00           C
ATOM   3393  HA  LYS B 237      44.290  46.630  66.620  1.00  0.00           H
ATOM   3394  CB  LYS B 237      43.270  45.020  65.720  1.00  0.00           C
ATOM   3395  HB1 LYS B 237      43.250  44.160  66.430  1.00  0.00           H
ATOM   3396  HB2 LYS B 237      43.280  44.620  64.680  1.00  0.00           H
ATOM   3397  CG  LYS B 237      41.870  45.740  65.820  1.00  0.00           C
ATOM   3398  HG1 LYS B 237      41.940  46.610  65.130  1.00  0.00           H
ATOM   3399  HG2 LYS B 237      42.020  46.120  66.850  1.00  0.00           H
ATOM   3400  CD  LYS B 237      40.660  44.860  65.520  1.00  0.00           C
ATOM   3401  HD1 LYS B 237      40.640  44.770  64.410  1.00  0.00           H
ATOM   3402  HD2 LYS B 237      40.720  43.860  65.990  1.00  0.00           H
ATOM   3403  CE  LYS B 237      39.350  45.550  65.850  1.00  0.00           C
ATOM   3404  HE1 LYS B 237      39.300  46.530  65.320  1.00  0.00           H
ATOM   3405  HE2 LYS B 237      39.220  45.680  66.950  1.00  0.00           H
ATOM   3406  NZ  LYS B 237      38.290  44.730  65.320  1.00  0.00           N
ATOM   3407  HZ1 LYS B 237      38.090  43.850  65.840  1.00  0.00           H
ATOM   3408  HZ2 LYS B 237      37.410  45.290  65.310  1.00  0.00           H
ATOM   3409  HZ3 LYS B 237      38.500  44.510  64.330  1.00  0.00           H
ATOM   3410  C   LYS B 237      45.760  45.220  66.050  1.00  0.00           C
ATOM   3411  O   LYS B 237      46.060  44.740  67.180  1.00  0.00           O
ATOM   3412  N   ASP B 238      46.560  45.010  65.000  1.00  0.00           N
ATOM   3413  HN  ASP B 238      46.430  45.320  64.060  1.00  0.00           H
ATOM   3414  CA  ASP B 238      47.850  44.440  65.090  1.00  0.00           C
ATOM   3415  HA  ASP B 238      47.640  43.560  65.670  1.00  0.00           H
ATOM   3416  CB  ASP B 238      48.270  44.040  63.650  1.00  0.00           C
ATOM   3417  HB1 ASP B 238      48.100  44.910  62.980  1.00  0.00           H
ATOM   3418  HB2 ASP B 238      47.600  43.280  63.190  1.00  0.00           H
ATOM   3419  CG  ASP B 238      49.650  43.520  63.460  1.00  0.00           C
ATOM   3420  OD1 ASP B 238      50.240  43.720  62.340  1.00  0.00           O
ATOM   3421  OD2 ASP B 238      50.270  42.880  64.340  1.00  0.00           O
ATOM   3422  C   ASP B 238      48.890  45.330  65.750  1.00  0.00           C
ATOM   3423  O   ASP B 238      48.980  46.530  65.490  1.00  0.00           O
ATOM   3424  N   GLN B 239      49.640  44.760  66.730  1.00  0.00           N
ATOM   3425  HN  GLN B 239      49.570  43.780  66.890  1.00  0.00           H
ATOM   3426  CA  GLN B 239      50.580  45.510  67.510  1.00  0.00           C
ATOM   3427  HA  GLN B 239      50.100  46.400  67.900  1.00  0.00           H
ATOM   3428  CB  GLN B 239      51.230  44.480  68.520  1.00  0.00           C
ATOM   3429  HB1 GLN B 239      52.050  45.010  69.050  1.00  0.00           H
ATOM   3430  HB2 GLN B 239      51.530  43.570  67.970  1.00  0.00           H
ATOM   3431  CG  GLN B 239      50.330  43.880  69.640  1.00  0.00           C
ATOM   3432  HG1 GLN B 239      50.970  43.460  70.440  1.00  0.00           H
ATOM   3433  HG2 GLN B 239      49.850  43.020  69.110  1.00  0.00           H
ATOM   3434  CD  GLN B 239      49.090  44.710  70.130  1.00  0.00           C
ATOM   3435  OE1 GLN B 239      48.000  44.480  69.630  1.00  0.00           O
ATOM   3436  NE2 GLN B 239      49.270  45.520  71.230  1.00  0.00           N
ATOM   3437 HE21 GLN B 239      50.140  45.350  71.700  1.00  0.00           H
ATOM   3438 HE22 GLN B 239      48.540  46.140  71.520  1.00  0.00           H
ATOM   3439  C   GLN B 239      51.760  46.130  66.760  1.00  0.00           C
ATOM   3440  O   GLN B 239      52.200  45.570  65.760  1.00  0.00           O
ATOM   3441  N   LEU B 240      52.160  47.390  67.080  1.00  0.00           N
ATOM   3442  HN  LEU B 240      51.670  47.870  67.810  1.00  0.00           H
ATOM   3443  CA  LEU B 240      53.290  48.060  66.310  1.00  0.00           C
ATOM   3444  HA  LEU B 240      52.950  48.130  65.290  1.00  0.00           H
ATOM   3445  CB  LEU B 240      53.530  49.410  66.980  1.00  0.00           C
ATOM   3446  HB1 LEU B 240      54.210  49.960  66.290  1.00  0.00           H
ATOM   3447  HB2 LEU B 240      53.910  49.370  68.020  1.00  0.00           H
ATOM   3448  CG  LEU B 240      52.280  50.350  67.150  1.00  0.00           C
ATOM   3449  HG  LEU B 240      51.610  50.000  67.970  1.00  0.00           H
ATOM   3450  CD1 LEU B 240      52.790  51.760  67.550  1.00  0.00           C
ATOM   3451 HD11 LEU B 240      53.460  51.730  68.430  1.00  0.00           H
ATOM   3452 HD12 LEU B 240      53.460  52.310  66.840  1.00  0.00           H
ATOM   3453 HD13 LEU B 240      51.910  52.350  67.880  1.00  0.00           H
ATOM   3454  CD2 LEU B 240      51.290  50.410  66.010  1.00  0.00           C
ATOM   3455 HD21 LEU B 240      50.630  49.510  66.020  1.00  0.00           H
ATOM   3456 HD22 LEU B 240      50.700  51.330  66.230  1.00  0.00           H
ATOM   3457 HD23 LEU B 240      51.780  50.420  65.020  1.00  0.00           H
ATOM   3458  C   LEU B 240      54.600  47.230  66.360  1.00  0.00           C
ATOM   3459  O   LEU B 240      55.210  47.230  67.440  1.00  0.00           O
ATOM   3460  N   GLY B 241      54.970  46.550  65.300  1.00  0.00           N
ATOM   3461  HN  GLY B 241      54.580  46.610  64.390  1.00  0.00           H
ATOM   3462  CA  GLY B 241      56.180  45.710  65.290  1.00  0.00           C
ATOM   3463  HA1 GLY B 241      56.480  45.720  64.250  1.00  0.00           H
ATOM   3464  HA2 GLY B 241      56.890  46.080  66.010  1.00  0.00           H
ATOM   3465  C   GLY B 241      55.930  44.200  65.690  1.00  0.00           C
ATOM   3466  O   GLY B 241      56.890  43.380  65.810  1.00  0.00           O
ATOM   3467  N   LYS B 242      54.640  43.870  65.900  1.00  0.00           N
ATOM   3468  HN  LYS B 242      54.020  44.650  65.800  1.00  0.00           H
ATOM   3469  CA  LYS B 242      54.310  42.590  66.600  1.00  0.00           C
ATOM   3470  HA  LYS B 242      53.230  42.590  66.500  1.00  0.00           H
ATOM   3471  CB  LYS B 242      54.640  41.310  65.860  1.00  0.00           C
ATOM   3472  HB1 LYS B 242      54.710  40.420  66.510  1.00  0.00           H
ATOM   3473  HB2 LYS B 242      55.700  41.320  65.500  1.00  0.00           H
ATOM   3474  CG  LYS B 242      53.700  40.910  64.710  1.00  0.00           C
ATOM   3475  HG1 LYS B 242      52.640  40.730  65.000  1.00  0.00           H
ATOM   3476  HG2 LYS B 242      54.110  39.930  64.370  1.00  0.00           H
ATOM   3477  CD  LYS B 242      53.630  41.770  63.490  1.00  0.00           C
ATOM   3478  HD1 LYS B 242      53.200  42.740  63.820  1.00  0.00           H
ATOM   3479  HD2 LYS B 242      54.670  41.860  63.090  1.00  0.00           H
ATOM   3480  CE  LYS B 242      52.780  41.220  62.290  1.00  0.00           C
ATOM   3481  HE1 LYS B 242      53.100  40.270  61.820  1.00  0.00           H
ATOM   3482  HE2 LYS B 242      52.660  42.020  61.530  1.00  0.00           H
ATOM   3483  NZ  LYS B 242      51.360  40.890  62.720  1.00  0.00           N
ATOM   3484  HZ1 LYS B 242      50.870  41.750  63.050  1.00  0.00           H
ATOM   3485  HZ2 LYS B 242      50.770  40.660  61.890  1.00  0.00           H
ATOM   3486  HZ3 LYS B 242      51.250  40.130  63.420  1.00  0.00           H
ATOM   3487  C   LYS B 242      54.670  42.620  68.110  1.00  0.00           C
ATOM   3488  O   LYS B 242      54.940  43.660  68.680  1.00  0.00           O
ATOM   3489  N   ASN B 243      54.590  41.490  68.770  1.00  0.00           N
ATOM   3490  HN  ASN B 243      54.460  40.660  68.240  1.00  0.00           H
ATOM   3491  CA  ASN B 243      54.690  41.430  70.220  1.00  0.00           C
ATOM   3492  HA  ASN B 243      54.200  42.310  70.600  1.00  0.00           H
ATOM   3493  CB  ASN B 243      54.140  40.120  70.780  1.00  0.00           C
ATOM   3494  HB1 ASN B 243      54.300  40.100  71.880  1.00  0.00           H
ATOM   3495  HB2 ASN B 243      54.720  39.290  70.310  1.00  0.00           H
ATOM   3496  CG  ASN B 243      52.640  39.820  70.580  1.00  0.00           C
ATOM   3497  OD1 ASN B 243      51.920  40.800  70.320  1.00  0.00           O
ATOM   3498  ND2 ASN B 243      52.260  38.600  70.750  1.00  0.00           N
ATOM   3499 HD21 ASN B 243      51.270  38.500  70.620  1.00  0.00           H
ATOM   3500 HD22 ASN B 243      52.870  37.880  71.070  1.00  0.00           H
ATOM   3501  C   ASN B 243      56.120  41.650  70.680  1.00  0.00           C
ATOM   3502  O   ASN B 243      57.080  41.180  70.060  1.00  0.00           O
ATOM   3503  N   GLU B 244      56.280  42.270  71.870  1.00  0.00           N
ATOM   3504  HN  GLU B 244      55.400  42.580  72.230  1.00  0.00           H
ATOM   3505  CA  GLU B 244      57.570  42.390  72.620  1.00  0.00           C
ATOM   3506  HA  GLU B 244      58.270  42.930  71.990  1.00  0.00           H
ATOM   3507  CB  GLU B 244      57.560  43.290  73.880  1.00  0.00           C
ATOM   3508  HB1 GLU B 244      58.460  43.190  74.530  1.00  0.00           H
ATOM   3509  HB2 GLU B 244      56.710  42.880  74.470  1.00  0.00           H
ATOM   3510  CG  GLU B 244      57.280  44.750  73.540  1.00  0.00           C
ATOM   3511  HG1 GLU B 244      56.310  44.870  73.010  1.00  0.00           H
ATOM   3512  HG2 GLU B 244      58.100  45.140  72.900  1.00  0.00           H
ATOM   3513  CD  GLU B 244      57.260  45.650  74.750  1.00  0.00           C
ATOM   3514  OE1 GLU B 244      58.170  45.600  75.540  1.00  0.00           O
ATOM   3515  OE2 GLU B 244      56.220  46.370  74.890  1.00  0.00           O
ATOM   3516  C   GLU B 244      58.220  41.070  72.870  1.00  0.00           C
ATOM   3517  O   GLU B 244      57.450  40.110  73.090  1.00  0.00           O
ATOM   3518  N   GLU B 245      59.550  40.990  72.870  1.00  0.00           N
ATOM   3519  HN  GLU B 245      60.170  41.770  72.780  1.00  0.00           H
ATOM   3520  CA  GLU B 245      60.190  39.760  73.010  1.00  0.00           C
ATOM   3521  HA  GLU B 245      59.730  39.210  73.810  1.00  0.00           H
ATOM   3522  CB  GLU B 245      60.120  38.860  71.640  1.00  0.00           C
ATOM   3523  HB1 GLU B 245      59.030  38.790  71.420  1.00  0.00           H
ATOM   3524  HB2 GLU B 245      60.410  37.800  71.820  1.00  0.00           H
ATOM   3525  CG  GLU B 245      60.910  39.530  70.410  1.00  0.00           C
ATOM   3526  HG1 GLU B 245      61.970  39.790  70.610  1.00  0.00           H
ATOM   3527  HG2 GLU B 245      60.550  40.530  70.100  1.00  0.00           H
ATOM   3528  CD  GLU B 245      60.880  38.770  69.110  1.00  0.00           C
ATOM   3529  OE1 GLU B 245      61.720  39.160  68.250  1.00  0.00           O
ATOM   3530  OE2 GLU B 245      59.960  38.000  68.820  1.00  0.00           O
ATOM   3531  C   GLU B 245      61.630  39.990  73.450  1.00  0.00           C
ATOM   3532  O   GLU B 245      62.190  41.130  73.450  1.00  0.00           O
ATOM   3533  N   GLY B 246      62.350  38.880  73.920  1.00  0.00           N
ATOM   3534  HN  GLY B 246      61.780  38.070  73.960  1.00  0.00           H
ATOM   3535  CA  GLY B 246      63.670  38.830  74.440  1.00  0.00           C
ATOM   3536  HA1 GLY B 246      63.620  39.440  75.330  1.00  0.00           H
ATOM   3537  HA2 GLY B 246      63.980  37.800  74.510  1.00  0.00           H
ATOM   3538  C   GLY B 246      64.690  39.500  73.550  1.00  0.00           C
ATOM   3539  O   GLY B 246      64.640  39.380  72.330  1.00  0.00           O
ATOM   3540  N   ALA B 247      65.620  40.130  74.250  1.00  0.00           N
ATOM   3541  HN  ALA B 247      65.300  40.330  75.170  1.00  0.00           H
ATOM   3542  CA  ALA B 247      66.770  40.890  73.730  1.00  0.00           C
ATOM   3543  HA  ALA B 247      67.050  41.550  74.540  1.00  0.00           H
ATOM   3544  CB  ALA B 247      67.930  39.920  73.450  1.00  0.00           C
ATOM   3545  HB1 ALA B 247      68.080  39.200  74.290  1.00  0.00           H
ATOM   3546  HB2 ALA B 247      67.700  39.340  72.530  1.00  0.00           H
ATOM   3547  HB3 ALA B 247      68.880  40.410  73.180  1.00  0.00           H
ATOM   3548  C   ALA B 247      66.500  41.880  72.560  1.00  0.00           C
ATOM   3549  O   ALA B 247      66.930  41.640  71.410  1.00  0.00           O
ATOM   3550  N   PRO B 248      65.780  43.020  72.690  1.00  0.00           N
ATOM   3551  CD  PRO B 248      65.200  43.470  74.020  1.00  0.00           C
ATOM   3552  HD1 PRO B 248      64.520  42.720  74.480  1.00  0.00           H
ATOM   3553  HD2 PRO B 248      66.020  43.560  74.750  1.00  0.00           H
ATOM   3554  CA  PRO B 248      65.600  44.000  71.670  1.00  0.00           C
ATOM   3555  HA  PRO B 248      64.920  43.610  70.920  1.00  0.00           H
ATOM   3556  CB  PRO B 248      64.960  45.280  72.290  1.00  0.00           C
ATOM   3557  HB1 PRO B 248      64.110  45.560  71.630  1.00  0.00           H
ATOM   3558  HB2 PRO B 248      65.720  46.080  72.440  1.00  0.00           H
ATOM   3559  CG  PRO B 248      64.580  44.890  73.760  1.00  0.00           C
ATOM   3560  HG1 PRO B 248      63.490  44.800  73.950  1.00  0.00           H
ATOM   3561  HG2 PRO B 248      65.020  45.650  74.440  1.00  0.00           H
ATOM   3562  C   PRO B 248      66.840  44.360  70.810  1.00  0.00           C
ATOM   3563  O   PRO B 248      67.960  44.490  71.310  1.00  0.00           O
ATOM   3564  N   GLN B 249      66.730  44.590  69.460  1.00  0.00           N
ATOM   3565  HN  GLN B 249      65.890  44.340  68.980  1.00  0.00           H
ATOM   3566  CA  GLN B 249      67.760  45.030  68.570  1.00  0.00           C
ATOM   3567  HA  GLN B 249      68.730  44.580  68.750  1.00  0.00           H
ATOM   3568  CB  GLN B 249      67.360  44.740  67.100  1.00  0.00           C
ATOM   3569  HB1 GLN B 249      66.460  45.340  66.850  1.00  0.00           H
ATOM   3570  HB2 GLN B 249      67.050  43.680  67.080  1.00  0.00           H
ATOM   3571  CG  GLN B 249      68.450  44.970  66.040  1.00  0.00           C
ATOM   3572  HG1 GLN B 249      68.780  46.030  66.030  1.00  0.00           H
ATOM   3573  HG2 GLN B 249      68.130  44.670  65.020  1.00  0.00           H
ATOM   3574  CD  GLN B 249      69.680  44.060  66.210  1.00  0.00           C
ATOM   3575  OE1 GLN B 249      69.680  43.020  66.850  1.00  0.00           O
ATOM   3576  NE2 GLN B 249      70.800  44.380  65.510  1.00  0.00           N
ATOM   3577 HE21 GLN B 249      70.820  45.310  65.130  1.00  0.00           H
ATOM   3578 HE22 GLN B 249      71.590  43.800  65.690  1.00  0.00           H
ATOM   3579  C   GLN B 249      67.820  46.560  68.710  1.00  0.00           C
ATOM   3580  O   GLN B 249      66.850  47.330  68.620  1.00  0.00           O
ATOM   3581  N   GLU B 250      69.060  47.120  68.850  1.00  0.00           N
ATOM   3582  HN  GLU B 250      69.840  46.490  68.880  1.00  0.00           H
ATOM   3583  CA  GLU B 250      69.450  48.500  68.900  1.00  0.00           C
ATOM   3584  HA  GLU B 250      68.600  48.950  69.400  1.00  0.00           H
ATOM   3585  CB  GLU B 250      70.650  48.770  69.820  1.00  0.00           C
ATOM   3586  HB1 GLU B 250      71.260  49.640  69.520  1.00  0.00           H
ATOM   3587  HB2 GLU B 250      71.260  47.850  69.640  1.00  0.00           H
ATOM   3588  CG  GLU B 250      70.200  48.840  71.320  1.00  0.00           C
ATOM   3589  HG1 GLU B 250      69.530  48.120  71.830  1.00  0.00           H
ATOM   3590  HG2 GLU B 250      69.530  49.720  71.440  1.00  0.00           H
ATOM   3591  CD  GLU B 250      71.360  49.100  72.270  1.00  0.00           C
ATOM   3592  OE1 GLU B 250      71.450  50.200  72.860  1.00  0.00           O
ATOM   3593  OE2 GLU B 250      72.140  48.190  72.430  1.00  0.00           O
ATOM   3594  C   GLU B 250      69.580  49.130  67.590  1.00  0.00           C
ATOM   3595  O   GLU B 250      69.720  48.500  66.530  1.00  0.00           O
ATOM   3596  N   GLY B 251      69.840  50.480  67.600  1.00  0.00           N
ATOM   3597  HN  GLY B 251      69.960  50.880  68.500  1.00  0.00           H
ATOM   3598  CA  GLY B 251      70.020  51.250  66.400  1.00  0.00           C
ATOM   3599  HA1 GLY B 251      70.390  52.240  66.660  1.00  0.00           H
ATOM   3600  HA2 GLY B 251      70.700  50.670  65.800  1.00  0.00           H
ATOM   3601  C   GLY B 251      68.780  51.510  65.670  1.00  0.00           C
ATOM   3602  O   GLY B 251      67.710  51.030  66.150  1.00  0.00           O
ATOM   3603  N   ILE B 252      68.780  52.250  64.520  1.00  0.00           N
ATOM   3604  HN  ILE B 252      69.550  52.750  64.130  1.00  0.00           H
ATOM   3605  CA  ILE B 252      67.560  52.350  63.800  1.00  0.00           C
ATOM   3606  HA  ILE B 252      66.710  52.280  64.460  1.00  0.00           H
ATOM   3607  CB  ILE B 252      67.430  53.640  62.850  1.00  0.00           C
ATOM   3608  HB  ILE B 252      67.930  53.590  61.860  1.00  0.00           H
ATOM   3609  CG2 ILE B 252      65.990  53.830  62.500  1.00  0.00           C
ATOM   3610 HG21 ILE B 252      65.560  53.020  61.870  1.00  0.00           H
ATOM   3611 HG22 ILE B 252      65.280  54.010  63.340  1.00  0.00           H
ATOM   3612 HG23 ILE B 252      65.950  54.700  61.810  1.00  0.00           H
ATOM   3613  CG1 ILE B 252      68.080  54.860  63.500  1.00  0.00           C
ATOM   3614 HG11 ILE B 252      67.820  55.800  62.970  1.00  0.00           H
ATOM   3615 HG12 ILE B 252      69.180  54.860  63.360  1.00  0.00           H
ATOM   3616  CD  ILE B 252      67.660  55.110  64.980  1.00  0.00           C
ATOM   3617  HD1 ILE B 252      68.030  54.280  65.620  1.00  0.00           H
ATOM   3618  HD2 ILE B 252      67.960  56.100  65.370  1.00  0.00           H
ATOM   3619  HD3 ILE B 252      66.560  55.010  65.090  1.00  0.00           H
ATOM   3620  C   ILE B 252      67.310  51.170  62.840  1.00  0.00           C
ATOM   3621  O   ILE B 252      68.150  50.820  61.990  1.00  0.00           O
ATOM   3622  N   LEU B 253      66.040  50.520  63.000  1.00  0.00           N
ATOM   3623  HN  LEU B 253      65.500  50.600  63.830  1.00  0.00           H
ATOM   3624  CA  LEU B 253      65.470  49.540  62.110  1.00  0.00           C
ATOM   3625  HA  LEU B 253      66.290  48.900  61.810  1.00  0.00           H
ATOM   3626  CB  LEU B 253      64.390  48.560  62.770  1.00  0.00           C
ATOM   3627  HB1 LEU B 253      64.220  47.700  62.080  1.00  0.00           H
ATOM   3628  HB2 LEU B 253      63.450  49.140  62.830  1.00  0.00           H
ATOM   3629  CG  LEU B 253      64.830  48.030  64.180  1.00  0.00           C
ATOM   3630  HG  LEU B 253      64.760  48.870  64.910  1.00  0.00           H
ATOM   3631  CD1 LEU B 253      63.780  47.070  64.780  1.00  0.00           C
ATOM   3632 HD11 LEU B 253      63.850  46.140  64.170  1.00  0.00           H
ATOM   3633 HD12 LEU B 253      64.130  46.820  65.800  1.00  0.00           H
ATOM   3634 HD13 LEU B 253      62.780  47.560  64.770  1.00  0.00           H
ATOM   3635  CD2 LEU B 253      66.280  47.470  64.110  1.00  0.00           C
ATOM   3636 HD21 LEU B 253      66.340  46.660  63.360  1.00  0.00           H
ATOM   3637 HD22 LEU B 253      67.030  48.280  63.920  1.00  0.00           H
ATOM   3638 HD23 LEU B 253      66.600  47.070  65.100  1.00  0.00           H
ATOM   3639  C   LEU B 253      64.940  50.190  60.800  1.00  0.00           C
ATOM   3640  O   LEU B 253      63.980  50.960  60.800  1.00  0.00           O
ATOM   3641  N   GLU B 254      65.550  49.860  59.630  1.00  0.00           N
ATOM   3642  HN  GLU B 254      66.390  49.320  59.580  1.00  0.00           H
ATOM   3643  CA  GLU B 254      65.180  50.580  58.400  1.00  0.00           C
ATOM   3644  HA  GLU B 254      64.420  51.320  58.610  1.00  0.00           H
ATOM   3645  CB  GLU B 254      66.430  51.350  57.900  1.00  0.00           C
ATOM   3646  HB1 GLU B 254      66.260  51.720  56.870  1.00  0.00           H
ATOM   3647  HB2 GLU B 254      67.240  50.590  57.920  1.00  0.00           H
ATOM   3648  CG  GLU B 254      67.020  52.430  58.910  1.00  0.00           C
ATOM   3649  HG1 GLU B 254      67.370  51.840  59.790  1.00  0.00           H
ATOM   3650  HG2 GLU B 254      66.350  53.230  59.290  1.00  0.00           H
ATOM   3651  CD  GLU B 254      68.210  53.160  58.230  1.00  0.00           C
ATOM   3652  OE1 GLU B 254      69.160  53.570  58.940  1.00  0.00           O
ATOM   3653  OE2 GLU B 254      68.210  53.370  57.020  1.00  0.00           O
ATOM   3654  C   GLU B 254      64.710  49.700  57.250  1.00  0.00           C
ATOM   3655  O   GLU B 254      64.320  50.190  56.200  1.00  0.00           O
ATOM   3656  N   ASP B 255      64.700  48.340  57.390  1.00  0.00           N
ATOM   3657  HN  ASP B 255      64.890  47.900  58.270  1.00  0.00           H
ATOM   3658  CA  ASP B 255      64.470  47.330  56.410  1.00  0.00           C
ATOM   3659  HA  ASP B 255      64.650  47.730  55.430  1.00  0.00           H
ATOM   3660  CB  ASP B 255      65.330  46.060  56.560  1.00  0.00           C
ATOM   3661  HB1 ASP B 255      65.140  45.320  55.750  1.00  0.00           H
ATOM   3662  HB2 ASP B 255      65.180  45.550  57.540  1.00  0.00           H
ATOM   3663  CG  ASP B 255      66.750  46.540  56.560  1.00  0.00           C
ATOM   3664  OD1 ASP B 255      67.500  46.350  57.540  1.00  0.00           O
ATOM   3665  OD2 ASP B 255      67.180  47.130  55.490  1.00  0.00           O
ATOM   3666  C   ASP B 255      63.050  47.130  56.400  1.00  0.00           C
ATOM   3667  O   ASP B 255      62.480  46.340  57.120  1.00  0.00           O
ATOM   3668  N   MET B 256      62.290  47.900  55.570  1.00  0.00           N
ATOM   3669  HN  MET B 256      62.730  48.600  55.020  1.00  0.00           H
ATOM   3670  CA  MET B 256      60.860  47.840  55.550  1.00  0.00           C
ATOM   3671  HA  MET B 256      60.620  47.040  56.240  1.00  0.00           H
ATOM   3672  CB  MET B 256      60.070  49.140  55.750  1.00  0.00           C
ATOM   3673  HB1 MET B 256      58.990  48.940  55.570  1.00  0.00           H
ATOM   3674  HB2 MET B 256      60.490  49.890  55.050  1.00  0.00           H
ATOM   3675  CG  MET B 256      60.490  49.860  57.100  1.00  0.00           C
ATOM   3676  HG1 MET B 256      60.110  50.900  57.060  1.00  0.00           H
ATOM   3677  HG2 MET B 256      61.580  50.020  57.120  1.00  0.00           H
ATOM   3678  SD  MET B 256      59.970  49.020  58.640  1.00  0.00           S
ATOM   3679  CE  MET B 256      61.410  49.630  59.630  1.00  0.00           C
ATOM   3680  HE1 MET B 256      61.750  50.660  59.410  1.00  0.00           H
ATOM   3681  HE2 MET B 256      61.100  49.670  60.700  1.00  0.00           H
ATOM   3682  HE3 MET B 256      62.270  48.950  59.440  1.00  0.00           H
ATOM   3683  C   MET B 256      60.420  47.200  54.160  1.00  0.00           C
ATOM   3684  O   MET B 256      61.040  47.530  53.160  1.00  0.00           O
ATOM   3685  N   PRO B 257      59.440  46.310  54.080  1.00  0.00           N
ATOM   3686  CD  PRO B 257      58.740  45.650  55.180  1.00  0.00           C
ATOM   3687  HD1 PRO B 257      59.450  45.170  55.880  1.00  0.00           H
ATOM   3688  HD2 PRO B 257      58.220  46.490  55.690  1.00  0.00           H
ATOM   3689  CA  PRO B 257      58.980  45.850  52.730  1.00  0.00           C
ATOM   3690  HA  PRO B 257      59.770  45.170  52.430  1.00  0.00           H
ATOM   3691  CB  PRO B 257      57.590  45.240  53.100  1.00  0.00           C
ATOM   3692  HB1 PRO B 257      57.250  44.440  52.410  1.00  0.00           H
ATOM   3693  HB2 PRO B 257      56.790  45.990  53.280  1.00  0.00           H
ATOM   3694  CG  PRO B 257      57.810  44.670  54.580  1.00  0.00           C
ATOM   3695  HG1 PRO B 257      58.030  43.580  54.510  1.00  0.00           H
ATOM   3696  HG2 PRO B 257      56.820  44.660  55.070  1.00  0.00           H
ATOM   3697  C   PRO B 257      58.850  46.750  51.510  1.00  0.00           C
ATOM   3698  O   PRO B 257      58.680  47.960  51.610  1.00  0.00           O
ATOM   3699  N   VAL B 258      59.120  46.180  50.320  1.00  0.00           N
ATOM   3700  HN  VAL B 258      59.430  45.240  50.320  1.00  0.00           H
ATOM   3701  CA  VAL B 258      58.860  46.710  49.030  1.00  0.00           C
ATOM   3702  HA  VAL B 258      59.490  47.570  48.880  1.00  0.00           H
ATOM   3703  CB  VAL B 258      59.450  45.790  48.080  1.00  0.00           C
ATOM   3704  HB  VAL B 258      59.030  44.770  48.190  1.00  0.00           H
ATOM   3705  CG1 VAL B 258      59.170  46.180  46.650  1.00  0.00           C
ATOM   3706 HG11 VAL B 258      59.790  45.490  46.050  1.00  0.00           H
ATOM   3707 HG12 VAL B 258      58.120  46.060  46.320  1.00  0.00           H
ATOM   3708 HG13 VAL B 258      59.490  47.230  46.430  1.00  0.00           H
ATOM   3709  CG2 VAL B 258      60.940  45.730  48.390  1.00  0.00           C
ATOM   3710 HG21 VAL B 258      61.400  46.720  48.190  1.00  0.00           H
ATOM   3711 HG22 VAL B 258      61.210  45.620  49.460  1.00  0.00           H
ATOM   3712 HG23 VAL B 258      61.460  44.970  47.750  1.00  0.00           H
ATOM   3713  C   VAL B 258      57.410  46.990  48.600  1.00  0.00           C
ATOM   3714  O   VAL B 258      56.550  46.090  48.620  1.00  0.00           O
ATOM   3715  N   ASP B 259      57.160  48.170  48.010  1.00  0.00           N
ATOM   3716  HN  ASP B 259      57.950  48.740  47.820  1.00  0.00           H
ATOM   3717  CA  ASP B 259      55.850  48.590  47.540  1.00  0.00           C
ATOM   3718  HA  ASP B 259      55.110  48.100  48.150  1.00  0.00           H
ATOM   3719  CB  ASP B 259      55.860  50.160  47.630  1.00  0.00           C
ATOM   3720  HB1 ASP B 259      54.970  50.530  47.080  1.00  0.00           H
ATOM   3721  HB2 ASP B 259      56.760  50.610  47.160  1.00  0.00           H
ATOM   3722  CG  ASP B 259      55.700  50.650  49.050  1.00  0.00           C
ATOM   3723  OD1 ASP B 259      55.650  49.910  50.010  1.00  0.00           O
ATOM   3724  OD2 ASP B 259      55.680  51.890  49.150  1.00  0.00           O
ATOM   3725  C   ASP B 259      55.680  48.110  46.130  1.00  0.00           C
ATOM   3726  O   ASP B 259      56.640  48.300  45.360  1.00  0.00           O
ATOM   3727  N   PRO B 260      54.520  47.640  45.740  1.00  0.00           N
ATOM   3728  CD  PRO B 260      53.620  46.960  46.640  1.00  0.00           C
ATOM   3729  HD1 PRO B 260      54.040  46.060  47.140  1.00  0.00           H
ATOM   3730  HD2 PRO B 260      53.360  47.650  47.460  1.00  0.00           H
ATOM   3731  CA  PRO B 260      53.990  47.730  44.400  1.00  0.00           C
ATOM   3732  HA  PRO B 260      54.450  46.910  43.870  1.00  0.00           H
ATOM   3733  CB  PRO B 260      52.460  47.670  44.620  1.00  0.00           C
ATOM   3734  HB1 PRO B 260      51.940  47.330  43.700  1.00  0.00           H
ATOM   3735  HB2 PRO B 260      52.000  48.660  44.820  1.00  0.00           H
ATOM   3736  CG  PRO B 260      52.380  46.620  45.760  1.00  0.00           C
ATOM   3737  HG1 PRO B 260      52.350  45.550  45.470  1.00  0.00           H
ATOM   3738  HG2 PRO B 260      51.450  46.780  46.360  1.00  0.00           H
ATOM   3739  C   PRO B 260      54.360  48.890  43.550  1.00  0.00           C
ATOM   3740  O   PRO B 260      54.350  49.970  44.050  1.00  0.00           O
ATOM   3741  N   ASP B 261      54.690  48.710  42.210  1.00  0.00           N
ATOM   3742  HN  ASP B 261      54.760  47.760  41.910  1.00  0.00           H
ATOM   3743  CA  ASP B 261      54.680  49.620  41.130  1.00  0.00           C
ATOM   3744  HA  ASP B 261      55.570  50.190  41.320  1.00  0.00           H
ATOM   3745  CB  ASP B 261      54.750  48.760  39.880  1.00  0.00           C
ATOM   3746  HB1 ASP B 261      54.710  49.380  38.960  1.00  0.00           H
ATOM   3747  HB2 ASP B 261      53.910  48.030  39.820  1.00  0.00           H
ATOM   3748  CG  ASP B 261      56.090  48.020  39.740  1.00  0.00           C
ATOM   3749  OD1 ASP B 261      56.940  48.220  40.620  1.00  0.00           O
ATOM   3750  OD2 ASP B 261      56.260  47.290  38.730  1.00  0.00           O
ATOM   3751  C   ASP B 261      53.540  50.660  40.970  1.00  0.00           C
ATOM   3752  O   ASP B 261      52.380  50.260  41.130  1.00  0.00           O
ATOM   3753  N   ASN B 262      53.840  51.940  40.670  1.00  0.00           N
ATOM   3754  HN  ASN B 262      54.800  52.200  40.570  1.00  0.00           H
ATOM   3755  CA  ASN B 262      52.930  53.050  40.780  1.00  0.00           C
ATOM   3756  HA  ASN B 262      53.650  53.860  40.750  1.00  0.00           H
ATOM   3757  CB  ASN B 262      51.950  53.060  39.570  1.00  0.00           C
ATOM   3758  HB1 ASN B 262      51.400  54.030  39.600  1.00  0.00           H
ATOM   3759  HB2 ASN B 262      51.280  52.180  39.710  1.00  0.00           H
ATOM   3760  CG  ASN B 262      52.690  52.950  38.260  1.00  0.00           C
ATOM   3761  OD1 ASN B 262      52.630  52.000  37.500  1.00  0.00           O
ATOM   3762  ND2 ASN B 262      53.490  53.980  37.900  1.00  0.00           N
ATOM   3763 HD21 ASN B 262      53.250  54.780  38.440  1.00  0.00           H
ATOM   3764 HD22 ASN B 262      53.980  53.960  37.030  1.00  0.00           H
ATOM   3765  C   ASN B 262      52.240  53.100  42.150  1.00  0.00           C
ATOM   3766  O   ASN B 262      51.030  53.360  42.210  1.00  0.00           O
ATOM   3767  N   GLU B 263      53.060  52.900  43.250  1.00  0.00           N
ATOM   3768  HN  GLU B 263      54.040  52.810  43.110  1.00  0.00           H
ATOM   3769  CA  GLU B 263      52.660  53.110  44.640  1.00  0.00           C
ATOM   3770  HA  GLU B 263      53.660  52.960  45.030  1.00  0.00           H
ATOM   3771  CB  GLU B 263      52.220  54.530  44.910  1.00  0.00           C
ATOM   3772  HB1 GLU B 263      52.060  54.460  46.010  1.00  0.00           H
ATOM   3773  HB2 GLU B 263      51.260  54.710  44.380  1.00  0.00           H
ATOM   3774  CG  GLU B 263      53.150  55.670  44.620  1.00  0.00           C
ATOM   3775  HG1 GLU B 263      53.420  55.620  43.540  1.00  0.00           H
ATOM   3776  HG2 GLU B 263      54.070  55.480  45.220  1.00  0.00           H
ATOM   3777  CD  GLU B 263      52.530  57.000  44.950  1.00  0.00           C
ATOM   3778  OE1 GLU B 263      52.290  57.760  43.990  1.00  0.00           O
ATOM   3779  OE2 GLU B 263      52.300  57.270  46.110  1.00  0.00           O
ATOM   3780  C   GLU B 263      51.700  52.090  45.200  1.00  0.00           C
ATOM   3781  O   GLU B 263      50.720  51.720  44.500  1.00  0.00           O
ATOM   3782  N   ALA B 264      51.970  51.680  46.510  1.00  0.00           N
ATOM   3783  HN  ALA B 264      52.600  52.200  47.080  1.00  0.00           H
ATOM   3784  CA  ALA B 264      51.220  50.650  47.240  1.00  0.00           C
ATOM   3785  HA  ALA B 264      51.330  49.690  46.770  1.00  0.00           H
ATOM   3786  CB  ALA B 264      51.960  50.400  48.610  1.00  0.00           C
ATOM   3787  HB1 ALA B 264      51.730  51.190  49.350  1.00  0.00           H
ATOM   3788  HB2 ALA B 264      51.710  49.400  49.020  1.00  0.00           H
ATOM   3789  HB3 ALA B 264      53.060  50.410  48.460  1.00  0.00           H
ATOM   3790  C   ALA B 264      49.730  50.970  47.440  1.00  0.00           C
ATOM   3791  O   ALA B 264      49.180  52.020  47.110  1.00  0.00           O
ATOM   3792  N   TYR B 265      48.960  50.000  47.980  1.00  0.00           N
ATOM   3793  HN  TYR B 265      49.220  49.070  48.230  1.00  0.00           H
ATOM   3794  CA  TYR B 265      47.520  50.150  47.950  1.00  0.00           C
ATOM   3795  HA  TYR B 265      47.250  50.900  47.220  1.00  0.00           H
ATOM   3796  CB  TYR B 265      46.820  48.820  47.670  1.00  0.00           C
ATOM   3797  HB1 TYR B 265      45.790  48.980  47.280  1.00  0.00           H
ATOM   3798  HB2 TYR B 265      46.710  48.040  48.460  1.00  0.00           H
ATOM   3799  CG  TYR B 265      47.570  48.170  46.500  1.00  0.00           C
ATOM   3800  CD1 TYR B 265      47.900  46.800  46.570  1.00  0.00           C
ATOM   3801  HD1 TYR B 265      47.720  46.210  47.450  1.00  0.00           H
ATOM   3802  CE1 TYR B 265      48.420  46.090  45.520  1.00  0.00           C
ATOM   3803  HE1 TYR B 265      48.720  45.070  45.680  1.00  0.00           H
ATOM   3804  CZ  TYR B 265      48.740  46.710  44.300  1.00  0.00           C
ATOM   3805  OH  TYR B 265      49.240  45.990  43.210  1.00  0.00           O
ATOM   3806  HH  TYR B 265      49.520  46.740  42.680  1.00  0.00           H
ATOM   3807  CD2 TYR B 265      47.810  48.780  45.250  1.00  0.00           C
ATOM   3808  HD2 TYR B 265      47.450  49.780  45.070  1.00  0.00           H
ATOM   3809  CE2 TYR B 265      48.480  48.140  44.180  1.00  0.00           C
ATOM   3810  HE2 TYR B 265      48.730  48.650  43.270  1.00  0.00           H
ATOM   3811  C   TYR B 265      47.010  50.710  49.280  1.00  0.00           C
ATOM   3812  O   TYR B 265      45.790  50.900  49.320  1.00  0.00           O
ATOM   3813  N   GLU B 266      47.960  50.900  50.260  1.00  0.00           N
ATOM   3814  HN  GLU B 266      48.900  50.700  49.970  1.00  0.00           H
ATOM   3815  CA  GLU B 266      47.780  51.180  51.680  1.00  0.00           C
ATOM   3816  HA  GLU B 266      47.100  50.430  52.060  1.00  0.00           H
ATOM   3817  CB  GLU B 266      49.080  51.140  52.500  1.00  0.00           C
ATOM   3818  HB1 GLU B 266      48.840  51.470  53.530  1.00  0.00           H
ATOM   3819  HB2 GLU B 266      49.690  51.940  52.020  1.00  0.00           H
ATOM   3820  CG  GLU B 266      49.790  49.790  52.400  1.00  0.00           C
ATOM   3821  HG1 GLU B 266      50.230  49.600  51.400  1.00  0.00           H
ATOM   3822  HG2 GLU B 266      49.080  49.000  52.720  1.00  0.00           H
ATOM   3823  CD  GLU B 266      50.970  49.640  53.350  1.00  0.00           C
ATOM   3824  OE1 GLU B 266      52.110  49.850  52.860  1.00  0.00           O
ATOM   3825  OE2 GLU B 266      50.710  49.180  54.500  1.00  0.00           O
ATOM   3826  C   GLU B 266      47.080  52.490  51.910  1.00  0.00           C
ATOM   3827  O   GLU B 266      46.190  52.640  52.730  1.00  0.00           O
ATOM   3828  N   MET B 267      47.390  53.580  51.130  1.00  0.00           N
ATOM   3829  HN  MET B 267      48.090  53.460  50.420  1.00  0.00           H
ATOM   3830  CA  MET B 267      46.600  54.820  51.110  1.00  0.00           C
ATOM   3831  HA  MET B 267      45.890  54.730  51.930  1.00  0.00           H
ATOM   3832  CB  MET B 267      47.380  56.070  51.420  1.00  0.00           C
ATOM   3833  HB1 MET B 267      46.670  56.870  51.730  1.00  0.00           H
ATOM   3834  HB2 MET B 267      47.950  56.360  50.510  1.00  0.00           H
ATOM   3835  CG  MET B 267      48.470  55.920  52.480  1.00  0.00           C
ATOM   3836  HG1 MET B 267      47.940  55.390  53.300  1.00  0.00           H
ATOM   3837  HG2 MET B 267      48.790  56.890  52.900  1.00  0.00           H
ATOM   3838  SD  MET B 267      50.090  54.990  52.160  1.00  0.00           S
ATOM   3839  CE  MET B 267      50.930  56.110  51.050  1.00  0.00           C
ATOM   3840  HE1 MET B 267      50.300  56.340  50.160  1.00  0.00           H
ATOM   3841  HE2 MET B 267      51.190  57.090  51.510  1.00  0.00           H
ATOM   3842  HE3 MET B 267      51.900  55.710  50.690  1.00  0.00           H
ATOM   3843  C   MET B 267      45.750  54.780  49.820  1.00  0.00           C
ATOM   3844  O   MET B 267      46.270  54.310  48.830  1.00  0.00           O
ATOM   3845  N   PRO B 268      44.430  55.170  49.870  1.00  0.00           N
ATOM   3846  CD  PRO B 268      43.820  55.540  51.080  1.00  0.00           C
ATOM   3847  HD1 PRO B 268      43.940  54.810  51.910  1.00  0.00           H
ATOM   3848  HD2 PRO B 268      44.230  56.530  51.350  1.00  0.00           H
ATOM   3849  CA  PRO B 268      43.620  55.490  48.720  1.00  0.00           C
ATOM   3850  HA  PRO B 268      43.380  54.510  48.340  1.00  0.00           H
ATOM   3851  CB  PRO B 268      42.410  56.260  49.340  1.00  0.00           C
ATOM   3852  HB1 PRO B 268      41.550  56.180  48.640  1.00  0.00           H
ATOM   3853  HB2 PRO B 268      42.600  57.340  49.560  1.00  0.00           H
ATOM   3854  CG  PRO B 268      42.330  55.680  50.790  1.00  0.00           C
ATOM   3855  HG1 PRO B 268      41.830  54.690  50.880  1.00  0.00           H
ATOM   3856  HG2 PRO B 268      41.660  56.350  51.370  1.00  0.00           H
ATOM   3857  C   PRO B 268      44.380  56.320  47.640  1.00  0.00           C
ATOM   3858  O   PRO B 268      45.110  57.230  47.950  1.00  0.00           O
ATOM   3859  N   SER B 269      44.120  56.000  46.380  1.00  0.00           N
ATOM   3860  HN  SER B 269      43.480  55.310  46.040  1.00  0.00           H
ATOM   3861  CA  SER B 269      44.630  56.790  45.270  1.00  0.00           C
ATOM   3862  HA  SER B 269      45.660  57.090  45.350  1.00  0.00           H
ATOM   3863  CB  SER B 269      44.610  55.920  43.920  1.00  0.00           C
ATOM   3864  HB1 SER B 269      44.950  54.920  44.260  1.00  0.00           H
ATOM   3865  HB2 SER B 269      45.230  56.340  43.110  1.00  0.00           H
ATOM   3866  OG  SER B 269      43.260  55.810  43.400  1.00  0.00           O
ATOM   3867  HG1 SER B 269      42.750  55.410  44.100  1.00  0.00           H
ATOM   3868  C   SER B 269      43.810  58.070  45.110  1.00  0.00           C
ATOM   3869  O   SER B 269      42.570  58.120  45.180  1.00  0.00           O
ATOM   3870  N   GLU B 270      44.540  59.150  44.860  1.00  0.00           N
ATOM   3871  HN  GLU B 270      45.500  59.060  44.620  1.00  0.00           H
ATOM   3872  CA  GLU B 270      44.060  60.530  44.880  1.00  0.00           C
ATOM   3873  HA  GLU B 270      42.990  60.570  45.000  1.00  0.00           H
ATOM   3874  CB  GLU B 270      44.790  61.340  46.030  1.00  0.00           C
ATOM   3875  HB1 GLU B 270      44.560  62.430  45.920  1.00  0.00           H
ATOM   3876  HB2 GLU B 270      45.880  61.210  45.880  1.00  0.00           H
ATOM   3877  CG  GLU B 270      44.560  60.930  47.490  1.00  0.00           C
ATOM   3878  HG1 GLU B 270      44.920  59.890  47.650  1.00  0.00           H
ATOM   3879  HG2 GLU B 270      43.490  60.930  47.790  1.00  0.00           H
ATOM   3880  CD  GLU B 270      45.290  61.820  48.590  1.00  0.00           C
ATOM   3881  OE1 GLU B 270      46.490  61.600  48.950  1.00  0.00           O
ATOM   3882  OE2 GLU B 270      44.680  62.740  49.190  1.00  0.00           O
ATOM   3883  C   GLU B 270      44.210  61.240  43.500  1.00  0.00           C
ATOM   3884  O   GLU B 270      43.510  62.150  43.170  1.00  0.00           O
ATOM   3885  N   GLU B 271      44.970  60.620  42.610  1.00  0.00           N
ATOM   3886  HN  GLU B 271      45.370  59.710  42.690  1.00  0.00           H
ATOM   3887  CA  GLU B 271      45.280  61.160  41.330  1.00  0.00           C
ATOM   3888  HA  GLU B 271      45.360  62.240  41.380  1.00  0.00           H
ATOM   3889  CB  GLU B 271      46.670  60.690  40.910  1.00  0.00           C
ATOM   3890  HB1 GLU B 271      46.890  61.040  39.880  1.00  0.00           H
ATOM   3891  HB2 GLU B 271      46.630  59.580  40.830  1.00  0.00           H
ATOM   3892  CG  GLU B 271      47.930  61.210  41.690  1.00  0.00           C
ATOM   3893  HG1 GLU B 271      48.830  60.740  41.240  1.00  0.00           H
ATOM   3894  HG2 GLU B 271      47.750  61.030  42.770  1.00  0.00           H
ATOM   3895  CD  GLU B 271      48.070  62.700  41.720  1.00  0.00           C
ATOM   3896  OE1 GLU B 271      48.100  63.210  42.880  1.00  0.00           O
ATOM   3897  OE2 GLU B 271      48.040  63.380  40.670  1.00  0.00           O
ATOM   3898  C   GLU B 271      44.260  60.990  40.260  1.00  0.00           C
ATOM   3899  O   GLU B 271      43.270  60.250  40.320  1.00  0.00           O
ATOM   3900  N   GLY B 272      44.450  61.860  39.250  1.00  0.00           N
ATOM   3901  HN  GLY B 272      45.210  62.500  39.250  1.00  0.00           H
ATOM   3902  CA  GLY B 272      43.570  62.050  38.150  1.00  0.00           C
ATOM   3903  HA1 GLY B 272      42.600  62.250  38.580  1.00  0.00           H
ATOM   3904  HA2 GLY B 272      44.050  62.880  37.650  1.00  0.00           H
ATOM   3905  C   GLY B 272      43.400  61.040  37.110  1.00  0.00           C
ATOM   3906  O   GLY B 272      43.980  59.940  37.120  1.00  0.00           O
ATOM   3907  N   TYR B 273      42.520  61.410  36.090  1.00  0.00           N
ATOM   3908  HN  TYR B 273      41.950  62.210  36.190  1.00  0.00           H
ATOM   3909  CA  TYR B 273      42.310  60.660  34.870  1.00  0.00           C
ATOM   3910  HA  TYR B 273      43.140  59.970  34.860  1.00  0.00           H
ATOM   3911  CB  TYR B 273      40.960  59.930  34.910  1.00  0.00           C
ATOM   3912  HB1 TYR B 273      40.910  59.350  35.860  1.00  0.00           H
ATOM   3913  HB2 TYR B 273      40.760  59.370  33.970  1.00  0.00           H
ATOM   3914  CG  TYR B 273      39.780  60.870  34.950  1.00  0.00           C
ATOM   3915  CD1 TYR B 273      39.250  61.380  33.790  1.00  0.00           C
ATOM   3916  HD1 TYR B 273      39.720  61.070  32.870  1.00  0.00           H
ATOM   3917  CE1 TYR B 273      38.190  62.320  33.840  1.00  0.00           C
ATOM   3918  HE1 TYR B 273      37.790  62.680  32.900  1.00  0.00           H
ATOM   3919  CZ  TYR B 273      37.880  62.890  35.030  1.00  0.00           C
ATOM   3920  OH  TYR B 273      36.830  63.940  34.980  1.00  0.00           O
ATOM   3921  HH  TYR B 273      36.450  64.090  35.850  1.00  0.00           H
ATOM   3922  CD2 TYR B 273      39.320  61.420  36.200  1.00  0.00           C
ATOM   3923  HD2 TYR B 273      39.760  60.990  37.090  1.00  0.00           H
ATOM   3924  CE2 TYR B 273      38.330  62.400  36.250  1.00  0.00           C
ATOM   3925  HE2 TYR B 273      37.930  62.840  37.150  1.00  0.00           H
ATOM   3926  C   TYR B 273      42.550  61.480  33.580  1.00  0.00           C
ATOM   3927  O   TYR B 273      42.190  62.670  33.580  1.00  0.00           O
ATOM   3928  N   GLN B 274      43.020  60.770  32.460  1.00  0.00           N
ATOM   3929  HN  GLN B 274      43.280  59.810  32.570  1.00  0.00           H
ATOM   3930  CA  GLN B 274      43.490  61.550  31.300  1.00  0.00           C
ATOM   3931  HA  GLN B 274      43.760  62.540  31.640  1.00  0.00           H
ATOM   3932  CB  GLN B 274      44.630  60.850  30.530  1.00  0.00           C
ATOM   3933  HB1 GLN B 274      44.890  61.270  29.540  1.00  0.00           H
ATOM   3934  HB2 GLN B 274      44.250  59.830  30.330  1.00  0.00           H
ATOM   3935  CG  GLN B 274      45.980  60.640  31.290  1.00  0.00           C
ATOM   3936  HG1 GLN B 274      46.700  60.180  30.590  1.00  0.00           H
ATOM   3937  HG2 GLN B 274      45.690  59.890  32.060  1.00  0.00           H
ATOM   3938  CD  GLN B 274      46.430  61.940  31.900  1.00  0.00           C
ATOM   3939  OE1 GLN B 274      46.860  62.810  31.190  1.00  0.00           O
ATOM   3940  NE2 GLN B 274      46.160  62.160  33.260  1.00  0.00           N
ATOM   3941 HE21 GLN B 274      46.400  63.050  33.650  1.00  0.00           H
ATOM   3942 HE22 GLN B 274      45.890  61.360  33.800  1.00  0.00           H
ATOM   3943  C   GLN B 274      42.340  61.670  30.290  1.00  0.00           C
ATOM   3944  O   GLN B 274      42.440  62.390  29.310  1.00  0.00           O
ATOM   3945  N   ASP B 275      41.230  60.920  30.510  1.00  0.00           N
ATOM   3946  HN  ASP B 275      41.280  60.260  31.260  1.00  0.00           H
ATOM   3947  CA  ASP B 275      39.990  60.850  29.730  1.00  0.00           C
ATOM   3948  HA  ASP B 275      40.240  60.580  28.710  1.00  0.00           H
ATOM   3949  CB  ASP B 275      38.970  59.770  30.150  1.00  0.00           C
ATOM   3950  HB1 ASP B 275      38.080  60.000  29.520  1.00  0.00           H
ATOM   3951  HB2 ASP B 275      38.620  60.000  31.180  1.00  0.00           H
ATOM   3952  CG  ASP B 275      39.490  58.370  30.110  1.00  0.00           C
ATOM   3953  OD1 ASP B 275      38.620  57.450  30.320  1.00  0.00           O
ATOM   3954  OD2 ASP B 275      40.630  58.160  29.630  1.00  0.00           O
ATOM   3955  C   ASP B 275      39.290  62.210  29.620  1.00  0.00           C
ATOM   3956  O   ASP B 275      39.350  63.000  30.520  1.00  0.00           O
ATOM   3957  N   TYR B 276      38.690  62.640  28.460  1.00  0.00           N
ATOM   3958  HN  TYR B 276      38.750  62.110  27.620  1.00  0.00           H
ATOM   3959  CA  TYR B 276      37.930  63.940  28.490  1.00  0.00           C
ATOM   3960  HA  TYR B 276      38.610  64.670  28.910  1.00  0.00           H
ATOM   3961  CB  TYR B 276      37.580  64.350  27.100  1.00  0.00           C
ATOM   3962  HB1 TYR B 276      36.960  65.270  27.200  1.00  0.00           H
ATOM   3963  HB2 TYR B 276      36.950  63.500  26.750  1.00  0.00           H
ATOM   3964  CG  TYR B 276      38.760  64.640  26.130  1.00  0.00           C
ATOM   3965  CD1 TYR B 276      40.100  64.670  26.550  1.00  0.00           C
ATOM   3966  HD1 TYR B 276      40.410  64.660  27.590  1.00  0.00           H
ATOM   3967  CE1 TYR B 276      41.080  64.810  25.610  1.00  0.00           C
ATOM   3968  HE1 TYR B 276      42.090  64.840  25.980  1.00  0.00           H
ATOM   3969  CZ  TYR B 276      40.790  64.890  24.270  1.00  0.00           C
ATOM   3970  OH  TYR B 276      41.890  65.090  23.280  1.00  0.00           O
ATOM   3971  HH  TYR B 276      42.700  64.870  23.750  1.00  0.00           H
ATOM   3972  CD2 TYR B 276      38.440  64.710  24.720  1.00  0.00           C
ATOM   3973  HD2 TYR B 276      37.420  64.550  24.390  1.00  0.00           H
ATOM   3974  CE2 TYR B 276      39.530  64.800  23.770  1.00  0.00           C
ATOM   3975  HE2 TYR B 276      39.400  64.770  22.700  1.00  0.00           H
ATOM   3976  C   TYR B 276      36.600  64.000  29.370  1.00  0.00           C
ATOM   3977  O   TYR B 276      35.820  63.070  29.590  1.00  0.00           O
ATOM   3978  N   GLU B 277      36.360  65.230  29.870  1.00  0.00           N
ATOM   3979  HN  GLU B 277      37.060  65.910  29.640  1.00  0.00           H
ATOM   3980  CA  GLU B 277      35.160  65.560  30.590  1.00  0.00           C
ATOM   3981  HA  GLU B 277      34.920  64.640  31.110  1.00  0.00           H
ATOM   3982  CB  GLU B 277      35.440  66.780  31.520  1.00  0.00           C
ATOM   3983  HB1 GLU B 277      34.670  66.820  32.320  1.00  0.00           H
ATOM   3984  HB2 GLU B 277      35.320  67.770  31.030  1.00  0.00           H
ATOM   3985  CG  GLU B 277      36.840  66.740  32.210  1.00  0.00           C
ATOM   3986  HG1 GLU B 277      37.650  66.760  31.450  1.00  0.00           H
ATOM   3987  HG2 GLU B 277      36.890  65.790  32.770  1.00  0.00           H
ATOM   3988  CD  GLU B 277      37.240  67.870  33.260  1.00  0.00           C
ATOM   3989  OE1 GLU B 277      36.620  68.960  33.280  1.00  0.00           O
ATOM   3990  OE2 GLU B 277      38.140  67.540  34.120  1.00  0.00           O
ATOM   3991  C   GLU B 277      34.050  65.770  29.580  1.00  0.00           C
ATOM   3992  O   GLU B 277      34.340  66.380  28.550  1.00  0.00           O
ATOM   3993  N   PRO B 278      32.770  65.310  29.860  1.00  0.00           N
ATOM   3994  CD  PRO B 278      32.340  64.960  31.190  1.00  0.00           C
ATOM   3995  HD1 PRO B 278      32.660  63.910  31.380  1.00  0.00           H
ATOM   3996  HD2 PRO B 278      32.600  65.510  32.120  1.00  0.00           H
ATOM   3997  CA  PRO B 278      31.580  65.510  29.000  1.00  0.00           C
ATOM   3998  HA  PRO B 278      31.810  65.000  28.070  1.00  0.00           H
ATOM   3999  CB  PRO B 278      30.510  64.740  29.730  1.00  0.00           C
ATOM   4000  HB1 PRO B 278      30.470  63.670  29.420  1.00  0.00           H
ATOM   4001  HB2 PRO B 278      29.510  65.110  29.450  1.00  0.00           H
ATOM   4002  CG  PRO B 278      30.830  64.970  31.210  1.00  0.00           C
ATOM   4003  HG1 PRO B 278      30.400  64.190  31.870  1.00  0.00           H
ATOM   4004  HG2 PRO B 278      30.510  65.980  31.550  1.00  0.00           H
ATOM   4005  C   PRO B 278      31.300  66.990  28.690  1.00  0.00           C
ATOM   4006  O   PRO B 278      31.520  67.900  29.550  1.00  0.00           O
ATOM   4007  N   GLU B 279      31.020  67.280  27.350  1.00  0.00           N
ATOM   4008  HN  GLU B 279      30.780  66.570  26.690  1.00  0.00           H
ATOM   4009  CA  GLU B 279      30.880  68.620  26.790  1.00  0.00           C
ATOM   4010  HA  GLU B 279      31.880  69.020  26.790  1.00  0.00           H
ATOM   4011  CB  GLU B 279      30.380  68.560  25.360  1.00  0.00           C
ATOM   4012  HB1 GLU B 279      30.120  69.580  25.010  1.00  0.00           H
ATOM   4013  HB2 GLU B 279      29.410  68.020  25.310  1.00  0.00           H
ATOM   4014  CG  GLU B 279      31.420  67.970  24.330  1.00  0.00           C
ATOM   4015  HG1 GLU B 279      31.210  68.310  23.290  1.00  0.00           H
ATOM   4016  HG2 GLU B 279      31.300  66.900  24.580  1.00  0.00           H
ATOM   4017  CD  GLU B 279      32.860  68.400  24.390  1.00  0.00           C
ATOM   4018  OE1 GLU B 279      33.710  67.500  24.540  1.00  0.00           O
ATOM   4019  OE2 GLU B 279      33.120  69.610  24.140  1.00  0.00           O
ATOM   4020  C   GLU B 279      30.120  69.760  27.540  1.00  0.00           C
ATOM   4021  O   GLU B 279      29.060  69.540  28.150  1.00  0.00           O
ATOM   4022  N   ALA B 280      30.600  71.030  27.510  1.00  0.00           N
ATOM   4023  HN  ALA B 280      31.460  71.240  27.050  1.00  0.00           H
ATOM   4024  CA  ALA B 280      29.960  72.190  28.070  1.00  0.00           C
ATOM   4025  HA  ALA B 280      29.480  71.860  28.980  1.00  0.00           H
ATOM   4026  CB  ALA B 280      31.050  73.220  28.150  1.00  0.00           C
ATOM   4027  HB1 ALA B 280      31.940  72.920  28.750  1.00  0.00           H
ATOM   4028  HB2 ALA B 280      31.430  73.560  27.160  1.00  0.00           H
ATOM   4029  HB3 ALA B 280      30.610  74.100  28.650  1.00  0.00           H
ATOM   4030  C   ALA B 280      28.840  72.750  27.180  1.00  0.00           C
ATOM   4031  OT1 ALA B 280      28.570  72.280  26.010  1.00  0.00           O
ATOM   4032  OT2 ALA B 280      28.080  73.660  27.650  1.00  0.00           O
ATOM   4033  N   PHE C 281      57.640  44.860  38.490  1.00  0.00           N
ATOM   4034  H1  PHE C 281      56.640  44.870  38.770  1.00  0.00           H
ATOM   4035  H2  PHE C 281      58.140  43.980  38.750  1.00  0.00           H
ATOM   4036  H3  PHE C 281      58.060  45.670  38.980  1.00  0.00           H
ATOM   4037  CA  PHE C 281      57.920  44.990  36.960  1.00  0.00           C
ATOM   4038  HA  PHE C 281      57.330  45.800  36.560  1.00  0.00           H
ATOM   4039  CB  PHE C 281      59.470  45.290  36.720  1.00  0.00           C
ATOM   4040  HB1 PHE C 281      60.050  44.770  37.520  1.00  0.00           H
ATOM   4041  HB2 PHE C 281      59.500  46.400  36.740  1.00  0.00           H
ATOM   4042  CG  PHE C 281      60.150  44.800  35.440  1.00  0.00           C
ATOM   4043  CD1 PHE C 281      60.850  43.550  35.430  1.00  0.00           C
ATOM   4044  HD1 PHE C 281      60.890  42.930  36.310  1.00  0.00           H
ATOM   4045  CE1 PHE C 281      61.260  43.040  34.220  1.00  0.00           C
ATOM   4046  HE1 PHE C 281      61.660  42.040  34.140  1.00  0.00           H
ATOM   4047  CZ  PHE C 281      61.100  43.790  33.010  1.00  0.00           C
ATOM   4048  HZ  PHE C 281      61.330  43.410  32.020  1.00  0.00           H
ATOM   4049  CD2 PHE C 281      59.970  45.520  34.230  1.00  0.00           C
ATOM   4050  HD2 PHE C 281      59.360  46.410  34.320  1.00  0.00           H
ATOM   4051  CE2 PHE C 281      60.410  44.990  33.030  1.00  0.00           C
ATOM   4052  HE2 PHE C 281      60.130  45.480  32.110  1.00  0.00           H
ATOM   4053  C   PHE C 281      57.400  43.870  36.020  1.00  0.00           C
ATOM   4054  O   PHE C 281      56.660  44.160  35.100  1.00  0.00           O
ATOM   4055  N   LYS C 282      57.710  42.580  36.260  1.00  0.00           N
ATOM   4056  HN  LYS C 282      58.320  42.320  37.010  1.00  0.00           H
ATOM   4057  CA  LYS C 282      57.130  41.420  35.570  1.00  0.00           C
ATOM   4058  HA  LYS C 282      57.050  41.660  34.520  1.00  0.00           H
ATOM   4059  CB  LYS C 282      57.950  40.170  35.950  1.00  0.00           C
ATOM   4060  HB1 LYS C 282      57.430  39.200  35.820  1.00  0.00           H
ATOM   4061  HB2 LYS C 282      58.100  40.030  37.040  1.00  0.00           H
ATOM   4062  CG  LYS C 282      59.460  40.160  35.390  1.00  0.00           C
ATOM   4063  HG1 LYS C 282      59.980  40.860  36.070  1.00  0.00           H
ATOM   4064  HG2 LYS C 282      59.510  40.740  34.450  1.00  0.00           H
ATOM   4065  CD  LYS C 282      60.090  38.730  35.330  1.00  0.00           C
ATOM   4066  HD1 LYS C 282      59.740  38.320  36.300  1.00  0.00           H
ATOM   4067  HD2 LYS C 282      59.640  38.200  34.470  1.00  0.00           H
ATOM   4068  CE  LYS C 282      61.590  38.840  35.220  1.00  0.00           C
ATOM   4069  HE1 LYS C 282      61.910  39.280  36.190  1.00  0.00           H
ATOM   4070  HE2 LYS C 282      61.880  39.450  34.340  1.00  0.00           H
ATOM   4071  NZ  LYS C 282      62.230  37.520  35.180  1.00  0.00           N
ATOM   4072  HZ1 LYS C 282      62.220  37.290  34.170  1.00  0.00           H
ATOM   4073  HZ2 LYS C 282      63.230  37.520  35.460  1.00  0.00           H
ATOM   4074  HZ3 LYS C 282      61.620  36.850  35.690  1.00  0.00           H
ATOM   4075  C   LYS C 282      55.690  41.160  36.000  1.00  0.00           C
ATOM   4076  O   LYS C 282      54.850  40.820  35.150  1.00  0.00           O
ATOM   4077  N   ASN C 283      55.400  41.310  37.280  1.00  0.00           N
ATOM   4078  HN  ASN C 283      56.180  41.490  37.870  1.00  0.00           H
ATOM   4079  CA  ASN C 283      54.050  41.530  37.820  1.00  0.00           C
ATOM   4080  HA  ASN C 283      54.130  41.710  38.890  1.00  0.00           H
ATOM   4081  CB  ASN C 283      53.350  42.810  37.280  1.00  0.00           C
ATOM   4082  HB1 ASN C 283      52.380  43.080  37.750  1.00  0.00           H
ATOM   4083  HB2 ASN C 283      53.280  42.670  36.180  1.00  0.00           H
ATOM   4084  CG  ASN C 283      54.080  44.110  37.560  1.00  0.00           C
ATOM   4085  OD1 ASN C 283      55.000  44.210  38.390  1.00  0.00           O
ATOM   4086  ND2 ASN C 283      53.780  45.120  36.760  1.00  0.00           N
ATOM   4087 HD21 ASN C 283      52.990  45.220  36.140  1.00  0.00           H
ATOM   4088 HD22 ASN C 283      54.280  45.970  36.920  1.00  0.00           H
ATOM   4089  C   ASN C 283      53.100  40.380  37.590  1.00  0.00           C
ATOM   4090  O   ASN C 283      52.290  40.400  36.610  1.00  0.00           O
ATOM   4091  N   ILE C 284      53.200  39.290  38.290  1.00  0.00           N
ATOM   4092  HN  ILE C 284      53.870  39.280  39.030  1.00  0.00           H
ATOM   4093  CA  ILE C 284      52.500  38.030  37.960  1.00  0.00           C
ATOM   4094  HA  ILE C 284      52.060  38.120  36.980  1.00  0.00           H
ATOM   4095  CB  ILE C 284      53.420  36.720  37.810  1.00  0.00           C
ATOM   4096  HB  ILE C 284      54.160  36.920  37.010  1.00  0.00           H
ATOM   4097  CG2 ILE C 284      54.180  36.380  39.070  1.00  0.00           C
ATOM   4098 HG21 ILE C 284      54.890  37.170  39.380  1.00  0.00           H
ATOM   4099 HG22 ILE C 284      53.640  36.060  39.990  1.00  0.00           H
ATOM   4100 HG23 ILE C 284      54.680  35.430  38.780  1.00  0.00           H
ATOM   4101  CG1 ILE C 284      52.580  35.510  37.250  1.00  0.00           C
ATOM   4102 HG11 ILE C 284      51.990  35.880  36.390  1.00  0.00           H
ATOM   4103 HG12 ILE C 284      51.860  35.130  38.010  1.00  0.00           H
ATOM   4104  CD  ILE C 284      53.490  34.370  36.720  1.00  0.00           C
ATOM   4105  HD1 ILE C 284      53.940  34.770  35.790  1.00  0.00           H
ATOM   4106  HD2 ILE C 284      54.180  33.910  37.460  1.00  0.00           H
ATOM   4107  HD3 ILE C 284      52.840  33.520  36.420  1.00  0.00           H
ATOM   4108  C   ILE C 284      51.520  37.870  39.160  1.00  0.00           C
ATOM   4109  O   ILE C 284      51.830  38.340  40.280  1.00  0.00           O
ATOM   4110  N   ASP C 285      50.300  37.360  38.810  1.00  0.00           N
ATOM   4111  HN  ASP C 285      50.080  37.370  37.830  1.00  0.00           H
ATOM   4112  CA  ASP C 285      49.200  36.990  39.650  1.00  0.00           C
ATOM   4113  HA  ASP C 285      49.340  37.390  40.650  1.00  0.00           H
ATOM   4114  CB  ASP C 285      47.880  37.600  39.090  1.00  0.00           C
ATOM   4115  HB1 ASP C 285      46.930  37.300  39.580  1.00  0.00           H
ATOM   4116  HB2 ASP C 285      47.820  37.300  38.020  1.00  0.00           H
ATOM   4117  CG  ASP C 285      47.830  39.130  39.270  1.00  0.00           C
ATOM   4118  OD1 ASP C 285      47.230  39.780  38.360  1.00  0.00           O
ATOM   4119  OD2 ASP C 285      48.240  39.620  40.330  1.00  0.00           O
ATOM   4120  C   ASP C 285      49.010  35.510  39.730  1.00  0.00           C
ATOM   4121  O   ASP C 285      49.040  34.750  38.750  1.00  0.00           O
ATOM   4122  N   GLY C 286      48.880  35.030  41.030  1.00  0.00           N
ATOM   4123  HN  GLY C 286      48.920  35.630  41.820  1.00  0.00           H
ATOM   4124  CA  GLY C 286      48.860  33.600  41.350  1.00  0.00           C
ATOM   4125  HA1 GLY C 286      49.690  33.180  40.790  1.00  0.00           H
ATOM   4126  HA2 GLY C 286      48.770  33.500  42.420  1.00  0.00           H
ATOM   4127  C   GLY C 286      47.750  32.790  40.690  1.00  0.00           C
ATOM   4128  O   GLY C 286      46.840  33.400  40.120  1.00  0.00           O
ATOM   4129  N   TYR C 287      47.840  31.410  40.640  1.00  0.00           N
ATOM   4130  HN  TYR C 287      48.650  30.890  40.910  1.00  0.00           H
ATOM   4131  CA  TYR C 287      46.890  30.610  39.980  1.00  0.00           C
ATOM   4132  HA  TYR C 287      46.820  31.020  38.980  1.00  0.00           H
ATOM   4133  CB  TYR C 287      47.560  29.120  39.620  1.00  0.00           C
ATOM   4134  HB1 TYR C 287      47.840  28.750  40.630  1.00  0.00           H
ATOM   4135  HB2 TYR C 287      48.390  29.290  38.900  1.00  0.00           H
ATOM   4136  CG  TYR C 287      46.590  28.170  38.850  1.00  0.00           C
ATOM   4137  CD1 TYR C 287      46.390  28.370  37.510  1.00  0.00           C
ATOM   4138  HD1 TYR C 287      46.740  29.330  37.150  1.00  0.00           H
ATOM   4139  CE1 TYR C 287      45.720  27.500  36.690  1.00  0.00           C
ATOM   4140  HE1 TYR C 287      45.550  27.690  35.640  1.00  0.00           H
ATOM   4141  CZ  TYR C 287      45.360  26.230  37.320  1.00  0.00           C
ATOM   4142  OH  TYR C 287      44.580  25.360  36.510  1.00  0.00           O
ATOM   4143  HH  TYR C 287      44.260  24.670  37.090  1.00  0.00           H
ATOM   4144  CD2 TYR C 287      46.050  26.970  39.400  1.00  0.00           C
ATOM   4145  HD2 TYR C 287      46.170  26.870  40.470  1.00  0.00           H
ATOM   4146  CE2 TYR C 287      45.370  26.020  38.660  1.00  0.00           C
ATOM   4147  HE2 TYR C 287      45.030  25.110  39.120  1.00  0.00           H
ATOM   4148  C   TYR C 287      45.520  30.510  40.620  1.00  0.00           C
ATOM   4149  O   TYR C 287      44.510  30.090  40.040  1.00  0.00           O
ATOM   4150  N   PHE C 288      45.370  30.760  41.960  1.00  0.00           N
ATOM   4151  HN  PHE C 288      46.200  31.030  42.450  1.00  0.00           H
ATOM   4152  CA  PHE C 288      44.130  30.620  42.750  1.00  0.00           C
ATOM   4153  HA  PHE C 288      43.280  30.290  42.160  1.00  0.00           H
ATOM   4154  CB  PHE C 288      44.220  29.530  43.820  1.00  0.00           C
ATOM   4155  HB1 PHE C 288      43.330  29.410  44.480  1.00  0.00           H
ATOM   4156  HB2 PHE C 288      45.020  29.750  44.560  1.00  0.00           H
ATOM   4157  CG  PHE C 288      44.640  28.180  43.300  1.00  0.00           C
ATOM   4158  CD1 PHE C 288      43.760  27.520  42.400  1.00  0.00           C
ATOM   4159  HD1 PHE C 288      42.870  27.980  41.990  1.00  0.00           H
ATOM   4160  CE1 PHE C 288      44.040  26.130  42.090  1.00  0.00           C
ATOM   4161  HE1 PHE C 288      43.430  25.650  41.340  1.00  0.00           H
ATOM   4162  CZ  PHE C 288      45.180  25.520  42.590  1.00  0.00           C
ATOM   4163  HZ  PHE C 288      45.560  24.520  42.390  1.00  0.00           H
ATOM   4164  CD2 PHE C 288      45.730  27.560  43.790  1.00  0.00           C
ATOM   4165  HD2 PHE C 288      46.420  28.080  44.440  1.00  0.00           H
ATOM   4166  CE2 PHE C 288      46.010  26.220  43.410  1.00  0.00           C
ATOM   4167  HE2 PHE C 288      46.940  25.850  43.800  1.00  0.00           H
ATOM   4168  C   PHE C 288      43.670  31.860  43.440  1.00  0.00           C
ATOM   4169  O   PHE C 288      44.410  32.620  44.070  1.00  0.00           O
ATOM   4170  N   LYS C 289      42.340  32.120  43.390  1.00  0.00           N
ATOM   4171  HN  LYS C 289      41.710  31.520  42.910  1.00  0.00           H
ATOM   4172  CA  LYS C 289      41.800  33.350  43.950  1.00  0.00           C
ATOM   4173  HA  LYS C 289      42.480  34.060  43.490  1.00  0.00           H
ATOM   4174  CB  LYS C 289      40.360  33.600  43.350  1.00  0.00           C
ATOM   4175  HB1 LYS C 289      39.890  34.470  43.850  1.00  0.00           H
ATOM   4176  HB2 LYS C 289      39.720  32.710  43.500  1.00  0.00           H
ATOM   4177  CG  LYS C 289      40.370  33.970  41.820  1.00  0.00           C
ATOM   4178  HG1 LYS C 289      39.330  34.200  41.490  1.00  0.00           H
ATOM   4179  HG2 LYS C 289      40.670  33.080  41.220  1.00  0.00           H
ATOM   4180  CD  LYS C 289      41.230  35.210  41.450  1.00  0.00           C
ATOM   4181  HD1 LYS C 289      41.080  35.970  42.240  1.00  0.00           H
ATOM   4182  HD2 LYS C 289      42.300  34.960  41.620  1.00  0.00           H
ATOM   4183  CE  LYS C 289      40.880  35.590  40.000  1.00  0.00           C
ATOM   4184  HE1 LYS C 289      39.880  36.070  39.970  1.00  0.00           H
ATOM   4185  HE2 LYS C 289      41.090  34.730  39.330  1.00  0.00           H
ATOM   4186  NZ  LYS C 289      41.780  36.710  39.470  1.00  0.00           N
ATOM   4187  HZ1 LYS C 289      41.480  37.050  38.530  1.00  0.00           H
ATOM   4188  HZ2 LYS C 289      41.690  37.510  40.120  1.00  0.00           H
ATOM   4189  HZ3 LYS C 289      42.790  36.470  39.540  1.00  0.00           H
ATOM   4190  C   LYS C 289      41.820  33.640  45.410  1.00  0.00           C
ATOM   4191  O   LYS C 289      41.530  32.820  46.260  1.00  0.00           O
ATOM   4192  N   ILE C 290      42.150  34.900  45.780  1.00  0.00           N
ATOM   4193  HN  ILE C 290      42.480  35.480  45.040  1.00  0.00           H
ATOM   4194  CA  ILE C 290      42.390  35.270  47.180  1.00  0.00           C
ATOM   4195  HA  ILE C 290      42.710  34.330  47.590  1.00  0.00           H
ATOM   4196  CB  ILE C 290      43.590  36.170  47.170  1.00  0.00           C
ATOM   4197  HB  ILE C 290      44.380  35.510  46.750  1.00  0.00           H
ATOM   4198  CG2 ILE C 290      43.360  37.440  46.220  1.00  0.00           C
ATOM   4199 HG21 ILE C 290      42.550  37.350  45.470  1.00  0.00           H
ATOM   4200 HG22 ILE C 290      43.180  38.320  46.880  1.00  0.00           H
ATOM   4201 HG23 ILE C 290      44.290  37.780  45.720  1.00  0.00           H
ATOM   4202  CG1 ILE C 290      44.220  36.520  48.530  1.00  0.00           C
ATOM   4203 HG11 ILE C 290      43.450  36.920  49.220  1.00  0.00           H
ATOM   4204 HG12 ILE C 290      44.990  37.310  48.420  1.00  0.00           H
ATOM   4205  CD  ILE C 290      45.030  35.280  49.120  1.00  0.00           C
ATOM   4206  HD1 ILE C 290      44.400  34.420  49.450  1.00  0.00           H
ATOM   4207  HD2 ILE C 290      45.630  34.890  48.270  1.00  0.00           H
ATOM   4208  HD3 ILE C 290      45.740  35.530  49.940  1.00  0.00           H
ATOM   4209  C   ILE C 290      41.150  35.830  47.810  1.00  0.00           C
ATOM   4210  NT  ILE C 290      40.120  34.950  47.880  1.00  0.00           N
ATOM   4211  HT1 ILE C 290      39.410  35.160  48.550  1.00  0.00           H
ATOM   4212  HT2 ILE C 290      40.090  34.160  47.270  1.00  0.00           H
ATOM   4213  O   ILE C 290      41.190  37.060  48.220  1.00  0.00           O
ATOM   4214  N   PHE D 194      39.460  50.630  75.780  1.00  0.00           N
ATOM   4215  H1  PHE D 194      38.860  49.850  76.130  1.00  0.00           H
ATOM   4216  H2  PHE D 194      40.200  50.700  76.510  1.00  0.00           H
ATOM   4217  H3  PHE D 194      38.890  51.500  75.860  1.00  0.00           H
ATOM   4218  CA  PHE D 194      40.080  50.440  74.420  1.00  0.00           C
ATOM   4219  HA  PHE D 194      39.300  50.170  73.720  1.00  0.00           H
ATOM   4220  CB  PHE D 194      40.670  51.810  73.940  1.00  0.00           C
ATOM   4221  HB1 PHE D 194      41.520  52.140  74.570  1.00  0.00           H
ATOM   4222  HB2 PHE D 194      39.840  52.550  73.980  1.00  0.00           H
ATOM   4223  CG  PHE D 194      41.200  51.800  72.530  1.00  0.00           C
ATOM   4224  CD1 PHE D 194      40.390  51.580  71.360  1.00  0.00           C
ATOM   4225  HD1 PHE D 194      39.370  51.230  71.490  1.00  0.00           H
ATOM   4226  CE1 PHE D 194      40.950  51.520  70.080  1.00  0.00           C
ATOM   4227  HE1 PHE D 194      40.340  51.270  69.230  1.00  0.00           H
ATOM   4228  CZ  PHE D 194      42.310  51.710  69.850  1.00  0.00           C
ATOM   4229  HZ  PHE D 194      42.680  51.730  68.840  1.00  0.00           H
ATOM   4230  CD2 PHE D 194      42.570  52.010  72.270  1.00  0.00           C
ATOM   4231  HD2 PHE D 194      43.200  52.460  73.030  1.00  0.00           H
ATOM   4232  CE2 PHE D 194      43.130  51.950  70.930  1.00  0.00           C
ATOM   4233  HE2 PHE D 194      44.160  52.180  70.690  1.00  0.00           H
ATOM   4234  C   PHE D 194      41.080  49.340  74.540  1.00  0.00           C
ATOM   4235  O   PHE D 194      41.400  48.870  75.630  1.00  0.00           O
ATOM   4236  N   LYS D 195      41.710  48.860  73.450  1.00  0.00           N
ATOM   4237  HN  LYS D 195      41.410  49.150  72.550  1.00  0.00           H
ATOM   4238  CA  LYS D 195      42.700  47.870  73.420  1.00  0.00           C
ATOM   4239  HA  LYS D 195      42.840  47.460  74.400  1.00  0.00           H
ATOM   4240  CB  LYS D 195      42.180  46.550  72.700  1.00  0.00           C
ATOM   4241  HB1 LYS D 195      43.000  45.800  72.710  1.00  0.00           H
ATOM   4242  HB2 LYS D 195      41.870  46.740  71.650  1.00  0.00           H
ATOM   4243  CG  LYS D 195      40.940  45.910  73.380  1.00  0.00           C
ATOM   4244  HG1 LYS D 195      40.040  46.570  73.380  1.00  0.00           H
ATOM   4245  HG2 LYS D 195      41.150  45.670  74.450  1.00  0.00           H
ATOM   4246  CD  LYS D 195      40.450  44.680  72.710  1.00  0.00           C
ATOM   4247  HD1 LYS D 195      40.280  44.950  71.640  1.00  0.00           H
ATOM   4248  HD2 LYS D 195      41.330  44.010  72.800  1.00  0.00           H
ATOM   4249  CE  LYS D 195      39.230  44.190  73.410  1.00  0.00           C
ATOM   4250  HE1 LYS D 195      38.370  44.860  73.210  1.00  0.00           H
ATOM   4251  HE2 LYS D 195      39.450  43.970  74.480  1.00  0.00           H
ATOM   4252  NZ  LYS D 195      38.650  43.030  72.750  1.00  0.00           N
ATOM   4253  HZ1 LYS D 195      38.130  43.360  71.910  1.00  0.00           H
ATOM   4254  HZ2 LYS D 195      39.400  42.380  72.440  1.00  0.00           H
ATOM   4255  HZ3 LYS D 195      37.940  42.560  73.350  1.00  0.00           H
ATOM   4256  C   LYS D 195      44.080  48.360  72.830  1.00  0.00           C
ATOM   4257  O   LYS D 195      44.220  48.810  71.700  1.00  0.00           O
ATOM   4258  N   ASN D 196      45.160  48.210  73.680  1.00  0.00           N
ATOM   4259  HN  ASN D 196      45.090  47.670  74.510  1.00  0.00           H
ATOM   4260  CA  ASN D 196      46.530  48.770  73.370  1.00  0.00           C
ATOM   4261  HA  ASN D 196      46.370  49.840  73.400  1.00  0.00           H
ATOM   4262  CB  ASN D 196      47.630  48.460  74.410  1.00  0.00           C
ATOM   4263  HB1 ASN D 196      48.650  48.740  74.080  1.00  0.00           H
ATOM   4264  HB2 ASN D 196      47.670  47.360  74.550  1.00  0.00           H
ATOM   4265  CG  ASN D 196      47.270  49.150  75.750  1.00  0.00           C
ATOM   4266  OD1 ASN D 196      46.310  49.760  76.070  1.00  0.00           O
ATOM   4267  ND2 ASN D 196      48.180  48.810  76.670  1.00  0.00           N
ATOM   4268 HD21 ASN D 196      48.990  48.320  76.360  1.00  0.00           H
ATOM   4269 HD22 ASN D 196      47.980  49.010  77.630  1.00  0.00           H
ATOM   4270  C   ASN D 196      47.050  48.290  72.010  1.00  0.00           C
ATOM   4271  O   ASN D 196      46.840  47.130  71.640  1.00  0.00           O
ATOM   4272  N   ILE D 197      47.780  49.200  71.300  1.00  0.00           N
ATOM   4273  HN  ILE D 197      47.770  50.180  71.510  1.00  0.00           H
ATOM   4274  CA  ILE D 197      48.420  48.820  70.040  1.00  0.00           C
ATOM   4275  HA  ILE D 197      48.100  47.820  69.780  1.00  0.00           H
ATOM   4276  CB  ILE D 197      48.120  49.680  68.800  1.00  0.00           C
ATOM   4277  HB  ILE D 197      48.720  49.290  67.940  1.00  0.00           H
ATOM   4278  CG2 ILE D 197      46.600  49.530  68.400  1.00  0.00           C
ATOM   4279 HG21 ILE D 197      45.930  49.840  69.230  1.00  0.00           H
ATOM   4280 HG22 ILE D 197      46.340  50.110  67.480  1.00  0.00           H
ATOM   4281 HG23 ILE D 197      46.360  48.480  68.120  1.00  0.00           H
ATOM   4282  CG1 ILE D 197      48.630  51.180  68.920  1.00  0.00           C
ATOM   4283 HG11 ILE D 197      49.740  51.170  68.950  1.00  0.00           H
ATOM   4284 HG12 ILE D 197      48.270  51.790  69.780  1.00  0.00           H
ATOM   4285  CD  ILE D 197      48.280  52.010  67.680  1.00  0.00           C
ATOM   4286  HD1 ILE D 197      48.520  53.050  67.970  1.00  0.00           H
ATOM   4287  HD2 ILE D 197      48.790  51.630  66.770  1.00  0.00           H
ATOM   4288  HD3 ILE D 197      47.220  51.950  67.350  1.00  0.00           H
ATOM   4289  C   ILE D 197      49.950  48.620  70.220  1.00  0.00           C
ATOM   4290  O   ILE D 197      50.570  48.100  69.360  1.00  0.00           O
ATOM   4291  N   ASP D 198      50.470  49.080  71.370  1.00  0.00           N
ATOM   4292  HN  ASP D 198      49.810  49.660  71.840  1.00  0.00           H
ATOM   4293  CA  ASP D 198      51.840  48.940  71.870  1.00  0.00           C
ATOM   4294  HA  ASP D 198      52.400  49.760  71.450  1.00  0.00           H
ATOM   4295  CB  ASP D 198      51.900  49.320  73.400  1.00  0.00           C
ATOM   4296  HB1 ASP D 198      51.330  48.580  74.000  1.00  0.00           H
ATOM   4297  HB2 ASP D 198      51.370  50.280  73.560  1.00  0.00           H
ATOM   4298  CG  ASP D 198      53.280  49.570  73.940  1.00  0.00           C
ATOM   4299  OD1 ASP D 198      53.480  49.630  75.170  1.00  0.00           O
ATOM   4300  OD2 ASP D 198      54.250  49.920  73.140  1.00  0.00           O
ATOM   4301  C   ASP D 198      52.460  47.550  71.440  1.00  0.00           C
ATOM   4302  O   ASP D 198      52.000  46.460  71.790  1.00  0.00           O
ATOM   4303  N   GLY D 199      53.650  47.640  70.740  1.00  0.00           N
ATOM   4304  HN  GLY D 199      54.010  48.550  70.510  1.00  0.00           H
ATOM   4305  CA  GLY D 199      54.350  46.400  70.320  1.00  0.00           C
ATOM   4306  HA1 GLY D 199      53.930  45.570  70.870  1.00  0.00           H
ATOM   4307  HA2 GLY D 199      54.250  46.210  69.260  1.00  0.00           H
ATOM   4308  C   GLY D 199      55.810  46.550  70.570  1.00  0.00           C
ATOM   4309  O   GLY D 199      56.310  47.300  71.460  1.00  0.00           O
ATOM   4310  N   TYR D 200      56.610  45.850  69.750  1.00  0.00           N
ATOM   4311  HN  TYR D 200      56.160  45.170  69.170  1.00  0.00           H
ATOM   4312  CA  TYR D 200      58.070  45.890  69.650  1.00  0.00           C
ATOM   4313  HA  TYR D 200      58.550  45.600  70.570  1.00  0.00           H
ATOM   4314  CB  TYR D 200      58.450  44.740  68.650  1.00  0.00           C
ATOM   4315  HB1 TYR D 200      58.170  44.890  67.580  1.00  0.00           H
ATOM   4316  HB2 TYR D 200      57.930  43.810  68.990  1.00  0.00           H
ATOM   4317  CG  TYR D 200      59.910  44.490  68.630  1.00  0.00           C
ATOM   4318  CD1 TYR D 200      60.770  44.990  67.600  1.00  0.00           C
ATOM   4319  HD1 TYR D 200      60.430  45.800  66.960  1.00  0.00           H
ATOM   4320  CE1 TYR D 200      62.150  44.560  67.460  1.00  0.00           C
ATOM   4321  HE1 TYR D 200      62.740  45.050  66.700  1.00  0.00           H
ATOM   4322  CZ  TYR D 200      62.640  43.610  68.350  1.00  0.00           C
ATOM   4323  OH  TYR D 200      64.010  43.300  68.260  1.00  0.00           O
ATOM   4324  HH  TYR D 200      64.120  42.370  68.490  1.00  0.00           H
ATOM   4325  CD2 TYR D 200      60.470  43.520  69.470  1.00  0.00           C
ATOM   4326  HD2 TYR D 200      59.850  43.050  70.230  1.00  0.00           H
ATOM   4327  CE2 TYR D 200      61.810  43.140  69.420  1.00  0.00           C
ATOM   4328  HE2 TYR D 200      62.200  42.440  70.150  1.00  0.00           H
ATOM   4329  C   TYR D 200      58.660  47.230  69.370  1.00  0.00           C
ATOM   4330  O   TYR D 200      59.680  47.680  69.940  1.00  0.00           O
ATOM   4331  N   PHE D 201      57.940  48.020  68.460  1.00  0.00           N
ATOM   4332  HN  PHE D 201      57.080  47.650  68.120  1.00  0.00           H
ATOM   4333  CA  PHE D 201      58.300  49.370  68.140  1.00  0.00           C
ATOM   4334  HA  PHE D 201      59.380  49.310  68.140  1.00  0.00           H
ATOM   4335  CB  PHE D 201      57.720  49.800  66.740  1.00  0.00           C
ATOM   4336  HB1 PHE D 201      58.130  50.790  66.480  1.00  0.00           H
ATOM   4337  HB2 PHE D 201      56.620  49.920  66.830  1.00  0.00           H
ATOM   4338  CG  PHE D 201      58.010  48.920  65.540  1.00  0.00           C
ATOM   4339  CD1 PHE D 201      57.140  48.980  64.440  1.00  0.00           C
ATOM   4340  HD1 PHE D 201      56.170  49.460  64.550  1.00  0.00           H
ATOM   4341  CE1 PHE D 201      57.430  48.260  63.320  1.00  0.00           C
ATOM   4342  HE1 PHE D 201      56.730  48.380  62.500  1.00  0.00           H
ATOM   4343  CZ  PHE D 201      58.520  47.460  63.240  1.00  0.00           C
ATOM   4344  HZ  PHE D 201      58.640  46.900  62.320  1.00  0.00           H
ATOM   4345  CD2 PHE D 201      59.190  48.170  65.430  1.00  0.00           C
ATOM   4346  HD2 PHE D 201      59.950  48.110  66.190  1.00  0.00           H
ATOM   4347  CE2 PHE D 201      59.400  47.370  64.310  1.00  0.00           C
ATOM   4348  HE2 PHE D 201      60.300  46.780  64.200  1.00  0.00           H
ATOM   4349  C   PHE D 201      57.940  50.420  69.190  1.00  0.00           C
ATOM   4350  O   PHE D 201      56.830  50.410  69.760  1.00  0.00           O
ATOM   4351  N   LYS D 202      58.810  51.410  69.450  1.00  0.00           N
ATOM   4352  HN  LYS D 202      59.540  51.550  68.780  1.00  0.00           H
ATOM   4353  CA  LYS D 202      58.710  52.310  70.580  1.00  0.00           C
ATOM   4354  HA  LYS D 202      57.740  52.300  71.050  1.00  0.00           H
ATOM   4355  CB  LYS D 202      59.800  51.940  71.630  1.00  0.00           C
ATOM   4356  HB1 LYS D 202      59.920  52.730  72.400  1.00  0.00           H
ATOM   4357  HB2 LYS D 202      60.800  51.970  71.150  1.00  0.00           H
ATOM   4358  CG  LYS D 202      59.620  50.630  72.230  1.00  0.00           C
ATOM   4359  HG1 LYS D 202      60.520  50.510  72.860  1.00  0.00           H
ATOM   4360  HG2 LYS D 202      59.770  49.810  71.490  1.00  0.00           H
ATOM   4361  CD  LYS D 202      58.350  50.440  73.000  1.00  0.00           C
ATOM   4362  HD1 LYS D 202      58.420  51.100  73.890  1.00  0.00           H
ATOM   4363  HD2 LYS D 202      57.480  50.680  72.350  1.00  0.00           H
ATOM   4364  CE  LYS D 202      58.070  49.030  73.620  1.00  0.00           C
ATOM   4365  HE1 LYS D 202      58.770  48.830  74.460  1.00  0.00           H
ATOM   4366  HE2 LYS D 202      58.230  48.400  72.710  1.00  0.00           H
ATOM   4367  NZ  LYS D 202      56.660  48.880  74.060  1.00  0.00           N
ATOM   4368  HZ1 LYS D 202      56.070  49.200  73.270  1.00  0.00           H
ATOM   4369  HZ2 LYS D 202      56.370  47.910  74.310  1.00  0.00           H
ATOM   4370  HZ3 LYS D 202      56.400  49.500  74.850  1.00  0.00           H
ATOM   4371  C   LYS D 202      58.960  53.720  70.180  1.00  0.00           C
ATOM   4372  O   LYS D 202      59.510  54.040  69.110  1.00  0.00           O
ATOM   4373  N   ILE D 203      58.530  54.600  71.100  1.00  0.00           N
ATOM   4374  HN  ILE D 203      58.190  54.350  72.010  1.00  0.00           H
ATOM   4375  CA  ILE D 203      58.740  56.030  71.030  1.00  0.00           C
ATOM   4376  HA  ILE D 203      58.500  56.220  70.000  1.00  0.00           H
ATOM   4377  CB  ILE D 203      57.810  56.720  72.040  1.00  0.00           C
ATOM   4378  HB  ILE D 203      56.850  56.150  72.090  1.00  0.00           H
ATOM   4379  CG2 ILE D 203      58.350  56.680  73.480  1.00  0.00           C
ATOM   4380 HG21 ILE D 203      58.860  55.710  73.680  1.00  0.00           H
ATOM   4381 HG22 ILE D 203      59.070  57.520  73.550  1.00  0.00           H
ATOM   4382 HG23 ILE D 203      57.510  56.790  74.200  1.00  0.00           H
ATOM   4383  CG1 ILE D 203      57.450  58.150  71.680  1.00  0.00           C
ATOM   4384 HG11 ILE D 203      57.340  58.250  70.580  1.00  0.00           H
ATOM   4385 HG12 ILE D 203      58.320  58.770  71.980  1.00  0.00           H
ATOM   4386  CD  ILE D 203      56.100  58.660  72.240  1.00  0.00           C
ATOM   4387  HD1 ILE D 203      55.310  57.930  71.960  1.00  0.00           H
ATOM   4388  HD2 ILE D 203      56.270  58.750  73.340  1.00  0.00           H
ATOM   4389  HD3 ILE D 203      55.900  59.680  71.840  1.00  0.00           H
ATOM   4390  C   ILE D 203      60.230  56.570  71.310  1.00  0.00           C
ATOM   4391  NT  ILE D 203      60.690  57.690  70.600  1.00  0.00           N
ATOM   4392  HT1 ILE D 203      60.130  57.980  69.830  1.00  0.00           H
ATOM   4393  HT2 ILE D 203      61.520  58.150  70.920  1.00  0.00           H
ATOM   4394  O   ILE D 203      60.950  56.050  72.130  1.00  0.00           O
TER
ENDMDL
