# Supplementary material for: The Effect of SARS-COV‑2 Protein Fragments on the Dimerization of α‑Synuclein
Source: ACS Chem Neurosci. 2025 Oct 22;16(21):4279–88. doi: 10.1021/acschemneuro.5c00635 (PMC12593392; doi:10.1021/acschemneuro.5c00635)
Supplement: Supplementary file 1 [file cn5c00635_si_001.zip › aS Configurations - Supporting Information/Rod Binding Dimer/with FI10/r-FI10-1-initial.pdb]

REMARK    GENERATED BY TRJCONV
TITLE     Protein in water t=   0.00000 step= 0
REMARK    THIS IS A SIMULATION BOX
CRYST1  105.608  105.608  105.608  90.00  90.00  90.00 P 1           1
MODEL        1
ATOM      1  N   MET A   1      83.190  23.410  76.290  1.00  0.00           N
ATOM      2  H1  MET A   1      83.060  24.230  76.920  1.00  0.00           H
ATOM      3  H2  MET A   1      82.560  22.620  76.530  1.00  0.00           H
ATOM      4  H3  MET A   1      84.150  23.040  76.410  1.00  0.00           H
ATOM      5  CA  MET A   1      82.930  23.910  74.920  1.00  0.00           C
ATOM      6  HA  MET A   1      83.380  23.170  74.290  1.00  0.00           H
ATOM      7  CB  MET A   1      81.410  23.920  74.660  1.00  0.00           C
ATOM      8  HB1 MET A   1      80.880  24.470  75.470  1.00  0.00           H
ATOM      9  HB2 MET A   1      81.090  22.860  74.740  1.00  0.00           H
ATOM     10  CG  MET A   1      81.080  24.270  73.210  1.00  0.00           C
ATOM     11  HG1 MET A   1      81.260  25.350  73.010  1.00  0.00           H
ATOM     12  HG2 MET A   1      79.980  24.110  73.170  1.00  0.00           H
ATOM     13  SD  MET A   1      81.970  23.350  71.910  1.00  0.00           S
ATOM     14  CE  MET A   1      81.960  24.710  70.700  1.00  0.00           C
ATOM     15  HE1 MET A   1      82.490  24.390  69.780  1.00  0.00           H
ATOM     16  HE2 MET A   1      80.950  24.930  70.310  1.00  0.00           H
ATOM     17  HE3 MET A   1      82.460  25.620  71.110  1.00  0.00           H
ATOM     18  C   MET A   1      83.610  25.220  74.720  1.00  0.00           C
ATOM     19  O   MET A   1      83.760  26.050  75.620  1.00  0.00           O
ATOM     20  N   ASP A   2      84.010  25.450  73.460  1.00  0.00           N
ATOM     21  HN  ASP A   2      83.850  24.720  72.800  1.00  0.00           H
ATOM     22  CA  ASP A   2      84.800  26.550  73.020  1.00  0.00           C
ATOM     23  HA  ASP A   2      85.270  26.930  73.910  1.00  0.00           H
ATOM     24  CB  ASP A   2      85.960  26.200  72.080  1.00  0.00           C
ATOM     25  HB1 ASP A   2      85.650  26.130  71.010  1.00  0.00           H
ATOM     26  HB2 ASP A   2      86.250  25.200  72.460  1.00  0.00           H
ATOM     27  CG  ASP A   2      87.230  27.010  72.320  1.00  0.00           C
ATOM     28  OD1 ASP A   2      87.220  28.180  72.800  1.00  0.00           O
ATOM     29  OD2 ASP A   2      88.290  26.350  72.190  1.00  0.00           O
ATOM     30  C   ASP A   2      83.940  27.730  72.700  1.00  0.00           C
ATOM     31  O   ASP A   2      82.710  27.670  72.720  1.00  0.00           O
ATOM     32  N   VAL A   3      84.590  28.860  72.350  1.00  0.00           N
ATOM     33  HN  VAL A   3      85.580  28.850  72.320  1.00  0.00           H
ATOM     34  CA  VAL A   3      83.980  30.080  71.920  1.00  0.00           C
ATOM     35  HA  VAL A   3      82.930  29.860  71.830  1.00  0.00           H
ATOM     36  CB  VAL A   3      84.270  31.250  72.810  1.00  0.00           C
ATOM     37  HB  VAL A   3      83.660  32.110  72.460  1.00  0.00           H
ATOM     38  CG1 VAL A   3      83.660  30.900  74.180  1.00  0.00           C
ATOM     39 HG11 VAL A   3      83.910  31.670  74.940  1.00  0.00           H
ATOM     40 HG12 VAL A   3      82.570  30.810  74.030  1.00  0.00           H
ATOM     41 HG13 VAL A   3      84.130  29.970  74.580  1.00  0.00           H
ATOM     42  CG2 VAL A   3      85.780  31.520  72.930  1.00  0.00           C
ATOM     43 HG21 VAL A   3      86.410  30.610  73.070  1.00  0.00           H
ATOM     44 HG22 VAL A   3      86.190  32.010  72.020  1.00  0.00           H
ATOM     45 HG23 VAL A   3      85.850  32.220  73.780  1.00  0.00           H
ATOM     46  C   VAL A   3      84.470  30.460  70.560  1.00  0.00           C
ATOM     47  O   VAL A   3      85.610  30.080  70.310  1.00  0.00           O
ATOM     48  N   PHE A   4      83.650  31.080  69.690  1.00  0.00           N
ATOM     49  HN  PHE A   4      82.660  31.200  69.780  1.00  0.00           H
ATOM     50  CA  PHE A   4      84.200  31.740  68.550  1.00  0.00           C
ATOM     51  HA  PHE A   4      84.780  31.000  68.020  1.00  0.00           H
ATOM     52  CB  PHE A   4      82.970  32.250  67.780  1.00  0.00           C
ATOM     53  HB1 PHE A   4      82.500  33.140  68.240  1.00  0.00           H
ATOM     54  HB2 PHE A   4      82.190  31.460  67.820  1.00  0.00           H
ATOM     55  CG  PHE A   4      83.350  32.640  66.390  1.00  0.00           C
ATOM     56  CD1 PHE A   4      83.280  33.900  65.850  1.00  0.00           C
ATOM     57  HD1 PHE A   4      82.790  34.660  66.430  1.00  0.00           H
ATOM     58  CE1 PHE A   4      83.530  34.090  64.510  1.00  0.00           C
ATOM     59  HE1 PHE A   4      83.300  35.020  64.020  1.00  0.00           H
ATOM     60  CZ  PHE A   4      83.910  33.030  63.720  1.00  0.00           C
ATOM     61  HZ  PHE A   4      83.980  33.080  62.650  1.00  0.00           H
ATOM     62  CD2 PHE A   4      83.780  31.610  65.570  1.00  0.00           C
ATOM     63  HD2 PHE A   4      83.670  30.640  66.020  1.00  0.00           H
ATOM     64  CE2 PHE A   4      83.970  31.750  64.220  1.00  0.00           C
ATOM     65  HE2 PHE A   4      84.270  30.880  63.660  1.00  0.00           H
ATOM     66  C   PHE A   4      85.120  32.860  68.880  1.00  0.00           C
ATOM     67  O   PHE A   4      86.050  33.050  68.110  1.00  0.00           O
ATOM     68  N   MET A   5      84.860  33.640  69.950  1.00  0.00           N
ATOM     69  HN  MET A   5      83.990  33.590  70.440  1.00  0.00           H
ATOM     70  CA  MET A   5      85.750  34.700  70.300  1.00  0.00           C
ATOM     71  HA  MET A   5      86.770  34.400  70.130  1.00  0.00           H
ATOM     72  CB  MET A   5      85.270  35.990  69.620  1.00  0.00           C
ATOM     73  HB1 MET A   5      84.870  36.670  70.410  1.00  0.00           H
ATOM     74  HB2 MET A   5      84.420  35.800  68.930  1.00  0.00           H
ATOM     75  CG  MET A   5      86.290  36.810  68.830  1.00  0.00           C
ATOM     76  HG1 MET A   5      85.840  37.780  68.520  1.00  0.00           H
ATOM     77  HG2 MET A   5      86.580  36.330  67.870  1.00  0.00           H
ATOM     78  SD  MET A   5      87.760  37.310  69.760  1.00  0.00           S
ATOM     79  CE  MET A   5      88.520  38.770  68.980  1.00  0.00           C
ATOM     80  HE1 MET A   5      89.530  38.990  69.380  1.00  0.00           H
ATOM     81  HE2 MET A   5      88.420  38.870  67.880  1.00  0.00           H
ATOM     82  HE3 MET A   5      87.930  39.630  69.380  1.00  0.00           H
ATOM     83  C   MET A   5      85.690  34.970  71.770  1.00  0.00           C
ATOM     84  O   MET A   5      84.660  34.700  72.380  1.00  0.00           O
ATOM     85  N   LYS A   6      86.790  35.480  72.330  1.00  0.00           N
ATOM     86  HN  LYS A   6      87.690  35.540  71.900  1.00  0.00           H
ATOM     87  CA  LYS A   6      86.880  36.020  73.650  1.00  0.00           C
ATOM     88  HA  LYS A   6      86.370  35.200  74.150  1.00  0.00           H
ATOM     89  CB  LYS A   6      88.350  36.300  73.980  1.00  0.00           C
ATOM     90  HB1 LYS A   6      88.800  37.080  73.330  1.00  0.00           H
ATOM     91  HB2 LYS A   6      88.960  35.410  73.710  1.00  0.00           H
ATOM     92  CG  LYS A   6      88.570  36.560  75.470  1.00  0.00           C
ATOM     93  HG1 LYS A   6      88.780  35.570  75.920  1.00  0.00           H
ATOM     94  HG2 LYS A   6      87.690  36.990  75.990  1.00  0.00           H
ATOM     95  CD  LYS A   6      89.750  37.460  75.830  1.00  0.00           C
ATOM     96  HD1 LYS A   6      90.290  36.970  76.670  1.00  0.00           H
ATOM     97  HD2 LYS A   6      90.510  37.470  75.020  1.00  0.00           H
ATOM     98  CE  LYS A   6      89.410  38.880  76.280  1.00  0.00           C
ATOM     99  HE1 LYS A   6      90.380  39.380  76.480  1.00  0.00           H
ATOM    100  HE2 LYS A   6      88.800  38.740  77.200  1.00  0.00           H
ATOM    101  NZ  LYS A   6      88.700  39.600  75.200  1.00  0.00           N
ATOM    102  HZ1 LYS A   6      89.120  39.430  74.260  1.00  0.00           H
ATOM    103  HZ2 LYS A   6      87.710  39.280  75.150  1.00  0.00           H
ATOM    104  HZ3 LYS A   6      88.680  40.620  75.390  1.00  0.00           H
ATOM    105  C   LYS A   6      85.990  37.170  73.980  1.00  0.00           C
ATOM    106  O   LYS A   6      86.390  38.340  73.930  1.00  0.00           O
ATOM    107  N   GLY A   7      84.670  36.990  74.170  1.00  0.00           N
ATOM    108  HN  GLY A   7      84.400  36.030  74.160  1.00  0.00           H
ATOM    109  CA  GLY A   7      83.650  37.990  74.300  1.00  0.00           C
ATOM    110  HA1 GLY A   7      82.820  37.450  74.720  1.00  0.00           H
ATOM    111  HA2 GLY A   7      83.990  38.790  74.940  1.00  0.00           H
ATOM    112  C   GLY A   7      83.190  38.690  73.070  1.00  0.00           C
ATOM    113  O   GLY A   7      84.010  39.040  72.230  1.00  0.00           O
ATOM    114  N   LEU A   8      81.900  38.980  72.810  1.00  0.00           N
ATOM    115  HN  LEU A   8      81.270  38.960  73.590  1.00  0.00           H
ATOM    116  CA  LEU A   8      81.330  39.570  71.640  1.00  0.00           C
ATOM    117  HA  LEU A   8      82.080  40.110  71.090  1.00  0.00           H
ATOM    118  CB  LEU A   8      80.720  38.480  70.730  1.00  0.00           C
ATOM    119  HB1 LEU A   8      80.020  38.970  70.020  1.00  0.00           H
ATOM    120  HB2 LEU A   8      80.140  37.830  71.420  1.00  0.00           H
ATOM    121  CG  LEU A   8      81.760  37.630  69.990  1.00  0.00           C
ATOM    122  HG  LEU A   8      82.410  37.090  70.710  1.00  0.00           H
ATOM    123  CD1 LEU A   8      81.010  36.580  69.150  1.00  0.00           C
ATOM    124 HD11 LEU A   8      81.690  35.840  68.670  1.00  0.00           H
ATOM    125 HD12 LEU A   8      80.310  36.060  69.830  1.00  0.00           H
ATOM    126 HD13 LEU A   8      80.520  37.120  68.310  1.00  0.00           H
ATOM    127  CD2 LEU A   8      82.630  38.420  69.000  1.00  0.00           C
ATOM    128 HD21 LEU A   8      83.200  39.220  69.520  1.00  0.00           H
ATOM    129 HD22 LEU A   8      83.340  37.750  68.480  1.00  0.00           H
ATOM    130 HD23 LEU A   8      81.980  38.880  68.230  1.00  0.00           H
ATOM    131  C   LEU A   8      80.240  40.520  71.990  1.00  0.00           C
ATOM    132  O   LEU A   8      79.800  40.630  73.140  1.00  0.00           O
ATOM    133  N   SER A   9      79.730  41.350  71.070  1.00  0.00           N
ATOM    134  HN  SER A   9      80.160  41.480  70.170  1.00  0.00           H
ATOM    135  CA  SER A   9      78.630  42.250  71.220  1.00  0.00           C
ATOM    136  HA  SER A   9      78.920  42.930  72.010  1.00  0.00           H
ATOM    137  CB  SER A   9      78.290  43.080  69.960  1.00  0.00           C
ATOM    138  HB1 SER A   9      77.570  43.910  70.080  1.00  0.00           H
ATOM    139  HB2 SER A   9      77.920  42.300  69.250  1.00  0.00           H
ATOM    140  OG  SER A   9      79.470  43.670  69.420  1.00  0.00           O
ATOM    141  HG1 SER A   9      79.290  44.530  69.040  1.00  0.00           H
ATOM    142  C   SER A   9      77.430  41.450  71.560  1.00  0.00           C
ATOM    143  O   SER A   9      77.220  40.330  71.100  1.00  0.00           O
ATOM    144  N   LYS A  10      76.610  41.930  72.520  1.00  0.00           N
ATOM    145  HN  LYS A  10      76.770  42.800  72.970  1.00  0.00           H
ATOM    146  CA  LYS A  10      75.520  41.260  73.160  1.00  0.00           C
ATOM    147  HA  LYS A  10      75.840  40.320  73.560  1.00  0.00           H
ATOM    148  CB  LYS A  10      75.000  42.130  74.320  1.00  0.00           C
ATOM    149  HB1 LYS A  10      74.030  41.770  74.740  1.00  0.00           H
ATOM    150  HB2 LYS A  10      74.770  43.200  74.110  1.00  0.00           H
ATOM    151  CG  LYS A  10      75.880  42.100  75.560  1.00  0.00           C
ATOM    152  HG1 LYS A  10      76.920  42.460  75.390  1.00  0.00           H
ATOM    153  HG2 LYS A  10      76.010  41.010  75.750  1.00  0.00           H
ATOM    154  CD  LYS A  10      75.210  42.810  76.740  1.00  0.00           C
ATOM    155  HD1 LYS A  10      75.040  43.890  76.560  1.00  0.00           H
ATOM    156  HD2 LYS A  10      74.230  42.290  76.720  1.00  0.00           H
ATOM    157  CE  LYS A  10      75.980  42.620  78.060  1.00  0.00           C
ATOM    158  HE1 LYS A  10      77.050  42.870  77.940  1.00  0.00           H
ATOM    159  HE2 LYS A  10      75.900  41.610  78.510  1.00  0.00           H
ATOM    160  NZ  LYS A  10      75.490  43.590  79.060  1.00  0.00           N
ATOM    161  HZ1 LYS A  10      75.610  43.260  80.040  1.00  0.00           H
ATOM    162  HZ2 LYS A  10      75.970  44.500  78.890  1.00  0.00           H
ATOM    163  HZ3 LYS A  10      74.470  43.700  78.910  1.00  0.00           H
ATOM    164  C   LYS A  10      74.420  40.720  72.300  1.00  0.00           C
ATOM    165  O   LYS A  10      73.940  39.620  72.560  1.00  0.00           O
ATOM    166  N   ALA A  11      74.140  41.500  71.240  1.00  0.00           N
ATOM    167  HN  ALA A  11      74.430  42.430  71.040  1.00  0.00           H
ATOM    168  CA  ALA A  11      73.250  41.040  70.220  1.00  0.00           C
ATOM    169  HA  ALA A  11      72.390  40.470  70.540  1.00  0.00           H
ATOM    170  CB  ALA A  11      72.730  42.230  69.390  1.00  0.00           C
ATOM    171  HB1 ALA A  11      71.910  41.840  68.760  1.00  0.00           H
ATOM    172  HB2 ALA A  11      72.320  42.940  70.140  1.00  0.00           H
ATOM    173  HB3 ALA A  11      73.550  42.690  68.800  1.00  0.00           H
ATOM    174  C   ALA A  11      73.910  40.250  69.130  1.00  0.00           C
ATOM    175  O   ALA A  11      73.330  39.990  68.080  1.00  0.00           O
ATOM    176  N   LYS A  12      75.170  39.810  69.290  1.00  0.00           N
ATOM    177  HN  LYS A  12      75.670  40.060  70.110  1.00  0.00           H
ATOM    178  CA  LYS A  12      75.810  38.900  68.390  1.00  0.00           C
ATOM    179  HA  LYS A  12      75.290  38.770  67.450  1.00  0.00           H
ATOM    180  CB  LYS A  12      77.180  39.470  68.000  1.00  0.00           C
ATOM    181  HB1 LYS A  12      77.900  39.530  68.850  1.00  0.00           H
ATOM    182  HB2 LYS A  12      76.910  40.500  67.660  1.00  0.00           H
ATOM    183  CG  LYS A  12      77.920  38.920  66.780  1.00  0.00           C
ATOM    184  HG1 LYS A  12      77.330  39.170  65.880  1.00  0.00           H
ATOM    185  HG2 LYS A  12      78.010  37.810  66.750  1.00  0.00           H
ATOM    186  CD  LYS A  12      79.280  39.600  66.640  1.00  0.00           C
ATOM    187  HD1 LYS A  12      79.880  39.390  67.550  1.00  0.00           H
ATOM    188  HD2 LYS A  12      79.900  39.150  65.830  1.00  0.00           H
ATOM    189  CE  LYS A  12      79.180  41.090  66.300  1.00  0.00           C
ATOM    190  HE1 LYS A  12      78.760  41.660  67.160  1.00  0.00           H
ATOM    191  HE2 LYS A  12      78.600  41.290  65.370  1.00  0.00           H
ATOM    192  NZ  LYS A  12      80.480  41.720  65.980  1.00  0.00           N
ATOM    193  HZ1 LYS A  12      81.060  41.460  66.800  1.00  0.00           H
ATOM    194  HZ2 LYS A  12      80.910  41.450  65.070  1.00  0.00           H
ATOM    195  HZ3 LYS A  12      80.510  42.760  65.960  1.00  0.00           H
ATOM    196  C   LYS A  12      76.010  37.540  68.980  1.00  0.00           C
ATOM    197  O   LYS A  12      76.140  36.550  68.260  1.00  0.00           O
ATOM    198  N   GLU A  13      75.940  37.340  70.310  1.00  0.00           N
ATOM    199  HN  GLU A  13      75.870  38.110  70.940  1.00  0.00           H
ATOM    200  CA  GLU A  13      75.820  36.090  70.980  1.00  0.00           C
ATOM    201  HA  GLU A  13      76.650  35.530  70.570  1.00  0.00           H
ATOM    202  CB  GLU A  13      76.150  36.280  72.470  1.00  0.00           C
ATOM    203  HB1 GLU A  13      75.390  36.960  72.900  1.00  0.00           H
ATOM    204  HB2 GLU A  13      77.170  36.690  72.610  1.00  0.00           H
ATOM    205  CG  GLU A  13      75.960  35.020  73.330  1.00  0.00           C
ATOM    206  HG1 GLU A  13      74.980  34.520  73.240  1.00  0.00           H
ATOM    207  HG2 GLU A  13      76.160  35.260  74.390  1.00  0.00           H
ATOM    208  CD  GLU A  13      76.970  33.900  73.120  1.00  0.00           C
ATOM    209  OE1 GLU A  13      76.980  33.310  72.010  1.00  0.00           O
ATOM    210  OE2 GLU A  13      77.760  33.640  74.070  1.00  0.00           O
ATOM    211  C   GLU A  13      74.620  35.280  70.620  1.00  0.00           C
ATOM    212  O   GLU A  13      73.510  35.810  70.620  1.00  0.00           O
ATOM    213  N   GLY A  14      74.790  33.990  70.280  1.00  0.00           N
ATOM    214  HN  GLY A  14      75.680  33.600  70.520  1.00  0.00           H
ATOM    215  CA  GLY A  14      73.810  33.160  69.650  1.00  0.00           C
ATOM    216  HA1 GLY A  14      74.090  32.130  69.780  1.00  0.00           H
ATOM    217  HA2 GLY A  14      72.870  33.320  70.170  1.00  0.00           H
ATOM    218  C   GLY A  14      73.570  33.310  68.190  1.00  0.00           C
ATOM    219  O   GLY A  14      73.370  32.350  67.450  1.00  0.00           O
ATOM    220  N   VAL A  15      73.680  34.550  67.680  1.00  0.00           N
ATOM    221  HN  VAL A  15      73.910  35.300  68.290  1.00  0.00           H
ATOM    222  CA  VAL A  15      73.590  34.830  66.280  1.00  0.00           C
ATOM    223  HA  VAL A  15      72.730  34.370  65.820  1.00  0.00           H
ATOM    224  CB  VAL A  15      73.500  36.320  66.110  1.00  0.00           C
ATOM    225  HB  VAL A  15      74.380  36.730  66.660  1.00  0.00           H
ATOM    226  CG1 VAL A  15      73.660  36.870  64.690  1.00  0.00           C
ATOM    227 HG11 VAL A  15      72.990  37.760  64.710  1.00  0.00           H
ATOM    228 HG12 VAL A  15      74.680  37.030  64.300  1.00  0.00           H
ATOM    229 HG13 VAL A  15      73.070  36.210  64.010  1.00  0.00           H
ATOM    230  CG2 VAL A  15      72.250  36.860  66.820  1.00  0.00           C
ATOM    231 HG21 VAL A  15      72.230  36.880  67.930  1.00  0.00           H
ATOM    232 HG22 VAL A  15      72.210  37.920  66.470  1.00  0.00           H
ATOM    233 HG23 VAL A  15      71.330  36.370  66.440  1.00  0.00           H
ATOM    234  C   VAL A  15      74.800  34.360  65.540  1.00  0.00           C
ATOM    235  O   VAL A  15      74.700  33.760  64.470  1.00  0.00           O
ATOM    236  N   VAL A  16      75.980  34.510  66.170  1.00  0.00           N
ATOM    237  HN  VAL A  16      75.880  34.910  67.070  1.00  0.00           H
ATOM    238  CA  VAL A  16      77.330  34.210  65.840  1.00  0.00           C
ATOM    239  HA  VAL A  16      77.700  34.860  65.060  1.00  0.00           H
ATOM    240  CB  VAL A  16      78.340  34.570  66.900  1.00  0.00           C
ATOM    241  HB  VAL A  16      78.300  35.670  67.040  1.00  0.00           H
ATOM    242  CG1 VAL A  16      78.100  33.750  68.180  1.00  0.00           C
ATOM    243 HG11 VAL A  16      77.110  33.950  68.630  1.00  0.00           H
ATOM    244 HG12 VAL A  16      78.240  32.660  67.990  1.00  0.00           H
ATOM    245 HG13 VAL A  16      78.870  34.150  68.870  1.00  0.00           H
ATOM    246  CG2 VAL A  16      79.740  34.190  66.400  1.00  0.00           C
ATOM    247 HG21 VAL A  16      79.970  33.110  66.250  1.00  0.00           H
ATOM    248 HG22 VAL A  16      79.970  34.660  65.420  1.00  0.00           H
ATOM    249 HG23 VAL A  16      80.520  34.380  67.180  1.00  0.00           H
ATOM    250  C   VAL A  16      77.530  32.830  65.310  1.00  0.00           C
ATOM    251  O   VAL A  16      77.010  31.810  65.770  1.00  0.00           O
ATOM    252  N   ALA A  17      78.260  32.710  64.180  1.00  0.00           N
ATOM    253  HN  ALA A  17      78.710  33.470  63.720  1.00  0.00           H
ATOM    254  CA  ALA A  17      78.560  31.480  63.520  1.00  0.00           C
ATOM    255  HA  ALA A  17      78.690  30.680  64.230  1.00  0.00           H
ATOM    256  CB  ALA A  17      77.480  31.220  62.460  1.00  0.00           C
ATOM    257  HB1 ALA A  17      76.500  31.200  62.980  1.00  0.00           H
ATOM    258  HB2 ALA A  17      77.450  32.080  61.760  1.00  0.00           H
ATOM    259  HB3 ALA A  17      77.530  30.310  61.820  1.00  0.00           H
ATOM    260  C   ALA A  17      79.820  31.700  62.740  1.00  0.00           C
ATOM    261  O   ALA A  17      80.260  32.830  62.530  1.00  0.00           O
ATOM    262  N   ALA A  18      80.540  30.630  62.380  1.00  0.00           N
ATOM    263  HN  ALA A  18      80.100  29.750  62.550  1.00  0.00           H
ATOM    264  CA  ALA A  18      81.850  30.660  61.800  1.00  0.00           C
ATOM    265  HA  ALA A  18      82.410  31.260  62.510  1.00  0.00           H
ATOM    266  CB  ALA A  18      82.400  29.220  61.820  1.00  0.00           C
ATOM    267  HB1 ALA A  18      81.850  28.520  61.170  1.00  0.00           H
ATOM    268  HB2 ALA A  18      83.480  29.270  61.590  1.00  0.00           H
ATOM    269  HB3 ALA A  18      82.380  28.810  62.850  1.00  0.00           H
ATOM    270  C   ALA A  18      81.890  31.290  60.450  1.00  0.00           C
ATOM    271  O   ALA A  18      82.710  32.160  60.160  1.00  0.00           O
ATOM    272  N   ALA A  19      80.970  30.860  59.570  1.00  0.00           N
ATOM    273  HN  ALA A  19      80.170  30.300  59.790  1.00  0.00           H
ATOM    274  CA  ALA A  19      80.950  31.310  58.210  1.00  0.00           C
ATOM    275  HA  ALA A  19      81.700  32.070  58.070  1.00  0.00           H
ATOM    276  CB  ALA A  19      81.160  30.090  57.300  1.00  0.00           C
ATOM    277  HB1 ALA A  19      81.670  30.600  56.460  1.00  0.00           H
ATOM    278  HB2 ALA A  19      81.950  29.420  57.700  1.00  0.00           H
ATOM    279  HB3 ALA A  19      80.260  29.550  56.950  1.00  0.00           H
ATOM    280  C   ALA A  19      79.690  32.060  57.930  1.00  0.00           C
ATOM    281  O   ALA A  19      79.690  33.280  58.000  1.00  0.00           O
ATOM    282  N   GLU A  20      78.570  31.380  57.630  1.00  0.00           N
ATOM    283  HN  GLU A  20      78.630  30.390  57.560  1.00  0.00           H
ATOM    284  CA  GLU A  20      77.300  32.020  57.450  1.00  0.00           C
ATOM    285  HA  GLU A  20      77.220  32.770  58.220  1.00  0.00           H
ATOM    286  CB  GLU A  20      77.190  32.670  56.060  1.00  0.00           C
ATOM    287  HB1 GLU A  20      76.410  32.260  55.380  1.00  0.00           H
ATOM    288  HB2 GLU A  20      78.130  32.370  55.560  1.00  0.00           H
ATOM    289  CG  GLU A  20      77.260  34.200  56.050  1.00  0.00           C
ATOM    290  HG1 GLU A  20      77.550  34.730  55.120  1.00  0.00           H
ATOM    291  HG2 GLU A  20      78.020  34.500  56.800  1.00  0.00           H
ATOM    292  CD  GLU A  20      75.960  34.790  56.580  1.00  0.00           C
ATOM    293  OE1 GLU A  20      75.390  34.310  57.590  1.00  0.00           O
ATOM    294  OE2 GLU A  20      75.470  35.740  55.910  1.00  0.00           O
ATOM    295  C   GLU A  20      76.240  30.990  57.670  1.00  0.00           C
ATOM    296  O   GLU A  20      76.410  29.770  57.630  1.00  0.00           O
ATOM    297  N   LYS A  21      75.020  31.530  57.820  1.00  0.00           N
ATOM    298  HN  LYS A  21      74.900  32.510  57.950  1.00  0.00           H
ATOM    299  CA  LYS A  21      73.830  30.730  57.850  1.00  0.00           C
ATOM    300  HA  LYS A  21      74.030  29.680  57.720  1.00  0.00           H
ATOM    301  CB  LYS A  21      73.130  30.890  59.210  1.00  0.00           C
ATOM    302  HB1 LYS A  21      72.270  30.190  59.330  1.00  0.00           H
ATOM    303  HB2 LYS A  21      72.660  31.880  59.380  1.00  0.00           H
ATOM    304  CG  LYS A  21      74.140  30.710  60.350  1.00  0.00           C
ATOM    305  HG1 LYS A  21      74.910  31.500  60.280  1.00  0.00           H
ATOM    306  HG2 LYS A  21      74.680  29.740  60.310  1.00  0.00           H
ATOM    307  CD  LYS A  21      73.530  30.820  61.750  1.00  0.00           C
ATOM    308  HD1 LYS A  21      72.640  30.150  61.830  1.00  0.00           H
ATOM    309  HD2 LYS A  21      74.270  30.390  62.460  1.00  0.00           H
ATOM    310  CE  LYS A  21      72.940  32.160  62.210  1.00  0.00           C
ATOM    311  HE1 LYS A  21      72.090  32.330  61.520  1.00  0.00           H
ATOM    312  HE2 LYS A  21      73.770  32.890  62.120  1.00  0.00           H
ATOM    313  NZ  LYS A  21      72.450  32.130  63.600  1.00  0.00           N
ATOM    314  HZ1 LYS A  21      71.880  33.000  63.720  1.00  0.00           H
ATOM    315  HZ2 LYS A  21      71.860  31.280  63.590  1.00  0.00           H
ATOM    316  HZ3 LYS A  21      73.250  32.020  64.260  1.00  0.00           H
ATOM    317  C   LYS A  21      72.860  31.240  56.850  1.00  0.00           C
ATOM    318  O   LYS A  21      72.890  32.390  56.430  1.00  0.00           O
ATOM    319  N   THR A  22      71.910  30.360  56.480  1.00  0.00           N
ATOM    320  HN  THR A  22      71.990  29.400  56.740  1.00  0.00           H
ATOM    321  CA  THR A  22      70.890  30.670  55.520  1.00  0.00           C
ATOM    322  HA  THR A  22      71.430  31.210  54.760  1.00  0.00           H
ATOM    323  CB  THR A  22      70.180  29.530  54.880  1.00  0.00           C
ATOM    324  HB  THR A  22      69.390  29.160  55.570  1.00  0.00           H
ATOM    325  OG1 THR A  22      70.960  28.400  54.490  1.00  0.00           O
ATOM    326  HG1 THR A  22      71.680  28.810  54.020  1.00  0.00           H
ATOM    327  CG2 THR A  22      69.410  29.890  53.600  1.00  0.00           C
ATOM    328 HG21 THR A  22      68.840  30.850  53.630  1.00  0.00           H
ATOM    329 HG22 THR A  22      70.130  29.980  52.750  1.00  0.00           H
ATOM    330 HG23 THR A  22      68.680  29.070  53.410  1.00  0.00           H
ATOM    331  C   THR A  22      69.910  31.560  56.220  1.00  0.00           C
ATOM    332  O   THR A  22      69.350  31.150  57.230  1.00  0.00           O
ATOM    333  N   LYS A  23      69.520  32.700  55.630  1.00  0.00           N
ATOM    334  HN  LYS A  23      69.890  33.020  54.760  1.00  0.00           H
ATOM    335  CA  LYS A  23      68.520  33.560  56.180  1.00  0.00           C
ATOM    336  HA  LYS A  23      68.190  33.080  57.090  1.00  0.00           H
ATOM    337  CB  LYS A  23      69.050  34.960  56.540  1.00  0.00           C
ATOM    338  HB1 LYS A  23      68.250  35.730  56.470  1.00  0.00           H
ATOM    339  HB2 LYS A  23      69.780  35.220  55.730  1.00  0.00           H
ATOM    340  CG  LYS A  23      69.810  35.000  57.860  1.00  0.00           C
ATOM    341  HG1 LYS A  23      70.050  33.990  58.250  1.00  0.00           H
ATOM    342  HG2 LYS A  23      69.090  35.480  58.560  1.00  0.00           H
ATOM    343  CD  LYS A  23      71.030  35.920  57.900  1.00  0.00           C
ATOM    344  HD1 LYS A  23      70.750  36.910  57.470  1.00  0.00           H
ATOM    345  HD2 LYS A  23      71.230  36.100  58.970  1.00  0.00           H
ATOM    346  CE  LYS A  23      72.270  35.340  57.220  1.00  0.00           C
ATOM    347  HE1 LYS A  23      71.880  35.060  56.220  1.00  0.00           H
ATOM    348  HE2 LYS A  23      72.710  34.460  57.740  1.00  0.00           H
ATOM    349  NZ  LYS A  23      73.270  36.430  57.180  1.00  0.00           N
ATOM    350  HZ1 LYS A  23      74.230  36.060  57.080  1.00  0.00           H
ATOM    351  HZ2 LYS A  23      72.980  37.200  56.530  1.00  0.00           H
ATOM    352  HZ3 LYS A  23      73.280  36.990  58.060  1.00  0.00           H
ATOM    353  C   LYS A  23      67.370  33.640  55.240  1.00  0.00           C
ATOM    354  O   LYS A  23      67.510  34.090  54.100  1.00  0.00           O
ATOM    355  N   GLN A  24      66.220  33.130  55.700  1.00  0.00           N
ATOM    356  HN  GLN A  24      66.280  32.730  56.610  1.00  0.00           H
ATOM    357  CA  GLN A  24      64.970  33.130  55.010  1.00  0.00           C
ATOM    358  HA  GLN A  24      65.170  33.470  54.000  1.00  0.00           H
ATOM    359  CB  GLN A  24      64.230  31.790  55.030  1.00  0.00           C
ATOM    360  HB1 GLN A  24      63.900  31.580  56.070  1.00  0.00           H
ATOM    361  HB2 GLN A  24      64.930  31.000  54.660  1.00  0.00           H
ATOM    362  CG  GLN A  24      63.000  31.690  54.120  1.00  0.00           C
ATOM    363  HG1 GLN A  24      63.180  31.930  53.050  1.00  0.00           H
ATOM    364  HG2 GLN A  24      62.330  32.460  54.560  1.00  0.00           H
ATOM    365  CD  GLN A  24      62.280  30.340  54.110  1.00  0.00           C
ATOM    366  OE1 GLN A  24      61.820  29.950  53.040  1.00  0.00           O
ATOM    367  NE2 GLN A  24      62.240  29.560  55.220  1.00  0.00           N
ATOM    368 HE21 GLN A  24      62.370  29.940  56.130  1.00  0.00           H
ATOM    369 HE22 GLN A  24      61.890  28.630  55.160  1.00  0.00           H
ATOM    370  C   GLN A  24      64.090  34.210  55.550  1.00  0.00           C
ATOM    371  O   GLN A  24      63.050  34.010  56.190  1.00  0.00           O
ATOM    372  N   GLY A  25      64.390  35.470  55.220  1.00  0.00           N
ATOM    373  HN  GLY A  25      65.220  35.620  54.690  1.00  0.00           H
ATOM    374  CA  GLY A  25      63.650  36.600  55.690  1.00  0.00           C
ATOM    375  HA1 GLY A  25      63.430  36.540  56.750  1.00  0.00           H
ATOM    376  HA2 GLY A  25      64.290  37.450  55.510  1.00  0.00           H
ATOM    377  C   GLY A  25      62.330  36.790  55.030  1.00  0.00           C
ATOM    378  O   GLY A  25      61.320  37.280  55.550  1.00  0.00           O
ATOM    379  N   VAL A  26      62.190  36.310  53.780  1.00  0.00           N
ATOM    380  HN  VAL A  26      62.980  35.840  53.410  1.00  0.00           H
ATOM    381  CA  VAL A  26      61.020  36.090  52.980  1.00  0.00           C
ATOM    382  HA  VAL A  26      60.620  37.080  52.820  1.00  0.00           H
ATOM    383  CB  VAL A  26      61.430  35.430  51.700  1.00  0.00           C
ATOM    384  HB  VAL A  26      60.560  35.180  51.060  1.00  0.00           H
ATOM    385  CG1 VAL A  26      62.390  36.320  50.890  1.00  0.00           C
ATOM    386 HG11 VAL A  26      63.170  36.830  51.490  1.00  0.00           H
ATOM    387 HG12 VAL A  26      62.880  35.640  50.150  1.00  0.00           H
ATOM    388 HG13 VAL A  26      61.750  37.050  50.350  1.00  0.00           H
ATOM    389  CG2 VAL A  26      62.060  34.060  51.990  1.00  0.00           C
ATOM    390 HG21 VAL A  26      61.450  33.440  52.680  1.00  0.00           H
ATOM    391 HG22 VAL A  26      62.110  33.580  50.990  1.00  0.00           H
ATOM    392 HG23 VAL A  26      63.060  34.090  52.480  1.00  0.00           H
ATOM    393  C   VAL A  26      59.900  35.360  53.650  1.00  0.00           C
ATOM    394  O   VAL A  26      58.740  35.600  53.330  1.00  0.00           O
ATOM    395  N   ALA A  27      60.170  34.510  54.660  1.00  0.00           N
ATOM    396  HN  ALA A  27      61.100  34.250  54.890  1.00  0.00           H
ATOM    397  CA  ALA A  27      59.140  33.830  55.380  1.00  0.00           C
ATOM    398  HA  ALA A  27      58.280  33.600  54.770  1.00  0.00           H
ATOM    399  CB  ALA A  27      59.770  32.540  55.930  1.00  0.00           C
ATOM    400  HB1 ALA A  27      60.100  31.860  55.110  1.00  0.00           H
ATOM    401  HB2 ALA A  27      60.700  32.730  56.510  1.00  0.00           H
ATOM    402  HB3 ALA A  27      59.000  32.060  56.560  1.00  0.00           H
ATOM    403  C   ALA A  27      58.620  34.600  56.540  1.00  0.00           C
ATOM    404  O   ALA A  27      57.620  34.280  57.200  1.00  0.00           O
ATOM    405  N   GLU A  28      59.270  35.720  56.890  1.00  0.00           N
ATOM    406  HN  GLU A  28      60.050  35.920  56.310  1.00  0.00           H
ATOM    407  CA  GLU A  28      59.010  36.400  58.120  1.00  0.00           C
ATOM    408  HA  GLU A  28      58.350  35.850  58.780  1.00  0.00           H
ATOM    409  CB  GLU A  28      60.400  36.470  58.780  1.00  0.00           C
ATOM    410  HB1 GLU A  28      60.390  37.000  59.760  1.00  0.00           H
ATOM    411  HB2 GLU A  28      61.130  36.950  58.090  1.00  0.00           H
ATOM    412  CG  GLU A  28      60.850  35.090  59.270  1.00  0.00           C
ATOM    413  HG1 GLU A  28      60.830  34.330  58.460  1.00  0.00           H
ATOM    414  HG2 GLU A  28      60.190  34.690  60.060  1.00  0.00           H
ATOM    415  CD  GLU A  28      62.270  35.230  59.800  1.00  0.00           C
ATOM    416  OE1 GLU A  28      62.970  36.270  59.680  1.00  0.00           O
ATOM    417  OE2 GLU A  28      62.750  34.260  60.440  1.00  0.00           O
ATOM    418  C   GLU A  28      58.500  37.780  57.900  1.00  0.00           C
ATOM    419  O   GLU A  28      57.610  38.240  58.620  1.00  0.00           O
ATOM    420  N   ALA A  29      59.040  38.490  56.890  1.00  0.00           N
ATOM    421  HN  ALA A  29      59.770  38.100  56.330  1.00  0.00           H
ATOM    422  CA  ALA A  29      58.620  39.790  56.480  1.00  0.00           C
ATOM    423  HA  ALA A  29      58.640  40.440  57.350  1.00  0.00           H
ATOM    424  CB  ALA A  29      59.730  40.320  55.550  1.00  0.00           C
ATOM    425  HB1 ALA A  29      60.700  40.200  56.080  1.00  0.00           H
ATOM    426  HB2 ALA A  29      59.890  39.750  54.620  1.00  0.00           H
ATOM    427  HB3 ALA A  29      59.510  41.310  55.080  1.00  0.00           H
ATOM    428  C   ALA A  29      57.260  39.990  55.910  1.00  0.00           C
ATOM    429  O   ALA A  29      56.860  39.180  55.070  1.00  0.00           O
ATOM    430  N   ALA A  30      56.620  41.090  56.330  1.00  0.00           N
ATOM    431  HN  ALA A  30      56.880  41.660  57.110  1.00  0.00           H
ATOM    432  CA  ALA A  30      55.490  41.640  55.650  1.00  0.00           C
ATOM    433  HA  ALA A  30      54.900  40.840  55.210  1.00  0.00           H
ATOM    434  CB  ALA A  30      54.670  42.540  56.580  1.00  0.00           C
ATOM    435  HB1 ALA A  30      53.630  42.720  56.220  1.00  0.00           H
ATOM    436  HB2 ALA A  30      54.630  42.030  57.570  1.00  0.00           H
ATOM    437  HB3 ALA A  30      55.200  43.480  56.830  1.00  0.00           H
ATOM    438  C   ALA A  30      55.890  42.490  54.490  1.00  0.00           C
ATOM    439  O   ALA A  30      55.950  43.720  54.530  1.00  0.00           O
ATOM    440  N   GLY A  31      56.120  41.850  53.330  1.00  0.00           N
ATOM    441  HN  GLY A  31      56.100  40.850  53.330  1.00  0.00           H
ATOM    442  CA  GLY A  31      56.520  42.420  52.090  1.00  0.00           C
ATOM    443  HA1 GLY A  31      56.470  43.490  52.180  1.00  0.00           H
ATOM    444  HA2 GLY A  31      57.520  42.080  51.880  1.00  0.00           H
ATOM    445  C   GLY A  31      55.700  42.100  50.880  1.00  0.00           C
ATOM    446  O   GLY A  31      56.050  42.600  49.820  1.00  0.00           O
ATOM    447  N   LYS A  32      54.630  41.290  51.000  1.00  0.00           N
ATOM    448  HN  LYS A  32      54.230  41.170  51.910  1.00  0.00           H
ATOM    449  CA  LYS A  32      54.070  40.610  49.880  1.00  0.00           C
ATOM    450  HA  LYS A  32      54.840  40.240  49.220  1.00  0.00           H
ATOM    451  CB  LYS A  32      53.480  39.220  50.160  1.00  0.00           C
ATOM    452  HB1 LYS A  32      52.930  38.950  49.230  1.00  0.00           H
ATOM    453  HB2 LYS A  32      52.800  39.300  51.040  1.00  0.00           H
ATOM    454  CG  LYS A  32      54.540  38.130  50.250  1.00  0.00           C
ATOM    455  HG1 LYS A  32      55.380  38.460  49.600  1.00  0.00           H
ATOM    456  HG2 LYS A  32      54.110  37.150  49.930  1.00  0.00           H
ATOM    457  CD  LYS A  32      54.980  38.050  51.710  1.00  0.00           C
ATOM    458  HD1 LYS A  32      55.410  39.040  51.960  1.00  0.00           H
ATOM    459  HD2 LYS A  32      54.060  37.870  52.310  1.00  0.00           H
ATOM    460  CE  LYS A  32      56.110  37.050  51.990  1.00  0.00           C
ATOM    461  HE1 LYS A  32      57.060  37.290  51.460  1.00  0.00           H
ATOM    462  HE2 LYS A  32      55.850  36.010  51.700  1.00  0.00           H
ATOM    463  NZ  LYS A  32      56.310  36.890  53.450  1.00  0.00           N
ATOM    464  HZ1 LYS A  32      55.500  36.420  53.910  1.00  0.00           H
ATOM    465  HZ2 LYS A  32      57.110  36.230  53.590  1.00  0.00           H
ATOM    466  HZ3 LYS A  32      56.540  37.810  53.880  1.00  0.00           H
ATOM    467  C   LYS A  32      53.140  41.440  49.070  1.00  0.00           C
ATOM    468  O   LYS A  32      52.380  42.280  49.550  1.00  0.00           O
ATOM    469  N   THR A  33      53.200  41.250  47.740  1.00  0.00           N
ATOM    470  HN  THR A  33      53.800  40.590  47.280  1.00  0.00           H
ATOM    471  CA  THR A  33      52.270  41.710  46.760  1.00  0.00           C
ATOM    472  HA  THR A  33      52.280  42.790  46.870  1.00  0.00           H
ATOM    473  CB  THR A  33      52.630  41.410  45.340  1.00  0.00           C
ATOM    474  HB  THR A  33      51.760  41.460  44.650  1.00  0.00           H
ATOM    475  OG1 THR A  33      53.190  40.110  45.250  1.00  0.00           O
ATOM    476  HG1 THR A  33      53.400  40.060  44.310  1.00  0.00           H
ATOM    477  CG2 THR A  33      53.690  42.370  44.760  1.00  0.00           C
ATOM    478 HG21 THR A  33      54.070  42.020  43.780  1.00  0.00           H
ATOM    479 HG22 THR A  33      53.170  43.360  44.730  1.00  0.00           H
ATOM    480 HG23 THR A  33      54.540  42.490  45.460  1.00  0.00           H
ATOM    481  C   THR A  33      50.850  41.260  46.900  1.00  0.00           C
ATOM    482  O   THR A  33      49.960  42.090  46.770  1.00  0.00           O
ATOM    483  N   LYS A  34      50.620  39.950  47.120  1.00  0.00           N
ATOM    484  HN  LYS A  34      51.340  39.270  47.140  1.00  0.00           H
ATOM    485  CA  LYS A  34      49.260  39.540  47.220  1.00  0.00           C
ATOM    486  HA  LYS A  34      48.760  40.000  46.380  1.00  0.00           H
ATOM    487  CB  LYS A  34      49.160  38.010  47.080  1.00  0.00           C
ATOM    488  HB1 LYS A  34      48.170  37.600  47.390  1.00  0.00           H
ATOM    489  HB2 LYS A  34      49.930  37.490  47.690  1.00  0.00           H
ATOM    490  CG  LYS A  34      49.260  37.700  45.590  1.00  0.00           C
ATOM    491  HG1 LYS A  34      49.430  36.620  45.370  1.00  0.00           H
ATOM    492  HG2 LYS A  34      50.210  38.100  45.180  1.00  0.00           H
ATOM    493  CD  LYS A  34      47.940  38.070  44.910  1.00  0.00           C
ATOM    494  HD1 LYS A  34      47.190  37.820  45.690  1.00  0.00           H
ATOM    495  HD2 LYS A  34      47.970  39.180  44.910  1.00  0.00           H
ATOM    496  CE  LYS A  34      47.620  37.440  43.560  1.00  0.00           C
ATOM    497  HE1 LYS A  34      47.870  36.370  43.680  1.00  0.00           H
ATOM    498  HE2 LYS A  34      48.190  37.980  42.770  1.00  0.00           H
ATOM    499  NZ  LYS A  34      46.190  37.640  43.220  1.00  0.00           N
ATOM    500  HZ1 LYS A  34      45.940  38.650  43.330  1.00  0.00           H
ATOM    501  HZ2 LYS A  34      46.060  37.430  42.210  1.00  0.00           H
ATOM    502  HZ3 LYS A  34      45.590  37.010  43.800  1.00  0.00           H
ATOM    503  C   LYS A  34      48.540  39.800  48.500  1.00  0.00           C
ATOM    504  O   LYS A  34      48.980  39.340  49.550  1.00  0.00           O
ATOM    505  N   GLU A  35      47.410  40.540  48.470  1.00  0.00           N
ATOM    506  HN  GLU A  35      47.110  40.960  47.620  1.00  0.00           H
ATOM    507  CA  GLU A  35      46.630  40.760  49.640  1.00  0.00           C
ATOM    508  HA  GLU A  35      47.130  41.320  50.420  1.00  0.00           H
ATOM    509  CB  GLU A  35      45.410  41.630  49.270  1.00  0.00           C
ATOM    510  HB1 GLU A  35      44.810  41.700  50.210  1.00  0.00           H
ATOM    511  HB2 GLU A  35      44.900  41.150  48.410  1.00  0.00           H
ATOM    512  CG  GLU A  35      45.740  43.070  48.860  1.00  0.00           C
ATOM    513  HG1 GLU A  35      46.340  43.050  47.930  1.00  0.00           H
ATOM    514  HG2 GLU A  35      46.290  43.610  49.670  1.00  0.00           H
ATOM    515  CD  GLU A  35      44.540  43.970  48.570  1.00  0.00           C
ATOM    516  OE1 GLU A  35      44.390  45.020  49.240  1.00  0.00           O
ATOM    517  OE2 GLU A  35      43.820  43.710  47.570  1.00  0.00           O
ATOM    518  C   GLU A  35      46.160  39.550  50.370  1.00  0.00           C
ATOM    519  O   GLU A  35      45.270  38.830  49.910  1.00  0.00           O
ATOM    520  N   GLY A  36      46.800  39.110  51.470  1.00  0.00           N
ATOM    521  HN  GLY A  36      47.640  39.550  51.770  1.00  0.00           H
ATOM    522  CA  GLY A  36      46.610  37.870  52.160  1.00  0.00           C
ATOM    523  HA1 GLY A  36      45.710  37.900  52.770  1.00  0.00           H
ATOM    524  HA2 GLY A  36      46.720  37.120  51.400  1.00  0.00           H
ATOM    525  C   GLY A  36      47.820  37.810  53.020  1.00  0.00           C
ATOM    526  O   GLY A  36      48.290  38.780  53.620  1.00  0.00           O
ATOM    527  N   VAL A  37      48.360  36.600  53.270  1.00  0.00           N
ATOM    528  HN  VAL A  37      47.890  35.770  52.970  1.00  0.00           H
ATOM    529  CA  VAL A  37      49.530  36.340  54.050  1.00  0.00           C
ATOM    530  HA  VAL A  37      49.320  36.400  55.100  1.00  0.00           H
ATOM    531  CB  VAL A  37      49.850  34.880  53.900  1.00  0.00           C
ATOM    532  HB  VAL A  37      50.720  34.720  54.570  1.00  0.00           H
ATOM    533  CG1 VAL A  37      48.740  33.930  54.360  1.00  0.00           C
ATOM    534 HG11 VAL A  37      47.860  33.970  53.680  1.00  0.00           H
ATOM    535 HG12 VAL A  37      49.190  32.910  54.400  1.00  0.00           H
ATOM    536 HG13 VAL A  37      48.420  34.150  55.400  1.00  0.00           H
ATOM    537  CG2 VAL A  37      50.200  34.530  52.450  1.00  0.00           C
ATOM    538 HG21 VAL A  37      51.160  35.010  52.170  1.00  0.00           H
ATOM    539 HG22 VAL A  37      50.380  33.430  52.390  1.00  0.00           H
ATOM    540 HG23 VAL A  37      49.300  34.550  51.790  1.00  0.00           H
ATOM    541  C   VAL A  37      50.680  37.260  53.830  1.00  0.00           C
ATOM    542  O   VAL A  37      51.140  37.570  52.730  1.00  0.00           O
ATOM    543  N   LEU A  38      51.120  37.830  54.970  1.00  0.00           N
ATOM    544  HN  LEU A  38      50.650  37.500  55.790  1.00  0.00           H
ATOM    545  CA  LEU A  38      52.170  38.780  55.130  1.00  0.00           C
ATOM    546  HA  LEU A  38      51.980  39.380  56.010  1.00  0.00           H
ATOM    547  CB  LEU A  38      53.450  38.070  55.590  1.00  0.00           C
ATOM    548  HB1 LEU A  38      54.150  38.910  55.770  1.00  0.00           H
ATOM    549  HB2 LEU A  38      53.840  37.470  54.740  1.00  0.00           H
ATOM    550  CG  LEU A  38      53.480  37.180  56.850  1.00  0.00           C
ATOM    551  HG  LEU A  38      52.760  36.370  56.600  1.00  0.00           H
ATOM    552  CD1 LEU A  38      54.830  36.440  56.890  1.00  0.00           C
ATOM    553 HD11 LEU A  38      54.750  35.650  56.110  1.00  0.00           H
ATOM    554 HD12 LEU A  38      55.770  37.010  56.750  1.00  0.00           H
ATOM    555 HD13 LEU A  38      54.900  35.820  57.810  1.00  0.00           H
ATOM    556  CD2 LEU A  38      53.140  37.820  58.210  1.00  0.00           C
ATOM    557 HD21 LEU A  38      53.200  36.970  58.920  1.00  0.00           H
ATOM    558 HD22 LEU A  38      53.910  38.580  58.440  1.00  0.00           H
ATOM    559 HD23 LEU A  38      52.150  38.310  58.070  1.00  0.00           H
ATOM    560  C   LEU A  38      52.240  39.860  54.110  1.00  0.00           C
ATOM    561  O   LEU A  38      53.270  40.380  53.690  1.00  0.00           O
ATOM    562  N   TYR A  39      51.070  40.330  53.620  1.00  0.00           N
ATOM    563  HN  TYR A  39      50.230  39.840  53.850  1.00  0.00           H
ATOM    564  CA  TYR A  39      50.870  41.410  52.710  1.00  0.00           C
ATOM    565  HA  TYR A  39      51.400  41.190  51.800  1.00  0.00           H
ATOM    566  CB  TYR A  39      49.390  41.530  52.310  1.00  0.00           C
ATOM    567  HB1 TYR A  39      48.790  41.550  53.240  1.00  0.00           H
ATOM    568  HB2 TYR A  39      49.020  40.690  51.670  1.00  0.00           H
ATOM    569  CG  TYR A  39      48.980  42.720  51.510  1.00  0.00           C
ATOM    570  CD1 TYR A  39      48.150  43.660  52.090  1.00  0.00           C
ATOM    571  HD1 TYR A  39      47.660  43.440  53.030  1.00  0.00           H
ATOM    572  CE1 TYR A  39      47.880  44.840  51.460  1.00  0.00           C
ATOM    573  HE1 TYR A  39      47.380  45.650  51.970  1.00  0.00           H
ATOM    574  CZ  TYR A  39      48.390  45.010  50.190  1.00  0.00           C
ATOM    575  OH  TYR A  39      48.250  46.210  49.470  1.00  0.00           O
ATOM    576  HH  TYR A  39      47.480  46.660  49.830  1.00  0.00           H
ATOM    577  CD2 TYR A  39      49.510  42.940  50.270  1.00  0.00           C
ATOM    578  HD2 TYR A  39      50.160  42.230  49.760  1.00  0.00           H
ATOM    579  CE2 TYR A  39      49.200  44.090  49.570  1.00  0.00           C
ATOM    580  HE2 TYR A  39      49.630  44.200  48.590  1.00  0.00           H
ATOM    581  C   TYR A  39      51.420  42.720  53.160  1.00  0.00           C
ATOM    582  O   TYR A  39      51.340  43.140  54.320  1.00  0.00           O
ATOM    583  N   VAL A  40      51.940  43.540  52.230  1.00  0.00           N
ATOM    584  HN  VAL A  40      52.010  43.190  51.300  1.00  0.00           H
ATOM    585  CA  VAL A  40      52.740  44.710  52.430  1.00  0.00           C
ATOM    586  HA  VAL A  40      53.420  44.570  53.260  1.00  0.00           H
ATOM    587  CB  VAL A  40      53.460  45.070  51.160  1.00  0.00           C
ATOM    588  HB  VAL A  40      54.080  44.220  50.800  1.00  0.00           H
ATOM    589  CG1 VAL A  40      52.650  45.630  49.980  1.00  0.00           C
ATOM    590 HG11 VAL A  40      53.300  45.690  49.090  1.00  0.00           H
ATOM    591 HG12 VAL A  40      51.760  44.960  49.890  1.00  0.00           H
ATOM    592 HG13 VAL A  40      52.290  46.660  50.190  1.00  0.00           H
ATOM    593  CG2 VAL A  40      54.590  46.090  51.380  1.00  0.00           C
ATOM    594 HG21 VAL A  40      55.180  45.580  52.170  1.00  0.00           H
ATOM    595 HG22 VAL A  40      55.210  46.200  50.460  1.00  0.00           H
ATOM    596 HG23 VAL A  40      54.250  47.120  51.600  1.00  0.00           H
ATOM    597  C   VAL A  40      51.960  45.930  52.770  1.00  0.00           C
ATOM    598  O   VAL A  40      52.490  46.860  53.370  1.00  0.00           O
ATOM    599  N   GLY A  41      50.660  46.100  52.450  1.00  0.00           N
ATOM    600  HN  GLY A  41      50.170  45.370  51.990  1.00  0.00           H
ATOM    601  CA  GLY A  41      49.800  47.160  52.880  1.00  0.00           C
ATOM    602  HA1 GLY A  41      48.810  46.760  52.790  1.00  0.00           H
ATOM    603  HA2 GLY A  41      49.970  47.430  53.910  1.00  0.00           H
ATOM    604  C   GLY A  41      49.800  48.420  52.080  1.00  0.00           C
ATOM    605  O   GLY A  41      48.750  49.050  51.960  1.00  0.00           O
ATOM    606  N   SER A  42      50.960  48.960  51.670  1.00  0.00           N
ATOM    607  HN  SER A  42      51.860  48.630  51.940  1.00  0.00           H
ATOM    608  CA  SER A  42      51.120  50.030  50.740  1.00  0.00           C
ATOM    609  HA  SER A  42      50.420  50.780  51.090  1.00  0.00           H
ATOM    610  CB  SER A  42      52.530  50.660  50.820  1.00  0.00           C
ATOM    611  HB1 SER A  42      52.620  51.610  50.250  1.00  0.00           H
ATOM    612  HB2 SER A  42      53.410  50.040  50.550  1.00  0.00           H
ATOM    613  OG  SER A  42      52.770  51.060  52.170  1.00  0.00           O
ATOM    614  HG1 SER A  42      52.140  51.750  52.370  1.00  0.00           H
ATOM    615  C   SER A  42      50.700  49.810  49.330  1.00  0.00           C
ATOM    616  O   SER A  42      51.510  49.790  48.410  1.00  0.00           O
ATOM    617  N   LYS A  43      49.400  49.530  49.120  1.00  0.00           N
ATOM    618  HN  LYS A  43      48.720  49.480  49.850  1.00  0.00           H
ATOM    619  CA  LYS A  43      48.820  49.270  47.840  1.00  0.00           C
ATOM    620  HA  LYS A  43      49.250  48.400  47.370  1.00  0.00           H
ATOM    621  CB  LYS A  43      47.340  48.870  47.950  1.00  0.00           C
ATOM    622  HB1 LYS A  43      46.740  49.800  48.110  1.00  0.00           H
ATOM    623  HB2 LYS A  43      47.150  48.380  48.930  1.00  0.00           H
ATOM    624  CG  LYS A  43      46.820  48.150  46.700  1.00  0.00           C
ATOM    625  HG1 LYS A  43      47.500  47.320  46.420  1.00  0.00           H
ATOM    626  HG2 LYS A  43      46.820  48.880  45.870  1.00  0.00           H
ATOM    627  CD  LYS A  43      45.440  47.520  46.910  1.00  0.00           C
ATOM    628  HD1 LYS A  43      45.490  46.940  47.860  1.00  0.00           H
ATOM    629  HD2 LYS A  43      44.760  48.370  47.080  1.00  0.00           H
ATOM    630  CE  LYS A  43      44.880  46.590  45.820  1.00  0.00           C
ATOM    631  HE1 LYS A  43      45.510  45.760  45.440  1.00  0.00           H
ATOM    632  HE2 LYS A  43      44.660  47.240  44.950  1.00  0.00           H
ATOM    633  NZ  LYS A  43      43.540  46.060  46.140  1.00  0.00           N
ATOM    634  HZ1 LYS A  43      43.120  45.710  45.260  1.00  0.00           H
ATOM    635  HZ2 LYS A  43      43.650  45.240  46.770  1.00  0.00           H
ATOM    636  HZ3 LYS A  43      42.880  46.770  46.530  1.00  0.00           H
ATOM    637  C   LYS A  43      49.000  50.430  46.910  1.00  0.00           C
ATOM    638  O   LYS A  43      49.000  51.610  47.260  1.00  0.00           O
ATOM    639  N   THR A  44      49.320  50.190  45.630  1.00  0.00           N
ATOM    640  HN  THR A  44      49.340  49.250  45.300  1.00  0.00           H
ATOM    641  CA  THR A  44      49.670  51.210  44.690  1.00  0.00           C
ATOM    642  HA  THR A  44      50.490  51.730  45.160  1.00  0.00           H
ATOM    643  CB  THR A  44      50.210  50.740  43.370  1.00  0.00           C
ATOM    644  HB  THR A  44      50.340  51.600  42.680  1.00  0.00           H
ATOM    645  OG1 THR A  44      49.340  49.780  42.800  1.00  0.00           O
ATOM    646  HG1 THR A  44      49.400  48.940  43.270  1.00  0.00           H
ATOM    647  CG2 THR A  44      51.560  50.030  43.570  1.00  0.00           C
ATOM    648 HG21 THR A  44      51.390  48.990  43.940  1.00  0.00           H
ATOM    649 HG22 THR A  44      52.110  49.970  42.610  1.00  0.00           H
ATOM    650 HG23 THR A  44      52.210  50.650  44.230  1.00  0.00           H
ATOM    651  C   THR A  44      48.610  52.230  44.460  1.00  0.00           C
ATOM    652  O   THR A  44      47.450  51.880  44.250  1.00  0.00           O
ATOM    653  N   LYS A  45      48.950  53.530  44.410  1.00  0.00           N
ATOM    654  HN  LYS A  45      49.910  53.740  44.590  1.00  0.00           H
ATOM    655  CA  LYS A  45      48.040  54.610  44.220  1.00  0.00           C
ATOM    656  HA  LYS A  45      47.240  54.550  44.940  1.00  0.00           H
ATOM    657  CB  LYS A  45      48.870  55.900  44.330  1.00  0.00           C
ATOM    658  HB1 LYS A  45      49.700  55.830  43.600  1.00  0.00           H
ATOM    659  HB2 LYS A  45      49.290  55.610  45.320  1.00  0.00           H
ATOM    660  CG  LYS A  45      48.240  57.290  44.470  1.00  0.00           C
ATOM    661  HG1 LYS A  45      47.850  57.470  43.450  1.00  0.00           H
ATOM    662  HG2 LYS A  45      49.050  58.030  44.640  1.00  0.00           H
ATOM    663  CD  LYS A  45      47.300  57.340  45.680  1.00  0.00           C
ATOM    664  HD1 LYS A  45      46.540  56.550  45.480  1.00  0.00           H
ATOM    665  HD2 LYS A  45      47.870  57.080  46.590  1.00  0.00           H
ATOM    666  CE  LYS A  45      46.710  58.710  46.020  1.00  0.00           C
ATOM    667  HE1 LYS A  45      47.570  59.410  46.050  1.00  0.00           H
ATOM    668  HE2 LYS A  45      46.270  58.710  47.040  1.00  0.00           H
ATOM    669  NZ  LYS A  45      45.720  59.110  44.990  1.00  0.00           N
ATOM    670  HZ1 LYS A  45      46.040  58.590  44.150  1.00  0.00           H
ATOM    671  HZ2 LYS A  45      44.720  58.830  45.100  1.00  0.00           H
ATOM    672  HZ3 LYS A  45      45.730  60.120  44.760  1.00  0.00           H
ATOM    673  C   LYS A  45      47.380  54.490  42.890  1.00  0.00           C
ATOM    674  O   LYS A  45      48.010  54.210  41.870  1.00  0.00           O
ATOM    675  N   GLU A  46      46.040  54.560  42.930  1.00  0.00           N
ATOM    676  HN  GLU A  46      45.610  54.830  43.790  1.00  0.00           H
ATOM    677  CA  GLU A  46      45.190  54.280  41.810  1.00  0.00           C
ATOM    678  HA  GLU A  46      44.200  54.490  42.180  1.00  0.00           H
ATOM    679  CB  GLU A  46      45.310  55.410  40.780  1.00  0.00           C
ATOM    680  HB1 GLU A  46      44.720  55.100  39.890  1.00  0.00           H
ATOM    681  HB2 GLU A  46      46.330  55.640  40.380  1.00  0.00           H
ATOM    682  CG  GLU A  46      44.680  56.780  41.020  1.00  0.00           C
ATOM    683  HG1 GLU A  46      43.570  56.780  40.920  1.00  0.00           H
ATOM    684  HG2 GLU A  46      44.940  57.600  40.310  1.00  0.00           H
ATOM    685  CD  GLU A  46      45.030  57.380  42.370  1.00  0.00           C
ATOM    686  OE1 GLU A  46      44.400  56.910  43.360  1.00  0.00           O
ATOM    687  OE2 GLU A  46      45.880  58.290  42.570  1.00  0.00           O
ATOM    688  C   GLU A  46      45.280  52.930  41.190  1.00  0.00           C
ATOM    689  O   GLU A  46      44.630  52.450  40.260  1.00  0.00           O
ATOM    690  N   GLY A  47      46.050  52.010  41.800  1.00  0.00           N
ATOM    691  HN  GLY A  47      46.330  52.220  42.730  1.00  0.00           H
ATOM    692  CA  GLY A  47      46.300  50.690  41.320  1.00  0.00           C
ATOM    693  HA1 GLY A  47      46.880  50.180  42.080  1.00  0.00           H
ATOM    694  HA2 GLY A  47      45.410  50.130  41.090  1.00  0.00           H
ATOM    695  C   GLY A  47      47.250  50.610  40.180  1.00  0.00           C
ATOM    696  O   GLY A  47      47.240  49.580  39.500  1.00  0.00           O
ATOM    697  N   VAL A  48      48.120  51.600  39.950  1.00  0.00           N
ATOM    698  HN  VAL A  48      48.150  52.430  40.500  1.00  0.00           H
ATOM    699  CA  VAL A  48      49.130  51.580  38.930  1.00  0.00           C
ATOM    700  HA  VAL A  48      48.650  51.080  38.100  1.00  0.00           H
ATOM    701  CB  VAL A  48      49.500  52.970  38.520  1.00  0.00           C
ATOM    702  HB  VAL A  48      49.740  53.560  39.430  1.00  0.00           H
ATOM    703  CG1 VAL A  48      50.640  52.940  37.490  1.00  0.00           C
ATOM    704 HG11 VAL A  48      51.470  52.600  38.140  1.00  0.00           H
ATOM    705 HG12 VAL A  48      50.400  52.300  36.610  1.00  0.00           H
ATOM    706 HG13 VAL A  48      50.820  53.930  37.030  1.00  0.00           H
ATOM    707  CG2 VAL A  48      48.340  53.700  37.820  1.00  0.00           C
ATOM    708 HG21 VAL A  48      48.160  53.260  36.810  1.00  0.00           H
ATOM    709 HG22 VAL A  48      47.420  53.860  38.410  1.00  0.00           H
ATOM    710 HG23 VAL A  48      48.670  54.740  37.600  1.00  0.00           H
ATOM    711  C   VAL A  48      50.270  50.700  39.330  1.00  0.00           C
ATOM    712  O   VAL A  48      51.120  50.990  40.170  1.00  0.00           O
ATOM    713  N   VAL A  49      50.400  49.510  38.710  1.00  0.00           N
ATOM    714  HN  VAL A  49      49.690  49.100  38.150  1.00  0.00           H
ATOM    715  CA  VAL A  49      51.510  48.650  38.970  1.00  0.00           C
ATOM    716  HA  VAL A  49      52.290  49.110  39.550  1.00  0.00           H
ATOM    717  CB  VAL A  49      51.140  47.390  39.690  1.00  0.00           C
ATOM    718  HB  VAL A  49      52.090  46.810  39.710  1.00  0.00           H
ATOM    719  CG1 VAL A  49      50.570  47.600  41.110  1.00  0.00           C
ATOM    720 HG11 VAL A  49      50.440  46.690  41.730  1.00  0.00           H
ATOM    721 HG12 VAL A  49      51.310  48.210  41.660  1.00  0.00           H
ATOM    722 HG13 VAL A  49      49.630  48.180  40.990  1.00  0.00           H
ATOM    723  CG2 VAL A  49      50.070  46.520  39.000  1.00  0.00           C
ATOM    724 HG21 VAL A  49      49.530  45.760  39.620  1.00  0.00           H
ATOM    725 HG22 VAL A  49      49.230  47.130  38.630  1.00  0.00           H
ATOM    726 HG23 VAL A  49      50.530  45.850  38.240  1.00  0.00           H
ATOM    727  C   VAL A  49      52.160  48.440  37.640  1.00  0.00           C
ATOM    728  O   VAL A  49      53.380  48.560  37.590  1.00  0.00           O
ATOM    729  N   HIS A  50      51.450  48.130  36.540  1.00  0.00           N
ATOM    730  HN  HIS A  50      50.510  47.910  36.760  1.00  0.00           H
ATOM    731  CA  HIS A  50      52.030  47.860  35.260  1.00  0.00           C
ATOM    732  HA  HIS A  50      52.920  47.280  35.420  1.00  0.00           H
ATOM    733  CB  HIS A  50      51.190  46.900  34.390  1.00  0.00           C
ATOM    734  HB1 HIS A  50      51.660  46.720  33.400  1.00  0.00           H
ATOM    735  HB2 HIS A  50      50.210  47.390  34.250  1.00  0.00           H
ATOM    736  ND1 HIS A  50      51.840  44.560  35.000  1.00  0.00           N
ATOM    737  CG  HIS A  50      50.900  45.570  35.010  1.00  0.00           C
ATOM    738  CE1 HIS A  50      51.300  43.480  35.530  1.00  0.00           C
ATOM    739  HE1 HIS A  50      51.810  42.540  35.770  1.00  0.00           H
ATOM    740  NE2 HIS A  50      50.000  43.740  35.800  1.00  0.00           N
ATOM    741  HE2 HIS A  50      49.350  43.080  36.180  1.00  0.00           H
ATOM    742  CD2 HIS A  50      49.740  45.070  35.520  1.00  0.00           C
ATOM    743  HD2 HIS A  50      48.770  45.510  35.720  1.00  0.00           H
ATOM    744  C   HIS A  50      52.380  49.080  34.490  1.00  0.00           C
ATOM    745  O   HIS A  50      51.540  49.820  33.980  1.00  0.00           O
ATOM    746  N   GLY A  51      53.700  49.320  34.330  1.00  0.00           N
ATOM    747  HN  GLY A  51      54.400  48.640  34.530  1.00  0.00           H
ATOM    748  CA  GLY A  51      54.210  50.570  33.860  1.00  0.00           C
ATOM    749  HA1 GLY A  51      53.790  50.920  32.930  1.00  0.00           H
ATOM    750  HA2 GLY A  51      54.010  51.270  34.650  1.00  0.00           H
ATOM    751  C   GLY A  51      55.700  50.490  33.720  1.00  0.00           C
ATOM    752  O   GLY A  51      56.290  49.420  33.570  1.00  0.00           O
ATOM    753  N   VAL A  52      56.420  51.620  33.640  1.00  0.00           N
ATOM    754  HN  VAL A  52      55.950  52.490  33.510  1.00  0.00           H
ATOM    755  CA  VAL A  52      57.800  51.680  33.290  1.00  0.00           C
ATOM    756  HA  VAL A  52      58.200  50.690  33.100  1.00  0.00           H
ATOM    757  CB  VAL A  52      58.050  52.570  32.110  1.00  0.00           C
ATOM    758  HB  VAL A  52      57.920  53.620  32.450  1.00  0.00           H
ATOM    759  CG1 VAL A  52      59.480  52.340  31.590  1.00  0.00           C
ATOM    760 HG11 VAL A  52      60.260  52.520  32.360  1.00  0.00           H
ATOM    761 HG12 VAL A  52      59.630  51.250  31.450  1.00  0.00           H
ATOM    762 HG13 VAL A  52      59.650  53.020  30.730  1.00  0.00           H
ATOM    763  CG2 VAL A  52      57.060  52.270  30.980  1.00  0.00           C
ATOM    764 HG21 VAL A  52      55.980  52.370  31.230  1.00  0.00           H
ATOM    765 HG22 VAL A  52      57.340  53.010  30.190  1.00  0.00           H
ATOM    766 HG23 VAL A  52      57.250  51.250  30.570  1.00  0.00           H
ATOM    767  C   VAL A  52      58.450  52.200  34.530  1.00  0.00           C
ATOM    768  O   VAL A  52      58.070  53.250  35.060  1.00  0.00           O
ATOM    769  N   ALA A  53      59.460  51.510  35.090  1.00  0.00           N
ATOM    770  HN  ALA A  53      59.790  50.620  34.770  1.00  0.00           H
ATOM    771  CA  ALA A  53      60.270  51.970  36.170  1.00  0.00           C
ATOM    772  HA  ALA A  53      59.750  52.300  37.060  1.00  0.00           H
ATOM    773  CB  ALA A  53      61.290  50.880  36.540  1.00  0.00           C
ATOM    774  HB1 ALA A  53      60.720  49.940  36.690  1.00  0.00           H
ATOM    775  HB2 ALA A  53      62.050  50.680  35.760  1.00  0.00           H
ATOM    776  HB3 ALA A  53      61.740  51.120  37.520  1.00  0.00           H
ATOM    777  C   ALA A  53      61.110  53.130  35.770  1.00  0.00           C
ATOM    778  O   ALA A  53      61.050  53.530  34.600  1.00  0.00           O
ATOM    779  N   THR A  54      61.900  53.840  36.590  1.00  0.00           N
ATOM    780  HN  THR A  54      62.020  53.410  37.480  1.00  0.00           H
ATOM    781  CA  THR A  54      62.690  54.960  36.200  1.00  0.00           C
ATOM    782  HA  THR A  54      62.610  55.180  35.140  1.00  0.00           H
ATOM    783  CB  THR A  54      62.140  56.190  36.870  1.00  0.00           C
ATOM    784  HB  THR A  54      62.830  57.060  36.790  1.00  0.00           H
ATOM    785  OG1 THR A  54      61.720  56.030  38.210  1.00  0.00           O
ATOM    786  HG1 THR A  54      60.760  55.990  38.190  1.00  0.00           H
ATOM    787  CG2 THR A  54      60.920  56.580  36.030  1.00  0.00           C
ATOM    788 HG21 THR A  54      61.160  56.680  34.950  1.00  0.00           H
ATOM    789 HG22 THR A  54      60.160  55.770  36.160  1.00  0.00           H
ATOM    790 HG23 THR A  54      60.370  57.470  36.400  1.00  0.00           H
ATOM    791  C   THR A  54      64.070  54.710  36.700  1.00  0.00           C
ATOM    792  O   THR A  54      64.160  53.820  37.550  1.00  0.00           O
ATOM    793  N   VAL A  55      65.120  55.390  36.190  1.00  0.00           N
ATOM    794  HN  VAL A  55      64.910  56.140  35.570  1.00  0.00           H
ATOM    795  CA  VAL A  55      66.520  55.180  36.410  1.00  0.00           C
ATOM    796  HA  VAL A  55      66.690  54.300  35.800  1.00  0.00           H
ATOM    797  CB  VAL A  55      67.370  56.320  35.960  1.00  0.00           C
ATOM    798  HB  VAL A  55      68.350  55.850  35.730  1.00  0.00           H
ATOM    799  CG1 VAL A  55      66.890  57.090  34.720  1.00  0.00           C
ATOM    800 HG11 VAL A  55      66.440  56.440  33.940  1.00  0.00           H
ATOM    801 HG12 VAL A  55      65.990  57.680  34.970  1.00  0.00           H
ATOM    802 HG13 VAL A  55      67.650  57.740  34.240  1.00  0.00           H
ATOM    803  CG2 VAL A  55      67.520  57.400  37.040  1.00  0.00           C
ATOM    804 HG21 VAL A  55      68.270  57.160  37.820  1.00  0.00           H
ATOM    805 HG22 VAL A  55      67.890  58.350  36.590  1.00  0.00           H
ATOM    806 HG23 VAL A  55      66.560  57.560  37.590  1.00  0.00           H
ATOM    807  C   VAL A  55      67.080  54.650  37.680  1.00  0.00           C
ATOM    808  O   VAL A  55      66.520  54.880  38.760  1.00  0.00           O
ATOM    809  N   ALA A  56      68.230  53.970  37.660  1.00  0.00           N
ATOM    810  HN  ALA A  56      68.740  53.740  36.840  1.00  0.00           H
ATOM    811  CA  ALA A  56      68.890  53.480  38.840  1.00  0.00           C
ATOM    812  HA  ALA A  56      68.220  52.910  39.470  1.00  0.00           H
ATOM    813  CB  ALA A  56      69.970  52.470  38.410  1.00  0.00           C
ATOM    814  HB1 ALA A  56      69.540  51.670  37.760  1.00  0.00           H
ATOM    815  HB2 ALA A  56      70.810  52.960  37.870  1.00  0.00           H
ATOM    816  HB3 ALA A  56      70.450  52.040  39.310  1.00  0.00           H
ATOM    817  C   ALA A  56      69.530  54.560  39.640  1.00  0.00           C
ATOM    818  O   ALA A  56      70.270  55.420  39.170  1.00  0.00           O
ATOM    819  N   GLU A  57      69.100  54.590  40.920  1.00  0.00           N
ATOM    820  HN  GLU A  57      68.290  54.050  41.130  1.00  0.00           H
ATOM    821  CA  GLU A  57      69.660  55.290  42.030  1.00  0.00           C
ATOM    822  HA  GLU A  57      69.620  56.350  41.850  1.00  0.00           H
ATOM    823  CB  GLU A  57      68.770  55.050  43.260  1.00  0.00           C
ATOM    824  HB1 GLU A  57      68.970  54.020  43.610  1.00  0.00           H
ATOM    825  HB2 GLU A  57      67.700  55.260  43.030  1.00  0.00           H
ATOM    826  CG  GLU A  57      69.170  55.970  44.420  1.00  0.00           C
ATOM    827  HG1 GLU A  57      69.230  57.030  44.120  1.00  0.00           H
ATOM    828  HG2 GLU A  57      70.210  55.820  44.770  1.00  0.00           H
ATOM    829  CD  GLU A  57      68.240  55.770  45.600  1.00  0.00           C
ATOM    830  OE1 GLU A  57      67.340  56.610  45.870  1.00  0.00           O
ATOM    831  OE2 GLU A  57      68.360  54.760  46.350  1.00  0.00           O
ATOM    832  C   GLU A  57      71.040  54.850  42.380  1.00  0.00           C
ATOM    833  O   GLU A  57      71.900  55.660  42.730  1.00  0.00           O
ATOM    834  N   LYS A  58      71.390  53.570  42.130  1.00  0.00           N
ATOM    835  HN  LYS A  58      70.750  52.960  41.670  1.00  0.00           H
ATOM    836  CA  LYS A  58      72.730  53.100  42.300  1.00  0.00           C
ATOM    837  HA  LYS A  58      73.430  53.870  42.610  1.00  0.00           H
ATOM    838  CB  LYS A  58      72.810  51.910  43.260  1.00  0.00           C
ATOM    839  HB1 LYS A  58      73.810  51.430  43.240  1.00  0.00           H
ATOM    840  HB2 LYS A  58      72.160  51.050  42.970  1.00  0.00           H
ATOM    841  CG  LYS A  58      72.600  52.340  44.720  1.00  0.00           C
ATOM    842  HG1 LYS A  58      73.290  53.180  44.930  1.00  0.00           H
ATOM    843  HG2 LYS A  58      73.030  51.520  45.330  1.00  0.00           H
ATOM    844  CD  LYS A  58      71.170  52.580  45.200  1.00  0.00           C
ATOM    845  HD1 LYS A  58      71.040  53.660  44.980  1.00  0.00           H
ATOM    846  HD2 LYS A  58      70.420  51.960  44.670  1.00  0.00           H
ATOM    847  CE  LYS A  58      70.980  52.390  46.710  1.00  0.00           C
ATOM    848  HE1 LYS A  58      71.800  52.730  47.370  1.00  0.00           H
ATOM    849  HE2 LYS A  58      70.920  51.290  46.850  1.00  0.00           H
ATOM    850  NZ  LYS A  58      69.750  52.860  47.380  1.00  0.00           N
ATOM    851  HZ1 LYS A  58      69.930  53.050  48.390  1.00  0.00           H
ATOM    852  HZ2 LYS A  58      69.430  53.740  46.910  1.00  0.00           H
ATOM    853  HZ3 LYS A  58      68.990  52.160  47.280  1.00  0.00           H
ATOM    854  C   LYS A  58      73.300  52.720  40.980  1.00  0.00           C
ATOM    855  O   LYS A  58      72.700  52.150  40.070  1.00  0.00           O
ATOM    856  N   THR A  59      74.570  53.120  40.800  1.00  0.00           N
ATOM    857  HN  THR A  59      74.910  53.610  41.610  1.00  0.00           H
ATOM    858  CA  THR A  59      75.450  52.890  39.690  1.00  0.00           C
ATOM    859  HA  THR A  59      74.900  52.750  38.780  1.00  0.00           H
ATOM    860  CB  THR A  59      76.420  54.030  39.550  1.00  0.00           C
ATOM    861  HB  THR A  59      77.070  53.950  38.650  1.00  0.00           H
ATOM    862  OG1 THR A  59      77.310  54.210  40.640  1.00  0.00           O
ATOM    863  HG1 THR A  59      76.650  54.120  41.340  1.00  0.00           H
ATOM    864  CG2 THR A  59      75.610  55.330  39.390  1.00  0.00           C
ATOM    865 HG21 THR A  59      75.040  55.570  40.300  1.00  0.00           H
ATOM    866 HG22 THR A  59      76.350  56.160  39.340  1.00  0.00           H
ATOM    867 HG23 THR A  59      74.970  55.340  38.480  1.00  0.00           H
ATOM    868  C   THR A  59      76.220  51.640  39.950  1.00  0.00           C
ATOM    869  O   THR A  59      76.230  51.090  41.050  1.00  0.00           O
ATOM    870  N   LYS A  60      76.970  51.150  38.950  1.00  0.00           N
ATOM    871  HN  LYS A  60      76.810  51.450  38.010  1.00  0.00           H
ATOM    872  CA  LYS A  60      77.980  50.160  39.110  1.00  0.00           C
ATOM    873  HA  LYS A  60      77.460  49.270  39.450  1.00  0.00           H
ATOM    874  CB  LYS A  60      78.690  49.980  37.760  1.00  0.00           C
ATOM    875  HB1 LYS A  60      78.910  51.040  37.500  1.00  0.00           H
ATOM    876  HB2 LYS A  60      78.020  49.640  36.940  1.00  0.00           H
ATOM    877  CG  LYS A  60      79.870  49.010  37.780  1.00  0.00           C
ATOM    878  HG1 LYS A  60      79.490  48.020  38.120  1.00  0.00           H
ATOM    879  HG2 LYS A  60      80.680  49.180  38.530  1.00  0.00           H
ATOM    880  CD  LYS A  60      80.530  48.870  36.410  1.00  0.00           C
ATOM    881  HD1 LYS A  60      81.350  48.140  36.590  1.00  0.00           H
ATOM    882  HD2 LYS A  60      79.820  48.400  35.700  1.00  0.00           H
ATOM    883  CE  LYS A  60      81.080  50.160  35.790  1.00  0.00           C
ATOM    884  HE1 LYS A  60      81.720  50.800  36.440  1.00  0.00           H
ATOM    885  HE2 LYS A  60      80.170  50.660  35.400  1.00  0.00           H
ATOM    886  NZ  LYS A  60      81.990  49.870  34.670  1.00  0.00           N
ATOM    887  HZ1 LYS A  60      81.640  49.190  33.960  1.00  0.00           H
ATOM    888  HZ2 LYS A  60      82.290  50.720  34.150  1.00  0.00           H
ATOM    889  HZ3 LYS A  60      82.880  49.460  35.000  1.00  0.00           H
ATOM    890  C   LYS A  60      78.970  50.210  40.230  1.00  0.00           C
ATOM    891  O   LYS A  60      78.970  49.210  40.950  1.00  0.00           O
ATOM    892  N   GLU A  61      79.580  51.380  40.490  1.00  0.00           N
ATOM    893  HN  GLU A  61      79.550  52.150  39.860  1.00  0.00           H
ATOM    894  CA  GLU A  61      80.470  51.630  41.580  1.00  0.00           C
ATOM    895  HA  GLU A  61      81.290  50.930  41.650  1.00  0.00           H
ATOM    896  CB  GLU A  61      80.920  53.090  41.430  1.00  0.00           C
ATOM    897  HB1 GLU A  61      79.970  53.670  41.460  1.00  0.00           H
ATOM    898  HB2 GLU A  61      81.280  53.040  40.370  1.00  0.00           H
ATOM    899  CG  GLU A  61      82.000  53.490  42.440  1.00  0.00           C
ATOM    900  HG1 GLU A  61      82.600  52.650  42.850  1.00  0.00           H
ATOM    901  HG2 GLU A  61      81.560  53.900  43.380  1.00  0.00           H
ATOM    902  CD  GLU A  61      82.920  54.620  42.010  1.00  0.00           C
ATOM    903  OE1 GLU A  61      84.100  54.400  41.630  1.00  0.00           O
ATOM    904  OE2 GLU A  61      82.440  55.780  41.980  1.00  0.00           O
ATOM    905  C   GLU A  61      79.850  51.510  42.930  1.00  0.00           C
ATOM    906  O   GLU A  61      80.390  50.940  43.880  1.00  0.00           O
ATOM    907  N   GLN A  62      78.530  51.740  43.070  1.00  0.00           N
ATOM    908  HN  GLN A  62      77.960  51.970  42.290  1.00  0.00           H
ATOM    909  CA  GLN A  62      77.750  51.570  44.260  1.00  0.00           C
ATOM    910  HA  GLN A  62      78.450  51.740  45.070  1.00  0.00           H
ATOM    911  CB  GLN A  62      76.610  52.590  44.280  1.00  0.00           C
ATOM    912  HB1 GLN A  62      76.090  52.420  45.250  1.00  0.00           H
ATOM    913  HB2 GLN A  62      75.900  52.410  43.440  1.00  0.00           H
ATOM    914  CG  GLN A  62      77.100  54.030  44.490  1.00  0.00           C
ATOM    915  HG1 GLN A  62      78.120  54.050  44.060  1.00  0.00           H
ATOM    916  HG2 GLN A  62      77.200  54.300  45.560  1.00  0.00           H
ATOM    917  CD  GLN A  62      76.340  55.150  43.790  1.00  0.00           C
ATOM    918  OE1 GLN A  62      75.570  54.850  42.880  1.00  0.00           O
ATOM    919  NE2 GLN A  62      76.540  56.450  44.150  1.00  0.00           N
ATOM    920 HE21 GLN A  62      76.940  56.710  45.030  1.00  0.00           H
ATOM    921 HE22 GLN A  62      76.090  57.100  43.550  1.00  0.00           H
ATOM    922  C   GLN A  62      77.230  50.210  44.580  1.00  0.00           C
ATOM    923  O   GLN A  62      76.660  50.070  45.660  1.00  0.00           O
ATOM    924  N   VAL A  63      77.410  49.230  43.680  1.00  0.00           N
ATOM    925  HN  VAL A  63      77.830  49.380  42.780  1.00  0.00           H
ATOM    926  CA  VAL A  63      77.100  47.880  44.050  1.00  0.00           C
ATOM    927  HA  VAL A  63      76.430  47.940  44.890  1.00  0.00           H
ATOM    928  CB  VAL A  63      76.530  47.070  42.930  1.00  0.00           C
ATOM    929  HB  VAL A  63      77.270  46.940  42.110  1.00  0.00           H
ATOM    930  CG1 VAL A  63      76.010  45.720  43.450  1.00  0.00           C
ATOM    931 HG11 VAL A  63      75.470  45.240  42.610  1.00  0.00           H
ATOM    932 HG12 VAL A  63      76.750  44.940  43.730  1.00  0.00           H
ATOM    933 HG13 VAL A  63      75.290  45.820  44.290  1.00  0.00           H
ATOM    934  CG2 VAL A  63      75.420  47.920  42.280  1.00  0.00           C
ATOM    935 HG21 VAL A  63      74.830  48.510  43.010  1.00  0.00           H
ATOM    936 HG22 VAL A  63      75.920  48.680  41.650  1.00  0.00           H
ATOM    937 HG23 VAL A  63      74.750  47.320  41.620  1.00  0.00           H
ATOM    938  C   VAL A  63      78.310  47.280  44.680  1.00  0.00           C
ATOM    939  O   VAL A  63      79.360  47.140  44.060  1.00  0.00           O
ATOM    940  N   THR A  64      78.250  46.810  45.940  1.00  0.00           N
ATOM    941  HN  THR A  64      77.350  46.740  46.370  1.00  0.00           H
ATOM    942  CA  THR A  64      79.330  46.320  46.740  1.00  0.00           C
ATOM    943  HA  THR A  64      80.030  45.940  46.010  1.00  0.00           H
ATOM    944  CB  THR A  64      79.830  47.330  47.730  1.00  0.00           C
ATOM    945  HB  THR A  64      79.970  48.310  47.220  1.00  0.00           H
ATOM    946  OG1 THR A  64      81.050  46.940  48.350  1.00  0.00           O
ATOM    947  HG1 THR A  64      81.700  47.150  47.670  1.00  0.00           H
ATOM    948  CG2 THR A  64      78.820  47.700  48.830  1.00  0.00           C
ATOM    949 HG21 THR A  64      77.960  48.280  48.420  1.00  0.00           H
ATOM    950 HG22 THR A  64      78.370  46.810  49.320  1.00  0.00           H
ATOM    951 HG23 THR A  64      79.330  48.370  49.560  1.00  0.00           H
ATOM    952  C   THR A  64      78.970  44.990  47.310  1.00  0.00           C
ATOM    953  O   THR A  64      77.820  44.680  47.610  1.00  0.00           O
ATOM    954  N   ASN A  65      79.960  44.100  47.510  1.00  0.00           N
ATOM    955  HN  ASN A  65      80.900  44.310  47.250  1.00  0.00           H
ATOM    956  CA  ASN A  65      79.830  42.760  47.980  1.00  0.00           C
ATOM    957  HA  ASN A  65      79.020  42.350  47.400  1.00  0.00           H
ATOM    958  CB  ASN A  65      81.100  41.920  47.760  1.00  0.00           C
ATOM    959  HB1 ASN A  65      81.760  42.130  48.620  1.00  0.00           H
ATOM    960  HB2 ASN A  65      81.440  42.240  46.750  1.00  0.00           H
ATOM    961  CG  ASN A  65      80.750  40.440  47.720  1.00  0.00           C
ATOM    962  OD1 ASN A  65      79.580  40.060  47.630  1.00  0.00           O
ATOM    963  ND2 ASN A  65      81.790  39.580  47.670  1.00  0.00           N
ATOM    964 HD21 ASN A  65      82.680  40.030  47.730  1.00  0.00           H
ATOM    965 HD22 ASN A  65      81.750  38.580  47.590  1.00  0.00           H
ATOM    966  C   ASN A  65      79.260  42.670  49.360  1.00  0.00           C
ATOM    967  O   ASN A  65      79.390  43.530  50.220  1.00  0.00           O
ATOM    968  N   VAL A  66      78.540  41.570  49.640  1.00  0.00           N
ATOM    969  HN  VAL A  66      78.460  40.740  49.090  1.00  0.00           H
ATOM    970  CA  VAL A  66      77.860  41.300  50.870  1.00  0.00           C
ATOM    971  HA  VAL A  66      78.000  42.180  51.490  1.00  0.00           H
ATOM    972  CB  VAL A  66      76.360  41.350  50.740  1.00  0.00           C
ATOM    973  HB  VAL A  66      75.850  41.240  51.720  1.00  0.00           H
ATOM    974  CG1 VAL A  66      75.850  42.660  50.130  1.00  0.00           C
ATOM    975 HG11 VAL A  66      76.190  42.760  49.070  1.00  0.00           H
ATOM    976 HG12 VAL A  66      74.760  42.820  50.280  1.00  0.00           H
ATOM    977 HG13 VAL A  66      76.430  43.500  50.560  1.00  0.00           H
ATOM    978  CG2 VAL A  66      75.760  40.190  49.940  1.00  0.00           C
ATOM    979 HG21 VAL A  66      76.200  40.100  48.920  1.00  0.00           H
ATOM    980 HG22 VAL A  66      75.980  39.210  50.400  1.00  0.00           H
ATOM    981 HG23 VAL A  66      74.660  40.370  49.890  1.00  0.00           H
ATOM    982  C   VAL A  66      78.450  40.040  51.390  1.00  0.00           C
ATOM    983  O   VAL A  66      78.620  38.990  50.760  1.00  0.00           O
ATOM    984  N   GLY A  67      78.880  40.070  52.660  1.00  0.00           N
ATOM    985  HN  GLY A  67      78.780  40.870  53.260  1.00  0.00           H
ATOM    986  CA  GLY A  67      79.660  38.970  53.150  1.00  0.00           C
ATOM    987  HA1 GLY A  67      78.880  38.280  53.420  1.00  0.00           H
ATOM    988  HA2 GLY A  67      80.330  38.590  52.400  1.00  0.00           H
ATOM    989  C   GLY A  67      80.370  39.290  54.420  1.00  0.00           C
ATOM    990  O   GLY A  67      80.260  40.410  54.920  1.00  0.00           O
ATOM    991  N   GLY A  68      81.190  38.370  54.950  1.00  0.00           N
ATOM    992  HN  GLY A  68      81.440  37.550  54.460  1.00  0.00           H
ATOM    993  CA  GLY A  68      81.770  38.550  56.250  1.00  0.00           C
ATOM    994  HA1 GLY A  68      81.120  39.160  56.850  1.00  0.00           H
ATOM    995  HA2 GLY A  68      81.900  37.560  56.660  1.00  0.00           H
ATOM    996  C   GLY A  68      83.070  39.290  56.330  1.00  0.00           C
ATOM    997  O   GLY A  68      84.130  38.780  56.680  1.00  0.00           O
ATOM    998  N   ALA A  69      82.950  40.580  55.960  1.00  0.00           N
ATOM    999  HN  ALA A  69      82.070  41.010  55.800  1.00  0.00           H
ATOM   1000  CA  ALA A  69      84.040  41.460  55.660  1.00  0.00           C
ATOM   1001  HA  ALA A  69      84.940  41.240  56.210  1.00  0.00           H
ATOM   1002  CB  ALA A  69      84.530  41.310  54.210  1.00  0.00           C
ATOM   1003  HB1 ALA A  69      83.630  41.380  53.560  1.00  0.00           H
ATOM   1004  HB2 ALA A  69      85.240  42.120  53.920  1.00  0.00           H
ATOM   1005  HB3 ALA A  69      84.990  40.300  54.120  1.00  0.00           H
ATOM   1006  C   ALA A  69      83.520  42.830  55.890  1.00  0.00           C
ATOM   1007  O   ALA A  69      82.320  43.050  56.040  1.00  0.00           O
ATOM   1008  N   VAL A  70      84.450  43.800  55.890  1.00  0.00           N
ATOM   1009  HN  VAL A  70      85.400  43.570  55.690  1.00  0.00           H
ATOM   1010  CA  VAL A  70      84.210  45.210  55.930  1.00  0.00           C
ATOM   1011  HA  VAL A  70      83.380  45.370  56.600  1.00  0.00           H
ATOM   1012  CB  VAL A  70      85.450  45.940  56.380  1.00  0.00           C
ATOM   1013  HB  VAL A  70      86.330  45.780  55.720  1.00  0.00           H
ATOM   1014  CG1 VAL A  70      85.260  47.460  56.500  1.00  0.00           C
ATOM   1015 HG11 VAL A  70      84.890  47.910  55.560  1.00  0.00           H
ATOM   1016 HG12 VAL A  70      84.550  47.610  57.340  1.00  0.00           H
ATOM   1017 HG13 VAL A  70      86.240  47.900  56.810  1.00  0.00           H
ATOM   1018  CG2 VAL A  70      85.840  45.460  57.790  1.00  0.00           C
ATOM   1019 HG21 VAL A  70      84.950  45.510  58.440  1.00  0.00           H
ATOM   1020 HG22 VAL A  70      86.250  44.430  57.770  1.00  0.00           H
ATOM   1021 HG23 VAL A  70      86.550  46.240  58.130  1.00  0.00           H
ATOM   1022  C   VAL A  70      83.700  45.550  54.570  1.00  0.00           C
ATOM   1023  O   VAL A  70      84.080  44.940  53.580  1.00  0.00           O
ATOM   1024  N   VAL A  71      82.810  46.550  54.470  1.00  0.00           N
ATOM   1025  HN  VAL A  71      82.630  47.110  55.280  1.00  0.00           H
ATOM   1026  CA  VAL A  71      82.420  47.150  53.230  1.00  0.00           C
ATOM   1027  HA  VAL A  71      82.150  46.290  52.630  1.00  0.00           H
ATOM   1028  CB  VAL A  71      81.150  47.930  53.410  1.00  0.00           C
ATOM   1029  HB  VAL A  71      80.500  47.240  54.000  1.00  0.00           H
ATOM   1030  CG1 VAL A  71      81.440  49.260  54.120  1.00  0.00           C
ATOM   1031 HG11 VAL A  71      81.850  50.010  53.410  1.00  0.00           H
ATOM   1032 HG12 VAL A  71      80.490  49.630  54.570  1.00  0.00           H
ATOM   1033 HG13 VAL A  71      82.150  49.090  54.960  1.00  0.00           H
ATOM   1034  CG2 VAL A  71      80.460  48.210  52.070  1.00  0.00           C
ATOM   1035 HG21 VAL A  71      80.120  47.330  51.480  1.00  0.00           H
ATOM   1036 HG22 VAL A  71      79.490  48.760  52.150  1.00  0.00           H
ATOM   1037 HG23 VAL A  71      81.150  48.650  51.330  1.00  0.00           H
ATOM   1038  C   VAL A  71      83.530  47.880  52.560  1.00  0.00           C
ATOM   1039  O   VAL A  71      84.340  48.580  53.170  1.00  0.00           O
ATOM   1040  N   THR A  72      83.620  47.600  51.250  1.00  0.00           N
ATOM   1041  HN  THR A  72      82.960  47.040  50.750  1.00  0.00           H
ATOM   1042  CA  THR A  72      84.780  47.930  50.470  1.00  0.00           C
ATOM   1043  HA  THR A  72      85.640  48.010  51.120  1.00  0.00           H
ATOM   1044  CB  THR A  72      85.170  46.840  49.530  1.00  0.00           C
ATOM   1045  HB  THR A  72      84.490  46.720  48.650  1.00  0.00           H
ATOM   1046  OG1 THR A  72      85.220  45.560  50.150  1.00  0.00           O
ATOM   1047  HG1 THR A  72      84.310  45.310  50.330  1.00  0.00           H
ATOM   1048  CG2 THR A  72      86.570  47.060  48.930  1.00  0.00           C
ATOM   1049 HG21 THR A  72      87.370  47.020  49.710  1.00  0.00           H
ATOM   1050 HG22 THR A  72      86.810  46.230  48.230  1.00  0.00           H
ATOM   1051 HG23 THR A  72      86.620  47.950  48.270  1.00  0.00           H
ATOM   1052  C   THR A  72      84.660  49.230  49.760  1.00  0.00           C
ATOM   1053  O   THR A  72      84.380  49.310  48.560  1.00  0.00           O
ATOM   1054  N   GLY A  73      85.050  50.320  50.440  1.00  0.00           N
ATOM   1055  HN  GLY A  73      85.320  50.230  51.400  1.00  0.00           H
ATOM   1056  CA  GLY A  73      84.880  51.620  49.850  1.00  0.00           C
ATOM   1057  HA1 GLY A  73      85.720  52.220  50.170  1.00  0.00           H
ATOM   1058  HA2 GLY A  73      84.800  51.600  48.780  1.00  0.00           H
ATOM   1059  C   GLY A  73      83.690  52.370  50.320  1.00  0.00           C
ATOM   1060  O   GLY A  73      82.680  52.490  49.620  1.00  0.00           O
ATOM   1061  N   VAL A  74      83.750  52.920  51.550  1.00  0.00           N
ATOM   1062  HN  VAL A  74      84.590  52.980  52.090  1.00  0.00           H
ATOM   1063  CA  VAL A  74      82.720  53.680  52.180  1.00  0.00           C
ATOM   1064  HA  VAL A  74      81.810  53.110  52.250  1.00  0.00           H
ATOM   1065  CB  VAL A  74      83.050  54.070  53.590  1.00  0.00           C
ATOM   1066  HB  VAL A  74      83.910  54.770  53.610  1.00  0.00           H
ATOM   1067  CG1 VAL A  74      81.820  54.710  54.250  1.00  0.00           C
ATOM   1068 HG11 VAL A  74      81.290  55.550  53.750  1.00  0.00           H
ATOM   1069 HG12 VAL A  74      81.110  53.940  54.590  1.00  0.00           H
ATOM   1070 HG13 VAL A  74      82.190  55.120  55.210  1.00  0.00           H
ATOM   1071  CG2 VAL A  74      83.610  52.930  54.460  1.00  0.00           C
ATOM   1072 HG21 VAL A  74      82.800  52.200  54.670  1.00  0.00           H
ATOM   1073 HG22 VAL A  74      84.460  52.430  53.960  1.00  0.00           H
ATOM   1074 HG23 VAL A  74      83.960  53.280  55.460  1.00  0.00           H
ATOM   1075  C   VAL A  74      82.320  54.860  51.360  1.00  0.00           C
ATOM   1076  O   VAL A  74      81.180  55.260  51.140  1.00  0.00           O
ATOM   1077  N   THR A  75      83.300  55.590  50.790  1.00  0.00           N
ATOM   1078  HN  THR A  75      84.250  55.300  50.890  1.00  0.00           H
ATOM   1079  CA  THR A  75      83.140  56.690  49.890  1.00  0.00           C
ATOM   1080  HA  THR A  75      82.320  57.320  50.210  1.00  0.00           H
ATOM   1081  CB  THR A  75      84.290  57.650  49.850  1.00  0.00           C
ATOM   1082  HB  THR A  75      84.210  58.290  48.940  1.00  0.00           H
ATOM   1083  OG1 THR A  75      85.500  56.910  49.820  1.00  0.00           O
ATOM   1084  HG1 THR A  75      85.980  57.340  49.110  1.00  0.00           H
ATOM   1085  CG2 THR A  75      84.310  58.420  51.180  1.00  0.00           C
ATOM   1086 HG21 THR A  75      85.170  59.130  51.110  1.00  0.00           H
ATOM   1087 HG22 THR A  75      83.370  58.980  51.360  1.00  0.00           H
ATOM   1088 HG23 THR A  75      84.540  57.700  51.990  1.00  0.00           H
ATOM   1089  C   THR A  75      82.720  56.320  48.510  1.00  0.00           C
ATOM   1090  O   THR A  75      82.280  57.180  47.750  1.00  0.00           O
ATOM   1091  N   ALA A  76      82.860  55.060  48.080  1.00  0.00           N
ATOM   1092  HN  ALA A  76      83.000  54.390  48.810  1.00  0.00           H
ATOM   1093  CA  ALA A  76      82.450  54.540  46.810  1.00  0.00           C
ATOM   1094  HA  ALA A  76      82.730  55.260  46.060  1.00  0.00           H
ATOM   1095  CB  ALA A  76      83.140  53.200  46.520  1.00  0.00           C
ATOM   1096  HB1 ALA A  76      82.910  52.850  45.490  1.00  0.00           H
ATOM   1097  HB2 ALA A  76      84.250  53.180  46.650  1.00  0.00           H
ATOM   1098  HB3 ALA A  76      82.810  52.360  47.180  1.00  0.00           H
ATOM   1099  C   ALA A  76      80.970  54.460  46.670  1.00  0.00           C
ATOM   1100  O   ALA A  76      80.400  54.830  45.650  1.00  0.00           O
ATOM   1101  N   VAL A  77      80.370  53.950  47.760  1.00  0.00           N
ATOM   1102  HN  VAL A  77      80.920  53.720  48.550  1.00  0.00           H
ATOM   1103  CA  VAL A  77      78.970  53.630  47.820  1.00  0.00           C
ATOM   1104  HA  VAL A  77      78.770  53.200  46.850  1.00  0.00           H
ATOM   1105  CB  VAL A  77      78.590  52.550  48.800  1.00  0.00           C
ATOM   1106  HB  VAL A  77      77.490  52.390  48.770  1.00  0.00           H
ATOM   1107  CG1 VAL A  77      79.220  51.240  48.310  1.00  0.00           C
ATOM   1108 HG11 VAL A  77      79.090  50.430  49.060  1.00  0.00           H
ATOM   1109 HG12 VAL A  77      78.760  50.970  47.330  1.00  0.00           H
ATOM   1110 HG13 VAL A  77      80.320  51.410  48.200  1.00  0.00           H
ATOM   1111  CG2 VAL A  77      79.040  52.910  50.220  1.00  0.00           C
ATOM   1112 HG21 VAL A  77      80.080  53.290  50.350  1.00  0.00           H
ATOM   1113 HG22 VAL A  77      78.370  53.710  50.590  1.00  0.00           H
ATOM   1114 HG23 VAL A  77      78.830  52.050  50.900  1.00  0.00           H
ATOM   1115  C   VAL A  77      78.100  54.810  48.050  1.00  0.00           C
ATOM   1116  O   VAL A  77      76.880  54.770  47.840  1.00  0.00           O
ATOM   1117  N   ALA A  78      78.680  55.910  48.550  1.00  0.00           N
ATOM   1118  HN  ALA A  78      79.640  55.850  48.800  1.00  0.00           H
ATOM   1119  CA  ALA A  78      78.070  57.170  48.840  1.00  0.00           C
ATOM   1120  HA  ALA A  78      77.400  56.970  49.660  1.00  0.00           H
ATOM   1121  CB  ALA A  78      79.170  58.140  49.320  1.00  0.00           C
ATOM   1122  HB1 ALA A  78      79.590  57.710  50.250  1.00  0.00           H
ATOM   1123  HB2 ALA A  78      79.910  58.190  48.490  1.00  0.00           H
ATOM   1124  HB3 ALA A  78      78.750  59.170  49.330  1.00  0.00           H
ATOM   1125  C   ALA A  78      77.370  57.850  47.720  1.00  0.00           C
ATOM   1126  O   ALA A  78      77.980  58.030  46.660  1.00  0.00           O
ATOM   1127  N   GLN A  79      76.070  58.200  47.830  1.00  0.00           N
ATOM   1128  HN  GLN A  79      75.510  58.000  48.630  1.00  0.00           H
ATOM   1129  CA  GLN A  79      75.250  58.760  46.810  1.00  0.00           C
ATOM   1130  HA  GLN A  79      75.590  58.390  45.850  1.00  0.00           H
ATOM   1131  CB  GLN A  79      73.820  58.270  47.100  1.00  0.00           C
ATOM   1132  HB1 GLN A  79      73.050  58.860  46.560  1.00  0.00           H
ATOM   1133  HB2 GLN A  79      73.650  58.520  48.170  1.00  0.00           H
ATOM   1134  CG  GLN A  79      73.560  56.830  46.670  1.00  0.00           C
ATOM   1135  HG1 GLN A  79      74.410  56.170  46.920  1.00  0.00           H
ATOM   1136  HG2 GLN A  79      73.480  56.760  45.560  1.00  0.00           H
ATOM   1137  CD  GLN A  79      72.340  56.240  47.360  1.00  0.00           C
ATOM   1138  OE1 GLN A  79      72.490  55.360  48.210  1.00  0.00           O
ATOM   1139  NE2 GLN A  79      71.180  56.820  46.960  1.00  0.00           N
ATOM   1140 HE21 GLN A  79      71.260  57.500  46.240  1.00  0.00           H
ATOM   1141 HE22 GLN A  79      70.300  56.580  47.380  1.00  0.00           H
ATOM   1142  C   GLN A  79      75.280  60.250  46.710  1.00  0.00           C
ATOM   1143  O   GLN A  79      75.780  60.870  47.650  1.00  0.00           O
ATOM   1144  N   LYS A  80      74.710  60.840  45.650  1.00  0.00           N
ATOM   1145  HN  LYS A  80      74.340  60.160  45.010  1.00  0.00           H
ATOM   1146  CA  LYS A  80      74.570  62.250  45.520  1.00  0.00           C
ATOM   1147  HA  LYS A  80      75.540  62.740  45.490  1.00  0.00           H
ATOM   1148  CB  LYS A  80      73.980  62.470  44.120  1.00  0.00           C
ATOM   1149  HB1 LYS A  80      72.890  62.250  44.150  1.00  0.00           H
ATOM   1150  HB2 LYS A  80      74.370  61.720  43.410  1.00  0.00           H
ATOM   1151  CG  LYS A  80      74.340  63.860  43.590  1.00  0.00           C
ATOM   1152  HG1 LYS A  80      74.420  63.710  42.490  1.00  0.00           H
ATOM   1153  HG2 LYS A  80      75.370  64.170  43.850  1.00  0.00           H
ATOM   1154  CD  LYS A  80      73.310  64.920  43.990  1.00  0.00           C
ATOM   1155  HD1 LYS A  80      72.850  65.230  43.030  1.00  0.00           H
ATOM   1156  HD2 LYS A  80      72.460  64.450  44.530  1.00  0.00           H
ATOM   1157  CE  LYS A  80      73.980  66.040  44.780  1.00  0.00           C
ATOM   1158  HE1 LYS A  80      74.650  66.520  44.030  1.00  0.00           H
ATOM   1159  HE2 LYS A  80      74.580  65.630  45.620  1.00  0.00           H
ATOM   1160  NZ  LYS A  80      73.060  67.040  45.390  1.00  0.00           N
ATOM   1161  HZ1 LYS A  80      72.480  66.770  46.210  1.00  0.00           H
ATOM   1162  HZ2 LYS A  80      73.590  67.880  45.700  1.00  0.00           H
ATOM   1163  HZ3 LYS A  80      72.430  67.400  44.650  1.00  0.00           H
ATOM   1164  C   LYS A  80      73.750  62.790  46.640  1.00  0.00           C
ATOM   1165  O   LYS A  80      74.080  63.870  47.140  1.00  0.00           O
ATOM   1166  N   THR A  81      72.800  62.000  47.160  1.00  0.00           N
ATOM   1167  HN  THR A  81      72.460  61.160  46.740  1.00  0.00           H
ATOM   1168  CA  THR A  81      72.100  62.400  48.340  1.00  0.00           C
ATOM   1169  HA  THR A  81      71.780  63.400  48.110  1.00  0.00           H
ATOM   1170  CB  THR A  81      70.930  61.510  48.650  1.00  0.00           C
ATOM   1171  HB  THR A  81      70.470  61.870  49.600  1.00  0.00           H
ATOM   1172  OG1 THR A  81      71.260  60.130  48.630  1.00  0.00           O
ATOM   1173  HG1 THR A  81      71.490  59.840  49.510  1.00  0.00           H
ATOM   1174  CG2 THR A  81      69.960  61.570  47.460  1.00  0.00           C
ATOM   1175 HG21 THR A  81      70.430  61.220  46.520  1.00  0.00           H
ATOM   1176 HG22 THR A  81      69.040  61.000  47.700  1.00  0.00           H
ATOM   1177 HG23 THR A  81      69.540  62.590  47.340  1.00  0.00           H
ATOM   1178  C   THR A  81      72.880  62.520  49.610  1.00  0.00           C
ATOM   1179  O   THR A  81      72.580  63.380  50.430  1.00  0.00           O
ATOM   1180  N   VAL A  82      73.940  61.700  49.750  1.00  0.00           N
ATOM   1181  HN  VAL A  82      74.140  61.120  48.970  1.00  0.00           H
ATOM   1182  CA  VAL A  82      74.790  61.720  50.910  1.00  0.00           C
ATOM   1183  HA  VAL A  82      74.160  61.670  51.790  1.00  0.00           H
ATOM   1184  CB  VAL A  82      75.730  60.560  50.990  1.00  0.00           C
ATOM   1185  HB  VAL A  82      76.360  60.440  50.080  1.00  0.00           H
ATOM   1186  CG1 VAL A  82      76.640  60.650  52.230  1.00  0.00           C
ATOM   1187 HG11 VAL A  82      77.430  61.440  52.180  1.00  0.00           H
ATOM   1188 HG12 VAL A  82      75.990  60.810  53.120  1.00  0.00           H
ATOM   1189 HG13 VAL A  82      76.990  59.620  52.420  1.00  0.00           H
ATOM   1190  CG2 VAL A  82      74.930  59.260  51.150  1.00  0.00           C
ATOM   1191 HG21 VAL A  82      74.240  59.230  50.290  1.00  0.00           H
ATOM   1192 HG22 VAL A  82      75.680  58.440  51.190  1.00  0.00           H
ATOM   1193 HG23 VAL A  82      74.340  59.160  52.090  1.00  0.00           H
ATOM   1194  C   VAL A  82      75.470  63.020  51.150  1.00  0.00           C
ATOM   1195  O   VAL A  82      75.580  63.620  52.220  1.00  0.00           O
ATOM   1196  N   GLU A  83      75.880  63.660  50.040  1.00  0.00           N
ATOM   1197  HN  GLU A  83      75.750  63.190  49.170  1.00  0.00           H
ATOM   1198  CA  GLU A  83      76.280  65.030  49.960  1.00  0.00           C
ATOM   1199  HA  GLU A  83      77.270  65.150  50.390  1.00  0.00           H
ATOM   1200  CB  GLU A  83      76.350  65.360  48.460  1.00  0.00           C
ATOM   1201  HB1 GLU A  83      76.770  66.390  48.440  1.00  0.00           H
ATOM   1202  HB2 GLU A  83      75.330  65.410  48.030  1.00  0.00           H
ATOM   1203  CG  GLU A  83      77.340  64.440  47.750  1.00  0.00           C
ATOM   1204  HG1 GLU A  83      76.860  63.440  47.730  1.00  0.00           H
ATOM   1205  HG2 GLU A  83      78.240  64.400  48.400  1.00  0.00           H
ATOM   1206  CD  GLU A  83      77.770  64.800  46.330  1.00  0.00           C
ATOM   1207  OE1 GLU A  83      77.630  65.960  45.860  1.00  0.00           O
ATOM   1208  OE2 GLU A  83      78.450  63.940  45.730  1.00  0.00           O
ATOM   1209  C   GLU A  83      75.360  66.020  50.600  1.00  0.00           C
ATOM   1210  O   GLU A  83      75.740  66.980  51.270  1.00  0.00           O
ATOM   1211  N   GLY A  84      74.040  65.800  50.500  1.00  0.00           N
ATOM   1212  HN  GLY A  84      73.740  64.970  50.030  1.00  0.00           H
ATOM   1213  CA  GLY A  84      73.180  66.660  51.250  1.00  0.00           C
ATOM   1214  HA1 GLY A  84      73.570  67.670  51.370  1.00  0.00           H
ATOM   1215  HA2 GLY A  84      72.300  66.640  50.630  1.00  0.00           H
ATOM   1216  C   GLY A  84      72.720  66.200  52.580  1.00  0.00           C
ATOM   1217  O   GLY A  84      71.840  66.790  53.220  1.00  0.00           O
ATOM   1218  N   ALA A  85      73.290  65.070  53.040  1.00  0.00           N
ATOM   1219  HN  ALA A  85      73.990  64.560  52.550  1.00  0.00           H
ATOM   1220  CA  ALA A  85      73.030  64.610  54.370  1.00  0.00           C
ATOM   1221  HA  ALA A  85      72.140  65.010  54.820  1.00  0.00           H
ATOM   1222  CB  ALA A  85      72.980  63.080  54.470  1.00  0.00           C
ATOM   1223  HB1 ALA A  85      73.980  62.660  54.220  1.00  0.00           H
ATOM   1224  HB2 ALA A  85      72.670  62.680  55.460  1.00  0.00           H
ATOM   1225  HB3 ALA A  85      72.220  62.640  53.780  1.00  0.00           H
ATOM   1226  C   ALA A  85      74.060  65.160  55.290  1.00  0.00           C
ATOM   1227  O   ALA A  85      73.710  65.530  56.410  1.00  0.00           O
ATOM   1228  N   GLY A  86      75.280  65.370  54.750  1.00  0.00           N
ATOM   1229  HN  GLY A  86      75.360  65.010  53.820  1.00  0.00           H
ATOM   1230  CA  GLY A  86      76.320  65.790  55.630  1.00  0.00           C
ATOM   1231  HA1 GLY A  86      77.040  66.310  55.010  1.00  0.00           H
ATOM   1232  HA2 GLY A  86      75.900  66.480  56.340  1.00  0.00           H
ATOM   1233  C   GLY A  86      77.030  64.630  56.250  1.00  0.00           C
ATOM   1234  O   GLY A  86      78.210  64.740  56.550  1.00  0.00           O
ATOM   1235  N   SER A  87      76.330  63.510  56.490  1.00  0.00           N
ATOM   1236  HN  SER A  87      75.370  63.530  56.220  1.00  0.00           H
ATOM   1237  CA  SER A  87      76.750  62.300  57.130  1.00  0.00           C
ATOM   1238  HA  SER A  87      77.270  62.700  57.990  1.00  0.00           H
ATOM   1239  CB  SER A  87      75.650  61.410  57.720  1.00  0.00           C
ATOM   1240  HB1 SER A  87      75.300  61.980  58.610  1.00  0.00           H
ATOM   1241  HB2 SER A  87      76.080  60.440  58.050  1.00  0.00           H
ATOM   1242  OG  SER A  87      74.650  61.110  56.760  1.00  0.00           O
ATOM   1243  HG1 SER A  87      75.060  60.600  56.060  1.00  0.00           H
ATOM   1244  C   SER A  87      77.820  61.580  56.380  1.00  0.00           C
ATOM   1245  O   SER A  87      77.500  60.640  55.660  1.00  0.00           O
ATOM   1246  N   ILE A  88      79.060  62.110  56.410  1.00  0.00           N
ATOM   1247  HN  ILE A  88      79.170  62.980  56.880  1.00  0.00           H
ATOM   1248  CA  ILE A  88      80.090  61.610  55.560  1.00  0.00           C
ATOM   1249  HA  ILE A  88      79.690  60.840  54.920  1.00  0.00           H
ATOM   1250  CB  ILE A  88      80.580  62.710  54.660  1.00  0.00           C
ATOM   1251  HB  ILE A  88      80.820  63.540  55.360  1.00  0.00           H
ATOM   1252  CG2 ILE A  88      81.880  62.440  53.900  1.00  0.00           C
ATOM   1253 HG21 ILE A  88      82.220  63.370  53.400  1.00  0.00           H
ATOM   1254 HG22 ILE A  88      82.630  62.200  54.680  1.00  0.00           H
ATOM   1255 HG23 ILE A  88      81.830  61.630  53.150  1.00  0.00           H
ATOM   1256  CG1 ILE A  88      79.460  63.030  53.650  1.00  0.00           C
ATOM   1257 HG11 ILE A  88      78.500  63.080  54.210  1.00  0.00           H
ATOM   1258 HG12 ILE A  88      79.350  62.160  52.970  1.00  0.00           H
ATOM   1259  CD  ILE A  88      79.600  64.270  52.780  1.00  0.00           C
ATOM   1260  HD1 ILE A  88      80.330  64.080  51.960  1.00  0.00           H
ATOM   1261  HD2 ILE A  88      78.630  64.480  52.290  1.00  0.00           H
ATOM   1262  HD3 ILE A  88      80.120  65.120  53.270  1.00  0.00           H
ATOM   1263  C   ILE A  88      81.180  61.000  56.380  1.00  0.00           C
ATOM   1264  O   ILE A  88      81.730  61.560  57.330  1.00  0.00           O
ATOM   1265  N   ALA A  89      81.470  59.710  56.140  1.00  0.00           N
ATOM   1266  HN  ALA A  89      81.020  59.200  55.410  1.00  0.00           H
ATOM   1267  CA  ALA A  89      82.560  59.030  56.770  1.00  0.00           C
ATOM   1268  HA  ALA A  89      82.490  59.240  57.830  1.00  0.00           H
ATOM   1269  CB  ALA A  89      82.500  57.560  56.320  1.00  0.00           C
ATOM   1270  HB1 ALA A  89      81.600  57.080  56.740  1.00  0.00           H
ATOM   1271  HB2 ALA A  89      82.440  57.430  55.220  1.00  0.00           H
ATOM   1272  HB3 ALA A  89      83.420  57.040  56.660  1.00  0.00           H
ATOM   1273  C   ALA A  89      83.880  59.600  56.370  1.00  0.00           C
ATOM   1274  O   ALA A  89      84.110  60.020  55.240  1.00  0.00           O
ATOM   1275  N   ALA A  90      84.810  59.600  57.340  1.00  0.00           N
ATOM   1276  HN  ALA A  90      84.660  59.160  58.220  1.00  0.00           H
ATOM   1277  CA  ALA A  90      86.040  60.330  57.330  1.00  0.00           C
ATOM   1278  HA  ALA A  90      86.170  60.770  56.360  1.00  0.00           H
ATOM   1279  CB  ALA A  90      85.970  61.520  58.310  1.00  0.00           C
ATOM   1280  HB1 ALA A  90      86.130  61.160  59.350  1.00  0.00           H
ATOM   1281  HB2 ALA A  90      86.830  62.210  58.190  1.00  0.00           H
ATOM   1282  HB3 ALA A  90      84.950  61.960  58.180  1.00  0.00           H
ATOM   1283  C   ALA A  90      87.240  59.490  57.570  1.00  0.00           C
ATOM   1284  O   ALA A  90      87.220  58.630  58.450  1.00  0.00           O
ATOM   1285  N   ALA A  91      88.270  59.670  56.720  1.00  0.00           N
ATOM   1286  HN  ALA A  91      88.120  60.180  55.880  1.00  0.00           H
ATOM   1287  CA  ALA A  91      89.510  58.970  56.710  1.00  0.00           C
ATOM   1288  HA  ALA A  91      89.330  57.920  56.850  1.00  0.00           H
ATOM   1289  CB  ALA A  91      90.330  59.100  55.410  1.00  0.00           C
ATOM   1290  HB1 ALA A  91      90.920  58.160  55.500  1.00  0.00           H
ATOM   1291  HB2 ALA A  91      89.720  59.090  54.480  1.00  0.00           H
ATOM   1292  HB3 ALA A  91      90.950  60.010  55.320  1.00  0.00           H
ATOM   1293  C   ALA A  91      90.270  59.290  57.950  1.00  0.00           C
ATOM   1294  O   ALA A  91      90.360  60.440  58.390  1.00  0.00           O
ATOM   1295  N   THR A  92      91.060  58.320  58.440  1.00  0.00           N
ATOM   1296  HN  THR A  92      90.970  57.390  58.080  1.00  0.00           H
ATOM   1297  CA  THR A  92      92.070  58.580  59.420  1.00  0.00           C
ATOM   1298  HA  THR A  92      91.560  59.110  60.210  1.00  0.00           H
ATOM   1299  CB  THR A  92      92.580  57.380  60.160  1.00  0.00           C
ATOM   1300  HB  THR A  92      93.450  57.560  60.830  1.00  0.00           H
ATOM   1301  OG1 THR A  92      93.110  56.410  59.270  1.00  0.00           O
ATOM   1302  HG1 THR A  92      92.570  56.500  58.490  1.00  0.00           H
ATOM   1303  CG2 THR A  92      91.450  56.830  61.050  1.00  0.00           C
ATOM   1304 HG21 THR A  92      91.150  57.480  61.890  1.00  0.00           H
ATOM   1305 HG22 THR A  92      90.590  56.470  60.440  1.00  0.00           H
ATOM   1306 HG23 THR A  92      91.770  55.930  61.630  1.00  0.00           H
ATOM   1307  C   THR A  92      93.170  59.490  58.990  1.00  0.00           C
ATOM   1308  O   THR A  92      93.790  59.290  57.940  1.00  0.00           O
ATOM   1309  N   GLY A  93      93.460  60.500  59.830  1.00  0.00           N
ATOM   1310  HN  GLY A  93      93.000  60.590  60.710  1.00  0.00           H
ATOM   1311  CA  GLY A  93      94.510  61.450  59.640  1.00  0.00           C
ATOM   1312  HA1 GLY A  93      95.070  61.530  60.560  1.00  0.00           H
ATOM   1313  HA2 GLY A  93      95.190  61.260  58.820  1.00  0.00           H
ATOM   1314  C   GLY A  93      94.010  62.840  59.490  1.00  0.00           C
ATOM   1315  O   GLY A  93      94.760  63.800  59.690  1.00  0.00           O
ATOM   1316  N   PHE A  94      92.730  63.010  59.120  1.00  0.00           N
ATOM   1317  HN  PHE A  94      92.270  62.130  59.210  1.00  0.00           H
ATOM   1318  CA  PHE A  94      92.000  64.240  59.240  1.00  0.00           C
ATOM   1319  HA  PHE A  94      92.540  65.010  58.710  1.00  0.00           H
ATOM   1320  CB  PHE A  94      90.640  64.050  58.570  1.00  0.00           C
ATOM   1321  HB1 PHE A  94      89.970  64.880  58.890  1.00  0.00           H
ATOM   1322  HB2 PHE A  94      90.240  63.080  58.920  1.00  0.00           H
ATOM   1323  CG  PHE A  94      90.800  64.080  57.090  1.00  0.00           C
ATOM   1324  CD1 PHE A  94      91.200  63.010  56.320  1.00  0.00           C
ATOM   1325  HD1 PHE A  94      91.480  62.110  56.840  1.00  0.00           H
ATOM   1326  CE1 PHE A  94      91.340  63.100  54.960  1.00  0.00           C
ATOM   1327  HE1 PHE A  94      91.710  62.250  54.410  1.00  0.00           H
ATOM   1328  CZ  PHE A  94      91.020  64.270  54.300  1.00  0.00           C
ATOM   1329  HZ  PHE A  94      91.180  64.270  53.240  1.00  0.00           H
ATOM   1330  CD2 PHE A  94      90.490  65.240  56.410  1.00  0.00           C
ATOM   1331  HD2 PHE A  94      90.370  66.130  57.000  1.00  0.00           H
ATOM   1332  CE2 PHE A  94      90.580  65.340  55.040  1.00  0.00           C
ATOM   1333  HE2 PHE A  94      90.380  66.250  54.500  1.00  0.00           H
ATOM   1334  C   PHE A  94      91.930  64.910  60.570  1.00  0.00           C
ATOM   1335  O   PHE A  94      91.740  64.250  61.590  1.00  0.00           O
ATOM   1336  N   VAL A  95      92.000  66.250  60.620  1.00  0.00           N
ATOM   1337  HN  VAL A  95      92.330  66.820  59.870  1.00  0.00           H
ATOM   1338  CA  VAL A  95      91.740  67.010  61.800  1.00  0.00           C
ATOM   1339  HA  VAL A  95      92.590  66.770  62.410  1.00  0.00           H
ATOM   1340  CB  VAL A  95      91.790  68.490  61.610  1.00  0.00           C
ATOM   1341  HB  VAL A  95      91.370  69.080  62.450  1.00  0.00           H
ATOM   1342  CG1 VAL A  95      93.250  68.830  61.260  1.00  0.00           C
ATOM   1343 HG11 VAL A  95      93.330  69.900  60.960  1.00  0.00           H
ATOM   1344 HG12 VAL A  95      93.830  68.690  62.200  1.00  0.00           H
ATOM   1345 HG13 VAL A  95      93.660  68.180  60.460  1.00  0.00           H
ATOM   1346  CG2 VAL A  95      90.890  68.870  60.410  1.00  0.00           C
ATOM   1347 HG21 VAL A  95      90.720  69.960  60.280  1.00  0.00           H
ATOM   1348 HG22 VAL A  95      91.310  68.570  59.420  1.00  0.00           H
ATOM   1349 HG23 VAL A  95      89.850  68.500  60.420  1.00  0.00           H
ATOM   1350  C   VAL A  95      90.520  66.650  62.590  1.00  0.00           C
ATOM   1351  O   VAL A  95      89.520  66.100  62.150  1.00  0.00           O
ATOM   1352  N   LYS A  96      90.540  66.970  63.900  1.00  0.00           N
ATOM   1353  HN  LYS A  96      91.280  67.590  64.180  1.00  0.00           H
ATOM   1354  CA  LYS A  96      89.600  66.640  64.920  1.00  0.00           C
ATOM   1355  HA  LYS A  96      89.330  65.620  64.680  1.00  0.00           H
ATOM   1356  CB  LYS A  96      90.240  66.680  66.310  1.00  0.00           C
ATOM   1357  HB1 LYS A  96      89.590  66.880  67.190  1.00  0.00           H
ATOM   1358  HB2 LYS A  96      90.910  67.560  66.270  1.00  0.00           H
ATOM   1359  CG  LYS A  96      91.070  65.450  66.660  1.00  0.00           C
ATOM   1360  HG1 LYS A  96      91.920  65.360  65.940  1.00  0.00           H
ATOM   1361  HG2 LYS A  96      90.420  64.550  66.570  1.00  0.00           H
ATOM   1362  CD  LYS A  96      91.410  65.550  68.150  1.00  0.00           C
ATOM   1363  HD1 LYS A  96      91.840  66.560  68.280  1.00  0.00           H
ATOM   1364  HD2 LYS A  96      90.620  65.410  68.920  1.00  0.00           H
ATOM   1365  CE  LYS A  96      92.530  64.550  68.430  1.00  0.00           C
ATOM   1366  HE1 LYS A  96      93.390  64.470  67.730  1.00  0.00           H
ATOM   1367  HE2 LYS A  96      92.150  63.500  68.440  1.00  0.00           H
ATOM   1368  NZ  LYS A  96      93.150  64.780  69.750  1.00  0.00           N
ATOM   1369  HZ1 LYS A  96      93.140  65.820  69.790  1.00  0.00           H
ATOM   1370  HZ2 LYS A  96      92.500  64.360  70.450  1.00  0.00           H
ATOM   1371  HZ3 LYS A  96      94.110  64.380  69.730  1.00  0.00           H
ATOM   1372  C   LYS A  96      88.420  67.540  64.860  1.00  0.00           C
ATOM   1373  O   LYS A  96      88.540  68.730  64.550  1.00  0.00           O
ATOM   1374  N   LYS A  97      87.200  67.060  65.180  1.00  0.00           N
ATOM   1375  HN  LYS A  97      87.200  66.090  65.390  1.00  0.00           H
ATOM   1376  CA  LYS A  97      85.980  67.800  65.250  1.00  0.00           C
ATOM   1377  HA  LYS A  97      85.960  68.470  64.410  1.00  0.00           H
ATOM   1378  CB  LYS A  97      84.700  66.960  65.090  1.00  0.00           C
ATOM   1379  HB1 LYS A  97      83.870  67.660  65.320  1.00  0.00           H
ATOM   1380  HB2 LYS A  97      84.560  66.200  65.900  1.00  0.00           H
ATOM   1381  CG  LYS A  97      84.560  66.510  63.640  1.00  0.00           C
ATOM   1382  HG1 LYS A  97      85.180  65.610  63.440  1.00  0.00           H
ATOM   1383  HG2 LYS A  97      84.820  67.270  62.870  1.00  0.00           H
ATOM   1384  CD  LYS A  97      83.090  66.140  63.410  1.00  0.00           C
ATOM   1385  HD1 LYS A  97      82.880  65.490  64.280  1.00  0.00           H
ATOM   1386  HD2 LYS A  97      82.380  66.980  63.580  1.00  0.00           H
ATOM   1387  CE  LYS A  97      82.840  65.450  62.060  1.00  0.00           C
ATOM   1388  HE1 LYS A  97      83.420  65.920  61.250  1.00  0.00           H
ATOM   1389  HE2 LYS A  97      81.770  65.470  61.760  1.00  0.00           H
ATOM   1390  NZ  LYS A  97      83.070  63.990  62.190  1.00  0.00           N
ATOM   1391  HZ1 LYS A  97      82.280  63.410  61.850  1.00  0.00           H
ATOM   1392  HZ2 LYS A  97      83.800  63.750  61.500  1.00  0.00           H
ATOM   1393  HZ3 LYS A  97      83.320  63.570  63.110  1.00  0.00           H
ATOM   1394  C   LYS A  97      85.910  68.660  66.460  1.00  0.00           C
ATOM   1395  O   LYS A  97      86.650  68.480  67.420  1.00  0.00           O
ATOM   1396  N   ASP A  98      85.020  69.670  66.390  1.00  0.00           N
ATOM   1397  HN  ASP A  98      84.460  69.780  65.570  1.00  0.00           H
ATOM   1398  CA  ASP A  98      84.770  70.590  67.450  1.00  0.00           C
ATOM   1399  HA  ASP A  98      85.730  71.060  67.650  1.00  0.00           H
ATOM   1400  CB  ASP A  98      83.690  71.570  66.970  1.00  0.00           C
ATOM   1401  HB1 ASP A  98      83.730  72.330  67.790  1.00  0.00           H
ATOM   1402  HB2 ASP A  98      82.760  70.980  66.850  1.00  0.00           H
ATOM   1403  CG  ASP A  98      84.240  72.190  65.690  1.00  0.00           C
ATOM   1404  OD1 ASP A  98      85.080  73.130  65.790  1.00  0.00           O
ATOM   1405  OD2 ASP A  98      83.690  71.920  64.590  1.00  0.00           O
ATOM   1406  C   ASP A  98      84.250  69.910  68.670  1.00  0.00           C
ATOM   1407  O   ASP A  98      83.660  68.830  68.610  1.00  0.00           O
ATOM   1408  N   GLN A  99      84.520  70.530  69.840  1.00  0.00           N
ATOM   1409  HN  GLN A  99      84.960  71.430  69.770  1.00  0.00           H
ATOM   1410  CA  GLN A  99      84.300  69.920  71.110  1.00  0.00           C
ATOM   1411  HA  GLN A  99      84.360  68.850  71.080  1.00  0.00           H
ATOM   1412  CB  GLN A  99      85.220  70.540  72.170  1.00  0.00           C
ATOM   1413  HB1 GLN A  99      85.050  71.630  72.240  1.00  0.00           H
ATOM   1414  HB2 GLN A  99      86.280  70.360  71.900  1.00  0.00           H
ATOM   1415  CG  GLN A  99      84.990  69.900  73.550  1.00  0.00           C
ATOM   1416  HG1 GLN A  99      83.940  69.740  73.850  1.00  0.00           H
ATOM   1417  HG2 GLN A  99      85.410  70.610  74.310  1.00  0.00           H
ATOM   1418  CD  GLN A  99      85.660  68.550  73.750  1.00  0.00           C
ATOM   1419  OE1 GLN A  99      86.040  67.780  72.880  1.00  0.00           O
ATOM   1420  NE2 GLN A  99      85.750  68.140  75.050  1.00  0.00           N
ATOM   1421 HE21 GLN A  99      85.550  68.820  75.760  1.00  0.00           H
ATOM   1422 HE22 GLN A  99      86.040  67.230  75.330  1.00  0.00           H
ATOM   1423  C   GLN A  99      82.890  70.150  71.540  1.00  0.00           C
ATOM   1424  O   GLN A  99      82.620  71.270  71.990  1.00  0.00           O
ATOM   1425  N   LEU A 100      82.090  69.090  71.340  1.00  0.00           N
ATOM   1426  HN  LEU A 100      82.450  68.280  70.870  1.00  0.00           H
ATOM   1427  CA  LEU A 100      80.660  69.180  71.330  1.00  0.00           C
ATOM   1428  HA  LEU A 100      80.390  70.000  71.980  1.00  0.00           H
ATOM   1429  CB  LEU A 100      80.120  69.290  69.890  1.00  0.00           C
ATOM   1430  HB1 LEU A 100      79.010  69.280  70.000  1.00  0.00           H
ATOM   1431  HB2 LEU A 100      80.530  68.360  69.440  1.00  0.00           H
ATOM   1432  CG  LEU A 100      80.430  70.570  69.110  1.00  0.00           C
ATOM   1433  HG  LEU A 100      81.540  70.640  68.990  1.00  0.00           H
ATOM   1434  CD1 LEU A 100      79.890  70.480  67.670  1.00  0.00           C
ATOM   1435 HD11 LEU A 100      78.840  70.820  67.570  1.00  0.00           H
ATOM   1436 HD12 LEU A 100      80.470  71.110  66.970  1.00  0.00           H
ATOM   1437 HD13 LEU A 100      80.090  69.450  67.310  1.00  0.00           H
ATOM   1438  CD2 LEU A 100      79.960  71.880  69.770  1.00  0.00           C
ATOM   1439 HD21 LEU A 100      80.130  71.810  70.870  1.00  0.00           H
ATOM   1440 HD22 LEU A 100      80.390  72.780  69.280  1.00  0.00           H
ATOM   1441 HD23 LEU A 100      78.870  71.970  69.620  1.00  0.00           H
ATOM   1442  C   LEU A 100      80.190  67.930  71.970  1.00  0.00           C
ATOM   1443  O   LEU A 100      80.840  66.880  71.900  1.00  0.00           O
ATOM   1444  N   GLY A 101      79.030  68.030  72.640  1.00  0.00           N
ATOM   1445  HN  GLY A 101      78.700  68.970  72.560  1.00  0.00           H
ATOM   1446  CA  GLY A 101      78.450  66.880  73.270  1.00  0.00           C
ATOM   1447  HA1 GLY A 101      79.120  66.100  73.600  1.00  0.00           H
ATOM   1448  HA2 GLY A 101      77.910  67.220  74.150  1.00  0.00           H
ATOM   1449  C   GLY A 101      77.550  66.170  72.320  1.00  0.00           C
ATOM   1450  O   GLY A 101      76.360  66.050  72.610  1.00  0.00           O
ATOM   1451  N   LYS A 102      78.140  65.570  71.270  1.00  0.00           N
ATOM   1452  HN  LYS A 102      79.130  65.530  71.250  1.00  0.00           H
ATOM   1453  CA  LYS A 102      77.420  64.800  70.310  1.00  0.00           C
ATOM   1454  HA  LYS A 102      76.570  64.390  70.850  1.00  0.00           H
ATOM   1455  CB  LYS A 102      76.890  65.690  69.180  1.00  0.00           C
ATOM   1456  HB1 LYS A 102      77.760  66.340  68.920  1.00  0.00           H
ATOM   1457  HB2 LYS A 102      75.930  66.210  69.400  1.00  0.00           H
ATOM   1458  CG  LYS A 102      76.500  65.030  67.860  1.00  0.00           C
ATOM   1459  HG1 LYS A 102      75.720  64.260  68.040  1.00  0.00           H
ATOM   1460  HG2 LYS A 102      77.460  64.620  67.500  1.00  0.00           H
ATOM   1461  CD  LYS A 102      75.880  65.890  66.750  1.00  0.00           C
ATOM   1462  HD1 LYS A 102      74.960  66.390  67.120  1.00  0.00           H
ATOM   1463  HD2 LYS A 102      76.630  66.700  66.590  1.00  0.00           H
ATOM   1464  CE  LYS A 102      75.490  64.980  65.580  1.00  0.00           C
ATOM   1465  HE1 LYS A 102      75.210  65.720  64.800  1.00  0.00           H
ATOM   1466  HE2 LYS A 102      74.570  64.410  65.810  1.00  0.00           H
ATOM   1467  NZ  LYS A 102      76.620  64.210  65.020  1.00  0.00           N
ATOM   1468  HZ1 LYS A 102      77.070  63.680  65.790  1.00  0.00           H
ATOM   1469  HZ2 LYS A 102      76.170  63.460  64.470  1.00  0.00           H
ATOM   1470  HZ3 LYS A 102      77.250  64.760  64.390  1.00  0.00           H
ATOM   1471  C   LYS A 102      78.260  63.690  69.780  1.00  0.00           C
ATOM   1472  O   LYS A 102      79.490  63.710  69.670  1.00  0.00           O
ATOM   1473  N   ASN A 103      77.610  62.560  69.440  1.00  0.00           N
ATOM   1474  HN  ASN A 103      76.640  62.480  69.660  1.00  0.00           H
ATOM   1475  CA  ASN A 103      78.320  61.470  68.840  1.00  0.00           C
ATOM   1476  HA  ASN A 103      79.280  61.410  69.330  1.00  0.00           H
ATOM   1477  CB  ASN A 103      77.590  60.130  69.060  1.00  0.00           C
ATOM   1478  HB1 ASN A 103      78.070  59.430  68.340  1.00  0.00           H
ATOM   1479  HB2 ASN A 103      76.510  60.220  68.830  1.00  0.00           H
ATOM   1480  CG  ASN A 103      77.760  59.760  70.530  1.00  0.00           C
ATOM   1481  OD1 ASN A 103      78.270  60.490  71.370  1.00  0.00           O
ATOM   1482  ND2 ASN A 103      77.360  58.550  71.020  1.00  0.00           N
ATOM   1483 HD21 ASN A 103      76.900  57.880  70.430  1.00  0.00           H
ATOM   1484 HD22 ASN A 103      77.410  58.480  72.010  1.00  0.00           H
ATOM   1485  C   ASN A 103      78.620  61.680  67.400  1.00  0.00           C
ATOM   1486  O   ASN A 103      77.880  62.350  66.680  1.00  0.00           O
ATOM   1487  N   GLU A 104      79.730  61.100  66.910  1.00  0.00           N
ATOM   1488  HN  GLU A 104      80.260  60.450  67.460  1.00  0.00           H
ATOM   1489  CA  GLU A 104      80.050  61.250  65.530  1.00  0.00           C
ATOM   1490  HA  GLU A 104      79.910  62.270  65.180  1.00  0.00           H
ATOM   1491  CB  GLU A 104      81.550  61.130  65.200  1.00  0.00           C
ATOM   1492  HB1 GLU A 104      81.780  61.020  64.120  1.00  0.00           H
ATOM   1493  HB2 GLU A 104      81.950  60.240  65.730  1.00  0.00           H
ATOM   1494  CG  GLU A 104      82.390  62.340  65.600  1.00  0.00           C
ATOM   1495  HG1 GLU A 104      82.420  62.570  66.690  1.00  0.00           H
ATOM   1496  HG2 GLU A 104      82.000  63.310  65.200  1.00  0.00           H
ATOM   1497  CD  GLU A 104      83.860  62.150  65.240  1.00  0.00           C
ATOM   1498  OE1 GLU A 104      84.570  61.530  66.070  1.00  0.00           O
ATOM   1499  OE2 GLU A 104      84.350  62.870  64.330  1.00  0.00           O
ATOM   1500  C   GLU A 104      79.360  60.310  64.610  1.00  0.00           C
ATOM   1501  O   GLU A 104      78.820  59.240  64.900  1.00  0.00           O
ATOM   1502  N   GLU A 105      79.260  60.560  63.290  1.00  0.00           N
ATOM   1503  HN  GLU A 105      79.860  61.260  62.930  1.00  0.00           H
ATOM   1504  CA  GLU A 105      78.540  59.790  62.320  1.00  0.00           C
ATOM   1505  HA  GLU A 105      77.540  59.690  62.710  1.00  0.00           H
ATOM   1506  CB  GLU A 105      78.490  60.610  61.020  1.00  0.00           C
ATOM   1507  HB1 GLU A 105      77.910  61.540  61.190  1.00  0.00           H
ATOM   1508  HB2 GLU A 105      77.840  60.030  60.330  1.00  0.00           H
ATOM   1509  CG  GLU A 105      79.830  60.890  60.360  1.00  0.00           C
ATOM   1510  HG1 GLU A 105      79.550  61.350  59.380  1.00  0.00           H
ATOM   1511  HG2 GLU A 105      80.310  59.890  60.320  1.00  0.00           H
ATOM   1512  CD  GLU A 105      80.760  61.840  61.120  1.00  0.00           C
ATOM   1513  OE1 GLU A 105      80.710  63.080  60.900  1.00  0.00           O
ATOM   1514  OE2 GLU A 105      81.590  61.380  61.950  1.00  0.00           O
ATOM   1515  C   GLU A 105      79.070  58.430  62.000  1.00  0.00           C
ATOM   1516  O   GLU A 105      78.190  57.640  61.680  1.00  0.00           O
ATOM   1517  N   GLY A 106      80.390  58.190  62.050  1.00  0.00           N
ATOM   1518  HN  GLY A 106      80.940  59.000  62.260  1.00  0.00           H
ATOM   1519  CA  GLY A 106      81.190  57.010  61.930  1.00  0.00           C
ATOM   1520  HA1 GLY A 106      82.220  57.310  62.070  1.00  0.00           H
ATOM   1521  HA2 GLY A 106      80.800  56.370  62.710  1.00  0.00           H
ATOM   1522  C   GLY A 106      81.000  56.360  60.610  1.00  0.00           C
ATOM   1523  O   GLY A 106      80.970  57.020  59.570  1.00  0.00           O
ATOM   1524  N   ALA A 107      80.860  55.020  60.650  1.00  0.00           N
ATOM   1525  HN  ALA A 107      80.850  54.460  61.480  1.00  0.00           H
ATOM   1526  CA  ALA A 107      80.680  54.220  59.480  1.00  0.00           C
ATOM   1527  HA  ALA A 107      79.980  54.740  58.850  1.00  0.00           H
ATOM   1528  CB  ALA A 107      82.060  53.900  58.870  1.00  0.00           C
ATOM   1529  HB1 ALA A 107      82.880  53.670  59.580  1.00  0.00           H
ATOM   1530  HB2 ALA A 107      82.000  53.190  58.020  1.00  0.00           H
ATOM   1531  HB3 ALA A 107      82.350  54.870  58.400  1.00  0.00           H
ATOM   1532  C   ALA A 107      79.950  52.970  59.840  1.00  0.00           C
ATOM   1533  O   ALA A 107      79.950  52.660  61.030  1.00  0.00           O
ATOM   1534  N   PRO A 108      79.310  52.250  58.970  1.00  0.00           N
ATOM   1535  CD  PRO A 108      79.170  52.630  57.570  1.00  0.00           C
ATOM   1536  HD1 PRO A 108      79.040  53.710  57.370  1.00  0.00           H
ATOM   1537  HD2 PRO A 108      80.120  52.380  57.050  1.00  0.00           H
ATOM   1538  CA  PRO A 108      78.550  51.050  59.180  1.00  0.00           C
ATOM   1539  HA  PRO A 108      77.710  51.490  59.710  1.00  0.00           H
ATOM   1540  CB  PRO A 108      78.260  50.510  57.780  1.00  0.00           C
ATOM   1541  HB1 PRO A 108      77.370  49.860  57.650  1.00  0.00           H
ATOM   1542  HB2 PRO A 108      79.170  50.040  57.360  1.00  0.00           H
ATOM   1543  CG  PRO A 108      77.990  51.810  57.010  1.00  0.00           C
ATOM   1544  HG1 PRO A 108      77.020  52.060  57.480  1.00  0.00           H
ATOM   1545  HG2 PRO A 108      78.010  51.800  55.900  1.00  0.00           H
ATOM   1546  C   PRO A 108      79.130  50.000  60.050  1.00  0.00           C
ATOM   1547  O   PRO A 108      80.350  49.870  60.060  1.00  0.00           O
ATOM   1548  N   GLN A 109      78.340  49.140  60.740  1.00  0.00           N
ATOM   1549  HN  GLN A 109      77.350  49.080  60.850  1.00  0.00           H
ATOM   1550  CA  GLN A 109      78.890  48.170  61.630  1.00  0.00           C
ATOM   1551  HA  GLN A 109      79.830  47.760  61.290  1.00  0.00           H
ATOM   1552  CB  GLN A 109      78.990  48.610  63.100  1.00  0.00           C
ATOM   1553  HB1 GLN A 109      79.760  48.040  63.660  1.00  0.00           H
ATOM   1554  HB2 GLN A 109      77.990  48.420  63.540  1.00  0.00           H
ATOM   1555  CG  GLN A 109      79.070  50.100  63.470  1.00  0.00           C
ATOM   1556  HG1 GLN A 109      78.140  50.590  63.110  1.00  0.00           H
ATOM   1557  HG2 GLN A 109      79.930  50.600  62.970  1.00  0.00           H
ATOM   1558  CD  GLN A 109      79.130  50.350  64.970  1.00  0.00           C
ATOM   1559  OE1 GLN A 109      79.520  49.420  65.670  1.00  0.00           O
ATOM   1560  NE2 GLN A 109      78.590  51.520  65.410  1.00  0.00           N
ATOM   1561 HE21 GLN A 109      78.300  52.220  64.760  1.00  0.00           H
ATOM   1562 HE22 GLN A 109      78.670  51.730  66.380  1.00  0.00           H
ATOM   1563  C   GLN A 109      77.970  47.010  61.570  1.00  0.00           C
ATOM   1564  O   GLN A 109      76.810  47.160  61.180  1.00  0.00           O
ATOM   1565  N   GLU A 110      78.440  45.820  62.000  1.00  0.00           N
ATOM   1566  HN  GLU A 110      79.350  45.700  62.400  1.00  0.00           H
ATOM   1567  CA  GLU A 110      77.730  44.580  62.030  1.00  0.00           C
ATOM   1568  HA  GLU A 110      77.460  44.240  61.040  1.00  0.00           H
ATOM   1569  CB  GLU A 110      78.530  43.510  62.780  1.00  0.00           C
ATOM   1570  HB1 GLU A 110      77.860  42.690  63.110  1.00  0.00           H
ATOM   1571  HB2 GLU A 110      79.000  44.010  63.660  1.00  0.00           H
ATOM   1572  CG  GLU A 110      79.670  42.790  62.060  1.00  0.00           C
ATOM   1573  HG1 GLU A 110      80.330  43.510  61.530  1.00  0.00           H
ATOM   1574  HG2 GLU A 110      79.240  42.110  61.290  1.00  0.00           H
ATOM   1575  CD  GLU A 110      80.620  42.090  63.020  1.00  0.00           C
ATOM   1576  OE1 GLU A 110      80.420  40.860  63.210  1.00  0.00           O
ATOM   1577  OE2 GLU A 110      81.550  42.720  63.600  1.00  0.00           O
ATOM   1578  C   GLU A 110      76.370  44.620  62.650  1.00  0.00           C
ATOM   1579  O   GLU A 110      76.180  44.730  63.850  1.00  0.00           O
ATOM   1580  N   GLY A 111      75.290  44.650  61.850  1.00  0.00           N
ATOM   1581  HN  GLY A 111      75.420  44.560  60.860  1.00  0.00           H
ATOM   1582  CA  GLY A 111      73.910  44.720  62.220  1.00  0.00           C
ATOM   1583  HA1 GLY A 111      73.440  44.530  61.260  1.00  0.00           H
ATOM   1584  HA2 GLY A 111      73.570  43.970  62.910  1.00  0.00           H
ATOM   1585  C   GLY A 111      73.410  46.020  62.760  1.00  0.00           C
ATOM   1586  O   GLY A 111      72.240  46.160  63.110  1.00  0.00           O
ATOM   1587  N   ILE A 112      74.160  47.130  62.680  1.00  0.00           N
ATOM   1588  HN  ILE A 112      75.050  47.150  62.220  1.00  0.00           H
ATOM   1589  CA  ILE A 112      73.680  48.320  63.310  1.00  0.00           C
ATOM   1590  HA  ILE A 112      72.710  48.240  63.770  1.00  0.00           H
ATOM   1591  CB  ILE A 112      74.470  48.940  64.430  1.00  0.00           C
ATOM   1592  HB  ILE A 112      75.420  49.370  64.050  1.00  0.00           H
ATOM   1593  CG2 ILE A 112      73.630  50.100  64.980  1.00  0.00           C
ATOM   1594 HG21 ILE A 112      74.250  50.640  65.730  1.00  0.00           H
ATOM   1595 HG22 ILE A 112      73.300  50.800  64.190  1.00  0.00           H
ATOM   1596 HG23 ILE A 112      72.680  49.740  65.420  1.00  0.00           H
ATOM   1597  CG1 ILE A 112      74.930  47.900  65.460  1.00  0.00           C
ATOM   1598 HG11 ILE A 112      75.040  46.910  64.960  1.00  0.00           H
ATOM   1599 HG12 ILE A 112      74.210  47.760  66.300  1.00  0.00           H
ATOM   1600  CD  ILE A 112      76.270  48.240  66.100  1.00  0.00           C
ATOM   1601  HD1 ILE A 112      76.320  47.700  67.070  1.00  0.00           H
ATOM   1602  HD2 ILE A 112      77.110  47.910  65.440  1.00  0.00           H
ATOM   1603  HD3 ILE A 112      76.370  49.340  66.170  1.00  0.00           H
ATOM   1604  C   ILE A 112      73.560  49.330  62.220  1.00  0.00           C
ATOM   1605  O   ILE A 112      74.550  49.570  61.530  1.00  0.00           O
ATOM   1606  N   LEU A 113      72.370  49.950  62.050  1.00  0.00           N
ATOM   1607  HN  LEU A 113      71.590  49.800  62.650  1.00  0.00           H
ATOM   1608  CA  LEU A 113      72.090  50.810  60.950  1.00  0.00           C
ATOM   1609  HA  LEU A 113      72.930  50.770  60.260  1.00  0.00           H
ATOM   1610  CB  LEU A 113      70.880  50.280  60.170  1.00  0.00           C
ATOM   1611  HB1 LEU A 113      70.510  50.940  59.360  1.00  0.00           H
ATOM   1612  HB2 LEU A 113      70.050  50.230  60.910  1.00  0.00           H
ATOM   1613  CG  LEU A 113      71.140  48.900  59.550  1.00  0.00           C
ATOM   1614  HG  LEU A 113      72.230  48.720  59.460  1.00  0.00           H
ATOM   1615  CD1 LEU A 113      70.470  47.790  60.380  1.00  0.00           C
ATOM   1616 HD11 LEU A 113      70.760  46.840  59.880  1.00  0.00           H
ATOM   1617 HD12 LEU A 113      70.860  47.910  61.410  1.00  0.00           H
ATOM   1618 HD13 LEU A 113      69.390  48.010  60.400  1.00  0.00           H
ATOM   1619  CD2 LEU A 113      70.480  48.890  58.160  1.00  0.00           C
ATOM   1620 HD21 LEU A 113      70.620  47.940  57.600  1.00  0.00           H
ATOM   1621 HD22 LEU A 113      69.420  49.210  58.090  1.00  0.00           H
ATOM   1622 HD23 LEU A 113      71.010  49.710  57.610  1.00  0.00           H
ATOM   1623  C   LEU A 113      71.800  52.180  61.480  1.00  0.00           C
ATOM   1624  O   LEU A 113      71.860  52.480  62.670  1.00  0.00           O
ATOM   1625  N   GLU A 114      71.590  53.140  60.570  1.00  0.00           N
ATOM   1626  HN  GLU A 114      71.560  52.980  59.580  1.00  0.00           H
ATOM   1627  CA  GLU A 114      71.300  54.490  60.920  1.00  0.00           C
ATOM   1628  HA  GLU A 114      72.180  54.840  61.450  1.00  0.00           H
ATOM   1629  CB  GLU A 114      71.120  55.380  59.680  1.00  0.00           C
ATOM   1630  HB1 GLU A 114      70.660  56.320  60.060  1.00  0.00           H
ATOM   1631  HB2 GLU A 114      70.370  54.810  59.090  1.00  0.00           H
ATOM   1632  CG  GLU A 114      72.260  55.690  58.720  1.00  0.00           C
ATOM   1633  HG1 GLU A 114      72.640  54.810  58.150  1.00  0.00           H
ATOM   1634  HG2 GLU A 114      73.120  56.080  59.310  1.00  0.00           H
ATOM   1635  CD  GLU A 114      71.800  56.850  57.850  1.00  0.00           C
ATOM   1636  OE1 GLU A 114      72.500  57.880  57.650  1.00  0.00           O
ATOM   1637  OE2 GLU A 114      70.620  56.730  57.420  1.00  0.00           O
ATOM   1638  C   GLU A 114      70.070  54.690  61.740  1.00  0.00           C
ATOM   1639  O   GLU A 114      69.010  54.110  61.500  1.00  0.00           O
ATOM   1640  N   ASP A 115      70.170  55.480  62.830  1.00  0.00           N
ATOM   1641  HN  ASP A 115      70.990  55.950  63.130  1.00  0.00           H
ATOM   1642  CA  ASP A 115      69.060  55.930  63.610  1.00  0.00           C
ATOM   1643  HA  ASP A 115      68.630  54.990  63.930  1.00  0.00           H
ATOM   1644  CB  ASP A 115      69.540  56.740  64.820  1.00  0.00           C
ATOM   1645  HB1 ASP A 115      69.880  57.730  64.450  1.00  0.00           H
ATOM   1646  HB2 ASP A 115      70.350  56.200  65.360  1.00  0.00           H
ATOM   1647  CG  ASP A 115      68.440  56.980  65.840  1.00  0.00           C
ATOM   1648  OD1 ASP A 115      67.550  56.110  66.080  1.00  0.00           O
ATOM   1649  OD2 ASP A 115      68.590  58.060  66.470  1.00  0.00           O
ATOM   1650  C   ASP A 115      68.080  56.700  62.790  1.00  0.00           C
ATOM   1651  O   ASP A 115      68.410  57.410  61.850  1.00  0.00           O
ATOM   1652  N   MET A 116      66.800  56.680  63.210  1.00  0.00           N
ATOM   1653  HN  MET A 116      66.540  56.290  64.090  1.00  0.00           H
ATOM   1654  CA  MET A 116      65.690  57.130  62.440  1.00  0.00           C
ATOM   1655  HA  MET A 116      65.910  56.840  61.420  1.00  0.00           H
ATOM   1656  CB  MET A 116      64.400  56.510  62.990  1.00  0.00           C
ATOM   1657  HB1 MET A 116      63.520  57.140  62.720  1.00  0.00           H
ATOM   1658  HB2 MET A 116      64.410  56.430  64.100  1.00  0.00           H
ATOM   1659  CG  MET A 116      64.170  55.080  62.470  1.00  0.00           C
ATOM   1660  HG1 MET A 116      63.480  54.630  63.220  1.00  0.00           H
ATOM   1661  HG2 MET A 116      65.100  54.490  62.580  1.00  0.00           H
ATOM   1662  SD  MET A 116      63.460  55.010  60.800  1.00  0.00           S
ATOM   1663  CE  MET A 116      63.530  53.200  60.750  1.00  0.00           C
ATOM   1664  HE1 MET A 116      62.950  52.830  59.880  1.00  0.00           H
ATOM   1665  HE2 MET A 116      64.560  52.800  60.660  1.00  0.00           H
ATOM   1666  HE3 MET A 116      63.040  52.710  61.630  1.00  0.00           H
ATOM   1667  C   MET A 116      65.560  58.620  62.440  1.00  0.00           C
ATOM   1668  O   MET A 116      66.080  59.240  63.360  1.00  0.00           O
ATOM   1669  N   PRO A 117      65.020  59.300  61.470  1.00  0.00           N
ATOM   1670  CD  PRO A 117      64.790  58.680  60.170  1.00  0.00           C
ATOM   1671  HD1 PRO A 117      65.550  57.950  59.820  1.00  0.00           H
ATOM   1672  HD2 PRO A 117      63.860  58.060  60.130  1.00  0.00           H
ATOM   1673  CA  PRO A 117      64.490  60.620  61.580  1.00  0.00           C
ATOM   1674  HA  PRO A 117      65.320  61.190  61.970  1.00  0.00           H
ATOM   1675  CB  PRO A 117      63.970  61.010  60.200  1.00  0.00           C
ATOM   1676  HB1 PRO A 117      64.330  61.980  59.800  1.00  0.00           H
ATOM   1677  HB2 PRO A 117      62.870  61.050  60.100  1.00  0.00           H
ATOM   1678  CG  PRO A 117      64.500  59.890  59.280  1.00  0.00           C
ATOM   1679  HG1 PRO A 117      65.500  60.150  58.870  1.00  0.00           H
ATOM   1680  HG2 PRO A 117      63.910  59.750  58.350  1.00  0.00           H
ATOM   1681  C   PRO A 117      63.450  60.820  62.630  1.00  0.00           C
ATOM   1682  O   PRO A 117      62.660  59.910  62.890  1.00  0.00           O
ATOM   1683  N   VAL A 118      63.320  62.040  63.180  1.00  0.00           N
ATOM   1684  HN  VAL A 118      64.110  62.650  63.140  1.00  0.00           H
ATOM   1685  CA  VAL A 118      62.270  62.450  64.070  1.00  0.00           C
ATOM   1686  HA  VAL A 118      62.160  61.650  64.780  1.00  0.00           H
ATOM   1687  CB  VAL A 118      62.620  63.610  64.950  1.00  0.00           C
ATOM   1688  HB  VAL A 118      61.730  63.790  65.590  1.00  0.00           H
ATOM   1689  CG1 VAL A 118      63.890  63.220  65.730  1.00  0.00           C
ATOM   1690 HG11 VAL A 118      64.810  63.190  65.110  1.00  0.00           H
ATOM   1691 HG12 VAL A 118      64.130  64.100  66.360  1.00  0.00           H
ATOM   1692 HG13 VAL A 118      63.730  62.340  66.390  1.00  0.00           H
ATOM   1693  CG2 VAL A 118      62.770  64.910  64.140  1.00  0.00           C
ATOM   1694 HG21 VAL A 118      61.880  65.220  63.550  1.00  0.00           H
ATOM   1695 HG22 VAL A 118      63.110  65.700  64.840  1.00  0.00           H
ATOM   1696 HG23 VAL A 118      63.680  64.710  63.530  1.00  0.00           H
ATOM   1697  C   VAL A 118      60.970  62.610  63.350  1.00  0.00           C
ATOM   1698  O   VAL A 118      60.910  62.860  62.150  1.00  0.00           O
ATOM   1699  N   ASP A 119      59.860  62.570  64.110  1.00  0.00           N
ATOM   1700  HN  ASP A 119      59.970  62.370  65.080  1.00  0.00           H
ATOM   1701  CA  ASP A 119      58.550  62.990  63.700  1.00  0.00           C
ATOM   1702  HA  ASP A 119      58.390  62.420  62.800  1.00  0.00           H
ATOM   1703  CB  ASP A 119      57.600  62.630  64.860  1.00  0.00           C
ATOM   1704  HB1 ASP A 119      56.560  62.970  64.680  1.00  0.00           H
ATOM   1705  HB2 ASP A 119      57.840  63.070  65.850  1.00  0.00           H
ATOM   1706  CG  ASP A 119      57.540  61.120  65.050  1.00  0.00           C
ATOM   1707  OD1 ASP A 119      58.130  60.580  66.020  1.00  0.00           O
ATOM   1708  OD2 ASP A 119      56.970  60.440  64.160  1.00  0.00           O
ATOM   1709  C   ASP A 119      58.480  64.460  63.450  1.00  0.00           C
ATOM   1710  O   ASP A 119      59.130  65.270  64.110  1.00  0.00           O
ATOM   1711  N   PRO A 120      57.800  64.920  62.440  1.00  0.00           N
ATOM   1712  CD  PRO A 120      56.950  64.100  61.590  1.00  0.00           C
ATOM   1713  HD1 PRO A 120      57.620  63.560  60.890  1.00  0.00           H
ATOM   1714  HD2 PRO A 120      56.160  63.560  62.160  1.00  0.00           H
ATOM   1715  CA  PRO A 120      57.790  66.300  62.070  1.00  0.00           C
ATOM   1716  HA  PRO A 120      58.780  66.730  62.030  1.00  0.00           H
ATOM   1717  CB  PRO A 120      57.160  66.280  60.680  1.00  0.00           C
ATOM   1718  HB1 PRO A 120      57.930  66.070  59.910  1.00  0.00           H
ATOM   1719  HB2 PRO A 120      56.670  67.270  60.510  1.00  0.00           H
ATOM   1720  CG  PRO A 120      56.190  65.090  60.690  1.00  0.00           C
ATOM   1721  HG1 PRO A 120      55.970  64.640  59.700  1.00  0.00           H
ATOM   1722  HG2 PRO A 120      55.240  65.350  61.190  1.00  0.00           H
ATOM   1723  C   PRO A 120      57.100  67.210  63.030  1.00  0.00           C
ATOM   1724  O   PRO A 120      57.240  68.420  62.860  1.00  0.00           O
ATOM   1725  N   ASP A 121      56.340  66.610  63.950  1.00  0.00           N
ATOM   1726  HN  ASP A 121      56.160  65.630  64.020  1.00  0.00           H
ATOM   1727  CA  ASP A 121      55.740  67.420  64.960  1.00  0.00           C
ATOM   1728  HA  ASP A 121      55.330  68.330  64.530  1.00  0.00           H
ATOM   1729  CB  ASP A 121      54.490  66.720  65.530  1.00  0.00           C
ATOM   1730  HB1 ASP A 121      54.100  67.280  66.400  1.00  0.00           H
ATOM   1731  HB2 ASP A 121      54.680  65.710  65.940  1.00  0.00           H
ATOM   1732  CG  ASP A 121      53.340  66.570  64.540  1.00  0.00           C
ATOM   1733  OD1 ASP A 121      52.220  66.490  65.120  1.00  0.00           O
ATOM   1734  OD2 ASP A 121      53.550  66.550  63.300  1.00  0.00           O
ATOM   1735  C   ASP A 121      56.670  67.800  66.060  1.00  0.00           C
ATOM   1736  O   ASP A 121      56.220  68.500  66.970  1.00  0.00           O
ATOM   1737  N   ASN A 122      57.940  67.370  66.090  1.00  0.00           N
ATOM   1738  HN  ASN A 122      58.300  66.800  65.360  1.00  0.00           H
ATOM   1739  CA  ASN A 122      58.930  67.940  66.960  1.00  0.00           C
ATOM   1740  HA  ASN A 122      58.510  67.950  67.950  1.00  0.00           H
ATOM   1741  CB  ASN A 122      60.250  67.160  66.840  1.00  0.00           C
ATOM   1742  HB1 ASN A 122      61.170  67.620  67.240  1.00  0.00           H
ATOM   1743  HB2 ASN A 122      60.420  66.860  65.780  1.00  0.00           H
ATOM   1744  CG  ASN A 122      59.990  65.940  67.710  1.00  0.00           C
ATOM   1745  OD1 ASN A 122      60.230  65.920  68.920  1.00  0.00           O
ATOM   1746  ND2 ASN A 122      59.600  64.820  67.040  1.00  0.00           N
ATOM   1747 HD21 ASN A 122      59.550  65.000  66.060  1.00  0.00           H
ATOM   1748 HD22 ASN A 122      59.220  64.080  67.590  1.00  0.00           H
ATOM   1749  C   ASN A 122      59.290  69.350  66.660  1.00  0.00           C
ATOM   1750  O   ASN A 122      59.330  69.790  65.510  1.00  0.00           O
ATOM   1751  N   GLU A 123      59.650  70.090  67.720  1.00  0.00           N
ATOM   1752  HN  GLU A 123      59.600  69.670  68.620  1.00  0.00           H
ATOM   1753  CA  GLU A 123      60.130  71.440  67.640  1.00  0.00           C
ATOM   1754  HA  GLU A 123      59.420  72.010  67.070  1.00  0.00           H
ATOM   1755  CB  GLU A 123      60.300  72.090  69.020  1.00  0.00           C
ATOM   1756  HB1 GLU A 123      60.670  71.380  69.790  1.00  0.00           H
ATOM   1757  HB2 GLU A 123      59.290  72.440  69.320  1.00  0.00           H
ATOM   1758  CG  GLU A 123      61.240  73.300  69.120  1.00  0.00           C
ATOM   1759  HG1 GLU A 123      60.940  74.070  68.390  1.00  0.00           H
ATOM   1760  HG2 GLU A 123      62.310  73.050  68.940  1.00  0.00           H
ATOM   1761  CD  GLU A 123      61.240  73.870  70.530  1.00  0.00           C
ATOM   1762  OE1 GLU A 123      60.890  75.050  70.760  1.00  0.00           O
ATOM   1763  OE2 GLU A 123      61.550  73.130  71.510  1.00  0.00           O
ATOM   1764  C   GLU A 123      61.390  71.540  66.840  1.00  0.00           C
ATOM   1765  O   GLU A 123      61.450  72.490  66.060  1.00  0.00           O
ATOM   1766  N   ALA A 124      62.360  70.630  67.000  1.00  0.00           N
ATOM   1767  HN  ALA A 124      62.290  69.850  67.610  1.00  0.00           H
ATOM   1768  CA  ALA A 124      63.490  70.680  66.130  1.00  0.00           C
ATOM   1769  HA  ALA A 124      63.730  71.690  65.820  1.00  0.00           H
ATOM   1770  CB  ALA A 124      64.750  70.150  66.840  1.00  0.00           C
ATOM   1771  HB1 ALA A 124      64.870  70.880  67.670  1.00  0.00           H
ATOM   1772  HB2 ALA A 124      64.590  69.130  67.230  1.00  0.00           H
ATOM   1773  HB3 ALA A 124      65.710  70.210  66.280  1.00  0.00           H
ATOM   1774  C   ALA A 124      63.310  69.860  64.900  1.00  0.00           C
ATOM   1775  O   ALA A 124      64.000  68.850  64.760  1.00  0.00           O
ATOM   1776  N   TYR A 125      62.490  70.290  63.920  1.00  0.00           N
ATOM   1777  HN  TYR A 125      61.970  71.100  64.170  1.00  0.00           H
ATOM   1778  CA  TYR A 125      62.380  69.800  62.580  1.00  0.00           C
ATOM   1779  HA  TYR A 125      63.180  69.080  62.510  1.00  0.00           H
ATOM   1780  CB  TYR A 125      60.990  69.160  62.410  1.00  0.00           C
ATOM   1781  HB1 TYR A 125      60.220  69.960  62.390  1.00  0.00           H
ATOM   1782  HB2 TYR A 125      60.830  68.560  63.330  1.00  0.00           H
ATOM   1783  CG  TYR A 125      60.910  68.210  61.270  1.00  0.00           C
ATOM   1784  CD1 TYR A 125      61.210  66.860  61.280  1.00  0.00           C
ATOM   1785  HD1 TYR A 125      61.780  66.400  62.070  1.00  0.00           H
ATOM   1786  CE1 TYR A 125      60.970  66.050  60.200  1.00  0.00           C
ATOM   1787  HE1 TYR A 125      61.170  64.990  60.300  1.00  0.00           H
ATOM   1788  CZ  TYR A 125      60.720  66.540  58.940  1.00  0.00           C
ATOM   1789  OH  TYR A 125      60.690  65.610  57.890  1.00  0.00           O
ATOM   1790  HH  TYR A 125      60.450  66.180  57.160  1.00  0.00           H
ATOM   1791  CD2 TYR A 125      60.580  68.680  60.030  1.00  0.00           C
ATOM   1792  HD2 TYR A 125      60.330  69.720  59.930  1.00  0.00           H
ATOM   1793  CE2 TYR A 125      60.580  67.910  58.880  1.00  0.00           C
ATOM   1794  HE2 TYR A 125      60.300  68.290  57.910  1.00  0.00           H
ATOM   1795  C   TYR A 125      62.590  70.930  61.640  1.00  0.00           C
ATOM   1796  O   TYR A 125      62.190  72.080  61.860  1.00  0.00           O
ATOM   1797  N   GLU A 126      63.300  70.610  60.540  1.00  0.00           N
ATOM   1798  HN  GLU A 126      63.540  69.680  60.290  1.00  0.00           H
ATOM   1799  CA  GLU A 126      63.680  71.630  59.620  1.00  0.00           C
ATOM   1800  HA  GLU A 126      63.020  72.470  59.760  1.00  0.00           H
ATOM   1801  CB  GLU A 126      65.130  72.100  59.800  1.00  0.00           C
ATOM   1802  HB1 GLU A 126      65.810  71.220  59.790  1.00  0.00           H
ATOM   1803  HB2 GLU A 126      65.210  72.530  60.830  1.00  0.00           H
ATOM   1804  CG  GLU A 126      65.690  73.090  58.780  1.00  0.00           C
ATOM   1805  HG1 GLU A 126      64.900  73.790  58.430  1.00  0.00           H
ATOM   1806  HG2 GLU A 126      66.020  72.660  57.810  1.00  0.00           H
ATOM   1807  CD  GLU A 126      66.950  73.780  59.270  1.00  0.00           C
ATOM   1808  OE1 GLU A 126      67.130  74.950  58.850  1.00  0.00           O
ATOM   1809  OE2 GLU A 126      67.800  73.270  60.050  1.00  0.00           O
ATOM   1810  C   GLU A 126      63.470  71.230  58.200  1.00  0.00           C
ATOM   1811  O   GLU A 126      63.430  70.050  57.850  1.00  0.00           O
ATOM   1812  N   MET A 127      63.140  72.200  57.320  1.00  0.00           N
ATOM   1813  HN  MET A 127      63.040  73.120  57.680  1.00  0.00           H
ATOM   1814  CA  MET A 127      62.780  71.940  55.960  1.00  0.00           C
ATOM   1815  HA  MET A 127      61.970  71.230  56.000  1.00  0.00           H
ATOM   1816  CB  MET A 127      62.350  73.220  55.210  1.00  0.00           C
ATOM   1817  HB1 MET A 127      62.120  73.010  54.150  1.00  0.00           H
ATOM   1818  HB2 MET A 127      63.200  73.940  55.220  1.00  0.00           H
ATOM   1819  CG  MET A 127      61.110  73.900  55.780  1.00  0.00           C
ATOM   1820  HG1 MET A 127      60.340  73.100  55.750  1.00  0.00           H
ATOM   1821  HG2 MET A 127      60.750  74.690  55.070  1.00  0.00           H
ATOM   1822  SD  MET A 127      61.190  74.560  57.470  1.00  0.00           S
ATOM   1823  CE  MET A 127      59.410  74.700  57.780  1.00  0.00           C
ATOM   1824  HE1 MET A 127      58.800  73.770  57.740  1.00  0.00           H
ATOM   1825  HE2 MET A 127      59.210  75.030  58.820  1.00  0.00           H
ATOM   1826  HE3 MET A 127      58.840  75.460  57.200  1.00  0.00           H
ATOM   1827  C   MET A 127      63.900  71.250  55.260  1.00  0.00           C
ATOM   1828  O   MET A 127      65.030  71.560  55.640  1.00  0.00           O
ATOM   1829  N   PRO A 128      63.760  70.320  54.370  1.00  0.00           N
ATOM   1830  CD  PRO A 128      62.510  69.770  53.870  1.00  0.00           C
ATOM   1831  HD1 PRO A 128      61.910  69.490  54.770  1.00  0.00           H
ATOM   1832  HD2 PRO A 128      61.970  70.470  53.190  1.00  0.00           H
ATOM   1833  CA  PRO A 128      64.840  69.800  53.580  1.00  0.00           C
ATOM   1834  HA  PRO A 128      65.550  69.340  54.240  1.00  0.00           H
ATOM   1835  CB  PRO A 128      64.120  68.920  52.550  1.00  0.00           C
ATOM   1836  HB1 PRO A 128      64.710  68.020  52.290  1.00  0.00           H
ATOM   1837  HB2 PRO A 128      63.690  69.420  51.660  1.00  0.00           H
ATOM   1838  CG  PRO A 128      62.810  68.430  53.180  1.00  0.00           C
ATOM   1839  HG1 PRO A 128      63.060  67.680  53.960  1.00  0.00           H
ATOM   1840  HG2 PRO A 128      62.010  68.010  52.540  1.00  0.00           H
ATOM   1841  C   PRO A 128      65.750  70.700  52.830  1.00  0.00           C
ATOM   1842  O   PRO A 128      65.250  71.680  52.290  1.00  0.00           O
ATOM   1843  N   SER A 129      67.070  70.410  52.870  1.00  0.00           N
ATOM   1844  HN  SER A 129      67.370  69.710  53.510  1.00  0.00           H
ATOM   1845  CA  SER A 129      68.090  71.130  52.170  1.00  0.00           C
ATOM   1846  HA  SER A 129      67.920  72.180  52.330  1.00  0.00           H
ATOM   1847  CB  SER A 129      69.520  70.880  52.670  1.00  0.00           C
ATOM   1848  HB1 SER A 129      69.450  71.170  53.740  1.00  0.00           H
ATOM   1849  HB2 SER A 129      70.360  71.470  52.250  1.00  0.00           H
ATOM   1850  OG  SER A 129      69.700  69.470  52.650  1.00  0.00           O
ATOM   1851  HG1 SER A 129      69.320  69.150  53.470  1.00  0.00           H
ATOM   1852  C   SER A 129      68.060  71.030  50.690  1.00  0.00           C
ATOM   1853  O   SER A 129      68.310  71.990  49.970  1.00  0.00           O
ATOM   1854  N   GLU A 130      67.780  69.810  50.180  1.00  0.00           N
ATOM   1855  HN  GLU A 130      67.660  69.040  50.800  1.00  0.00           H
ATOM   1856  CA  GLU A 130      67.550  69.390  48.840  1.00  0.00           C
ATOM   1857  HA  GLU A 130      67.970  70.150  48.200  1.00  0.00           H
ATOM   1858  CB  GLU A 130      68.360  68.090  48.630  1.00  0.00           C
ATOM   1859  HB1 GLU A 130      68.280  67.800  47.560  1.00  0.00           H
ATOM   1860  HB2 GLU A 130      68.030  67.200  49.210  1.00  0.00           H
ATOM   1861  CG  GLU A 130      69.860  68.270  48.830  1.00  0.00           C
ATOM   1862  HG1 GLU A 130      70.280  67.740  49.710  1.00  0.00           H
ATOM   1863  HG2 GLU A 130      70.100  69.360  48.830  1.00  0.00           H
ATOM   1864  CD  GLU A 130      70.690  67.770  47.650  1.00  0.00           C
ATOM   1865  OE1 GLU A 130      71.720  67.080  47.900  1.00  0.00           O
ATOM   1866  OE2 GLU A 130      70.340  68.130  46.500  1.00  0.00           O
ATOM   1867  C   GLU A 130      66.150  69.200  48.380  1.00  0.00           C
ATOM   1868  O   GLU A 130      65.250  68.910  49.170  1.00  0.00           O
ATOM   1869  N   GLU A 131      65.850  69.550  47.120  1.00  0.00           N
ATOM   1870  HN  GLU A 131      66.500  69.770  46.400  1.00  0.00           H
ATOM   1871  CA  GLU A 131      64.530  69.710  46.600  1.00  0.00           C
ATOM   1872  HA  GLU A 131      64.050  70.460  47.210  1.00  0.00           H
ATOM   1873  CB  GLU A 131      64.700  70.190  45.150  1.00  0.00           C
ATOM   1874  HB1 GLU A 131      65.200  69.400  44.540  1.00  0.00           H
ATOM   1875  HB2 GLU A 131      65.400  71.050  45.190  1.00  0.00           H
ATOM   1876  CG  GLU A 131      63.500  70.680  44.340  1.00  0.00           C
ATOM   1877  HG1 GLU A 131      63.940  71.160  43.440  1.00  0.00           H
ATOM   1878  HG2 GLU A 131      63.020  71.430  45.000  1.00  0.00           H
ATOM   1879  CD  GLU A 131      62.490  69.600  43.990  1.00  0.00           C
ATOM   1880  OE1 GLU A 131      61.260  69.910  43.940  1.00  0.00           O
ATOM   1881  OE2 GLU A 131      62.930  68.460  43.720  1.00  0.00           O
ATOM   1882  C   GLU A 131      63.700  68.470  46.660  1.00  0.00           C
ATOM   1883  O   GLU A 131      62.500  68.540  46.930  1.00  0.00           O
ATOM   1884  N   GLY A 132      64.290  67.280  46.490  1.00  0.00           N
ATOM   1885  HN  GLY A 132      65.270  67.360  46.340  1.00  0.00           H
ATOM   1886  CA  GLY A 132      63.480  66.100  46.380  1.00  0.00           C
ATOM   1887  HA1 GLY A 132      62.800  66.010  47.220  1.00  0.00           H
ATOM   1888  HA2 GLY A 132      62.940  66.240  45.460  1.00  0.00           H
ATOM   1889  C   GLY A 132      64.230  64.820  46.260  1.00  0.00           C
ATOM   1890  O   GLY A 132      65.220  64.570  46.940  1.00  0.00           O
ATOM   1891  N   TYR A 133      63.630  63.930  45.440  1.00  0.00           N
ATOM   1892  HN  TYR A 133      62.670  64.000  45.190  1.00  0.00           H
ATOM   1893  CA  TYR A 133      64.320  62.850  44.800  1.00  0.00           C
ATOM   1894  HA  TYR A 133      65.370  63.040  44.890  1.00  0.00           H
ATOM   1895  CB  TYR A 133      64.040  61.440  45.350  1.00  0.00           C
ATOM   1896  HB1 TYR A 133      62.970  61.140  45.410  1.00  0.00           H
ATOM   1897  HB2 TYR A 133      64.520  61.280  46.340  1.00  0.00           H
ATOM   1898  CG  TYR A 133      64.560  60.380  44.450  1.00  0.00           C
ATOM   1899  CD1 TYR A 133      63.640  59.630  43.760  1.00  0.00           C
ATOM   1900  HD1 TYR A 133      62.580  59.810  43.760  1.00  0.00           H
ATOM   1901  CE1 TYR A 133      64.000  58.550  42.980  1.00  0.00           C
ATOM   1902  HE1 TYR A 133      63.240  57.960  42.500  1.00  0.00           H
ATOM   1903  CZ  TYR A 133      65.330  58.210  42.920  1.00  0.00           C
ATOM   1904  OH  TYR A 133      65.740  57.000  42.330  1.00  0.00           O
ATOM   1905  HH  TYR A 133      65.060  56.850  41.670  1.00  0.00           H
ATOM   1906  CD2 TYR A 133      65.870  59.970  44.370  1.00  0.00           C
ATOM   1907  HD2 TYR A 133      66.610  60.620  44.820  1.00  0.00           H
ATOM   1908  CE2 TYR A 133      66.290  58.850  43.680  1.00  0.00           C
ATOM   1909  HE2 TYR A 133      67.310  58.530  43.600  1.00  0.00           H
ATOM   1910  C   TYR A 133      64.000  62.990  43.350  1.00  0.00           C
ATOM   1911  O   TYR A 133      62.860  63.050  42.880  1.00  0.00           O
ATOM   1912  N   GLN A 134      65.040  62.900  42.500  1.00  0.00           N
ATOM   1913  HN  GLN A 134      66.000  62.960  42.760  1.00  0.00           H
ATOM   1914  CA  GLN A 134      64.920  62.770  41.080  1.00  0.00           C
ATOM   1915  HA  GLN A 134      64.070  63.330  40.720  1.00  0.00           H
ATOM   1916  CB  GLN A 134      66.030  63.530  40.330  1.00  0.00           C
ATOM   1917  HB1 GLN A 134      67.000  63.170  40.730  1.00  0.00           H
ATOM   1918  HB2 GLN A 134      65.890  64.610  40.540  1.00  0.00           H
ATOM   1919  CG  GLN A 134      66.000  63.380  38.810  1.00  0.00           C
ATOM   1920  HG1 GLN A 134      64.920  63.450  38.550  1.00  0.00           H
ATOM   1921  HG2 GLN A 134      66.360  62.350  38.600  1.00  0.00           H
ATOM   1922  CD  GLN A 134      66.780  64.310  37.900  1.00  0.00           C
ATOM   1923  OE1 GLN A 134      67.470  65.250  38.280  1.00  0.00           O
ATOM   1924  NE2 GLN A 134      66.720  63.920  36.590  1.00  0.00           N
ATOM   1925 HE21 GLN A 134      65.970  63.340  36.290  1.00  0.00           H
ATOM   1926 HE22 GLN A 134      67.570  63.860  36.060  1.00  0.00           H
ATOM   1927  C   GLN A 134      64.790  61.390  40.540  1.00  0.00           C
ATOM   1928  O   GLN A 134      65.600  60.510  40.820  1.00  0.00           O
ATOM   1929  N   ASP A 135      63.780  61.150  39.680  1.00  0.00           N
ATOM   1930  HN  ASP A 135      63.040  61.790  39.490  1.00  0.00           H
ATOM   1931  CA  ASP A 135      63.490  59.920  39.020  1.00  0.00           C
ATOM   1932  HA  ASP A 135      64.080  59.140  39.490  1.00  0.00           H
ATOM   1933  CB  ASP A 135      62.070  59.510  39.460  1.00  0.00           C
ATOM   1934  HB1 ASP A 135      62.100  59.030  40.460  1.00  0.00           H
ATOM   1935  HB2 ASP A 135      61.700  58.750  38.730  1.00  0.00           H
ATOM   1936  CG  ASP A 135      60.960  60.550  39.340  1.00  0.00           C
ATOM   1937  OD1 ASP A 135      59.890  60.430  39.980  1.00  0.00           O
ATOM   1938  OD2 ASP A 135      61.210  61.480  38.520  1.00  0.00           O
ATOM   1939  C   ASP A 135      63.860  59.870  37.580  1.00  0.00           C
ATOM   1940  O   ASP A 135      65.030  59.580  37.350  1.00  0.00           O
ATOM   1941  N   TYR A 136      63.000  60.190  36.590  1.00  0.00           N
ATOM   1942  HN  TYR A 136      62.080  60.460  36.860  1.00  0.00           H
ATOM   1943  CA  TYR A 136      63.340  60.370  35.220  1.00  0.00           C
ATOM   1944  HA  TYR A 136      64.000  59.520  35.110  1.00  0.00           H
ATOM   1945  CB  TYR A 136      62.110  60.180  34.330  1.00  0.00           C
ATOM   1946  HB1 TYR A 136      61.620  59.180  34.360  1.00  0.00           H
ATOM   1947  HB2 TYR A 136      62.420  60.300  33.270  1.00  0.00           H
ATOM   1948  CG  TYR A 136      60.960  61.100  34.570  1.00  0.00           C
ATOM   1949  CD1 TYR A 136      60.020  60.880  35.550  1.00  0.00           C
ATOM   1950  HD1 TYR A 136      59.980  59.940  36.090  1.00  0.00           H
ATOM   1951  CE1 TYR A 136      59.030  61.790  35.840  1.00  0.00           C
ATOM   1952  HE1 TYR A 136      58.240  61.640  36.560  1.00  0.00           H
ATOM   1953  CZ  TYR A 136      58.980  62.930  35.070  1.00  0.00           C
ATOM   1954  OH  TYR A 136      58.000  63.930  35.290  1.00  0.00           O
ATOM   1955  HH  TYR A 136      58.310  64.660  34.750  1.00  0.00           H
ATOM   1956  CD2 TYR A 136      60.890  62.260  33.840  1.00  0.00           C
ATOM   1957  HD2 TYR A 136      61.680  62.490  33.140  1.00  0.00           H
ATOM   1958  CE2 TYR A 136      59.920  63.190  34.110  1.00  0.00           C
ATOM   1959  HE2 TYR A 136      59.730  64.060  33.490  1.00  0.00           H
ATOM   1960  C   TYR A 136      64.170  61.600  35.010  1.00  0.00           C
ATOM   1961  O   TYR A 136      64.290  62.550  35.780  1.00  0.00           O
ATOM   1962  N   GLU A 137      64.910  61.570  33.890  1.00  0.00           N
ATOM   1963  HN  GLU A 137      64.840  60.710  33.390  1.00  0.00           H
ATOM   1964  CA  GLU A 137      65.720  62.600  33.320  1.00  0.00           C
ATOM   1965  HA  GLU A 137      66.140  63.080  34.190  1.00  0.00           H
ATOM   1966  CB  GLU A 137      66.750  61.900  32.430  1.00  0.00           C
ATOM   1967  HB1 GLU A 137      67.110  62.620  31.660  1.00  0.00           H
ATOM   1968  HB2 GLU A 137      66.310  61.160  31.730  1.00  0.00           H
ATOM   1969  CG  GLU A 137      68.000  61.400  33.170  1.00  0.00           C
ATOM   1970  HG1 GLU A 137      68.650  60.890  32.430  1.00  0.00           H
ATOM   1971  HG2 GLU A 137      67.730  60.720  34.000  1.00  0.00           H
ATOM   1972  CD  GLU A 137      68.870  62.520  33.710  1.00  0.00           C
ATOM   1973  OE1 GLU A 137      69.540  63.180  32.870  1.00  0.00           O
ATOM   1974  OE2 GLU A 137      68.940  62.770  34.950  1.00  0.00           O
ATOM   1975  C   GLU A 137      64.940  63.610  32.550  1.00  0.00           C
ATOM   1976  O   GLU A 137      63.780  63.310  32.280  1.00  0.00           O
ATOM   1977  N   PRO A 138      65.460  64.750  32.190  1.00  0.00           N
ATOM   1978  CD  PRO A 138      66.530  65.350  32.960  1.00  0.00           C
ATOM   1979  HD1 PRO A 138      66.470  65.050  34.030  1.00  0.00           H
ATOM   1980  HD2 PRO A 138      67.490  65.090  32.470  1.00  0.00           H
ATOM   1981  CA  PRO A 138      64.820  65.740  31.370  1.00  0.00           C
ATOM   1982  HA  PRO A 138      63.810  65.700  31.750  1.00  0.00           H
ATOM   1983  CB  PRO A 138      65.590  67.030  31.640  1.00  0.00           C
ATOM   1984  HB1 PRO A 138      64.920  67.910  31.510  1.00  0.00           H
ATOM   1985  HB2 PRO A 138      66.370  67.080  30.850  1.00  0.00           H
ATOM   1986  CG  PRO A 138      66.230  66.850  33.030  1.00  0.00           C
ATOM   1987  HG1 PRO A 138      65.470  67.030  33.820  1.00  0.00           H
ATOM   1988  HG2 PRO A 138      67.180  67.410  33.160  1.00  0.00           H
ATOM   1989  C   PRO A 138      64.650  65.400  29.930  1.00  0.00           C
ATOM   1990  O   PRO A 138      63.850  66.010  29.220  1.00  0.00           O
ATOM   1991  N   GLU A 139      65.410  64.420  29.420  1.00  0.00           N
ATOM   1992  HN  GLU A 139      66.120  64.070  30.020  1.00  0.00           H
ATOM   1993  CA  GLU A 139      65.330  63.890  28.090  1.00  0.00           C
ATOM   1994  HA  GLU A 139      65.320  64.680  27.350  1.00  0.00           H
ATOM   1995  CB  GLU A 139      66.440  62.830  27.990  1.00  0.00           C
ATOM   1996  HB1 GLU A 139      66.550  62.090  28.810  1.00  0.00           H
ATOM   1997  HB2 GLU A 139      67.380  63.370  28.230  1.00  0.00           H
ATOM   1998  CG  GLU A 139      66.410  62.190  26.590  1.00  0.00           C
ATOM   1999  HG1 GLU A 139      66.390  62.890  25.730  1.00  0.00           H
ATOM   2000  HG2 GLU A 139      65.550  61.500  26.470  1.00  0.00           H
ATOM   2001  CD  GLU A 139      67.650  61.330  26.400  1.00  0.00           C
ATOM   2002  OE1 GLU A 139      67.490  60.160  25.960  1.00  0.00           O
ATOM   2003  OE2 GLU A 139      68.820  61.800  26.520  1.00  0.00           O
ATOM   2004  C   GLU A 139      64.030  63.230  27.820  1.00  0.00           C
ATOM   2005  O   GLU A 139      63.520  63.400  26.710  1.00  0.00           O
ATOM   2006  N   ALA A 140      63.460  62.450  28.760  1.00  0.00           N
ATOM   2007  HN  ALA A 140      63.790  62.350  29.690  1.00  0.00           H
ATOM   2008  CA  ALA A 140      62.290  61.650  28.550  1.00  0.00           C
ATOM   2009  HA  ALA A 140      62.500  61.010  27.710  1.00  0.00           H
ATOM   2010  CB  ALA A 140      62.230  60.640  29.710  1.00  0.00           C
ATOM   2011  HB1 ALA A 140      63.180  60.080  29.660  1.00  0.00           H
ATOM   2012  HB2 ALA A 140      62.140  61.120  30.710  1.00  0.00           H
ATOM   2013  HB3 ALA A 140      61.440  59.900  29.450  1.00  0.00           H
ATOM   2014  C   ALA A 140      60.950  62.280  28.180  1.00  0.00           C
ATOM   2015  OT1 ALA A 140      60.630  63.350  28.760  1.00  0.00           O
ATOM   2016  OT2 ALA A 140      60.150  61.570  27.510  1.00  0.00           O
ATOM   2017  N   MET B 141      23.840  81.940  75.710  1.00  0.00           N
ATOM   2018  H1  MET B 141      23.180  81.580  76.430  1.00  0.00           H
ATOM   2019  H2  MET B 141      24.740  81.660  76.140  1.00  0.00           H
ATOM   2020  H3  MET B 141      23.890  82.980  75.640  1.00  0.00           H
ATOM   2021  CA  MET B 141      23.700  81.340  74.360  1.00  0.00           C
ATOM   2022  HA  MET B 141      22.970  81.890  73.780  1.00  0.00           H
ATOM   2023  CB  MET B 141      25.030  81.590  73.620  1.00  0.00           C
ATOM   2024  HB1 MET B 141      25.960  81.310  74.160  1.00  0.00           H
ATOM   2025  HB2 MET B 141      25.240  82.670  73.440  1.00  0.00           H
ATOM   2026  CG  MET B 141      25.300  80.870  72.300  1.00  0.00           C
ATOM   2027  HG1 MET B 141      25.030  79.800  72.420  1.00  0.00           H
ATOM   2028  HG2 MET B 141      26.390  80.890  72.080  1.00  0.00           H
ATOM   2029  SD  MET B 141      24.300  81.500  70.920  1.00  0.00           S
ATOM   2030  CE  MET B 141      24.950  80.270  69.750  1.00  0.00           C
ATOM   2031  HE1 MET B 141      24.260  79.410  69.860  1.00  0.00           H
ATOM   2032  HE2 MET B 141      24.800  80.650  68.720  1.00  0.00           H
ATOM   2033  HE3 MET B 141      26.040  80.080  69.820  1.00  0.00           H
ATOM   2034  C   MET B 141      23.350  79.900  74.350  1.00  0.00           C
ATOM   2035  O   MET B 141      23.810  79.150  75.210  1.00  0.00           O
ATOM   2036  N   ASP B 142      22.520  79.450  73.390  1.00  0.00           N
ATOM   2037  HN  ASP B 142      22.210  80.020  72.630  1.00  0.00           H
ATOM   2038  CA  ASP B 142      21.800  78.220  73.530  1.00  0.00           C
ATOM   2039  HA  ASP B 142      21.940  77.990  74.570  1.00  0.00           H
ATOM   2040  CB  ASP B 142      20.310  78.350  73.150  1.00  0.00           C
ATOM   2041  HB1 ASP B 142      20.000  78.180  72.090  1.00  0.00           H
ATOM   2042  HB2 ASP B 142      19.930  79.320  73.520  1.00  0.00           H
ATOM   2043  CG  ASP B 142      19.500  77.290  73.870  1.00  0.00           C
ATOM   2044  OD1 ASP B 142      18.260  77.490  73.770  1.00  0.00           O
ATOM   2045  OD2 ASP B 142      20.020  76.300  74.460  1.00  0.00           O
ATOM   2046  C   ASP B 142      22.370  77.140  72.690  1.00  0.00           C
ATOM   2047  O   ASP B 142      22.960  77.320  71.620  1.00  0.00           O
ATOM   2048  N   VAL B 143      22.470  75.860  73.100  1.00  0.00           N
ATOM   2049  HN  VAL B 143      22.030  75.650  73.970  1.00  0.00           H
ATOM   2050  CA  VAL B 143      23.010  74.770  72.340  1.00  0.00           C
ATOM   2051  HA  VAL B 143      24.040  75.000  72.100  1.00  0.00           H
ATOM   2052  CB  VAL B 143      23.070  73.560  73.220  1.00  0.00           C
ATOM   2053  HB  VAL B 143      23.570  72.740  72.650  1.00  0.00           H
ATOM   2054  CG1 VAL B 143      23.970  73.950  74.410  1.00  0.00           C
ATOM   2055 HG11 VAL B 143      24.980  74.170  74.000  1.00  0.00           H
ATOM   2056 HG12 VAL B 143      23.670  74.880  74.930  1.00  0.00           H
ATOM   2057 HG13 VAL B 143      23.990  73.090  75.110  1.00  0.00           H
ATOM   2058  CG2 VAL B 143      21.720  73.110  73.780  1.00  0.00           C
ATOM   2059 HG21 VAL B 143      21.150  73.850  74.390  1.00  0.00           H
ATOM   2060 HG22 VAL B 143      21.090  72.890  72.890  1.00  0.00           H
ATOM   2061 HG23 VAL B 143      21.880  72.250  74.470  1.00  0.00           H
ATOM   2062  C   VAL B 143      22.340  74.410  71.060  1.00  0.00           C
ATOM   2063  O   VAL B 143      21.130  74.500  70.870  1.00  0.00           O
ATOM   2064  N   PHE B 144      23.070  73.990  70.020  1.00  0.00           N
ATOM   2065  HN  PHE B 144      24.070  73.900  70.080  1.00  0.00           H
ATOM   2066  CA  PHE B 144      22.590  73.530  68.760  1.00  0.00           C
ATOM   2067  HA  PHE B 144      21.980  74.360  68.440  1.00  0.00           H
ATOM   2068  CB  PHE B 144      23.750  73.150  67.820  1.00  0.00           C
ATOM   2069  HB1 PHE B 144      24.240  72.300  68.320  1.00  0.00           H
ATOM   2070  HB2 PHE B 144      24.490  73.980  67.730  1.00  0.00           H
ATOM   2071  CG  PHE B 144      23.440  72.670  66.440  1.00  0.00           C
ATOM   2072  CD1 PHE B 144      23.870  71.450  65.980  1.00  0.00           C
ATOM   2073  HD1 PHE B 144      24.390  70.690  66.550  1.00  0.00           H
ATOM   2074  CE1 PHE B 144      23.480  70.950  64.760  1.00  0.00           C
ATOM   2075  HE1 PHE B 144      23.800  69.950  64.510  1.00  0.00           H
ATOM   2076  CZ  PHE B 144      22.560  71.650  64.010  1.00  0.00           C
ATOM   2077  HZ  PHE B 144      22.150  71.320  63.070  1.00  0.00           H
ATOM   2078  CD2 PHE B 144      22.530  73.340  65.670  1.00  0.00           C
ATOM   2079  HD2 PHE B 144      22.350  74.370  65.960  1.00  0.00           H
ATOM   2080  CE2 PHE B 144      22.070  72.860  64.460  1.00  0.00           C
ATOM   2081  HE2 PHE B 144      21.320  73.310  63.830  1.00  0.00           H
ATOM   2082  C   PHE B 144      21.630  72.400  68.910  1.00  0.00           C
ATOM   2083  O   PHE B 144      20.490  72.520  68.450  1.00  0.00           O
ATOM   2084  N   MET B 145      22.000  71.290  69.570  1.00  0.00           N
ATOM   2085  HN  MET B 145      22.970  71.210  69.800  1.00  0.00           H
ATOM   2086  CA  MET B 145      21.200  70.200  70.030  1.00  0.00           C
ATOM   2087  HA  MET B 145      20.150  70.470  70.100  1.00  0.00           H
ATOM   2088  CB  MET B 145      21.630  68.980  69.200  1.00  0.00           C
ATOM   2089  HB1 MET B 145      21.210  68.030  69.580  1.00  0.00           H
ATOM   2090  HB2 MET B 145      22.730  68.950  69.340  1.00  0.00           H
ATOM   2091  CG  MET B 145      21.470  69.070  67.680  1.00  0.00           C
ATOM   2092  HG1 MET B 145      21.820  68.140  67.180  1.00  0.00           H
ATOM   2093  HG2 MET B 145      22.040  69.910  67.240  1.00  0.00           H
ATOM   2094  SD  MET B 145      19.720  69.410  67.330  1.00  0.00           S
ATOM   2095  CE  MET B 145      19.980  69.240  65.540  1.00  0.00           C
ATOM   2096  HE1 MET B 145      20.920  69.790  65.300  1.00  0.00           H
ATOM   2097  HE2 MET B 145      20.110  68.240  65.070  1.00  0.00           H
ATOM   2098  HE3 MET B 145      19.190  69.780  64.990  1.00  0.00           H
ATOM   2099  C   MET B 145      21.530  69.860  71.450  1.00  0.00           C
ATOM   2100  O   MET B 145      22.510  70.270  72.070  1.00  0.00           O
ATOM   2101  N   LYS B 146      20.650  69.030  72.040  1.00  0.00           N
ATOM   2102  HN  LYS B 146      19.880  68.690  71.500  1.00  0.00           H
ATOM   2103  CA  LYS B 146      20.650  68.880  73.460  1.00  0.00           C
ATOM   2104  HA  LYS B 146      21.070  69.700  74.030  1.00  0.00           H
ATOM   2105  CB  LYS B 146      19.180  68.790  73.910  1.00  0.00           C
ATOM   2106  HB1 LYS B 146      18.860  67.960  73.240  1.00  0.00           H
ATOM   2107  HB2 LYS B 146      18.610  69.680  73.580  1.00  0.00           H
ATOM   2108  CG  LYS B 146      19.050  68.580  75.420  1.00  0.00           C
ATOM   2109  HG1 LYS B 146      19.010  69.560  75.950  1.00  0.00           H
ATOM   2110  HG2 LYS B 146      19.850  67.960  75.860  1.00  0.00           H
ATOM   2111  CD  LYS B 146      17.650  68.060  75.740  1.00  0.00           C
ATOM   2112  HD1 LYS B 146      17.130  68.560  76.580  1.00  0.00           H
ATOM   2113  HD2 LYS B 146      16.950  68.200  74.890  1.00  0.00           H
ATOM   2114  CE  LYS B 146      17.730  66.590  76.190  1.00  0.00           C
ATOM   2115  HE1 LYS B 146      16.740  66.290  76.600  1.00  0.00           H
ATOM   2116  HE2 LYS B 146      18.520  66.690  76.960  1.00  0.00           H
ATOM   2117  NZ  LYS B 146      18.190  65.740  75.070  1.00  0.00           N
ATOM   2118  HZ1 LYS B 146      18.170  64.770  75.450  1.00  0.00           H
ATOM   2119  HZ2 LYS B 146      17.590  65.800  74.210  1.00  0.00           H
ATOM   2120  HZ3 LYS B 146      19.150  66.030  74.810  1.00  0.00           H
ATOM   2121  C   LYS B 146      21.420  67.670  73.890  1.00  0.00           C
ATOM   2122  O   LYS B 146      20.810  66.650  74.200  1.00  0.00           O
ATOM   2123  N   GLY B 147      22.760  67.750  73.790  1.00  0.00           N
ATOM   2124  HN  GLY B 147      23.270  68.590  73.580  1.00  0.00           H
ATOM   2125  CA  GLY B 147      23.650  66.700  74.150  1.00  0.00           C
ATOM   2126  HA1 GLY B 147      24.590  67.160  74.400  1.00  0.00           H
ATOM   2127  HA2 GLY B 147      23.240  66.050  74.910  1.00  0.00           H
ATOM   2128  C   GLY B 147      23.900  65.740  73.040  1.00  0.00           C
ATOM   2129  O   GLY B 147      23.220  64.740  72.820  1.00  0.00           O
ATOM   2130  N   LEU B 148      24.910  66.060  72.210  1.00  0.00           N
ATOM   2131  HN  LEU B 148      25.340  66.960  72.220  1.00  0.00           H
ATOM   2132  CA  LEU B 148      25.490  65.230  71.200  1.00  0.00           C
ATOM   2133  HA  LEU B 148      24.860  64.360  71.050  1.00  0.00           H
ATOM   2134  CB  LEU B 148      25.940  65.930  69.900  1.00  0.00           C
ATOM   2135  HB1 LEU B 148      26.340  65.300  69.080  1.00  0.00           H
ATOM   2136  HB2 LEU B 148      26.740  66.630  70.220  1.00  0.00           H
ATOM   2137  CG  LEU B 148      24.830  66.810  69.300  1.00  0.00           C
ATOM   2138  HG  LEU B 148      24.340  67.480  70.030  1.00  0.00           H
ATOM   2139  CD1 LEU B 148      25.520  67.670  68.230  1.00  0.00           C
ATOM   2140 HD11 LEU B 148      24.790  68.450  67.930  1.00  0.00           H
ATOM   2141 HD12 LEU B 148      26.380  68.260  68.630  1.00  0.00           H
ATOM   2142 HD13 LEU B 148      25.790  67.100  67.310  1.00  0.00           H
ATOM   2143  CD2 LEU B 148      23.790  65.850  68.690  1.00  0.00           C
ATOM   2144 HD21 LEU B 148      24.260  65.270  67.860  1.00  0.00           H
ATOM   2145 HD22 LEU B 148      23.370  65.170  69.460  1.00  0.00           H
ATOM   2146 HD23 LEU B 148      23.010  66.510  68.260  1.00  0.00           H
ATOM   2147  C   LEU B 148      26.760  64.680  71.740  1.00  0.00           C
ATOM   2148  O   LEU B 148      27.220  65.060  72.820  1.00  0.00           O
ATOM   2149  N   SER B 149      27.340  63.660  71.100  1.00  0.00           N
ATOM   2150  HN  SER B 149      26.990  63.290  70.230  1.00  0.00           H
ATOM   2151  CA  SER B 149      28.610  63.030  71.290  1.00  0.00           C
ATOM   2152  HA  SER B 149      28.580  62.530  72.250  1.00  0.00           H
ATOM   2153  CB  SER B 149      28.830  61.900  70.270  1.00  0.00           C
ATOM   2154  HB1 SER B 149      29.530  61.190  70.770  1.00  0.00           H
ATOM   2155  HB2 SER B 149      29.270  62.180  69.280  1.00  0.00           H
ATOM   2156  OG  SER B 149      27.660  61.190  69.920  1.00  0.00           O
ATOM   2157  HG1 SER B 149      27.390  60.750  70.730  1.00  0.00           H
ATOM   2158  C   SER B 149      29.760  63.970  71.310  1.00  0.00           C
ATOM   2159  O   SER B 149      29.780  65.030  70.690  1.00  0.00           O
ATOM   2160  N   LYS B 150      30.850  63.640  72.030  1.00  0.00           N
ATOM   2161  HN  LYS B 150      30.780  62.770  72.520  1.00  0.00           H
ATOM   2162  CA  LYS B 150      32.030  64.400  72.290  1.00  0.00           C
ATOM   2163  HA  LYS B 150      31.700  65.360  72.660  1.00  0.00           H
ATOM   2164  CB  LYS B 150      32.940  63.720  73.320  1.00  0.00           C
ATOM   2165  HB1 LYS B 150      33.980  64.090  73.240  1.00  0.00           H
ATOM   2166  HB2 LYS B 150      32.920  62.620  73.160  1.00  0.00           H
ATOM   2167  CG  LYS B 150      32.450  63.760  74.770  1.00  0.00           C
ATOM   2168  HG1 LYS B 150      31.440  63.310  74.850  1.00  0.00           H
ATOM   2169  HG2 LYS B 150      32.380  64.860  74.930  1.00  0.00           H
ATOM   2170  CD  LYS B 150      33.380  63.100  75.790  1.00  0.00           C
ATOM   2171  HD1 LYS B 150      33.670  62.080  75.450  1.00  0.00           H
ATOM   2172  HD2 LYS B 150      34.330  63.650  75.880  1.00  0.00           H
ATOM   2173  CE  LYS B 150      32.740  62.920  77.170  1.00  0.00           C
ATOM   2174  HE1 LYS B 150      31.860  62.240  77.110  1.00  0.00           H
ATOM   2175  HE2 LYS B 150      32.460  63.920  77.550  1.00  0.00           H
ATOM   2176  NZ  LYS B 150      33.690  62.330  78.140  1.00  0.00           N
ATOM   2177  HZ1 LYS B 150      34.220  61.500  77.800  1.00  0.00           H
ATOM   2178  HZ2 LYS B 150      34.340  63.060  78.510  1.00  0.00           H
ATOM   2179  HZ3 LYS B 150      33.120  62.080  78.970  1.00  0.00           H
ATOM   2180  C   LYS B 150      32.790  64.770  71.060  1.00  0.00           C
ATOM   2181  O   LYS B 150      33.200  65.910  70.800  1.00  0.00           O
ATOM   2182  N   ALA B 151      32.930  63.820  70.120  1.00  0.00           N
ATOM   2183  HN  ALA B 151      32.620  62.890  70.260  1.00  0.00           H
ATOM   2184  CA  ALA B 151      33.440  64.180  68.830  1.00  0.00           C
ATOM   2185  HA  ALA B 151      34.190  64.930  69.010  1.00  0.00           H
ATOM   2186  CB  ALA B 151      34.320  63.000  68.380  1.00  0.00           C
ATOM   2187  HB1 ALA B 151      34.960  62.630  69.210  1.00  0.00           H
ATOM   2188  HB2 ALA B 151      33.660  62.180  68.030  1.00  0.00           H
ATOM   2189  HB3 ALA B 151      34.860  63.250  67.440  1.00  0.00           H
ATOM   2190  C   ALA B 151      32.460  64.670  67.820  1.00  0.00           C
ATOM   2191  O   ALA B 151      32.900  64.770  66.670  1.00  0.00           O
ATOM   2192  N   LYS B 152      31.210  64.950  68.230  1.00  0.00           N
ATOM   2193  HN  LYS B 152      30.860  64.620  69.100  1.00  0.00           H
ATOM   2194  CA  LYS B 152      30.240  65.610  67.410  1.00  0.00           C
ATOM   2195  HA  LYS B 152      30.480  65.420  66.370  1.00  0.00           H
ATOM   2196  CB  LYS B 152      28.870  64.940  67.600  1.00  0.00           C
ATOM   2197  HB1 LYS B 152      28.120  65.660  67.210  1.00  0.00           H
ATOM   2198  HB2 LYS B 152      28.460  64.700  68.600  1.00  0.00           H
ATOM   2199  CG  LYS B 152      28.740  63.660  66.770  1.00  0.00           C
ATOM   2200  HG1 LYS B 152      29.530  62.960  67.110  1.00  0.00           H
ATOM   2201  HG2 LYS B 152      28.790  63.940  65.700  1.00  0.00           H
ATOM   2202  CD  LYS B 152      27.380  63.010  67.000  1.00  0.00           C
ATOM   2203  HD1 LYS B 152      27.120  62.920  68.080  1.00  0.00           H
ATOM   2204  HD2 LYS B 152      26.650  63.650  66.450  1.00  0.00           H
ATOM   2205  CE  LYS B 152      27.450  61.580  66.450  1.00  0.00           C
ATOM   2206  HE1 LYS B 152      28.370  61.120  66.870  1.00  0.00           H
ATOM   2207  HE2 LYS B 152      27.620  61.610  65.360  1.00  0.00           H
ATOM   2208  NZ  LYS B 152      26.220  60.840  66.840  1.00  0.00           N
ATOM   2209  HZ1 LYS B 152      26.570  59.960  67.280  1.00  0.00           H
ATOM   2210  HZ2 LYS B 152      25.750  61.370  67.600  1.00  0.00           H
ATOM   2211  HZ3 LYS B 152      25.520  60.710  66.090  1.00  0.00           H
ATOM   2212  C   LYS B 152      30.060  67.050  67.710  1.00  0.00           C
ATOM   2213  O   LYS B 152      30.040  67.860  66.780  1.00  0.00           O
ATOM   2214  N   GLU B 153      29.890  67.320  69.020  1.00  0.00           N
ATOM   2215  HN  GLU B 153      29.780  66.590  69.690  1.00  0.00           H
ATOM   2216  CA  GLU B 153      29.750  68.670  69.490  1.00  0.00           C
ATOM   2217  HA  GLU B 153      29.050  69.130  68.810  1.00  0.00           H
ATOM   2218  CB  GLU B 153      29.310  68.680  70.960  1.00  0.00           C
ATOM   2219  HB1 GLU B 153      30.050  68.140  71.590  1.00  0.00           H
ATOM   2220  HB2 GLU B 153      28.350  68.140  71.080  1.00  0.00           H
ATOM   2221  CG  GLU B 153      29.190  70.070  71.600  1.00  0.00           C
ATOM   2222  HG1 GLU B 153      30.130  70.660  71.510  1.00  0.00           H
ATOM   2223  HG2 GLU B 153      29.030  69.860  72.680  1.00  0.00           H
ATOM   2224  CD  GLU B 153      28.060  70.950  71.080  1.00  0.00           C
ATOM   2225  OE1 GLU B 153      28.140  71.390  69.900  1.00  0.00           O
ATOM   2226  OE2 GLU B 153      27.020  71.260  71.710  1.00  0.00           O
ATOM   2227  C   GLU B 153      30.900  69.570  69.190  1.00  0.00           C
ATOM   2228  O   GLU B 153      32.070  69.200  69.240  1.00  0.00           O
ATOM   2229  N   GLY B 154      30.650  70.840  68.800  1.00  0.00           N
ATOM   2230  HN  GLY B 154      29.770  71.240  69.030  1.00  0.00           H
ATOM   2231  CA  GLY B 154      31.580  71.810  68.310  1.00  0.00           C
ATOM   2232  HA1 GLY B 154      31.070  72.760  68.300  1.00  0.00           H
ATOM   2233  HA2 GLY B 154      32.490  71.850  68.900  1.00  0.00           H
ATOM   2234  C   GLY B 154      32.120  71.590  66.940  1.00  0.00           C
ATOM   2235  O   GLY B 154      32.480  72.560  66.270  1.00  0.00           O
ATOM   2236  N   VAL B 155      32.210  70.340  66.470  1.00  0.00           N
ATOM   2237  HN  VAL B 155      32.290  69.690  67.220  1.00  0.00           H
ATOM   2238  CA  VAL B 155      32.570  70.000  65.130  1.00  0.00           C
ATOM   2239  HA  VAL B 155      33.490  70.490  64.850  1.00  0.00           H
ATOM   2240  CB  VAL B 155      32.870  68.530  65.080  1.00  0.00           C
ATOM   2241  HB  VAL B 155      31.940  67.950  65.280  1.00  0.00           H
ATOM   2242  CG1 VAL B 155      33.310  68.240  63.640  1.00  0.00           C
ATOM   2243 HG11 VAL B 155      33.650  67.190  63.500  1.00  0.00           H
ATOM   2244 HG12 VAL B 155      32.550  68.420  62.850  1.00  0.00           H
ATOM   2245 HG13 VAL B 155      34.190  68.860  63.360  1.00  0.00           H
ATOM   2246  CG2 VAL B 155      34.040  68.050  65.960  1.00  0.00           C
ATOM   2247 HG21 VAL B 155      34.550  67.160  65.520  1.00  0.00           H
ATOM   2248 HG22 VAL B 155      34.760  68.890  65.910  1.00  0.00           H
ATOM   2249 HG23 VAL B 155      33.720  67.780  66.990  1.00  0.00           H
ATOM   2250  C   VAL B 155      31.580  70.490  64.130  1.00  0.00           C
ATOM   2251  O   VAL B 155      31.850  71.070  63.080  1.00  0.00           O
ATOM   2252  N   VAL B 156      30.300  70.270  64.490  1.00  0.00           N
ATOM   2253  HN  VAL B 156      30.000  70.070  65.410  1.00  0.00           H
ATOM   2254  CA  VAL B 156      29.090  70.320  63.720  1.00  0.00           C
ATOM   2255  HA  VAL B 156      29.370  70.030  62.710  1.00  0.00           H
ATOM   2256  CB  VAL B 156      28.040  69.330  64.130  1.00  0.00           C
ATOM   2257  HB  VAL B 156      28.550  68.410  64.500  1.00  0.00           H
ATOM   2258  CG1 VAL B 156      27.190  69.690  65.360  1.00  0.00           C
ATOM   2259 HG11 VAL B 156      27.730  69.600  66.330  1.00  0.00           H
ATOM   2260 HG12 VAL B 156      26.710  70.690  65.440  1.00  0.00           H
ATOM   2261 HG13 VAL B 156      26.340  68.980  65.340  1.00  0.00           H
ATOM   2262  CG2 VAL B 156      27.060  69.050  62.980  1.00  0.00           C
ATOM   2263 HG21 VAL B 156      27.500  68.730  62.010  1.00  0.00           H
ATOM   2264 HG22 VAL B 156      26.330  68.290  63.300  1.00  0.00           H
ATOM   2265 HG23 VAL B 156      26.570  70.000  62.680  1.00  0.00           H
ATOM   2266  C   VAL B 156      28.540  71.700  63.610  1.00  0.00           C
ATOM   2267  O   VAL B 156      28.540  72.460  64.570  1.00  0.00           O
ATOM   2268  N   ALA B 157      27.990  72.160  62.470  1.00  0.00           N
ATOM   2269  HN  ALA B 157      28.160  71.600  61.660  1.00  0.00           H
ATOM   2270  CA  ALA B 157      27.340  73.400  62.200  1.00  0.00           C
ATOM   2271  HA  ALA B 157      27.170  73.760  63.200  1.00  0.00           H
ATOM   2272  CB  ALA B 157      28.120  74.350  61.280  1.00  0.00           C
ATOM   2273  HB1 ALA B 157      27.560  75.320  61.220  1.00  0.00           H
ATOM   2274  HB2 ALA B 157      29.070  74.490  61.830  1.00  0.00           H
ATOM   2275  HB3 ALA B 157      28.350  73.880  60.300  1.00  0.00           H
ATOM   2276  C   ALA B 157      26.010  73.090  61.600  1.00  0.00           C
ATOM   2277  O   ALA B 157      25.780  72.020  61.040  1.00  0.00           O
ATOM   2278  N   ALA B 158      25.060  74.030  61.690  1.00  0.00           N
ATOM   2279  HN  ALA B 158      25.310  74.940  62.020  1.00  0.00           H
ATOM   2280  CA  ALA B 158      23.680  73.900  61.320  1.00  0.00           C
ATOM   2281  HA  ALA B 158      23.210  73.060  61.810  1.00  0.00           H
ATOM   2282  CB  ALA B 158      23.070  75.270  61.640  1.00  0.00           C
ATOM   2283  HB1 ALA B 158      22.020  75.130  61.310  1.00  0.00           H
ATOM   2284  HB2 ALA B 158      23.200  75.410  62.740  1.00  0.00           H
ATOM   2285  HB3 ALA B 158      23.640  76.050  61.090  1.00  0.00           H
ATOM   2286  C   ALA B 158      23.610  73.680  59.850  1.00  0.00           C
ATOM   2287  O   ALA B 158      22.840  72.830  59.410  1.00  0.00           O
ATOM   2288  N   ALA B 159      24.530  74.250  59.050  1.00  0.00           N
ATOM   2289  HN  ALA B 159      25.190  74.920  59.380  1.00  0.00           H
ATOM   2290  CA  ALA B 159      24.520  73.940  57.650  1.00  0.00           C
ATOM   2291  HA  ALA B 159      23.590  73.470  57.360  1.00  0.00           H
ATOM   2292  CB  ALA B 159      24.970  75.190  56.870  1.00  0.00           C
ATOM   2293  HB1 ALA B 159      24.180  75.970  56.880  1.00  0.00           H
ATOM   2294  HB2 ALA B 159      25.820  75.630  57.420  1.00  0.00           H
ATOM   2295  HB3 ALA B 159      25.320  75.000  55.830  1.00  0.00           H
ATOM   2296  C   ALA B 159      25.540  72.890  57.370  1.00  0.00           C
ATOM   2297  O   ALA B 159      25.310  71.690  57.520  1.00  0.00           O
ATOM   2298  N   GLU B 160      26.800  73.290  57.140  1.00  0.00           N
ATOM   2299  HN  GLU B 160      26.950  74.280  57.140  1.00  0.00           H
ATOM   2300  CA  GLU B 160      27.960  72.500  56.890  1.00  0.00           C
ATOM   2301  HA  GLU B 160      27.970  71.850  57.750  1.00  0.00           H
ATOM   2302  CB  GLU B 160      28.130  71.880  55.490  1.00  0.00           C
ATOM   2303  HB1 GLU B 160      29.190  71.830  55.170  1.00  0.00           H
ATOM   2304  HB2 GLU B 160      27.740  72.720  54.880  1.00  0.00           H
ATOM   2305  CG  GLU B 160      27.600  70.450  55.420  1.00  0.00           C
ATOM   2306  HG1 GLU B 160      27.680  70.230  54.330  1.00  0.00           H
ATOM   2307  HG2 GLU B 160      26.560  70.360  55.810  1.00  0.00           H
ATOM   2308  CD  GLU B 160      28.570  69.550  56.160  1.00  0.00           C
ATOM   2309  OE1 GLU B 160      29.420  70.070  56.930  1.00  0.00           O
ATOM   2310  OE2 GLU B 160      28.520  68.310  55.950  1.00  0.00           O
ATOM   2311  C   GLU B 160      28.980  73.580  57.050  1.00  0.00           C
ATOM   2312  O   GLU B 160      28.690  74.770  57.140  1.00  0.00           O
ATOM   2313  N   LYS B 161      30.260  73.200  57.190  1.00  0.00           N
ATOM   2314  HN  LYS B 161      30.470  72.230  57.190  1.00  0.00           H
ATOM   2315  CA  LYS B 161      31.360  74.090  57.400  1.00  0.00           C
ATOM   2316  HA  LYS B 161      30.920  75.070  57.530  1.00  0.00           H
ATOM   2317  CB  LYS B 161      32.320  73.810  58.570  1.00  0.00           C
ATOM   2318  HB1 LYS B 161      33.040  74.640  58.650  1.00  0.00           H
ATOM   2319  HB2 LYS B 161      32.910  72.870  58.500  1.00  0.00           H
ATOM   2320  CG  LYS B 161      31.550  73.790  59.900  1.00  0.00           C
ATOM   2321  HG1 LYS B 161      30.970  72.860  60.020  1.00  0.00           H
ATOM   2322  HG2 LYS B 161      30.920  74.700  59.980  1.00  0.00           H
ATOM   2323  CD  LYS B 161      32.500  73.730  61.100  1.00  0.00           C
ATOM   2324  HD1 LYS B 161      33.110  72.790  61.140  1.00  0.00           H
ATOM   2325  HD2 LYS B 161      33.250  74.530  60.880  1.00  0.00           H
ATOM   2326  CE  LYS B 161      31.960  74.090  62.480  1.00  0.00           C
ATOM   2327  HE1 LYS B 161      31.070  73.450  62.650  1.00  0.00           H
ATOM   2328  HE2 LYS B 161      31.560  75.120  62.480  1.00  0.00           H
ATOM   2329  NZ  LYS B 161      32.910  74.020  63.620  1.00  0.00           N
ATOM   2330  HZ1 LYS B 161      33.590  73.230  63.600  1.00  0.00           H
ATOM   2331  HZ2 LYS B 161      33.460  74.900  63.670  1.00  0.00           H
ATOM   2332  HZ3 LYS B 161      32.310  73.980  64.470  1.00  0.00           H
ATOM   2333  C   LYS B 161      32.210  74.060  56.180  1.00  0.00           C
ATOM   2334  O   LYS B 161      32.050  73.130  55.380  1.00  0.00           O
ATOM   2335  N   THR B 162      33.160  74.960  55.900  1.00  0.00           N
ATOM   2336  HN  THR B 162      33.300  75.790  56.440  1.00  0.00           H
ATOM   2337  CA  THR B 162      33.950  74.910  54.710  1.00  0.00           C
ATOM   2338  HA  THR B 162      33.400  74.540  53.860  1.00  0.00           H
ATOM   2339  CB  THR B 162      34.510  76.240  54.320  1.00  0.00           C
ATOM   2340  HB  THR B 162      35.120  76.620  55.170  1.00  0.00           H
ATOM   2341  OG1 THR B 162      33.440  77.170  54.310  1.00  0.00           O
ATOM   2342  HG1 THR B 162      33.860  78.020  54.180  1.00  0.00           H
ATOM   2343  CG2 THR B 162      35.010  76.250  52.870  1.00  0.00           C
ATOM   2344 HG21 THR B 162      36.040  75.830  52.780  1.00  0.00           H
ATOM   2345 HG22 THR B 162      34.270  75.930  52.110  1.00  0.00           H
ATOM   2346 HG23 THR B 162      35.120  77.340  52.640  1.00  0.00           H
ATOM   2347  C   THR B 162      35.150  74.060  54.980  1.00  0.00           C
ATOM   2348  O   THR B 162      36.200  74.590  55.360  1.00  0.00           O
ATOM   2349  N   LYS B 163      35.000  72.770  54.650  1.00  0.00           N
ATOM   2350  HN  LYS B 163      34.160  72.520  54.180  1.00  0.00           H
ATOM   2351  CA  LYS B 163      35.910  71.670  54.770  1.00  0.00           C
ATOM   2352  HA  LYS B 163      36.420  71.790  55.710  1.00  0.00           H
ATOM   2353  CB  LYS B 163      35.070  70.400  54.930  1.00  0.00           C
ATOM   2354  HB1 LYS B 163      35.730  69.500  54.950  1.00  0.00           H
ATOM   2355  HB2 LYS B 163      34.380  70.210  54.080  1.00  0.00           H
ATOM   2356  CG  LYS B 163      34.220  70.380  56.200  1.00  0.00           C
ATOM   2357  HG1 LYS B 163      33.530  71.250  56.230  1.00  0.00           H
ATOM   2358  HG2 LYS B 163      34.930  70.490  57.050  1.00  0.00           H
ATOM   2359  CD  LYS B 163      33.350  69.140  56.420  1.00  0.00           C
ATOM   2360  HD1 LYS B 163      34.000  68.250  56.300  1.00  0.00           H
ATOM   2361  HD2 LYS B 163      32.980  69.250  57.460  1.00  0.00           H
ATOM   2362  CE  LYS B 163      32.230  68.980  55.380  1.00  0.00           C
ATOM   2363  HE1 LYS B 163      32.700  68.810  54.390  1.00  0.00           H
ATOM   2364  HE2 LYS B 163      31.620  69.900  55.400  1.00  0.00           H
ATOM   2365  NZ  LYS B 163      31.310  67.870  55.720  1.00  0.00           N
ATOM   2366  HZ1 LYS B 163      31.820  67.010  55.460  1.00  0.00           H
ATOM   2367  HZ2 LYS B 163      31.110  67.960  56.740  1.00  0.00           H
ATOM   2368  HZ3 LYS B 163      30.410  68.020  55.210  1.00  0.00           H
ATOM   2369  C   LYS B 163      36.820  71.580  53.590  1.00  0.00           C
ATOM   2370  O   LYS B 163      36.760  70.880  52.580  1.00  0.00           O
ATOM   2371  N   GLN B 164      37.930  72.320  53.740  1.00  0.00           N
ATOM   2372  HN  GLN B 164      38.040  72.750  54.640  1.00  0.00           H
ATOM   2373  CA  GLN B 164      39.120  72.420  52.960  1.00  0.00           C
ATOM   2374  HA  GLN B 164      38.940  72.160  51.930  1.00  0.00           H
ATOM   2375  CB  GLN B 164      39.710  73.850  52.900  1.00  0.00           C
ATOM   2376  HB1 GLN B 164      39.990  74.080  53.940  1.00  0.00           H
ATOM   2377  HB2 GLN B 164      38.840  74.440  52.520  1.00  0.00           H
ATOM   2378  CG  GLN B 164      40.870  73.870  51.910  1.00  0.00           C
ATOM   2379  HG1 GLN B 164      40.540  73.680  50.870  1.00  0.00           H
ATOM   2380  HG2 GLN B 164      41.640  73.150  52.290  1.00  0.00           H
ATOM   2381  CD  GLN B 164      41.630  75.190  51.930  1.00  0.00           C
ATOM   2382  OE1 GLN B 164      41.780  75.910  50.950  1.00  0.00           O
ATOM   2383  NE2 GLN B 164      42.190  75.570  53.110  1.00  0.00           N
ATOM   2384 HE21 GLN B 164      42.270  74.940  53.880  1.00  0.00           H
ATOM   2385 HE22 GLN B 164      42.770  76.380  53.050  1.00  0.00           H
ATOM   2386  C   GLN B 164      40.080  71.450  53.530  1.00  0.00           C
ATOM   2387  O   GLN B 164      40.930  71.750  54.370  1.00  0.00           O
ATOM   2388  N   GLY B 165      39.950  70.200  53.040  1.00  0.00           N
ATOM   2389  HN  GLY B 165      39.180  69.980  52.450  1.00  0.00           H
ATOM   2390  CA  GLY B 165      40.730  69.170  53.640  1.00  0.00           C
ATOM   2391  HA1 GLY B 165      40.920  69.350  54.690  1.00  0.00           H
ATOM   2392  HA2 GLY B 165      40.100  68.310  53.500  1.00  0.00           H
ATOM   2393  C   GLY B 165      41.980  68.830  52.900  1.00  0.00           C
ATOM   2394  O   GLY B 165      43.010  68.550  53.500  1.00  0.00           O
ATOM   2395  N   VAL B 166      42.100  69.090  51.580  1.00  0.00           N
ATOM   2396  HN  VAL B 166      41.330  69.130  50.950  1.00  0.00           H
ATOM   2397  CA  VAL B 166      43.370  69.130  50.930  1.00  0.00           C
ATOM   2398  HA  VAL B 166      43.730  68.110  50.920  1.00  0.00           H
ATOM   2399  CB  VAL B 166      43.160  69.520  49.500  1.00  0.00           C
ATOM   2400  HB  VAL B 166      44.180  69.780  49.130  1.00  0.00           H
ATOM   2401  CG1 VAL B 166      42.660  68.360  48.630  1.00  0.00           C
ATOM   2402 HG11 VAL B 166      43.160  67.430  48.970  1.00  0.00           H
ATOM   2403 HG12 VAL B 166      41.550  68.320  48.720  1.00  0.00           H
ATOM   2404 HG13 VAL B 166      42.900  68.540  47.560  1.00  0.00           H
ATOM   2405  CG2 VAL B 166      42.310  70.790  49.330  1.00  0.00           C
ATOM   2406 HG21 VAL B 166      41.230  70.560  49.420  1.00  0.00           H
ATOM   2407 HG22 VAL B 166      42.520  71.610  50.050  1.00  0.00           H
ATOM   2408 HG23 VAL B 166      42.400  71.060  48.260  1.00  0.00           H
ATOM   2409  C   VAL B 166      44.410  70.000  51.560  1.00  0.00           C
ATOM   2410  O   VAL B 166      45.580  69.660  51.400  1.00  0.00           O
ATOM   2411  N   ALA B 167      44.080  71.030  52.370  1.00  0.00           N
ATOM   2412  HN  ALA B 167      43.140  71.350  52.400  1.00  0.00           H
ATOM   2413  CA  ALA B 167      45.090  71.830  52.990  1.00  0.00           C
ATOM   2414  HA  ALA B 167      46.000  71.840  52.410  1.00  0.00           H
ATOM   2415  CB  ALA B 167      44.590  73.260  53.240  1.00  0.00           C
ATOM   2416  HB1 ALA B 167      45.450  73.860  53.620  1.00  0.00           H
ATOM   2417  HB2 ALA B 167      44.290  73.670  52.250  1.00  0.00           H
ATOM   2418  HB3 ALA B 167      43.720  73.420  53.910  1.00  0.00           H
ATOM   2419  C   ALA B 167      45.520  71.290  54.310  1.00  0.00           C
ATOM   2420  O   ALA B 167      46.460  71.820  54.900  1.00  0.00           O
ATOM   2421  N   GLU B 168      44.850  70.270  54.880  1.00  0.00           N
ATOM   2422  HN  GLU B 168      44.230  69.770  54.270  1.00  0.00           H
ATOM   2423  CA  GLU B 168      45.090  69.700  56.170  1.00  0.00           C
ATOM   2424  HA  GLU B 168      45.650  70.400  56.780  1.00  0.00           H
ATOM   2425  CB  GLU B 168      43.680  69.490  56.750  1.00  0.00           C
ATOM   2426  HB1 GLU B 168      43.740  68.840  57.650  1.00  0.00           H
ATOM   2427  HB2 GLU B 168      43.070  68.960  56.000  1.00  0.00           H
ATOM   2428  CG  GLU B 168      43.070  70.840  57.110  1.00  0.00           C
ATOM   2429  HG1 GLU B 168      43.030  71.510  56.230  1.00  0.00           H
ATOM   2430  HG2 GLU B 168      43.730  71.440  57.770  1.00  0.00           H
ATOM   2431  CD  GLU B 168      41.690  70.690  57.740  1.00  0.00           C
ATOM   2432  OE1 GLU B 168      41.180  69.540  57.710  1.00  0.00           O
ATOM   2433  OE2 GLU B 168      41.160  71.700  58.280  1.00  0.00           O
ATOM   2434  C   GLU B 168      45.860  68.430  56.090  1.00  0.00           C
ATOM   2435  O   GLU B 168      46.800  68.200  56.850  1.00  0.00           O
ATOM   2436  N   ALA B 169      45.520  67.540  55.140  1.00  0.00           N
ATOM   2437  HN  ALA B 169      44.760  67.720  54.510  1.00  0.00           H
ATOM   2438  CA  ALA B 169      45.950  66.180  55.020  1.00  0.00           C
ATOM   2439  HA  ALA B 169      46.290  65.840  55.980  1.00  0.00           H
ATOM   2440  CB  ALA B 169      44.860  65.230  54.500  1.00  0.00           C
ATOM   2441  HB1 ALA B 169      43.830  65.600  54.720  1.00  0.00           H
ATOM   2442  HB2 ALA B 169      44.840  65.120  53.400  1.00  0.00           H
ATOM   2443  HB3 ALA B 169      44.890  64.210  54.940  1.00  0.00           H
ATOM   2444  C   ALA B 169      47.150  65.960  54.160  1.00  0.00           C
ATOM   2445  O   ALA B 169      47.430  66.720  53.240  1.00  0.00           O
ATOM   2446  N   ALA B 170      47.850  64.830  54.400  1.00  0.00           N
ATOM   2447  HN  ALA B 170      47.500  64.240  55.120  1.00  0.00           H
ATOM   2448  CA  ALA B 170      49.010  64.540  53.620  1.00  0.00           C
ATOM   2449  HA  ALA B 170      49.420  65.440  53.180  1.00  0.00           H
ATOM   2450  CB  ALA B 170      50.070  63.870  54.510  1.00  0.00           C
ATOM   2451  HB1 ALA B 170      50.090  64.440  55.470  1.00  0.00           H
ATOM   2452  HB2 ALA B 170      49.810  62.810  54.720  1.00  0.00           H
ATOM   2453  HB3 ALA B 170      51.140  63.820  54.200  1.00  0.00           H
ATOM   2454  C   ALA B 170      48.540  63.720  52.470  1.00  0.00           C
ATOM   2455  O   ALA B 170      47.710  62.820  52.650  1.00  0.00           O
ATOM   2456  N   GLY B 171      48.980  64.050  51.250  1.00  0.00           N
ATOM   2457  HN  GLY B 171      49.680  64.760  51.220  1.00  0.00           H
ATOM   2458  CA  GLY B 171      48.310  63.690  50.050  1.00  0.00           C
ATOM   2459  HA1 GLY B 171      48.470  62.620  50.130  1.00  0.00           H
ATOM   2460  HA2 GLY B 171      47.270  63.960  50.110  1.00  0.00           H
ATOM   2461  C   GLY B 171      48.830  64.070  48.700  1.00  0.00           C
ATOM   2462  O   GLY B 171      48.370  63.420  47.770  1.00  0.00           O
ATOM   2463  N   LYS B 172      49.810  64.990  48.690  1.00  0.00           N
ATOM   2464  HN  LYS B 172      50.040  65.380  49.580  1.00  0.00           H
ATOM   2465  CA  LYS B 172      50.500  65.320  47.490  1.00  0.00           C
ATOM   2466  HA  LYS B 172      49.800  65.470  46.680  1.00  0.00           H
ATOM   2467  CB  LYS B 172      51.260  66.650  47.670  1.00  0.00           C
ATOM   2468  HB1 LYS B 172      52.050  66.710  46.890  1.00  0.00           H
ATOM   2469  HB2 LYS B 172      51.880  66.740  48.590  1.00  0.00           H
ATOM   2470  CG  LYS B 172      50.410  67.880  47.400  1.00  0.00           C
ATOM   2471  HG1 LYS B 172      50.010  67.830  46.360  1.00  0.00           H
ATOM   2472  HG2 LYS B 172      51.140  68.720  47.330  1.00  0.00           H
ATOM   2473  CD  LYS B 172      49.310  68.060  48.440  1.00  0.00           C
ATOM   2474  HD1 LYS B 172      48.510  67.300  48.510  1.00  0.00           H
ATOM   2475  HD2 LYS B 172      49.830  68.020  49.420  1.00  0.00           H
ATOM   2476  CE  LYS B 172      48.590  69.410  48.350  1.00  0.00           C
ATOM   2477  HE1 LYS B 172      48.200  69.530  47.310  1.00  0.00           H
ATOM   2478  HE2 LYS B 172      49.280  70.240  48.590  1.00  0.00           H
ATOM   2479  NZ  LYS B 172      47.350  69.600  49.140  1.00  0.00           N
ATOM   2480  HZ1 LYS B 172      47.460  70.370  49.830  1.00  0.00           H
ATOM   2481  HZ2 LYS B 172      46.540  69.790  48.520  1.00  0.00           H
ATOM   2482  HZ3 LYS B 172      47.140  68.680  49.570  1.00  0.00           H
ATOM   2483  C   LYS B 172      51.360  64.230  46.950  1.00  0.00           C
ATOM   2484  O   LYS B 172      51.790  63.330  47.680  1.00  0.00           O
ATOM   2485  N   THR B 173      51.590  64.220  45.630  1.00  0.00           N
ATOM   2486  HN  THR B 173      51.160  64.900  45.040  1.00  0.00           H
ATOM   2487  CA  THR B 173      52.430  63.400  44.810  1.00  0.00           C
ATOM   2488  HA  THR B 173      52.530  62.470  45.350  1.00  0.00           H
ATOM   2489  CB  THR B 173      51.820  62.890  43.540  1.00  0.00           C
ATOM   2490  HB  THR B 173      52.610  62.250  43.080  1.00  0.00           H
ATOM   2491  OG1 THR B 173      51.300  63.890  42.670  1.00  0.00           O
ATOM   2492  HG1 THR B 173      51.970  64.360  42.160  1.00  0.00           H
ATOM   2493  CG2 THR B 173      50.560  62.110  43.940  1.00  0.00           C
ATOM   2494 HG21 THR B 173      49.760  62.810  44.250  1.00  0.00           H
ATOM   2495 HG22 THR B 173      50.240  61.340  43.210  1.00  0.00           H
ATOM   2496 HG23 THR B 173      50.810  61.490  44.830  1.00  0.00           H
ATOM   2497  C   THR B 173      53.800  63.940  44.570  1.00  0.00           C
ATOM   2498  O   THR B 173      54.540  63.370  43.770  1.00  0.00           O
ATOM   2499  N   LYS B 174      54.130  65.040  45.280  1.00  0.00           N
ATOM   2500  HN  LYS B 174      53.540  65.560  45.890  1.00  0.00           H
ATOM   2501  CA  LYS B 174      55.380  65.690  45.080  1.00  0.00           C
ATOM   2502  HA  LYS B 174      56.110  65.070  44.560  1.00  0.00           H
ATOM   2503  CB  LYS B 174      55.130  67.040  44.390  1.00  0.00           C
ATOM   2504  HB1 LYS B 174      54.600  67.740  45.070  1.00  0.00           H
ATOM   2505  HB2 LYS B 174      54.380  66.800  43.610  1.00  0.00           H
ATOM   2506  CG  LYS B 174      56.220  67.710  43.550  1.00  0.00           C
ATOM   2507  HG1 LYS B 174      55.790  68.610  43.060  1.00  0.00           H
ATOM   2508  HG2 LYS B 174      56.500  67.080  42.690  1.00  0.00           H
ATOM   2509  CD  LYS B 174      57.490  68.080  44.310  1.00  0.00           C
ATOM   2510  HD1 LYS B 174      57.620  69.180  44.390  1.00  0.00           H
ATOM   2511  HD2 LYS B 174      57.410  67.710  45.360  1.00  0.00           H
ATOM   2512  CE  LYS B 174      58.780  67.470  43.760  1.00  0.00           C
ATOM   2513  HE1 LYS B 174      59.050  68.070  42.860  1.00  0.00           H
ATOM   2514  HE2 LYS B 174      58.690  66.380  43.580  1.00  0.00           H
ATOM   2515  NZ  LYS B 174      59.970  67.690  44.610  1.00  0.00           N
ATOM   2516  HZ1 LYS B 174      60.490  68.570  44.450  1.00  0.00           H
ATOM   2517  HZ2 LYS B 174      59.760  67.640  45.630  1.00  0.00           H
ATOM   2518  HZ3 LYS B 174      60.640  66.930  44.380  1.00  0.00           H
ATOM   2519  C   LYS B 174      55.950  65.970  46.420  1.00  0.00           C
ATOM   2520  O   LYS B 174      55.220  66.520  47.240  1.00  0.00           O
ATOM   2521  N   GLU B 175      57.180  65.530  46.720  1.00  0.00           N
ATOM   2522  HN  GLU B 175      57.740  65.010  46.070  1.00  0.00           H
ATOM   2523  CA  GLU B 175      57.890  65.760  47.950  1.00  0.00           C
ATOM   2524  HA  GLU B 175      57.370  65.280  48.760  1.00  0.00           H
ATOM   2525  CB  GLU B 175      59.270  65.090  47.790  1.00  0.00           C
ATOM   2526  HB1 GLU B 175      59.890  65.150  48.710  1.00  0.00           H
ATOM   2527  HB2 GLU B 175      59.860  65.560  46.970  1.00  0.00           H
ATOM   2528  CG  GLU B 175      59.270  63.590  47.490  1.00  0.00           C
ATOM   2529  HG1 GLU B 175      58.650  63.010  48.200  1.00  0.00           H
ATOM   2530  HG2 GLU B 175      60.290  63.190  47.690  1.00  0.00           H
ATOM   2531  CD  GLU B 175      58.930  63.140  46.080  1.00  0.00           C
ATOM   2532  OE1 GLU B 175      58.940  61.910  45.810  1.00  0.00           O
ATOM   2533  OE2 GLU B 175      58.810  64.070  45.230  1.00  0.00           O
ATOM   2534  C   GLU B 175      58.060  67.200  48.260  1.00  0.00           C
ATOM   2535  O   GLU B 175      58.650  67.970  47.500  1.00  0.00           O
ATOM   2536  N   GLY B 176      57.490  67.650  49.400  1.00  0.00           N
ATOM   2537  HN  GLY B 176      57.050  67.000  50.010  1.00  0.00           H
ATOM   2538  CA  GLY B 176      57.320  69.030  49.720  1.00  0.00           C
ATOM   2539  HA1 GLY B 176      58.280  69.510  49.880  1.00  0.00           H
ATOM   2540  HA2 GLY B 176      56.820  69.520  48.900  1.00  0.00           H
ATOM   2541  C   GLY B 176      56.470  69.200  50.930  1.00  0.00           C
ATOM   2542  O   GLY B 176      56.580  68.430  51.880  1.00  0.00           O
ATOM   2543  N   VAL B 177      55.630  70.250  50.880  1.00  0.00           N
ATOM   2544  HN  VAL B 177      55.660  70.850  50.090  1.00  0.00           H
ATOM   2545  CA  VAL B 177      54.510  70.430  51.750  1.00  0.00           C
ATOM   2546  HA  VAL B 177      54.850  70.290  52.770  1.00  0.00           H
ATOM   2547  CB  VAL B 177      53.940  71.810  51.740  1.00  0.00           C
ATOM   2548  HB  VAL B 177      52.980  71.840  52.310  1.00  0.00           H
ATOM   2549  CG1 VAL B 177      54.950  72.780  52.360  1.00  0.00           C
ATOM   2550 HG11 VAL B 177      55.230  72.720  53.440  1.00  0.00           H
ATOM   2551 HG12 VAL B 177      55.870  72.940  51.750  1.00  0.00           H
ATOM   2552 HG13 VAL B 177      54.520  73.810  52.360  1.00  0.00           H
ATOM   2553  CG2 VAL B 177      53.660  72.230  50.280  1.00  0.00           C
ATOM   2554 HG21 VAL B 177      54.590  72.140  49.680  1.00  0.00           H
ATOM   2555 HG22 VAL B 177      52.940  71.520  49.820  1.00  0.00           H
ATOM   2556 HG23 VAL B 177      53.230  73.250  50.190  1.00  0.00           H
ATOM   2557  C   VAL B 177      53.480  69.390  51.470  1.00  0.00           C
ATOM   2558  O   VAL B 177      53.270  68.950  50.340  1.00  0.00           O
ATOM   2559  N   LEU B 178      52.900  68.770  52.520  1.00  0.00           N
ATOM   2560  HN  LEU B 178      53.120  69.090  53.430  1.00  0.00           H
ATOM   2561  CA  LEU B 178      51.860  67.800  52.620  1.00  0.00           C
ATOM   2562  HA  LEU B 178      52.110  67.270  53.530  1.00  0.00           H
ATOM   2563  CB  LEU B 178      50.450  68.400  52.760  1.00  0.00           C
ATOM   2564  HB1 LEU B 178      49.710  67.590  52.940  1.00  0.00           H
ATOM   2565  HB2 LEU B 178      50.190  68.880  51.790  1.00  0.00           H
ATOM   2566  CG  LEU B 178      50.240  69.200  54.060  1.00  0.00           C
ATOM   2567  HG  LEU B 178      51.010  69.990  54.230  1.00  0.00           H
ATOM   2568  CD1 LEU B 178      48.910  69.960  53.870  1.00  0.00           C
ATOM   2569 HD11 LEU B 178      48.660  70.540  54.780  1.00  0.00           H
ATOM   2570 HD12 LEU B 178      48.860  70.700  53.050  1.00  0.00           H
ATOM   2571 HD13 LEU B 178      48.100  69.210  53.780  1.00  0.00           H
ATOM   2572  CD2 LEU B 178      50.190  68.360  55.340  1.00  0.00           C
ATOM   2573 HD21 LEU B 178      49.740  68.960  56.160  1.00  0.00           H
ATOM   2574 HD22 LEU B 178      49.440  67.540  55.260  1.00  0.00           H
ATOM   2575 HD23 LEU B 178      51.170  67.890  55.540  1.00  0.00           H
ATOM   2576  C   LEU B 178      51.900  66.630  51.700  1.00  0.00           C
ATOM   2577  O   LEU B 178      50.930  66.180  51.090  1.00  0.00           O
ATOM   2578  N   TYR B 179      53.080  66.020  51.500  1.00  0.00           N
ATOM   2579  HN  TYR B 179      53.890  66.420  51.930  1.00  0.00           H
ATOM   2580  CA  TYR B 179      53.320  64.830  50.750  1.00  0.00           C
ATOM   2581  HA  TYR B 179      52.780  64.890  49.810  1.00  0.00           H
ATOM   2582  CB  TYR B 179      54.830  64.750  50.430  1.00  0.00           C
ATOM   2583  HB1 TYR B 179      55.310  64.720  51.430  1.00  0.00           H
ATOM   2584  HB2 TYR B 179      55.230  65.680  49.980  1.00  0.00           H
ATOM   2585  CG  TYR B 179      55.360  63.590  49.660  1.00  0.00           C
ATOM   2586  CD1 TYR B 179      56.250  62.700  50.200  1.00  0.00           C
ATOM   2587  HD1 TYR B 179      56.780  62.940  51.110  1.00  0.00           H
ATOM   2588  CE1 TYR B 179      56.520  61.510  49.570  1.00  0.00           C
ATOM   2589  HE1 TYR B 179      57.140  60.740  50.020  1.00  0.00           H
ATOM   2590  CZ  TYR B 179      56.090  61.300  48.280  1.00  0.00           C
ATOM   2591  OH  TYR B 179      56.390  60.090  47.640  1.00  0.00           O
ATOM   2592  HH  TYR B 179      55.800  60.060  46.880  1.00  0.00           H
ATOM   2593  CD2 TYR B 179      54.880  63.320  48.400  1.00  0.00           C
ATOM   2594  HD2 TYR B 179      54.160  63.950  47.890  1.00  0.00           H
ATOM   2595  CE2 TYR B 179      55.260  62.220  47.670  1.00  0.00           C
ATOM   2596  HE2 TYR B 179      55.030  62.130  46.620  1.00  0.00           H
ATOM   2597  C   TYR B 179      52.760  63.590  51.370  1.00  0.00           C
ATOM   2598  O   TYR B 179      52.830  63.420  52.580  1.00  0.00           O
ATOM   2599  N   VAL B 180      52.280  62.660  50.530  1.00  0.00           N
ATOM   2600  HN  VAL B 180      52.470  62.750  49.550  1.00  0.00           H
ATOM   2601  CA  VAL B 180      51.660  61.410  50.850  1.00  0.00           C
ATOM   2602  HA  VAL B 180      50.790  61.730  51.410  1.00  0.00           H
ATOM   2603  CB  VAL B 180      51.100  60.720  49.640  1.00  0.00           C
ATOM   2604  HB  VAL B 180      50.520  61.450  49.040  1.00  0.00           H
ATOM   2605  CG1 VAL B 180      52.160  60.180  48.670  1.00  0.00           C
ATOM   2606 HG11 VAL B 180      52.630  59.280  49.120  1.00  0.00           H
ATOM   2607 HG12 VAL B 180      51.750  59.910  47.670  1.00  0.00           H
ATOM   2608 HG13 VAL B 180      52.920  60.960  48.450  1.00  0.00           H
ATOM   2609  CG2 VAL B 180      50.110  59.610  50.030  1.00  0.00           C
ATOM   2610 HG21 VAL B 180      50.640  58.770  50.530  1.00  0.00           H
ATOM   2611 HG22 VAL B 180      49.410  60.090  50.750  1.00  0.00           H
ATOM   2612 HG23 VAL B 180      49.590  59.310  49.100  1.00  0.00           H
ATOM   2613  C   VAL B 180      52.430  60.500  51.730  1.00  0.00           C
ATOM   2614  O   VAL B 180      52.000  59.820  52.670  1.00  0.00           O
ATOM   2615  N   GLY B 181      53.750  60.420  51.500  1.00  0.00           N
ATOM   2616  HN  GLY B 181      54.210  61.060  50.880  1.00  0.00           H
ATOM   2617  CA  GLY B 181      54.670  59.590  52.220  1.00  0.00           C
ATOM   2618  HA1 GLY B 181      55.590  60.140  52.130  1.00  0.00           H
ATOM   2619  HA2 GLY B 181      54.430  59.350  53.240  1.00  0.00           H
ATOM   2620  C   GLY B 181      54.880  58.290  51.520  1.00  0.00           C
ATOM   2621  O   GLY B 181      55.180  57.270  52.130  1.00  0.00           O
ATOM   2622  N   SER B 182      54.650  58.160  50.200  1.00  0.00           N
ATOM   2623  HN  SER B 182      54.370  58.960  49.670  1.00  0.00           H
ATOM   2624  CA  SER B 182      54.530  56.840  49.670  1.00  0.00           C
ATOM   2625  HA  SER B 182      55.300  56.190  50.060  1.00  0.00           H
ATOM   2626  CB  SER B 182      53.140  56.250  49.930  1.00  0.00           C
ATOM   2627  HB1 SER B 182      52.640  55.590  49.190  1.00  0.00           H
ATOM   2628  HB2 SER B 182      52.530  57.180  50.010  1.00  0.00           H
ATOM   2629  OG  SER B 182      53.040  55.550  51.160  1.00  0.00           O
ATOM   2630  HG1 SER B 182      52.110  55.660  51.370  1.00  0.00           H
ATOM   2631  C   SER B 182      54.630  56.920  48.190  1.00  0.00           C
ATOM   2632  O   SER B 182      53.970  57.780  47.610  1.00  0.00           O
ATOM   2633  N   LYS B 183      55.490  56.130  47.520  1.00  0.00           N
ATOM   2634  HN  LYS B 183      55.850  55.270  47.890  1.00  0.00           H
ATOM   2635  CA  LYS B 183      55.950  56.290  46.180  1.00  0.00           C
ATOM   2636  HA  LYS B 183      55.370  57.020  45.630  1.00  0.00           H
ATOM   2637  CB  LYS B 183      57.430  56.690  46.070  1.00  0.00           C
ATOM   2638  HB1 LYS B 183      58.070  56.010  46.680  1.00  0.00           H
ATOM   2639  HB2 LYS B 183      57.430  57.650  46.640  1.00  0.00           H
ATOM   2640  CG  LYS B 183      58.070  57.080  44.740  1.00  0.00           C
ATOM   2641  HG1 LYS B 183      57.950  56.230  44.030  1.00  0.00           H
ATOM   2642  HG2 LYS B 183      59.140  57.220  44.970  1.00  0.00           H
ATOM   2643  CD  LYS B 183      57.660  58.400  44.080  1.00  0.00           C
ATOM   2644  HD1 LYS B 183      56.600  58.230  43.800  1.00  0.00           H
ATOM   2645  HD2 LYS B 183      57.830  59.220  44.810  1.00  0.00           H
ATOM   2646  CE  LYS B 183      58.500  58.750  42.860  1.00  0.00           C
ATOM   2647  HE1 LYS B 183      58.410  58.040  42.010  1.00  0.00           H
ATOM   2648  HE2 LYS B 183      59.590  58.680  43.090  1.00  0.00           H
ATOM   2649  NZ  LYS B 183      58.130  60.070  42.300  1.00  0.00           N
ATOM   2650  HZ1 LYS B 183      57.110  60.050  42.110  1.00  0.00           H
ATOM   2651  HZ2 LYS B 183      58.260  60.810  43.020  1.00  0.00           H
ATOM   2652  HZ3 LYS B 183      58.520  60.260  41.350  1.00  0.00           H
ATOM   2653  C   LYS B 183      55.930  54.930  45.580  1.00  0.00           C
ATOM   2654  O   LYS B 183      56.170  53.920  46.240  1.00  0.00           O
ATOM   2655  N   THR B 184      55.630  54.760  44.280  1.00  0.00           N
ATOM   2656  HN  THR B 184      55.430  55.550  43.700  1.00  0.00           H
ATOM   2657  CA  THR B 184      55.660  53.540  43.530  1.00  0.00           C
ATOM   2658  HA  THR B 184      54.940  53.000  44.130  1.00  0.00           H
ATOM   2659  CB  THR B 184      55.150  53.650  42.130  1.00  0.00           C
ATOM   2660  HB  THR B 184      55.630  52.930  41.430  1.00  0.00           H
ATOM   2661  OG1 THR B 184      55.390  54.910  41.520  1.00  0.00           O
ATOM   2662  HG1 THR B 184      55.020  54.820  40.650  1.00  0.00           H
ATOM   2663  CG2 THR B 184      53.620  53.500  42.130  1.00  0.00           C
ATOM   2664 HG21 THR B 184      53.040  53.750  41.220  1.00  0.00           H
ATOM   2665 HG22 THR B 184      53.290  52.460  42.350  1.00  0.00           H
ATOM   2666 HG23 THR B 184      53.190  54.150  42.930  1.00  0.00           H
ATOM   2667  C   THR B 184      56.930  52.770  43.590  1.00  0.00           C
ATOM   2668  O   THR B 184      57.980  53.390  43.770  1.00  0.00           O
ATOM   2669  N   LYS B 185      56.900  51.430  43.540  1.00  0.00           N
ATOM   2670  HN  LYS B 185      56.030  50.950  43.510  1.00  0.00           H
ATOM   2671  CA  LYS B 185      57.990  50.500  43.590  1.00  0.00           C
ATOM   2672  HA  LYS B 185      58.530  50.610  44.520  1.00  0.00           H
ATOM   2673  CB  LYS B 185      57.390  49.090  43.690  1.00  0.00           C
ATOM   2674  HB1 LYS B 185      56.810  48.930  42.750  1.00  0.00           H
ATOM   2675  HB2 LYS B 185      56.700  49.130  44.560  1.00  0.00           H
ATOM   2676  CG  LYS B 185      58.330  47.890  43.650  1.00  0.00           C
ATOM   2677  HG1 LYS B 185      59.100  47.890  42.850  1.00  0.00           H
ATOM   2678  HG2 LYS B 185      57.680  46.990  43.540  1.00  0.00           H
ATOM   2679  CD  LYS B 185      59.080  47.830  44.980  1.00  0.00           C
ATOM   2680  HD1 LYS B 185      59.870  48.590  45.090  1.00  0.00           H
ATOM   2681  HD2 LYS B 185      58.280  48.100  45.700  1.00  0.00           H
ATOM   2682  CE  LYS B 185      59.650  46.470  45.390  1.00  0.00           C
ATOM   2683  HE1 LYS B 185      58.910  45.640  45.460  1.00  0.00           H
ATOM   2684  HE2 LYS B 185      60.320  46.490  46.270  1.00  0.00           H
ATOM   2685  NZ  LYS B 185      60.500  46.020  44.260  1.00  0.00           N
ATOM   2686  HZ1 LYS B 185      61.180  45.320  44.610  1.00  0.00           H
ATOM   2687  HZ2 LYS B 185      59.960  45.540  43.500  1.00  0.00           H
ATOM   2688  HZ3 LYS B 185      60.960  46.860  43.870  1.00  0.00           H
ATOM   2689  C   LYS B 185      58.820  50.620  42.360  1.00  0.00           C
ATOM   2690  O   LYS B 185      58.380  50.210  41.280  1.00  0.00           O
ATOM   2691  N   GLU B 186      60.070  51.110  42.490  1.00  0.00           N
ATOM   2692  HN  GLU B 186      60.490  51.240  43.380  1.00  0.00           H
ATOM   2693  CA  GLU B 186      61.110  51.240  41.520  1.00  0.00           C
ATOM   2694  HA  GLU B 186      61.970  51.450  42.140  1.00  0.00           H
ATOM   2695  CB  GLU B 186      61.630  49.930  40.910  1.00  0.00           C
ATOM   2696  HB1 GLU B 186      62.240  50.250  40.040  1.00  0.00           H
ATOM   2697  HB2 GLU B 186      60.780  49.390  40.450  1.00  0.00           H
ATOM   2698  CG  GLU B 186      62.650  49.150  41.750  1.00  0.00           C
ATOM   2699  HG1 GLU B 186      63.250  49.860  42.350  1.00  0.00           H
ATOM   2700  HG2 GLU B 186      63.380  48.750  41.000  1.00  0.00           H
ATOM   2701  CD  GLU B 186      62.020  48.090  42.630  1.00  0.00           C
ATOM   2702  OE1 GLU B 186      62.240  48.220  43.870  1.00  0.00           O
ATOM   2703  OE2 GLU B 186      61.560  47.080  42.030  1.00  0.00           O
ATOM   2704  C   GLU B 186      60.830  52.420  40.660  1.00  0.00           C
ATOM   2705  O   GLU B 186      61.210  52.580  39.500  1.00  0.00           O
ATOM   2706  N   GLY B 187      60.140  53.430  41.210  1.00  0.00           N
ATOM   2707  HN  GLY B 187      59.740  53.270  42.110  1.00  0.00           H
ATOM   2708  CA  GLY B 187      59.800  54.640  40.530  1.00  0.00           C
ATOM   2709  HA1 GLY B 187      59.240  55.170  41.290  1.00  0.00           H
ATOM   2710  HA2 GLY B 187      60.650  55.250  40.260  1.00  0.00           H
ATOM   2711  C   GLY B 187      58.920  54.510  39.330  1.00  0.00           C
ATOM   2712  O   GLY B 187      59.140  55.280  38.390  1.00  0.00           O
ATOM   2713  N   VAL B 188      57.970  53.560  39.280  1.00  0.00           N
ATOM   2714  HN  VAL B 188      57.980  52.980  40.090  1.00  0.00           H
ATOM   2715  CA  VAL B 188      56.960  53.440  38.280  1.00  0.00           C
ATOM   2716  HA  VAL B 188      57.480  53.450  37.330  1.00  0.00           H
ATOM   2717  CB  VAL B 188      56.260  52.110  38.340  1.00  0.00           C
ATOM   2718  HB  VAL B 188      55.680  52.020  39.280  1.00  0.00           H
ATOM   2719  CG1 VAL B 188      55.230  51.960  37.210  1.00  0.00           C
ATOM   2720 HG11 VAL B 188      55.570  52.480  36.290  1.00  0.00           H
ATOM   2721 HG12 VAL B 188      55.050  50.880  37.000  1.00  0.00           H
ATOM   2722 HG13 VAL B 188      54.290  52.500  37.480  1.00  0.00           H
ATOM   2723  CG2 VAL B 188      57.240  50.930  38.280  1.00  0.00           C
ATOM   2724 HG21 VAL B 188      56.720  49.980  38.540  1.00  0.00           H
ATOM   2725 HG22 VAL B 188      57.660  50.920  37.250  1.00  0.00           H
ATOM   2726 HG23 VAL B 188      58.080  51.120  38.980  1.00  0.00           H
ATOM   2727  C   VAL B 188      55.960  54.540  38.410  1.00  0.00           C
ATOM   2728  O   VAL B 188      54.810  54.350  38.800  1.00  0.00           O
ATOM   2729  N   VAL B 189      56.250  55.760  37.920  1.00  0.00           N
ATOM   2730  HN  VAL B 189      57.180  55.860  37.580  1.00  0.00           H
ATOM   2731  CA  VAL B 189      55.370  56.880  37.990  1.00  0.00           C
ATOM   2732  HA  VAL B 189      54.760  56.830  38.890  1.00  0.00           H
ATOM   2733  CB  VAL B 189      56.080  58.200  38.100  1.00  0.00           C
ATOM   2734  HB  VAL B 189      55.360  59.050  38.010  1.00  0.00           H
ATOM   2735  CG1 VAL B 189      56.630  58.340  39.530  1.00  0.00           C
ATOM   2736 HG11 VAL B 189      55.850  58.110  40.280  1.00  0.00           H
ATOM   2737 HG12 VAL B 189      57.520  57.700  39.680  1.00  0.00           H
ATOM   2738 HG13 VAL B 189      56.880  59.410  39.680  1.00  0.00           H
ATOM   2739  CG2 VAL B 189      57.250  58.480  37.140  1.00  0.00           C
ATOM   2740 HG21 VAL B 189      57.790  57.530  36.930  1.00  0.00           H
ATOM   2741 HG22 VAL B 189      56.870  58.750  36.140  1.00  0.00           H
ATOM   2742 HG23 VAL B 189      57.900  59.280  37.560  1.00  0.00           H
ATOM   2743  C   VAL B 189      54.430  56.980  36.840  1.00  0.00           C
ATOM   2744  O   VAL B 189      53.390  57.620  36.990  1.00  0.00           O
ATOM   2745  N   HIS B 190      54.730  56.310  35.710  1.00  0.00           N
ATOM   2746  HN  HIS B 190      55.650  55.950  35.520  1.00  0.00           H
ATOM   2747  CA  HIS B 190      53.890  56.200  34.560  1.00  0.00           C
ATOM   2748  HA  HIS B 190      53.050  56.860  34.720  1.00  0.00           H
ATOM   2749  CB  HIS B 190      54.560  56.720  33.280  1.00  0.00           C
ATOM   2750  HB1 HIS B 190      53.780  56.830  32.500  1.00  0.00           H
ATOM   2751  HB2 HIS B 190      55.350  56.040  32.890  1.00  0.00           H
ATOM   2752  ND1 HIS B 190      56.380  58.370  32.930  1.00  0.00           N
ATOM   2753  CG  HIS B 190      55.150  58.090  33.480  1.00  0.00           C
ATOM   2754  CE1 HIS B 190      56.640  59.560  33.450  1.00  0.00           C
ATOM   2755  HE1 HIS B 190      57.580  60.100  33.410  1.00  0.00           H
ATOM   2756  NE2 HIS B 190      55.630  60.040  34.230  1.00  0.00           N
ATOM   2757  HE2 HIS B 190      55.500  60.800  34.860  1.00  0.00           H
ATOM   2758  CD2 HIS B 190      54.660  59.060  34.290  1.00  0.00           C
ATOM   2759  HD2 HIS B 190      53.650  59.220  34.660  1.00  0.00           H
ATOM   2760  C   HIS B 190      53.330  54.830  34.350  1.00  0.00           C
ATOM   2761  O   HIS B 190      54.000  53.810  34.480  1.00  0.00           O
ATOM   2762  N   GLY B 191      52.030  54.620  34.070  1.00  0.00           N
ATOM   2763  HN  GLY B 191      51.310  55.300  33.950  1.00  0.00           H
ATOM   2764  CA  GLY B 191      51.530  53.290  33.940  1.00  0.00           C
ATOM   2765  HA1 GLY B 191      52.000  52.830  33.090  1.00  0.00           H
ATOM   2766  HA2 GLY B 191      51.640  52.650  34.800  1.00  0.00           H
ATOM   2767  C   GLY B 191      50.070  53.160  33.680  1.00  0.00           C
ATOM   2768  O   GLY B 191      49.350  54.130  33.480  1.00  0.00           O
ATOM   2769  N   VAL B 192      49.500  51.940  33.730  1.00  0.00           N
ATOM   2770  HN  VAL B 192      50.030  51.180  34.100  1.00  0.00           H
ATOM   2771  CA  VAL B 192      48.120  51.600  33.580  1.00  0.00           C
ATOM   2772  HA  VAL B 192      47.520  52.450  33.280  1.00  0.00           H
ATOM   2773  CB  VAL B 192      47.990  50.570  32.500  1.00  0.00           C
ATOM   2774  HB  VAL B 192      48.620  49.680  32.680  1.00  0.00           H
ATOM   2775  CG1 VAL B 192      46.510  50.170  32.460  1.00  0.00           C
ATOM   2776 HG11 VAL B 192      46.350  49.870  31.400  1.00  0.00           H
ATOM   2777 HG12 VAL B 192      46.240  49.260  33.030  1.00  0.00           H
ATOM   2778 HG13 VAL B 192      45.760  50.930  32.770  1.00  0.00           H
ATOM   2779  CG2 VAL B 192      48.370  51.140  31.120  1.00  0.00           C
ATOM   2780 HG21 VAL B 192      48.400  50.310  30.370  1.00  0.00           H
ATOM   2781 HG22 VAL B 192      47.650  51.950  30.880  1.00  0.00           H
ATOM   2782 HG23 VAL B 192      49.390  51.570  31.070  1.00  0.00           H
ATOM   2783  C   VAL B 192      47.610  51.140  34.910  1.00  0.00           C
ATOM   2784  O   VAL B 192      48.430  50.520  35.600  1.00  0.00           O
ATOM   2785  N   ALA B 193      46.350  51.410  35.290  1.00  0.00           N
ATOM   2786  HN  ALA B 193      45.740  52.020  34.780  1.00  0.00           H
ATOM   2787  CA  ALA B 193      45.770  50.960  36.520  1.00  0.00           C
ATOM   2788  HA  ALA B 193      46.630  50.760  37.140  1.00  0.00           H
ATOM   2789  CB  ALA B 193      44.920  52.090  37.140  1.00  0.00           C
ATOM   2790  HB1 ALA B 193      45.580  52.920  37.470  1.00  0.00           H
ATOM   2791  HB2 ALA B 193      44.190  52.470  36.400  1.00  0.00           H
ATOM   2792  HB3 ALA B 193      44.280  51.780  37.990  1.00  0.00           H
ATOM   2793  C   ALA B 193      45.010  49.690  36.460  1.00  0.00           C
ATOM   2794  O   ALA B 193      44.260  49.390  35.530  1.00  0.00           O
ATOM   2795  N   THR B 194      45.170  48.900  37.530  1.00  0.00           N
ATOM   2796  HN  THR B 194      45.870  49.140  38.210  1.00  0.00           H
ATOM   2797  CA  THR B 194      44.460  47.700  37.860  1.00  0.00           C
ATOM   2798  HA  THR B 194      44.590  47.070  37.000  1.00  0.00           H
ATOM   2799  CB  THR B 194      44.970  46.970  39.070  1.00  0.00           C
ATOM   2800  HB  THR B 194      44.510  45.980  39.260  1.00  0.00           H
ATOM   2801  OG1 THR B 194      44.900  47.670  40.300  1.00  0.00           O
ATOM   2802  HG1 THR B 194      44.080  47.350  40.680  1.00  0.00           H
ATOM   2803  CG2 THR B 194      46.450  46.590  38.860  1.00  0.00           C
ATOM   2804 HG21 THR B 194      46.880  45.940  39.650  1.00  0.00           H
ATOM   2805 HG22 THR B 194      46.460  45.950  37.950  1.00  0.00           H
ATOM   2806 HG23 THR B 194      47.030  47.500  38.610  1.00  0.00           H
ATOM   2807  C   THR B 194      43.020  47.940  38.140  1.00  0.00           C
ATOM   2808  O   THR B 194      42.490  49.040  38.270  1.00  0.00           O
ATOM   2809  N   VAL B 195      42.160  46.910  38.180  1.00  0.00           N
ATOM   2810  HN  VAL B 195      42.540  46.010  37.980  1.00  0.00           H
ATOM   2811  CA  VAL B 195      40.730  46.840  38.280  1.00  0.00           C
ATOM   2812  HA  VAL B 195      40.260  47.380  37.470  1.00  0.00           H
ATOM   2813  CB  VAL B 195      40.120  45.500  38.050  1.00  0.00           C
ATOM   2814  HB  VAL B 195      39.010  45.480  38.160  1.00  0.00           H
ATOM   2815  CG1 VAL B 195      40.290  45.160  36.550  1.00  0.00           C
ATOM   2816 HG11 VAL B 195      39.870  44.170  36.300  1.00  0.00           H
ATOM   2817 HG12 VAL B 195      39.630  45.830  35.960  1.00  0.00           H
ATOM   2818 HG13 VAL B 195      41.350  45.230  36.210  1.00  0.00           H
ATOM   2819  CG2 VAL B 195      40.830  44.470  38.940  1.00  0.00           C
ATOM   2820 HG21 VAL B 195      40.290  43.570  38.570  1.00  0.00           H
ATOM   2821 HG22 VAL B 195      41.920  44.320  38.810  1.00  0.00           H
ATOM   2822 HG23 VAL B 195      40.520  44.610  40.000  1.00  0.00           H
ATOM   2823  C   VAL B 195      40.170  47.550  39.460  1.00  0.00           C
ATOM   2824  O   VAL B 195      40.770  47.480  40.540  1.00  0.00           O
ATOM   2825  N   ALA B 196      38.970  48.130  39.260  1.00  0.00           N
ATOM   2826  HN  ALA B 196      38.300  48.000  38.540  1.00  0.00           H
ATOM   2827  CA  ALA B 196      38.260  48.770  40.320  1.00  0.00           C
ATOM   2828  HA  ALA B 196      38.950  49.410  40.840  1.00  0.00           H
ATOM   2829  CB  ALA B 196      37.140  49.600  39.670  1.00  0.00           C
ATOM   2830  HB1 ALA B 196      36.560  48.870  39.070  1.00  0.00           H
ATOM   2831  HB2 ALA B 196      36.470  50.080  40.420  1.00  0.00           H
ATOM   2832  HB3 ALA B 196      37.530  50.290  38.890  1.00  0.00           H
ATOM   2833  C   ALA B 196      37.700  47.930  41.420  1.00  0.00           C
ATOM   2834  O   ALA B 196      37.130  46.860  41.200  1.00  0.00           O
ATOM   2835  N   GLU B 197      37.790  48.360  42.690  1.00  0.00           N
ATOM   2836  HN  GLU B 197      38.100  49.270  42.930  1.00  0.00           H
ATOM   2837  CA  GLU B 197      37.300  47.660  43.840  1.00  0.00           C
ATOM   2838  HA  GLU B 197      37.510  46.600  43.750  1.00  0.00           H
ATOM   2839  CB  GLU B 197      38.050  48.180  45.070  1.00  0.00           C
ATOM   2840  HB1 GLU B 197      37.510  47.690  45.900  1.00  0.00           H
ATOM   2841  HB2 GLU B 197      37.970  49.280  45.230  1.00  0.00           H
ATOM   2842  CG  GLU B 197      39.550  47.890  45.080  1.00  0.00           C
ATOM   2843  HG1 GLU B 197      40.210  48.460  44.390  1.00  0.00           H
ATOM   2844  HG2 GLU B 197      39.750  46.860  44.710  1.00  0.00           H
ATOM   2845  CD  GLU B 197      40.210  48.070  46.440  1.00  0.00           C
ATOM   2846  OE1 GLU B 197      41.210  47.360  46.750  1.00  0.00           O
ATOM   2847  OE2 GLU B 197      39.730  48.860  47.290  1.00  0.00           O
ATOM   2848  C   GLU B 197      35.830  47.800  44.060  1.00  0.00           C
ATOM   2849  O   GLU B 197      35.230  47.000  44.770  1.00  0.00           O
ATOM   2850  N   LYS B 198      35.240  48.820  43.400  1.00  0.00           N
ATOM   2851  HN  LYS B 198      35.750  49.510  42.890  1.00  0.00           H
ATOM   2852  CA  LYS B 198      33.820  48.960  43.400  1.00  0.00           C
ATOM   2853  HA  LYS B 198      33.390  48.060  43.820  1.00  0.00           H
ATOM   2854  CB  LYS B 198      33.460  50.160  44.290  1.00  0.00           C
ATOM   2855  HB1 LYS B 198      32.500  50.600  43.950  1.00  0.00           H
ATOM   2856  HB2 LYS B 198      34.170  50.960  43.980  1.00  0.00           H
ATOM   2857  CG  LYS B 198      33.280  49.710  45.740  1.00  0.00           C
ATOM   2858  HG1 LYS B 198      34.200  49.700  46.360  1.00  0.00           H
ATOM   2859  HG2 LYS B 198      32.970  48.650  45.820  1.00  0.00           H
ATOM   2860  CD  LYS B 198      32.350  50.600  46.570  1.00  0.00           C
ATOM   2861  HD1 LYS B 198      32.750  51.590  46.890  1.00  0.00           H
ATOM   2862  HD2 LYS B 198      31.430  50.750  45.970  1.00  0.00           H
ATOM   2863  CE  LYS B 198      31.820  49.960  47.860  1.00  0.00           C
ATOM   2864  HE1 LYS B 198      32.620  49.850  48.620  1.00  0.00           H
ATOM   2865  HE2 LYS B 198      31.400  48.950  47.660  1.00  0.00           H
ATOM   2866  NZ  LYS B 198      30.720  50.790  48.410  1.00  0.00           N
ATOM   2867  HZ1 LYS B 198      30.990  51.740  48.710  1.00  0.00           H
ATOM   2868  HZ2 LYS B 198      29.980  50.810  47.670  1.00  0.00           H
ATOM   2869  HZ3 LYS B 198      30.320  50.410  49.290  1.00  0.00           H
ATOM   2870  C   LYS B 198      33.180  49.130  42.070  1.00  0.00           C
ATOM   2871  O   LYS B 198      33.850  49.600  41.140  1.00  0.00           O
ATOM   2872  N   THR B 199      31.890  48.780  41.920  1.00  0.00           N
ATOM   2873  HN  THR B 199      31.350  48.410  42.670  1.00  0.00           H
ATOM   2874  CA  THR B 199      31.020  48.890  40.800  1.00  0.00           C
ATOM   2875  HA  THR B 199      31.600  49.020  39.900  1.00  0.00           H
ATOM   2876  CB  THR B 199      30.040  47.780  40.590  1.00  0.00           C
ATOM   2877  HB  THR B 199      29.580  47.890  39.580  1.00  0.00           H
ATOM   2878  OG1 THR B 199      29.010  47.850  41.560  1.00  0.00           O
ATOM   2879  HG1 THR B 199      28.330  47.200  41.320  1.00  0.00           H
ATOM   2880  CG2 THR B 199      30.810  46.450  40.740  1.00  0.00           C
ATOM   2881 HG21 THR B 199      30.060  45.640  40.780  1.00  0.00           H
ATOM   2882 HG22 THR B 199      31.510  46.200  39.910  1.00  0.00           H
ATOM   2883 HG23 THR B 199      31.390  46.370  41.690  1.00  0.00           H
ATOM   2884  C   THR B 199      30.230  50.150  40.900  1.00  0.00           C
ATOM   2885  O   THR B 199      30.200  50.770  41.960  1.00  0.00           O
ATOM   2886  N   LYS B 200      29.500  50.660  39.880  1.00  0.00           N
ATOM   2887  HN  LYS B 200      29.430  50.160  39.020  1.00  0.00           H
ATOM   2888  CA  LYS B 200      28.580  51.750  39.890  1.00  0.00           C
ATOM   2889  HA  LYS B 200      29.140  52.620  40.220  1.00  0.00           H
ATOM   2890  CB  LYS B 200      28.130  51.990  38.440  1.00  0.00           C
ATOM   2891  HB1 LYS B 200      27.770  51.010  38.070  1.00  0.00           H
ATOM   2892  HB2 LYS B 200      28.940  52.480  37.860  1.00  0.00           H
ATOM   2893  CG  LYS B 200      26.960  52.970  38.300  1.00  0.00           C
ATOM   2894  HG1 LYS B 200      27.360  53.980  38.520  1.00  0.00           H
ATOM   2895  HG2 LYS B 200      26.120  52.830  39.020  1.00  0.00           H
ATOM   2896  CD  LYS B 200      26.250  53.020  36.950  1.00  0.00           C
ATOM   2897  HD1 LYS B 200      25.560  53.900  36.910  1.00  0.00           H
ATOM   2898  HD2 LYS B 200      27.080  53.240  36.250  1.00  0.00           H
ATOM   2899  CE  LYS B 200      25.480  51.760  36.560  1.00  0.00           C
ATOM   2900  HE1 LYS B 200      24.730  51.420  37.310  1.00  0.00           H
ATOM   2901  HE2 LYS B 200      26.110  50.910  36.250  1.00  0.00           H
ATOM   2902  NZ  LYS B 200      24.750  52.120  35.330  1.00  0.00           N
ATOM   2903  HZ1 LYS B 200      24.120  52.940  35.460  1.00  0.00           H
ATOM   2904  HZ2 LYS B 200      25.460  52.340  34.600  1.00  0.00           H
ATOM   2905  HZ3 LYS B 200      24.180  51.310  35.000  1.00  0.00           H
ATOM   2906  C   LYS B 200      27.430  51.550  40.820  1.00  0.00           C
ATOM   2907  O   LYS B 200      27.030  52.390  41.620  1.00  0.00           O
ATOM   2908  N   GLU B 201      26.820  50.360  40.880  1.00  0.00           N
ATOM   2909  HN  GLU B 201      27.140  49.670  40.230  1.00  0.00           H
ATOM   2910  CA  GLU B 201      25.790  49.980  41.790  1.00  0.00           C
ATOM   2911  HA  GLU B 201      25.030  50.740  41.840  1.00  0.00           H
ATOM   2912  CB  GLU B 201      25.010  48.780  41.220  1.00  0.00           C
ATOM   2913  HB1 GLU B 201      25.830  48.090  40.960  1.00  0.00           H
ATOM   2914  HB2 GLU B 201      24.410  49.090  40.330  1.00  0.00           H
ATOM   2915  CG  GLU B 201      24.130  47.900  42.100  1.00  0.00           C
ATOM   2916  HG1 GLU B 201      23.370  48.510  42.630  1.00  0.00           H
ATOM   2917  HG2 GLU B 201      24.710  47.410  42.920  1.00  0.00           H
ATOM   2918  CD  GLU B 201      23.460  46.790  41.310  1.00  0.00           C
ATOM   2919  OE1 GLU B 201      23.780  45.580  41.480  1.00  0.00           O
ATOM   2920  OE2 GLU B 201      22.710  47.190  40.370  1.00  0.00           O
ATOM   2921  C   GLU B 201      26.230  49.890  43.210  1.00  0.00           C
ATOM   2922  O   GLU B 201      25.470  50.100  44.160  1.00  0.00           O
ATOM   2923  N   GLN B 202      27.530  49.710  43.490  1.00  0.00           N
ATOM   2924  HN  GLN B 202      28.060  49.190  42.830  1.00  0.00           H
ATOM   2925  CA  GLN B 202      28.140  49.670  44.790  1.00  0.00           C
ATOM   2926  HA  GLN B 202      27.420  49.350  45.520  1.00  0.00           H
ATOM   2927  CB  GLN B 202      29.370  48.750  44.830  1.00  0.00           C
ATOM   2928  HB1 GLN B 202      30.030  48.920  45.710  1.00  0.00           H
ATOM   2929  HB2 GLN B 202      29.870  49.070  43.900  1.00  0.00           H
ATOM   2930  CG  GLN B 202      28.840  47.310  44.740  1.00  0.00           C
ATOM   2931  HG1 GLN B 202      28.020  47.230  43.990  1.00  0.00           H
ATOM   2932  HG2 GLN B 202      28.390  46.870  45.650  1.00  0.00           H
ATOM   2933  CD  GLN B 202      30.010  46.430  44.340  1.00  0.00           C
ATOM   2934  OE1 GLN B 202      31.180  46.830  44.290  1.00  0.00           O
ATOM   2935  NE2 GLN B 202      29.730  45.100  44.190  1.00  0.00           N
ATOM   2936 HE21 GLN B 202      28.790  44.780  44.310  1.00  0.00           H
ATOM   2937 HE22 GLN B 202      30.460  44.560  43.780  1.00  0.00           H
ATOM   2938  C   GLN B 202      28.550  51.000  45.320  1.00  0.00           C
ATOM   2939  O   GLN B 202      29.040  51.180  46.430  1.00  0.00           O
ATOM   2940  N   VAL B 203      28.280  52.040  44.510  1.00  0.00           N
ATOM   2941  HN  VAL B 203      27.950  51.850  43.580  1.00  0.00           H
ATOM   2942  CA  VAL B 203      28.320  53.420  44.890  1.00  0.00           C
ATOM   2943  HA  VAL B 203      29.040  53.460  45.700  1.00  0.00           H
ATOM   2944  CB  VAL B 203      28.830  54.350  43.830  1.00  0.00           C
ATOM   2945  HB  VAL B 203      28.240  54.360  42.890  1.00  0.00           H
ATOM   2946  CG1 VAL B 203      28.860  55.820  44.260  1.00  0.00           C
ATOM   2947 HG11 VAL B 203      27.940  56.420  44.460  1.00  0.00           H
ATOM   2948 HG12 VAL B 203      29.540  55.870  45.140  1.00  0.00           H
ATOM   2949 HG13 VAL B 203      29.310  56.400  43.430  1.00  0.00           H
ATOM   2950  CG2 VAL B 203      30.290  54.010  43.490  1.00  0.00           C
ATOM   2951 HG21 VAL B 203      30.740  54.750  42.800  1.00  0.00           H
ATOM   2952 HG22 VAL B 203      30.930  53.940  44.400  1.00  0.00           H
ATOM   2953 HG23 VAL B 203      30.370  53.000  43.030  1.00  0.00           H
ATOM   2954  C   VAL B 203      27.030  53.880  45.470  1.00  0.00           C
ATOM   2955  O   VAL B 203      25.950  53.580  44.960  1.00  0.00           O
ATOM   2956  N   THR B 204      27.070  54.650  46.570  1.00  0.00           N
ATOM   2957  HN  THR B 204      27.990  54.930  46.820  1.00  0.00           H
ATOM   2958  CA  THR B 204      25.950  55.320  47.160  1.00  0.00           C
ATOM   2959  HA  THR B 204      25.210  55.420  46.380  1.00  0.00           H
ATOM   2960  CB  THR B 204      25.240  54.430  48.140  1.00  0.00           C
ATOM   2961  HB  THR B 204      25.130  53.420  47.700  1.00  0.00           H
ATOM   2962  OG1 THR B 204      23.890  54.800  48.380  1.00  0.00           O
ATOM   2963  HG1 THR B 204      23.610  54.180  49.050  1.00  0.00           H
ATOM   2964  CG2 THR B 204      25.980  54.350  49.490  1.00  0.00           C
ATOM   2965 HG21 THR B 204      26.100  55.350  49.970  1.00  0.00           H
ATOM   2966 HG22 THR B 204      25.450  53.660  50.180  1.00  0.00           H
ATOM   2967 HG23 THR B 204      26.980  53.950  49.250  1.00  0.00           H
ATOM   2968  C   THR B 204      26.300  56.620  47.800  1.00  0.00           C
ATOM   2969  O   THR B 204      27.470  56.970  47.970  1.00  0.00           O
ATOM   2970  N   ASN B 205      25.320  57.480  48.100  1.00  0.00           N
ATOM   2971  HN  ASN B 205      24.360  57.230  47.990  1.00  0.00           H
ATOM   2972  CA  ASN B 205      25.540  58.760  48.700  1.00  0.00           C
ATOM   2973  HA  ASN B 205      26.410  59.070  48.140  1.00  0.00           H
ATOM   2974  CB  ASN B 205      24.330  59.670  48.390  1.00  0.00           C
ATOM   2975  HB1 ASN B 205      23.520  59.440  49.110  1.00  0.00           H
ATOM   2976  HB2 ASN B 205      23.900  59.390  47.410  1.00  0.00           H
ATOM   2977  CG  ASN B 205      24.650  61.160  48.490  1.00  0.00           C
ATOM   2978  OD1 ASN B 205      25.750  61.680  48.320  1.00  0.00           O
ATOM   2979  ND2 ASN B 205      23.610  62.000  48.750  1.00  0.00           N
ATOM   2980 HD21 ASN B 205      22.770  61.620  49.130  1.00  0.00           H
ATOM   2981 HD22 ASN B 205      23.740  62.990  48.730  1.00  0.00           H
ATOM   2982  C   ASN B 205      25.890  58.740  50.140  1.00  0.00           C
ATOM   2983  O   ASN B 205      25.500  57.840  50.890  1.00  0.00           O
ATOM   2984  N   VAL B 206      26.600  59.780  50.610  1.00  0.00           N
ATOM   2985  HN  VAL B 206      26.900  60.500  49.990  1.00  0.00           H
ATOM   2986  CA  VAL B 206      27.070  59.970  51.950  1.00  0.00           C
ATOM   2987  HA  VAL B 206      26.800  59.140  52.580  1.00  0.00           H
ATOM   2988  CB  VAL B 206      28.560  59.870  51.950  1.00  0.00           C
ATOM   2989  HB  VAL B 206      28.840  60.010  53.020  1.00  0.00           H
ATOM   2990  CG1 VAL B 206      29.010  58.470  51.490  1.00  0.00           C
ATOM   2991 HG11 VAL B 206      30.080  58.410  51.190  1.00  0.00           H
ATOM   2992 HG12 VAL B 206      28.860  57.700  52.270  1.00  0.00           H
ATOM   2993 HG13 VAL B 206      28.510  58.070  50.580  1.00  0.00           H
ATOM   2994  CG2 VAL B 206      29.240  61.020  51.180  1.00  0.00           C
ATOM   2995 HG21 VAL B 206      29.440  60.700  50.140  1.00  0.00           H
ATOM   2996 HG22 VAL B 206      28.670  61.970  51.140  1.00  0.00           H
ATOM   2997 HG23 VAL B 206      30.190  61.260  51.720  1.00  0.00           H
ATOM   2998  C   VAL B 206      26.530  61.220  52.560  1.00  0.00           C
ATOM   2999  O   VAL B 206      26.420  62.290  51.970  1.00  0.00           O
ATOM   3000  N   GLY B 207      26.290  61.210  53.880  1.00  0.00           N
ATOM   3001  HN  GLY B 207      26.490  60.440  54.490  1.00  0.00           H
ATOM   3002  CA  GLY B 207      25.650  62.320  54.510  1.00  0.00           C
ATOM   3003  HA1 GLY B 207      26.240  63.060  55.030  1.00  0.00           H
ATOM   3004  HA2 GLY B 207      25.010  62.790  53.770  1.00  0.00           H
ATOM   3005  C   GLY B 207      24.690  61.910  55.580  1.00  0.00           C
ATOM   3006  O   GLY B 207      24.530  60.720  55.840  1.00  0.00           O
ATOM   3007  N   GLY B 208      24.060  62.910  56.200  1.00  0.00           N
ATOM   3008  HN  GLY B 208      24.360  63.860  56.140  1.00  0.00           H
ATOM   3009  CA  GLY B 208      23.040  62.670  57.170  1.00  0.00           C
ATOM   3010  HA1 GLY B 208      23.280  61.870  57.850  1.00  0.00           H
ATOM   3011  HA2 GLY B 208      22.780  63.620  57.620  1.00  0.00           H
ATOM   3012  C   GLY B 208      21.750  62.190  56.590  1.00  0.00           C
ATOM   3013  O   GLY B 208      20.860  63.000  56.350  1.00  0.00           O
ATOM   3014  N   ALA B 209      21.570  60.870  56.460  1.00  0.00           N
ATOM   3015  HN  ALA B 209      22.270  60.210  56.710  1.00  0.00           H
ATOM   3016  CA  ALA B 209      20.480  60.130  55.890  1.00  0.00           C
ATOM   3017  HA  ALA B 209      19.550  60.200  56.440  1.00  0.00           H
ATOM   3018  CB  ALA B 209      20.200  60.490  54.420  1.00  0.00           C
ATOM   3019  HB1 ALA B 209      21.090  60.570  53.760  1.00  0.00           H
ATOM   3020  HB2 ALA B 209      19.380  59.830  54.070  1.00  0.00           H
ATOM   3021  HB3 ALA B 209      19.750  61.500  54.440  1.00  0.00           H
ATOM   3022  C   ALA B 209      20.950  58.740  56.140  1.00  0.00           C
ATOM   3023  O   ALA B 209      22.140  58.440  56.220  1.00  0.00           O
ATOM   3024  N   VAL B 210      20.020  57.790  56.350  1.00  0.00           N
ATOM   3025  HN  VAL B 210      19.070  58.050  56.210  1.00  0.00           H
ATOM   3026  CA  VAL B 210      20.390  56.410  56.410  1.00  0.00           C
ATOM   3027  HA  VAL B 210      21.250  56.420  57.060  1.00  0.00           H
ATOM   3028  CB  VAL B 210      19.280  55.590  56.980  1.00  0.00           C
ATOM   3029  HB  VAL B 210      18.310  55.940  56.570  1.00  0.00           H
ATOM   3030  CG1 VAL B 210      19.480  54.070  56.840  1.00  0.00           C
ATOM   3031 HG11 VAL B 210      18.600  53.480  57.170  1.00  0.00           H
ATOM   3032 HG12 VAL B 210      19.660  53.850  55.760  1.00  0.00           H
ATOM   3033 HG13 VAL B 210      20.400  53.820  57.410  1.00  0.00           H
ATOM   3034  CG2 VAL B 210      19.310  55.970  58.470  1.00  0.00           C
ATOM   3035 HG21 VAL B 210      19.040  57.020  58.700  1.00  0.00           H
ATOM   3036 HG22 VAL B 210      18.670  55.280  59.060  1.00  0.00           H
ATOM   3037 HG23 VAL B 210      20.380  55.900  58.770  1.00  0.00           H
ATOM   3038  C   VAL B 210      20.890  55.920  55.090  1.00  0.00           C
ATOM   3039  O   VAL B 210      20.290  56.270  54.080  1.00  0.00           O
ATOM   3040  N   VAL B 211      21.960  55.110  55.050  1.00  0.00           N
ATOM   3041  HN  VAL B 211      22.380  54.810  55.910  1.00  0.00           H
ATOM   3042  CA  VAL B 211      22.500  54.580  53.830  1.00  0.00           C
ATOM   3043  HA  VAL B 211      22.640  55.440  53.200  1.00  0.00           H
ATOM   3044  CB  VAL B 211      23.890  54.060  54.050  1.00  0.00           C
ATOM   3045  HB  VAL B 211      24.540  54.870  54.430  1.00  0.00           H
ATOM   3046  CG1 VAL B 211      23.980  52.950  55.110  1.00  0.00           C
ATOM   3047 HG11 VAL B 211      25.000  52.520  55.230  1.00  0.00           H
ATOM   3048 HG12 VAL B 211      23.760  53.380  56.120  1.00  0.00           H
ATOM   3049 HG13 VAL B 211      23.330  52.050  55.060  1.00  0.00           H
ATOM   3050  CG2 VAL B 211      24.580  53.560  52.770  1.00  0.00           C
ATOM   3051 HG21 VAL B 211      24.130  52.630  52.370  1.00  0.00           H
ATOM   3052 HG22 VAL B 211      24.470  54.460  52.140  1.00  0.00           H
ATOM   3053 HG23 VAL B 211      25.610  53.330  53.110  1.00  0.00           H
ATOM   3054  C   VAL B 211      21.610  53.770  52.960  1.00  0.00           C
ATOM   3055  O   VAL B 211      21.080  52.770  53.440  1.00  0.00           O
ATOM   3056  N   THR B 212      21.500  54.150  51.670  1.00  0.00           N
ATOM   3057  HN  THR B 212      21.980  54.970  51.370  1.00  0.00           H
ATOM   3058  CA  THR B 212      20.600  53.450  50.810  1.00  0.00           C
ATOM   3059  HA  THR B 212      19.780  53.130  51.440  1.00  0.00           H
ATOM   3060  CB  THR B 212      19.860  54.210  49.750  1.00  0.00           C
ATOM   3061  HB  THR B 212      19.440  53.570  48.950  1.00  0.00           H
ATOM   3062  OG1 THR B 212      20.640  55.170  49.040  1.00  0.00           O
ATOM   3063  HG1 THR B 212      21.160  55.620  49.700  1.00  0.00           H
ATOM   3064  CG2 THR B 212      18.620  54.930  50.310  1.00  0.00           C
ATOM   3065 HG21 THR B 212      18.020  55.620  49.690  1.00  0.00           H
ATOM   3066 HG22 THR B 212      17.980  54.150  50.790  1.00  0.00           H
ATOM   3067 HG23 THR B 212      18.930  55.660  51.090  1.00  0.00           H
ATOM   3068  C   THR B 212      21.270  52.250  50.230  1.00  0.00           C
ATOM   3069  O   THR B 212      22.450  52.380  49.890  1.00  0.00           O
ATOM   3070  N   GLY B 213      20.630  51.070  50.140  1.00  0.00           N
ATOM   3071  HN  GLY B 213      19.730  51.180  50.540  1.00  0.00           H
ATOM   3072  CA  GLY B 213      21.070  49.870  49.490  1.00  0.00           C
ATOM   3073  HA1 GLY B 213      20.200  49.260  49.320  1.00  0.00           H
ATOM   3074  HA2 GLY B 213      21.470  50.150  48.530  1.00  0.00           H
ATOM   3075  C   GLY B 213      22.200  49.200  50.200  1.00  0.00           C
ATOM   3076  O   GLY B 213      23.190  48.890  49.550  1.00  0.00           O
ATOM   3077  N   VAL B 214      22.060  48.880  51.500  1.00  0.00           N
ATOM   3078  HN  VAL B 214      21.250  49.180  51.990  1.00  0.00           H
ATOM   3079  CA  VAL B 214      23.130  48.360  52.300  1.00  0.00           C
ATOM   3080  HA  VAL B 214      23.940  49.060  52.400  1.00  0.00           H
ATOM   3081  CB  VAL B 214      22.660  48.160  53.720  1.00  0.00           C
ATOM   3082  HB  VAL B 214      21.740  47.550  53.660  1.00  0.00           H
ATOM   3083  CG1 VAL B 214      23.690  47.460  54.620  1.00  0.00           C
ATOM   3084 HG11 VAL B 214      23.910  46.410  54.310  1.00  0.00           H
ATOM   3085 HG12 VAL B 214      24.670  47.970  54.730  1.00  0.00           H
ATOM   3086 HG13 VAL B 214      23.280  47.380  55.650  1.00  0.00           H
ATOM   3087  CG2 VAL B 214      22.300  49.550  54.260  1.00  0.00           C
ATOM   3088 HG21 VAL B 214      23.190  50.200  54.460  1.00  0.00           H
ATOM   3089 HG22 VAL B 214      21.770  50.150  53.490  1.00  0.00           H
ATOM   3090 HG23 VAL B 214      21.730  49.390  55.200  1.00  0.00           H
ATOM   3091  C   VAL B 214      23.690  47.070  51.810  1.00  0.00           C
ATOM   3092  O   VAL B 214      24.890  46.770  51.790  1.00  0.00           O
ATOM   3093  N   THR B 215      22.760  46.180  51.450  1.00  0.00           N
ATOM   3094  HN  THR B 215      21.810  46.260  51.750  1.00  0.00           H
ATOM   3095  CA  THR B 215      23.090  44.940  50.810  1.00  0.00           C
ATOM   3096  HA  THR B 215      23.730  44.420  51.500  1.00  0.00           H
ATOM   3097  CB  THR B 215      21.940  43.990  50.630  1.00  0.00           C
ATOM   3098  HB  THR B 215      21.980  43.380  49.710  1.00  0.00           H
ATOM   3099  OG1 THR B 215      20.700  44.700  50.590  1.00  0.00           O
ATOM   3100  HG1 THR B 215      20.770  45.350  49.890  1.00  0.00           H
ATOM   3101  CG2 THR B 215      21.800  43.000  51.790  1.00  0.00           C
ATOM   3102 HG21 THR B 215      22.680  42.330  51.800  1.00  0.00           H
ATOM   3103 HG22 THR B 215      21.750  43.490  52.780  1.00  0.00           H
ATOM   3104 HG23 THR B 215      21.000  42.240  51.650  1.00  0.00           H
ATOM   3105  C   THR B 215      23.770  44.990  49.490  1.00  0.00           C
ATOM   3106  O   THR B 215      24.560  44.110  49.150  1.00  0.00           O
ATOM   3107  N   ALA B 216      23.460  46.050  48.720  1.00  0.00           N
ATOM   3108  HN  ALA B 216      22.730  46.690  48.960  1.00  0.00           H
ATOM   3109  CA  ALA B 216      23.920  46.220  47.370  1.00  0.00           C
ATOM   3110  HA  ALA B 216      23.990  45.240  46.900  1.00  0.00           H
ATOM   3111  CB  ALA B 216      22.920  47.160  46.670  1.00  0.00           C
ATOM   3112  HB1 ALA B 216      21.870  46.820  46.740  1.00  0.00           H
ATOM   3113  HB2 ALA B 216      22.810  48.140  47.190  1.00  0.00           H
ATOM   3114  HB3 ALA B 216      23.170  47.360  45.610  1.00  0.00           H
ATOM   3115  C   ALA B 216      25.290  46.770  47.230  1.00  0.00           C
ATOM   3116  O   ALA B 216      25.900  46.730  46.160  1.00  0.00           O
ATOM   3117  N   VAL B 217      25.790  47.410  48.300  1.00  0.00           N
ATOM   3118  HN  VAL B 217      25.220  47.550  49.100  1.00  0.00           H
ATOM   3119  CA  VAL B 217      26.970  48.210  48.150  1.00  0.00           C
ATOM   3120  HA  VAL B 217      27.280  48.400  47.140  1.00  0.00           H
ATOM   3121  CB  VAL B 217      26.890  49.510  48.890  1.00  0.00           C
ATOM   3122  HB  VAL B 217      27.810  50.130  48.930  1.00  0.00           H
ATOM   3123  CG1 VAL B 217      25.830  50.310  48.110  1.00  0.00           C
ATOM   3124 HG11 VAL B 217      24.830  49.830  48.120  1.00  0.00           H
ATOM   3125 HG12 VAL B 217      25.690  51.280  48.630  1.00  0.00           H
ATOM   3126 HG13 VAL B 217      26.190  50.460  47.070  1.00  0.00           H
ATOM   3127  CG2 VAL B 217      26.500  49.230  50.360  1.00  0.00           C
ATOM   3128 HG21 VAL B 217      26.160  50.200  50.760  1.00  0.00           H
ATOM   3129 HG22 VAL B 217      25.630  48.590  50.620  1.00  0.00           H
ATOM   3130 HG23 VAL B 217      27.400  48.850  50.900  1.00  0.00           H
ATOM   3131  C   VAL B 217      28.190  47.500  48.630  1.00  0.00           C
ATOM   3132  O   VAL B 217      29.300  48.020  48.520  1.00  0.00           O
ATOM   3133  N   ALA B 218      28.010  46.310  49.240  1.00  0.00           N
ATOM   3134  HN  ALA B 218      27.120  45.900  49.420  1.00  0.00           H
ATOM   3135  CA  ALA B 218      29.070  45.390  49.520  1.00  0.00           C
ATOM   3136  HA  ALA B 218      29.800  45.910  50.120  1.00  0.00           H
ATOM   3137  CB  ALA B 218      28.360  44.190  50.170  1.00  0.00           C
ATOM   3138  HB1 ALA B 218      27.540  44.550  50.820  1.00  0.00           H
ATOM   3139  HB2 ALA B 218      27.930  43.510  49.420  1.00  0.00           H
ATOM   3140  HB3 ALA B 218      29.060  43.650  50.850  1.00  0.00           H
ATOM   3141  C   ALA B 218      29.740  44.880  48.290  1.00  0.00           C
ATOM   3142  O   ALA B 218      29.120  44.820  47.230  1.00  0.00           O
ATOM   3143  N   GLN B 219      31.010  44.530  48.540  1.00  0.00           N
ATOM   3144  HN  GLN B 219      31.330  44.540  49.490  1.00  0.00           H
ATOM   3145  CA  GLN B 219      31.890  43.950  47.580  1.00  0.00           C
ATOM   3146  HA  GLN B 219      31.510  44.120  46.580  1.00  0.00           H
ATOM   3147  CB  GLN B 219      33.320  44.490  47.770  1.00  0.00           C
ATOM   3148  HB1 GLN B 219      33.930  43.980  46.990  1.00  0.00           H
ATOM   3149  HB2 GLN B 219      33.640  44.350  48.820  1.00  0.00           H
ATOM   3150  CG  GLN B 219      33.330  45.990  47.470  1.00  0.00           C
ATOM   3151  HG1 GLN B 219      32.380  46.490  47.740  1.00  0.00           H
ATOM   3152  HG2 GLN B 219      33.410  46.170  46.370  1.00  0.00           H
ATOM   3153  CD  GLN B 219      34.500  46.750  48.080  1.00  0.00           C
ATOM   3154  OE1 GLN B 219      34.260  47.080  49.240  1.00  0.00           O
ATOM   3155  NE2 GLN B 219      35.660  47.010  47.430  1.00  0.00           N
ATOM   3156 HE21 GLN B 219      35.950  46.560  46.580  1.00  0.00           H
ATOM   3157 HE22 GLN B 219      36.370  47.480  47.950  1.00  0.00           H
ATOM   3158  C   GLN B 219      31.990  42.480  47.780  1.00  0.00           C
ATOM   3159  O   GLN B 219      31.580  42.060  48.870  1.00  0.00           O
ATOM   3160  N   LYS B 220      32.640  41.770  46.840  1.00  0.00           N
ATOM   3161  HN  LYS B 220      33.120  42.280  46.130  1.00  0.00           H
ATOM   3162  CA  LYS B 220      32.790  40.350  46.890  1.00  0.00           C
ATOM   3163  HA  LYS B 220      31.790  39.950  46.820  1.00  0.00           H
ATOM   3164  CB  LYS B 220      33.530  39.900  45.610  1.00  0.00           C
ATOM   3165  HB1 LYS B 220      34.600  39.940  45.920  1.00  0.00           H
ATOM   3166  HB2 LYS B 220      33.370  40.640  44.800  1.00  0.00           H
ATOM   3167  CG  LYS B 220      33.100  38.460  45.320  1.00  0.00           C
ATOM   3168  HG1 LYS B 220      32.050  38.330  44.970  1.00  0.00           H
ATOM   3169  HG2 LYS B 220      33.400  37.890  46.230  1.00  0.00           H
ATOM   3170  CD  LYS B 220      33.920  37.780  44.230  1.00  0.00           C
ATOM   3171  HD1 LYS B 220      33.690  38.330  43.290  1.00  0.00           H
ATOM   3172  HD2 LYS B 220      35.000  37.850  44.460  1.00  0.00           H
ATOM   3173  CE  LYS B 220      33.380  36.350  44.120  1.00  0.00           C
ATOM   3174  HE1 LYS B 220      32.300  36.410  43.890  1.00  0.00           H
ATOM   3175  HE2 LYS B 220      33.510  35.750  45.040  1.00  0.00           H
ATOM   3176  NZ  LYS B 220      34.080  35.620  43.040  1.00  0.00           N
ATOM   3177  HZ1 LYS B 220      34.760  34.930  43.420  1.00  0.00           H
ATOM   3178  HZ2 LYS B 220      33.410  35.110  42.440  1.00  0.00           H
ATOM   3179  HZ3 LYS B 220      34.600  36.290  42.430  1.00  0.00           H
ATOM   3180  C   LYS B 220      33.520  39.900  48.110  1.00  0.00           C
ATOM   3181  O   LYS B 220      33.400  38.780  48.600  1.00  0.00           O
ATOM   3182  N   THR B 221      34.360  40.810  48.640  1.00  0.00           N
ATOM   3183  HN  THR B 221      34.520  41.670  48.170  1.00  0.00           H
ATOM   3184  CA  THR B 221      35.150  40.670  49.830  1.00  0.00           C
ATOM   3185  HA  THR B 221      35.550  39.680  49.940  1.00  0.00           H
ATOM   3186  CB  THR B 221      36.310  41.600  50.030  1.00  0.00           C
ATOM   3187  HB  THR B 221      36.600  41.640  51.100  1.00  0.00           H
ATOM   3188  OG1 THR B 221      35.950  42.880  49.540  1.00  0.00           O
ATOM   3189  HG1 THR B 221      36.610  43.420  49.960  1.00  0.00           H
ATOM   3190  CG2 THR B 221      37.480  41.040  49.210  1.00  0.00           C
ATOM   3191 HG21 THR B 221      38.460  41.530  49.420  1.00  0.00           H
ATOM   3192 HG22 THR B 221      37.580  39.930  49.250  1.00  0.00           H
ATOM   3193 HG23 THR B 221      37.420  41.300  48.130  1.00  0.00           H
ATOM   3194  C   THR B 221      34.280  40.620  51.040  1.00  0.00           C
ATOM   3195  O   THR B 221      34.370  39.770  51.910  1.00  0.00           O
ATOM   3196  N   VAL B 222      33.310  41.540  51.190  1.00  0.00           N
ATOM   3197  HN  VAL B 222      33.070  42.190  50.460  1.00  0.00           H
ATOM   3198  CA  VAL B 222      32.270  41.540  52.170  1.00  0.00           C
ATOM   3199  HA  VAL B 222      32.700  41.530  53.160  1.00  0.00           H
ATOM   3200  CB  VAL B 222      31.460  42.800  52.050  1.00  0.00           C
ATOM   3201  HB  VAL B 222      30.880  42.840  51.100  1.00  0.00           H
ATOM   3202  CG1 VAL B 222      30.510  43.020  53.230  1.00  0.00           C
ATOM   3203 HG11 VAL B 222      29.810  43.870  53.070  1.00  0.00           H
ATOM   3204 HG12 VAL B 222      29.820  42.160  53.360  1.00  0.00           H
ATOM   3205 HG13 VAL B 222      31.050  43.180  54.190  1.00  0.00           H
ATOM   3206  CG2 VAL B 222      32.280  44.080  51.820  1.00  0.00           C
ATOM   3207 HG21 VAL B 222      31.640  44.980  51.710  1.00  0.00           H
ATOM   3208 HG22 VAL B 222      32.970  44.220  52.690  1.00  0.00           H
ATOM   3209 HG23 VAL B 222      32.880  44.020  50.890  1.00  0.00           H
ATOM   3210  C   VAL B 222      31.320  40.390  52.100  1.00  0.00           C
ATOM   3211  O   VAL B 222      30.980  39.770  53.100  1.00  0.00           O
ATOM   3212  N   GLU B 223      30.750  40.060  50.930  1.00  0.00           N
ATOM   3213  HN  GLU B 223      30.910  40.690  50.170  1.00  0.00           H
ATOM   3214  CA  GLU B 223      29.950  38.900  50.680  1.00  0.00           C
ATOM   3215  HA  GLU B 223      29.020  39.050  51.210  1.00  0.00           H
ATOM   3216  CB  GLU B 223      29.710  38.750  49.160  1.00  0.00           C
ATOM   3217  HB1 GLU B 223      29.130  37.820  49.000  1.00  0.00           H
ATOM   3218  HB2 GLU B 223      30.640  38.600  48.570  1.00  0.00           H
ATOM   3219  CG  GLU B 223      28.980  39.910  48.480  1.00  0.00           C
ATOM   3220  HG1 GLU B 223      29.560  40.850  48.630  1.00  0.00           H
ATOM   3221  HG2 GLU B 223      28.070  40.030  49.110  1.00  0.00           H
ATOM   3222  CD  GLU B 223      28.550  39.680  47.040  1.00  0.00           C
ATOM   3223  OE1 GLU B 223      28.790  38.570  46.490  1.00  0.00           O
ATOM   3224  OE2 GLU B 223      27.950  40.590  46.400  1.00  0.00           O
ATOM   3225  C   GLU B 223      30.560  37.650  51.220  1.00  0.00           C
ATOM   3226  O   GLU B 223      29.940  36.770  51.810  1.00  0.00           O
ATOM   3227  N   GLY B 224      31.840  37.360  50.940  1.00  0.00           N
ATOM   3228  HN  GLY B 224      32.400  37.990  50.400  1.00  0.00           H
ATOM   3229  CA  GLY B 224      32.560  36.230  51.420  1.00  0.00           C
ATOM   3230  HA1 GLY B 224      31.890  35.380  51.340  1.00  0.00           H
ATOM   3231  HA2 GLY B 224      33.380  35.970  50.770  1.00  0.00           H
ATOM   3232  C   GLY B 224      32.910  36.280  52.870  1.00  0.00           C
ATOM   3233  O   GLY B 224      33.040  35.250  53.530  1.00  0.00           O
ATOM   3234  N   ALA B 225      33.140  37.480  53.420  1.00  0.00           N
ATOM   3235  HN  ALA B 225      33.090  38.350  52.920  1.00  0.00           H
ATOM   3236  CA  ALA B 225      33.440  37.650  54.810  1.00  0.00           C
ATOM   3237  HA  ALA B 225      34.300  37.000  54.950  1.00  0.00           H
ATOM   3238  CB  ALA B 225      33.910  39.090  55.070  1.00  0.00           C
ATOM   3239  HB1 ALA B 225      34.650  39.400  54.310  1.00  0.00           H
ATOM   3240  HB2 ALA B 225      33.180  39.910  54.950  1.00  0.00           H
ATOM   3241  HB3 ALA B 225      34.470  39.130  56.030  1.00  0.00           H
ATOM   3242  C   ALA B 225      32.370  37.170  55.730  1.00  0.00           C
ATOM   3243  O   ALA B 225      32.620  36.560  56.770  1.00  0.00           O
ATOM   3244  N   GLY B 226      31.090  37.380  55.380  1.00  0.00           N
ATOM   3245  HN  GLY B 226      30.840  37.810  54.520  1.00  0.00           H
ATOM   3246  CA  GLY B 226      30.030  36.880  56.210  1.00  0.00           C
ATOM   3247  HA1 GLY B 226      29.510  36.160  55.600  1.00  0.00           H
ATOM   3248  HA2 GLY B 226      30.390  36.290  57.030  1.00  0.00           H
ATOM   3249  C   GLY B 226      29.110  37.940  56.710  1.00  0.00           C
ATOM   3250  O   GLY B 226      28.080  37.690  57.330  1.00  0.00           O
ATOM   3251  N   SER B 227      29.490  39.230  56.650  1.00  0.00           N
ATOM   3252  HN  SER B 227      30.300  39.470  56.130  1.00  0.00           H
ATOM   3253  CA  SER B 227      28.730  40.320  57.180  1.00  0.00           C
ATOM   3254  HA  SER B 227      28.190  40.040  58.070  1.00  0.00           H
ATOM   3255  CB  SER B 227      29.650  41.520  57.440  1.00  0.00           C
ATOM   3256  HB1 SER B 227      29.020  42.360  57.790  1.00  0.00           H
ATOM   3257  HB2 SER B 227      30.230  41.910  56.570  1.00  0.00           H
ATOM   3258  OG  SER B 227      30.700  41.310  58.370  1.00  0.00           O
ATOM   3259  HG1 SER B 227      31.130  42.170  58.430  1.00  0.00           H
ATOM   3260  C   SER B 227      27.680  40.810  56.230  1.00  0.00           C
ATOM   3261  O   SER B 227      27.880  41.680  55.390  1.00  0.00           O
ATOM   3262  N   ILE B 228      26.510  40.160  56.330  1.00  0.00           N
ATOM   3263  HN  ILE B 228      26.410  39.400  56.980  1.00  0.00           H
ATOM   3264  CA  ILE B 228      25.370  40.400  55.500  1.00  0.00           C
ATOM   3265  HA  ILE B 228      25.630  41.220  54.850  1.00  0.00           H
ATOM   3266  CB  ILE B 228      24.980  39.130  54.800  1.00  0.00           C
ATOM   3267  HB  ILE B 228      24.840  38.330  55.560  1.00  0.00           H
ATOM   3268  CG2 ILE B 228      23.680  39.300  54.000  1.00  0.00           C
ATOM   3269 HG21 ILE B 228      22.850  39.830  54.530  1.00  0.00           H
ATOM   3270 HG22 ILE B 228      24.020  39.920  53.140  1.00  0.00           H
ATOM   3271 HG23 ILE B 228      23.250  38.350  53.620  1.00  0.00           H
ATOM   3272  CG1 ILE B 228      26.170  38.730  53.920  1.00  0.00           C
ATOM   3273 HG11 ILE B 228      27.060  38.570  54.560  1.00  0.00           H
ATOM   3274 HG12 ILE B 228      26.380  39.530  53.180  1.00  0.00           H
ATOM   3275  CD  ILE B 228      26.020  37.380  53.210  1.00  0.00           C
ATOM   3276  HD1 ILE B 228      25.990  36.530  53.920  1.00  0.00           H
ATOM   3277  HD2 ILE B 228      25.140  37.310  52.530  1.00  0.00           H
ATOM   3278  HD3 ILE B 228      26.850  37.200  52.490  1.00  0.00           H
ATOM   3279  C   ILE B 228      24.300  40.800  56.460  1.00  0.00           C
ATOM   3280  O   ILE B 228      23.850  40.160  57.410  1.00  0.00           O
ATOM   3281  N   ALA B 229      23.860  42.030  56.190  1.00  0.00           N
ATOM   3282  HN  ALA B 229      24.230  42.510  55.390  1.00  0.00           H
ATOM   3283  CA  ALA B 229      22.780  42.630  56.920  1.00  0.00           C
ATOM   3284  HA  ALA B 229      23.040  42.690  57.970  1.00  0.00           H
ATOM   3285  CB  ALA B 229      22.530  44.030  56.320  1.00  0.00           C
ATOM   3286  HB1 ALA B 229      23.430  44.670  56.380  1.00  0.00           H
ATOM   3287  HB2 ALA B 229      22.240  43.900  55.250  1.00  0.00           H
ATOM   3288  HB3 ALA B 229      21.700  44.540  56.860  1.00  0.00           H
ATOM   3289  C   ALA B 229      21.540  41.820  56.770  1.00  0.00           C
ATOM   3290  O   ALA B 229      21.080  41.640  55.650  1.00  0.00           O
ATOM   3291  N   ALA B 230      20.960  41.250  57.840  1.00  0.00           N
ATOM   3292  HN  ALA B 230      21.380  41.450  58.730  1.00  0.00           H
ATOM   3293  CA  ALA B 230      19.750  40.490  57.900  1.00  0.00           C
ATOM   3294  HA  ALA B 230      19.850  39.700  57.170  1.00  0.00           H
ATOM   3295  CB  ALA B 230      19.590  39.800  59.260  1.00  0.00           C
ATOM   3296  HB1 ALA B 230      20.230  38.960  59.620  1.00  0.00           H
ATOM   3297  HB2 ALA B 230      19.660  40.630  60.000  1.00  0.00           H
ATOM   3298  HB3 ALA B 230      18.570  39.350  59.280  1.00  0.00           H
ATOM   3299  C   ALA B 230      18.520  41.260  57.560  1.00  0.00           C
ATOM   3300  O   ALA B 230      18.350  42.340  58.110  1.00  0.00           O
ATOM   3301  N   ALA B 231      17.510  40.870  56.760  1.00  0.00           N
ATOM   3302  HN  ALA B 231      17.640  39.990  56.300  1.00  0.00           H
ATOM   3303  CA  ALA B 231      16.280  41.580  56.640  1.00  0.00           C
ATOM   3304  HA  ALA B 231      16.370  42.650  56.560  1.00  0.00           H
ATOM   3305  CB  ALA B 231      15.580  41.290  55.300  1.00  0.00           C
ATOM   3306  HB1 ALA B 231      16.160  41.680  54.440  1.00  0.00           H
ATOM   3307  HB2 ALA B 231      15.330  40.220  55.120  1.00  0.00           H
ATOM   3308  HB3 ALA B 231      14.630  41.850  55.260  1.00  0.00           H
ATOM   3309  C   ALA B 231      15.410  41.410  57.840  1.00  0.00           C
ATOM   3310  O   ALA B 231      15.550  40.390  58.520  1.00  0.00           O
ATOM   3311  N   THR B 232      14.470  42.310  58.170  1.00  0.00           N
ATOM   3312  HN  THR B 232      14.400  43.090  57.550  1.00  0.00           H
ATOM   3313  CA  THR B 232      13.510  42.140  59.220  1.00  0.00           C
ATOM   3314  HA  THR B 232      13.960  41.650  60.070  1.00  0.00           H
ATOM   3315  CB  THR B 232      12.820  43.360  59.750  1.00  0.00           C
ATOM   3316  HB  THR B 232      12.250  43.200  60.690  1.00  0.00           H
ATOM   3317  OG1 THR B 232      12.160  44.030  58.680  1.00  0.00           O
ATOM   3318  HG1 THR B 232      11.310  43.630  58.510  1.00  0.00           H
ATOM   3319  CG2 THR B 232      13.900  44.360  60.210  1.00  0.00           C
ATOM   3320 HG21 THR B 232      13.530  45.120  60.930  1.00  0.00           H
ATOM   3321 HG22 THR B 232      14.680  43.830  60.800  1.00  0.00           H
ATOM   3322 HG23 THR B 232      14.420  44.890  59.380  1.00  0.00           H
ATOM   3323  C   THR B 232      12.490  41.160  58.760  1.00  0.00           C
ATOM   3324  O   THR B 232      11.960  41.210  57.650  1.00  0.00           O
ATOM   3325  N   GLY B 233      12.140  40.210  59.640  1.00  0.00           N
ATOM   3326  HN  GLY B 233      12.550  40.240  60.550  1.00  0.00           H
ATOM   3327  CA  GLY B 233      11.120  39.220  59.470  1.00  0.00           C
ATOM   3328  HA1 GLY B 233      10.410  39.430  60.260  1.00  0.00           H
ATOM   3329  HA2 GLY B 233      10.620  39.360  58.520  1.00  0.00           H
ATOM   3330  C   GLY B 233      11.600  37.810  59.510  1.00  0.00           C
ATOM   3331  O   GLY B 233      10.820  36.860  59.580  1.00  0.00           O
ATOM   3332  N   PHE B 234      12.940  37.690  59.520  1.00  0.00           N
ATOM   3333  HN  PHE B 234      13.420  38.550  59.440  1.00  0.00           H
ATOM   3334  CA  PHE B 234      13.640  36.450  59.340  1.00  0.00           C
ATOM   3335  HA  PHE B 234      13.010  35.850  58.710  1.00  0.00           H
ATOM   3336  CB  PHE B 234      14.970  36.520  58.580  1.00  0.00           C
ATOM   3337  HB1 PHE B 234      15.520  35.560  58.700  1.00  0.00           H
ATOM   3338  HB2 PHE B 234      15.640  37.320  58.950  1.00  0.00           H
ATOM   3339  CG  PHE B 234      14.720  36.690  57.120  1.00  0.00           C
ATOM   3340  CD1 PHE B 234      14.140  37.800  56.560  1.00  0.00           C
ATOM   3341  HD1 PHE B 234      13.940  38.760  57.030  1.00  0.00           H
ATOM   3342  CE1 PHE B 234      13.850  37.810  55.220  1.00  0.00           C
ATOM   3343  HE1 PHE B 234      13.270  38.610  54.790  1.00  0.00           H
ATOM   3344  CZ  PHE B 234      14.210  36.710  54.470  1.00  0.00           C
ATOM   3345  HZ  PHE B 234      14.040  36.770  53.400  1.00  0.00           H
ATOM   3346  CD2 PHE B 234      15.090  35.640  56.320  1.00  0.00           C
ATOM   3347  HD2 PHE B 234      15.490  34.750  56.790  1.00  0.00           H
ATOM   3348  CE2 PHE B 234      14.800  35.580  54.970  1.00  0.00           C
ATOM   3349  HE2 PHE B 234      15.030  34.710  54.370  1.00  0.00           H
ATOM   3350  C   PHE B 234      13.890  35.820  60.670  1.00  0.00           C
ATOM   3351  O   PHE B 234      13.800  36.480  61.710  1.00  0.00           O
ATOM   3352  N   VAL B 235      14.120  34.510  60.820  1.00  0.00           N
ATOM   3353  HN  VAL B 235      14.210  33.850  60.070  1.00  0.00           H
ATOM   3354  CA  VAL B 235      14.330  33.810  62.050  1.00  0.00           C
ATOM   3355  HA  VAL B 235      13.510  34.040  62.710  1.00  0.00           H
ATOM   3356  CB  VAL B 235      14.400  32.320  61.890  1.00  0.00           C
ATOM   3357  HB  VAL B 235      14.560  31.820  62.870  1.00  0.00           H
ATOM   3358  CG1 VAL B 235      13.010  31.820  61.460  1.00  0.00           C
ATOM   3359 HG11 VAL B 235      12.290  32.010  62.280  1.00  0.00           H
ATOM   3360 HG12 VAL B 235      12.780  32.320  60.490  1.00  0.00           H
ATOM   3361 HG13 VAL B 235      12.970  30.770  61.100  1.00  0.00           H
ATOM   3362  CG2 VAL B 235      15.370  31.940  60.750  1.00  0.00           C
ATOM   3363 HG21 VAL B 235      16.360  32.430  60.830  1.00  0.00           H
ATOM   3364 HG22 VAL B 235      15.450  30.840  60.890  1.00  0.00           H
ATOM   3365 HG23 VAL B 235      14.980  32.190  59.730  1.00  0.00           H
ATOM   3366  C   VAL B 235      15.560  34.240  62.760  1.00  0.00           C
ATOM   3367  O   VAL B 235      16.490  34.710  62.110  1.00  0.00           O
ATOM   3368  N   LYS B 236      15.560  34.080  64.100  1.00  0.00           N
ATOM   3369  HN  LYS B 236      14.880  33.460  64.480  1.00  0.00           H
ATOM   3370  CA  LYS B 236      16.620  34.550  64.930  1.00  0.00           C
ATOM   3371  HA  LYS B 236      16.720  35.610  64.780  1.00  0.00           H
ATOM   3372  CB  LYS B 236      16.210  34.420  66.410  1.00  0.00           C
ATOM   3373  HB1 LYS B 236      17.100  34.360  67.070  1.00  0.00           H
ATOM   3374  HB2 LYS B 236      15.770  33.420  66.630  1.00  0.00           H
ATOM   3375  CG  LYS B 236      15.140  35.450  66.760  1.00  0.00           C
ATOM   3376  HG1 LYS B 236      14.330  35.450  65.990  1.00  0.00           H
ATOM   3377  HG2 LYS B 236      15.600  36.460  66.700  1.00  0.00           H
ATOM   3378  CD  LYS B 236      14.480  35.250  68.120  1.00  0.00           C
ATOM   3379  HD1 LYS B 236      13.670  34.500  67.960  1.00  0.00           H
ATOM   3380  HD2 LYS B 236      15.230  34.900  68.860  1.00  0.00           H
ATOM   3381  CE  LYS B 236      14.010  36.580  68.700  1.00  0.00           C
ATOM   3382  HE1 LYS B 236      13.280  37.000  67.980  1.00  0.00           H
ATOM   3383  HE2 LYS B 236      14.850  37.300  68.780  1.00  0.00           H
ATOM   3384  NZ  LYS B 236      13.450  36.380  70.060  1.00  0.00           N
ATOM   3385  HZ1 LYS B 236      12.720  35.650  69.970  1.00  0.00           H
ATOM   3386  HZ2 LYS B 236      14.170  36.160  70.780  1.00  0.00           H
ATOM   3387  HZ3 LYS B 236      13.140  37.320  70.380  1.00  0.00           H
ATOM   3388  C   LYS B 236      17.920  33.850  64.740  1.00  0.00           C
ATOM   3389  O   LYS B 236      17.960  32.840  64.040  1.00  0.00           O
ATOM   3390  N   LYS B 237      18.980  34.400  65.370  1.00  0.00           N
ATOM   3391  HN  LYS B 237      18.930  35.300  65.790  1.00  0.00           H
ATOM   3392  CA  LYS B 237      20.320  33.890  65.380  1.00  0.00           C
ATOM   3393  HA  LYS B 237      20.480  33.400  64.440  1.00  0.00           H
ATOM   3394  CB  LYS B 237      21.310  35.060  65.510  1.00  0.00           C
ATOM   3395  HB1 LYS B 237      22.320  34.600  65.620  1.00  0.00           H
ATOM   3396  HB2 LYS B 237      21.100  35.800  66.310  1.00  0.00           H
ATOM   3397  CG  LYS B 237      21.270  35.950  64.260  1.00  0.00           C
ATOM   3398  HG1 LYS B 237      21.560  36.940  64.670  1.00  0.00           H
ATOM   3399  HG2 LYS B 237      20.200  36.140  64.040  1.00  0.00           H
ATOM   3400  CD  LYS B 237      22.000  35.570  62.980  1.00  0.00           C
ATOM   3401  HD1 LYS B 237      23.060  35.350  63.230  1.00  0.00           H
ATOM   3402  HD2 LYS B 237      21.620  34.580  62.650  1.00  0.00           H
ATOM   3403  CE  LYS B 237      21.760  36.590  61.860  1.00  0.00           C
ATOM   3404  HE1 LYS B 237      20.710  36.940  61.720  1.00  0.00           H
ATOM   3405  HE2 LYS B 237      22.170  36.060  60.980  1.00  0.00           H
ATOM   3406  NZ  LYS B 237      22.580  37.810  61.960  1.00  0.00           N
ATOM   3407  HZ1 LYS B 237      22.710  38.290  61.050  1.00  0.00           H
ATOM   3408  HZ2 LYS B 237      22.120  38.460  62.620  1.00  0.00           H
ATOM   3409  HZ3 LYS B 237      23.590  37.770  62.230  1.00  0.00           H
ATOM   3410  C   LYS B 237      20.500  32.900  66.480  1.00  0.00           C
ATOM   3411  O   LYS B 237      19.690  32.700  67.370  1.00  0.00           O
ATOM   3412  N   ASP B 238      21.640  32.180  66.420  1.00  0.00           N
ATOM   3413  HN  ASP B 238      22.280  32.450  65.720  1.00  0.00           H
ATOM   3414  CA  ASP B 238      22.120  31.330  67.470  1.00  0.00           C
ATOM   3415  HA  ASP B 238      21.470  30.490  67.630  1.00  0.00           H
ATOM   3416  CB  ASP B 238      23.540  30.850  67.140  1.00  0.00           C
ATOM   3417  HB1 ASP B 238      23.920  30.300  68.030  1.00  0.00           H
ATOM   3418  HB2 ASP B 238      24.240  31.700  66.970  1.00  0.00           H
ATOM   3419  CG  ASP B 238      23.700  29.900  65.970  1.00  0.00           C
ATOM   3420  OD1 ASP B 238      23.340  28.700  66.100  1.00  0.00           O
ATOM   3421  OD2 ASP B 238      24.220  30.370  64.920  1.00  0.00           O
ATOM   3422  C   ASP B 238      22.290  32.070  68.760  1.00  0.00           C
ATOM   3423  O   ASP B 238      22.580  33.270  68.680  1.00  0.00           O
ATOM   3424  N   GLN B 239      22.210  31.380  69.900  1.00  0.00           N
ATOM   3425  HN  GLN B 239      21.970  30.410  69.880  1.00  0.00           H
ATOM   3426  CA  GLN B 239      22.320  31.960  71.200  1.00  0.00           C
ATOM   3427  HA  GLN B 239      22.100  33.020  71.130  1.00  0.00           H
ATOM   3428  CB  GLN B 239      21.410  31.270  72.230  1.00  0.00           C
ATOM   3429  HB1 GLN B 239      21.460  30.160  72.240  1.00  0.00           H
ATOM   3430  HB2 GLN B 239      20.380  31.480  71.860  1.00  0.00           H
ATOM   3431  CG  GLN B 239      21.380  31.670  73.700  1.00  0.00           C
ATOM   3432  HG1 GLN B 239      22.280  31.330  74.260  1.00  0.00           H
ATOM   3433  HG2 GLN B 239      20.490  31.180  74.160  1.00  0.00           H
ATOM   3434  CD  GLN B 239      21.180  33.170  73.880  1.00  0.00           C
ATOM   3435  OE1 GLN B 239      20.590  33.930  73.110  1.00  0.00           O
ATOM   3436  NE2 GLN B 239      21.710  33.630  75.040  1.00  0.00           N
ATOM   3437 HE21 GLN B 239      22.030  32.950  75.700  1.00  0.00           H
ATOM   3438 HE22 GLN B 239      21.440  34.530  75.390  1.00  0.00           H
ATOM   3439  C   GLN B 239      23.750  31.990  71.630  1.00  0.00           C
ATOM   3440  O   GLN B 239      24.280  31.140  72.350  1.00  0.00           O
ATOM   3441  N   LEU B 240      24.450  33.100  71.350  1.00  0.00           N
ATOM   3442  HN  LEU B 240      23.990  33.810  70.820  1.00  0.00           H
ATOM   3443  CA  LEU B 240      25.860  33.310  71.510  1.00  0.00           C
ATOM   3444  HA  LEU B 240      26.420  32.610  72.120  1.00  0.00           H
ATOM   3445  CB  LEU B 240      26.580  33.460  70.160  1.00  0.00           C
ATOM   3446  HB1 LEU B 240      27.620  33.840  70.170  1.00  0.00           H
ATOM   3447  HB2 LEU B 240      25.970  34.150  69.530  1.00  0.00           H
ATOM   3448  CG  LEU B 240      26.610  32.230  69.230  1.00  0.00           C
ATOM   3449  HG  LEU B 240      25.610  31.760  69.290  1.00  0.00           H
ATOM   3450  CD1 LEU B 240      26.730  32.550  67.730  1.00  0.00           C
ATOM   3451 HD11 LEU B 240      27.660  33.100  67.470  1.00  0.00           H
ATOM   3452 HD12 LEU B 240      26.650  31.610  67.140  1.00  0.00           H
ATOM   3453 HD13 LEU B 240      25.910  33.240  67.450  1.00  0.00           H
ATOM   3454  CD2 LEU B 240      27.640  31.170  69.660  1.00  0.00           C
ATOM   3455 HD21 LEU B 240      27.570  30.240  69.070  1.00  0.00           H
ATOM   3456 HD22 LEU B 240      28.690  31.540  69.570  1.00  0.00           H
ATOM   3457 HD23 LEU B 240      27.430  30.730  70.660  1.00  0.00           H
ATOM   3458  C   LEU B 240      25.950  34.600  72.240  1.00  0.00           C
ATOM   3459  O   LEU B 240      25.090  35.470  72.160  1.00  0.00           O
ATOM   3460  N   GLY B 241      27.100  34.730  72.930  1.00  0.00           N
ATOM   3461  HN  GLY B 241      27.780  34.000  72.980  1.00  0.00           H
ATOM   3462  CA  GLY B 241      27.460  35.900  73.660  1.00  0.00           C
ATOM   3463  HA1 GLY B 241      26.650  36.570  73.910  1.00  0.00           H
ATOM   3464  HA2 GLY B 241      28.050  35.550  74.500  1.00  0.00           H
ATOM   3465  C   GLY B 241      28.260  36.770  72.730  1.00  0.00           C
ATOM   3466  O   GLY B 241      29.320  37.260  73.110  1.00  0.00           O
ATOM   3467  N   LYS B 242      27.700  37.000  71.530  1.00  0.00           N
ATOM   3468  HN  LYS B 242      26.780  36.640  71.350  1.00  0.00           H
ATOM   3469  CA  LYS B 242      28.350  37.820  70.560  1.00  0.00           C
ATOM   3470  HA  LYS B 242      29.120  38.460  70.940  1.00  0.00           H
ATOM   3471  CB  LYS B 242      28.970  36.860  69.530  1.00  0.00           C
ATOM   3472  HB1 LYS B 242      28.210  36.070  69.330  1.00  0.00           H
ATOM   3473  HB2 LYS B 242      29.870  36.430  70.000  1.00  0.00           H
ATOM   3474  CG  LYS B 242      29.320  37.410  68.150  1.00  0.00           C
ATOM   3475  HG1 LYS B 242      29.950  38.310  68.310  1.00  0.00           H
ATOM   3476  HG2 LYS B 242      28.390  37.830  67.730  1.00  0.00           H
ATOM   3477  CD  LYS B 242      29.820  36.360  67.150  1.00  0.00           C
ATOM   3478  HD1 LYS B 242      30.490  35.640  67.670  1.00  0.00           H
ATOM   3479  HD2 LYS B 242      28.900  35.760  66.960  1.00  0.00           H
ATOM   3480  CE  LYS B 242      30.460  36.860  65.860  1.00  0.00           C
ATOM   3481  HE1 LYS B 242      30.840  36.010  65.250  1.00  0.00           H
ATOM   3482  HE2 LYS B 242      31.360  37.430  66.180  1.00  0.00           H
ATOM   3483  NZ  LYS B 242      29.630  37.770  65.020  1.00  0.00           N
ATOM   3484  HZ1 LYS B 242      30.020  37.910  64.070  1.00  0.00           H
ATOM   3485  HZ2 LYS B 242      28.650  37.430  65.010  1.00  0.00           H
ATOM   3486  HZ3 LYS B 242      29.810  38.670  65.510  1.00  0.00           H
ATOM   3487  C   LYS B 242      27.350  38.780  70.000  1.00  0.00           C
ATOM   3488  O   LYS B 242      26.160  38.480  70.000  1.00  0.00           O
ATOM   3489  N   ASN B 243      27.730  39.940  69.430  1.00  0.00           N
ATOM   3490  HN  ASN B 243      28.720  40.100  69.410  1.00  0.00           H
ATOM   3491  CA  ASN B 243      26.940  40.790  68.600  1.00  0.00           C
ATOM   3492  HA  ASN B 243      25.930  40.500  68.870  1.00  0.00           H
ATOM   3493  CB  ASN B 243      27.340  42.280  68.620  1.00  0.00           C
ATOM   3494  HB1 ASN B 243      26.870  42.930  67.860  1.00  0.00           H
ATOM   3495  HB2 ASN B 243      28.440  42.370  68.530  1.00  0.00           H
ATOM   3496  CG  ASN B 243      27.000  42.890  69.970  1.00  0.00           C
ATOM   3497  OD1 ASN B 243      26.280  42.340  70.810  1.00  0.00           O
ATOM   3498  ND2 ASN B 243      27.660  44.050  70.220  1.00  0.00           N
ATOM   3499 HD21 ASN B 243      28.220  44.500  69.520  1.00  0.00           H
ATOM   3500 HD22 ASN B 243      27.180  44.580  70.910  1.00  0.00           H
ATOM   3501  C   ASN B 243      26.980  40.500  67.140  1.00  0.00           C
ATOM   3502  O   ASN B 243      27.930  39.870  66.680  1.00  0.00           O
ATOM   3503  N   GLU B 244      25.910  40.830  66.390  1.00  0.00           N
ATOM   3504  HN  GLU B 244      25.060  41.100  66.820  1.00  0.00           H
ATOM   3505  CA  GLU B 244      25.740  40.660  64.980  1.00  0.00           C
ATOM   3506  HA  GLU B 244      26.030  39.650  64.730  1.00  0.00           H
ATOM   3507  CB  GLU B 244      24.220  40.730  64.780  1.00  0.00           C
ATOM   3508  HB1 GLU B 244      24.000  40.590  63.700  1.00  0.00           H
ATOM   3509  HB2 GLU B 244      23.860  41.760  65.010  1.00  0.00           H
ATOM   3510  CG  GLU B 244      23.400  39.600  65.400  1.00  0.00           C
ATOM   3511  HG1 GLU B 244      23.410  39.470  66.500  1.00  0.00           H
ATOM   3512  HG2 GLU B 244      23.860  38.680  64.970  1.00  0.00           H
ATOM   3513  CD  GLU B 244      21.960  39.690  64.920  1.00  0.00           C
ATOM   3514  OE1 GLU B 244      21.180  40.180  65.780  1.00  0.00           O
ATOM   3515  OE2 GLU B 244      21.530  39.270  63.810  1.00  0.00           O
ATOM   3516  C   GLU B 244      26.550  41.570  64.130  1.00  0.00           C
ATOM   3517  O   GLU B 244      27.220  42.480  64.610  1.00  0.00           O
ATOM   3518  N   GLU B 245      26.500  41.420  62.790  1.00  0.00           N
ATOM   3519  HN  GLU B 245      25.880  40.710  62.470  1.00  0.00           H
ATOM   3520  CA  GLU B 245      27.190  42.210  61.810  1.00  0.00           C
ATOM   3521  HA  GLU B 245      28.220  42.300  62.120  1.00  0.00           H
ATOM   3522  CB  GLU B 245      27.230  41.570  60.420  1.00  0.00           C
ATOM   3523  HB1 GLU B 245      27.830  40.630  60.500  1.00  0.00           H
ATOM   3524  HB2 GLU B 245      27.840  42.290  59.830  1.00  0.00           H
ATOM   3525  CG  GLU B 245      25.900  41.240  59.740  1.00  0.00           C
ATOM   3526  HG1 GLU B 245      26.060  41.070  58.650  1.00  0.00           H
ATOM   3527  HG2 GLU B 245      25.290  42.160  59.830  1.00  0.00           H
ATOM   3528  CD  GLU B 245      25.150  40.030  60.280  1.00  0.00           C
ATOM   3529  OE1 GLU B 245      25.750  38.930  60.390  1.00  0.00           O
ATOM   3530  OE2 GLU B 245      24.050  40.170  60.880  1.00  0.00           O
ATOM   3531  C   GLU B 245      26.760  43.640  61.770  1.00  0.00           C
ATOM   3532  O   GLU B 245      27.500  44.580  61.510  1.00  0.00           O
ATOM   3533  N   GLY B 246      25.440  43.870  61.920  1.00  0.00           N
ATOM   3534  HN  GLY B 246      25.060  43.020  62.260  1.00  0.00           H
ATOM   3535  CA  GLY B 246      24.640  45.050  61.850  1.00  0.00           C
ATOM   3536  HA1 GLY B 246      23.610  44.770  61.980  1.00  0.00           H
ATOM   3537  HA2 GLY B 246      24.930  45.790  62.580  1.00  0.00           H
ATOM   3538  C   GLY B 246      24.750  45.720  60.520  1.00  0.00           C
ATOM   3539  O   GLY B 246      24.660  45.100  59.460  1.00  0.00           O
ATOM   3540  N   ALA B 247      24.970  47.050  60.460  1.00  0.00           N
ATOM   3541  HN  ALA B 247      25.070  47.580  61.290  1.00  0.00           H
ATOM   3542  CA  ALA B 247      25.080  47.790  59.240  1.00  0.00           C
ATOM   3543  HA  ALA B 247      25.690  47.180  58.580  1.00  0.00           H
ATOM   3544  CB  ALA B 247      23.700  48.070  58.640  1.00  0.00           C
ATOM   3545  HB1 ALA B 247      23.250  47.120  58.280  1.00  0.00           H
ATOM   3546  HB2 ALA B 247      23.060  48.650  59.330  1.00  0.00           H
ATOM   3547  HB3 ALA B 247      23.770  48.630  57.690  1.00  0.00           H
ATOM   3548  C   ALA B 247      25.730  49.110  59.490  1.00  0.00           C
ATOM   3549  O   ALA B 247      25.720  49.470  60.660  1.00  0.00           O
ATOM   3550  N   PRO B 248      26.320  49.850  58.600  1.00  0.00           N
ATOM   3551  CD  PRO B 248      26.470  49.440  57.210  1.00  0.00           C
ATOM   3552  HD1 PRO B 248      27.230  48.630  57.190  1.00  0.00           H
ATOM   3553  HD2 PRO B 248      25.490  49.140  56.800  1.00  0.00           H
ATOM   3554  CA  PRO B 248      26.880  51.150  58.850  1.00  0.00           C
ATOM   3555  HA  PRO B 248      27.840  51.020  59.340  1.00  0.00           H
ATOM   3556  CB  PRO B 248      26.900  51.800  57.470  1.00  0.00           C
ATOM   3557  HB1 PRO B 248      27.670  52.600  57.440  1.00  0.00           H
ATOM   3558  HB2 PRO B 248      25.900  52.230  57.250  1.00  0.00           H
ATOM   3559  CG  PRO B 248      27.060  50.650  56.470  1.00  0.00           C
ATOM   3560  HG1 PRO B 248      28.160  50.500  56.540  1.00  0.00           H
ATOM   3561  HG2 PRO B 248      26.680  50.770  55.430  1.00  0.00           H
ATOM   3562  C   PRO B 248      26.160  52.040  59.800  1.00  0.00           C
ATOM   3563  O   PRO B 248      24.940  52.110  59.820  1.00  0.00           O
ATOM   3564  N   GLN B 249      26.780  52.840  60.690  1.00  0.00           N
ATOM   3565  HN  GLN B 249      27.770  52.750  60.810  1.00  0.00           H
ATOM   3566  CA  GLN B 249      26.210  53.870  61.500  1.00  0.00           C
ATOM   3567  HA  GLN B 249      25.150  53.940  61.310  1.00  0.00           H
ATOM   3568  CB  GLN B 249      26.420  53.510  62.980  1.00  0.00           C
ATOM   3569  HB1 GLN B 249      26.050  54.390  63.570  1.00  0.00           H
ATOM   3570  HB2 GLN B 249      27.520  53.390  63.030  1.00  0.00           H
ATOM   3571  CG  GLN B 249      25.750  52.230  63.470  1.00  0.00           C
ATOM   3572  HG1 GLN B 249      25.920  51.420  62.720  1.00  0.00           H
ATOM   3573  HG2 GLN B 249      24.680  52.530  63.450  1.00  0.00           H
ATOM   3574  CD  GLN B 249      26.190  51.620  64.790  1.00  0.00           C
ATOM   3575  OE1 GLN B 249      25.590  51.830  65.840  1.00  0.00           O
ATOM   3576  NE2 GLN B 249      27.300  50.840  64.710  1.00  0.00           N
ATOM   3577 HE21 GLN B 249      27.800  50.680  63.860  1.00  0.00           H
ATOM   3578 HE22 GLN B 249      27.350  50.270  65.530  1.00  0.00           H
ATOM   3579  C   GLN B 249      26.870  55.180  61.220  1.00  0.00           C
ATOM   3580  O   GLN B 249      27.660  55.360  60.290  1.00  0.00           O
ATOM   3581  N   GLU B 250      26.560  56.230  62.000  1.00  0.00           N
ATOM   3582  HN  GLU B 250      26.030  56.030  62.820  1.00  0.00           H
ATOM   3583  CA  GLU B 250      27.170  57.530  61.990  1.00  0.00           C
ATOM   3584  HA  GLU B 250      26.870  58.100  61.130  1.00  0.00           H
ATOM   3585  CB  GLU B 250      26.520  58.280  63.160  1.00  0.00           C
ATOM   3586  HB1 GLU B 250      27.000  59.260  63.380  1.00  0.00           H
ATOM   3587  HB2 GLU B 250      26.630  57.680  64.090  1.00  0.00           H
ATOM   3588  CG  GLU B 250      25.040  58.610  62.980  1.00  0.00           C
ATOM   3589  HG1 GLU B 250      24.460  57.690  62.780  1.00  0.00           H
ATOM   3590  HG2 GLU B 250      24.860  59.340  62.160  1.00  0.00           H
ATOM   3591  CD  GLU B 250      24.440  59.190  64.260  1.00  0.00           C
ATOM   3592  OE1 GLU B 250      23.590  58.460  64.830  1.00  0.00           O
ATOM   3593  OE2 GLU B 250      24.700  60.370  64.600  1.00  0.00           O
ATOM   3594  C   GLU B 250      28.650  57.560  62.140  1.00  0.00           C
ATOM   3595  O   GLU B 250      29.160  57.670  63.250  1.00  0.00           O
ATOM   3596  N   GLY B 251      29.410  57.330  61.050  1.00  0.00           N
ATOM   3597  HN  GLY B 251      29.030  57.000  60.190  1.00  0.00           H
ATOM   3598  CA  GLY B 251      30.840  57.270  61.070  1.00  0.00           C
ATOM   3599  HA1 GLY B 251      31.270  57.450  60.100  1.00  0.00           H
ATOM   3600  HA2 GLY B 251      31.180  58.010  61.770  1.00  0.00           H
ATOM   3601  C   GLY B 251      31.370  55.980  61.600  1.00  0.00           C
ATOM   3602  O   GLY B 251      32.520  55.900  62.030  1.00  0.00           O
ATOM   3603  N   ILE B 252      30.530  54.930  61.700  1.00  0.00           N
ATOM   3604  HN  ILE B 252      29.550  54.860  61.550  1.00  0.00           H
ATOM   3605  CA  ILE B 252      30.940  53.690  62.280  1.00  0.00           C
ATOM   3606  HA  ILE B 252      32.020  53.710  62.220  1.00  0.00           H
ATOM   3607  CB  ILE B 252      30.620  53.450  63.730  1.00  0.00           C
ATOM   3608  HB  ILE B 252      29.510  53.540  63.760  1.00  0.00           H
ATOM   3609  CG2 ILE B 252      31.040  52.080  64.290  1.00  0.00           C
ATOM   3610 HG21 ILE B 252      32.140  51.930  64.350  1.00  0.00           H
ATOM   3611 HG22 ILE B 252      30.470  52.070  65.240  1.00  0.00           H
ATOM   3612 HG23 ILE B 252      30.640  51.260  63.660  1.00  0.00           H
ATOM   3613  CG1 ILE B 252      31.220  54.460  64.710  1.00  0.00           C
ATOM   3614 HG11 ILE B 252      31.040  55.460  64.260  1.00  0.00           H
ATOM   3615 HG12 ILE B 252      32.310  54.300  64.840  1.00  0.00           H
ATOM   3616  CD  ILE B 252      30.570  54.560  66.090  1.00  0.00           C
ATOM   3617  HD1 ILE B 252      30.560  55.570  66.530  1.00  0.00           H
ATOM   3618  HD2 ILE B 252      29.470  54.410  66.070  1.00  0.00           H
ATOM   3619  HD3 ILE B 252      30.910  53.800  66.830  1.00  0.00           H
ATOM   3620  C   ILE B 252      30.540  52.510  61.460  1.00  0.00           C
ATOM   3621  O   ILE B 252      29.410  52.350  61.000  1.00  0.00           O
ATOM   3622  N   LEU B 253      31.520  51.690  61.030  1.00  0.00           N
ATOM   3623  HN  LEU B 253      32.480  51.850  61.220  1.00  0.00           H
ATOM   3624  CA  LEU B 253      31.330  50.570  60.150  1.00  0.00           C
ATOM   3625  HA  LEU B 253      30.270  50.520  59.990  1.00  0.00           H
ATOM   3626  CB  LEU B 253      31.970  50.880  58.790  1.00  0.00           C
ATOM   3627  HB1 LEU B 253      33.010  51.240  58.910  1.00  0.00           H
ATOM   3628  HB2 LEU B 253      31.360  51.770  58.510  1.00  0.00           H
ATOM   3629  CG  LEU B 253      31.750  49.990  57.550  1.00  0.00           C
ATOM   3630  HG  LEU B 253      31.550  50.700  56.710  1.00  0.00           H
ATOM   3631  CD1 LEU B 253      32.990  49.220  57.080  1.00  0.00           C
ATOM   3632 HD11 LEU B 253      32.920  49.010  55.990  1.00  0.00           H
ATOM   3633 HD12 LEU B 253      33.950  49.740  57.270  1.00  0.00           H
ATOM   3634 HD13 LEU B 253      33.060  48.250  57.620  1.00  0.00           H
ATOM   3635  CD2 LEU B 253      30.520  49.070  57.610  1.00  0.00           C
ATOM   3636 HD21 LEU B 253      30.310  48.480  56.700  1.00  0.00           H
ATOM   3637 HD22 LEU B 253      30.470  48.370  58.480  1.00  0.00           H
ATOM   3638 HD23 LEU B 253      29.630  49.720  57.720  1.00  0.00           H
ATOM   3639  C   LEU B 253      31.770  49.320  60.830  1.00  0.00           C
ATOM   3640  O   LEU B 253      31.660  49.200  62.050  1.00  0.00           O
ATOM   3641  N   GLU B 254      32.440  48.390  60.130  1.00  0.00           N
ATOM   3642  HN  GLU B 254      32.500  48.550  59.140  1.00  0.00           H
ATOM   3643  CA  GLU B 254      33.030  47.200  60.650  1.00  0.00           C
ATOM   3644  HA  GLU B 254      32.340  46.820  61.400  1.00  0.00           H
ATOM   3645  CB  GLU B 254      33.220  46.120  59.570  1.00  0.00           C
ATOM   3646  HB1 GLU B 254      33.750  45.290  60.080  1.00  0.00           H
ATOM   3647  HB2 GLU B 254      33.860  46.630  58.820  1.00  0.00           H
ATOM   3648  CG  GLU B 254      31.920  45.840  58.810  1.00  0.00           C
ATOM   3649  HG1 GLU B 254      31.540  46.580  58.080  1.00  0.00           H
ATOM   3650  HG2 GLU B 254      31.130  45.710  59.580  1.00  0.00           H
ATOM   3651  CD  GLU B 254      31.960  44.470  58.150  1.00  0.00           C
ATOM   3652  OE1 GLU B 254      32.200  43.430  58.820  1.00  0.00           O
ATOM   3653  OE2 GLU B 254      31.720  44.450  56.910  1.00  0.00           O
ATOM   3654  C   GLU B 254      34.310  47.500  61.340  1.00  0.00           C
ATOM   3655  O   GLU B 254      34.720  48.660  61.440  1.00  0.00           O
ATOM   3656  N   ASP B 255      35.020  46.500  61.890  1.00  0.00           N
ATOM   3657  HN  ASP B 255      34.660  45.580  62.000  1.00  0.00           H
ATOM   3658  CA  ASP B 255      36.440  46.500  62.100  1.00  0.00           C
ATOM   3659  HA  ASP B 255      36.840  47.490  62.000  1.00  0.00           H
ATOM   3660  CB  ASP B 255      36.710  45.840  63.460  1.00  0.00           C
ATOM   3661  HB1 ASP B 255      36.670  44.730  63.430  1.00  0.00           H
ATOM   3662  HB2 ASP B 255      35.900  46.120  64.180  1.00  0.00           H
ATOM   3663  CG  ASP B 255      37.970  46.390  64.110  1.00  0.00           C
ATOM   3664  OD1 ASP B 255      38.770  47.230  63.610  1.00  0.00           O
ATOM   3665  OD2 ASP B 255      38.230  45.870  65.230  1.00  0.00           O
ATOM   3666  C   ASP B 255      37.210  45.830  61.010  1.00  0.00           C
ATOM   3667  O   ASP B 255      36.670  45.090  60.190  1.00  0.00           O
ATOM   3668  N   MET B 256      38.540  46.030  60.980  1.00  0.00           N
ATOM   3669  HN  MET B 256      38.960  46.660  61.640  1.00  0.00           H
ATOM   3670  CA  MET B 256      39.450  45.270  60.200  1.00  0.00           C
ATOM   3671  HA  MET B 256      39.120  45.210  59.170  1.00  0.00           H
ATOM   3672  CB  MET B 256      40.870  45.880  60.190  1.00  0.00           C
ATOM   3673  HB1 MET B 256      41.590  45.260  59.620  1.00  0.00           H
ATOM   3674  HB2 MET B 256      41.300  45.810  61.210  1.00  0.00           H
ATOM   3675  CG  MET B 256      40.990  47.270  59.560  1.00  0.00           C
ATOM   3676  HG1 MET B 256      42.040  47.570  59.760  1.00  0.00           H
ATOM   3677  HG2 MET B 256      40.310  47.990  60.060  1.00  0.00           H
ATOM   3678  SD  MET B 256      40.680  47.180  57.770  1.00  0.00           S
ATOM   3679  CE  MET B 256      41.380  48.780  57.280  1.00  0.00           C
ATOM   3680  HE1 MET B 256      40.690  49.650  57.410  1.00  0.00           H
ATOM   3681  HE2 MET B 256      42.300  48.950  57.880  1.00  0.00           H
ATOM   3682  HE3 MET B 256      41.690  48.710  56.220  1.00  0.00           H
ATOM   3683  C   MET B 256      39.570  43.870  60.700  1.00  0.00           C
ATOM   3684  O   MET B 256      39.560  43.660  61.910  1.00  0.00           O
ATOM   3685  N   PRO B 257      39.690  42.810  59.950  1.00  0.00           N
ATOM   3686  CD  PRO B 257      39.560  42.960  58.510  1.00  0.00           C
ATOM   3687  HD1 PRO B 257      38.490  42.980  58.210  1.00  0.00           H
ATOM   3688  HD2 PRO B 257      40.090  43.820  58.060  1.00  0.00           H
ATOM   3689  CA  PRO B 257      40.050  41.480  60.350  1.00  0.00           C
ATOM   3690  HA  PRO B 257      39.380  41.310  61.180  1.00  0.00           H
ATOM   3691  CB  PRO B 257      39.760  40.640  59.110  1.00  0.00           C
ATOM   3692  HB1 PRO B 257      38.670  40.390  59.070  1.00  0.00           H
ATOM   3693  HB2 PRO B 257      40.340  39.690  59.090  1.00  0.00           H
ATOM   3694  CG  PRO B 257      40.000  41.600  57.930  1.00  0.00           C
ATOM   3695  HG1 PRO B 257      39.390  41.450  57.020  1.00  0.00           H
ATOM   3696  HG2 PRO B 257      41.080  41.760  57.710  1.00  0.00           H
ATOM   3697  C   PRO B 257      41.440  41.420  60.870  1.00  0.00           C
ATOM   3698  O   PRO B 257      42.210  42.360  60.690  1.00  0.00           O
ATOM   3699  N   VAL B 258      41.880  40.350  61.570  1.00  0.00           N
ATOM   3700  HN  VAL B 258      41.160  39.660  61.590  1.00  0.00           H
ATOM   3701  CA  VAL B 258      43.110  40.180  62.270  1.00  0.00           C
ATOM   3702  HA  VAL B 258      43.300  41.110  62.780  1.00  0.00           H
ATOM   3703  CB  VAL B 258      43.080  39.140  63.340  1.00  0.00           C
ATOM   3704  HB  VAL B 258      43.860  39.460  64.060  1.00  0.00           H
ATOM   3705  CG1 VAL B 258      41.790  39.280  64.160  1.00  0.00           C
ATOM   3706 HG11 VAL B 258      41.930  38.760  65.130  1.00  0.00           H
ATOM   3707 HG12 VAL B 258      41.450  40.300  64.450  1.00  0.00           H
ATOM   3708 HG13 VAL B 258      40.990  38.670  63.700  1.00  0.00           H
ATOM   3709  CG2 VAL B 258      43.180  37.650  62.960  1.00  0.00           C
ATOM   3710 HG21 VAL B 258      42.230  37.380  62.460  1.00  0.00           H
ATOM   3711 HG22 VAL B 258      44.080  37.590  62.310  1.00  0.00           H
ATOM   3712 HG23 VAL B 258      43.260  36.950  63.820  1.00  0.00           H
ATOM   3713  C   VAL B 258      44.190  39.910  61.280  1.00  0.00           C
ATOM   3714  O   VAL B 258      44.110  39.160  60.310  1.00  0.00           O
ATOM   3715  N   ASP B 259      45.330  40.600  61.500  1.00  0.00           N
ATOM   3716  HN  ASP B 259      45.370  41.090  62.360  1.00  0.00           H
ATOM   3717  CA  ASP B 259      46.520  40.570  60.710  1.00  0.00           C
ATOM   3718  HA  ASP B 259      46.220  41.030  59.770  1.00  0.00           H
ATOM   3719  CB  ASP B 259      47.700  41.340  61.330  1.00  0.00           C
ATOM   3720  HB1 ASP B 259      48.400  41.650  60.530  1.00  0.00           H
ATOM   3721  HB2 ASP B 259      48.360  40.760  62.000  1.00  0.00           H
ATOM   3722  CG  ASP B 259      47.190  42.550  62.100  1.00  0.00           C
ATOM   3723  OD1 ASP B 259      46.660  42.370  63.230  1.00  0.00           O
ATOM   3724  OD2 ASP B 259      47.040  43.640  61.500  1.00  0.00           O
ATOM   3725  C   ASP B 259      47.070  39.210  60.450  1.00  0.00           C
ATOM   3726  O   ASP B 259      46.910  38.430  61.400  1.00  0.00           O
ATOM   3727  N   PRO B 260      47.680  38.840  59.370  1.00  0.00           N
ATOM   3728  CD  PRO B 260      48.320  39.710  58.400  1.00  0.00           C
ATOM   3729  HD1 PRO B 260      47.540  40.340  57.930  1.00  0.00           H
ATOM   3730  HD2 PRO B 260      49.160  40.320  58.790  1.00  0.00           H
ATOM   3731  CA  PRO B 260      48.020  37.460  59.170  1.00  0.00           C
ATOM   3732  HA  PRO B 260      47.270  36.780  59.540  1.00  0.00           H
ATOM   3733  CB  PRO B 260      48.230  37.420  57.650  1.00  0.00           C
ATOM   3734  HB1 PRO B 260      47.200  37.430  57.230  1.00  0.00           H
ATOM   3735  HB2 PRO B 260      48.570  36.450  57.250  1.00  0.00           H
ATOM   3736  CG  PRO B 260      48.890  38.770  57.320  1.00  0.00           C
ATOM   3737  HG1 PRO B 260      48.720  39.130  56.280  1.00  0.00           H
ATOM   3738  HG2 PRO B 260      49.970  38.620  57.550  1.00  0.00           H
ATOM   3739  C   PRO B 260      49.190  36.880  59.890  1.00  0.00           C
ATOM   3740  O   PRO B 260      49.530  35.710  59.730  1.00  0.00           O
ATOM   3741  N   ASP B 261      49.940  37.610  60.740  1.00  0.00           N
ATOM   3742  HN  ASP B 261      49.590  38.540  60.860  1.00  0.00           H
ATOM   3743  CA  ASP B 261      50.940  37.120  61.640  1.00  0.00           C
ATOM   3744  HA  ASP B 261      51.570  36.490  61.020  1.00  0.00           H
ATOM   3745  CB  ASP B 261      51.810  38.250  62.200  1.00  0.00           C
ATOM   3746  HB1 ASP B 261      52.690  37.760  62.670  1.00  0.00           H
ATOM   3747  HB2 ASP B 261      51.170  38.720  62.980  1.00  0.00           H
ATOM   3748  CG  ASP B 261      52.240  39.290  61.180  1.00  0.00           C
ATOM   3749  OD1 ASP B 261      51.360  39.980  60.590  1.00  0.00           O
ATOM   3750  OD2 ASP B 261      53.460  39.600  61.120  1.00  0.00           O
ATOM   3751  C   ASP B 261      50.400  36.350  62.790  1.00  0.00           C
ATOM   3752  O   ASP B 261      50.920  35.320  63.230  1.00  0.00           O
ATOM   3753  N   ASN B 262      49.180  36.670  63.250  1.00  0.00           N
ATOM   3754  HN  ASN B 262      48.650  37.380  62.790  1.00  0.00           H
ATOM   3755  CA  ASN B 262      48.370  35.870  64.120  1.00  0.00           C
ATOM   3756  HA  ASN B 262      48.900  35.780  65.060  1.00  0.00           H
ATOM   3757  CB  ASN B 262      47.000  36.530  64.370  1.00  0.00           C
ATOM   3758  HB1 ASN B 262      46.330  35.860  64.940  1.00  0.00           H
ATOM   3759  HB2 ASN B 262      46.500  36.640  63.390  1.00  0.00           H
ATOM   3760  CG  ASN B 262      47.030  37.900  65.050  1.00  0.00           C
ATOM   3761  OD1 ASN B 262      47.400  37.950  66.220  1.00  0.00           O
ATOM   3762  ND2 ASN B 262      46.810  39.000  64.280  1.00  0.00           N
ATOM   3763 HD21 ASN B 262      46.750  38.900  63.290  1.00  0.00           H
ATOM   3764 HD22 ASN B 262      46.900  39.920  64.670  1.00  0.00           H
ATOM   3765  C   ASN B 262      47.990  34.520  63.630  1.00  0.00           C
ATOM   3766  O   ASN B 262      47.670  34.400  62.450  1.00  0.00           O
ATOM   3767  N   GLU B 263      48.030  33.540  64.550  1.00  0.00           N
ATOM   3768  HN  GLU B 263      48.190  33.840  65.490  1.00  0.00           H
ATOM   3769  CA  GLU B 263      47.790  32.140  64.390  1.00  0.00           C
ATOM   3770  HA  GLU B 263      48.600  31.680  63.830  1.00  0.00           H
ATOM   3771  CB  GLU B 263      47.890  31.570  65.810  1.00  0.00           C
ATOM   3772  HB1 GLU B 263      47.320  32.230  66.510  1.00  0.00           H
ATOM   3773  HB2 GLU B 263      48.940  31.760  66.130  1.00  0.00           H
ATOM   3774  CG  GLU B 263      47.450  30.120  66.050  1.00  0.00           C
ATOM   3775  HG1 GLU B 263      48.220  29.470  65.560  1.00  0.00           H
ATOM   3776  HG2 GLU B 263      46.510  29.820  65.550  1.00  0.00           H
ATOM   3777  CD  GLU B 263      47.440  29.680  67.500  1.00  0.00           C
ATOM   3778  OE1 GLU B 263      48.520  29.790  68.150  1.00  0.00           O
ATOM   3779  OE2 GLU B 263      46.430  29.120  68.010  1.00  0.00           O
ATOM   3780  C   GLU B 263      46.460  31.800  63.820  1.00  0.00           C
ATOM   3781  O   GLU B 263      46.350  30.870  63.020  1.00  0.00           O
ATOM   3782  N   ALA B 264      45.390  32.480  64.270  1.00  0.00           N
ATOM   3783  HN  ALA B 264      45.510  33.160  64.990  1.00  0.00           H
ATOM   3784  CA  ALA B 264      44.050  32.220  63.850  1.00  0.00           C
ATOM   3785  HA  ALA B 264      43.880  31.150  63.860  1.00  0.00           H
ATOM   3786  CB  ALA B 264      43.090  32.850  64.870  1.00  0.00           C
ATOM   3787  HB1 ALA B 264      42.040  32.970  64.500  1.00  0.00           H
ATOM   3788  HB2 ALA B 264      43.110  32.320  65.840  1.00  0.00           H
ATOM   3789  HB3 ALA B 264      43.410  33.900  65.030  1.00  0.00           H
ATOM   3790  C   ALA B 264      43.660  32.770  62.520  1.00  0.00           C
ATOM   3791  O   ALA B 264      42.510  32.740  62.100  1.00  0.00           O
ATOM   3792  N   TYR B 265      44.590  33.350  61.730  1.00  0.00           N
ATOM   3793  HN  TYR B 265      45.500  33.470  62.120  1.00  0.00           H
ATOM   3794  CA  TYR B 265      44.420  33.720  60.360  1.00  0.00           C
ATOM   3795  HA  TYR B 265      43.540  34.350  60.290  1.00  0.00           H
ATOM   3796  CB  TYR B 265      45.680  34.460  59.890  1.00  0.00           C
ATOM   3797  HB1 TYR B 265      46.510  33.720  59.820  1.00  0.00           H
ATOM   3798  HB2 TYR B 265      46.070  35.280  60.520  1.00  0.00           H
ATOM   3799  CG  TYR B 265      45.470  35.080  58.550  1.00  0.00           C
ATOM   3800  CD1 TYR B 265      44.620  36.120  58.260  1.00  0.00           C
ATOM   3801  HD1 TYR B 265      43.980  36.520  59.030  1.00  0.00           H
ATOM   3802  CE1 TYR B 265      44.540  36.660  57.000  1.00  0.00           C
ATOM   3803  HE1 TYR B 265      44.070  37.630  56.860  1.00  0.00           H
ATOM   3804  CZ  TYR B 265      45.110  36.010  55.940  1.00  0.00           C
ATOM   3805  OH  TYR B 265      45.010  36.520  54.630  1.00  0.00           O
ATOM   3806  HH  TYR B 265      44.450  37.300  54.630  1.00  0.00           H
ATOM   3807  CD2 TYR B 265      46.100  34.490  57.480  1.00  0.00           C
ATOM   3808  HD2 TYR B 265      46.720  33.640  57.700  1.00  0.00           H
ATOM   3809  CE2 TYR B 265      45.810  34.850  56.180  1.00  0.00           C
ATOM   3810  HE2 TYR B 265      46.250  34.370  55.310  1.00  0.00           H
ATOM   3811  C   TYR B 265      44.150  32.550  59.480  1.00  0.00           C
ATOM   3812  O   TYR B 265      44.830  31.530  59.560  1.00  0.00           O
ATOM   3813  N   GLU B 266      43.170  32.670  58.560  1.00  0.00           N
ATOM   3814  HN  GLU B 266      42.760  33.560  58.420  1.00  0.00           H
ATOM   3815  CA  GLU B 266      42.730  31.660  57.640  1.00  0.00           C
ATOM   3816  HA  GLU B 266      43.340  30.780  57.780  1.00  0.00           H
ATOM   3817  CB  GLU B 266      41.250  31.430  57.970  1.00  0.00           C
ATOM   3818  HB1 GLU B 266      40.700  32.380  57.780  1.00  0.00           H
ATOM   3819  HB2 GLU B 266      41.190  31.160  59.050  1.00  0.00           H
ATOM   3820  CG  GLU B 266      40.640  30.260  57.190  1.00  0.00           C
ATOM   3821  HG1 GLU B 266      41.200  29.310  57.310  1.00  0.00           H
ATOM   3822  HG2 GLU B 266      40.630  30.510  56.110  1.00  0.00           H
ATOM   3823  CD  GLU B 266      39.190  29.990  57.570  1.00  0.00           C
ATOM   3824  OE1 GLU B 266      38.360  30.820  57.130  1.00  0.00           O
ATOM   3825  OE2 GLU B 266      38.930  28.920  58.180  1.00  0.00           O
ATOM   3826  C   GLU B 266      42.950  32.080  56.230  1.00  0.00           C
ATOM   3827  O   GLU B 266      42.720  33.240  55.900  1.00  0.00           O
ATOM   3828  N   MET B 267      43.510  31.200  55.390  1.00  0.00           N
ATOM   3829  HN  MET B 267      43.810  30.320  55.750  1.00  0.00           H
ATOM   3830  CA  MET B 267      43.870  31.430  54.020  1.00  0.00           C
ATOM   3831  HA  MET B 267      44.520  32.270  54.130  1.00  0.00           H
ATOM   3832  CB  MET B 267      44.650  30.200  53.500  1.00  0.00           C
ATOM   3833  HB1 MET B 267      44.840  30.200  52.410  1.00  0.00           H
ATOM   3834  HB2 MET B 267      43.970  29.340  53.670  1.00  0.00           H
ATOM   3835  CG  MET B 267      46.030  30.090  54.140  1.00  0.00           C
ATOM   3836  HG1 MET B 267      46.520  31.090  54.160  1.00  0.00           H
ATOM   3837  HG2 MET B 267      46.690  29.470  53.490  1.00  0.00           H
ATOM   3838  SD  MET B 267      46.080  29.270  55.760  1.00  0.00           S
ATOM   3839  CE  MET B 267      47.830  29.630  56.090  1.00  0.00           C
ATOM   3840  HE1 MET B 267      48.220  30.620  55.760  1.00  0.00           H
ATOM   3841  HE2 MET B 267      48.060  29.480  57.170  1.00  0.00           H
ATOM   3842  HE3 MET B 267      48.480  28.950  55.510  1.00  0.00           H
ATOM   3843  C   MET B 267      42.750  31.730  53.080  1.00  0.00           C
ATOM   3844  O   MET B 267      41.600  31.330  53.280  1.00  0.00           O
ATOM   3845  N   PRO B 268      43.020  32.460  52.040  1.00  0.00           N
ATOM   3846  CD  PRO B 268      44.270  33.160  51.790  1.00  0.00           C
ATOM   3847  HD1 PRO B 268      44.730  33.600  52.700  1.00  0.00           H
ATOM   3848  HD2 PRO B 268      45.020  32.540  51.250  1.00  0.00           H
ATOM   3849  CA  PRO B 268      42.070  32.790  51.020  1.00  0.00           C
ATOM   3850  HA  PRO B 268      41.300  33.340  51.530  1.00  0.00           H
ATOM   3851  CB  PRO B 268      42.780  33.510  49.870  1.00  0.00           C
ATOM   3852  HB1 PRO B 268      42.200  34.240  49.270  1.00  0.00           H
ATOM   3853  HB2 PRO B 268      43.300  32.750  49.250  1.00  0.00           H
ATOM   3854  CG  PRO B 268      43.780  34.230  50.800  1.00  0.00           C
ATOM   3855  HG1 PRO B 268      43.400  35.160  51.280  1.00  0.00           H
ATOM   3856  HG2 PRO B 268      44.700  34.500  50.250  1.00  0.00           H
ATOM   3857  C   PRO B 268      41.330  31.650  50.410  1.00  0.00           C
ATOM   3858  O   PRO B 268      41.820  30.530  50.290  1.00  0.00           O
ATOM   3859  N   SER B 269      40.050  31.890  50.060  1.00  0.00           N
ATOM   3860  HN  SER B 269      39.680  32.790  50.230  1.00  0.00           H
ATOM   3861  CA  SER B 269      39.210  30.900  49.450  1.00  0.00           C
ATOM   3862  HA  SER B 269      39.780  29.990  49.550  1.00  0.00           H
ATOM   3863  CB  SER B 269      37.820  30.790  50.100  1.00  0.00           C
ATOM   3864  HB1 SER B 269      37.160  30.120  49.500  1.00  0.00           H
ATOM   3865  HB2 SER B 269      37.260  31.750  50.160  1.00  0.00           H
ATOM   3866  OG  SER B 269      37.850  30.170  51.380  1.00  0.00           O
ATOM   3867  HG1 SER B 269      38.270  30.910  51.820  1.00  0.00           H
ATOM   3868  C   SER B 269      39.050  31.060  47.970  1.00  0.00           C
ATOM   3869  O   SER B 269      38.590  30.140  47.300  1.00  0.00           O
ATOM   3870  N   GLU B 270      39.560  32.190  47.440  1.00  0.00           N
ATOM   3871  HN  GLU B 270      40.080  32.870  47.940  1.00  0.00           H
ATOM   3872  CA  GLU B 270      39.620  32.520  46.050  1.00  0.00           C
ATOM   3873  HA  GLU B 270      39.530  31.620  45.440  1.00  0.00           H
ATOM   3874  CB  GLU B 270      38.480  33.340  45.410  1.00  0.00           C
ATOM   3875  HB1 GLU B 270      38.720  33.740  44.400  1.00  0.00           H
ATOM   3876  HB2 GLU B 270      38.320  34.310  45.930  1.00  0.00           H
ATOM   3877  CG  GLU B 270      37.170  32.600  45.170  1.00  0.00           C
ATOM   3878  HG1 GLU B 270      36.740  32.140  46.090  1.00  0.00           H
ATOM   3879  HG2 GLU B 270      37.270  31.820  44.380  1.00  0.00           H
ATOM   3880  CD  GLU B 270      36.050  33.500  44.680  1.00  0.00           C
ATOM   3881  OE1 GLU B 270      35.770  34.560  45.310  1.00  0.00           O
ATOM   3882  OE2 GLU B 270      35.490  33.230  43.590  1.00  0.00           O
ATOM   3883  C   GLU B 270      40.970  33.090  45.800  1.00  0.00           C
ATOM   3884  O   GLU B 270      41.730  33.310  46.740  1.00  0.00           O
ATOM   3885  N   GLU B 271      41.280  33.510  44.560  1.00  0.00           N
ATOM   3886  HN  GLU B 271      40.670  33.550  43.770  1.00  0.00           H
ATOM   3887  CA  GLU B 271      42.570  33.970  44.160  1.00  0.00           C
ATOM   3888  HA  GLU B 271      43.290  33.400  44.710  1.00  0.00           H
ATOM   3889  CB  GLU B 271      42.660  33.770  42.640  1.00  0.00           C
ATOM   3890  HB1 GLU B 271      43.640  34.130  42.240  1.00  0.00           H
ATOM   3891  HB2 GLU B 271      41.970  34.460  42.120  1.00  0.00           H
ATOM   3892  CG  GLU B 271      42.430  32.340  42.170  1.00  0.00           C
ATOM   3893  HG1 GLU B 271      42.210  32.270  41.080  1.00  0.00           H
ATOM   3894  HG2 GLU B 271      41.570  31.820  42.650  1.00  0.00           H
ATOM   3895  CD  GLU B 271      43.660  31.430  42.230  1.00  0.00           C
ATOM   3896  OE1 GLU B 271      43.600  30.290  42.750  1.00  0.00           O
ATOM   3897  OE2 GLU B 271      44.670  31.920  41.670  1.00  0.00           O
ATOM   3898  C   GLU B 271      42.910  35.400  44.410  1.00  0.00           C
ATOM   3899  O   GLU B 271      43.950  35.930  44.020  1.00  0.00           O
ATOM   3900  N   GLY B 272      42.170  36.040  45.340  1.00  0.00           N
ATOM   3901  HN  GLY B 272      41.360  35.680  45.790  1.00  0.00           H
ATOM   3902  CA  GLY B 272      42.500  37.330  45.860  1.00  0.00           C
ATOM   3903  HA1 GLY B 272      41.690  37.620  46.520  1.00  0.00           H
ATOM   3904  HA2 GLY B 272      43.520  37.330  46.210  1.00  0.00           H
ATOM   3905  C   GLY B 272      42.290  38.380  44.810  1.00  0.00           C
ATOM   3906  O   GLY B 272      41.570  38.170  43.840  1.00  0.00           O
ATOM   3907  N   TYR B 273      42.870  39.580  44.960  1.00  0.00           N
ATOM   3908  HN  TYR B 273      43.370  39.720  45.810  1.00  0.00           H
ATOM   3909  CA  TYR B 273      42.800  40.740  44.130  1.00  0.00           C
ATOM   3910  HA  TYR B 273      41.750  40.900  43.910  1.00  0.00           H
ATOM   3911  CB  TYR B 273      43.250  42.030  44.840  1.00  0.00           C
ATOM   3912  HB1 TYR B 273      44.230  41.810  45.310  1.00  0.00           H
ATOM   3913  HB2 TYR B 273      42.570  42.280  45.680  1.00  0.00           H
ATOM   3914  CG  TYR B 273      43.200  43.210  43.940  1.00  0.00           C
ATOM   3915  CD1 TYR B 273      44.370  43.850  43.590  1.00  0.00           C
ATOM   3916  HD1 TYR B 273      45.330  43.380  43.740  1.00  0.00           H
ATOM   3917  CE1 TYR B 273      44.220  45.090  43.010  1.00  0.00           C
ATOM   3918  HE1 TYR B 273      45.070  45.680  42.710  1.00  0.00           H
ATOM   3919  CZ  TYR B 273      42.990  45.640  42.760  1.00  0.00           C
ATOM   3920  OH  TYR B 273      42.900  46.870  42.060  1.00  0.00           O
ATOM   3921  HH  TYR B 273      42.020  46.920  41.690  1.00  0.00           H
ATOM   3922  CD2 TYR B 273      41.940  43.680  43.640  1.00  0.00           C
ATOM   3923  HD2 TYR B 273      41.010  43.230  43.950  1.00  0.00           H
ATOM   3924  CE2 TYR B 273      41.860  44.940  43.090  1.00  0.00           C
ATOM   3925  HE2 TYR B 273      40.890  45.280  42.750  1.00  0.00           H
ATOM   3926  C   TYR B 273      43.490  40.460  42.840  1.00  0.00           C
ATOM   3927  O   TYR B 273      44.620  39.970  42.770  1.00  0.00           O
ATOM   3928  N   GLN B 274      42.860  40.830  41.720  1.00  0.00           N
ATOM   3929  HN  GLN B 274      41.930  41.190  41.830  1.00  0.00           H
ATOM   3930  CA  GLN B 274      43.350  40.690  40.380  1.00  0.00           C
ATOM   3931  HA  GLN B 274      44.210  40.040  40.430  1.00  0.00           H
ATOM   3932  CB  GLN B 274      42.180  40.110  39.570  1.00  0.00           C
ATOM   3933  HB1 GLN B 274      41.230  40.470  40.020  1.00  0.00           H
ATOM   3934  HB2 GLN B 274      42.310  39.020  39.740  1.00  0.00           H
ATOM   3935  CG  GLN B 274      42.100  40.450  38.080  1.00  0.00           C
ATOM   3936  HG1 GLN B 274      42.990  39.970  37.620  1.00  0.00           H
ATOM   3937  HG2 GLN B 274      42.030  41.540  37.900  1.00  0.00           H
ATOM   3938  CD  GLN B 274      40.810  39.910  37.460  1.00  0.00           C
ATOM   3939  OE1 GLN B 274      39.790  39.750  38.120  1.00  0.00           O
ATOM   3940  NE2 GLN B 274      40.820  39.580  36.140  1.00  0.00           N
ATOM   3941 HE21 GLN B 274      41.510  39.880  35.490  1.00  0.00           H
ATOM   3942 HE22 GLN B 274      39.890  39.440  35.790  1.00  0.00           H
ATOM   3943  C   GLN B 274      43.800  42.010  39.850  1.00  0.00           C
ATOM   3944  O   GLN B 274      43.420  43.090  40.300  1.00  0.00           O
ATOM   3945  N   ASP B 275      44.710  42.000  38.860  1.00  0.00           N
ATOM   3946  HN  ASP B 275      45.010  41.090  38.580  1.00  0.00           H
ATOM   3947  CA  ASP B 275      45.290  43.120  38.190  1.00  0.00           C
ATOM   3948  HA  ASP B 275      45.220  43.990  38.820  1.00  0.00           H
ATOM   3949  CB  ASP B 275      46.790  42.820  38.020  1.00  0.00           C
ATOM   3950  HB1 ASP B 275      47.120  42.360  38.980  1.00  0.00           H
ATOM   3951  HB2 ASP B 275      47.320  43.750  37.760  1.00  0.00           H
ATOM   3952  CG  ASP B 275      47.150  41.730  37.020  1.00  0.00           C
ATOM   3953  OD1 ASP B 275      48.340  41.680  36.630  1.00  0.00           O
ATOM   3954  OD2 ASP B 275      46.330  40.830  36.690  1.00  0.00           O
ATOM   3955  C   ASP B 275      44.610  43.540  36.930  1.00  0.00           C
ATOM   3956  O   ASP B 275      44.150  44.670  36.780  1.00  0.00           O
ATOM   3957  N   TYR B 276      44.380  42.660  35.940  1.00  0.00           N
ATOM   3958  HN  TYR B 276      44.760  41.740  35.930  1.00  0.00           H
ATOM   3959  CA  TYR B 276      43.680  43.080  34.770  1.00  0.00           C
ATOM   3960  HA  TYR B 276      42.930  43.770  35.140  1.00  0.00           H
ATOM   3961  CB  TYR B 276      44.640  43.620  33.690  1.00  0.00           C
ATOM   3962  HB1 TYR B 276      45.000  44.620  34.020  1.00  0.00           H
ATOM   3963  HB2 TYR B 276      44.030  43.830  32.790  1.00  0.00           H
ATOM   3964  CG  TYR B 276      45.660  42.660  33.180  1.00  0.00           C
ATOM   3965  CD1 TYR B 276      46.950  42.860  33.600  1.00  0.00           C
ATOM   3966  HD1 TYR B 276      47.230  43.580  34.360  1.00  0.00           H
ATOM   3967  CE1 TYR B 276      47.910  42.040  33.060  1.00  0.00           C
ATOM   3968  HE1 TYR B 276      48.890  42.040  33.520  1.00  0.00           H
ATOM   3969  CZ  TYR B 276      47.640  41.030  32.160  1.00  0.00           C
ATOM   3970  OH  TYR B 276      48.650  40.150  31.710  1.00  0.00           O
ATOM   3971  HH  TYR B 276      48.130  39.550  31.170  1.00  0.00           H
ATOM   3972  CD2 TYR B 276      45.340  41.710  32.240  1.00  0.00           C
ATOM   3973  HD2 TYR B 276      44.310  41.740  31.930  1.00  0.00           H
ATOM   3974  CE2 TYR B 276      46.330  40.870  31.780  1.00  0.00           C
ATOM   3975  HE2 TYR B 276      46.030  40.120  31.060  1.00  0.00           H
ATOM   3976  C   TYR B 276      42.840  41.970  34.220  1.00  0.00           C
ATOM   3977  O   TYR B 276      43.010  40.810  34.570  1.00  0.00           O
ATOM   3978  N   GLU B 277      41.770  42.280  33.470  1.00  0.00           N
ATOM   3979  HN  GLU B 277      41.580  43.260  33.420  1.00  0.00           H
ATOM   3980  CA  GLU B 277      40.990  41.290  32.800  1.00  0.00           C
ATOM   3981  HA  GLU B 277      40.870  40.510  33.550  1.00  0.00           H
ATOM   3982  CB  GLU B 277      39.570  41.760  32.440  1.00  0.00           C
ATOM   3983  HB1 GLU B 277      39.050  41.150  31.680  1.00  0.00           H
ATOM   3984  HB2 GLU B 277      39.630  42.810  32.090  1.00  0.00           H
ATOM   3985  CG  GLU B 277      38.720  41.790  33.720  1.00  0.00           C
ATOM   3986  HG1 GLU B 277      37.930  42.550  33.530  1.00  0.00           H
ATOM   3987  HG2 GLU B 277      39.290  42.090  34.620  1.00  0.00           H
ATOM   3988  CD  GLU B 277      38.040  40.460  34.010  1.00  0.00           C
ATOM   3989  OE1 GLU B 277      38.420  39.730  34.970  1.00  0.00           O
ATOM   3990  OE2 GLU B 277      37.040  40.130  33.310  1.00  0.00           O
ATOM   3991  C   GLU B 277      41.650  40.810  31.560  1.00  0.00           C
ATOM   3992  O   GLU B 277      42.130  41.640  30.790  1.00  0.00           O
ATOM   3993  N   PRO B 278      41.610  39.560  31.210  1.00  0.00           N
ATOM   3994  CD  PRO B 278      41.080  38.500  32.070  1.00  0.00           C
ATOM   3995  HD1 PRO B 278      41.540  38.490  33.080  1.00  0.00           H
ATOM   3996  HD2 PRO B 278      39.970  38.580  32.150  1.00  0.00           H
ATOM   3997  CA  PRO B 278      42.400  39.060  30.130  1.00  0.00           C
ATOM   3998  HA  PRO B 278      43.370  39.540  30.080  1.00  0.00           H
ATOM   3999  CB  PRO B 278      42.600  37.580  30.470  1.00  0.00           C
ATOM   4000  HB1 PRO B 278      43.470  37.540  31.150  1.00  0.00           H
ATOM   4001  HB2 PRO B 278      42.740  36.930  29.570  1.00  0.00           H
ATOM   4002  CG  PRO B 278      41.340  37.220  31.260  1.00  0.00           C
ATOM   4003  HG1 PRO B 278      41.430  36.310  31.890  1.00  0.00           H
ATOM   4004  HG2 PRO B 278      40.460  37.150  30.590  1.00  0.00           H
ATOM   4005  C   PRO B 278      41.830  39.310  28.780  1.00  0.00           C
ATOM   4006  O   PRO B 278      42.190  38.610  27.830  1.00  0.00           O
ATOM   4007  N   GLU B 279      40.990  40.360  28.660  1.00  0.00           N
ATOM   4008  HN  GLU B 279      40.660  40.710  29.530  1.00  0.00           H
ATOM   4009  CA  GLU B 279      40.590  40.940  27.420  1.00  0.00           C
ATOM   4010  HA  GLU B 279      40.340  40.140  26.730  1.00  0.00           H
ATOM   4011  CB  GLU B 279      39.280  41.720  27.600  1.00  0.00           C
ATOM   4012  HB1 GLU B 279      39.060  42.160  28.600  1.00  0.00           H
ATOM   4013  HB2 GLU B 279      38.500  40.930  27.620  1.00  0.00           H
ATOM   4014  CG  GLU B 279      38.990  42.770  26.530  1.00  0.00           C
ATOM   4015  HG1 GLU B 279      38.780  42.170  25.620  1.00  0.00           H
ATOM   4016  HG2 GLU B 279      39.880  43.410  26.360  1.00  0.00           H
ATOM   4017  CD  GLU B 279      37.800  43.670  26.840  1.00  0.00           C
ATOM   4018  OE1 GLU B 279      37.960  44.530  27.740  1.00  0.00           O
ATOM   4019  OE2 GLU B 279      36.740  43.580  26.170  1.00  0.00           O
ATOM   4020  C   GLU B 279      41.650  41.760  26.780  1.00  0.00           C
ATOM   4021  O   GLU B 279      41.750  41.900  25.560  1.00  0.00           O
ATOM   4022  N   ALA B 280      42.450  42.390  27.670  1.00  0.00           N
ATOM   4023  HN  ALA B 280      42.320  42.190  28.640  1.00  0.00           H
ATOM   4024  CA  ALA B 280      43.680  43.060  27.420  1.00  0.00           C
ATOM   4025  HA  ALA B 280      43.620  43.580  26.470  1.00  0.00           H
ATOM   4026  CB  ALA B 280      43.860  44.060  28.570  1.00  0.00           C
ATOM   4027  HB1 ALA B 280      43.890  43.660  29.610  1.00  0.00           H
ATOM   4028  HB2 ALA B 280      44.790  44.620  28.310  1.00  0.00           H
ATOM   4029  HB3 ALA B 280      43.080  44.850  28.620  1.00  0.00           H
ATOM   4030  C   ALA B 280      44.860  42.120  27.250  1.00  0.00           C
ATOM   4031  OT1 ALA B 280      45.090  41.230  28.120  1.00  0.00           O
ATOM   4032  OT2 ALA B 280      45.550  42.140  26.200  1.00  0.00           O
ATOM   4033  N   PHE C 281      68.720  62.490  54.070  1.00  0.00           N
ATOM   4034  H1  PHE C 281      69.190  63.040  53.320  1.00  0.00           H
ATOM   4035  H2  PHE C 281      68.660  63.200  54.830  1.00  0.00           H
ATOM   4036  H3  PHE C 281      69.520  61.880  54.330  1.00  0.00           H
ATOM   4037  CA  PHE C 281      67.440  61.960  53.540  1.00  0.00           C
ATOM   4038  HA  PHE C 281      66.790  61.960  54.400  1.00  0.00           H
ATOM   4039  CB  PHE C 281      66.910  62.890  52.440  1.00  0.00           C
ATOM   4040  HB1 PHE C 281      65.930  62.610  51.990  1.00  0.00           H
ATOM   4041  HB2 PHE C 281      67.610  63.040  51.590  1.00  0.00           H
ATOM   4042  CG  PHE C 281      66.750  64.310  52.850  1.00  0.00           C
ATOM   4043  CD1 PHE C 281      66.280  64.550  54.120  1.00  0.00           C
ATOM   4044  HD1 PHE C 281      65.910  63.740  54.710  1.00  0.00           H
ATOM   4045  CE1 PHE C 281      66.280  65.820  54.660  1.00  0.00           C
ATOM   4046  HE1 PHE C 281      66.000  65.960  55.690  1.00  0.00           H
ATOM   4047  CZ  PHE C 281      66.750  66.850  53.880  1.00  0.00           C
ATOM   4048  HZ  PHE C 281      66.850  67.760  54.440  1.00  0.00           H
ATOM   4049  CD2 PHE C 281      67.170  65.390  52.100  1.00  0.00           C
ATOM   4050  HD2 PHE C 281      67.610  65.080  51.160  1.00  0.00           H
ATOM   4051  CE2 PHE C 281      67.120  66.680  52.560  1.00  0.00           C
ATOM   4052  HE2 PHE C 281      67.600  67.470  52.000  1.00  0.00           H
ATOM   4053  C   PHE C 281      67.690  60.540  53.150  1.00  0.00           C
ATOM   4054  O   PHE C 281      67.000  59.630  53.620  1.00  0.00           O
ATOM   4055  N   LYS C 282      68.590  60.190  52.210  1.00  0.00           N
ATOM   4056  HN  LYS C 282      68.940  60.980  51.720  1.00  0.00           H
ATOM   4057  CA  LYS C 282      68.970  58.830  52.010  1.00  0.00           C
ATOM   4058  HA  LYS C 282      68.560  58.270  52.830  1.00  0.00           H
ATOM   4059  CB  LYS C 282      68.440  58.320  50.660  1.00  0.00           C
ATOM   4060  HB1 LYS C 282      68.860  57.310  50.460  1.00  0.00           H
ATOM   4061  HB2 LYS C 282      68.950  58.930  49.880  1.00  0.00           H
ATOM   4062  CG  LYS C 282      66.930  58.410  50.410  1.00  0.00           C
ATOM   4063  HG1 LYS C 282      66.670  59.480  50.250  1.00  0.00           H
ATOM   4064  HG2 LYS C 282      66.310  57.970  51.220  1.00  0.00           H
ATOM   4065  CD  LYS C 282      66.600  57.700  49.100  1.00  0.00           C
ATOM   4066  HD1 LYS C 282      67.550  57.590  48.550  1.00  0.00           H
ATOM   4067  HD2 LYS C 282      66.350  56.640  49.360  1.00  0.00           H
ATOM   4068  CE  LYS C 282      65.630  58.450  48.180  1.00  0.00           C
ATOM   4069  HE1 LYS C 282      66.090  59.340  47.710  1.00  0.00           H
ATOM   4070  HE2 LYS C 282      64.700  58.730  48.710  1.00  0.00           H
ATOM   4071  NZ  LYS C 282      65.220  57.670  46.990  1.00  0.00           N
ATOM   4072  HZ1 LYS C 282      64.500  58.170  46.430  1.00  0.00           H
ATOM   4073  HZ2 LYS C 282      66.030  57.320  46.440  1.00  0.00           H
ATOM   4074  HZ3 LYS C 282      64.740  56.780  47.210  1.00  0.00           H
ATOM   4075  C   LYS C 282      70.440  58.610  52.030  1.00  0.00           C
ATOM   4076  O   LYS C 282      71.170  59.550  51.720  1.00  0.00           O
ATOM   4077  N   ASN C 283      70.800  57.400  52.510  1.00  0.00           N
ATOM   4078  HN  ASN C 283      70.120  56.700  52.680  1.00  0.00           H
ATOM   4079  CA  ASN C 283      72.090  56.850  52.780  1.00  0.00           C
ATOM   4080  HA  ASN C 283      72.720  57.200  51.970  1.00  0.00           H
ATOM   4081  CB  ASN C 283      72.600  57.380  54.130  1.00  0.00           C
ATOM   4082  HB1 ASN C 283      72.040  56.910  54.970  1.00  0.00           H
ATOM   4083  HB2 ASN C 283      72.360  58.460  54.220  1.00  0.00           H
ATOM   4084  CG  ASN C 283      74.060  57.140  54.490  1.00  0.00           C
ATOM   4085  OD1 ASN C 283      74.900  56.710  53.700  1.00  0.00           O
ATOM   4086  ND2 ASN C 283      74.390  57.510  55.750  1.00  0.00           N
ATOM   4087 HD21 ASN C 283      73.640  57.790  56.340  1.00  0.00           H
ATOM   4088 HD22 ASN C 283      75.310  57.280  56.090  1.00  0.00           H
ATOM   4089  C   ASN C 283      72.050  55.360  52.630  1.00  0.00           C
ATOM   4090  O   ASN C 283      71.060  54.740  52.250  1.00  0.00           O
ATOM   4091  N   ILE C 284      73.180  54.660  52.850  1.00  0.00           N
ATOM   4092  HN  ILE C 284      74.010  55.120  53.150  1.00  0.00           H
ATOM   4093  CA  ILE C 284      73.380  53.300  52.470  1.00  0.00           C
ATOM   4094  HA  ILE C 284      72.420  52.870  52.230  1.00  0.00           H
ATOM   4095  CB  ILE C 284      74.200  53.230  51.220  1.00  0.00           C
ATOM   4096  HB  ILE C 284      73.570  53.790  50.490  1.00  0.00           H
ATOM   4097  CG2 ILE C 284      75.570  53.900  51.420  1.00  0.00           C
ATOM   4098 HG21 ILE C 284      76.120  53.840  50.450  1.00  0.00           H
ATOM   4099 HG22 ILE C 284      75.470  54.970  51.690  1.00  0.00           H
ATOM   4100 HG23 ILE C 284      76.310  53.440  52.110  1.00  0.00           H
ATOM   4101  CG1 ILE C 284      74.110  51.910  50.440  1.00  0.00           C
ATOM   4102 HG11 ILE C 284      73.110  51.460  50.570  1.00  0.00           H
ATOM   4103 HG12 ILE C 284      74.890  51.230  50.850  1.00  0.00           H
ATOM   4104  CD  ILE C 284      74.400  52.050  48.950  1.00  0.00           C
ATOM   4105  HD1 ILE C 284      74.700  51.100  48.440  1.00  0.00           H
ATOM   4106  HD2 ILE C 284      73.510  52.470  48.450  1.00  0.00           H
ATOM   4107  HD3 ILE C 284      75.240  52.780  48.870  1.00  0.00           H
ATOM   4108  C   ILE C 284      74.100  52.660  53.610  1.00  0.00           C
ATOM   4109  O   ILE C 284      74.810  53.280  54.400  1.00  0.00           O
ATOM   4110  N   ASP C 285      73.860  51.340  53.720  1.00  0.00           N
ATOM   4111  HN  ASP C 285      73.140  50.940  53.160  1.00  0.00           H
ATOM   4112  CA  ASP C 285      74.470  50.520  54.720  1.00  0.00           C
ATOM   4113  HA  ASP C 285      75.050  51.150  55.380  1.00  0.00           H
ATOM   4114  CB  ASP C 285      73.380  49.820  55.540  1.00  0.00           C
ATOM   4115  HB1 ASP C 285      73.050  48.830  55.150  1.00  0.00           H
ATOM   4116  HB2 ASP C 285      72.490  50.480  55.590  1.00  0.00           H
ATOM   4117  CG  ASP C 285      73.890  49.730  56.970  1.00  0.00           C
ATOM   4118  OD1 ASP C 285      74.200  48.590  57.420  1.00  0.00           O
ATOM   4119  OD2 ASP C 285      73.990  50.840  57.570  1.00  0.00           O
ATOM   4120  C   ASP C 285      75.340  49.500  54.070  1.00  0.00           C
ATOM   4121  O   ASP C 285      75.720  49.620  52.910  1.00  0.00           O
ATOM   4122  N   GLY C 286      75.680  48.430  54.810  1.00  0.00           N
ATOM   4123  HN  GLY C 286      75.360  48.320  55.750  1.00  0.00           H
ATOM   4124  CA  GLY C 286      76.380  47.340  54.210  1.00  0.00           C
ATOM   4125  HA1 GLY C 286      76.090  47.240  53.170  1.00  0.00           H
ATOM   4126  HA2 GLY C 286      77.430  47.590  54.300  1.00  0.00           H
ATOM   4127  C   GLY C 286      75.950  46.050  54.830  1.00  0.00           C
ATOM   4128  O   GLY C 286      74.810  45.950  55.270  1.00  0.00           O
ATOM   4129  N   TYR C 287      76.810  45.030  54.710  1.00  0.00           N
ATOM   4130  HN  TYR C 287      77.620  45.020  54.120  1.00  0.00           H
ATOM   4131  CA  TYR C 287      76.610  43.750  55.320  1.00  0.00           C
ATOM   4132  HA  TYR C 287      75.910  43.870  56.130  1.00  0.00           H
ATOM   4133  CB  TYR C 287      76.220  42.730  54.230  1.00  0.00           C
ATOM   4134  HB1 TYR C 287      77.030  42.120  53.780  1.00  0.00           H
ATOM   4135  HB2 TYR C 287      75.820  43.320  53.390  1.00  0.00           H
ATOM   4136  CG  TYR C 287      75.210  41.770  54.770  1.00  0.00           C
ATOM   4137  CD1 TYR C 287      75.480  40.420  54.670  1.00  0.00           C
ATOM   4138  HD1 TYR C 287      76.310  39.980  54.140  1.00  0.00           H
ATOM   4139  CE1 TYR C 287      74.540  39.540  55.150  1.00  0.00           C
ATOM   4140  HE1 TYR C 287      74.790  38.500  55.010  1.00  0.00           H
ATOM   4141  CZ  TYR C 287      73.370  39.960  55.730  1.00  0.00           C
ATOM   4142  OH  TYR C 287      72.420  39.070  56.280  1.00  0.00           O
ATOM   4143  HH  TYR C 287      71.990  39.360  57.090  1.00  0.00           H
ATOM   4144  CD2 TYR C 287      74.080  42.230  55.400  1.00  0.00           C
ATOM   4145  HD2 TYR C 287      73.970  43.310  55.480  1.00  0.00           H
ATOM   4146  CE2 TYR C 287      73.180  41.310  55.890  1.00  0.00           C
ATOM   4147  HE2 TYR C 287      72.270  41.680  56.320  1.00  0.00           H
ATOM   4148  C   TYR C 287      77.950  43.360  55.860  1.00  0.00           C
ATOM   4149  O   TYR C 287      78.950  43.210  55.160  1.00  0.00           O
ATOM   4150  N   PHE C 288      78.110  43.170  57.180  1.00  0.00           N
ATOM   4151  HN  PHE C 288      77.340  43.330  57.790  1.00  0.00           H
ATOM   4152  CA  PHE C 288      79.330  43.030  57.910  1.00  0.00           C
ATOM   4153  HA  PHE C 288      80.180  42.950  57.260  1.00  0.00           H
ATOM   4154  CB  PHE C 288      79.450  44.210  58.890  1.00  0.00           C
ATOM   4155  HB1 PHE C 288      80.080  43.930  59.760  1.00  0.00           H
ATOM   4156  HB2 PHE C 288      78.440  44.470  59.290  1.00  0.00           H
ATOM   4157  CG  PHE C 288      80.030  45.490  58.380  1.00  0.00           C
ATOM   4158  CD1 PHE C 288      81.250  45.960  58.790  1.00  0.00           C
ATOM   4159  HD1 PHE C 288      81.840  45.450  59.550  1.00  0.00           H
ATOM   4160  CE1 PHE C 288      81.770  47.120  58.260  1.00  0.00           C
ATOM   4161  HE1 PHE C 288      82.690  47.510  58.660  1.00  0.00           H
ATOM   4162  CZ  PHE C 288      81.050  47.870  57.360  1.00  0.00           C
ATOM   4163  HZ  PHE C 288      81.470  48.850  57.170  1.00  0.00           H
ATOM   4164  CD2 PHE C 288      79.290  46.290  57.540  1.00  0.00           C
ATOM   4165  HD2 PHE C 288      78.260  46.030  57.380  1.00  0.00           H
ATOM   4166  CE2 PHE C 288      79.800  47.440  56.980  1.00  0.00           C
ATOM   4167  HE2 PHE C 288      79.180  47.990  56.290  1.00  0.00           H
ATOM   4168  C   PHE C 288      79.220  41.770  58.700  1.00  0.00           C
ATOM   4169  O   PHE C 288      78.100  41.430  59.090  1.00  0.00           O
ATOM   4170  N   LYS C 289      80.300  41.020  58.960  1.00  0.00           N
ATOM   4171  HN  LYS C 289      81.200  41.220  58.570  1.00  0.00           H
ATOM   4172  CA  LYS C 289      80.400  39.940  59.890  1.00  0.00           C
ATOM   4173  HA  LYS C 289      79.970  40.360  60.790  1.00  0.00           H
ATOM   4174  CB  LYS C 289      79.530  38.750  59.440  1.00  0.00           C
ATOM   4175  HB1 LYS C 289      79.660  38.700  58.340  1.00  0.00           H
ATOM   4176  HB2 LYS C 289      78.470  38.970  59.660  1.00  0.00           H
ATOM   4177  CG  LYS C 289      79.820  37.420  60.140  1.00  0.00           C
ATOM   4178  HG1 LYS C 289      79.740  37.620  61.230  1.00  0.00           H
ATOM   4179  HG2 LYS C 289      80.850  37.080  59.900  1.00  0.00           H
ATOM   4180  CD  LYS C 289      78.870  36.340  59.650  1.00  0.00           C
ATOM   4181  HD1 LYS C 289      77.850  36.770  59.770  1.00  0.00           H
ATOM   4182  HD2 LYS C 289      79.010  36.090  58.570  1.00  0.00           H
ATOM   4183  CE  LYS C 289      78.950  35.050  60.460  1.00  0.00           C
ATOM   4184  HE1 LYS C 289      78.450  34.220  59.900  1.00  0.00           H
ATOM   4185  HE2 LYS C 289      78.540  35.160  61.490  1.00  0.00           H
ATOM   4186  NZ  LYS C 289      80.350  34.600  60.610  1.00  0.00           N
ATOM   4187  HZ1 LYS C 289      80.950  35.420  60.840  1.00  0.00           H
ATOM   4188  HZ2 LYS C 289      80.460  33.900  61.360  1.00  0.00           H
ATOM   4189  HZ3 LYS C 289      80.710  34.150  59.740  1.00  0.00           H
ATOM   4190  C   LYS C 289      81.810  39.580  60.230  1.00  0.00           C
ATOM   4191  O   LYS C 289      82.650  39.330  59.370  1.00  0.00           O
ATOM   4192  N   ILE C 290      82.110  39.430  61.530  1.00  0.00           N
ATOM   4193  HN  ILE C 290      81.430  39.640  62.230  1.00  0.00           H
ATOM   4194  CA  ILE C 290      83.250  38.660  61.900  1.00  0.00           C
ATOM   4195  HA  ILE C 290      84.070  39.080  61.330  1.00  0.00           H
ATOM   4196  CB  ILE C 290      83.640  38.970  63.310  1.00  0.00           C
ATOM   4197  HB  ILE C 290      83.570  40.070  63.410  1.00  0.00           H
ATOM   4198  CG2 ILE C 290      82.670  38.340  64.330  1.00  0.00           C
ATOM   4199 HG21 ILE C 290      82.810  38.690  65.370  1.00  0.00           H
ATOM   4200 HG22 ILE C 290      81.670  38.760  64.070  1.00  0.00           H
ATOM   4201 HG23 ILE C 290      82.550  37.240  64.320  1.00  0.00           H
ATOM   4202  CG1 ILE C 290      85.100  38.590  63.640  1.00  0.00           C
ATOM   4203 HG11 ILE C 290      85.640  39.170  62.860  1.00  0.00           H
ATOM   4204 HG12 ILE C 290      85.320  37.530  63.410  1.00  0.00           H
ATOM   4205  CD  ILE C 290      85.530  38.980  65.060  1.00  0.00           C
ATOM   4206  HD1 ILE C 290      85.430  40.080  65.180  1.00  0.00           H
ATOM   4207  HD2 ILE C 290      84.910  38.420  65.790  1.00  0.00           H
ATOM   4208  HD3 ILE C 290      86.570  38.600  65.140  1.00  0.00           H
ATOM   4209  C   ILE C 290      83.140  37.160  61.680  1.00  0.00           C
ATOM   4210  NT  ILE C 290      84.140  36.540  61.000  1.00  0.00           N
ATOM   4211  HT1 ILE C 290      84.940  37.050  60.680  1.00  0.00           H
ATOM   4212  HT2 ILE C 290      84.050  35.550  60.900  1.00  0.00           H
ATOM   4213  O   ILE C 290      82.120  36.550  62.010  1.00  0.00           O
ATOM   4214  N   PHE D 194      42.160  43.220  53.420  1.00  0.00           N
ATOM   4215  H1  PHE D 194      41.260  43.210  52.900  1.00  0.00           H
ATOM   4216  H2  PHE D 194      42.980  43.560  52.880  1.00  0.00           H
ATOM   4217  H3  PHE D 194      42.220  42.220  53.710  1.00  0.00           H
ATOM   4218  CA  PHE D 194      42.090  43.960  54.700  1.00  0.00           C
ATOM   4219  HA  PHE D 194      41.490  43.520  55.480  1.00  0.00           H
ATOM   4220  CB  PHE D 194      43.530  44.020  55.240  1.00  0.00           C
ATOM   4221  HB1 PHE D 194      43.590  44.780  56.040  1.00  0.00           H
ATOM   4222  HB2 PHE D 194      44.280  44.400  54.520  1.00  0.00           H
ATOM   4223  CG  PHE D 194      43.900  42.720  55.860  1.00  0.00           C
ATOM   4224  CD1 PHE D 194      43.640  42.410  57.180  1.00  0.00           C
ATOM   4225  HD1 PHE D 194      42.990  43.030  57.780  1.00  0.00           H
ATOM   4226  CE1 PHE D 194      44.320  41.390  57.810  1.00  0.00           C
ATOM   4227  HE1 PHE D 194      44.140  41.270  58.870  1.00  0.00           H
ATOM   4228  CZ  PHE D 194      45.050  40.510  57.050  1.00  0.00           C
ATOM   4229  HZ  PHE D 194      45.390  39.600  57.530  1.00  0.00           H
ATOM   4230  CD2 PHE D 194      44.700  41.860  55.140  1.00  0.00           C
ATOM   4231  HD2 PHE D 194      44.970  42.110  54.130  1.00  0.00           H
ATOM   4232  CE2 PHE D 194      45.260  40.740  55.720  1.00  0.00           C
ATOM   4233  HE2 PHE D 194      45.820  40.000  55.150  1.00  0.00           H
ATOM   4234  C   PHE D 194      41.650  45.370  54.500  1.00  0.00           C
ATOM   4235  O   PHE D 194      42.360  46.360  54.600  1.00  0.00           O
ATOM   4236  N   LYS D 195      40.350  45.570  54.200  1.00  0.00           N
ATOM   4237  HN  LYS D 195      39.690  44.840  54.370  1.00  0.00           H
ATOM   4238  CA  LYS D 195      39.840  46.880  53.950  1.00  0.00           C
ATOM   4239  HA  LYS D 195      40.450  47.570  54.520  1.00  0.00           H
ATOM   4240  CB  LYS D 195      39.810  47.360  52.490  1.00  0.00           C
ATOM   4241  HB1 LYS D 195      39.310  48.350  52.500  1.00  0.00           H
ATOM   4242  HB2 LYS D 195      39.180  46.770  51.790  1.00  0.00           H
ATOM   4243  CG  LYS D 195      41.170  47.560  51.810  1.00  0.00           C
ATOM   4244  HG1 LYS D 195      41.740  46.620  51.680  1.00  0.00           H
ATOM   4245  HG2 LYS D 195      41.760  48.230  52.480  1.00  0.00           H
ATOM   4246  CD  LYS D 195      40.930  48.220  50.450  1.00  0.00           C
ATOM   4247  HD1 LYS D 195      40.240  47.450  50.020  1.00  0.00           H
ATOM   4248  HD2 LYS D 195      40.390  49.150  50.710  1.00  0.00           H
ATOM   4249  CE  LYS D 195      42.190  48.470  49.630  1.00  0.00           C
ATOM   4250  HE1 LYS D 195      42.620  47.570  49.130  1.00  0.00           H
ATOM   4251  HE2 LYS D 195      42.910  48.850  50.400  1.00  0.00           H
ATOM   4252  NZ  LYS D 195      41.970  49.520  48.610  1.00  0.00           N
ATOM   4253  HZ1 LYS D 195      41.850  50.430  49.090  1.00  0.00           H
ATOM   4254  HZ2 LYS D 195      42.690  49.580  47.870  1.00  0.00           H
ATOM   4255  HZ3 LYS D 195      41.050  49.240  48.200  1.00  0.00           H
ATOM   4256  C   LYS D 195      38.520  47.070  54.620  1.00  0.00           C
ATOM   4257  O   LYS D 195      37.820  46.120  54.940  1.00  0.00           O
ATOM   4258  N   ASN D 196      38.160  48.340  54.850  1.00  0.00           N
ATOM   4259  HN  ASN D 196      38.710  49.140  54.640  1.00  0.00           H
ATOM   4260  CA  ASN D 196      36.860  48.690  55.350  1.00  0.00           C
ATOM   4261  HA  ASN D 196      36.120  47.930  55.190  1.00  0.00           H
ATOM   4262  CB  ASN D 196      36.920  49.070  56.840  1.00  0.00           C
ATOM   4263  HB1 ASN D 196      36.090  49.790  57.040  1.00  0.00           H
ATOM   4264  HB2 ASN D 196      37.880  49.550  57.110  1.00  0.00           H
ATOM   4265  CG  ASN D 196      36.640  47.970  57.860  1.00  0.00           C
ATOM   4266  OD1 ASN D 196      36.090  48.250  58.920  1.00  0.00           O
ATOM   4267  ND2 ASN D 196      36.890  46.680  57.510  1.00  0.00           N
ATOM   4268 HD21 ASN D 196      37.360  46.490  56.650  1.00  0.00           H
ATOM   4269 HD22 ASN D 196      36.590  46.000  58.180  1.00  0.00           H
ATOM   4270  C   ASN D 196      36.560  49.910  54.550  1.00  0.00           C
ATOM   4271  O   ASN D 196      37.380  50.800  54.340  1.00  0.00           O
ATOM   4272  N   ILE D 197      35.360  49.990  53.950  1.00  0.00           N
ATOM   4273  HN  ILE D 197      34.710  49.240  54.000  1.00  0.00           H
ATOM   4274  CA  ILE D 197      34.940  51.100  53.150  1.00  0.00           C
ATOM   4275  HA  ILE D 197      35.600  51.930  53.380  1.00  0.00           H
ATOM   4276  CB  ILE D 197      34.830  50.880  51.670  1.00  0.00           C
ATOM   4277  HB  ILE D 197      35.810  50.490  51.320  1.00  0.00           H
ATOM   4278  CG2 ILE D 197      33.840  49.760  51.330  1.00  0.00           C
ATOM   4279 HG21 ILE D 197      33.930  48.910  52.040  1.00  0.00           H
ATOM   4280 HG22 ILE D 197      32.870  50.300  51.300  1.00  0.00           H
ATOM   4281 HG23 ILE D 197      33.910  49.210  50.370  1.00  0.00           H
ATOM   4282  CG1 ILE D 197      34.510  52.200  50.950  1.00  0.00           C
ATOM   4283 HG11 ILE D 197      34.960  53.080  51.460  1.00  0.00           H
ATOM   4284 HG12 ILE D 197      33.410  52.340  50.930  1.00  0.00           H
ATOM   4285  CD  ILE D 197      35.090  52.320  49.550  1.00  0.00           C
ATOM   4286  HD1 ILE D 197      34.780  53.290  49.110  1.00  0.00           H
ATOM   4287  HD2 ILE D 197      36.170  52.070  49.540  1.00  0.00           H
ATOM   4288  HD3 ILE D 197      34.500  51.600  48.940  1.00  0.00           H
ATOM   4289  C   ILE D 197      33.670  51.490  53.830  1.00  0.00           C
ATOM   4290  O   ILE D 197      32.880  50.640  54.240  1.00  0.00           O
ATOM   4291  N   ASP D 198      33.500  52.800  54.050  1.00  0.00           N
ATOM   4292  HN  ASP D 198      34.080  53.460  53.570  1.00  0.00           H
ATOM   4293  CA  ASP D 198      32.440  53.490  54.730  1.00  0.00           C
ATOM   4294  HA  ASP D 198      31.600  52.830  54.550  1.00  0.00           H
ATOM   4295  CB  ASP D 198      32.840  53.580  56.210  1.00  0.00           C
ATOM   4296  HB1 ASP D 198      33.830  54.060  56.400  1.00  0.00           H
ATOM   4297  HB2 ASP D 198      32.950  52.590  56.680  1.00  0.00           H
ATOM   4298  CG  ASP D 198      31.780  54.150  57.130  1.00  0.00           C
ATOM   4299  OD1 ASP D 198      32.120  54.710  58.210  1.00  0.00           O
ATOM   4300  OD2 ASP D 198      30.590  53.930  56.780  1.00  0.00           O
ATOM   4301  C   ASP D 198      32.140  54.780  54.050  1.00  0.00           C
ATOM   4302  O   ASP D 198      32.850  55.200  53.130  1.00  0.00           O
ATOM   4303  N   GLY D 199      31.000  55.300  54.540  1.00  0.00           N
ATOM   4304  HN  GLY D 199      30.590  54.830  55.320  1.00  0.00           H
ATOM   4305  CA  GLY D 199      30.230  56.420  54.080  1.00  0.00           C
ATOM   4306  HA1 GLY D 199      30.420  56.520  53.020  1.00  0.00           H
ATOM   4307  HA2 GLY D 199      29.210  56.250  54.370  1.00  0.00           H
ATOM   4308  C   GLY D 199      30.660  57.680  54.740  1.00  0.00           C
ATOM   4309  O   GLY D 199      31.840  57.910  55.010  1.00  0.00           O
ATOM   4310  N   TYR D 200      29.640  58.500  55.040  1.00  0.00           N
ATOM   4311  HN  TYR D 200      28.710  58.280  54.760  1.00  0.00           H
ATOM   4312  CA  TYR D 200      29.680  59.690  55.840  1.00  0.00           C
ATOM   4313  HA  TYR D 200      30.370  59.370  56.620  1.00  0.00           H
ATOM   4314  CB  TYR D 200      30.200  60.900  55.050  1.00  0.00           C
ATOM   4315  HB1 TYR D 200      29.470  61.390  54.380  1.00  0.00           H
ATOM   4316  HB2 TYR D 200      31.020  60.610  54.370  1.00  0.00           H
ATOM   4317  CG  TYR D 200      30.640  61.990  55.970  1.00  0.00           C
ATOM   4318  CD1 TYR D 200      29.930  63.160  56.180  1.00  0.00           C
ATOM   4319  HD1 TYR D 200      28.900  63.160  55.840  1.00  0.00           H
ATOM   4320  CE1 TYR D 200      30.480  64.310  56.670  1.00  0.00           C
ATOM   4321  HE1 TYR D 200      29.820  65.150  56.870  1.00  0.00           H
ATOM   4322  CZ  TYR D 200      31.770  64.250  57.140  1.00  0.00           C
ATOM   4323  OH  TYR D 200      32.300  65.430  57.710  1.00  0.00           O
ATOM   4324  HH  TYR D 200      33.090  65.690  57.240  1.00  0.00           H
ATOM   4325  CD2 TYR D 200      31.920  61.940  56.460  1.00  0.00           C
ATOM   4326  HD2 TYR D 200      32.540  61.080  56.250  1.00  0.00           H
ATOM   4327  CE2 TYR D 200      32.470  63.080  56.990  1.00  0.00           C
ATOM   4328  HE2 TYR D 200      33.500  62.970  57.320  1.00  0.00           H
ATOM   4329  C   TYR D 200      28.320  59.900  56.400  1.00  0.00           C
ATOM   4330  O   TYR D 200      27.370  59.530  55.710  1.00  0.00           O
ATOM   4331  N   PHE D 201      28.090  60.530  57.560  1.00  0.00           N
ATOM   4332  HN  PHE D 201      28.890  60.940  57.990  1.00  0.00           H
ATOM   4333  CA  PHE D 201      26.860  60.990  58.130  1.00  0.00           C
ATOM   4334  HA  PHE D 201      26.120  61.140  57.360  1.00  0.00           H
ATOM   4335  CB  PHE D 201      26.340  59.990  59.180  1.00  0.00           C
ATOM   4336  HB1 PHE D 201      25.710  60.560  59.900  1.00  0.00           H
ATOM   4337  HB2 PHE D 201      27.180  59.650  59.830  1.00  0.00           H
ATOM   4338  CG  PHE D 201      25.660  58.740  58.760  1.00  0.00           C
ATOM   4339  CD1 PHE D 201      24.290  58.740  58.860  1.00  0.00           C
ATOM   4340  HD1 PHE D 201      23.830  59.690  59.070  1.00  0.00           H
ATOM   4341  CE1 PHE D 201      23.520  57.620  58.600  1.00  0.00           C
ATOM   4342  HE1 PHE D 201      22.450  57.690  58.740  1.00  0.00           H
ATOM   4343  CZ  PHE D 201      24.200  56.510  58.180  1.00  0.00           C
ATOM   4344  HZ  PHE D 201      23.630  55.600  58.040  1.00  0.00           H
ATOM   4345  CD2 PHE D 201      26.280  57.560  58.420  1.00  0.00           C
ATOM   4346  HD2 PHE D 201      27.350  57.610  58.300  1.00  0.00           H
ATOM   4347  CE2 PHE D 201      25.570  56.430  58.070  1.00  0.00           C
ATOM   4348  HE2 PHE D 201      26.120  55.630  57.590  1.00  0.00           H
ATOM   4349  C   PHE D 201      26.990  62.310  58.810  1.00  0.00           C
ATOM   4350  O   PHE D 201      28.090  62.820  59.010  1.00  0.00           O
ATOM   4351  N   LYS D 202      25.890  63.010  59.110  1.00  0.00           N
ATOM   4352  HN  LYS D 202      24.990  62.700  58.810  1.00  0.00           H
ATOM   4353  CA  LYS D 202      25.930  64.260  59.810  1.00  0.00           C
ATOM   4354  HA  LYS D 202      26.740  64.300  60.520  1.00  0.00           H
ATOM   4355  CB  LYS D 202      26.190  65.310  58.730  1.00  0.00           C
ATOM   4356  HB1 LYS D 202      25.610  65.050  57.810  1.00  0.00           H
ATOM   4357  HB2 LYS D 202      27.280  65.250  58.560  1.00  0.00           H
ATOM   4358  CG  LYS D 202      26.080  66.750  59.230  1.00  0.00           C
ATOM   4359  HG1 LYS D 202      26.570  66.790  60.230  1.00  0.00           H
ATOM   4360  HG2 LYS D 202      24.980  66.810  59.340  1.00  0.00           H
ATOM   4361  CD  LYS D 202      26.550  67.900  58.330  1.00  0.00           C
ATOM   4362  HD1 LYS D 202      27.620  67.740  58.080  1.00  0.00           H
ATOM   4363  HD2 LYS D 202      25.950  67.860  57.390  1.00  0.00           H
ATOM   4364  CE  LYS D 202      26.420  69.270  58.990  1.00  0.00           C
ATOM   4365  HE1 LYS D 202      26.860  70.080  58.360  1.00  0.00           H
ATOM   4366  HE2 LYS D 202      27.020  69.350  59.920  1.00  0.00           H
ATOM   4367  NZ  LYS D 202      25.080  69.650  59.460  1.00  0.00           N
ATOM   4368  HZ1 LYS D 202      24.640  68.890  60.020  1.00  0.00           H
ATOM   4369  HZ2 LYS D 202      25.100  70.540  60.000  1.00  0.00           H
ATOM   4370  HZ3 LYS D 202      24.420  69.790  58.660  1.00  0.00           H
ATOM   4371  C   LYS D 202      24.660  64.530  60.550  1.00  0.00           C
ATOM   4372  O   LYS D 202      23.580  64.200  60.060  1.00  0.00           O
ATOM   4373  N   ILE D 203      24.780  65.250  61.680  1.00  0.00           N
ATOM   4374  HN  ILE D 203      25.730  65.440  61.890  1.00  0.00           H
ATOM   4375  CA  ILE D 203      23.670  65.790  62.400  1.00  0.00           C
ATOM   4376  HA  ILE D 203      22.900  65.040  62.270  1.00  0.00           H
ATOM   4377  CB  ILE D 203      24.050  66.020  63.840  1.00  0.00           C
ATOM   4378  HB  ILE D 203      24.900  66.720  64.000  1.00  0.00           H
ATOM   4379  CG2 ILE D 203      22.990  66.720  64.700  1.00  0.00           C
ATOM   4380 HG21 ILE D 203      22.850  67.740  64.280  1.00  0.00           H
ATOM   4381 HG22 ILE D 203      22.050  66.130  64.630  1.00  0.00           H
ATOM   4382 HG23 ILE D 203      23.250  66.800  65.780  1.00  0.00           H
ATOM   4383  CG1 ILE D 203      24.480  64.740  64.560  1.00  0.00           C
ATOM   4384 HG11 ILE D 203      24.880  65.040  65.550  1.00  0.00           H
ATOM   4385 HG12 ILE D 203      25.360  64.280  64.060  1.00  0.00           H
ATOM   4386  CD  ILE D 203      23.400  63.700  64.840  1.00  0.00           C
ATOM   4387  HD1 ILE D 203      23.690  62.800  65.430  1.00  0.00           H
ATOM   4388  HD2 ILE D 203      22.630  64.260  65.410  1.00  0.00           H
ATOM   4389  HD3 ILE D 203      22.840  63.450  63.910  1.00  0.00           H
ATOM   4390  C   ILE D 203      23.230  67.030  61.640  1.00  0.00           C
ATOM   4391  NT  ILE D 203      22.020  67.080  61.030  1.00  0.00           N
ATOM   4392  HT1 ILE D 203      21.390  66.300  61.080  1.00  0.00           H
ATOM   4393  HT2 ILE D 203      21.810  67.850  60.430  1.00  0.00           H
ATOM   4394  O   ILE D 203      24.020  67.970  61.510  1.00  0.00           O
TER
ENDMDL
