# Supplementary material for: The Effect of SARS-COV‑2 Protein Fragments on the Dimerization of α‑Synuclein
Source: ACS Chem Neurosci. 2025 Oct 22;16(21):4279–88. doi: 10.1021/acschemneuro.5c00635 (PMC12593392; doi:10.1021/acschemneuro.5c00635)
Supplement: Supplementary file 1 [file cn5c00635_si_001.zip › aS Configurations - Supporting Information/Rod Binding Dimer/with FI10/r-FI10-2-initial.pdb]

REMARK    GENERATED BY TRJCONV
TITLE     Protein in water t=   0.00000 step= 0
REMARK    THIS IS A SIMULATION BOX
CRYST1  105.697  105.697  105.697  90.00  90.00  90.00 P 1           1
MODEL        1
ATOM      1  N   MET A   1      83.770  23.570  76.810  1.00  0.00           N
ATOM      2  H1  MET A   1      84.770  23.370  77.010  1.00  0.00           H
ATOM      3  H2  MET A   1      83.460  24.330  77.440  1.00  0.00           H
ATOM      4  H3  MET A   1      83.170  22.740  76.990  1.00  0.00           H
ATOM      5  CA  MET A   1      83.490  23.990  75.420  1.00  0.00           C
ATOM      6  HA  MET A   1      83.940  23.290  74.740  1.00  0.00           H
ATOM      7  CB  MET A   1      81.970  24.130  75.210  1.00  0.00           C
ATOM      8  HB1 MET A   1      81.550  25.010  75.740  1.00  0.00           H
ATOM      9  HB2 MET A   1      81.550  23.150  75.540  1.00  0.00           H
ATOM     10  CG  MET A   1      81.580  24.460  73.770  1.00  0.00           C
ATOM     11  HG1 MET A   1      81.840  25.520  73.580  1.00  0.00           H
ATOM     12  HG2 MET A   1      80.490  24.610  73.640  1.00  0.00           H
ATOM     13  SD  MET A   1      82.240  23.260  72.570  1.00  0.00           S
ATOM     14  CE  MET A   1      81.740  24.260  71.140  1.00  0.00           C
ATOM     15  HE1 MET A   1      80.770  24.760  71.380  1.00  0.00           H
ATOM     16  HE2 MET A   1      82.430  25.080  70.850  1.00  0.00           H
ATOM     17  HE3 MET A   1      81.760  23.790  70.130  1.00  0.00           H
ATOM     18  C   MET A   1      84.230  25.250  75.140  1.00  0.00           C
ATOM     19  O   MET A   1      84.330  26.130  75.990  1.00  0.00           O
ATOM     20  N   ASP A   2      84.720  25.510  73.910  1.00  0.00           N
ATOM     21  HN  ASP A   2      84.830  24.780  73.240  1.00  0.00           H
ATOM     22  CA  ASP A   2      85.360  26.720  73.510  1.00  0.00           C
ATOM     23  HA  ASP A   2      85.880  27.210  74.320  1.00  0.00           H
ATOM     24  CB  ASP A   2      86.340  26.240  72.420  1.00  0.00           C
ATOM     25  HB1 ASP A   2      85.860  25.920  71.470  1.00  0.00           H
ATOM     26  HB2 ASP A   2      86.780  25.260  72.710  1.00  0.00           H
ATOM     27  CG  ASP A   2      87.410  27.270  72.090  1.00  0.00           C
ATOM     28  OD1 ASP A   2      88.110  27.170  71.040  1.00  0.00           O
ATOM     29  OD2 ASP A   2      87.660  28.080  73.020  1.00  0.00           O
ATOM     30  C   ASP A   2      84.370  27.690  72.950  1.00  0.00           C
ATOM     31  O   ASP A   2      83.240  27.460  72.540  1.00  0.00           O
ATOM     32  N   VAL A   3      84.800  28.960  72.940  1.00  0.00           N
ATOM     33  HN  VAL A   3      85.710  29.140  73.310  1.00  0.00           H
ATOM     34  CA  VAL A   3      84.110  30.110  72.450  1.00  0.00           C
ATOM     35  HA  VAL A   3      83.140  29.860  72.060  1.00  0.00           H
ATOM     36  CB  VAL A   3      84.010  31.190  73.500  1.00  0.00           C
ATOM     37  HB  VAL A   3      83.430  32.100  73.260  1.00  0.00           H
ATOM     38  CG1 VAL A   3      83.180  30.620  74.660  1.00  0.00           C
ATOM     39 HG11 VAL A   3      82.260  30.130  74.260  1.00  0.00           H
ATOM     40 HG12 VAL A   3      83.720  29.840  75.220  1.00  0.00           H
ATOM     41 HG13 VAL A   3      82.940  31.480  75.320  1.00  0.00           H
ATOM     42  CG2 VAL A   3      85.440  31.580  73.920  1.00  0.00           C
ATOM     43 HG21 VAL A   3      85.540  32.380  74.680  1.00  0.00           H
ATOM     44 HG22 VAL A   3      86.100  30.730  74.190  1.00  0.00           H
ATOM     45 HG23 VAL A   3      85.960  32.120  73.110  1.00  0.00           H
ATOM     46  C   VAL A   3      84.850  30.540  71.230  1.00  0.00           C
ATOM     47  O   VAL A   3      86.040  30.250  71.060  1.00  0.00           O
ATOM     48  N   PHE A   4      84.210  31.290  70.320  1.00  0.00           N
ATOM     49  HN  PHE A   4      83.260  31.510  70.540  1.00  0.00           H
ATOM     50  CA  PHE A   4      84.690  31.760  69.060  1.00  0.00           C
ATOM     51  HA  PHE A   4      85.150  30.880  68.640  1.00  0.00           H
ATOM     52  CB  PHE A   4      83.550  32.130  68.100  1.00  0.00           C
ATOM     53  HB1 PHE A   4      82.900  32.900  68.580  1.00  0.00           H
ATOM     54  HB2 PHE A   4      82.850  31.300  67.890  1.00  0.00           H
ATOM     55  CG  PHE A   4      83.870  32.760  66.790  1.00  0.00           C
ATOM     56  CD1 PHE A   4      83.460  34.020  66.410  1.00  0.00           C
ATOM     57  HD1 PHE A   4      83.040  34.690  67.140  1.00  0.00           H
ATOM     58  CE1 PHE A   4      83.600  34.500  65.120  1.00  0.00           C
ATOM     59  HE1 PHE A   4      83.320  35.530  64.950  1.00  0.00           H
ATOM     60  CZ  PHE A   4      84.040  33.620  64.160  1.00  0.00           C
ATOM     61  HZ  PHE A   4      84.290  34.120  63.240  1.00  0.00           H
ATOM     62  CD2 PHE A   4      84.350  31.940  65.800  1.00  0.00           C
ATOM     63  HD2 PHE A   4      84.630  30.920  66.020  1.00  0.00           H
ATOM     64  CE2 PHE A   4      84.570  32.410  64.520  1.00  0.00           C
ATOM     65  HE2 PHE A   4      85.220  31.900  63.820  1.00  0.00           H
ATOM     66  C   PHE A   4      85.630  32.900  69.250  1.00  0.00           C
ATOM     67  O   PHE A   4      86.620  33.110  68.550  1.00  0.00           O
ATOM     68  N   MET A   5      85.260  33.760  70.220  1.00  0.00           N
ATOM     69  HN  MET A   5      84.450  33.600  70.780  1.00  0.00           H
ATOM     70  CA  MET A   5      86.000  34.940  70.530  1.00  0.00           C
ATOM     71  HA  MET A   5      87.060  34.840  70.340  1.00  0.00           H
ATOM     72  CB  MET A   5      85.480  36.160  69.760  1.00  0.00           C
ATOM     73  HB1 MET A   5      84.850  36.890  70.310  1.00  0.00           H
ATOM     74  HB2 MET A   5      84.830  35.880  68.900  1.00  0.00           H
ATOM     75  CG  MET A   5      86.640  36.870  69.060  1.00  0.00           C
ATOM     76  HG1 MET A   5      86.190  37.520  68.270  1.00  0.00           H
ATOM     77  HG2 MET A   5      87.210  36.150  68.430  1.00  0.00           H
ATOM     78  SD  MET A   5      87.780  37.800  70.120  1.00  0.00           S
ATOM     79  CE  MET A   5      88.550  38.640  68.710  1.00  0.00           C
ATOM     80  HE1 MET A   5      89.140  37.830  68.230  1.00  0.00           H
ATOM     81  HE2 MET A   5      87.840  39.020  67.950  1.00  0.00           H
ATOM     82  HE3 MET A   5      89.250  39.440  69.040  1.00  0.00           H
ATOM     83  C   MET A   5      85.950  35.070  72.010  1.00  0.00           C
ATOM     84  O   MET A   5      84.980  34.680  72.660  1.00  0.00           O
ATOM     85  N   LYS A   6      86.910  35.750  72.660  1.00  0.00           N
ATOM     86  HN  LYS A   6      87.670  36.090  72.120  1.00  0.00           H
ATOM     87  CA  LYS A   6      87.050  36.080  74.040  1.00  0.00           C
ATOM     88  HA  LYS A   6      86.710  35.170  74.530  1.00  0.00           H
ATOM     89  CB  LYS A   6      88.510  36.460  74.350  1.00  0.00           C
ATOM     90  HB1 LYS A   6      88.620  37.420  73.810  1.00  0.00           H
ATOM     91  HB2 LYS A   6      89.180  35.750  73.820  1.00  0.00           H
ATOM     92  CG  LYS A   6      88.840  36.630  75.840  1.00  0.00           C
ATOM     93  HG1 LYS A   6      89.230  35.660  76.220  1.00  0.00           H
ATOM     94  HG2 LYS A   6      87.980  36.830  76.500  1.00  0.00           H
ATOM     95  CD  LYS A   6      89.960  37.630  76.110  1.00  0.00           C
ATOM     96  HD1 LYS A   6      90.470  37.460  77.090  1.00  0.00           H
ATOM     97  HD2 LYS A   6      90.780  37.350  75.410  1.00  0.00           H
ATOM     98  CE  LYS A   6      89.600  39.100  75.910  1.00  0.00           C
ATOM     99  HE1 LYS A   6      89.050  39.170  74.950  1.00  0.00           H
ATOM    100  HE2 LYS A   6      90.460  39.790  75.920  1.00  0.00           H
ATOM    101  NZ  LYS A   6      88.720  39.520  77.030  1.00  0.00           N
ATOM    102  HZ1 LYS A   6      88.570  40.550  77.110  1.00  0.00           H
ATOM    103  HZ2 LYS A   6      87.760  39.140  76.930  1.00  0.00           H
ATOM    104  HZ3 LYS A   6      89.150  39.180  77.920  1.00  0.00           H
ATOM    105  C   LYS A   6      86.140  37.200  74.440  1.00  0.00           C
ATOM    106  O   LYS A   6      86.470  38.340  74.750  1.00  0.00           O
ATOM    107  N   GLY A   7      84.810  36.990  74.490  1.00  0.00           N
ATOM    108  HN  GLY A   7      84.610  36.050  74.230  1.00  0.00           H
ATOM    109  CA  GLY A   7      83.720  37.900  74.660  1.00  0.00           C
ATOM    110  HA1 GLY A   7      82.890  37.340  75.090  1.00  0.00           H
ATOM    111  HA2 GLY A   7      84.090  38.590  75.400  1.00  0.00           H
ATOM    112  C   GLY A   7      83.270  38.660  73.460  1.00  0.00           C
ATOM    113  O   GLY A   7      84.030  39.190  72.660  1.00  0.00           O
ATOM    114  N   LEU A   8      81.960  38.800  73.220  1.00  0.00           N
ATOM    115  HN  LEU A   8      81.280  38.370  73.810  1.00  0.00           H
ATOM    116  CA  LEU A   8      81.450  39.520  72.100  1.00  0.00           C
ATOM    117  HA  LEU A   8      82.100  40.340  71.850  1.00  0.00           H
ATOM    118  CB  LEU A   8      81.090  38.560  70.950  1.00  0.00           C
ATOM    119  HB1 LEU A   8      80.660  39.120  70.080  1.00  0.00           H
ATOM    120  HB2 LEU A   8      80.350  37.860  71.390  1.00  0.00           H
ATOM    121  CG  LEU A   8      82.200  37.760  70.260  1.00  0.00           C
ATOM    122  HG  LEU A   8      82.870  37.320  71.030  1.00  0.00           H
ATOM    123  CD1 LEU A   8      81.590  36.640  69.390  1.00  0.00           C
ATOM    124 HD11 LEU A   8      82.450  35.990  69.110  1.00  0.00           H
ATOM    125 HD12 LEU A   8      80.780  36.090  69.910  1.00  0.00           H
ATOM    126 HD13 LEU A   8      81.200  37.040  68.430  1.00  0.00           H
ATOM    127  CD2 LEU A   8      83.040  38.770  69.460  1.00  0.00           C
ATOM    128 HD21 LEU A   8      83.860  38.290  68.890  1.00  0.00           H
ATOM    129 HD22 LEU A   8      82.550  39.310  68.630  1.00  0.00           H
ATOM    130 HD23 LEU A   8      83.620  39.450  70.120  1.00  0.00           H
ATOM    131  C   LEU A   8      80.250  40.300  72.520  1.00  0.00           C
ATOM    132  O   LEU A   8      79.680  40.150  73.600  1.00  0.00           O
ATOM    133  N   SER A   9      79.740  41.200  71.660  1.00  0.00           N
ATOM    134  HN  SER A   9      80.230  41.260  70.790  1.00  0.00           H
ATOM    135  CA  SER A   9      78.630  42.080  71.870  1.00  0.00           C
ATOM    136  HA  SER A   9      78.810  42.800  72.660  1.00  0.00           H
ATOM    137  CB  SER A   9      78.280  42.950  70.650  1.00  0.00           C
ATOM    138  HB1 SER A   9      77.750  43.910  70.860  1.00  0.00           H
ATOM    139  HB2 SER A   9      77.620  42.410  69.930  1.00  0.00           H
ATOM    140  OG  SER A   9      79.460  43.300  69.950  1.00  0.00           O
ATOM    141  HG1 SER A   9      80.150  43.500  70.590  1.00  0.00           H
ATOM    142  C   SER A   9      77.420  41.310  72.250  1.00  0.00           C
ATOM    143  O   SER A   9      77.050  40.220  71.820  1.00  0.00           O
ATOM    144  N   LYS A  10      76.600  41.850  73.170  1.00  0.00           N
ATOM    145  HN  LYS A  10      76.680  42.790  73.500  1.00  0.00           H
ATOM    146  CA  LYS A  10      75.470  41.190  73.750  1.00  0.00           C
ATOM    147  HA  LYS A  10      75.900  40.330  74.250  1.00  0.00           H
ATOM    148  CB  LYS A  10      74.980  42.060  74.930  1.00  0.00           C
ATOM    149  HB1 LYS A  10      73.930  41.730  75.090  1.00  0.00           H
ATOM    150  HB2 LYS A  10      75.030  43.150  74.720  1.00  0.00           H
ATOM    151  CG  LYS A  10      75.830  41.940  76.190  1.00  0.00           C
ATOM    152  HG1 LYS A  10      76.900  41.980  75.890  1.00  0.00           H
ATOM    153  HG2 LYS A  10      75.720  40.930  76.620  1.00  0.00           H
ATOM    154  CD  LYS A  10      75.520  43.140  77.090  1.00  0.00           C
ATOM    155  HD1 LYS A  10      75.700  44.120  76.600  1.00  0.00           H
ATOM    156  HD2 LYS A  10      74.460  43.010  77.380  1.00  0.00           H
ATOM    157  CE  LYS A  10      76.450  43.120  78.310  1.00  0.00           C
ATOM    158  HE1 LYS A  10      77.450  43.460  77.940  1.00  0.00           H
ATOM    159  HE2 LYS A  10      76.540  42.120  78.790  1.00  0.00           H
ATOM    160  NZ  LYS A  10      75.970  44.160  79.250  1.00  0.00           N
ATOM    161  HZ1 LYS A  10      75.030  43.890  79.610  1.00  0.00           H
ATOM    162  HZ2 LYS A  10      76.700  44.190  79.980  1.00  0.00           H
ATOM    163  HZ3 LYS A  10      75.850  45.060  78.750  1.00  0.00           H
ATOM    164  C   LYS A  10      74.460  40.660  72.800  1.00  0.00           C
ATOM    165  O   LYS A  10      73.850  39.610  72.990  1.00  0.00           O
ATOM    166  N   ALA A  11      74.190  41.370  71.690  1.00  0.00           N
ATOM    167  HN  ALA A  11      74.740  42.140  71.400  1.00  0.00           H
ATOM    168  CA  ALA A  11      73.220  40.930  70.720  1.00  0.00           C
ATOM    169  HA  ALA A  11      72.420  40.410  71.230  1.00  0.00           H
ATOM    170  CB  ALA A  11      72.600  42.110  69.970  1.00  0.00           C
ATOM    171  HB1 ALA A  11      73.030  42.650  69.100  1.00  0.00           H
ATOM    172  HB2 ALA A  11      71.570  41.890  69.590  1.00  0.00           H
ATOM    173  HB3 ALA A  11      72.480  42.900  70.750  1.00  0.00           H
ATOM    174  C   ALA A  11      73.820  40.090  69.650  1.00  0.00           C
ATOM    175  O   ALA A  11      73.110  39.800  68.680  1.00  0.00           O
ATOM    176  N   LYS A  12      75.130  39.800  69.750  1.00  0.00           N
ATOM    177  HN  LYS A  12      75.750  40.150  70.450  1.00  0.00           H
ATOM    178  CA  LYS A  12      75.800  39.000  68.770  1.00  0.00           C
ATOM    179  HA  LYS A  12      75.210  38.960  67.870  1.00  0.00           H
ATOM    180  CB  LYS A  12      77.140  39.650  68.380  1.00  0.00           C
ATOM    181  HB1 LYS A  12      77.590  39.970  69.350  1.00  0.00           H
ATOM    182  HB2 LYS A  12      76.930  40.660  67.950  1.00  0.00           H
ATOM    183  CG  LYS A  12      78.150  38.870  67.550  1.00  0.00           C
ATOM    184  HG1 LYS A  12      77.620  38.520  66.640  1.00  0.00           H
ATOM    185  HG2 LYS A  12      78.480  37.990  68.140  1.00  0.00           H
ATOM    186  CD  LYS A  12      79.320  39.700  67.000  1.00  0.00           C
ATOM    187  HD1 LYS A  12      80.030  39.560  67.840  1.00  0.00           H
ATOM    188  HD2 LYS A  12      79.670  39.190  66.080  1.00  0.00           H
ATOM    189  CE  LYS A  12      79.070  41.180  66.720  1.00  0.00           C
ATOM    190  HE1 LYS A  12      78.610  41.680  67.600  1.00  0.00           H
ATOM    191  HE2 LYS A  12      78.440  41.320  65.810  1.00  0.00           H
ATOM    192  NZ  LYS A  12      80.280  41.930  66.330  1.00  0.00           N
ATOM    193  HZ1 LYS A  12      80.070  42.940  66.450  1.00  0.00           H
ATOM    194  HZ2 LYS A  12      81.150  41.640  66.830  1.00  0.00           H
ATOM    195  HZ3 LYS A  12      80.410  41.770  65.310  1.00  0.00           H
ATOM    196  C   LYS A  12      76.020  37.630  69.340  1.00  0.00           C
ATOM    197  O   LYS A  12      76.320  36.670  68.630  1.00  0.00           O
ATOM    198  N   GLU A  13      76.020  37.430  70.670  1.00  0.00           N
ATOM    199  HN  GLU A  13      75.850  38.230  71.240  1.00  0.00           H
ATOM    200  CA  GLU A  13      75.990  36.180  71.360  1.00  0.00           C
ATOM    201  HA  GLU A  13      76.900  35.660  71.080  1.00  0.00           H
ATOM    202  CB  GLU A  13      76.190  36.300  72.880  1.00  0.00           C
ATOM    203  HB1 GLU A  13      75.440  37.050  73.190  1.00  0.00           H
ATOM    204  HB2 GLU A  13      77.150  36.860  73.000  1.00  0.00           H
ATOM    205  CG  GLU A  13      75.990  35.010  73.670  1.00  0.00           C
ATOM    206  HG1 GLU A  13      74.970  34.550  73.580  1.00  0.00           H
ATOM    207  HG2 GLU A  13      75.950  35.320  74.730  1.00  0.00           H
ATOM    208  CD  GLU A  13      77.140  34.070  73.350  1.00  0.00           C
ATOM    209  OE1 GLU A  13      77.310  33.520  72.230  1.00  0.00           O
ATOM    210  OE2 GLU A  13      77.900  33.760  74.310  1.00  0.00           O
ATOM    211  C   GLU A  13      74.940  35.270  70.840  1.00  0.00           C
ATOM    212  O   GLU A  13      73.820  35.680  70.550  1.00  0.00           O
ATOM    213  N   GLY A  14      75.200  33.950  70.740  1.00  0.00           N
ATOM    214  HN  GLY A  14      76.030  33.570  71.130  1.00  0.00           H
ATOM    215  CA  GLY A  14      74.280  33.000  70.190  1.00  0.00           C
ATOM    216  HA1 GLY A  14      74.830  32.070  70.130  1.00  0.00           H
ATOM    217  HA2 GLY A  14      73.360  32.850  70.740  1.00  0.00           H
ATOM    218  C   GLY A  14      73.900  33.160  68.760  1.00  0.00           C
ATOM    219  O   GLY A  14      73.660  32.200  68.030  1.00  0.00           O
ATOM    220  N   VAL A  15      73.890  34.360  68.160  1.00  0.00           N
ATOM    221  HN  VAL A  15      73.970  35.100  68.830  1.00  0.00           H
ATOM    222  CA  VAL A  15      73.820  34.840  66.820  1.00  0.00           C
ATOM    223  HA  VAL A  15      73.010  34.340  66.300  1.00  0.00           H
ATOM    224  CB  VAL A  15      73.590  36.320  66.690  1.00  0.00           C
ATOM    225  HB  VAL A  15      74.400  36.750  67.300  1.00  0.00           H
ATOM    226  CG1 VAL A  15      73.670  37.010  65.320  1.00  0.00           C
ATOM    227 HG11 VAL A  15      74.640  36.830  64.810  1.00  0.00           H
ATOM    228 HG12 VAL A  15      72.800  36.720  64.680  1.00  0.00           H
ATOM    229 HG13 VAL A  15      73.570  38.090  65.540  1.00  0.00           H
ATOM    230  CG2 VAL A  15      72.300  36.710  67.440  1.00  0.00           C
ATOM    231 HG21 VAL A  15      72.290  36.630  68.540  1.00  0.00           H
ATOM    232 HG22 VAL A  15      72.100  37.790  67.260  1.00  0.00           H
ATOM    233 HG23 VAL A  15      71.490  36.050  67.080  1.00  0.00           H
ATOM    234  C   VAL A  15      75.000  34.370  66.040  1.00  0.00           C
ATOM    235  O   VAL A  15      74.870  33.940  64.890  1.00  0.00           O
ATOM    236  N   VAL A  16      76.190  34.490  66.650  1.00  0.00           N
ATOM    237  HN  VAL A  16      76.170  35.020  67.500  1.00  0.00           H
ATOM    238  CA  VAL A  16      77.480  34.040  66.230  1.00  0.00           C
ATOM    239  HA  VAL A  16      77.720  34.770  65.470  1.00  0.00           H
ATOM    240  CB  VAL A  16      78.480  34.350  67.310  1.00  0.00           C
ATOM    241  HB  VAL A  16      78.330  35.410  67.600  1.00  0.00           H
ATOM    242  CG1 VAL A  16      78.320  33.370  68.480  1.00  0.00           C
ATOM    243 HG11 VAL A  16      79.020  33.630  69.310  1.00  0.00           H
ATOM    244 HG12 VAL A  16      77.320  33.180  68.930  1.00  0.00           H
ATOM    245 HG13 VAL A  16      78.640  32.390  68.060  1.00  0.00           H
ATOM    246  CG2 VAL A  16      79.890  34.290  66.710  1.00  0.00           C
ATOM    247 HG21 VAL A  16      80.340  33.280  66.820  1.00  0.00           H
ATOM    248 HG22 VAL A  16      79.870  34.590  65.640  1.00  0.00           H
ATOM    249 HG23 VAL A  16      80.560  34.960  67.290  1.00  0.00           H
ATOM    250  C   VAL A  16      77.630  32.680  65.640  1.00  0.00           C
ATOM    251  O   VAL A  16      77.130  31.650  66.110  1.00  0.00           O
ATOM    252  N   ALA A  17      78.380  32.520  64.530  1.00  0.00           N
ATOM    253  HN  ALA A  17      78.740  33.370  64.150  1.00  0.00           H
ATOM    254  CA  ALA A  17      78.690  31.330  63.800  1.00  0.00           C
ATOM    255  HA  ALA A  17      78.680  30.410  64.370  1.00  0.00           H
ATOM    256  CB  ALA A  17      77.790  31.330  62.550  1.00  0.00           C
ATOM    257  HB1 ALA A  17      77.980  32.190  61.880  1.00  0.00           H
ATOM    258  HB2 ALA A  17      78.040  30.420  61.950  1.00  0.00           H
ATOM    259  HB3 ALA A  17      76.740  31.160  62.860  1.00  0.00           H
ATOM    260  C   ALA A  17      80.060  31.480  63.240  1.00  0.00           C
ATOM    261  O   ALA A  17      80.480  32.590  62.910  1.00  0.00           O
ATOM    262  N   ALA A  18      80.790  30.390  62.960  1.00  0.00           N
ATOM    263  HN  ALA A  18      80.420  29.490  63.160  1.00  0.00           H
ATOM    264  CA  ALA A  18      82.050  30.420  62.270  1.00  0.00           C
ATOM    265  HA  ALA A  18      82.770  30.950  62.870  1.00  0.00           H
ATOM    266  CB  ALA A  18      82.490  28.950  62.120  1.00  0.00           C
ATOM    267  HB1 ALA A  18      81.700  28.450  61.510  1.00  0.00           H
ATOM    268  HB2 ALA A  18      83.470  28.980  61.610  1.00  0.00           H
ATOM    269  HB3 ALA A  18      82.620  28.600  63.160  1.00  0.00           H
ATOM    270  C   ALA A  18      82.060  31.130  60.960  1.00  0.00           C
ATOM    271  O   ALA A  18      82.830  32.050  60.690  1.00  0.00           O
ATOM    272  N   ALA A  19      81.080  30.680  60.150  1.00  0.00           N
ATOM    273  HN  ALA A  19      80.530  29.930  60.510  1.00  0.00           H
ATOM    274  CA  ALA A  19      81.110  31.090  58.780  1.00  0.00           C
ATOM    275  HA  ALA A  19      81.980  31.680  58.530  1.00  0.00           H
ATOM    276  CB  ALA A  19      81.150  29.870  57.850  1.00  0.00           C
ATOM    277  HB1 ALA A  19      81.040  30.070  56.760  1.00  0.00           H
ATOM    278  HB2 ALA A  19      82.120  29.330  57.920  1.00  0.00           H
ATOM    279  HB3 ALA A  19      80.440  29.090  58.190  1.00  0.00           H
ATOM    280  C   ALA A  19      79.920  31.950  58.530  1.00  0.00           C
ATOM    281  O   ALA A  19      79.960  33.170  58.690  1.00  0.00           O
ATOM    282  N   GLU A  20      78.790  31.350  58.100  1.00  0.00           N
ATOM    283  HN  GLU A  20      78.680  30.370  57.970  1.00  0.00           H
ATOM    284  CA  GLU A  20      77.670  32.210  57.860  1.00  0.00           C
ATOM    285  HA  GLU A  20      77.630  32.920  58.670  1.00  0.00           H
ATOM    286  CB  GLU A  20      77.700  33.010  56.550  1.00  0.00           C
ATOM    287  HB1 GLU A  20      76.930  32.640  55.840  1.00  0.00           H
ATOM    288  HB2 GLU A  20      78.680  32.720  56.100  1.00  0.00           H
ATOM    289  CG  GLU A  20      77.580  34.520  56.720  1.00  0.00           C
ATOM    290  HG1 GLU A  20      77.930  35.110  55.850  1.00  0.00           H
ATOM    291  HG2 GLU A  20      78.160  34.930  57.580  1.00  0.00           H
ATOM    292  CD  GLU A  20      76.180  35.020  57.080  1.00  0.00           C
ATOM    293  OE1 GLU A  20      75.620  34.550  58.100  1.00  0.00           O
ATOM    294  OE2 GLU A  20      75.580  35.770  56.270  1.00  0.00           O
ATOM    295  C   GLU A  20      76.500  31.280  57.830  1.00  0.00           C
ATOM    296  O   GLU A  20      76.710  30.120  57.500  1.00  0.00           O
ATOM    297  N   LYS A  21      75.260  31.730  58.070  1.00  0.00           N
ATOM    298  HN  LYS A  21      75.080  32.690  58.300  1.00  0.00           H
ATOM    299  CA  LYS A  21      74.140  30.860  58.240  1.00  0.00           C
ATOM    300  HA  LYS A  21      74.360  29.840  57.980  1.00  0.00           H
ATOM    301  CB  LYS A  21      73.630  31.020  59.680  1.00  0.00           C
ATOM    302  HB1 LYS A  21      72.680  30.490  59.930  1.00  0.00           H
ATOM    303  HB2 LYS A  21      73.380  32.100  59.740  1.00  0.00           H
ATOM    304  CG  LYS A  21      74.550  30.630  60.830  1.00  0.00           C
ATOM    305  HG1 LYS A  21      75.520  31.180  60.810  1.00  0.00           H
ATOM    306  HG2 LYS A  21      74.700  29.530  60.770  1.00  0.00           H
ATOM    307  CD  LYS A  21      73.910  30.880  62.200  1.00  0.00           C
ATOM    308  HD1 LYS A  21      72.950  30.330  62.370  1.00  0.00           H
ATOM    309  HD2 LYS A  21      74.600  30.740  63.050  1.00  0.00           H
ATOM    310  CE  LYS A  21      73.310  32.270  62.430  1.00  0.00           C
ATOM    311  HE1 LYS A  21      72.590  32.530  61.630  1.00  0.00           H
ATOM    312  HE2 LYS A  21      74.250  32.870  62.390  1.00  0.00           H
ATOM    313  NZ  LYS A  21      72.770  32.340  63.810  1.00  0.00           N
ATOM    314  HZ1 LYS A  21      72.040  33.070  63.940  1.00  0.00           H
ATOM    315  HZ2 LYS A  21      72.420  31.410  64.100  1.00  0.00           H
ATOM    316  HZ3 LYS A  21      73.550  32.520  64.470  1.00  0.00           H
ATOM    317  C   LYS A  21      72.970  31.290  57.420  1.00  0.00           C
ATOM    318  O   LYS A  21      72.870  32.470  57.070  1.00  0.00           O
ATOM    319  N   THR A  22      72.070  30.340  57.120  1.00  0.00           N
ATOM    320  HN  THR A  22      72.180  29.450  57.550  1.00  0.00           H
ATOM    321  CA  THR A  22      71.000  30.500  56.180  1.00  0.00           C
ATOM    322  HA  THR A  22      71.360  31.060  55.320  1.00  0.00           H
ATOM    323  CB  THR A  22      70.410  29.230  55.640  1.00  0.00           C
ATOM    324  HB  THR A  22      70.050  28.440  56.330  1.00  0.00           H
ATOM    325  OG1 THR A  22      71.440  28.660  54.830  1.00  0.00           O
ATOM    326  HG1 THR A  22      72.020  28.170  55.410  1.00  0.00           H
ATOM    327  CG2 THR A  22      69.200  29.560  54.750  1.00  0.00           C
ATOM    328 HG21 THR A  22      69.300  30.430  54.070  1.00  0.00           H
ATOM    329 HG22 THR A  22      68.970  28.700  54.090  1.00  0.00           H
ATOM    330 HG23 THR A  22      68.380  29.810  55.460  1.00  0.00           H
ATOM    331  C   THR A  22      69.980  31.430  56.730  1.00  0.00           C
ATOM    332  O   THR A  22      69.460  31.150  57.810  1.00  0.00           O
ATOM    333  N   LYS A  23      69.700  32.620  56.160  1.00  0.00           N
ATOM    334  HN  LYS A  23      70.280  32.820  55.380  1.00  0.00           H
ATOM    335  CA  LYS A  23      68.720  33.530  56.680  1.00  0.00           C
ATOM    336  HA  LYS A  23      68.310  33.140  57.600  1.00  0.00           H
ATOM    337  CB  LYS A  23      69.510  34.840  56.780  1.00  0.00           C
ATOM    338  HB1 LYS A  23      68.810  35.690  56.640  1.00  0.00           H
ATOM    339  HB2 LYS A  23      70.190  34.860  55.910  1.00  0.00           H
ATOM    340  CG  LYS A  23      70.290  34.930  58.090  1.00  0.00           C
ATOM    341  HG1 LYS A  23      70.800  33.940  58.160  1.00  0.00           H
ATOM    342  HG2 LYS A  23      69.520  35.160  58.860  1.00  0.00           H
ATOM    343  CD  LYS A  23      71.280  36.090  58.210  1.00  0.00           C
ATOM    344  HD1 LYS A  23      70.820  37.040  57.860  1.00  0.00           H
ATOM    345  HD2 LYS A  23      71.530  36.190  59.290  1.00  0.00           H
ATOM    346  CE  LYS A  23      72.570  35.810  57.430  1.00  0.00           C
ATOM    347  HE1 LYS A  23      72.280  35.850  56.360  1.00  0.00           H
ATOM    348  HE2 LYS A  23      73.090  34.900  57.770  1.00  0.00           H
ATOM    349  NZ  LYS A  23      73.590  36.860  57.640  1.00  0.00           N
ATOM    350  HZ1 LYS A  23      73.730  36.990  58.670  1.00  0.00           H
ATOM    351  HZ2 LYS A  23      74.460  36.620  57.130  1.00  0.00           H
ATOM    352  HZ3 LYS A  23      73.080  37.740  57.380  1.00  0.00           H
ATOM    353  C   LYS A  23      67.660  33.620  55.640  1.00  0.00           C
ATOM    354  O   LYS A  23      67.830  33.770  54.430  1.00  0.00           O
ATOM    355  N   GLN A  24      66.420  33.370  56.110  1.00  0.00           N
ATOM    356  HN  GLN A  24      66.180  33.240  57.070  1.00  0.00           H
ATOM    357  CA  GLN A  24      65.270  33.240  55.280  1.00  0.00           C
ATOM    358  HA  GLN A  24      65.540  33.360  54.240  1.00  0.00           H
ATOM    359  CB  GLN A  24      64.650  31.830  55.270  1.00  0.00           C
ATOM    360  HB1 GLN A  24      64.360  31.740  56.330  1.00  0.00           H
ATOM    361  HB2 GLN A  24      65.450  31.080  55.110  1.00  0.00           H
ATOM    362  CG  GLN A  24      63.550  31.600  54.230  1.00  0.00           C
ATOM    363  HG1 GLN A  24      64.020  31.530  53.230  1.00  0.00           H
ATOM    364  HG2 GLN A  24      62.830  32.440  54.170  1.00  0.00           H
ATOM    365  CD  GLN A  24      62.910  30.220  54.390  1.00  0.00           C
ATOM    366  OE1 GLN A  24      62.680  29.430  53.480  1.00  0.00           O
ATOM    367  NE2 GLN A  24      62.480  30.000  55.660  1.00  0.00           N
ATOM    368 HE21 GLN A  24      62.660  30.670  56.390  1.00  0.00           H
ATOM    369 HE22 GLN A  24      61.850  29.280  55.930  1.00  0.00           H
ATOM    370  C   GLN A  24      64.270  34.290  55.630  1.00  0.00           C
ATOM    371  O   GLN A  24      63.150  34.010  56.050  1.00  0.00           O
ATOM    372  N   GLY A  25      64.640  35.560  55.380  1.00  0.00           N
ATOM    373  HN  GLY A  25      65.560  35.750  55.050  1.00  0.00           H
ATOM    374  CA  GLY A  25      63.870  36.680  55.830  1.00  0.00           C
ATOM    375  HA1 GLY A  25      63.760  36.470  56.880  1.00  0.00           H
ATOM    376  HA2 GLY A  25      64.260  37.650  55.560  1.00  0.00           H
ATOM    377  C   GLY A  25      62.480  36.750  55.290  1.00  0.00           C
ATOM    378  O   GLY A  25      61.560  37.250  55.930  1.00  0.00           O
ATOM    379  N   VAL A  26      62.350  36.290  54.030  1.00  0.00           N
ATOM    380  HN  VAL A  26      63.190  35.990  53.590  1.00  0.00           H
ATOM    381  CA  VAL A  26      61.090  36.230  53.350  1.00  0.00           C
ATOM    382  HA  VAL A  26      60.760  37.250  53.360  1.00  0.00           H
ATOM    383  CB  VAL A  26      61.340  35.920  51.900  1.00  0.00           C
ATOM    384  HB  VAL A  26      60.430  36.030  51.270  1.00  0.00           H
ATOM    385  CG1 VAL A  26      62.310  36.970  51.350  1.00  0.00           C
ATOM    386 HG11 VAL A  26      62.750  36.460  50.470  1.00  0.00           H
ATOM    387 HG12 VAL A  26      61.860  37.950  51.070  1.00  0.00           H
ATOM    388 HG13 VAL A  26      63.220  37.160  51.960  1.00  0.00           H
ATOM    389  CG2 VAL A  26      61.870  34.490  51.740  1.00  0.00           C
ATOM    390 HG21 VAL A  26      62.790  34.250  52.300  1.00  0.00           H
ATOM    391 HG22 VAL A  26      61.200  33.660  52.060  1.00  0.00           H
ATOM    392 HG23 VAL A  26      61.990  34.270  50.650  1.00  0.00           H
ATOM    393  C   VAL A  26      60.090  35.280  53.900  1.00  0.00           C
ATOM    394  O   VAL A  26      58.970  35.310  53.380  1.00  0.00           O
ATOM    395  N   ALA A  27      60.310  34.490  54.970  1.00  0.00           N
ATOM    396  HN  ALA A  27      61.220  34.310  55.330  1.00  0.00           H
ATOM    397  CA  ALA A  27      59.290  33.660  55.540  1.00  0.00           C
ATOM    398  HA  ALA A  27      58.520  33.430  54.820  1.00  0.00           H
ATOM    399  CB  ALA A  27      59.860  32.280  55.910  1.00  0.00           C
ATOM    400  HB1 ALA A  27      59.090  31.690  56.450  1.00  0.00           H
ATOM    401  HB2 ALA A  27      60.060  31.760  54.950  1.00  0.00           H
ATOM    402  HB3 ALA A  27      60.790  32.340  56.510  1.00  0.00           H
ATOM    403  C   ALA A  27      58.830  34.340  56.780  1.00  0.00           C
ATOM    404  O   ALA A  27      57.850  33.960  57.420  1.00  0.00           O
ATOM    405  N   GLU A  28      59.370  35.520  57.110  1.00  0.00           N
ATOM    406  HN  GLU A  28      60.090  35.890  56.530  1.00  0.00           H
ATOM    407  CA  GLU A  28      59.140  36.200  58.350  1.00  0.00           C
ATOM    408  HA  GLU A  28      58.390  35.630  58.890  1.00  0.00           H
ATOM    409  CB  GLU A  28      60.410  36.370  59.200  1.00  0.00           C
ATOM    410  HB1 GLU A  28      60.110  37.080  60.000  1.00  0.00           H
ATOM    411  HB2 GLU A  28      61.120  36.960  58.570  1.00  0.00           H
ATOM    412  CG  GLU A  28      61.070  35.110  59.750  1.00  0.00           C
ATOM    413  HG1 GLU A  28      61.130  34.230  59.070  1.00  0.00           H
ATOM    414  HG2 GLU A  28      60.480  34.680  60.590  1.00  0.00           H
ATOM    415  CD  GLU A  28      62.580  35.220  59.920  1.00  0.00           C
ATOM    416  OE1 GLU A  28      63.120  36.350  59.970  1.00  0.00           O
ATOM    417  OE2 GLU A  28      63.190  34.120  59.880  1.00  0.00           O
ATOM    418  C   GLU A  28      58.570  37.550  58.100  1.00  0.00           C
ATOM    419  O   GLU A  28      57.550  37.930  58.680  1.00  0.00           O
ATOM    420  N   ALA A  29      59.190  38.270  57.150  1.00  0.00           N
ATOM    421  HN  ALA A  29      59.990  37.840  56.750  1.00  0.00           H
ATOM    422  CA  ALA A  29      58.910  39.620  56.740  1.00  0.00           C
ATOM    423  HA  ALA A  29      59.020  40.250  57.610  1.00  0.00           H
ATOM    424  CB  ALA A  29      60.040  40.220  55.890  1.00  0.00           C
ATOM    425  HB1 ALA A  29      60.040  39.730  54.890  1.00  0.00           H
ATOM    426  HB2 ALA A  29      60.040  41.300  55.640  1.00  0.00           H
ATOM    427  HB3 ALA A  29      60.980  40.000  56.430  1.00  0.00           H
ATOM    428  C   ALA A  29      57.620  39.930  56.070  1.00  0.00           C
ATOM    429  O   ALA A  29      57.120  39.260  55.160  1.00  0.00           O
ATOM    430  N   ALA A  30      57.000  41.020  56.540  1.00  0.00           N
ATOM    431  HN  ALA A  30      57.360  41.500  57.340  1.00  0.00           H
ATOM    432  CA  ALA A  30      55.870  41.560  55.850  1.00  0.00           C
ATOM    433  HA  ALA A  30      55.350  40.750  55.350  1.00  0.00           H
ATOM    434  CB  ALA A  30      54.940  42.300  56.820  1.00  0.00           C
ATOM    435  HB1 ALA A  30      54.370  41.520  57.360  1.00  0.00           H
ATOM    436  HB2 ALA A  30      55.520  42.830  57.610  1.00  0.00           H
ATOM    437  HB3 ALA A  30      54.270  43.010  56.290  1.00  0.00           H
ATOM    438  C   ALA A  30      56.210  42.440  54.690  1.00  0.00           C
ATOM    439  O   ALA A  30      56.210  43.670  54.770  1.00  0.00           O
ATOM    440  N   GLY A  31      56.340  41.900  53.470  1.00  0.00           N
ATOM    441  HN  GLY A  31      56.390  40.910  53.360  1.00  0.00           H
ATOM    442  CA  GLY A  31      56.620  42.650  52.280  1.00  0.00           C
ATOM    443  HA1 GLY A  31      56.150  43.630  52.280  1.00  0.00           H
ATOM    444  HA2 GLY A  31      57.650  42.780  52.000  1.00  0.00           H
ATOM    445  C   GLY A  31      55.950  42.040  51.100  1.00  0.00           C
ATOM    446  O   GLY A  31      56.390  42.330  49.990  1.00  0.00           O
ATOM    447  N   LYS A  32      55.000  41.100  51.290  1.00  0.00           N
ATOM    448  HN  LYS A  32      54.680  40.780  52.180  1.00  0.00           H
ATOM    449  CA  LYS A  32      54.300  40.440  50.230  1.00  0.00           C
ATOM    450  HA  LYS A  32      55.100  40.020  49.640  1.00  0.00           H
ATOM    451  CB  LYS A  32      53.500  39.190  50.650  1.00  0.00           C
ATOM    452  HB1 LYS A  32      52.880  39.100  49.740  1.00  0.00           H
ATOM    453  HB2 LYS A  32      52.800  39.270  51.510  1.00  0.00           H
ATOM    454  CG  LYS A  32      54.470  38.020  50.870  1.00  0.00           C
ATOM    455  HG1 LYS A  32      55.120  38.010  49.970  1.00  0.00           H
ATOM    456  HG2 LYS A  32      53.720  37.210  50.960  1.00  0.00           H
ATOM    457  CD  LYS A  32      55.230  38.070  52.190  1.00  0.00           C
ATOM    458  HD1 LYS A  32      56.020  38.860  52.140  1.00  0.00           H
ATOM    459  HD2 LYS A  32      54.540  38.230  53.050  1.00  0.00           H
ATOM    460  CE  LYS A  32      56.090  36.820  52.440  1.00  0.00           C
ATOM    461  HE1 LYS A  32      56.990  36.780  51.790  1.00  0.00           H
ATOM    462  HE2 LYS A  32      55.490  35.900  52.290  1.00  0.00           H
ATOM    463  NZ  LYS A  32      56.550  36.680  53.840  1.00  0.00           N
ATOM    464  HZ1 LYS A  32      57.400  36.080  53.830  1.00  0.00           H
ATOM    465  HZ2 LYS A  32      56.830  37.630  54.140  1.00  0.00           H
ATOM    466  HZ3 LYS A  32      55.830  36.250  54.450  1.00  0.00           H
ATOM    467  C   LYS A  32      53.390  41.380  49.520  1.00  0.00           C
ATOM    468  O   LYS A  32      52.670  42.190  50.100  1.00  0.00           O
ATOM    469  N   THR A  33      53.300  41.300  48.180  1.00  0.00           N
ATOM    470  HN  THR A  33      53.960  40.800  47.620  1.00  0.00           H
ATOM    471  CA  THR A  33      52.380  42.060  47.390  1.00  0.00           C
ATOM    472  HA  THR A  33      52.420  43.080  47.730  1.00  0.00           H
ATOM    473  CB  THR A  33      52.830  42.170  45.970  1.00  0.00           C
ATOM    474  HB  THR A  33      52.040  42.700  45.390  1.00  0.00           H
ATOM    475  OG1 THR A  33      53.130  40.920  45.370  1.00  0.00           O
ATOM    476  HG1 THR A  33      52.980  40.980  44.420  1.00  0.00           H
ATOM    477  CG2 THR A  33      54.060  43.090  45.800  1.00  0.00           C
ATOM    478 HG21 THR A  33      54.590  43.220  44.840  1.00  0.00           H
ATOM    479 HG22 THR A  33      53.840  44.140  46.100  1.00  0.00           H
ATOM    480 HG23 THR A  33      54.860  42.670  46.440  1.00  0.00           H
ATOM    481  C   THR A  33      50.930  41.690  47.400  1.00  0.00           C
ATOM    482  O   THR A  33      50.020  42.520  47.430  1.00  0.00           O
ATOM    483  N   LYS A  34      50.640  40.380  47.300  1.00  0.00           N
ATOM    484  HN  LYS A  34      51.410  39.770  47.150  1.00  0.00           H
ATOM    485  CA  LYS A  34      49.360  39.810  47.570  1.00  0.00           C
ATOM    486  HA  LYS A  34      48.610  40.180  46.900  1.00  0.00           H
ATOM    487  CB  LYS A  34      49.380  38.300  47.260  1.00  0.00           C
ATOM    488  HB1 LYS A  34      48.480  37.700  47.530  1.00  0.00           H
ATOM    489  HB2 LYS A  34      50.070  37.850  48.010  1.00  0.00           H
ATOM    490  CG  LYS A  34      49.750  37.920  45.830  1.00  0.00           C
ATOM    491  HG1 LYS A  34      50.040  36.850  45.760  1.00  0.00           H
ATOM    492  HG2 LYS A  34      50.640  38.480  45.460  1.00  0.00           H
ATOM    493  CD  LYS A  34      48.600  38.070  44.820  1.00  0.00           C
ATOM    494  HD1 LYS A  34      48.440  39.140  44.590  1.00  0.00           H
ATOM    495  HD2 LYS A  34      48.970  37.670  43.850  1.00  0.00           H
ATOM    496  CE  LYS A  34      47.250  37.450  45.190  1.00  0.00           C
ATOM    497  HE1 LYS A  34      46.870  37.900  46.130  1.00  0.00           H
ATOM    498  HE2 LYS A  34      47.430  36.360  45.230  1.00  0.00           H
ATOM    499  NZ  LYS A  34      46.250  37.740  44.130  1.00  0.00           N
ATOM    500  HZ1 LYS A  34      45.890  38.710  44.140  1.00  0.00           H
ATOM    501  HZ2 LYS A  34      46.720  37.640  43.210  1.00  0.00           H
ATOM    502  HZ3 LYS A  34      45.460  37.070  44.080  1.00  0.00           H
ATOM    503  C   LYS A  34      48.830  40.090  48.930  1.00  0.00           C
ATOM    504  O   LYS A  34      49.470  39.800  49.940  1.00  0.00           O
ATOM    505  N   GLU A  35      47.580  40.590  48.980  1.00  0.00           N
ATOM    506  HN  GLU A  35      47.080  40.880  48.160  1.00  0.00           H
ATOM    507  CA  GLU A  35      46.770  40.840  50.130  1.00  0.00           C
ATOM    508  HA  GLU A  35      47.370  41.320  50.900  1.00  0.00           H
ATOM    509  CB  GLU A  35      45.520  41.650  49.780  1.00  0.00           C
ATOM    510  HB1 GLU A  35      45.040  41.990  50.720  1.00  0.00           H
ATOM    511  HB2 GLU A  35      44.810  41.040  49.180  1.00  0.00           H
ATOM    512  CG  GLU A  35      45.780  42.820  48.820  1.00  0.00           C
ATOM    513  HG1 GLU A  35      45.990  42.470  47.790  1.00  0.00           H
ATOM    514  HG2 GLU A  35      46.670  43.430  49.100  1.00  0.00           H
ATOM    515  CD  GLU A  35      44.570  43.740  48.830  1.00  0.00           C
ATOM    516  OE1 GLU A  35      44.370  44.630  49.700  1.00  0.00           O
ATOM    517  OE2 GLU A  35      43.730  43.510  47.920  1.00  0.00           O
ATOM    518  C   GLU A  35      46.310  39.610  50.840  1.00  0.00           C
ATOM    519  O   GLU A  35      45.320  38.950  50.540  1.00  0.00           O
ATOM    520  N   GLY A  36      47.070  39.150  51.850  1.00  0.00           N
ATOM    521  HN  GLY A  36      47.750  39.830  52.120  1.00  0.00           H
ATOM    522  CA  GLY A  36      46.900  38.010  52.690  1.00  0.00           C
ATOM    523  HA1 GLY A  36      46.000  38.300  53.220  1.00  0.00           H
ATOM    524  HA2 GLY A  36      46.680  37.140  52.090  1.00  0.00           H
ATOM    525  C   GLY A  36      48.030  37.820  53.640  1.00  0.00           C
ATOM    526  O   GLY A  36      48.340  38.720  54.420  1.00  0.00           O
ATOM    527  N   VAL A  37      48.680  36.640  53.580  1.00  0.00           N
ATOM    528  HN  VAL A  37      48.240  35.940  53.020  1.00  0.00           H
ATOM    529  CA  VAL A  37      49.850  36.260  54.300  1.00  0.00           C
ATOM    530  HA  VAL A  37      49.560  36.380  55.330  1.00  0.00           H
ATOM    531  CB  VAL A  37      50.210  34.820  54.100  1.00  0.00           C
ATOM    532  HB  VAL A  37      51.190  34.570  54.550  1.00  0.00           H
ATOM    533  CG1 VAL A  37      49.250  33.960  54.940  1.00  0.00           C
ATOM    534 HG11 VAL A  37      49.180  34.450  55.940  1.00  0.00           H
ATOM    535 HG12 VAL A  37      48.230  33.920  54.500  1.00  0.00           H
ATOM    536 HG13 VAL A  37      49.600  32.930  55.160  1.00  0.00           H
ATOM    537  CG2 VAL A  37      50.250  34.420  52.610  1.00  0.00           C
ATOM    538 HG21 VAL A  37      49.210  34.590  52.280  1.00  0.00           H
ATOM    539 HG22 VAL A  37      50.990  35.030  52.040  1.00  0.00           H
ATOM    540 HG23 VAL A  37      50.520  33.350  52.480  1.00  0.00           H
ATOM    541  C   VAL A  37      51.040  37.150  54.160  1.00  0.00           C
ATOM    542  O   VAL A  37      51.700  37.400  53.150  1.00  0.00           O
ATOM    543  N   LEU A  38      51.370  37.890  55.230  1.00  0.00           N
ATOM    544  HN  LEU A  38      50.700  37.760  55.960  1.00  0.00           H
ATOM    545  CA  LEU A  38      52.460  38.790  55.440  1.00  0.00           C
ATOM    546  HA  LEU A  38      52.190  39.350  56.320  1.00  0.00           H
ATOM    547  CB  LEU A  38      53.740  37.980  55.740  1.00  0.00           C
ATOM    548  HB1 LEU A  38      54.560  38.680  56.000  1.00  0.00           H
ATOM    549  HB2 LEU A  38      54.130  37.330  54.930  1.00  0.00           H
ATOM    550  CG  LEU A  38      53.620  37.070  56.970  1.00  0.00           C
ATOM    551  HG  LEU A  38      52.780  36.380  56.750  1.00  0.00           H
ATOM    552  CD1 LEU A  38      54.920  36.300  57.240  1.00  0.00           C
ATOM    553 HD11 LEU A  38      55.730  36.970  56.900  1.00  0.00           H
ATOM    554 HD12 LEU A  38      55.020  36.190  58.340  1.00  0.00           H
ATOM    555 HD13 LEU A  38      55.040  35.310  56.740  1.00  0.00           H
ATOM    556  CD2 LEU A  38      53.090  37.730  58.260  1.00  0.00           C
ATOM    557 HD21 LEU A  38      53.780  38.520  58.620  1.00  0.00           H
ATOM    558 HD22 LEU A  38      52.100  38.210  58.110  1.00  0.00           H
ATOM    559 HD23 LEU A  38      53.090  37.020  59.110  1.00  0.00           H
ATOM    560  C   LEU A  38      52.450  39.970  54.540  1.00  0.00           C
ATOM    561  O   LEU A  38      53.450  40.460  53.990  1.00  0.00           O
ATOM    562  N   TYR A  39      51.280  40.560  54.260  1.00  0.00           N
ATOM    563  HN  TYR A  39      50.470  40.210  54.720  1.00  0.00           H
ATOM    564  CA  TYR A  39      51.050  41.550  53.260  1.00  0.00           C
ATOM    565  HA  TYR A  39      51.540  41.160  52.380  1.00  0.00           H
ATOM    566  CB  TYR A  39      49.530  41.730  53.100  1.00  0.00           C
ATOM    567  HB1 TYR A  39      49.070  41.810  54.110  1.00  0.00           H
ATOM    568  HB2 TYR A  39      49.070  40.810  52.660  1.00  0.00           H
ATOM    569  CG  TYR A  39      49.030  42.830  52.230  1.00  0.00           C
ATOM    570  CD1 TYR A  39      48.080  43.720  52.670  1.00  0.00           C
ATOM    571  HD1 TYR A  39      47.820  43.510  53.700  1.00  0.00           H
ATOM    572  CE1 TYR A  39      47.730  44.820  51.920  1.00  0.00           C
ATOM    573  HE1 TYR A  39      47.050  45.610  52.190  1.00  0.00           H
ATOM    574  CZ  TYR A  39      48.320  44.930  50.680  1.00  0.00           C
ATOM    575  OH  TYR A  39      48.020  45.940  49.740  1.00  0.00           O
ATOM    576  HH  TYR A  39      47.410  46.500  50.220  1.00  0.00           H
ATOM    577  CD2 TYR A  39      49.480  42.870  50.930  1.00  0.00           C
ATOM    578  HD2 TYR A  39      50.140  42.140  50.500  1.00  0.00           H
ATOM    579  CE2 TYR A  39      49.160  43.970  50.170  1.00  0.00           C
ATOM    580  HE2 TYR A  39      49.570  44.110  49.180  1.00  0.00           H
ATOM    581  C   TYR A  39      51.660  42.870  53.570  1.00  0.00           C
ATOM    582  O   TYR A  39      51.700  43.290  54.730  1.00  0.00           O
ATOM    583  N   VAL A  40      52.230  43.620  52.610  1.00  0.00           N
ATOM    584  HN  VAL A  40      52.170  43.460  51.630  1.00  0.00           H
ATOM    585  CA  VAL A  40      53.010  44.810  52.780  1.00  0.00           C
ATOM    586  HA  VAL A  40      53.750  44.620  53.550  1.00  0.00           H
ATOM    587  CB  VAL A  40      53.770  45.190  51.550  1.00  0.00           C
ATOM    588  HB  VAL A  40      54.180  44.290  51.040  1.00  0.00           H
ATOM    589  CG1 VAL A  40      52.880  45.780  50.440  1.00  0.00           C
ATOM    590 HG11 VAL A  40      52.090  45.110  50.050  1.00  0.00           H
ATOM    591 HG12 VAL A  40      52.500  46.780  50.750  1.00  0.00           H
ATOM    592 HG13 VAL A  40      53.410  45.910  49.480  1.00  0.00           H
ATOM    593  CG2 VAL A  40      54.980  46.080  51.880  1.00  0.00           C
ATOM    594 HG21 VAL A  40      54.520  47.080  52.020  1.00  0.00           H
ATOM    595 HG22 VAL A  40      55.590  45.760  52.750  1.00  0.00           H
ATOM    596 HG23 VAL A  40      55.690  46.170  51.020  1.00  0.00           H
ATOM    597  C   VAL A  40      52.260  46.000  53.250  1.00  0.00           C
ATOM    598  O   VAL A  40      52.800  46.900  53.900  1.00  0.00           O
ATOM    599  N   GLY A  41      50.930  46.040  53.020  1.00  0.00           N
ATOM    600  HN  GLY A  41      50.610  45.190  52.610  1.00  0.00           H
ATOM    601  CA  GLY A  41      49.980  46.980  53.530  1.00  0.00           C
ATOM    602  HA1 GLY A  41      48.960  46.630  53.520  1.00  0.00           H
ATOM    603  HA2 GLY A  41      50.300  47.320  54.510  1.00  0.00           H
ATOM    604  C   GLY A  41      49.800  48.210  52.710  1.00  0.00           C
ATOM    605  O   GLY A  41      48.750  48.810  52.480  1.00  0.00           O
ATOM    606  N   SER A  42      50.930  48.800  52.280  1.00  0.00           N
ATOM    607  HN  SER A  42      51.760  48.410  52.660  1.00  0.00           H
ATOM    608  CA  SER A  42      51.000  49.730  51.200  1.00  0.00           C
ATOM    609  HA  SER A  42      50.410  50.600  51.460  1.00  0.00           H
ATOM    610  CB  SER A  42      52.460  50.220  51.150  1.00  0.00           C
ATOM    611  HB1 SER A  42      52.520  51.030  50.400  1.00  0.00           H
ATOM    612  HB2 SER A  42      53.240  49.470  50.900  1.00  0.00           H
ATOM    613  OG  SER A  42      52.910  50.620  52.430  1.00  0.00           O
ATOM    614  HG1 SER A  42      52.320  51.320  52.730  1.00  0.00           H
ATOM    615  C   SER A  42      50.560  49.150  49.900  1.00  0.00           C
ATOM    616  O   SER A  42      51.250  48.320  49.320  1.00  0.00           O
ATOM    617  N   LYS A  43      49.320  49.490  49.490  1.00  0.00           N
ATOM    618  HN  LYS A  43      48.850  49.960  50.240  1.00  0.00           H
ATOM    619  CA  LYS A  43      48.740  49.200  48.220  1.00  0.00           C
ATOM    620  HA  LYS A  43      49.340  48.450  47.730  1.00  0.00           H
ATOM    621  CB  LYS A  43      47.240  48.880  48.360  1.00  0.00           C
ATOM    622  HB1 LYS A  43      46.640  49.820  48.470  1.00  0.00           H
ATOM    623  HB2 LYS A  43      47.120  48.270  49.280  1.00  0.00           H
ATOM    624  CG  LYS A  43      46.820  48.060  47.140  1.00  0.00           C
ATOM    625  HG1 LYS A  43      47.480  47.170  47.050  1.00  0.00           H
ATOM    626  HG2 LYS A  43      46.930  48.740  46.270  1.00  0.00           H
ATOM    627  CD  LYS A  43      45.350  47.620  47.200  1.00  0.00           C
ATOM    628  HD1 LYS A  43      45.260  47.170  48.220  1.00  0.00           H
ATOM    629  HD2 LYS A  43      44.650  48.470  47.080  1.00  0.00           H
ATOM    630  CE  LYS A  43      44.910  46.650  46.110  1.00  0.00           C
ATOM    631  HE1 LYS A  43      45.590  45.780  45.990  1.00  0.00           H
ATOM    632  HE2 LYS A  43      44.940  47.140  45.110  1.00  0.00           H
ATOM    633  NZ  LYS A  43      43.570  46.120  46.420  1.00  0.00           N
ATOM    634  HZ1 LYS A  43      43.240  45.730  45.510  1.00  0.00           H
ATOM    635  HZ2 LYS A  43      43.640  45.350  47.120  1.00  0.00           H
ATOM    636  HZ3 LYS A  43      42.940  46.900  46.710  1.00  0.00           H
ATOM    637  C   LYS A  43      48.950  50.430  47.410  1.00  0.00           C
ATOM    638  O   LYS A  43      48.900  51.550  47.900  1.00  0.00           O
ATOM    639  N   THR A  44      49.390  50.210  46.150  1.00  0.00           N
ATOM    640  HN  THR A  44      49.390  49.250  45.880  1.00  0.00           H
ATOM    641  CA  THR A  44      49.680  51.130  45.100  1.00  0.00           C
ATOM    642  HA  THR A  44      50.590  51.610  45.450  1.00  0.00           H
ATOM    643  CB  THR A  44      50.040  50.610  43.740  1.00  0.00           C
ATOM    644  HB  THR A  44      50.030  51.480  43.030  1.00  0.00           H
ATOM    645  OG1 THR A  44      49.040  49.670  43.380  1.00  0.00           O
ATOM    646  HG1 THR A  44      49.320  48.920  43.920  1.00  0.00           H
ATOM    647  CG2 THR A  44      51.360  49.840  43.740  1.00  0.00           C
ATOM    648 HG21 THR A  44      51.250  48.860  44.260  1.00  0.00           H
ATOM    649 HG22 THR A  44      51.800  49.610  42.740  1.00  0.00           H
ATOM    650 HG23 THR A  44      52.090  50.500  44.250  1.00  0.00           H
ATOM    651  C   THR A  44      48.740  52.270  44.940  1.00  0.00           C
ATOM    652  O   THR A  44      47.520  52.130  44.800  1.00  0.00           O
ATOM    653  N   LYS A  45      49.250  53.520  44.840  1.00  0.00           N
ATOM    654  HN  LYS A  45      50.140  53.810  45.170  1.00  0.00           H
ATOM    655  CA  LYS A  45      48.420  54.640  44.540  1.00  0.00           C
ATOM    656  HA  LYS A  45      47.610  54.660  45.250  1.00  0.00           H
ATOM    657  CB  LYS A  45      49.230  55.930  44.780  1.00  0.00           C
ATOM    658  HB1 LYS A  45      50.100  56.100  44.120  1.00  0.00           H
ATOM    659  HB2 LYS A  45      49.590  55.620  45.790  1.00  0.00           H
ATOM    660  CG  LYS A  45      48.430  57.230  44.890  1.00  0.00           C
ATOM    661  HG1 LYS A  45      47.910  57.440  43.930  1.00  0.00           H
ATOM    662  HG2 LYS A  45      49.100  58.070  45.160  1.00  0.00           H
ATOM    663  CD  LYS A  45      47.370  57.170  45.980  1.00  0.00           C
ATOM    664  HD1 LYS A  45      46.600  56.390  45.770  1.00  0.00           H
ATOM    665  HD2 LYS A  45      47.890  56.940  46.940  1.00  0.00           H
ATOM    666  CE  LYS A  45      46.580  58.440  46.290  1.00  0.00           C
ATOM    667  HE1 LYS A  45      47.220  59.290  46.600  1.00  0.00           H
ATOM    668  HE2 LYS A  45      45.830  58.320  47.100  1.00  0.00           H
ATOM    669  NZ  LYS A  45      45.780  58.880  45.130  1.00  0.00           N
ATOM    670  HZ1 LYS A  45      44.990  59.470  45.450  1.00  0.00           H
ATOM    671  HZ2 LYS A  45      46.400  59.430  44.500  1.00  0.00           H
ATOM    672  HZ3 LYS A  45      45.280  58.130  44.610  1.00  0.00           H
ATOM    673  C   LYS A  45      47.700  54.660  43.230  1.00  0.00           C
ATOM    674  O   LYS A  45      48.320  54.780  42.170  1.00  0.00           O
ATOM    675  N   GLU A  46      46.360  54.610  43.200  1.00  0.00           N
ATOM    676  HN  GLU A  46      45.940  54.730  44.100  1.00  0.00           H
ATOM    677  CA  GLU A  46      45.470  54.310  42.120  1.00  0.00           C
ATOM    678  HA  GLU A  46      44.500  54.310  42.600  1.00  0.00           H
ATOM    679  CB  GLU A  46      45.400  55.390  41.030  1.00  0.00           C
ATOM    680  HB1 GLU A  46      44.990  54.890  40.130  1.00  0.00           H
ATOM    681  HB2 GLU A  46      46.430  55.720  40.770  1.00  0.00           H
ATOM    682  CG  GLU A  46      44.400  56.500  41.360  1.00  0.00           C
ATOM    683  HG1 GLU A  46      43.440  55.980  41.560  1.00  0.00           H
ATOM    684  HG2 GLU A  46      44.260  57.100  40.440  1.00  0.00           H
ATOM    685  CD  GLU A  46      44.730  57.400  42.550  1.00  0.00           C
ATOM    686  OE1 GLU A  46      44.180  57.350  43.680  1.00  0.00           O
ATOM    687  OE2 GLU A  46      45.500  58.350  42.260  1.00  0.00           O
ATOM    688  C   GLU A  46      45.460  52.920  41.580  1.00  0.00           C
ATOM    689  O   GLU A  46      44.760  52.620  40.620  1.00  0.00           O
ATOM    690  N   GLY A  47      46.250  52.000  42.170  1.00  0.00           N
ATOM    691  HN  GLY A  47      46.810  52.300  42.940  1.00  0.00           H
ATOM    692  CA  GLY A  47      46.380  50.660  41.700  1.00  0.00           C
ATOM    693  HA1 GLY A  47      46.600  50.130  42.610  1.00  0.00           H
ATOM    694  HA2 GLY A  47      45.440  50.310  41.300  1.00  0.00           H
ATOM    695  C   GLY A  47      47.410  50.520  40.630  1.00  0.00           C
ATOM    696  O   GLY A  47      47.390  49.530  39.890  1.00  0.00           O
ATOM    697  N   VAL A  48      48.340  51.490  40.500  1.00  0.00           N
ATOM    698  HN  VAL A  48      48.270  52.250  41.140  1.00  0.00           H
ATOM    699  CA  VAL A  48      49.320  51.470  39.460  1.00  0.00           C
ATOM    700  HA  VAL A  48      48.880  51.170  38.530  1.00  0.00           H
ATOM    701  CB  VAL A  48      49.860  52.860  39.290  1.00  0.00           C
ATOM    702  HB  VAL A  48      50.180  53.190  40.300  1.00  0.00           H
ATOM    703  CG1 VAL A  48      51.010  52.930  38.270  1.00  0.00           C
ATOM    704 HG11 VAL A  48      51.390  53.970  38.310  1.00  0.00           H
ATOM    705 HG12 VAL A  48      51.880  52.330  38.610  1.00  0.00           H
ATOM    706 HG13 VAL A  48      50.670  52.650  37.250  1.00  0.00           H
ATOM    707  CG2 VAL A  48      48.760  53.860  38.870  1.00  0.00           C
ATOM    708 HG21 VAL A  48      49.220  54.870  38.810  1.00  0.00           H
ATOM    709 HG22 VAL A  48      48.250  53.680  37.900  1.00  0.00           H
ATOM    710 HG23 VAL A  48      47.950  53.920  39.620  1.00  0.00           H
ATOM    711  C   VAL A  48      50.360  50.450  39.780  1.00  0.00           C
ATOM    712  O   VAL A  48      51.220  50.710  40.620  1.00  0.00           O
ATOM    713  N   VAL A  49      50.420  49.330  39.030  1.00  0.00           N
ATOM    714  HN  VAL A  49      49.710  49.210  38.340  1.00  0.00           H
ATOM    715  CA  VAL A  49      51.490  48.390  39.070  1.00  0.00           C
ATOM    716  HA  VAL A  49      52.230  48.810  39.740  1.00  0.00           H
ATOM    717  CB  VAL A  49      51.120  47.070  39.670  1.00  0.00           C
ATOM    718  HB  VAL A  49      51.990  46.410  39.470  1.00  0.00           H
ATOM    719  CG1 VAL A  49      50.960  47.260  41.190  1.00  0.00           C
ATOM    720 HG11 VAL A  49      50.340  46.440  41.620  1.00  0.00           H
ATOM    721 HG12 VAL A  49      51.980  47.300  41.620  1.00  0.00           H
ATOM    722 HG13 VAL A  49      50.310  48.120  41.470  1.00  0.00           H
ATOM    723  CG2 VAL A  49      49.870  46.400  39.090  1.00  0.00           C
ATOM    724 HG21 VAL A  49      48.980  47.070  39.130  1.00  0.00           H
ATOM    725 HG22 VAL A  49      49.960  46.100  38.020  1.00  0.00           H
ATOM    726 HG23 VAL A  49      49.540  45.500  39.650  1.00  0.00           H
ATOM    727  C   VAL A  49      52.200  48.190  37.770  1.00  0.00           C
ATOM    728  O   VAL A  49      53.410  48.400  37.700  1.00  0.00           O
ATOM    729  N   HIS A  50      51.500  47.950  36.650  1.00  0.00           N
ATOM    730  HN  HIS A  50      50.500  47.970  36.730  1.00  0.00           H
ATOM    731  CA  HIS A  50      52.090  47.620  35.390  1.00  0.00           C
ATOM    732  HA  HIS A  50      53.010  47.070  35.550  1.00  0.00           H
ATOM    733  CB  HIS A  50      51.130  46.810  34.490  1.00  0.00           C
ATOM    734  HB1 HIS A  50      51.730  46.750  33.560  1.00  0.00           H
ATOM    735  HB2 HIS A  50      50.210  47.390  34.270  1.00  0.00           H
ATOM    736  ND1 HIS A  50      52.090  44.580  34.960  1.00  0.00           N
ATOM    737  CG  HIS A  50      50.990  45.420  35.030  1.00  0.00           C
ATOM    738  CE1 HIS A  50      51.600  43.430  35.360  1.00  0.00           C
ATOM    739  HE1 HIS A  50      52.130  42.480  35.480  1.00  0.00           H
ATOM    740  NE2 HIS A  50      50.270  43.490  35.660  1.00  0.00           N
ATOM    741  HE2 HIS A  50      49.720  42.800  36.130  1.00  0.00           H
ATOM    742  CD2 HIS A  50      49.860  44.800  35.460  1.00  0.00           C
ATOM    743  HD2 HIS A  50      48.900  45.270  35.590  1.00  0.00           H
ATOM    744  C   HIS A  50      52.620  48.860  34.760  1.00  0.00           C
ATOM    745  O   HIS A  50      51.860  49.770  34.440  1.00  0.00           O
ATOM    746  N   GLY A  51      53.950  49.010  34.710  1.00  0.00           N
ATOM    747  HN  GLY A  51      54.530  48.300  35.100  1.00  0.00           H
ATOM    748  CA  GLY A  51      54.480  50.270  34.270  1.00  0.00           C
ATOM    749  HA1 GLY A  51      53.920  50.680  33.440  1.00  0.00           H
ATOM    750  HA2 GLY A  51      54.480  51.070  35.000  1.00  0.00           H
ATOM    751  C   GLY A  51      55.930  50.270  33.950  1.00  0.00           C
ATOM    752  O   GLY A  51      56.520  49.230  33.650  1.00  0.00           O
ATOM    753  N   VAL A  52      56.670  51.390  34.060  1.00  0.00           N
ATOM    754  HN  VAL A  52      56.250  52.260  34.300  1.00  0.00           H
ATOM    755  CA  VAL A  52      58.060  51.340  33.710  1.00  0.00           C
ATOM    756  HA  VAL A  52      58.350  50.300  33.640  1.00  0.00           H
ATOM    757  CB  VAL A  52      58.310  52.250  32.550  1.00  0.00           C
ATOM    758  HB  VAL A  52      58.090  53.310  32.780  1.00  0.00           H
ATOM    759  CG1 VAL A  52      59.710  52.080  31.930  1.00  0.00           C
ATOM    760 HG11 VAL A  52      60.110  51.040  31.950  1.00  0.00           H
ATOM    761 HG12 VAL A  52      59.770  52.400  30.860  1.00  0.00           H
ATOM    762 HG13 VAL A  52      60.410  52.650  32.570  1.00  0.00           H
ATOM    763  CG2 VAL A  52      57.280  51.920  31.450  1.00  0.00           C
ATOM    764 HG21 VAL A  52      57.240  50.840  31.190  1.00  0.00           H
ATOM    765 HG22 VAL A  52      56.350  52.350  31.890  1.00  0.00           H
ATOM    766 HG23 VAL A  52      57.570  52.470  30.530  1.00  0.00           H
ATOM    767  C   VAL A  52      58.770  51.850  34.920  1.00  0.00           C
ATOM    768  O   VAL A  52      58.430  52.780  35.640  1.00  0.00           O
ATOM    769  N   ALA A  53      59.930  51.250  35.250  1.00  0.00           N
ATOM    770  HN  ALA A  53      60.310  50.470  34.770  1.00  0.00           H
ATOM    771  CA  ALA A  53      60.720  51.740  36.340  1.00  0.00           C
ATOM    772  HA  ALA A  53      60.140  52.040  37.200  1.00  0.00           H
ATOM    773  CB  ALA A  53      61.570  50.600  36.930  1.00  0.00           C
ATOM    774  HB1 ALA A  53      62.010  50.920  37.900  1.00  0.00           H
ATOM    775  HB2 ALA A  53      60.930  49.730  37.160  1.00  0.00           H
ATOM    776  HB3 ALA A  53      62.340  50.270  36.200  1.00  0.00           H
ATOM    777  C   ALA A  53      61.500  52.940  35.930  1.00  0.00           C
ATOM    778  O   ALA A  53      61.930  53.260  34.820  1.00  0.00           O
ATOM    779  N   THR A  54      61.690  53.810  36.940  1.00  0.00           N
ATOM    780  HN  THR A  54      61.340  53.560  37.840  1.00  0.00           H
ATOM    781  CA  THR A  54      62.510  54.980  36.810  1.00  0.00           C
ATOM    782  HA  THR A  54      62.380  55.340  35.800  1.00  0.00           H
ATOM    783  CB  THR A  54      62.140  56.040  37.810  1.00  0.00           C
ATOM    784  HB  THR A  54      62.970  56.760  37.970  1.00  0.00           H
ATOM    785  OG1 THR A  54      61.840  55.490  39.080  1.00  0.00           O
ATOM    786  HG1 THR A  54      60.910  55.670  39.200  1.00  0.00           H
ATOM    787  CG2 THR A  54      61.000  56.910  37.270  1.00  0.00           C
ATOM    788 HG21 THR A  54      60.120  56.240  37.270  1.00  0.00           H
ATOM    789 HG22 THR A  54      60.730  57.640  38.070  1.00  0.00           H
ATOM    790 HG23 THR A  54      61.220  57.550  36.380  1.00  0.00           H
ATOM    791  C   THR A  54      63.970  54.680  36.840  1.00  0.00           C
ATOM    792  O   THR A  54      64.320  53.510  36.910  1.00  0.00           O
ATOM    793  N   VAL A  55      64.860  55.680  36.710  1.00  0.00           N
ATOM    794  HN  VAL A  55      64.620  56.640  36.610  1.00  0.00           H
ATOM    795  CA  VAL A  55      66.270  55.470  36.810  1.00  0.00           C
ATOM    796  HA  VAL A  55      66.470  54.740  36.040  1.00  0.00           H
ATOM    797  CB  VAL A  55      67.150  56.590  36.340  1.00  0.00           C
ATOM    798  HB  VAL A  55      68.120  56.140  36.070  1.00  0.00           H
ATOM    799  CG1 VAL A  55      66.600  57.240  35.050  1.00  0.00           C
ATOM    800 HG11 VAL A  55      67.330  58.020  34.740  1.00  0.00           H
ATOM    801 HG12 VAL A  55      66.420  56.470  34.280  1.00  0.00           H
ATOM    802 HG13 VAL A  55      65.680  57.840  35.220  1.00  0.00           H
ATOM    803  CG2 VAL A  55      67.350  57.670  37.420  1.00  0.00           C
ATOM    804 HG21 VAL A  55      67.880  57.320  38.340  1.00  0.00           H
ATOM    805 HG22 VAL A  55      68.070  58.380  36.960  1.00  0.00           H
ATOM    806 HG23 VAL A  55      66.420  58.170  37.760  1.00  0.00           H
ATOM    807  C   VAL A  55      66.780  54.950  38.110  1.00  0.00           C
ATOM    808  O   VAL A  55      66.330  55.260  39.210  1.00  0.00           O
ATOM    809  N   ALA A  56      67.840  54.120  38.050  1.00  0.00           N
ATOM    810  HN  ALA A  56      68.280  54.060  37.150  1.00  0.00           H
ATOM    811  CA  ALA A  56      68.480  53.520  39.170  1.00  0.00           C
ATOM    812  HA  ALA A  56      67.790  52.870  39.690  1.00  0.00           H
ATOM    813  CB  ALA A  56      69.590  52.570  38.680  1.00  0.00           C
ATOM    814  HB1 ALA A  56      70.510  52.990  38.210  1.00  0.00           H
ATOM    815  HB2 ALA A  56      69.910  51.910  39.510  1.00  0.00           H
ATOM    816  HB3 ALA A  56      69.100  51.900  37.940  1.00  0.00           H
ATOM    817  C   ALA A  56      69.180  54.470  40.080  1.00  0.00           C
ATOM    818  O   ALA A  56      69.880  55.430  39.750  1.00  0.00           O
ATOM    819  N   GLU A  57      69.050  54.290  41.410  1.00  0.00           N
ATOM    820  HN  GLU A  57      68.700  53.420  41.730  1.00  0.00           H
ATOM    821  CA  GLU A  57      69.580  55.120  42.450  1.00  0.00           C
ATOM    822  HA  GLU A  57      69.520  56.180  42.250  1.00  0.00           H
ATOM    823  CB  GLU A  57      68.710  55.010  43.710  1.00  0.00           C
ATOM    824  HB1 GLU A  57      68.830  53.970  44.070  1.00  0.00           H
ATOM    825  HB2 GLU A  57      67.650  54.960  43.400  1.00  0.00           H
ATOM    826  CG  GLU A  57      68.930  56.110  44.760  1.00  0.00           C
ATOM    827  HG1 GLU A  57      68.360  57.000  44.390  1.00  0.00           H
ATOM    828  HG2 GLU A  57      70.010  56.350  44.860  1.00  0.00           H
ATOM    829  CD  GLU A  57      68.310  55.660  46.070  1.00  0.00           C
ATOM    830  OE1 GLU A  57      67.090  55.890  46.250  1.00  0.00           O
ATOM    831  OE2 GLU A  57      69.030  55.180  46.990  1.00  0.00           O
ATOM    832  C   GLU A  57      70.990  54.810  42.810  1.00  0.00           C
ATOM    833  O   GLU A  57      71.820  55.720  42.780  1.00  0.00           O
ATOM    834  N   LYS A  58      71.390  53.550  43.030  1.00  0.00           N
ATOM    835  HN  LYS A  58      70.680  52.850  43.130  1.00  0.00           H
ATOM    836  CA  LYS A  58      72.740  53.070  43.030  1.00  0.00           C
ATOM    837  HA  LYS A  58      73.300  53.870  43.470  1.00  0.00           H
ATOM    838  CB  LYS A  58      72.990  51.800  43.860  1.00  0.00           C
ATOM    839  HB1 LYS A  58      74.010  51.390  43.720  1.00  0.00           H
ATOM    840  HB2 LYS A  58      72.250  51.040  43.510  1.00  0.00           H
ATOM    841  CG  LYS A  58      72.830  52.070  45.350  1.00  0.00           C
ATOM    842  HG1 LYS A  58      73.550  52.840  45.700  1.00  0.00           H
ATOM    843  HG2 LYS A  58      73.080  51.080  45.780  1.00  0.00           H
ATOM    844  CD  LYS A  58      71.420  52.390  45.870  1.00  0.00           C
ATOM    845  HD1 LYS A  58      71.210  53.470  45.710  1.00  0.00           H
ATOM    846  HD2 LYS A  58      70.630  51.860  45.300  1.00  0.00           H
ATOM    847  CE  LYS A  58      71.190  52.050  47.350  1.00  0.00           C
ATOM    848  HE1 LYS A  58      71.920  52.560  48.010  1.00  0.00           H
ATOM    849  HE2 LYS A  58      71.290  50.950  47.320  1.00  0.00           H
ATOM    850  NZ  LYS A  58      69.830  52.550  47.680  1.00  0.00           N
ATOM    851  HZ1 LYS A  58      69.740  53.570  47.520  1.00  0.00           H
ATOM    852  HZ2 LYS A  58      69.060  52.130  47.120  1.00  0.00           H
ATOM    853  HZ3 LYS A  58      69.610  52.230  48.640  1.00  0.00           H
ATOM    854  C   LYS A  58      73.380  52.810  41.700  1.00  0.00           C
ATOM    855  O   LYS A  58      72.890  52.090  40.830  1.00  0.00           O
ATOM    856  N   THR A  59      74.620  53.300  41.590  1.00  0.00           N
ATOM    857  HN  THR A  59      74.870  54.010  42.250  1.00  0.00           H
ATOM    858  CA  THR A  59      75.480  53.010  40.480  1.00  0.00           C
ATOM    859  HA  THR A  59      74.880  52.950  39.580  1.00  0.00           H
ATOM    860  CB  THR A  59      76.410  54.110  40.080  1.00  0.00           C
ATOM    861  HB  THR A  59      77.080  53.790  39.250  1.00  0.00           H
ATOM    862  OG1 THR A  59      77.300  54.470  41.120  1.00  0.00           O
ATOM    863  HG1 THR A  59      76.700  54.690  41.840  1.00  0.00           H
ATOM    864  CG2 THR A  59      75.620  55.360  39.650  1.00  0.00           C
ATOM    865 HG21 THR A  59      76.310  56.150  39.270  1.00  0.00           H
ATOM    866 HG22 THR A  59      75.030  55.150  38.740  1.00  0.00           H
ATOM    867 HG23 THR A  59      75.000  55.850  40.430  1.00  0.00           H
ATOM    868  C   THR A  59      76.240  51.740  40.650  1.00  0.00           C
ATOM    869  O   THR A  59      76.200  51.120  41.710  1.00  0.00           O
ATOM    870  N   LYS A  60      76.980  51.320  39.610  1.00  0.00           N
ATOM    871  HN  LYS A  60      77.070  51.850  38.770  1.00  0.00           H
ATOM    872  CA  LYS A  60      77.920  50.240  39.610  1.00  0.00           C
ATOM    873  HA  LYS A  60      77.370  49.330  39.800  1.00  0.00           H
ATOM    874  CB  LYS A  60      78.640  50.100  38.260  1.00  0.00           C
ATOM    875  HB1 LYS A  60      78.980  51.090  37.880  1.00  0.00           H
ATOM    876  HB2 LYS A  60      77.870  49.790  37.520  1.00  0.00           H
ATOM    877  CG  LYS A  60      79.780  49.080  38.320  1.00  0.00           C
ATOM    878  HG1 LYS A  60      79.370  48.120  38.680  1.00  0.00           H
ATOM    879  HG2 LYS A  60      80.640  49.370  38.960  1.00  0.00           H
ATOM    880  CD  LYS A  60      80.480  48.790  36.990  1.00  0.00           C
ATOM    881  HD1 LYS A  60      80.910  47.770  37.120  1.00  0.00           H
ATOM    882  HD2 LYS A  60      79.620  48.730  36.290  1.00  0.00           H
ATOM    883  CE  LYS A  60      81.550  49.800  36.580  1.00  0.00           C
ATOM    884  HE1 LYS A  60      82.300  49.910  37.390  1.00  0.00           H
ATOM    885  HE2 LYS A  60      81.060  50.800  36.540  1.00  0.00           H
ATOM    886  NZ  LYS A  60      82.220  49.280  35.370  1.00  0.00           N
ATOM    887  HZ1 LYS A  60      81.560  49.050  34.600  1.00  0.00           H
ATOM    888  HZ2 LYS A  60      82.690  50.100  34.940  1.00  0.00           H
ATOM    889  HZ3 LYS A  60      82.930  48.550  35.560  1.00  0.00           H
ATOM    890  C   LYS A  60      78.900  50.410  40.720  1.00  0.00           C
ATOM    891  O   LYS A  60      79.280  49.450  41.390  1.00  0.00           O
ATOM    892  N   GLU A  61      79.410  51.630  40.920  1.00  0.00           N
ATOM    893  HN  GLU A  61      79.180  52.350  40.270  1.00  0.00           H
ATOM    894  CA  GLU A  61      80.340  51.990  41.950  1.00  0.00           C
ATOM    895  HA  GLU A  61      81.140  51.270  41.990  1.00  0.00           H
ATOM    896  CB  GLU A  61      80.930  53.380  41.660  1.00  0.00           C
ATOM    897  HB1 GLU A  61      80.150  54.170  41.740  1.00  0.00           H
ATOM    898  HB2 GLU A  61      81.350  53.320  40.630  1.00  0.00           H
ATOM    899  CG  GLU A  61      81.980  53.810  42.700  1.00  0.00           C
ATOM    900  HG1 GLU A  61      82.570  52.930  43.020  1.00  0.00           H
ATOM    901  HG2 GLU A  61      81.470  54.210  43.610  1.00  0.00           H
ATOM    902  CD  GLU A  61      83.050  54.700  42.080  1.00  0.00           C
ATOM    903  OE1 GLU A  61      84.250  54.360  42.250  1.00  0.00           O
ATOM    904  OE2 GLU A  61      82.720  55.700  41.390  1.00  0.00           O
ATOM    905  C   GLU A  61      79.830  51.880  43.340  1.00  0.00           C
ATOM    906  O   GLU A  61      80.600  51.420  44.180  1.00  0.00           O
ATOM    907  N   GLN A  62      78.500  51.990  43.520  1.00  0.00           N
ATOM    908  HN  GLN A  62      77.840  52.100  42.780  1.00  0.00           H
ATOM    909  CA  GLN A  62      77.750  51.990  44.740  1.00  0.00           C
ATOM    910  HA  GLN A  62      78.390  52.150  45.600  1.00  0.00           H
ATOM    911  CB  GLN A  62      76.650  53.050  44.620  1.00  0.00           C
ATOM    912  HB1 GLN A  62      75.770  52.880  45.280  1.00  0.00           H
ATOM    913  HB2 GLN A  62      76.300  52.930  43.570  1.00  0.00           H
ATOM    914  CG  GLN A  62      77.050  54.470  45.010  1.00  0.00           C
ATOM    915  HG1 GLN A  62      78.140  54.660  44.960  1.00  0.00           H
ATOM    916  HG2 GLN A  62      76.740  54.640  46.060  1.00  0.00           H
ATOM    917  CD  GLN A  62      76.390  55.540  44.140  1.00  0.00           C
ATOM    918  OE1 GLN A  62      75.510  55.280  43.320  1.00  0.00           O
ATOM    919  NE2 GLN A  62      76.950  56.770  44.240  1.00  0.00           N
ATOM    920 HE21 GLN A  62      77.300  57.030  45.140  1.00  0.00           H
ATOM    921 HE22 GLN A  62      76.790  57.460  43.520  1.00  0.00           H
ATOM    922  C   GLN A  62      77.170  50.650  45.000  1.00  0.00           C
ATOM    923  O   GLN A  62      76.400  50.530  45.950  1.00  0.00           O
ATOM    924  N   VAL A  63      77.580  49.630  44.210  1.00  0.00           N
ATOM    925  HN  VAL A  63      78.140  49.920  43.440  1.00  0.00           H
ATOM    926  CA  VAL A  63      77.450  48.230  44.420  1.00  0.00           C
ATOM    927  HA  VAL A  63      76.630  48.070  45.110  1.00  0.00           H
ATOM    928  CB  VAL A  63      77.140  47.500  43.150  1.00  0.00           C
ATOM    929  HB  VAL A  63      77.900  47.750  42.380  1.00  0.00           H
ATOM    930  CG1 VAL A  63      77.290  45.980  43.330  1.00  0.00           C
ATOM    931 HG11 VAL A  63      78.320  45.680  43.620  1.00  0.00           H
ATOM    932 HG12 VAL A  63      76.560  45.710  44.120  1.00  0.00           H
ATOM    933 HG13 VAL A  63      76.950  45.470  42.400  1.00  0.00           H
ATOM    934  CG2 VAL A  63      75.720  47.850  42.670  1.00  0.00           C
ATOM    935 HG21 VAL A  63      75.740  48.940  42.460  1.00  0.00           H
ATOM    936 HG22 VAL A  63      75.480  47.260  41.760  1.00  0.00           H
ATOM    937 HG23 VAL A  63      75.120  47.630  43.570  1.00  0.00           H
ATOM    938  C   VAL A  63      78.640  47.680  45.140  1.00  0.00           C
ATOM    939  O   VAL A  63      79.800  48.020  44.950  1.00  0.00           O
ATOM    940  N   THR A  64      78.310  46.910  46.180  1.00  0.00           N
ATOM    941  HN  THR A  64      77.390  46.610  46.440  1.00  0.00           H
ATOM    942  CA  THR A  64      79.360  46.370  46.990  1.00  0.00           C
ATOM    943  HA  THR A  64      80.200  46.200  46.330  1.00  0.00           H
ATOM    944  CB  THR A  64      79.590  47.300  48.140  1.00  0.00           C
ATOM    945  HB  THR A  64      79.500  48.350  47.780  1.00  0.00           H
ATOM    946  OG1 THR A  64      80.890  47.030  48.650  1.00  0.00           O
ATOM    947  HG1 THR A  64      81.450  47.180  47.890  1.00  0.00           H
ATOM    948  CG2 THR A  64      78.560  47.160  49.280  1.00  0.00           C
ATOM    949 HG21 THR A  64      78.820  47.910  50.060  1.00  0.00           H
ATOM    950 HG22 THR A  64      77.600  47.540  48.890  1.00  0.00           H
ATOM    951 HG23 THR A  64      78.520  46.150  49.740  1.00  0.00           H
ATOM    952  C   THR A  64      78.930  45.010  47.420  1.00  0.00           C
ATOM    953  O   THR A  64      77.770  44.620  47.240  1.00  0.00           O
ATOM    954  N   ASN A  65      79.840  44.180  47.960  1.00  0.00           N
ATOM    955  HN  ASN A  65      80.750  44.540  48.140  1.00  0.00           H
ATOM    956  CA  ASN A  65      79.720  42.800  48.300  1.00  0.00           C
ATOM    957  HA  ASN A  65      78.890  42.430  47.730  1.00  0.00           H
ATOM    958  CB  ASN A  65      80.900  41.980  47.750  1.00  0.00           C
ATOM    959  HB1 ASN A  65      81.790  42.480  48.190  1.00  0.00           H
ATOM    960  HB2 ASN A  65      81.110  41.990  46.660  1.00  0.00           H
ATOM    961  CG  ASN A  65      80.940  40.500  48.110  1.00  0.00           C
ATOM    962  OD1 ASN A  65      79.920  39.870  48.400  1.00  0.00           O
ATOM    963  ND2 ASN A  65      82.170  39.930  48.140  1.00  0.00           N
ATOM    964 HD21 ASN A  65      82.930  40.310  47.620  1.00  0.00           H
ATOM    965 HD22 ASN A  65      82.170  38.990  48.480  1.00  0.00           H
ATOM    966  C   ASN A  65      79.380  42.770  49.750  1.00  0.00           C
ATOM    967  O   ASN A  65      79.740  43.600  50.590  1.00  0.00           O
ATOM    968  N   VAL A  66      78.490  41.800  50.040  1.00  0.00           N
ATOM    969  HN  VAL A  66      78.310  41.080  49.370  1.00  0.00           H
ATOM    970  CA  VAL A  66      77.950  41.680  51.360  1.00  0.00           C
ATOM    971  HA  VAL A  66      78.360  42.370  52.080  1.00  0.00           H
ATOM    972  CB  VAL A  66      76.460  41.870  51.380  1.00  0.00           C
ATOM    973  HB  VAL A  66      76.130  41.910  52.440  1.00  0.00           H
ATOM    974  CG1 VAL A  66      76.250  43.270  50.770  1.00  0.00           C
ATOM    975 HG11 VAL A  66      76.490  43.230  49.680  1.00  0.00           H
ATOM    976 HG12 VAL A  66      75.270  43.770  50.910  1.00  0.00           H
ATOM    977 HG13 VAL A  66      76.990  43.950  51.250  1.00  0.00           H
ATOM    978  CG2 VAL A  66      75.630  40.820  50.630  1.00  0.00           C
ATOM    979 HG21 VAL A  66      75.970  40.730  49.580  1.00  0.00           H
ATOM    980 HG22 VAL A  66      75.700  39.840  51.160  1.00  0.00           H
ATOM    981 HG23 VAL A  66      74.570  41.150  50.570  1.00  0.00           H
ATOM    982  C   VAL A  66      78.270  40.320  51.870  1.00  0.00           C
ATOM    983  O   VAL A  66      78.080  39.260  51.270  1.00  0.00           O
ATOM    984  N   GLY A  67      78.920  40.180  53.040  1.00  0.00           N
ATOM    985  HN  GLY A  67      79.090  41.010  53.570  1.00  0.00           H
ATOM    986  CA  GLY A  67      79.350  38.980  53.680  1.00  0.00           C
ATOM    987  HA1 GLY A  67      78.490  38.490  54.110  1.00  0.00           H
ATOM    988  HA2 GLY A  67      79.930  38.340  53.030  1.00  0.00           H
ATOM    989  C   GLY A  67      80.150  39.340  54.890  1.00  0.00           C
ATOM    990  O   GLY A  67      79.890  40.350  55.550  1.00  0.00           O
ATOM    991  N   GLY A  68      81.250  38.610  55.110  1.00  0.00           N
ATOM    992  HN  GLY A  68      81.420  37.960  54.370  1.00  0.00           H
ATOM    993  CA  GLY A  68      82.070  38.650  56.280  1.00  0.00           C
ATOM    994  HA1 GLY A  68      81.540  38.920  57.180  1.00  0.00           H
ATOM    995  HA2 GLY A  68      82.470  37.650  56.380  1.00  0.00           H
ATOM    996  C   GLY A  68      83.210  39.610  56.170  1.00  0.00           C
ATOM    997  O   GLY A  68      84.400  39.280  56.220  1.00  0.00           O
ATOM    998  N   ALA A  69      82.880  40.890  55.940  1.00  0.00           N
ATOM    999  HN  ALA A  69      81.960  41.280  55.900  1.00  0.00           H
ATOM   1000  CA  ALA A  69      83.970  41.800  55.770  1.00  0.00           C
ATOM   1001  HA  ALA A  69      84.730  41.590  56.510  1.00  0.00           H
ATOM   1002  CB  ALA A  69      84.540  41.520  54.370  1.00  0.00           C
ATOM   1003  HB1 ALA A  69      85.440  42.140  54.160  1.00  0.00           H
ATOM   1004  HB2 ALA A  69      84.930  40.480  54.270  1.00  0.00           H
ATOM   1005  HB3 ALA A  69      83.770  41.620  53.580  1.00  0.00           H
ATOM   1006  C   ALA A  69      83.520  43.210  55.870  1.00  0.00           C
ATOM   1007  O   ALA A  69      82.320  43.470  55.920  1.00  0.00           O
ATOM   1008  N   VAL A  70      84.500  44.140  55.990  1.00  0.00           N
ATOM   1009  HN  VAL A  70      85.430  43.810  56.110  1.00  0.00           H
ATOM   1010  CA  VAL A  70      84.360  45.560  55.960  1.00  0.00           C
ATOM   1011  HA  VAL A  70      83.530  45.850  56.590  1.00  0.00           H
ATOM   1012  CB  VAL A  70      85.650  46.070  56.520  1.00  0.00           C
ATOM   1013  HB  VAL A  70      86.500  45.490  56.110  1.00  0.00           H
ATOM   1014  CG1 VAL A  70      86.010  47.540  56.250  1.00  0.00           C
ATOM   1015 HG11 VAL A  70      87.000  47.790  56.690  1.00  0.00           H
ATOM   1016 HG12 VAL A  70      86.040  47.640  55.140  1.00  0.00           H
ATOM   1017 HG13 VAL A  70      85.270  48.160  56.800  1.00  0.00           H
ATOM   1018  CG2 VAL A  70      85.560  45.670  58.000  1.00  0.00           C
ATOM   1019 HG21 VAL A  70      85.340  44.610  58.210  1.00  0.00           H
ATOM   1020 HG22 VAL A  70      86.500  45.950  58.530  1.00  0.00           H
ATOM   1021 HG23 VAL A  70      84.760  46.320  58.420  1.00  0.00           H
ATOM   1022  C   VAL A  70      84.020  46.160  54.640  1.00  0.00           C
ATOM   1023  O   VAL A  70      84.520  45.680  53.620  1.00  0.00           O
ATOM   1024  N   VAL A  71      83.050  47.090  54.590  1.00  0.00           N
ATOM   1025  HN  VAL A  71      82.560  47.240  55.450  1.00  0.00           H
ATOM   1026  CA  VAL A  71      82.620  47.710  53.380  1.00  0.00           C
ATOM   1027  HA  VAL A  71      82.410  46.800  52.840  1.00  0.00           H
ATOM   1028  CB  VAL A  71      81.270  48.370  53.450  1.00  0.00           C
ATOM   1029  HB  VAL A  71      80.600  47.630  53.930  1.00  0.00           H
ATOM   1030  CG1 VAL A  71      81.330  49.620  54.340  1.00  0.00           C
ATOM   1031 HG11 VAL A  71      80.260  49.810  54.600  1.00  0.00           H
ATOM   1032 HG12 VAL A  71      81.830  49.420  55.310  1.00  0.00           H
ATOM   1033 HG13 VAL A  71      81.850  50.490  53.870  1.00  0.00           H
ATOM   1034  CG2 VAL A  71      80.750  48.920  52.110  1.00  0.00           C
ATOM   1035 HG21 VAL A  71      81.440  49.690  51.720  1.00  0.00           H
ATOM   1036 HG22 VAL A  71      80.480  48.080  51.430  1.00  0.00           H
ATOM   1037 HG23 VAL A  71      79.830  49.460  52.380  1.00  0.00           H
ATOM   1038  C   VAL A  71      83.640  48.460  52.600  1.00  0.00           C
ATOM   1039  O   VAL A  71      84.370  49.270  53.170  1.00  0.00           O
ATOM   1040  N   THR A  72      83.790  48.130  51.310  1.00  0.00           N
ATOM   1041  HN  THR A  72      83.240  47.390  50.940  1.00  0.00           H
ATOM   1042  CA  THR A  72      84.950  48.440  50.530  1.00  0.00           C
ATOM   1043  HA  THR A  72      85.790  48.630  51.180  1.00  0.00           H
ATOM   1044  CB  THR A  72      85.320  47.330  49.590  1.00  0.00           C
ATOM   1045  HB  THR A  72      84.540  47.260  48.800  1.00  0.00           H
ATOM   1046  OG1 THR A  72      85.150  46.100  50.270  1.00  0.00           O
ATOM   1047  HG1 THR A  72      84.290  46.100  50.700  1.00  0.00           H
ATOM   1048  CG2 THR A  72      86.750  47.280  49.000  1.00  0.00           C
ATOM   1049 HG21 THR A  72      87.490  47.130  49.820  1.00  0.00           H
ATOM   1050 HG22 THR A  72      86.890  46.450  48.280  1.00  0.00           H
ATOM   1051 HG23 THR A  72      87.020  48.230  48.480  1.00  0.00           H
ATOM   1052  C   THR A  72      84.630  49.620  49.690  1.00  0.00           C
ATOM   1053  O   THR A  72      83.770  49.580  48.810  1.00  0.00           O
ATOM   1054  N   GLY A  73      85.210  50.810  49.930  1.00  0.00           N
ATOM   1055  HN  GLY A  73      85.980  50.930  50.560  1.00  0.00           H
ATOM   1056  CA  GLY A  73      84.880  52.030  49.260  1.00  0.00           C
ATOM   1057  HA1 GLY A  73      85.720  52.680  49.400  1.00  0.00           H
ATOM   1058  HA2 GLY A  73      84.540  51.880  48.240  1.00  0.00           H
ATOM   1059  C   GLY A  73      83.730  52.650  49.970  1.00  0.00           C
ATOM   1060  O   GLY A  73      82.710  53.000  49.380  1.00  0.00           O
ATOM   1061  N   VAL A  74      83.850  52.970  51.270  1.00  0.00           N
ATOM   1062  HN  VAL A  74      84.680  52.620  51.680  1.00  0.00           H
ATOM   1063  CA  VAL A  74      82.850  53.640  52.060  1.00  0.00           C
ATOM   1064  HA  VAL A  74      82.060  52.920  51.900  1.00  0.00           H
ATOM   1065  CB  VAL A  74      83.340  53.750  53.480  1.00  0.00           C
ATOM   1066  HB  VAL A  74      84.120  54.540  53.510  1.00  0.00           H
ATOM   1067  CG1 VAL A  74      82.180  54.100  54.430  1.00  0.00           C
ATOM   1068 HG11 VAL A  74      81.790  55.120  54.200  1.00  0.00           H
ATOM   1069 HG12 VAL A  74      81.350  53.410  54.180  1.00  0.00           H
ATOM   1070 HG13 VAL A  74      82.460  54.010  55.500  1.00  0.00           H
ATOM   1071  CG2 VAL A  74      84.000  52.420  53.860  1.00  0.00           C
ATOM   1072 HG21 VAL A  74      85.080  52.460  53.600  1.00  0.00           H
ATOM   1073 HG22 VAL A  74      84.110  52.320  54.960  1.00  0.00           H
ATOM   1074 HG23 VAL A  74      83.650  51.520  53.310  1.00  0.00           H
ATOM   1075  C   VAL A  74      82.370  54.920  51.470  1.00  0.00           C
ATOM   1076  O   VAL A  74      81.180  55.160  51.290  1.00  0.00           O
ATOM   1077  N   THR A  75      83.270  55.810  51.000  1.00  0.00           N
ATOM   1078  HN  THR A  75      84.250  55.640  51.080  1.00  0.00           H
ATOM   1079  CA  THR A  75      83.160  57.000  50.230  1.00  0.00           C
ATOM   1080  HA  THR A  75      82.520  57.700  50.750  1.00  0.00           H
ATOM   1081  CB  THR A  75      84.450  57.760  50.090  1.00  0.00           C
ATOM   1082  HB  THR A  75      84.440  58.490  49.250  1.00  0.00           H
ATOM   1083  OG1 THR A  75      85.530  56.860  49.910  1.00  0.00           O
ATOM   1084  HG1 THR A  75      86.200  57.410  49.490  1.00  0.00           H
ATOM   1085  CG2 THR A  75      84.560  58.560  51.390  1.00  0.00           C
ATOM   1086 HG21 THR A  75      84.100  59.570  51.260  1.00  0.00           H
ATOM   1087 HG22 THR A  75      84.130  58.010  52.260  1.00  0.00           H
ATOM   1088 HG23 THR A  75      85.640  58.610  51.670  1.00  0.00           H
ATOM   1089  C   THR A  75      82.600  56.700  48.880  1.00  0.00           C
ATOM   1090  O   THR A  75      81.860  57.540  48.370  1.00  0.00           O
ATOM   1091  N   ALA A  76      83.000  55.590  48.230  1.00  0.00           N
ATOM   1092  HN  ALA A  76      83.710  55.080  48.710  1.00  0.00           H
ATOM   1093  CA  ALA A  76      82.580  55.080  46.960  1.00  0.00           C
ATOM   1094  HA  ALA A  76      82.650  55.890  46.250  1.00  0.00           H
ATOM   1095  CB  ALA A  76      83.530  53.960  46.500  1.00  0.00           C
ATOM   1096  HB1 ALA A  76      83.460  53.910  45.390  1.00  0.00           H
ATOM   1097  HB2 ALA A  76      84.570  54.130  46.860  1.00  0.00           H
ATOM   1098  HB3 ALA A  76      83.190  52.980  46.900  1.00  0.00           H
ATOM   1099  C   ALA A  76      81.150  54.690  46.860  1.00  0.00           C
ATOM   1100  O   ALA A  76      80.550  54.830  45.790  1.00  0.00           O
ATOM   1101  N   VAL A  77      80.530  54.260  47.970  1.00  0.00           N
ATOM   1102  HN  VAL A  77      81.130  54.190  48.760  1.00  0.00           H
ATOM   1103  CA  VAL A  77      79.150  53.920  48.110  1.00  0.00           C
ATOM   1104  HA  VAL A  77      78.750  53.850  47.110  1.00  0.00           H
ATOM   1105  CB  VAL A  77      78.920  52.680  48.930  1.00  0.00           C
ATOM   1106  HB  VAL A  77      77.840  52.400  48.930  1.00  0.00           H
ATOM   1107  CG1 VAL A  77      79.780  51.540  48.340  1.00  0.00           C
ATOM   1108 HG11 VAL A  77      79.430  50.550  48.700  1.00  0.00           H
ATOM   1109 HG12 VAL A  77      79.730  51.510  47.230  1.00  0.00           H
ATOM   1110 HG13 VAL A  77      80.850  51.590  48.620  1.00  0.00           H
ATOM   1111  CG2 VAL A  77      79.330  52.810  50.400  1.00  0.00           C
ATOM   1112 HG21 VAL A  77      80.380  53.150  50.530  1.00  0.00           H
ATOM   1113 HG22 VAL A  77      78.570  53.420  50.940  1.00  0.00           H
ATOM   1114 HG23 VAL A  77      79.200  51.830  50.920  1.00  0.00           H
ATOM   1115  C   VAL A  77      78.350  55.090  48.560  1.00  0.00           C
ATOM   1116  O   VAL A  77      77.130  54.900  48.570  1.00  0.00           O
ATOM   1117  N   ALA A  78      78.960  56.280  48.760  1.00  0.00           N
ATOM   1118  HN  ALA A  78      79.940  56.350  48.590  1.00  0.00           H
ATOM   1119  CA  ALA A  78      78.330  57.550  48.950  1.00  0.00           C
ATOM   1120  HA  ALA A  78      77.670  57.470  49.800  1.00  0.00           H
ATOM   1121  CB  ALA A  78      79.320  58.670  49.320  1.00  0.00           C
ATOM   1122  HB1 ALA A  78      79.900  58.360  50.220  1.00  0.00           H
ATOM   1123  HB2 ALA A  78      80.010  58.950  48.500  1.00  0.00           H
ATOM   1124  HB3 ALA A  78      78.860  59.600  49.710  1.00  0.00           H
ATOM   1125  C   ALA A  78      77.600  58.050  47.750  1.00  0.00           C
ATOM   1126  O   ALA A  78      78.050  57.920  46.610  1.00  0.00           O
ATOM   1127  N   GLN A  79      76.330  58.420  47.990  1.00  0.00           N
ATOM   1128  HN  GLN A  79      76.030  58.330  48.940  1.00  0.00           H
ATOM   1129  CA  GLN A  79      75.400  58.790  46.970  1.00  0.00           C
ATOM   1130  HA  GLN A  79      75.700  58.400  46.010  1.00  0.00           H
ATOM   1131  CB  GLN A  79      74.030  58.180  47.310  1.00  0.00           C
ATOM   1132  HB1 GLN A  79      73.170  58.770  46.910  1.00  0.00           H
ATOM   1133  HB2 GLN A  79      73.810  58.300  48.390  1.00  0.00           H
ATOM   1134  CG  GLN A  79      74.030  56.700  46.940  1.00  0.00           C
ATOM   1135  HG1 GLN A  79      74.880  56.170  47.420  1.00  0.00           H
ATOM   1136  HG2 GLN A  79      74.150  56.710  45.830  1.00  0.00           H
ATOM   1137  CD  GLN A  79      72.700  56.130  47.400  1.00  0.00           C
ATOM   1138  OE1 GLN A  79      72.550  55.430  48.400  1.00  0.00           O
ATOM   1139  NE2 GLN A  79      71.600  56.580  46.730  1.00  0.00           N
ATOM   1140 HE21 GLN A  79      71.810  57.180  45.970  1.00  0.00           H
ATOM   1141 HE22 GLN A  79      70.720  56.130  46.840  1.00  0.00           H
ATOM   1142  C   GLN A  79      75.410  60.270  46.780  1.00  0.00           C
ATOM   1143  O   GLN A  79      76.110  61.040  47.430  1.00  0.00           O
ATOM   1144  N   LYS A  80      74.610  60.800  45.840  1.00  0.00           N
ATOM   1145  HN  LYS A  80      74.050  60.320  45.170  1.00  0.00           H
ATOM   1146  CA  LYS A  80      74.490  62.220  45.830  1.00  0.00           C
ATOM   1147  HA  LYS A  80      75.480  62.650  45.840  1.00  0.00           H
ATOM   1148  CB  LYS A  80      73.750  62.570  44.530  1.00  0.00           C
ATOM   1149  HB1 LYS A  80      72.670  62.290  44.540  1.00  0.00           H
ATOM   1150  HB2 LYS A  80      74.310  61.900  43.850  1.00  0.00           H
ATOM   1151  CG  LYS A  80      73.900  64.000  44.010  1.00  0.00           C
ATOM   1152  HG1 LYS A  80      73.600  64.080  42.940  1.00  0.00           H
ATOM   1153  HG2 LYS A  80      74.990  64.210  43.980  1.00  0.00           H
ATOM   1154  CD  LYS A  80      73.210  65.160  44.740  1.00  0.00           C
ATOM   1155  HD1 LYS A  80      72.580  65.810  44.100  1.00  0.00           H
ATOM   1156  HD2 LYS A  80      72.670  64.660  45.570  1.00  0.00           H
ATOM   1157  CE  LYS A  80      74.220  66.090  45.410  1.00  0.00           C
ATOM   1158  HE1 LYS A  80      74.930  66.470  44.640  1.00  0.00           H
ATOM   1159  HE2 LYS A  80      74.820  65.580  46.190  1.00  0.00           H
ATOM   1160  NZ  LYS A  80      73.550  67.220  46.090  1.00  0.00           N
ATOM   1161  HZ1 LYS A  80      74.270  67.830  46.540  1.00  0.00           H
ATOM   1162  HZ2 LYS A  80      73.110  67.740  45.300  1.00  0.00           H
ATOM   1163  HZ3 LYS A  80      72.800  66.960  46.750  1.00  0.00           H
ATOM   1164  C   LYS A  80      73.710  62.710  47.000  1.00  0.00           C
ATOM   1165  O   LYS A  80      73.890  63.820  47.520  1.00  0.00           O
ATOM   1166  N   THR A  81      72.880  61.860  47.640  1.00  0.00           N
ATOM   1167  HN  THR A  81      72.640  60.960  47.280  1.00  0.00           H
ATOM   1168  CA  THR A  81      72.170  62.110  48.850  1.00  0.00           C
ATOM   1169  HA  THR A  81      71.570  62.990  48.720  1.00  0.00           H
ATOM   1170  CB  THR A  81      71.210  60.990  49.100  1.00  0.00           C
ATOM   1171  HB  THR A  81      70.730  61.130  50.090  1.00  0.00           H
ATOM   1172  OG1 THR A  81      71.880  59.730  49.120  1.00  0.00           O
ATOM   1173  HG1 THR A  81      71.800  59.440  50.030  1.00  0.00           H
ATOM   1174  CG2 THR A  81      70.210  60.990  47.930  1.00  0.00           C
ATOM   1175 HG21 THR A  81      69.530  61.870  47.870  1.00  0.00           H
ATOM   1176 HG22 THR A  81      70.540  60.940  46.870  1.00  0.00           H
ATOM   1177 HG23 THR A  81      69.590  60.070  47.920  1.00  0.00           H
ATOM   1178  C   THR A  81      73.000  62.330  50.070  1.00  0.00           C
ATOM   1179  O   THR A  81      72.610  63.060  50.980  1.00  0.00           O
ATOM   1180  N   VAL A  82      74.160  61.650  50.160  1.00  0.00           N
ATOM   1181  HN  VAL A  82      74.320  61.020  49.410  1.00  0.00           H
ATOM   1182  CA  VAL A  82      75.180  61.720  51.170  1.00  0.00           C
ATOM   1183  HA  VAL A  82      74.540  61.520  52.020  1.00  0.00           H
ATOM   1184  CB  VAL A  82      76.160  60.590  51.070  1.00  0.00           C
ATOM   1185  HB  VAL A  82      76.390  60.530  49.990  1.00  0.00           H
ATOM   1186  CG1 VAL A  82      77.390  60.630  52.000  1.00  0.00           C
ATOM   1187 HG11 VAL A  82      78.040  59.780  51.730  1.00  0.00           H
ATOM   1188 HG12 VAL A  82      78.080  61.460  51.750  1.00  0.00           H
ATOM   1189 HG13 VAL A  82      77.170  60.570  53.090  1.00  0.00           H
ATOM   1190  CG2 VAL A  82      75.370  59.330  51.460  1.00  0.00           C
ATOM   1191 HG21 VAL A  82      75.980  58.410  51.620  1.00  0.00           H
ATOM   1192 HG22 VAL A  82      74.880  59.400  52.460  1.00  0.00           H
ATOM   1193 HG23 VAL A  82      74.600  59.140  50.690  1.00  0.00           H
ATOM   1194  C   VAL A  82      75.810  63.040  51.420  1.00  0.00           C
ATOM   1195  O   VAL A  82      76.150  63.510  52.500  1.00  0.00           O
ATOM   1196  N   GLU A  83      75.940  63.870  50.360  1.00  0.00           N
ATOM   1197  HN  GLU A  83      75.720  63.570  49.440  1.00  0.00           H
ATOM   1198  CA  GLU A  83      76.450  65.190  50.500  1.00  0.00           C
ATOM   1199  HA  GLU A  83      77.360  65.110  51.070  1.00  0.00           H
ATOM   1200  CB  GLU A  83      76.840  65.680  49.090  1.00  0.00           C
ATOM   1201  HB1 GLU A  83      77.610  66.430  49.390  1.00  0.00           H
ATOM   1202  HB2 GLU A  83      75.870  66.010  48.660  1.00  0.00           H
ATOM   1203  CG  GLU A  83      77.340  64.610  48.110  1.00  0.00           C
ATOM   1204  HG1 GLU A  83      76.580  63.850  47.820  1.00  0.00           H
ATOM   1205  HG2 GLU A  83      78.130  64.010  48.600  1.00  0.00           H
ATOM   1206  CD  GLU A  83      77.910  65.120  46.800  1.00  0.00           C
ATOM   1207  OE1 GLU A  83      78.030  66.350  46.570  1.00  0.00           O
ATOM   1208  OE2 GLU A  83      78.120  64.240  45.920  1.00  0.00           O
ATOM   1209  C   GLU A  83      75.510  66.120  51.200  1.00  0.00           C
ATOM   1210  O   GLU A  83      75.850  66.870  52.110  1.00  0.00           O
ATOM   1211  N   GLY A  84      74.220  65.830  50.950  1.00  0.00           N
ATOM   1212  HN  GLY A  84      74.140  65.000  50.400  1.00  0.00           H
ATOM   1213  CA  GLY A  84      73.140  66.590  51.500  1.00  0.00           C
ATOM   1214  HA1 GLY A  84      73.550  67.600  51.500  1.00  0.00           H
ATOM   1215  HA2 GLY A  84      72.230  66.490  50.920  1.00  0.00           H
ATOM   1216  C   GLY A  84      72.760  66.210  52.890  1.00  0.00           C
ATOM   1217  O   GLY A  84      72.250  67.040  53.640  1.00  0.00           O
ATOM   1218  N   ALA A  85      72.870  64.920  53.260  1.00  0.00           N
ATOM   1219  HN  ALA A  85      72.940  64.260  52.520  1.00  0.00           H
ATOM   1220  CA  ALA A  85      72.840  64.390  54.590  1.00  0.00           C
ATOM   1221  HA  ALA A  85      71.880  64.630  55.010  1.00  0.00           H
ATOM   1222  CB  ALA A  85      72.910  62.870  54.730  1.00  0.00           C
ATOM   1223  HB1 ALA A  85      72.180  62.330  54.090  1.00  0.00           H
ATOM   1224  HB2 ALA A  85      73.890  62.390  54.520  1.00  0.00           H
ATOM   1225  HB3 ALA A  85      72.740  62.570  55.790  1.00  0.00           H
ATOM   1226  C   ALA A  85      73.930  64.960  55.440  1.00  0.00           C
ATOM   1227  O   ALA A  85      73.760  65.420  56.570  1.00  0.00           O
ATOM   1228  N   GLY A  86      75.160  64.990  54.900  1.00  0.00           N
ATOM   1229  HN  GLY A  86      75.380  64.630  54.000  1.00  0.00           H
ATOM   1230  CA  GLY A  86      76.220  65.610  55.630  1.00  0.00           C
ATOM   1231  HA1 GLY A  86      77.050  65.800  54.970  1.00  0.00           H
ATOM   1232  HA2 GLY A  86      75.800  66.460  56.150  1.00  0.00           H
ATOM   1233  C   GLY A  86      76.790  64.810  56.760  1.00  0.00           C
ATOM   1234  O   GLY A  86      77.380  65.420  57.650  1.00  0.00           O
ATOM   1235  N   SER A  87      76.630  63.470  56.780  1.00  0.00           N
ATOM   1236  HN  SER A  87      75.990  63.070  56.130  1.00  0.00           H
ATOM   1237  CA  SER A  87      77.260  62.440  57.530  1.00  0.00           C
ATOM   1238  HA  SER A  87      77.900  62.790  58.330  1.00  0.00           H
ATOM   1239  CB  SER A  87      76.090  61.710  58.220  1.00  0.00           C
ATOM   1240  HB1 SER A  87      75.560  62.460  58.850  1.00  0.00           H
ATOM   1241  HB2 SER A  87      76.500  60.820  58.740  1.00  0.00           H
ATOM   1242  OG  SER A  87      75.150  61.210  57.280  1.00  0.00           O
ATOM   1243  HG1 SER A  87      75.670  60.770  56.600  1.00  0.00           H
ATOM   1244  C   SER A  87      78.040  61.640  56.550  1.00  0.00           C
ATOM   1245  O   SER A  87      77.510  60.770  55.850  1.00  0.00           O
ATOM   1246  N   ILE A  88      79.380  61.800  56.580  1.00  0.00           N
ATOM   1247  HN  ILE A  88      79.930  62.450  57.100  1.00  0.00           H
ATOM   1248  CA  ILE A  88      80.290  61.130  55.710  1.00  0.00           C
ATOM   1249  HA  ILE A  88      79.790  60.350  55.160  1.00  0.00           H
ATOM   1250  CB  ILE A  88      80.900  62.120  54.760  1.00  0.00           C
ATOM   1251  HB  ILE A  88      81.370  62.940  55.320  1.00  0.00           H
ATOM   1252  CG2 ILE A  88      81.870  61.370  53.820  1.00  0.00           C
ATOM   1253 HG21 ILE A  88      82.550  60.850  54.530  1.00  0.00           H
ATOM   1254 HG22 ILE A  88      81.320  60.540  53.320  1.00  0.00           H
ATOM   1255 HG23 ILE A  88      82.430  61.970  53.090  1.00  0.00           H
ATOM   1256  CG1 ILE A  88      79.810  62.900  54.000  1.00  0.00           C
ATOM   1257 HG11 ILE A  88      79.190  63.540  54.650  1.00  0.00           H
ATOM   1258 HG12 ILE A  88      79.180  62.120  53.510  1.00  0.00           H
ATOM   1259  CD  ILE A  88      80.240  63.860  52.890  1.00  0.00           C
ATOM   1260  HD1 ILE A  88      80.850  63.250  52.190  1.00  0.00           H
ATOM   1261  HD2 ILE A  88      79.370  64.230  52.300  1.00  0.00           H
ATOM   1262  HD3 ILE A  88      80.910  64.650  53.280  1.00  0.00           H
ATOM   1263  C   ILE A  88      81.310  60.550  56.630  1.00  0.00           C
ATOM   1264  O   ILE A  88      81.680  61.160  57.630  1.00  0.00           O
ATOM   1265  N   ALA A  89      81.790  59.320  56.400  1.00  0.00           N
ATOM   1266  HN  ALA A  89      81.420  58.810  55.630  1.00  0.00           H
ATOM   1267  CA  ALA A  89      82.880  58.740  57.120  1.00  0.00           C
ATOM   1268  HA  ALA A  89      82.680  58.750  58.190  1.00  0.00           H
ATOM   1269  CB  ALA A  89      82.970  57.250  56.740  1.00  0.00           C
ATOM   1270  HB1 ALA A  89      83.280  57.010  55.700  1.00  0.00           H
ATOM   1271  HB2 ALA A  89      83.660  56.770  57.470  1.00  0.00           H
ATOM   1272  HB3 ALA A  89      81.950  56.840  56.890  1.00  0.00           H
ATOM   1273  C   ALA A  89      84.160  59.460  56.880  1.00  0.00           C
ATOM   1274  O   ALA A  89      84.600  59.600  55.740  1.00  0.00           O
ATOM   1275  N   ALA A  90      84.780  59.950  57.960  1.00  0.00           N
ATOM   1276  HN  ALA A  90      84.260  59.940  58.820  1.00  0.00           H
ATOM   1277  CA  ALA A  90      86.080  60.540  58.060  1.00  0.00           C
ATOM   1278  HA  ALA A  90      86.210  61.380  57.390  1.00  0.00           H
ATOM   1279  CB  ALA A  90      86.300  61.100  59.470  1.00  0.00           C
ATOM   1280  HB1 ALA A  90      85.580  61.930  59.580  1.00  0.00           H
ATOM   1281  HB2 ALA A  90      86.040  60.380  60.280  1.00  0.00           H
ATOM   1282  HB3 ALA A  90      87.310  61.540  59.620  1.00  0.00           H
ATOM   1283  C   ALA A  90      87.230  59.640  57.740  1.00  0.00           C
ATOM   1284  O   ALA A  90      87.170  58.460  58.090  1.00  0.00           O
ATOM   1285  N   ALA A  91      88.280  60.190  57.110  1.00  0.00           N
ATOM   1286  HN  ALA A  91      88.240  61.160  56.880  1.00  0.00           H
ATOM   1287  CA  ALA A  91      89.490  59.460  56.910  1.00  0.00           C
ATOM   1288  HA  ALA A  91      89.210  58.420  56.870  1.00  0.00           H
ATOM   1289  CB  ALA A  91      90.230  59.980  55.660  1.00  0.00           C
ATOM   1290  HB1 ALA A  91      91.130  59.340  55.540  1.00  0.00           H
ATOM   1291  HB2 ALA A  91      89.690  59.930  54.690  1.00  0.00           H
ATOM   1292  HB3 ALA A  91      90.570  61.010  55.880  1.00  0.00           H
ATOM   1293  C   ALA A  91      90.390  59.610  58.090  1.00  0.00           C
ATOM   1294  O   ALA A  91      90.580  60.680  58.670  1.00  0.00           O
ATOM   1295  N   THR A  92      91.140  58.540  58.420  1.00  0.00           N
ATOM   1296  HN  THR A  92      91.160  57.680  57.920  1.00  0.00           H
ATOM   1297  CA  THR A  92      91.950  58.550  59.590  1.00  0.00           C
ATOM   1298  HA  THR A  92      91.530  59.030  60.460  1.00  0.00           H
ATOM   1299  CB  THR A  92      92.380  57.250  60.210  1.00  0.00           C
ATOM   1300  HB  THR A  92      93.310  57.280  60.830  1.00  0.00           H
ATOM   1301  OG1 THR A  92      92.550  56.330  59.140  1.00  0.00           O
ATOM   1302  HG1 THR A  92      93.010  55.600  59.570  1.00  0.00           H
ATOM   1303  CG2 THR A  92      91.300  56.770  61.190  1.00  0.00           C
ATOM   1304 HG21 THR A  92      91.210  57.480  62.040  1.00  0.00           H
ATOM   1305 HG22 THR A  92      90.370  56.690  60.590  1.00  0.00           H
ATOM   1306 HG23 THR A  92      91.520  55.800  61.680  1.00  0.00           H
ATOM   1307  C   THR A  92      93.140  59.370  59.220  1.00  0.00           C
ATOM   1308  O   THR A  92      93.800  59.090  58.220  1.00  0.00           O
ATOM   1309  N   GLY A  93      93.420  60.440  59.970  1.00  0.00           N
ATOM   1310  HN  GLY A  93      92.780  60.720  60.680  1.00  0.00           H
ATOM   1311  CA  GLY A  93      94.580  61.290  59.940  1.00  0.00           C
ATOM   1312  HA1 GLY A  93      95.210  61.120  60.800  1.00  0.00           H
ATOM   1313  HA2 GLY A  93      95.290  61.120  59.150  1.00  0.00           H
ATOM   1314  C   GLY A  93      94.190  62.720  59.790  1.00  0.00           C
ATOM   1315  O   GLY A  93      95.130  63.510  59.680  1.00  0.00           O
ATOM   1316  N   PHE A  94      92.900  63.110  59.810  1.00  0.00           N
ATOM   1317  HN  PHE A  94      92.170  62.430  59.870  1.00  0.00           H
ATOM   1318  CA  PHE A  94      92.360  64.430  59.780  1.00  0.00           C
ATOM   1319  HA  PHE A  94      93.170  65.080  59.500  1.00  0.00           H
ATOM   1320  CB  PHE A  94      91.140  64.580  58.860  1.00  0.00           C
ATOM   1321  HB1 PHE A  94      90.440  65.400  59.130  1.00  0.00           H
ATOM   1322  HB2 PHE A  94      90.620  63.650  59.190  1.00  0.00           H
ATOM   1323  CG  PHE A  94      91.500  64.610  57.410  1.00  0.00           C
ATOM   1324  CD1 PHE A  94      91.500  63.450  56.670  1.00  0.00           C
ATOM   1325  HD1 PHE A  94      91.450  62.510  57.200  1.00  0.00           H
ATOM   1326  CE1 PHE A  94      91.720  63.450  55.310  1.00  0.00           C
ATOM   1327  HE1 PHE A  94      91.700  62.560  54.690  1.00  0.00           H
ATOM   1328  CZ  PHE A  94      91.850  64.640  54.640  1.00  0.00           C
ATOM   1329  HZ  PHE A  94      92.040  64.720  53.580  1.00  0.00           H
ATOM   1330  CD2 PHE A  94      91.530  65.780  56.700  1.00  0.00           C
ATOM   1331  HD2 PHE A  94      91.480  66.700  57.260  1.00  0.00           H
ATOM   1332  CE2 PHE A  94      91.790  65.810  55.350  1.00  0.00           C
ATOM   1333  HE2 PHE A  94      91.820  66.770  54.840  1.00  0.00           H
ATOM   1334  C   PHE A  94      92.000  64.940  61.130  1.00  0.00           C
ATOM   1335  O   PHE A  94      91.830  64.220  62.110  1.00  0.00           O
ATOM   1336  N   VAL A  95      91.970  66.290  61.210  1.00  0.00           N
ATOM   1337  HN  VAL A  95      92.000  66.870  60.410  1.00  0.00           H
ATOM   1338  CA  VAL A  95      91.610  67.060  62.360  1.00  0.00           C
ATOM   1339  HA  VAL A  95      92.440  66.910  63.030  1.00  0.00           H
ATOM   1340  CB  VAL A  95      91.640  68.550  62.210  1.00  0.00           C
ATOM   1341  HB  VAL A  95      91.250  69.070  63.110  1.00  0.00           H
ATOM   1342  CG1 VAL A  95      93.050  69.080  61.940  1.00  0.00           C
ATOM   1343 HG11 VAL A  95      93.800  68.790  62.700  1.00  0.00           H
ATOM   1344 HG12 VAL A  95      93.430  68.590  61.020  1.00  0.00           H
ATOM   1345 HG13 VAL A  95      93.090  70.190  61.860  1.00  0.00           H
ATOM   1346  CG2 VAL A  95      90.760  68.940  61.000  1.00  0.00           C
ATOM   1347 HG21 VAL A  95      89.720  68.580  61.100  1.00  0.00           H
ATOM   1348 HG22 VAL A  95      90.650  70.040  60.890  1.00  0.00           H
ATOM   1349 HG23 VAL A  95      91.210  68.620  60.030  1.00  0.00           H
ATOM   1350  C   VAL A  95      90.420  66.630  63.150  1.00  0.00           C
ATOM   1351  O   VAL A  95      89.440  66.120  62.590  1.00  0.00           O
ATOM   1352  N   LYS A  96      90.310  66.870  64.470  1.00  0.00           N
ATOM   1353  HN  LYS A  96      91.060  67.220  65.030  1.00  0.00           H
ATOM   1354  CA  LYS A  96      89.160  66.650  65.290  1.00  0.00           C
ATOM   1355  HA  LYS A  96      88.920  65.600  65.160  1.00  0.00           H
ATOM   1356  CB  LYS A  96      89.640  66.660  66.750  1.00  0.00           C
ATOM   1357  HB1 LYS A  96      88.740  66.480  67.380  1.00  0.00           H
ATOM   1358  HB2 LYS A  96      89.960  67.720  66.840  1.00  0.00           H
ATOM   1359  CG  LYS A  96      90.590  65.520  67.150  1.00  0.00           C
ATOM   1360  HG1 LYS A  96      91.440  65.370  66.450  1.00  0.00           H
ATOM   1361  HG2 LYS A  96      89.920  64.640  67.200  1.00  0.00           H
ATOM   1362  CD  LYS A  96      91.160  65.750  68.550  1.00  0.00           C
ATOM   1363  HD1 LYS A  96      91.680  66.730  68.570  1.00  0.00           H
ATOM   1364  HD2 LYS A  96      90.370  65.980  69.310  1.00  0.00           H
ATOM   1365  CE  LYS A  96      92.160  64.730  69.100  1.00  0.00           C
ATOM   1366  HE1 LYS A  96      93.130  64.730  68.550  1.00  0.00           H
ATOM   1367  HE2 LYS A  96      91.820  63.680  68.980  1.00  0.00           H
ATOM   1368  NZ  LYS A  96      92.510  64.890  70.530  1.00  0.00           N
ATOM   1369  HZ1 LYS A  96      93.160  64.190  70.930  1.00  0.00           H
ATOM   1370  HZ2 LYS A  96      92.700  65.900  70.640  1.00  0.00           H
ATOM   1371  HZ3 LYS A  96      91.630  64.830  71.080  1.00  0.00           H
ATOM   1372  C   LYS A  96      88.030  67.590  65.050  1.00  0.00           C
ATOM   1373  O   LYS A  96      88.260  68.730  64.670  1.00  0.00           O
ATOM   1374  N   LYS A  97      86.780  67.120  65.210  1.00  0.00           N
ATOM   1375  HN  LYS A  97      86.650  66.180  65.510  1.00  0.00           H
ATOM   1376  CA  LYS A  97      85.630  67.980  65.200  1.00  0.00           C
ATOM   1377  HA  LYS A  97      85.720  68.690  64.390  1.00  0.00           H
ATOM   1378  CB  LYS A  97      84.300  67.220  65.020  1.00  0.00           C
ATOM   1379  HB1 LYS A  97      83.490  67.980  65.030  1.00  0.00           H
ATOM   1380  HB2 LYS A  97      84.220  66.470  65.830  1.00  0.00           H
ATOM   1381  CG  LYS A  97      84.270  66.540  63.640  1.00  0.00           C
ATOM   1382  HG1 LYS A  97      84.820  65.600  63.820  1.00  0.00           H
ATOM   1383  HG2 LYS A  97      84.740  67.010  62.750  1.00  0.00           H
ATOM   1384  CD  LYS A  97      82.800  66.280  63.330  1.00  0.00           C
ATOM   1385  HD1 LYS A  97      82.330  65.680  64.140  1.00  0.00           H
ATOM   1386  HD2 LYS A  97      82.310  67.270  63.230  1.00  0.00           H
ATOM   1387  CE  LYS A  97      82.470  65.560  62.020  1.00  0.00           C
ATOM   1388  HE1 LYS A  97      83.130  65.990  61.240  1.00  0.00           H
ATOM   1389  HE2 LYS A  97      81.390  65.600  61.740  1.00  0.00           H
ATOM   1390  NZ  LYS A  97      82.880  64.150  62.170  1.00  0.00           N
ATOM   1391  HZ1 LYS A  97      83.140  63.910  63.150  1.00  0.00           H
ATOM   1392  HZ2 LYS A  97      82.170  63.480  61.820  1.00  0.00           H
ATOM   1393  HZ3 LYS A  97      83.800  64.030  61.690  1.00  0.00           H
ATOM   1394  C   LYS A  97      85.550  68.920  66.350  1.00  0.00           C
ATOM   1395  O   LYS A  97      86.350  68.930  67.290  1.00  0.00           O
ATOM   1396  N   ASP A  98      84.600  69.860  66.270  1.00  0.00           N
ATOM   1397  HN  ASP A  98      84.000  69.890  65.470  1.00  0.00           H
ATOM   1398  CA  ASP A  98      84.340  70.810  67.300  1.00  0.00           C
ATOM   1399  HA  ASP A  98      85.260  71.320  67.510  1.00  0.00           H
ATOM   1400  CB  ASP A  98      83.330  71.930  66.990  1.00  0.00           C
ATOM   1401  HB1 ASP A  98      83.270  72.650  67.830  1.00  0.00           H
ATOM   1402  HB2 ASP A  98      82.320  71.480  66.850  1.00  0.00           H
ATOM   1403  CG  ASP A  98      83.630  72.740  65.740  1.00  0.00           C
ATOM   1404  OD1 ASP A  98      84.700  73.400  65.670  1.00  0.00           O
ATOM   1405  OD2 ASP A  98      82.690  72.850  64.900  1.00  0.00           O
ATOM   1406  C   ASP A  98      84.040  70.130  68.590  1.00  0.00           C
ATOM   1407  O   ASP A  98      83.460  69.050  68.610  1.00  0.00           O
ATOM   1408  N   GLN A  99      84.320  70.820  69.710  1.00  0.00           N
ATOM   1409  HN  GLN A  99      84.830  71.670  69.590  1.00  0.00           H
ATOM   1410  CA  GLN A  99      84.170  70.310  71.040  1.00  0.00           C
ATOM   1411  HA  GLN A  99      84.320  69.250  70.960  1.00  0.00           H
ATOM   1412  CB  GLN A  99      85.110  71.060  71.990  1.00  0.00           C
ATOM   1413  HB1 GLN A  99      85.010  72.150  71.800  1.00  0.00           H
ATOM   1414  HB2 GLN A  99      86.170  70.900  71.700  1.00  0.00           H
ATOM   1415  CG  GLN A  99      85.120  70.810  73.500  1.00  0.00           C
ATOM   1416  HG1 GLN A  99      84.170  71.030  74.030  1.00  0.00           H
ATOM   1417  HG2 GLN A  99      85.870  71.490  73.970  1.00  0.00           H
ATOM   1418  CD  GLN A  99      85.320  69.350  73.880  1.00  0.00           C
ATOM   1419  OE1 GLN A  99      85.510  68.400  73.120  1.00  0.00           O
ATOM   1420  NE2 GLN A  99      85.360  69.140  75.220  1.00  0.00           N
ATOM   1421 HE21 GLN A  99      85.500  69.940  75.810  1.00  0.00           H
ATOM   1422 HE22 GLN A  99      85.130  68.220  75.540  1.00  0.00           H
ATOM   1423  C   GLN A  99      82.770  70.380  71.560  1.00  0.00           C
ATOM   1424  O   GLN A  99      82.310  71.340  72.170  1.00  0.00           O
ATOM   1425  N   LEU A 100      81.980  69.300  71.440  1.00  0.00           N
ATOM   1426  HN  LEU A 100      82.300  68.450  71.020  1.00  0.00           H
ATOM   1427  CA  LEU A 100      80.560  69.230  71.610  1.00  0.00           C
ATOM   1428  HA  LEU A 100      80.260  69.980  72.330  1.00  0.00           H
ATOM   1429  CB  LEU A 100      79.830  69.330  70.270  1.00  0.00           C
ATOM   1430  HB1 LEU A 100      78.770  68.990  70.350  1.00  0.00           H
ATOM   1431  HB2 LEU A 100      80.240  68.540  69.610  1.00  0.00           H
ATOM   1432  CG  LEU A 100      79.950  70.580  69.380  1.00  0.00           C
ATOM   1433  HG  LEU A 100      81.030  70.850  69.320  1.00  0.00           H
ATOM   1434  CD1 LEU A 100      79.440  70.280  67.960  1.00  0.00           C
ATOM   1435 HD11 LEU A 100      80.040  69.450  67.520  1.00  0.00           H
ATOM   1436 HD12 LEU A 100      78.400  69.900  67.960  1.00  0.00           H
ATOM   1437 HD13 LEU A 100      79.370  71.210  67.340  1.00  0.00           H
ATOM   1438  CD2 LEU A 100      79.290  71.810  70.010  1.00  0.00           C
ATOM   1439 HD21 LEU A 100      79.090  72.690  69.360  1.00  0.00           H
ATOM   1440 HD22 LEU A 100      78.400  71.530  70.610  1.00  0.00           H
ATOM   1441 HD23 LEU A 100      80.010  72.190  70.770  1.00  0.00           H
ATOM   1442  C   LEU A 100      80.210  67.990  72.350  1.00  0.00           C
ATOM   1443  O   LEU A 100      80.750  66.890  72.210  1.00  0.00           O
ATOM   1444  N   GLY A 101      79.170  68.040  73.200  1.00  0.00           N
ATOM   1445  HN  GLY A 101      78.720  68.880  73.500  1.00  0.00           H
ATOM   1446  CA  GLY A 101      78.590  66.890  73.820  1.00  0.00           C
ATOM   1447  HA1 GLY A 101      79.380  66.180  74.000  1.00  0.00           H
ATOM   1448  HA2 GLY A 101      78.080  67.170  74.730  1.00  0.00           H
ATOM   1449  C   GLY A 101      77.620  66.090  73.010  1.00  0.00           C
ATOM   1450  O   GLY A 101      76.430  66.190  73.300  1.00  0.00           O
ATOM   1451  N   LYS A 102      78.210  65.480  71.970  1.00  0.00           N
ATOM   1452  HN  LYS A 102      79.200  65.630  71.870  1.00  0.00           H
ATOM   1453  CA  LYS A 102      77.480  64.570  71.150  1.00  0.00           C
ATOM   1454  HA  LYS A 102      76.870  63.980  71.820  1.00  0.00           H
ATOM   1455  CB  LYS A 102      76.620  65.230  70.060  1.00  0.00           C
ATOM   1456  HB1 LYS A 102      75.950  65.980  70.520  1.00  0.00           H
ATOM   1457  HB2 LYS A 102      75.890  64.500  69.650  1.00  0.00           H
ATOM   1458  CG  LYS A 102      77.300  65.990  68.920  1.00  0.00           C
ATOM   1459  HG1 LYS A 102      78.090  65.490  68.320  1.00  0.00           H
ATOM   1460  HG2 LYS A 102      77.930  66.840  69.260  1.00  0.00           H
ATOM   1461  CD  LYS A 102      76.380  66.680  67.920  1.00  0.00           C
ATOM   1462  HD1 LYS A 102      75.580  67.230  68.460  1.00  0.00           H
ATOM   1463  HD2 LYS A 102      76.780  67.410  67.180  1.00  0.00           H
ATOM   1464  CE  LYS A 102      75.560  65.660  67.140  1.00  0.00           C
ATOM   1465  HE1 LYS A 102      74.740  66.160  66.570  1.00  0.00           H
ATOM   1466  HE2 LYS A 102      75.060  64.920  67.800  1.00  0.00           H
ATOM   1467  NZ  LYS A 102      76.510  65.130  66.130  1.00  0.00           N
ATOM   1468  HZ1 LYS A 102      77.230  64.440  66.450  1.00  0.00           H
ATOM   1469  HZ2 LYS A 102      75.980  64.550  65.440  1.00  0.00           H
ATOM   1470  HZ3 LYS A 102      76.950  65.860  65.540  1.00  0.00           H
ATOM   1471  C   LYS A 102      78.370  63.630  70.400  1.00  0.00           C
ATOM   1472  O   LYS A 102      79.520  63.870  70.040  1.00  0.00           O
ATOM   1473  N   ASN A 103      77.810  62.510  69.920  1.00  0.00           N
ATOM   1474  HN  ASN A 103      76.860  62.310  70.140  1.00  0.00           H
ATOM   1475  CA  ASN A 103      78.460  61.530  69.100  1.00  0.00           C
ATOM   1476  HA  ASN A 103      79.460  61.390  69.480  1.00  0.00           H
ATOM   1477  CB  ASN A 103      77.610  60.240  69.150  1.00  0.00           C
ATOM   1478  HB1 ASN A 103      77.790  59.560  68.290  1.00  0.00           H
ATOM   1479  HB2 ASN A 103      76.570  60.640  69.100  1.00  0.00           H
ATOM   1480  CG  ASN A 103      77.740  59.470  70.450  1.00  0.00           C
ATOM   1481  OD1 ASN A 103      78.610  59.660  71.300  1.00  0.00           O
ATOM   1482  ND2 ASN A 103      76.670  58.690  70.770  1.00  0.00           N
ATOM   1483 HD21 ASN A 103      75.890  58.800  70.160  1.00  0.00           H
ATOM   1484 HD22 ASN A 103      76.650  58.320  71.700  1.00  0.00           H
ATOM   1485  C   ASN A 103      78.570  61.860  67.660  1.00  0.00           C
ATOM   1486  O   ASN A 103      77.670  62.440  67.060  1.00  0.00           O
ATOM   1487  N   GLU A 104      79.720  61.520  67.040  1.00  0.00           N
ATOM   1488  HN  GLU A 104      80.350  60.940  67.560  1.00  0.00           H
ATOM   1489  CA  GLU A 104      79.970  61.740  65.650  1.00  0.00           C
ATOM   1490  HA  GLU A 104      79.640  62.710  65.280  1.00  0.00           H
ATOM   1491  CB  GLU A 104      81.470  61.600  65.360  1.00  0.00           C
ATOM   1492  HB1 GLU A 104      81.750  61.550  64.290  1.00  0.00           H
ATOM   1493  HB2 GLU A 104      81.870  60.620  65.710  1.00  0.00           H
ATOM   1494  CG  GLU A 104      82.250  62.700  66.080  1.00  0.00           C
ATOM   1495  HG1 GLU A 104      82.250  62.410  67.160  1.00  0.00           H
ATOM   1496  HG2 GLU A 104      81.700  63.660  65.970  1.00  0.00           H
ATOM   1497  CD  GLU A 104      83.700  62.800  65.630  1.00  0.00           C
ATOM   1498  OE1 GLU A 104      84.630  62.740  66.480  1.00  0.00           O
ATOM   1499  OE2 GLU A 104      83.820  63.060  64.400  1.00  0.00           O
ATOM   1500  C   GLU A 104      79.220  60.710  64.890  1.00  0.00           C
ATOM   1501  O   GLU A 104      78.710  59.730  65.440  1.00  0.00           O
ATOM   1502  N   GLU A 105      79.170  60.860  63.560  1.00  0.00           N
ATOM   1503  HN  GLU A 105      79.620  61.690  63.220  1.00  0.00           H
ATOM   1504  CA  GLU A 105      78.490  60.100  62.560  1.00  0.00           C
ATOM   1505  HA  GLU A 105      77.440  60.070  62.840  1.00  0.00           H
ATOM   1506  CB  GLU A 105      78.590  60.960  61.290  1.00  0.00           C
ATOM   1507  HB1 GLU A 105      78.320  62.030  61.450  1.00  0.00           H
ATOM   1508  HB2 GLU A 105      77.790  60.650  60.590  1.00  0.00           H
ATOM   1509  CG  GLU A 105      79.890  60.880  60.480  1.00  0.00           C
ATOM   1510  HG1 GLU A 105      79.710  61.400  59.520  1.00  0.00           H
ATOM   1511  HG2 GLU A 105      80.280  59.870  60.240  1.00  0.00           H
ATOM   1512  CD  GLU A 105      80.980  61.680  61.180  1.00  0.00           C
ATOM   1513  OE1 GLU A 105      80.690  62.860  61.490  1.00  0.00           O
ATOM   1514  OE2 GLU A 105      82.090  61.160  61.500  1.00  0.00           O
ATOM   1515  C   GLU A 105      79.000  58.710  62.420  1.00  0.00           C
ATOM   1516  O   GLU A 105      78.250  57.870  61.940  1.00  0.00           O
ATOM   1517  N   GLY A 106      80.260  58.470  62.840  1.00  0.00           N
ATOM   1518  HN  GLY A 106      80.750  59.250  63.230  1.00  0.00           H
ATOM   1519  CA  GLY A 106      80.990  57.250  62.790  1.00  0.00           C
ATOM   1520  HA1 GLY A 106      82.020  57.500  62.970  1.00  0.00           H
ATOM   1521  HA2 GLY A 106      80.560  56.610  63.550  1.00  0.00           H
ATOM   1522  C   GLY A 106      80.990  56.610  61.440  1.00  0.00           C
ATOM   1523  O   GLY A 106      80.860  57.260  60.400  1.00  0.00           O
ATOM   1524  N   ALA A 107      81.050  55.270  61.350  1.00  0.00           N
ATOM   1525  HN  ALA A 107      81.280  54.650  62.090  1.00  0.00           H
ATOM   1526  CA  ALA A 107      80.850  54.540  60.140  1.00  0.00           C
ATOM   1527  HA  ALA A 107      80.390  55.160  59.380  1.00  0.00           H
ATOM   1528  CB  ALA A 107      82.250  54.020  59.760  1.00  0.00           C
ATOM   1529  HB1 ALA A 107      83.030  54.810  59.750  1.00  0.00           H
ATOM   1530  HB2 ALA A 107      82.530  53.190  60.450  1.00  0.00           H
ATOM   1531  HB3 ALA A 107      82.270  53.700  58.700  1.00  0.00           H
ATOM   1532  C   ALA A 107      80.030  53.300  60.170  1.00  0.00           C
ATOM   1533  O   ALA A 107      79.720  52.900  61.300  1.00  0.00           O
ATOM   1534  N   PRO A 108      79.600  52.650  59.140  1.00  0.00           N
ATOM   1535  CD  PRO A 108      79.180  53.440  57.990  1.00  0.00           C
ATOM   1536  HD1 PRO A 108      78.470  54.240  58.290  1.00  0.00           H
ATOM   1537  HD2 PRO A 108      80.050  53.830  57.410  1.00  0.00           H
ATOM   1538  CA  PRO A 108      78.850  51.430  59.270  1.00  0.00           C
ATOM   1539  HA  PRO A 108      78.020  51.670  59.920  1.00  0.00           H
ATOM   1540  CB  PRO A 108      78.480  51.120  57.820  1.00  0.00           C
ATOM   1541  HB1 PRO A 108      77.530  50.550  57.700  1.00  0.00           H
ATOM   1542  HB2 PRO A 108      79.250  50.500  57.310  1.00  0.00           H
ATOM   1543  CG  PRO A 108      78.290  52.500  57.170  1.00  0.00           C
ATOM   1544  HG1 PRO A 108      77.250  52.880  57.210  1.00  0.00           H
ATOM   1545  HG2 PRO A 108      78.560  52.530  56.090  1.00  0.00           H
ATOM   1546  C   PRO A 108      79.450  50.260  59.960  1.00  0.00           C
ATOM   1547  O   PRO A 108      80.660  50.070  60.060  1.00  0.00           O
ATOM   1548  N   GLN A 109      78.650  49.360  60.570  1.00  0.00           N
ATOM   1549  HN  GLN A 109      77.660  49.450  60.490  1.00  0.00           H
ATOM   1550  CA  GLN A 109      78.880  48.400  61.600  1.00  0.00           C
ATOM   1551  HA  GLN A 109      79.950  48.250  61.500  1.00  0.00           H
ATOM   1552  CB  GLN A 109      78.780  49.110  62.970  1.00  0.00           C
ATOM   1553  HB1 GLN A 109      78.830  48.350  63.780  1.00  0.00           H
ATOM   1554  HB2 GLN A 109      77.770  49.590  62.970  1.00  0.00           H
ATOM   1555  CG  GLN A 109      79.980  50.000  63.280  1.00  0.00           C
ATOM   1556  HG1 GLN A 109      79.810  50.830  62.560  1.00  0.00           H
ATOM   1557  HG2 GLN A 109      80.910  49.470  62.980  1.00  0.00           H
ATOM   1558  CD  GLN A 109      79.940  50.550  64.700  1.00  0.00           C
ATOM   1559  OE1 GLN A 109      80.230  49.990  65.750  1.00  0.00           O
ATOM   1560  NE2 GLN A 109      79.750  51.900  64.690  1.00  0.00           N
ATOM   1561 HE21 GLN A 109      79.640  52.420  63.850  1.00  0.00           H
ATOM   1562 HE22 GLN A 109      79.690  52.330  65.590  1.00  0.00           H
ATOM   1563  C   GLN A 109      78.000  47.200  61.590  1.00  0.00           C
ATOM   1564  O   GLN A 109      76.880  47.300  61.090  1.00  0.00           O
ATOM   1565  N   GLU A 110      78.430  46.110  62.240  1.00  0.00           N
ATOM   1566  HN  GLU A 110      79.310  46.240  62.700  1.00  0.00           H
ATOM   1567  CA  GLU A 110      77.790  44.830  62.260  1.00  0.00           C
ATOM   1568  HA  GLU A 110      77.610  44.400  61.290  1.00  0.00           H
ATOM   1569  CB  GLU A 110      78.720  43.930  63.100  1.00  0.00           C
ATOM   1570  HB1 GLU A 110      78.280  42.930  63.280  1.00  0.00           H
ATOM   1571  HB2 GLU A 110      78.960  44.400  64.070  1.00  0.00           H
ATOM   1572  CG  GLU A 110      80.000  43.470  62.390  1.00  0.00           C
ATOM   1573  HG1 GLU A 110      80.520  44.400  62.060  1.00  0.00           H
ATOM   1574  HG2 GLU A 110      79.680  42.970  61.450  1.00  0.00           H
ATOM   1575  CD  GLU A 110      80.790  42.530  63.280  1.00  0.00           C
ATOM   1576  OE1 GLU A 110      80.270  41.450  63.660  1.00  0.00           O
ATOM   1577  OE2 GLU A 110      81.930  42.920  63.650  1.00  0.00           O
ATOM   1578  C   GLU A 110      76.460  44.820  62.930  1.00  0.00           C
ATOM   1579  O   GLU A 110      76.280  44.420  64.080  1.00  0.00           O
ATOM   1580  N   GLY A 111      75.420  45.120  62.130  1.00  0.00           N
ATOM   1581  HN  GLY A 111      75.610  45.480  61.220  1.00  0.00           H
ATOM   1582  CA  GLY A 111      74.050  45.020  62.520  1.00  0.00           C
ATOM   1583  HA1 GLY A 111      73.500  44.840  61.610  1.00  0.00           H
ATOM   1584  HA2 GLY A 111      73.910  44.280  63.300  1.00  0.00           H
ATOM   1585  C   GLY A 111      73.440  46.250  63.090  1.00  0.00           C
ATOM   1586  O   GLY A 111      72.260  46.220  63.440  1.00  0.00           O
ATOM   1587  N   ILE A 112      74.150  47.400  63.120  1.00  0.00           N
ATOM   1588  HN  ILE A 112      75.080  47.400  62.780  1.00  0.00           H
ATOM   1589  CA  ILE A 112      73.760  48.580  63.820  1.00  0.00           C
ATOM   1590  HA  ILE A 112      72.790  48.510  64.290  1.00  0.00           H
ATOM   1591  CB  ILE A 112      74.720  48.970  64.910  1.00  0.00           C
ATOM   1592  HB  ILE A 112      75.630  49.300  64.350  1.00  0.00           H
ATOM   1593  CG2 ILE A 112      74.110  50.060  65.800  1.00  0.00           C
ATOM   1594 HG21 ILE A 112      73.920  50.980  65.220  1.00  0.00           H
ATOM   1595 HG22 ILE A 112      73.220  49.620  66.310  1.00  0.00           H
ATOM   1596 HG23 ILE A 112      74.860  50.220  66.610  1.00  0.00           H
ATOM   1597  CG1 ILE A 112      75.120  47.800  65.820  1.00  0.00           C
ATOM   1598 HG11 ILE A 112      75.360  46.980  65.120  1.00  0.00           H
ATOM   1599 HG12 ILE A 112      74.190  47.660  66.410  1.00  0.00           H
ATOM   1600  CD  ILE A 112      76.360  48.050  66.690  1.00  0.00           C
ATOM   1601  HD1 ILE A 112      76.720  47.090  67.110  1.00  0.00           H
ATOM   1602  HD2 ILE A 112      77.160  48.590  66.130  1.00  0.00           H
ATOM   1603  HD3 ILE A 112      76.200  48.760  67.530  1.00  0.00           H
ATOM   1604  C   ILE A 112      73.650  49.620  62.760  1.00  0.00           C
ATOM   1605  O   ILE A 112      74.610  49.980  62.070  1.00  0.00           O
ATOM   1606  N   LEU A 113      72.450  50.190  62.550  1.00  0.00           N
ATOM   1607  HN  LEU A 113      71.620  49.950  63.040  1.00  0.00           H
ATOM   1608  CA  LEU A 113      72.180  51.150  61.520  1.00  0.00           C
ATOM   1609  HA  LEU A 113      73.000  51.200  60.820  1.00  0.00           H
ATOM   1610  CB  LEU A 113      70.980  50.740  60.640  1.00  0.00           C
ATOM   1611  HB1 LEU A 113      71.000  51.550  59.880  1.00  0.00           H
ATOM   1612  HB2 LEU A 113      69.960  50.760  61.090  1.00  0.00           H
ATOM   1613  CG  LEU A 113      71.220  49.430  59.870  1.00  0.00           C
ATOM   1614  HG  LEU A 113      72.270  49.450  59.500  1.00  0.00           H
ATOM   1615  CD1 LEU A 113      70.930  48.110  60.610  1.00  0.00           C
ATOM   1616 HD11 LEU A 113      70.850  47.270  59.890  1.00  0.00           H
ATOM   1617 HD12 LEU A 113      71.690  47.870  61.380  1.00  0.00           H
ATOM   1618 HD13 LEU A 113      69.970  48.050  61.150  1.00  0.00           H
ATOM   1619  CD2 LEU A 113      70.330  49.490  58.620  1.00  0.00           C
ATOM   1620 HD21 LEU A 113      70.570  48.590  58.020  1.00  0.00           H
ATOM   1621 HD22 LEU A 113      69.250  49.480  58.890  1.00  0.00           H
ATOM   1622 HD23 LEU A 113      70.620  50.410  58.060  1.00  0.00           H
ATOM   1623  C   LEU A 113      71.960  52.490  62.120  1.00  0.00           C
ATOM   1624  O   LEU A 113      71.640  52.620  63.300  1.00  0.00           O
ATOM   1625  N   GLU A 114      71.990  53.540  61.280  1.00  0.00           N
ATOM   1626  HN  GLU A 114      72.180  53.530  60.300  1.00  0.00           H
ATOM   1627  CA  GLU A 114      71.540  54.830  61.710  1.00  0.00           C
ATOM   1628  HA  GLU A 114      72.360  55.220  62.300  1.00  0.00           H
ATOM   1629  CB  GLU A 114      71.520  55.780  60.510  1.00  0.00           C
ATOM   1630  HB1 GLU A 114      71.020  56.750  60.720  1.00  0.00           H
ATOM   1631  HB2 GLU A 114      70.810  55.310  59.790  1.00  0.00           H
ATOM   1632  CG  GLU A 114      72.880  56.120  59.890  1.00  0.00           C
ATOM   1633  HG1 GLU A 114      73.500  55.270  59.530  1.00  0.00           H
ATOM   1634  HG2 GLU A 114      73.520  56.840  60.450  1.00  0.00           H
ATOM   1635  CD  GLU A 114      72.620  57.040  58.700  1.00  0.00           C
ATOM   1636  OE1 GLU A 114      73.170  58.170  58.640  1.00  0.00           O
ATOM   1637  OE2 GLU A 114      71.840  56.710  57.770  1.00  0.00           O
ATOM   1638  C   GLU A 114      70.240  55.030  62.410  1.00  0.00           C
ATOM   1639  O   GLU A 114      69.210  54.480  62.050  1.00  0.00           O
ATOM   1640  N   ASP A 115      70.200  55.940  63.400  1.00  0.00           N
ATOM   1641  HN  ASP A 115      71.000  56.350  63.830  1.00  0.00           H
ATOM   1642  CA  ASP A 115      69.020  56.370  64.090  1.00  0.00           C
ATOM   1643  HA  ASP A 115      68.610  55.440  64.460  1.00  0.00           H
ATOM   1644  CB  ASP A 115      69.440  57.300  65.230  1.00  0.00           C
ATOM   1645  HB1 ASP A 115      69.780  58.290  64.860  1.00  0.00           H
ATOM   1646  HB2 ASP A 115      70.300  56.750  65.660  1.00  0.00           H
ATOM   1647  CG  ASP A 115      68.350  57.450  66.290  1.00  0.00           C
ATOM   1648  OD1 ASP A 115      67.450  56.580  66.460  1.00  0.00           O
ATOM   1649  OD2 ASP A 115      68.460  58.480  67.000  1.00  0.00           O
ATOM   1650  C   ASP A 115      67.980  57.000  63.230  1.00  0.00           C
ATOM   1651  O   ASP A 115      68.260  57.620  62.210  1.00  0.00           O
ATOM   1652  N   MET A 116      66.720  56.760  63.630  1.00  0.00           N
ATOM   1653  HN  MET A 116      66.500  56.310  64.490  1.00  0.00           H
ATOM   1654  CA  MET A 116      65.560  57.220  62.920  1.00  0.00           C
ATOM   1655  HA  MET A 116      65.790  56.980  61.900  1.00  0.00           H
ATOM   1656  CB  MET A 116      64.330  56.480  63.460  1.00  0.00           C
ATOM   1657  HB1 MET A 116      63.400  56.960  63.070  1.00  0.00           H
ATOM   1658  HB2 MET A 116      64.280  56.690  64.550  1.00  0.00           H
ATOM   1659  CG  MET A 116      64.260  55.040  62.960  1.00  0.00           C
ATOM   1660  HG1 MET A 116      63.510  54.470  63.560  1.00  0.00           H
ATOM   1661  HG2 MET A 116      65.300  54.650  63.040  1.00  0.00           H
ATOM   1662  SD  MET A 116      63.740  54.850  61.230  1.00  0.00           S
ATOM   1663  CE  MET A 116      63.870  53.040  61.220  1.00  0.00           C
ATOM   1664  HE1 MET A 116      63.270  52.620  62.060  1.00  0.00           H
ATOM   1665  HE2 MET A 116      63.640  52.750  60.180  1.00  0.00           H
ATOM   1666  HE3 MET A 116      64.920  52.730  61.410  1.00  0.00           H
ATOM   1667  C   MET A 116      65.390  58.700  62.890  1.00  0.00           C
ATOM   1668  O   MET A 116      65.750  59.440  63.800  1.00  0.00           O
ATOM   1669  N   PRO A 117      64.850  59.280  61.860  1.00  0.00           N
ATOM   1670  CD  PRO A 117      64.510  58.620  60.610  1.00  0.00           C
ATOM   1671  HD1 PRO A 117      65.390  58.690  59.930  1.00  0.00           H
ATOM   1672  HD2 PRO A 117      64.130  57.580  60.720  1.00  0.00           H
ATOM   1673  CA  PRO A 117      64.460  60.670  61.880  1.00  0.00           C
ATOM   1674  HA  PRO A 117      65.360  61.190  62.160  1.00  0.00           H
ATOM   1675  CB  PRO A 117      63.830  61.000  60.530  1.00  0.00           C
ATOM   1676  HB1 PRO A 117      64.640  61.290  59.840  1.00  0.00           H
ATOM   1677  HB2 PRO A 117      63.110  61.850  60.630  1.00  0.00           H
ATOM   1678  CG  PRO A 117      63.440  59.580  60.080  1.00  0.00           C
ATOM   1679  HG1 PRO A 117      63.410  59.570  58.970  1.00  0.00           H
ATOM   1680  HG2 PRO A 117      62.440  59.310  60.470  1.00  0.00           H
ATOM   1681  C   PRO A 117      63.450  60.990  62.920  1.00  0.00           C
ATOM   1682  O   PRO A 117      62.710  60.080  63.290  1.00  0.00           O
ATOM   1683  N   VAL A 118      63.400  62.240  63.430  1.00  0.00           N
ATOM   1684  HN  VAL A 118      64.050  62.920  63.100  1.00  0.00           H
ATOM   1685  CA  VAL A 118      62.460  62.650  64.430  1.00  0.00           C
ATOM   1686  HA  VAL A 118      62.090  61.790  64.980  1.00  0.00           H
ATOM   1687  CB  VAL A 118      63.000  63.710  65.340  1.00  0.00           C
ATOM   1688  HB  VAL A 118      62.200  64.120  66.000  1.00  0.00           H
ATOM   1689  CG1 VAL A 118      64.180  63.170  66.160  1.00  0.00           C
ATOM   1690 HG11 VAL A 118      63.780  62.510  66.950  1.00  0.00           H
ATOM   1691 HG12 VAL A 118      64.900  62.690  65.460  1.00  0.00           H
ATOM   1692 HG13 VAL A 118      64.730  64.010  66.640  1.00  0.00           H
ATOM   1693  CG2 VAL A 118      63.410  64.960  64.540  1.00  0.00           C
ATOM   1694 HG21 VAL A 118      64.280  64.730  63.890  1.00  0.00           H
ATOM   1695 HG22 VAL A 118      62.600  65.430  63.940  1.00  0.00           H
ATOM   1696 HG23 VAL A 118      63.700  65.750  65.250  1.00  0.00           H
ATOM   1697  C   VAL A 118      61.210  63.070  63.740  1.00  0.00           C
ATOM   1698  O   VAL A 118      61.130  63.350  62.540  1.00  0.00           O
ATOM   1699  N   ASP A 119      60.110  63.120  64.510  1.00  0.00           N
ATOM   1700  HN  ASP A 119      60.300  63.000  65.480  1.00  0.00           H
ATOM   1701  CA  ASP A 119      58.820  63.460  63.990  1.00  0.00           C
ATOM   1702  HA  ASP A 119      58.700  62.800  63.150  1.00  0.00           H
ATOM   1703  CB  ASP A 119      57.710  63.250  65.040  1.00  0.00           C
ATOM   1704  HB1 ASP A 119      56.730  63.560  64.610  1.00  0.00           H
ATOM   1705  HB2 ASP A 119      57.990  63.870  65.920  1.00  0.00           H
ATOM   1706  CG  ASP A 119      57.700  61.830  65.580  1.00  0.00           C
ATOM   1707  OD1 ASP A 119      58.390  61.510  66.580  1.00  0.00           O
ATOM   1708  OD2 ASP A 119      57.120  60.970  64.860  1.00  0.00           O
ATOM   1709  C   ASP A 119      58.690  64.890  63.610  1.00  0.00           C
ATOM   1710  O   ASP A 119      59.250  65.740  64.300  1.00  0.00           O
ATOM   1711  N   PRO A 120      57.870  65.260  62.670  1.00  0.00           N
ATOM   1712  CD  PRO A 120      57.500  64.350  61.600  1.00  0.00           C
ATOM   1713  HD1 PRO A 120      58.370  63.740  61.290  1.00  0.00           H
ATOM   1714  HD2 PRO A 120      56.620  63.740  61.920  1.00  0.00           H
ATOM   1715  CA  PRO A 120      57.510  66.610  62.320  1.00  0.00           C
ATOM   1716  HA  PRO A 120      58.420  67.070  61.960  1.00  0.00           H
ATOM   1717  CB  PRO A 120      56.600  66.420  61.120  1.00  0.00           C
ATOM   1718  HB1 PRO A 120      56.510  67.300  60.450  1.00  0.00           H
ATOM   1719  HB2 PRO A 120      55.520  66.360  61.390  1.00  0.00           H
ATOM   1720  CG  PRO A 120      57.060  65.160  60.370  1.00  0.00           C
ATOM   1721  HG1 PRO A 120      57.890  65.420  59.690  1.00  0.00           H
ATOM   1722  HG2 PRO A 120      56.300  64.690  59.700  1.00  0.00           H
ATOM   1723  C   PRO A 120      57.020  67.480  63.430  1.00  0.00           C
ATOM   1724  O   PRO A 120      57.190  68.690  63.320  1.00  0.00           O
ATOM   1725  N   ASP A 121      56.370  66.950  64.480  1.00  0.00           N
ATOM   1726  HN  ASP A 121      55.950  66.060  64.330  1.00  0.00           H
ATOM   1727  CA  ASP A 121      55.880  67.530  65.700  1.00  0.00           C
ATOM   1728  HA  ASP A 121      55.190  68.220  65.240  1.00  0.00           H
ATOM   1729  CB  ASP A 121      55.140  66.460  66.510  1.00  0.00           C
ATOM   1730  HB1 ASP A 121      54.850  66.960  67.460  1.00  0.00           H
ATOM   1731  HB2 ASP A 121      55.750  65.540  66.650  1.00  0.00           H
ATOM   1732  CG  ASP A 121      53.930  65.870  65.800  1.00  0.00           C
ATOM   1733  OD1 ASP A 121      52.910  65.620  66.510  1.00  0.00           O
ATOM   1734  OD2 ASP A 121      53.990  65.470  64.600  1.00  0.00           O
ATOM   1735  C   ASP A 121      56.850  68.250  66.560  1.00  0.00           C
ATOM   1736  O   ASP A 121      56.430  69.160  67.270  1.00  0.00           O
ATOM   1737  N   ASN A 122      58.130  67.850  66.440  1.00  0.00           N
ATOM   1738  HN  ASN A 122      58.350  67.200  65.720  1.00  0.00           H
ATOM   1739  CA  ASN A 122      59.260  68.360  67.160  1.00  0.00           C
ATOM   1740  HA  ASN A 122      59.040  68.550  68.200  1.00  0.00           H
ATOM   1741  CB  ASN A 122      60.530  67.500  67.040  1.00  0.00           C
ATOM   1742  HB1 ASN A 122      61.430  67.880  67.560  1.00  0.00           H
ATOM   1743  HB2 ASN A 122      60.790  67.250  65.990  1.00  0.00           H
ATOM   1744  CG  ASN A 122      60.290  66.190  67.770  1.00  0.00           C
ATOM   1745  OD1 ASN A 122      60.630  65.950  68.930  1.00  0.00           O
ATOM   1746  ND2 ASN A 122      59.750  65.210  66.990  1.00  0.00           N
ATOM   1747 HD21 ASN A 122      59.630  65.390  66.020  1.00  0.00           H
ATOM   1748 HD22 ASN A 122      59.850  64.240  67.190  1.00  0.00           H
ATOM   1749  C   ASN A 122      59.580  69.770  66.790  1.00  0.00           C
ATOM   1750  O   ASN A 122      59.480  70.170  65.640  1.00  0.00           O
ATOM   1751  N   GLU A 123      60.040  70.600  67.740  1.00  0.00           N
ATOM   1752  HN  GLU A 123      60.140  70.300  68.690  1.00  0.00           H
ATOM   1753  CA  GLU A 123      60.580  71.920  67.550  1.00  0.00           C
ATOM   1754  HA  GLU A 123      59.880  72.580  67.070  1.00  0.00           H
ATOM   1755  CB  GLU A 123      60.730  72.360  69.020  1.00  0.00           C
ATOM   1756  HB1 GLU A 123      61.300  71.670  69.680  1.00  0.00           H
ATOM   1757  HB2 GLU A 123      59.680  72.370  69.390  1.00  0.00           H
ATOM   1758  CG  GLU A 123      61.330  73.760  69.120  1.00  0.00           C
ATOM   1759  HG1 GLU A 123      60.660  74.410  68.530  1.00  0.00           H
ATOM   1760  HG2 GLU A 123      62.340  73.820  68.660  1.00  0.00           H
ATOM   1761  CD  GLU A 123      61.530  74.310  70.530  1.00  0.00           C
ATOM   1762  OE1 GLU A 123      60.730  75.170  70.990  1.00  0.00           O
ATOM   1763  OE2 GLU A 123      62.400  73.740  71.230  1.00  0.00           O
ATOM   1764  C   GLU A 123      61.880  71.960  66.830  1.00  0.00           C
ATOM   1765  O   GLU A 123      62.230  72.880  66.090  1.00  0.00           O
ATOM   1766  N   ALA A 124      62.730  70.970  67.150  1.00  0.00           N
ATOM   1767  HN  ALA A 124      62.630  70.390  67.950  1.00  0.00           H
ATOM   1768  CA  ALA A 124      63.950  70.660  66.460  1.00  0.00           C
ATOM   1769  HA  ALA A 124      64.500  71.550  66.220  1.00  0.00           H
ATOM   1770  CB  ALA A 124      64.850  69.880  67.440  1.00  0.00           C
ATOM   1771  HB1 ALA A 124      65.050  70.440  68.380  1.00  0.00           H
ATOM   1772  HB2 ALA A 124      64.320  68.930  67.640  1.00  0.00           H
ATOM   1773  HB3 ALA A 124      65.850  69.560  67.080  1.00  0.00           H
ATOM   1774  C   ALA A 124      63.820  69.870  65.200  1.00  0.00           C
ATOM   1775  O   ALA A 124      64.540  68.930  64.870  1.00  0.00           O
ATOM   1776  N   TYR A 125      62.870  70.330  64.370  1.00  0.00           N
ATOM   1777  HN  TYR A 125      62.200  71.070  64.430  1.00  0.00           H
ATOM   1778  CA  TYR A 125      62.650  69.850  63.040  1.00  0.00           C
ATOM   1779  HA  TYR A 125      63.510  69.250  62.790  1.00  0.00           H
ATOM   1780  CB  TYR A 125      61.280  69.140  62.990  1.00  0.00           C
ATOM   1781  HB1 TYR A 125      60.460  69.780  63.370  1.00  0.00           H
ATOM   1782  HB2 TYR A 125      61.330  68.300  63.720  1.00  0.00           H
ATOM   1783  CG  TYR A 125      60.980  68.420  61.720  1.00  0.00           C
ATOM   1784  CD1 TYR A 125      61.360  67.130  61.430  1.00  0.00           C
ATOM   1785  HD1 TYR A 125      62.000  66.540  62.070  1.00  0.00           H
ATOM   1786  CE1 TYR A 125      60.910  66.590  60.250  1.00  0.00           C
ATOM   1787  HE1 TYR A 125      61.030  65.550  59.980  1.00  0.00           H
ATOM   1788  CZ  TYR A 125      60.130  67.290  59.360  1.00  0.00           C
ATOM   1789  OH  TYR A 125      59.640  66.720  58.170  1.00  0.00           O
ATOM   1790  HH  TYR A 125      59.510  67.390  57.490  1.00  0.00           H
ATOM   1791  CD2 TYR A 125      60.130  69.100  60.880  1.00  0.00           C
ATOM   1792  HD2 TYR A 125      59.840  70.120  61.040  1.00  0.00           H
ATOM   1793  CE2 TYR A 125      59.670  68.540  59.710  1.00  0.00           C
ATOM   1794  HE2 TYR A 125      59.000  69.100  59.070  1.00  0.00           H
ATOM   1795  C   TYR A 125      62.640  70.990  62.080  1.00  0.00           C
ATOM   1796  O   TYR A 125      62.000  72.020  62.290  1.00  0.00           O
ATOM   1797  N   GLU A 126      63.470  70.870  61.030  1.00  0.00           N
ATOM   1798  HN  GLU A 126      64.040  70.070  60.840  1.00  0.00           H
ATOM   1799  CA  GLU A 126      63.750  71.900  60.080  1.00  0.00           C
ATOM   1800  HA  GLU A 126      63.200  72.800  60.300  1.00  0.00           H
ATOM   1801  CB  GLU A 126      65.260  72.220  60.190  1.00  0.00           C
ATOM   1802  HB1 GLU A 126      65.750  71.270  59.890  1.00  0.00           H
ATOM   1803  HB2 GLU A 126      65.530  72.300  61.270  1.00  0.00           H
ATOM   1804  CG  GLU A 126      65.780  73.500  59.540  1.00  0.00           C
ATOM   1805  HG1 GLU A 126      65.420  74.420  60.030  1.00  0.00           H
ATOM   1806  HG2 GLU A 126      65.670  73.580  58.440  1.00  0.00           H
ATOM   1807  CD  GLU A 126      67.280  73.650  59.720  1.00  0.00           C
ATOM   1808  OE1 GLU A 126      68.140  72.990  59.070  1.00  0.00           O
ATOM   1809  OE2 GLU A 126      67.740  74.360  60.650  1.00  0.00           O
ATOM   1810  C   GLU A 126      63.410  71.420  58.720  1.00  0.00           C
ATOM   1811  O   GLU A 126      63.480  70.230  58.420  1.00  0.00           O
ATOM   1812  N   MET A 127      63.080  72.300  57.760  1.00  0.00           N
ATOM   1813  HN  MET A 127      63.040  73.270  57.980  1.00  0.00           H
ATOM   1814  CA  MET A 127      62.950  72.010  56.370  1.00  0.00           C
ATOM   1815  HA  MET A 127      62.080  71.360  56.370  1.00  0.00           H
ATOM   1816  CB  MET A 127      62.570  73.280  55.590  1.00  0.00           C
ATOM   1817  HB1 MET A 127      62.800  73.170  54.510  1.00  0.00           H
ATOM   1818  HB2 MET A 127      63.280  74.100  55.860  1.00  0.00           H
ATOM   1819  CG  MET A 127      61.120  73.770  55.690  1.00  0.00           C
ATOM   1820  HG1 MET A 127      60.440  73.000  55.270  1.00  0.00           H
ATOM   1821  HG2 MET A 127      61.020  74.620  54.990  1.00  0.00           H
ATOM   1822  SD  MET A 127      60.650  74.320  57.360  1.00  0.00           S
ATOM   1823  CE  MET A 127      59.320  75.500  56.980  1.00  0.00           C
ATOM   1824  HE1 MET A 127      58.720  75.830  57.860  1.00  0.00           H
ATOM   1825  HE2 MET A 127      59.640  76.400  56.420  1.00  0.00           H
ATOM   1826  HE3 MET A 127      58.580  74.940  56.360  1.00  0.00           H
ATOM   1827  C   MET A 127      64.030  71.260  55.670  1.00  0.00           C
ATOM   1828  O   MET A 127      65.170  71.310  56.140  1.00  0.00           O
ATOM   1829  N   PRO A 128      63.860  70.550  54.590  1.00  0.00           N
ATOM   1830  CD  PRO A 128      62.600  69.910  54.240  1.00  0.00           C
ATOM   1831  HD1 PRO A 128      61.980  69.670  55.140  1.00  0.00           H
ATOM   1832  HD2 PRO A 128      62.020  70.640  53.640  1.00  0.00           H
ATOM   1833  CA  PRO A 128      64.950  69.990  53.850  1.00  0.00           C
ATOM   1834  HA  PRO A 128      65.590  69.350  54.440  1.00  0.00           H
ATOM   1835  CB  PRO A 128      64.230  69.160  52.780  1.00  0.00           C
ATOM   1836  HB1 PRO A 128      64.910  68.370  52.370  1.00  0.00           H
ATOM   1837  HB2 PRO A 128      63.810  69.860  52.030  1.00  0.00           H
ATOM   1838  CG  PRO A 128      62.970  68.630  53.490  1.00  0.00           C
ATOM   1839  HG1 PRO A 128      63.310  67.890  54.240  1.00  0.00           H
ATOM   1840  HG2 PRO A 128      62.140  68.200  52.900  1.00  0.00           H
ATOM   1841  C   PRO A 128      66.020  70.870  53.310  1.00  0.00           C
ATOM   1842  O   PRO A 128      65.690  71.980  52.880  1.00  0.00           O
ATOM   1843  N   SER A 129      67.290  70.460  53.360  1.00  0.00           N
ATOM   1844  HN  SER A 129      67.530  69.600  53.820  1.00  0.00           H
ATOM   1845  CA  SER A 129      68.330  71.040  52.550  1.00  0.00           C
ATOM   1846  HA  SER A 129      68.220  72.100  52.710  1.00  0.00           H
ATOM   1847  CB  SER A 129      69.740  70.570  52.920  1.00  0.00           C
ATOM   1848  HB1 SER A 129      70.000  70.960  53.940  1.00  0.00           H
ATOM   1849  HB2 SER A 129      70.550  70.950  52.260  1.00  0.00           H
ATOM   1850  OG  SER A 129      69.690  69.160  53.040  1.00  0.00           O
ATOM   1851  HG1 SER A 129      70.540  68.930  53.410  1.00  0.00           H
ATOM   1852  C   SER A 129      68.150  70.940  51.080  1.00  0.00           C
ATOM   1853  O   SER A 129      68.370  71.910  50.350  1.00  0.00           O
ATOM   1854  N   GLU A 130      67.880  69.740  50.530  1.00  0.00           N
ATOM   1855  HN  GLU A 130      67.480  68.980  51.020  1.00  0.00           H
ATOM   1856  CA  GLU A 130      67.700  69.560  49.120  1.00  0.00           C
ATOM   1857  HA  GLU A 130      68.100  70.440  48.630  1.00  0.00           H
ATOM   1858  CB  GLU A 130      68.550  68.370  48.630  1.00  0.00           C
ATOM   1859  HB1 GLU A 130      68.390  68.250  47.530  1.00  0.00           H
ATOM   1860  HB2 GLU A 130      68.190  67.440  49.110  1.00  0.00           H
ATOM   1861  CG  GLU A 130      70.040  68.680  48.770  1.00  0.00           C
ATOM   1862  HG1 GLU A 130      70.470  68.690  49.800  1.00  0.00           H
ATOM   1863  HG2 GLU A 130      70.230  69.740  48.510  1.00  0.00           H
ATOM   1864  CD  GLU A 130      70.890  67.830  47.850  1.00  0.00           C
ATOM   1865  OE1 GLU A 130      71.790  67.080  48.310  1.00  0.00           O
ATOM   1866  OE2 GLU A 130      70.830  67.870  46.590  1.00  0.00           O
ATOM   1867  C   GLU A 130      66.260  69.420  48.770  1.00  0.00           C
ATOM   1868  O   GLU A 130      65.390  69.300  49.630  1.00  0.00           O
ATOM   1869  N   GLU A 131      65.940  69.470  47.470  1.00  0.00           N
ATOM   1870  HN  GLU A 131      66.700  69.690  46.860  1.00  0.00           H
ATOM   1871  CA  GLU A 131      64.660  69.440  46.820  1.00  0.00           C
ATOM   1872  HA  GLU A 131      64.080  70.270  47.190  1.00  0.00           H
ATOM   1873  CB  GLU A 131      64.880  69.590  45.300  1.00  0.00           C
ATOM   1874  HB1 GLU A 131      65.200  68.580  44.950  1.00  0.00           H
ATOM   1875  HB2 GLU A 131      65.650  70.370  45.150  1.00  0.00           H
ATOM   1876  CG  GLU A 131      63.730  70.260  44.540  1.00  0.00           C
ATOM   1877  HG1 GLU A 131      64.090  70.450  43.510  1.00  0.00           H
ATOM   1878  HG2 GLU A 131      63.430  71.190  45.080  1.00  0.00           H
ATOM   1879  CD  GLU A 131      62.560  69.370  44.160  1.00  0.00           C
ATOM   1880  OE1 GLU A 131      61.370  69.760  44.300  1.00  0.00           O
ATOM   1881  OE2 GLU A 131      62.790  68.230  43.670  1.00  0.00           O
ATOM   1882  C   GLU A 131      63.830  68.240  47.090  1.00  0.00           C
ATOM   1883  O   GLU A 131      62.630  68.350  47.320  1.00  0.00           O
ATOM   1884  N   GLY A 132      64.420  67.030  47.150  1.00  0.00           N
ATOM   1885  HN  GLY A 132      65.350  66.870  46.820  1.00  0.00           H
ATOM   1886  CA  GLY A 132      63.630  65.860  47.400  1.00  0.00           C
ATOM   1887  HA1 GLY A 132      63.520  65.820  48.470  1.00  0.00           H
ATOM   1888  HA2 GLY A 132      62.700  65.960  46.850  1.00  0.00           H
ATOM   1889  C   GLY A 132      64.370  64.630  47.030  1.00  0.00           C
ATOM   1890  O   GLY A 132      65.210  64.140  47.780  1.00  0.00           O
ATOM   1891  N   TYR A 133      63.910  63.970  45.950  1.00  0.00           N
ATOM   1892  HN  TYR A 133      63.140  64.320  45.410  1.00  0.00           H
ATOM   1893  CA  TYR A 133      64.510  62.820  45.360  1.00  0.00           C
ATOM   1894  HA  TYR A 133      65.590  62.910  45.290  1.00  0.00           H
ATOM   1895  CB  TYR A 133      64.130  61.490  46.030  1.00  0.00           C
ATOM   1896  HB1 TYR A 133      63.090  61.590  46.420  1.00  0.00           H
ATOM   1897  HB2 TYR A 133      64.720  61.450  46.980  1.00  0.00           H
ATOM   1898  CG  TYR A 133      64.330  60.280  45.190  1.00  0.00           C
ATOM   1899  CD1 TYR A 133      63.330  59.510  44.630  1.00  0.00           C
ATOM   1900  HD1 TYR A 133      62.290  59.760  44.770  1.00  0.00           H
ATOM   1901  CE1 TYR A 133      63.670  58.400  43.890  1.00  0.00           C
ATOM   1902  HE1 TYR A 133      62.850  57.760  43.600  1.00  0.00           H
ATOM   1903  CZ  TYR A 133      64.970  58.030  43.680  1.00  0.00           C
ATOM   1904  OH  TYR A 133      65.340  56.860  42.980  1.00  0.00           O
ATOM   1905  HH  TYR A 133      66.180  57.030  42.540  1.00  0.00           H
ATOM   1906  CD2 TYR A 133      65.620  59.850  45.030  1.00  0.00           C
ATOM   1907  HD2 TYR A 133      66.410  60.270  45.640  1.00  0.00           H
ATOM   1908  CE2 TYR A 133      65.980  58.800  44.210  1.00  0.00           C
ATOM   1909  HE2 TYR A 133      67.040  58.600  44.120  1.00  0.00           H
ATOM   1910  C   TYR A 133      64.140  62.830  43.920  1.00  0.00           C
ATOM   1911  O   TYR A 133      63.010  62.970  43.460  1.00  0.00           O
ATOM   1912  N   GLN A 134      65.160  62.670  43.050  1.00  0.00           N
ATOM   1913  HN  GLN A 134      66.070  62.570  43.440  1.00  0.00           H
ATOM   1914  CA  GLN A 134      65.090  62.550  41.630  1.00  0.00           C
ATOM   1915  HA  GLN A 134      64.250  63.190  41.360  1.00  0.00           H
ATOM   1916  CB  GLN A 134      66.270  63.110  40.810  1.00  0.00           C
ATOM   1917  HB1 GLN A 134      67.210  62.700  41.240  1.00  0.00           H
ATOM   1918  HB2 GLN A 134      66.340  64.160  41.170  1.00  0.00           H
ATOM   1919  CG  GLN A 134      66.280  62.970  39.290  1.00  0.00           C
ATOM   1920  HG1 GLN A 134      65.280  63.200  38.880  1.00  0.00           H
ATOM   1921  HG2 GLN A 134      66.390  61.870  39.140  1.00  0.00           H
ATOM   1922  CD  GLN A 134      67.450  63.700  38.650  1.00  0.00           C
ATOM   1923  OE1 GLN A 134      68.320  64.180  39.380  1.00  0.00           O
ATOM   1924  NE2 GLN A 134      67.460  63.770  37.290  1.00  0.00           N
ATOM   1925 HE21 GLN A 134      66.700  63.410  36.740  1.00  0.00           H
ATOM   1926 HE22 GLN A 134      68.240  64.180  36.820  1.00  0.00           H
ATOM   1927  C   GLN A 134      64.710  61.200  41.130  1.00  0.00           C
ATOM   1928  O   GLN A 134      65.390  60.190  41.310  1.00  0.00           O
ATOM   1929  N   ASP A 135      63.520  61.120  40.510  1.00  0.00           N
ATOM   1930  HN  ASP A 135      62.890  61.880  40.660  1.00  0.00           H
ATOM   1931  CA  ASP A 135      62.960  60.010  39.810  1.00  0.00           C
ATOM   1932  HA  ASP A 135      63.270  59.200  40.450  1.00  0.00           H
ATOM   1933  CB  ASP A 135      61.430  60.080  39.930  1.00  0.00           C
ATOM   1934  HB1 ASP A 135      61.230  60.060  41.020  1.00  0.00           H
ATOM   1935  HB2 ASP A 135      61.080  59.120  39.490  1.00  0.00           H
ATOM   1936  CG  ASP A 135      60.690  61.250  39.300  1.00  0.00           C
ATOM   1937  OD1 ASP A 135      59.430  61.180  39.270  1.00  0.00           O
ATOM   1938  OD2 ASP A 135      61.230  62.320  38.900  1.00  0.00           O
ATOM   1939  C   ASP A 135      63.510  59.810  38.440  1.00  0.00           C
ATOM   1940  O   ASP A 135      64.240  58.880  38.110  1.00  0.00           O
ATOM   1941  N   TYR A 136      63.160  60.620  37.420  1.00  0.00           N
ATOM   1942  HN  TYR A 136      62.520  61.350  37.620  1.00  0.00           H
ATOM   1943  CA  TYR A 136      63.600  60.480  36.060  1.00  0.00           C
ATOM   1944  HA  TYR A 136      64.340  59.700  36.040  1.00  0.00           H
ATOM   1945  CB  TYR A 136      62.480  60.220  35.030  1.00  0.00           C
ATOM   1946  HB1 TYR A 136      62.100  59.210  35.260  1.00  0.00           H
ATOM   1947  HB2 TYR A 136      62.930  60.310  34.020  1.00  0.00           H
ATOM   1948  CG  TYR A 136      61.290  61.100  35.160  1.00  0.00           C
ATOM   1949  CD1 TYR A 136      60.140  60.580  35.700  1.00  0.00           C
ATOM   1950  HD1 TYR A 136      60.170  59.730  36.370  1.00  0.00           H
ATOM   1951  CE1 TYR A 136      59.000  61.360  35.770  1.00  0.00           C
ATOM   1952  HE1 TYR A 136      58.150  60.960  36.300  1.00  0.00           H
ATOM   1953  CZ  TYR A 136      58.990  62.540  35.070  1.00  0.00           C
ATOM   1954  OH  TYR A 136      57.830  63.340  35.020  1.00  0.00           O
ATOM   1955  HH  TYR A 136      57.090  62.900  35.450  1.00  0.00           H
ATOM   1956  CD2 TYR A 136      61.280  62.310  34.490  1.00  0.00           C
ATOM   1957  HD2 TYR A 136      62.230  62.710  34.150  1.00  0.00           H
ATOM   1958  CE2 TYR A 136      60.110  63.020  34.450  1.00  0.00           C
ATOM   1959  HE2 TYR A 136      60.090  64.010  33.990  1.00  0.00           H
ATOM   1960  C   TYR A 136      64.390  61.670  35.660  1.00  0.00           C
ATOM   1961  O   TYR A 136      64.560  62.690  36.330  1.00  0.00           O
ATOM   1962  N   GLU A 137      65.120  61.610  34.530  1.00  0.00           N
ATOM   1963  HN  GLU A 137      65.010  60.780  33.990  1.00  0.00           H
ATOM   1964  CA  GLU A 137      65.780  62.750  33.970  1.00  0.00           C
ATOM   1965  HA  GLU A 137      66.180  63.360  34.770  1.00  0.00           H
ATOM   1966  CB  GLU A 137      67.080  62.310  33.270  1.00  0.00           C
ATOM   1967  HB1 GLU A 137      67.370  63.010  32.460  1.00  0.00           H
ATOM   1968  HB2 GLU A 137      66.880  61.310  32.850  1.00  0.00           H
ATOM   1969  CG  GLU A 137      68.240  62.130  34.260  1.00  0.00           C
ATOM   1970  HG1 GLU A 137      68.840  61.400  33.680  1.00  0.00           H
ATOM   1971  HG2 GLU A 137      67.960  61.670  35.230  1.00  0.00           H
ATOM   1972  CD  GLU A 137      69.130  63.360  34.370  1.00  0.00           C
ATOM   1973  OE1 GLU A 137      69.540  63.820  33.270  1.00  0.00           O
ATOM   1974  OE2 GLU A 137      69.500  63.760  35.500  1.00  0.00           O
ATOM   1975  C   GLU A 137      64.990  63.460  32.930  1.00  0.00           C
ATOM   1976  O   GLU A 137      64.090  62.850  32.350  1.00  0.00           O
ATOM   1977  N   PRO A 138      65.190  64.720  32.700  1.00  0.00           N
ATOM   1978  CD  PRO A 138      66.130  65.490  33.510  1.00  0.00           C
ATOM   1979  HD1 PRO A 138      65.770  65.520  34.560  1.00  0.00           H
ATOM   1980  HD2 PRO A 138      67.190  65.190  33.450  1.00  0.00           H
ATOM   1981  CA  PRO A 138      64.320  65.550  31.920  1.00  0.00           C
ATOM   1982  HA  PRO A 138      63.320  65.220  32.140  1.00  0.00           H
ATOM   1983  CB  PRO A 138      64.660  66.980  32.300  1.00  0.00           C
ATOM   1984  HB1 PRO A 138      63.950  67.410  33.040  1.00  0.00           H
ATOM   1985  HB2 PRO A 138      64.680  67.650  31.410  1.00  0.00           H
ATOM   1986  CG  PRO A 138      66.080  66.900  32.880  1.00  0.00           C
ATOM   1987  HG1 PRO A 138      66.160  67.650  33.700  1.00  0.00           H
ATOM   1988  HG2 PRO A 138      66.910  66.910  32.140  1.00  0.00           H
ATOM   1989  C   PRO A 138      64.300  65.260  30.460  1.00  0.00           C
ATOM   1990  O   PRO A 138      63.500  65.860  29.740  1.00  0.00           O
ATOM   1991  N   GLU A 139      65.110  64.330  29.910  1.00  0.00           N
ATOM   1992  HN  GLU A 139      65.760  63.860  30.500  1.00  0.00           H
ATOM   1993  CA  GLU A 139      65.150  63.940  28.540  1.00  0.00           C
ATOM   1994  HA  GLU A 139      65.160  64.860  27.970  1.00  0.00           H
ATOM   1995  CB  GLU A 139      66.500  63.220  28.430  1.00  0.00           C
ATOM   1996  HB1 GLU A 139      66.620  62.590  29.330  1.00  0.00           H
ATOM   1997  HB2 GLU A 139      67.300  64.000  28.440  1.00  0.00           H
ATOM   1998  CG  GLU A 139      66.660  62.400  27.150  1.00  0.00           C
ATOM   1999  HG1 GLU A 139      66.530  63.070  26.280  1.00  0.00           H
ATOM   2000  HG2 GLU A 139      65.920  61.570  27.070  1.00  0.00           H
ATOM   2001  CD  GLU A 139      68.080  61.890  26.920  1.00  0.00           C
ATOM   2002  OE1 GLU A 139      68.310  60.700  26.550  1.00  0.00           O
ATOM   2003  OE2 GLU A 139      69.050  62.650  27.130  1.00  0.00           O
ATOM   2004  C   GLU A 139      63.970  63.160  28.070  1.00  0.00           C
ATOM   2005  O   GLU A 139      63.680  63.040  26.880  1.00  0.00           O
ATOM   2006  N   ALA A 140      63.220  62.620  29.040  1.00  0.00           N
ATOM   2007  HN  ALA A 140      63.470  62.810  29.990  1.00  0.00           H
ATOM   2008  CA  ALA A 140      62.150  61.680  28.890  1.00  0.00           C
ATOM   2009  HA  ALA A 140      62.390  61.110  28.000  1.00  0.00           H
ATOM   2010  CB  ALA A 140      62.090  60.780  30.130  1.00  0.00           C
ATOM   2011  HB1 ALA A 140      61.210  60.100  30.150  1.00  0.00           H
ATOM   2012  HB2 ALA A 140      62.940  60.090  30.310  1.00  0.00           H
ATOM   2013  HB3 ALA A 140      61.920  61.330  31.080  1.00  0.00           H
ATOM   2014  C   ALA A 140      60.800  62.280  28.560  1.00  0.00           C
ATOM   2015  OT1 ALA A 140      60.300  63.190  29.280  1.00  0.00           O
ATOM   2016  OT2 ALA A 140      60.190  61.830  27.550  1.00  0.00           O
ATOM   2017  N   MET B 141      23.960  82.120  76.280  1.00  0.00           N
ATOM   2018  H1  MET B 141      24.560  81.520  76.900  1.00  0.00           H
ATOM   2019  H2  MET B 141      24.550  82.960  76.160  1.00  0.00           H
ATOM   2020  H3  MET B 141      23.100  82.290  76.830  1.00  0.00           H
ATOM   2021  CA  MET B 141      23.760  81.510  74.950  1.00  0.00           C
ATOM   2022  HA  MET B 141      22.930  82.090  74.580  1.00  0.00           H
ATOM   2023  CB  MET B 141      25.040  81.650  74.110  1.00  0.00           C
ATOM   2024  HB1 MET B 141      25.910  81.270  74.690  1.00  0.00           H
ATOM   2025  HB2 MET B 141      25.210  82.740  73.940  1.00  0.00           H
ATOM   2026  CG  MET B 141      25.200  81.040  72.720  1.00  0.00           C
ATOM   2027  HG1 MET B 141      25.010  79.940  72.700  1.00  0.00           H
ATOM   2028  HG2 MET B 141      26.290  81.120  72.560  1.00  0.00           H
ATOM   2029  SD  MET B 141      24.290  81.920  71.420  1.00  0.00           S
ATOM   2030  CE  MET B 141      24.530  80.620  70.170  1.00  0.00           C
ATOM   2031  HE1 MET B 141      24.090  80.870  69.180  1.00  0.00           H
ATOM   2032  HE2 MET B 141      25.570  80.310  69.970  1.00  0.00           H
ATOM   2033  HE3 MET B 141      24.080  79.670  70.530  1.00  0.00           H
ATOM   2034  C   MET B 141      23.320  80.090  75.010  1.00  0.00           C
ATOM   2035  O   MET B 141      23.890  79.300  75.760  1.00  0.00           O
ATOM   2036  N   ASP B 142      22.400  79.560  74.180  1.00  0.00           N
ATOM   2037  HN  ASP B 142      21.980  80.100  73.460  1.00  0.00           H
ATOM   2038  CA  ASP B 142      21.820  78.250  74.230  1.00  0.00           C
ATOM   2039  HA  ASP B 142      22.080  77.740  75.140  1.00  0.00           H
ATOM   2040  CB  ASP B 142      20.330  78.260  73.870  1.00  0.00           C
ATOM   2041  HB1 ASP B 142      19.990  77.790  72.930  1.00  0.00           H
ATOM   2042  HB2 ASP B 142      19.890  79.280  73.950  1.00  0.00           H
ATOM   2043  CG  ASP B 142      19.590  77.470  74.940  1.00  0.00           C
ATOM   2044  OD1 ASP B 142      20.100  76.380  75.310  1.00  0.00           O
ATOM   2045  OD2 ASP B 142      18.480  77.960  75.280  1.00  0.00           O
ATOM   2046  C   ASP B 142      22.450  77.350  73.230  1.00  0.00           C
ATOM   2047  O   ASP B 142      23.150  77.790  72.320  1.00  0.00           O
ATOM   2048  N   VAL B 143      22.320  76.020  73.430  1.00  0.00           N
ATOM   2049  HN  VAL B 143      21.610  75.700  74.050  1.00  0.00           H
ATOM   2050  CA  VAL B 143      22.980  74.960  72.730  1.00  0.00           C
ATOM   2051  HA  VAL B 143      23.980  75.330  72.550  1.00  0.00           H
ATOM   2052  CB  VAL B 143      22.830  73.670  73.480  1.00  0.00           C
ATOM   2053  HB  VAL B 143      23.470  73.010  72.850  1.00  0.00           H
ATOM   2054  CG1 VAL B 143      23.350  73.860  74.910  1.00  0.00           C
ATOM   2055 HG11 VAL B 143      23.420  72.840  75.340  1.00  0.00           H
ATOM   2056 HG12 VAL B 143      24.280  74.460  75.020  1.00  0.00           H
ATOM   2057 HG13 VAL B 143      22.560  74.280  75.570  1.00  0.00           H
ATOM   2058  CG2 VAL B 143      21.370  73.200  73.480  1.00  0.00           C
ATOM   2059 HG21 VAL B 143      20.920  73.010  72.480  1.00  0.00           H
ATOM   2060 HG22 VAL B 143      21.230  72.170  73.880  1.00  0.00           H
ATOM   2061 HG23 VAL B 143      20.780  73.960  74.030  1.00  0.00           H
ATOM   2062  C   VAL B 143      22.410  74.830  71.360  1.00  0.00           C
ATOM   2063  O   VAL B 143      21.250  75.150  71.110  1.00  0.00           O
ATOM   2064  N   PHE B 144      23.240  74.290  70.450  1.00  0.00           N
ATOM   2065  HN  PHE B 144      24.180  74.040  70.660  1.00  0.00           H
ATOM   2066  CA  PHE B 144      22.810  73.740  69.210  1.00  0.00           C
ATOM   2067  HA  PHE B 144      22.200  74.490  68.720  1.00  0.00           H
ATOM   2068  CB  PHE B 144      23.980  73.420  68.270  1.00  0.00           C
ATOM   2069  HB1 PHE B 144      24.690  72.720  68.750  1.00  0.00           H
ATOM   2070  HB2 PHE B 144      24.460  74.410  68.080  1.00  0.00           H
ATOM   2071  CG  PHE B 144      23.640  72.680  67.030  1.00  0.00           C
ATOM   2072  CD1 PHE B 144      24.200  71.450  66.770  1.00  0.00           C
ATOM   2073  HD1 PHE B 144      24.830  70.890  67.450  1.00  0.00           H
ATOM   2074  CE1 PHE B 144      23.860  70.840  65.590  1.00  0.00           C
ATOM   2075  HE1 PHE B 144      24.100  69.810  65.350  1.00  0.00           H
ATOM   2076  CZ  PHE B 144      23.040  71.490  64.690  1.00  0.00           C
ATOM   2077  HZ  PHE B 144      22.900  70.950  63.760  1.00  0.00           H
ATOM   2078  CD2 PHE B 144      22.670  73.240  66.230  1.00  0.00           C
ATOM   2079  HD2 PHE B 144      22.300  74.230  66.420  1.00  0.00           H
ATOM   2080  CE2 PHE B 144      22.430  72.680  65.000  1.00  0.00           C
ATOM   2081  HE2 PHE B 144      21.720  73.210  64.380  1.00  0.00           H
ATOM   2082  C   PHE B 144      21.860  72.600  69.380  1.00  0.00           C
ATOM   2083  O   PHE B 144      20.750  72.620  68.870  1.00  0.00           O
ATOM   2084  N   MET B 145      22.210  71.650  70.270  1.00  0.00           N
ATOM   2085  HN  MET B 145      23.000  71.810  70.850  1.00  0.00           H
ATOM   2086  CA  MET B 145      21.600  70.370  70.420  1.00  0.00           C
ATOM   2087  HA  MET B 145      20.570  70.520  70.160  1.00  0.00           H
ATOM   2088  CB  MET B 145      22.260  69.280  69.540  1.00  0.00           C
ATOM   2089  HB1 MET B 145      22.000  68.270  69.920  1.00  0.00           H
ATOM   2090  HB2 MET B 145      23.360  69.390  69.530  1.00  0.00           H
ATOM   2091  CG  MET B 145      21.770  69.420  68.100  1.00  0.00           C
ATOM   2092  HG1 MET B 145      22.280  68.680  67.450  1.00  0.00           H
ATOM   2093  HG2 MET B 145      21.900  70.420  67.650  1.00  0.00           H
ATOM   2094  SD  MET B 145      20.030  68.920  67.860  1.00  0.00           S
ATOM   2095  CE  MET B 145      20.140  69.380  66.110  1.00  0.00           C
ATOM   2096  HE1 MET B 145      19.920  68.600  65.350  1.00  0.00           H
ATOM   2097  HE2 MET B 145      19.450  70.230  65.910  1.00  0.00           H
ATOM   2098  HE3 MET B 145      21.140  69.730  65.770  1.00  0.00           H
ATOM   2099  C   MET B 145      21.570  69.940  71.840  1.00  0.00           C
ATOM   2100  O   MET B 145      22.520  70.370  72.500  1.00  0.00           O
ATOM   2101  N   LYS B 146      20.530  69.230  72.320  1.00  0.00           N
ATOM   2102  HN  LYS B 146      19.700  69.080  71.790  1.00  0.00           H
ATOM   2103  CA  LYS B 146      20.600  68.540  73.570  1.00  0.00           C
ATOM   2104  HA  LYS B 146      20.950  69.240  74.310  1.00  0.00           H
ATOM   2105  CB  LYS B 146      19.150  68.250  74.010  1.00  0.00           C
ATOM   2106  HB1 LYS B 146      18.680  67.640  73.210  1.00  0.00           H
ATOM   2107  HB2 LYS B 146      18.660  69.250  74.020  1.00  0.00           H
ATOM   2108  CG  LYS B 146      18.870  67.440  75.270  1.00  0.00           C
ATOM   2109  HG1 LYS B 146      19.330  67.950  76.150  1.00  0.00           H
ATOM   2110  HG2 LYS B 146      19.330  66.440  75.110  1.00  0.00           H
ATOM   2111  CD  LYS B 146      17.390  67.390  75.660  1.00  0.00           C
ATOM   2112  HD1 LYS B 146      17.040  68.380  76.020  1.00  0.00           H
ATOM   2113  HD2 LYS B 146      16.890  67.220  74.680  1.00  0.00           H
ATOM   2114  CE  LYS B 146      17.100  66.250  76.640  1.00  0.00           C
ATOM   2115  HE1 LYS B 146      17.380  65.240  76.260  1.00  0.00           H
ATOM   2116  HE2 LYS B 146      16.080  66.210  77.080  1.00  0.00           H
ATOM   2117  NZ  LYS B 146      18.020  66.470  77.770  1.00  0.00           N
ATOM   2118  HZ1 LYS B 146      18.960  66.680  77.380  1.00  0.00           H
ATOM   2119  HZ2 LYS B 146      17.820  67.260  78.410  1.00  0.00           H
ATOM   2120  HZ3 LYS B 146      18.140  65.660  78.410  1.00  0.00           H
ATOM   2121  C   LYS B 146      21.500  67.350  73.630  1.00  0.00           C
ATOM   2122  O   LYS B 146      21.210  66.300  73.060  1.00  0.00           O
ATOM   2123  N   GLY B 147      22.630  67.520  74.340  1.00  0.00           N
ATOM   2124  HN  GLY B 147      22.820  68.390  74.790  1.00  0.00           H
ATOM   2125  CA  GLY B 147      23.630  66.570  74.720  1.00  0.00           C
ATOM   2126  HA1 GLY B 147      24.460  67.160  75.060  1.00  0.00           H
ATOM   2127  HA2 GLY B 147      23.210  65.880  75.440  1.00  0.00           H
ATOM   2128  C   GLY B 147      24.280  65.630  73.770  1.00  0.00           C
ATOM   2129  O   GLY B 147      24.350  64.430  74.020  1.00  0.00           O
ATOM   2130  N   LEU B 148      24.800  66.140  72.640  1.00  0.00           N
ATOM   2131  HN  LEU B 148      24.880  67.110  72.420  1.00  0.00           H
ATOM   2132  CA  LEU B 148      25.530  65.390  71.670  1.00  0.00           C
ATOM   2133  HA  LEU B 148      24.850  64.590  71.410  1.00  0.00           H
ATOM   2134  CB  LEU B 148      25.900  66.310  70.490  1.00  0.00           C
ATOM   2135  HB1 LEU B 148      26.530  65.780  69.740  1.00  0.00           H
ATOM   2136  HB2 LEU B 148      26.450  67.190  70.890  1.00  0.00           H
ATOM   2137  CG  LEU B 148      24.790  66.930  69.640  1.00  0.00           C
ATOM   2138  HG  LEU B 148      24.280  67.640  70.330  1.00  0.00           H
ATOM   2139  CD1 LEU B 148      25.380  67.760  68.490  1.00  0.00           C
ATOM   2140 HD11 LEU B 148      24.530  68.060  67.840  1.00  0.00           H
ATOM   2141 HD12 LEU B 148      25.890  68.650  68.910  1.00  0.00           H
ATOM   2142 HD13 LEU B 148      26.010  67.090  67.860  1.00  0.00           H
ATOM   2143  CD2 LEU B 148      23.720  65.920  69.200  1.00  0.00           C
ATOM   2144 HD21 LEU B 148      24.160  65.210  68.460  1.00  0.00           H
ATOM   2145 HD22 LEU B 148      23.280  65.370  70.060  1.00  0.00           H
ATOM   2146 HD23 LEU B 148      22.890  66.470  68.710  1.00  0.00           H
ATOM   2147  C   LEU B 148      26.760  64.730  72.200  1.00  0.00           C
ATOM   2148  O   LEU B 148      27.370  65.240  73.140  1.00  0.00           O
ATOM   2149  N   SER B 149      27.230  63.620  71.620  1.00  0.00           N
ATOM   2150  HN  SER B 149      26.580  63.060  71.120  1.00  0.00           H
ATOM   2151  CA  SER B 149      28.550  63.110  71.830  1.00  0.00           C
ATOM   2152  HA  SER B 149      28.610  62.610  72.790  1.00  0.00           H
ATOM   2153  CB  SER B 149      28.910  62.060  70.760  1.00  0.00           C
ATOM   2154  HB1 SER B 149      29.780  61.440  71.050  1.00  0.00           H
ATOM   2155  HB2 SER B 149      29.180  62.470  69.760  1.00  0.00           H
ATOM   2156  OG  SER B 149      27.770  61.220  70.590  1.00  0.00           O
ATOM   2157  HG1 SER B 149      27.960  60.430  71.110  1.00  0.00           H
ATOM   2158  C   SER B 149      29.620  64.140  71.860  1.00  0.00           C
ATOM   2159  O   SER B 149      29.650  65.120  71.120  1.00  0.00           O
ATOM   2160  N   LYS B 150      30.690  63.770  72.590  1.00  0.00           N
ATOM   2161  HN  LYS B 150      30.710  62.960  73.160  1.00  0.00           H
ATOM   2162  CA  LYS B 150      31.830  64.610  72.790  1.00  0.00           C
ATOM   2163  HA  LYS B 150      31.610  65.590  73.190  1.00  0.00           H
ATOM   2164  CB  LYS B 150      32.750  63.850  73.760  1.00  0.00           C
ATOM   2165  HB1 LYS B 150      33.810  64.160  73.600  1.00  0.00           H
ATOM   2166  HB2 LYS B 150      32.760  62.770  73.480  1.00  0.00           H
ATOM   2167  CG  LYS B 150      32.390  64.130  75.220  1.00  0.00           C
ATOM   2168  HG1 LYS B 150      31.340  63.940  75.510  1.00  0.00           H
ATOM   2169  HG2 LYS B 150      32.580  65.190  75.490  1.00  0.00           H
ATOM   2170  CD  LYS B 150      33.210  63.230  76.150  1.00  0.00           C
ATOM   2171  HD1 LYS B 150      32.830  62.190  76.030  1.00  0.00           H
ATOM   2172  HD2 LYS B 150      34.290  63.160  75.890  1.00  0.00           H
ATOM   2173  CE  LYS B 150      32.990  63.500  77.640  1.00  0.00           C
ATOM   2174  HE1 LYS B 150      31.910  63.570  77.890  1.00  0.00           H
ATOM   2175  HE2 LYS B 150      33.370  64.490  77.980  1.00  0.00           H
ATOM   2176  NZ  LYS B 150      33.680  62.430  78.380  1.00  0.00           N
ATOM   2177  HZ1 LYS B 150      33.890  61.550  77.870  1.00  0.00           H
ATOM   2178  HZ2 LYS B 150      34.630  62.800  78.620  1.00  0.00           H
ATOM   2179  HZ3 LYS B 150      33.130  62.120  79.210  1.00  0.00           H
ATOM   2180  C   LYS B 150      32.590  64.930  71.550  1.00  0.00           C
ATOM   2181  O   LYS B 150      33.030  66.060  71.340  1.00  0.00           O
ATOM   2182  N   ALA B 151      32.620  63.950  70.640  1.00  0.00           N
ATOM   2183  HN  ALA B 151      32.270  63.050  70.910  1.00  0.00           H
ATOM   2184  CA  ALA B 151      33.230  63.990  69.350  1.00  0.00           C
ATOM   2185  HA  ALA B 151      34.040  64.700  69.390  1.00  0.00           H
ATOM   2186  CB  ALA B 151      33.870  62.670  68.900  1.00  0.00           C
ATOM   2187  HB1 ALA B 151      34.540  62.270  69.690  1.00  0.00           H
ATOM   2188  HB2 ALA B 151      33.040  61.960  68.700  1.00  0.00           H
ATOM   2189  HB3 ALA B 151      34.470  62.880  67.980  1.00  0.00           H
ATOM   2190  C   ALA B 151      32.320  64.500  68.280  1.00  0.00           C
ATOM   2191  O   ALA B 151      32.670  64.270  67.130  1.00  0.00           O
ATOM   2192  N   LYS B 152      31.160  65.070  68.680  1.00  0.00           N
ATOM   2193  HN  LYS B 152      30.980  65.040  69.660  1.00  0.00           H
ATOM   2194  CA  LYS B 152      30.280  65.720  67.760  1.00  0.00           C
ATOM   2195  HA  LYS B 152      30.700  65.610  66.780  1.00  0.00           H
ATOM   2196  CB  LYS B 152      28.850  65.170  67.940  1.00  0.00           C
ATOM   2197  HB1 LYS B 152      28.030  65.800  67.520  1.00  0.00           H
ATOM   2198  HB2 LYS B 152      28.490  65.080  68.990  1.00  0.00           H
ATOM   2199  CG  LYS B 152      28.610  63.810  67.270  1.00  0.00           C
ATOM   2200  HG1 LYS B 152      29.470  63.150  67.510  1.00  0.00           H
ATOM   2201  HG2 LYS B 152      28.670  64.020  66.180  1.00  0.00           H
ATOM   2202  CD  LYS B 152      27.270  63.130  67.580  1.00  0.00           C
ATOM   2203  HD1 LYS B 152      27.340  62.930  68.680  1.00  0.00           H
ATOM   2204  HD2 LYS B 152      26.380  63.770  67.460  1.00  0.00           H
ATOM   2205  CE  LYS B 152      27.120  61.810  66.820  1.00  0.00           C
ATOM   2206  HE1 LYS B 152      28.040  61.190  66.690  1.00  0.00           H
ATOM   2207  HE2 LYS B 152      26.860  62.180  65.810  1.00  0.00           H
ATOM   2208  NZ  LYS B 152      26.050  60.900  67.300  1.00  0.00           N
ATOM   2209  HZ1 LYS B 152      26.470  60.140  67.870  1.00  0.00           H
ATOM   2210  HZ2 LYS B 152      25.360  61.370  67.910  1.00  0.00           H
ATOM   2211  HZ3 LYS B 152      25.570  60.530  66.460  1.00  0.00           H
ATOM   2212  C   LYS B 152      30.170  67.180  68.030  1.00  0.00           C
ATOM   2213  O   LYS B 152      30.410  68.030  67.170  1.00  0.00           O
ATOM   2214  N   GLU B 153      29.790  67.530  69.270  1.00  0.00           N
ATOM   2215  HN  GLU B 153      29.470  66.810  69.890  1.00  0.00           H
ATOM   2216  CA  GLU B 153      29.560  68.890  69.640  1.00  0.00           C
ATOM   2217  HA  GLU B 153      28.770  69.270  68.990  1.00  0.00           H
ATOM   2218  CB  GLU B 153      28.960  69.100  71.040  1.00  0.00           C
ATOM   2219  HB1 GLU B 153      29.710  68.790  71.790  1.00  0.00           H
ATOM   2220  HB2 GLU B 153      28.110  68.410  71.220  1.00  0.00           H
ATOM   2221  CG  GLU B 153      28.500  70.510  71.410  1.00  0.00           C
ATOM   2222  HG1 GLU B 153      29.270  71.280  71.620  1.00  0.00           H
ATOM   2223  HG2 GLU B 153      27.970  70.490  72.390  1.00  0.00           H
ATOM   2224  CD  GLU B 153      27.480  71.110  70.450  1.00  0.00           C
ATOM   2225  OE1 GLU B 153      27.840  71.800  69.450  1.00  0.00           O
ATOM   2226  OE2 GLU B 153      26.250  71.070  70.710  1.00  0.00           O
ATOM   2227  C   GLU B 153      30.730  69.790  69.450  1.00  0.00           C
ATOM   2228  O   GLU B 153      31.910  69.450  69.520  1.00  0.00           O
ATOM   2229  N   GLY B 154      30.470  71.050  69.060  1.00  0.00           N
ATOM   2230  HN  GLY B 154      29.520  71.350  69.110  1.00  0.00           H
ATOM   2231  CA  GLY B 154      31.350  72.050  68.550  1.00  0.00           C
ATOM   2232  HA1 GLY B 154      30.760  72.950  68.390  1.00  0.00           H
ATOM   2233  HA2 GLY B 154      32.260  72.240  69.100  1.00  0.00           H
ATOM   2234  C   GLY B 154      31.930  71.800  67.200  1.00  0.00           C
ATOM   2235  O   GLY B 154      32.160  72.720  66.420  1.00  0.00           O
ATOM   2236  N   VAL B 155      32.120  70.540  66.760  1.00  0.00           N
ATOM   2237  HN  VAL B 155      31.880  69.830  67.420  1.00  0.00           H
ATOM   2238  CA  VAL B 155      32.750  70.190  65.530  1.00  0.00           C
ATOM   2239  HA  VAL B 155      33.520  70.930  65.380  1.00  0.00           H
ATOM   2240  CB  VAL B 155      33.180  68.750  65.480  1.00  0.00           C
ATOM   2241  HB  VAL B 155      32.350  68.020  65.520  1.00  0.00           H
ATOM   2242  CG1 VAL B 155      34.000  68.340  64.240  1.00  0.00           C
ATOM   2243 HG11 VAL B 155      35.000  68.810  64.370  1.00  0.00           H
ATOM   2244 HG12 VAL B 155      34.210  67.250  64.300  1.00  0.00           H
ATOM   2245 HG13 VAL B 155      33.500  68.530  63.270  1.00  0.00           H
ATOM   2246  CG2 VAL B 155      34.120  68.520  66.670  1.00  0.00           C
ATOM   2247 HG21 VAL B 155      34.710  67.580  66.660  1.00  0.00           H
ATOM   2248 HG22 VAL B 155      34.890  69.320  66.710  1.00  0.00           H
ATOM   2249 HG23 VAL B 155      33.560  68.430  67.620  1.00  0.00           H
ATOM   2250  C   VAL B 155      31.700  70.300  64.480  1.00  0.00           C
ATOM   2251  O   VAL B 155      31.950  70.750  63.370  1.00  0.00           O
ATOM   2252  N   VAL B 156      30.460  69.890  64.820  1.00  0.00           N
ATOM   2253  HN  VAL B 156      30.260  69.550  65.730  1.00  0.00           H
ATOM   2254  CA  VAL B 156      29.240  70.170  64.120  1.00  0.00           C
ATOM   2255  HA  VAL B 156      29.410  69.870  63.090  1.00  0.00           H
ATOM   2256  CB  VAL B 156      28.190  69.290  64.730  1.00  0.00           C
ATOM   2257  HB  VAL B 156      28.740  68.340  64.850  1.00  0.00           H
ATOM   2258  CG1 VAL B 156      27.760  69.750  66.140  1.00  0.00           C
ATOM   2259 HG11 VAL B 156      28.590  70.000  66.830  1.00  0.00           H
ATOM   2260 HG12 VAL B 156      27.300  70.760  66.050  1.00  0.00           H
ATOM   2261 HG13 VAL B 156      27.060  69.010  66.580  1.00  0.00           H
ATOM   2262  CG2 VAL B 156      27.040  69.010  63.740  1.00  0.00           C
ATOM   2263 HG21 VAL B 156      26.240  68.320  64.070  1.00  0.00           H
ATOM   2264 HG22 VAL B 156      26.530  69.930  63.380  1.00  0.00           H
ATOM   2265 HG23 VAL B 156      27.460  68.410  62.910  1.00  0.00           H
ATOM   2266  C   VAL B 156      28.890  71.610  64.040  1.00  0.00           C
ATOM   2267  O   VAL B 156      29.080  72.380  64.980  1.00  0.00           O
ATOM   2268  N   ALA B 157      28.200  71.950  62.930  1.00  0.00           N
ATOM   2269  HN  ALA B 157      27.980  71.220  62.300  1.00  0.00           H
ATOM   2270  CA  ALA B 157      27.550  73.200  62.700  1.00  0.00           C
ATOM   2271  HA  ALA B 157      27.440  73.770  63.610  1.00  0.00           H
ATOM   2272  CB  ALA B 157      28.320  73.980  61.620  1.00  0.00           C
ATOM   2273  HB1 ALA B 157      27.780  74.830  61.140  1.00  0.00           H
ATOM   2274  HB2 ALA B 157      29.250  74.440  62.010  1.00  0.00           H
ATOM   2275  HB3 ALA B 157      28.600  73.260  60.830  1.00  0.00           H
ATOM   2276  C   ALA B 157      26.130  72.980  62.320  1.00  0.00           C
ATOM   2277  O   ALA B 157      25.740  71.900  61.870  1.00  0.00           O
ATOM   2278  N   ALA B 158      25.300  74.040  62.350  1.00  0.00           N
ATOM   2279  HN  ALA B 158      25.650  74.910  62.680  1.00  0.00           H
ATOM   2280  CA  ALA B 158      23.890  74.040  62.100  1.00  0.00           C
ATOM   2281  HA  ALA B 158      23.450  73.310  62.760  1.00  0.00           H
ATOM   2282  CB  ALA B 158      23.350  75.400  62.570  1.00  0.00           C
ATOM   2283  HB1 ALA B 158      23.820  75.680  63.540  1.00  0.00           H
ATOM   2284  HB2 ALA B 158      23.540  76.140  61.760  1.00  0.00           H
ATOM   2285  HB3 ALA B 158      22.240  75.400  62.700  1.00  0.00           H
ATOM   2286  C   ALA B 158      23.480  73.620  60.720  1.00  0.00           C
ATOM   2287  O   ALA B 158      22.500  72.920  60.500  1.00  0.00           O
ATOM   2288  N   ALA B 159      24.200  74.130  59.710  1.00  0.00           N
ATOM   2289  HN  ALA B 159      24.840  74.880  59.830  1.00  0.00           H
ATOM   2290  CA  ALA B 159      24.060  73.690  58.350  1.00  0.00           C
ATOM   2291  HA  ALA B 159      23.180  73.070  58.330  1.00  0.00           H
ATOM   2292  CB  ALA B 159      23.880  74.890  57.410  1.00  0.00           C
ATOM   2293  HB1 ALA B 159      23.590  74.610  56.380  1.00  0.00           H
ATOM   2294  HB2 ALA B 159      23.020  75.430  57.880  1.00  0.00           H
ATOM   2295  HB3 ALA B 159      24.760  75.560  57.320  1.00  0.00           H
ATOM   2296  C   ALA B 159      25.240  72.860  57.990  1.00  0.00           C
ATOM   2297  O   ALA B 159      25.210  71.630  58.060  1.00  0.00           O
ATOM   2298  N   GLU B 160      26.330  73.530  57.560  1.00  0.00           N
ATOM   2299  HN  GLU B 160      26.320  74.500  57.320  1.00  0.00           H
ATOM   2300  CA  GLU B 160      27.500  72.820  57.160  1.00  0.00           C
ATOM   2301  HA  GLU B 160      27.720  71.980  57.800  1.00  0.00           H
ATOM   2302  CB  GLU B 160      27.460  72.210  55.750  1.00  0.00           C
ATOM   2303  HB1 GLU B 160      28.260  72.490  55.030  1.00  0.00           H
ATOM   2304  HB2 GLU B 160      26.530  72.570  55.280  1.00  0.00           H
ATOM   2305  CG  GLU B 160      27.480  70.680  55.780  1.00  0.00           C
ATOM   2306  HG1 GLU B 160      27.230  70.170  54.830  1.00  0.00           H
ATOM   2307  HG2 GLU B 160      26.710  70.280  56.480  1.00  0.00           H
ATOM   2308  CD  GLU B 160      28.850  70.070  56.070  1.00  0.00           C
ATOM   2309  OE1 GLU B 160      29.740  70.740  56.670  1.00  0.00           O
ATOM   2310  OE2 GLU B 160      29.010  68.860  55.790  1.00  0.00           O
ATOM   2311  C   GLU B 160      28.610  73.810  57.270  1.00  0.00           C
ATOM   2312  O   GLU B 160      28.330  74.990  57.460  1.00  0.00           O
ATOM   2313  N   LYS B 161      29.890  73.410  57.170  1.00  0.00           N
ATOM   2314  HN  LYS B 161      30.010  72.450  56.940  1.00  0.00           H
ATOM   2315  CA  LYS B 161      31.110  74.160  57.150  1.00  0.00           C
ATOM   2316  HA  LYS B 161      30.890  75.180  56.900  1.00  0.00           H
ATOM   2317  CB  LYS B 161      31.830  74.060  58.510  1.00  0.00           C
ATOM   2318  HB1 LYS B 161      32.850  74.480  58.400  1.00  0.00           H
ATOM   2319  HB2 LYS B 161      31.870  72.960  58.660  1.00  0.00           H
ATOM   2320  CG  LYS B 161      31.110  74.870  59.590  1.00  0.00           C
ATOM   2321  HG1 LYS B 161      30.120  74.400  59.740  1.00  0.00           H
ATOM   2322  HG2 LYS B 161      30.860  75.860  59.150  1.00  0.00           H
ATOM   2323  CD  LYS B 161      31.890  74.900  60.900  1.00  0.00           C
ATOM   2324  HD1 LYS B 161      32.950  75.080  60.620  1.00  0.00           H
ATOM   2325  HD2 LYS B 161      31.420  75.660  61.560  1.00  0.00           H
ATOM   2326  CE  LYS B 161      31.870  73.580  61.690  1.00  0.00           C
ATOM   2327  HE1 LYS B 161      32.340  72.770  61.090  1.00  0.00           H
ATOM   2328  HE2 LYS B 161      30.790  73.370  61.820  1.00  0.00           H
ATOM   2329  NZ  LYS B 161      32.450  73.620  63.050  1.00  0.00           N
ATOM   2330  HZ1 LYS B 161      33.470  73.640  62.840  1.00  0.00           H
ATOM   2331  HZ2 LYS B 161      32.090  74.330  63.710  1.00  0.00           H
ATOM   2332  HZ3 LYS B 161      32.350  72.680  63.480  1.00  0.00           H
ATOM   2333  C   LYS B 161      32.050  73.790  56.060  1.00  0.00           C
ATOM   2334  O   LYS B 161      32.040  72.680  55.530  1.00  0.00           O
ATOM   2335  N   THR B 162      32.950  74.740  55.740  1.00  0.00           N
ATOM   2336  HN  THR B 162      32.900  75.650  56.150  1.00  0.00           H
ATOM   2337  CA  THR B 162      33.940  74.550  54.720  1.00  0.00           C
ATOM   2338  HA  THR B 162      33.470  74.010  53.920  1.00  0.00           H
ATOM   2339  CB  THR B 162      34.360  75.780  53.980  1.00  0.00           C
ATOM   2340  HB  THR B 162      34.990  76.430  54.620  1.00  0.00           H
ATOM   2341  OG1 THR B 162      33.210  76.460  53.500  1.00  0.00           O
ATOM   2342  HG1 THR B 162      33.070  76.260  52.570  1.00  0.00           H
ATOM   2343  CG2 THR B 162      35.210  75.430  52.750  1.00  0.00           C
ATOM   2344 HG21 THR B 162      34.720  74.670  52.110  1.00  0.00           H
ATOM   2345 HG22 THR B 162      35.430  76.320  52.120  1.00  0.00           H
ATOM   2346 HG23 THR B 162      36.210  75.020  53.020  1.00  0.00           H
ATOM   2347  C   THR B 162      35.090  73.740  55.200  1.00  0.00           C
ATOM   2348  O   THR B 162      36.120  74.200  55.700  1.00  0.00           O
ATOM   2349  N   LYS B 163      35.030  72.420  54.920  1.00  0.00           N
ATOM   2350  HN  LYS B 163      34.260  72.060  54.390  1.00  0.00           H
ATOM   2351  CA  LYS B 163      36.110  71.510  55.150  1.00  0.00           C
ATOM   2352  HA  LYS B 163      36.640  71.850  56.020  1.00  0.00           H
ATOM   2353  CB  LYS B 163      35.560  70.110  55.480  1.00  0.00           C
ATOM   2354  HB1 LYS B 163      36.340  69.320  55.480  1.00  0.00           H
ATOM   2355  HB2 LYS B 163      34.790  69.910  54.700  1.00  0.00           H
ATOM   2356  CG  LYS B 163      34.850  70.110  56.830  1.00  0.00           C
ATOM   2357  HG1 LYS B 163      34.460  71.130  57.010  1.00  0.00           H
ATOM   2358  HG2 LYS B 163      35.560  69.900  57.660  1.00  0.00           H
ATOM   2359  CD  LYS B 163      33.780  69.040  57.060  1.00  0.00           C
ATOM   2360  HD1 LYS B 163      34.230  68.100  56.700  1.00  0.00           H
ATOM   2361  HD2 LYS B 163      33.640  68.980  58.170  1.00  0.00           H
ATOM   2362  CE  LYS B 163      32.390  69.210  56.440  1.00  0.00           C
ATOM   2363  HE1 LYS B 163      32.430  69.000  55.350  1.00  0.00           H
ATOM   2364  HE2 LYS B 163      31.990  70.220  56.700  1.00  0.00           H
ATOM   2365  NZ  LYS B 163      31.390  68.300  57.040  1.00  0.00           N
ATOM   2366  HZ1 LYS B 163      31.500  67.300  56.760  1.00  0.00           H
ATOM   2367  HZ2 LYS B 163      31.420  68.430  58.070  1.00  0.00           H
ATOM   2368  HZ3 LYS B 163      30.390  68.490  56.850  1.00  0.00           H
ATOM   2369  C   LYS B 163      37.180  71.550  54.110  1.00  0.00           C
ATOM   2370  O   LYS B 163      36.910  71.170  52.980  1.00  0.00           O
ATOM   2371  N   GLN B 164      38.390  72.090  54.350  1.00  0.00           N
ATOM   2372  HN  GLN B 164      38.510  72.410  55.290  1.00  0.00           H
ATOM   2373  CA  GLN B 164      39.490  72.270  53.460  1.00  0.00           C
ATOM   2374  HA  GLN B 164      39.100  72.170  52.460  1.00  0.00           H
ATOM   2375  CB  GLN B 164      40.030  73.700  53.590  1.00  0.00           C
ATOM   2376  HB1 GLN B 164      40.370  73.880  54.630  1.00  0.00           H
ATOM   2377  HB2 GLN B 164      39.240  74.470  53.430  1.00  0.00           H
ATOM   2378  CG  GLN B 164      41.150  74.060  52.600  1.00  0.00           C
ATOM   2379  HG1 GLN B 164      40.920  73.780  51.550  1.00  0.00           H
ATOM   2380  HG2 GLN B 164      42.110  73.510  52.680  1.00  0.00           H
ATOM   2381  CD  GLN B 164      41.470  75.540  52.660  1.00  0.00           C
ATOM   2382  OE1 GLN B 164      41.230  76.340  51.750  1.00  0.00           O
ATOM   2383  NE2 GLN B 164      42.110  75.910  53.800  1.00  0.00           N
ATOM   2384 HE21 GLN B 164      42.170  75.300  54.590  1.00  0.00           H
ATOM   2385 HE22 GLN B 164      42.240  76.890  53.960  1.00  0.00           H
ATOM   2386  C   GLN B 164      40.600  71.320  53.790  1.00  0.00           C
ATOM   2387  O   GLN B 164      41.720  71.660  54.180  1.00  0.00           O
ATOM   2388  N   GLY B 165      40.270  70.040  53.540  1.00  0.00           N
ATOM   2389  HN  GLY B 165      39.390  69.710  53.210  1.00  0.00           H
ATOM   2390  CA  GLY B 165      40.970  68.920  54.070  1.00  0.00           C
ATOM   2391  HA1 GLY B 165      41.170  69.120  55.120  1.00  0.00           H
ATOM   2392  HA2 GLY B 165      40.440  68.000  53.870  1.00  0.00           H
ATOM   2393  C   GLY B 165      42.280  68.680  53.410  1.00  0.00           C
ATOM   2394  O   GLY B 165      43.210  68.100  53.980  1.00  0.00           O
ATOM   2395  N   VAL B 166      42.370  69.080  52.130  1.00  0.00           N
ATOM   2396  HN  VAL B 166      41.560  69.400  51.650  1.00  0.00           H
ATOM   2397  CA  VAL B 166      43.580  69.320  51.390  1.00  0.00           C
ATOM   2398  HA  VAL B 166      44.050  68.390  51.130  1.00  0.00           H
ATOM   2399  CB  VAL B 166      43.170  69.930  50.080  1.00  0.00           C
ATOM   2400  HB  VAL B 166      44.100  70.130  49.520  1.00  0.00           H
ATOM   2401  CG1 VAL B 166      42.390  68.880  49.260  1.00  0.00           C
ATOM   2402 HG11 VAL B 166      42.930  67.930  49.420  1.00  0.00           H
ATOM   2403 HG12 VAL B 166      41.310  68.820  49.520  1.00  0.00           H
ATOM   2404 HG13 VAL B 166      42.480  69.190  48.200  1.00  0.00           H
ATOM   2405  CG2 VAL B 166      42.290  71.190  50.170  1.00  0.00           C
ATOM   2406 HG21 VAL B 166      42.940  71.950  50.650  1.00  0.00           H
ATOM   2407 HG22 VAL B 166      41.920  71.550  49.180  1.00  0.00           H
ATOM   2408 HG23 VAL B 166      41.370  71.010  50.760  1.00  0.00           H
ATOM   2409  C   VAL B 166      44.620  70.100  52.110  1.00  0.00           C
ATOM   2410  O   VAL B 166      45.780  69.900  51.760  1.00  0.00           O
ATOM   2411  N   ALA B 167      44.290  71.030  53.020  1.00  0.00           N
ATOM   2412  HN  ALA B 167      43.320  71.100  53.240  1.00  0.00           H
ATOM   2413  CA  ALA B 167      45.210  71.830  53.780  1.00  0.00           C
ATOM   2414  HA  ALA B 167      46.110  71.960  53.190  1.00  0.00           H
ATOM   2415  CB  ALA B 167      44.700  73.270  53.930  1.00  0.00           C
ATOM   2416  HB1 ALA B 167      44.600  73.720  52.920  1.00  0.00           H
ATOM   2417  HB2 ALA B 167      43.660  73.250  54.320  1.00  0.00           H
ATOM   2418  HB3 ALA B 167      45.420  73.840  54.550  1.00  0.00           H
ATOM   2419  C   ALA B 167      45.500  71.300  55.140  1.00  0.00           C
ATOM   2420  O   ALA B 167      45.920  72.050  56.020  1.00  0.00           O
ATOM   2421  N   GLU B 168      45.050  70.050  55.360  1.00  0.00           N
ATOM   2422  HN  GLU B 168      44.630  69.570  54.600  1.00  0.00           H
ATOM   2423  CA  GLU B 168      45.180  69.430  56.650  1.00  0.00           C
ATOM   2424  HA  GLU B 168      45.860  70.020  57.240  1.00  0.00           H
ATOM   2425  CB  GLU B 168      43.860  69.360  57.440  1.00  0.00           C
ATOM   2426  HB1 GLU B 168      44.050  68.880  58.420  1.00  0.00           H
ATOM   2427  HB2 GLU B 168      43.180  68.650  56.920  1.00  0.00           H
ATOM   2428  CG  GLU B 168      43.090  70.670  57.620  1.00  0.00           C
ATOM   2429  HG1 GLU B 168      42.530  70.940  56.700  1.00  0.00           H
ATOM   2430  HG2 GLU B 168      43.760  71.510  57.890  1.00  0.00           H
ATOM   2431  CD  GLU B 168      42.030  70.570  58.710  1.00  0.00           C
ATOM   2432  OE1 GLU B 168      40.850  70.630  58.260  1.00  0.00           O
ATOM   2433  OE2 GLU B 168      42.320  70.610  59.930  1.00  0.00           O
ATOM   2434  C   GLU B 168      45.790  68.070  56.660  1.00  0.00           C
ATOM   2435  O   GLU B 168      46.680  67.750  57.450  1.00  0.00           O
ATOM   2436  N   ALA B 169      45.290  67.160  55.810  1.00  0.00           N
ATOM   2437  HN  ALA B 169      44.540  67.330  55.170  1.00  0.00           H
ATOM   2438  CA  ALA B 169      45.940  65.900  55.610  1.00  0.00           C
ATOM   2439  HA  ALA B 169      46.370  65.530  56.530  1.00  0.00           H
ATOM   2440  CB  ALA B 169      44.910  64.810  55.250  1.00  0.00           C
ATOM   2441  HB1 ALA B 169      45.400  63.830  55.100  1.00  0.00           H
ATOM   2442  HB2 ALA B 169      44.000  64.800  55.880  1.00  0.00           H
ATOM   2443  HB3 ALA B 169      44.440  65.010  54.270  1.00  0.00           H
ATOM   2444  C   ALA B 169      47.060  65.950  54.630  1.00  0.00           C
ATOM   2445  O   ALA B 169      47.190  66.810  53.750  1.00  0.00           O
ATOM   2446  N   ALA B 170      47.970  64.990  54.890  1.00  0.00           N
ATOM   2447  HN  ALA B 170      47.580  64.310  55.500  1.00  0.00           H
ATOM   2448  CA  ALA B 170      49.170  64.710  54.170  1.00  0.00           C
ATOM   2449  HA  ALA B 170      49.550  65.610  53.720  1.00  0.00           H
ATOM   2450  CB  ALA B 170      50.220  63.980  55.020  1.00  0.00           C
ATOM   2451  HB1 ALA B 170      49.950  62.910  55.170  1.00  0.00           H
ATOM   2452  HB2 ALA B 170      51.240  64.100  54.580  1.00  0.00           H
ATOM   2453  HB3 ALA B 170      50.190  64.420  56.040  1.00  0.00           H
ATOM   2454  C   ALA B 170      48.810  63.820  53.020  1.00  0.00           C
ATOM   2455  O   ALA B 170      48.390  62.670  53.080  1.00  0.00           O
ATOM   2456  N   GLY B 171      49.090  64.280  51.790  1.00  0.00           N
ATOM   2457  HN  GLY B 171      49.540  65.150  51.590  1.00  0.00           H
ATOM   2458  CA  GLY B 171      48.630  63.640  50.600  1.00  0.00           C
ATOM   2459  HA1 GLY B 171      48.950  62.610  50.690  1.00  0.00           H
ATOM   2460  HA2 GLY B 171      47.570  63.680  50.390  1.00  0.00           H
ATOM   2461  C   GLY B 171      49.340  64.080  49.370  1.00  0.00           C
ATOM   2462  O   GLY B 171      49.140  63.410  48.360  1.00  0.00           O
ATOM   2463  N   LYS B 172      50.050  65.220  49.330  1.00  0.00           N
ATOM   2464  HN  LYS B 172      50.290  65.690  50.180  1.00  0.00           H
ATOM   2465  CA  LYS B 172      50.650  65.660  48.110  1.00  0.00           C
ATOM   2466  HA  LYS B 172      49.820  65.660  47.430  1.00  0.00           H
ATOM   2467  CB  LYS B 172      51.430  66.980  48.290  1.00  0.00           C
ATOM   2468  HB1 LYS B 172      52.360  66.980  47.680  1.00  0.00           H
ATOM   2469  HB2 LYS B 172      51.810  66.950  49.330  1.00  0.00           H
ATOM   2470  CG  LYS B 172      50.580  68.220  48.030  1.00  0.00           C
ATOM   2471  HG1 LYS B 172      50.080  68.050  47.050  1.00  0.00           H
ATOM   2472  HG2 LYS B 172      51.160  69.160  48.060  1.00  0.00           H
ATOM   2473  CD  LYS B 172      49.470  68.550  49.040  1.00  0.00           C
ATOM   2474  HD1 LYS B 172      48.570  68.030  48.660  1.00  0.00           H
ATOM   2475  HD2 LYS B 172      49.820  68.200  50.030  1.00  0.00           H
ATOM   2476  CE  LYS B 172      49.210  70.050  49.230  1.00  0.00           C
ATOM   2477  HE1 LYS B 172      49.010  70.540  48.250  1.00  0.00           H
ATOM   2478  HE2 LYS B 172      50.110  70.560  49.630  1.00  0.00           H
ATOM   2479  NZ  LYS B 172      48.020  70.190  50.090  1.00  0.00           N
ATOM   2480  HZ1 LYS B 172      48.240  70.530  51.050  1.00  0.00           H
ATOM   2481  HZ2 LYS B 172      47.450  70.930  49.630  1.00  0.00           H
ATOM   2482  HZ3 LYS B 172      47.450  69.320  50.060  1.00  0.00           H
ATOM   2483  C   LYS B 172      51.630  64.710  47.510  1.00  0.00           C
ATOM   2484  O   LYS B 172      52.390  64.080  48.240  1.00  0.00           O
ATOM   2485  N   THR B 173      51.730  64.610  46.180  1.00  0.00           N
ATOM   2486  HN  THR B 173      51.030  65.080  45.640  1.00  0.00           H
ATOM   2487  CA  THR B 173      52.510  63.580  45.570  1.00  0.00           C
ATOM   2488  HA  THR B 173      52.750  62.810  46.290  1.00  0.00           H
ATOM   2489  CB  THR B 173      51.840  62.920  44.400  1.00  0.00           C
ATOM   2490  HB  THR B 173      52.470  62.190  43.850  1.00  0.00           H
ATOM   2491  OG1 THR B 173      51.250  63.930  43.590  1.00  0.00           O
ATOM   2492  HG1 THR B 173      51.860  64.490  43.100  1.00  0.00           H
ATOM   2493  CG2 THR B 173      50.770  61.990  44.990  1.00  0.00           C
ATOM   2494 HG21 THR B 173      49.940  61.830  44.270  1.00  0.00           H
ATOM   2495 HG22 THR B 173      51.180  60.970  45.100  1.00  0.00           H
ATOM   2496 HG23 THR B 173      50.410  62.340  45.990  1.00  0.00           H
ATOM   2497  C   THR B 173      53.810  64.150  45.130  1.00  0.00           C
ATOM   2498  O   THR B 173      54.480  63.460  44.370  1.00  0.00           O
ATOM   2499  N   LYS B 174      54.130  65.410  45.480  1.00  0.00           N
ATOM   2500  HN  LYS B 174      53.490  65.820  46.120  1.00  0.00           H
ATOM   2501  CA  LYS B 174      55.420  65.980  45.250  1.00  0.00           C
ATOM   2502  HA  LYS B 174      56.060  65.390  44.600  1.00  0.00           H
ATOM   2503  CB  LYS B 174      55.280  67.340  44.540  1.00  0.00           C
ATOM   2504  HB1 LYS B 174      55.000  68.130  45.270  1.00  0.00           H
ATOM   2505  HB2 LYS B 174      54.400  67.160  43.880  1.00  0.00           H
ATOM   2506  CG  LYS B 174      56.440  67.730  43.630  1.00  0.00           C
ATOM   2507  HG1 LYS B 174      56.040  68.480  42.910  1.00  0.00           H
ATOM   2508  HG2 LYS B 174      56.800  66.940  42.930  1.00  0.00           H
ATOM   2509  CD  LYS B 174      57.640  68.360  44.340  1.00  0.00           C
ATOM   2510  HD1 LYS B 174      57.950  69.360  43.950  1.00  0.00           H
ATOM   2511  HD2 LYS B 174      57.280  68.600  45.370  1.00  0.00           H
ATOM   2512  CE  LYS B 174      58.920  67.530  44.240  1.00  0.00           C
ATOM   2513  HE1 LYS B 174      59.440  67.830  43.310  1.00  0.00           H
ATOM   2514  HE2 LYS B 174      58.790  66.430  44.210  1.00  0.00           H
ATOM   2515  NZ  LYS B 174      59.790  67.900  45.380  1.00  0.00           N
ATOM   2516  HZ1 LYS B 174      59.260  68.210  46.230  1.00  0.00           H
ATOM   2517  HZ2 LYS B 174      60.520  67.190  45.550  1.00  0.00           H
ATOM   2518  HZ3 LYS B 174      60.350  68.750  45.150  1.00  0.00           H
ATOM   2519  C   LYS B 174      55.990  66.190  46.610  1.00  0.00           C
ATOM   2520  O   LYS B 174      55.330  66.670  47.530  1.00  0.00           O
ATOM   2521  N   GLU B 175      57.280  65.840  46.800  1.00  0.00           N
ATOM   2522  HN  GLU B 175      57.710  65.200  46.160  1.00  0.00           H
ATOM   2523  CA  GLU B 175      58.050  66.020  47.990  1.00  0.00           C
ATOM   2524  HA  GLU B 175      57.410  65.530  48.710  1.00  0.00           H
ATOM   2525  CB  GLU B 175      59.370  65.230  47.890  1.00  0.00           C
ATOM   2526  HB1 GLU B 175      60.060  65.430  48.740  1.00  0.00           H
ATOM   2527  HB2 GLU B 175      59.870  65.590  46.970  1.00  0.00           H
ATOM   2528  CG  GLU B 175      59.210  63.720  47.790  1.00  0.00           C
ATOM   2529  HG1 GLU B 175      58.250  63.340  48.190  1.00  0.00           H
ATOM   2530  HG2 GLU B 175      60.040  63.220  48.350  1.00  0.00           H
ATOM   2531  CD  GLU B 175      59.290  63.220  46.350  1.00  0.00           C
ATOM   2532  OE1 GLU B 175      59.570  62.010  46.120  1.00  0.00           O
ATOM   2533  OE2 GLU B 175      58.900  64.000  45.450  1.00  0.00           O
ATOM   2534  C   GLU B 175      58.130  67.420  48.490  1.00  0.00           C
ATOM   2535  O   GLU B 175      58.550  68.360  47.820  1.00  0.00           O
ATOM   2536  N   GLY B 176      57.770  67.650  49.760  1.00  0.00           N
ATOM   2537  HN  GLY B 176      57.610  66.910  50.410  1.00  0.00           H
ATOM   2538  CA  GLY B 176      57.660  68.960  50.330  1.00  0.00           C
ATOM   2539  HA1 GLY B 176      58.620  69.200  50.760  1.00  0.00           H
ATOM   2540  HA2 GLY B 176      57.370  69.660  49.550  1.00  0.00           H
ATOM   2541  C   GLY B 176      56.600  69.060  51.360  1.00  0.00           C
ATOM   2542  O   GLY B 176      56.460  68.110  52.140  1.00  0.00           O
ATOM   2543  N   VAL B 177      55.790  70.130  51.410  1.00  0.00           N
ATOM   2544  HN  VAL B 177      55.760  70.770  50.650  1.00  0.00           H
ATOM   2545  CA  VAL B 177      54.730  70.320  52.360  1.00  0.00           C
ATOM   2546  HA  VAL B 177      55.040  70.110  53.370  1.00  0.00           H
ATOM   2547  CB  VAL B 177      54.160  71.710  52.400  1.00  0.00           C
ATOM   2548  HB  VAL B 177      53.330  71.760  53.140  1.00  0.00           H
ATOM   2549  CG1 VAL B 177      55.250  72.710  52.820  1.00  0.00           C
ATOM   2550 HG11 VAL B 177      56.210  72.680  52.260  1.00  0.00           H
ATOM   2551 HG12 VAL B 177      54.890  73.760  52.690  1.00  0.00           H
ATOM   2552 HG13 VAL B 177      55.440  72.580  53.900  1.00  0.00           H
ATOM   2553  CG2 VAL B 177      53.820  72.190  50.970  1.00  0.00           C
ATOM   2554 HG21 VAL B 177      54.700  72.250  50.290  1.00  0.00           H
ATOM   2555 HG22 VAL B 177      53.130  71.480  50.470  1.00  0.00           H
ATOM   2556 HG23 VAL B 177      53.210  73.110  51.020  1.00  0.00           H
ATOM   2557  C   VAL B 177      53.610  69.380  52.070  1.00  0.00           C
ATOM   2558  O   VAL B 177      53.260  69.210  50.900  1.00  0.00           O
ATOM   2559  N   LEU B 178      53.060  68.740  53.110  1.00  0.00           N
ATOM   2560  HN  LEU B 178      53.320  69.060  54.020  1.00  0.00           H
ATOM   2561  CA  LEU B 178      52.040  67.740  53.200  1.00  0.00           C
ATOM   2562  HA  LEU B 178      52.210  67.260  54.150  1.00  0.00           H
ATOM   2563  CB  LEU B 178      50.660  68.410  53.240  1.00  0.00           C
ATOM   2564  HB1 LEU B 178      49.860  67.660  53.420  1.00  0.00           H
ATOM   2565  HB2 LEU B 178      50.630  68.820  52.210  1.00  0.00           H
ATOM   2566  CG  LEU B 178      50.380  69.570  54.220  1.00  0.00           C
ATOM   2567  HG  LEU B 178      51.230  70.290  54.260  1.00  0.00           H
ATOM   2568  CD1 LEU B 178      49.160  70.340  53.690  1.00  0.00           C
ATOM   2569 HD11 LEU B 178      48.840  71.100  54.440  1.00  0.00           H
ATOM   2570 HD12 LEU B 178      49.460  70.940  52.810  1.00  0.00           H
ATOM   2571 HD13 LEU B 178      48.290  69.690  53.460  1.00  0.00           H
ATOM   2572  CD2 LEU B 178      50.090  68.850  55.550  1.00  0.00           C
ATOM   2573 HD21 LEU B 178      50.790  67.990  55.610  1.00  0.00           H
ATOM   2574 HD22 LEU B 178      50.300  69.490  56.430  1.00  0.00           H
ATOM   2575 HD23 LEU B 178      49.070  68.430  55.660  1.00  0.00           H
ATOM   2576  C   LEU B 178      52.130  66.640  52.190  1.00  0.00           C
ATOM   2577  O   LEU B 178      51.140  66.180  51.610  1.00  0.00           O
ATOM   2578  N   TYR B 179      53.350  66.110  51.990  1.00  0.00           N
ATOM   2579  HN  TYR B 179      54.150  66.540  52.400  1.00  0.00           H
ATOM   2580  CA  TYR B 179      53.710  64.920  51.290  1.00  0.00           C
ATOM   2581  HA  TYR B 179      53.260  64.990  50.310  1.00  0.00           H
ATOM   2582  CB  TYR B 179      55.220  64.760  51.070  1.00  0.00           C
ATOM   2583  HB1 TYR B 179      55.610  64.590  52.090  1.00  0.00           H
ATOM   2584  HB2 TYR B 179      55.710  65.670  50.640  1.00  0.00           H
ATOM   2585  CG  TYR B 179      55.630  63.590  50.250  1.00  0.00           C
ATOM   2586  CD1 TYR B 179      56.380  62.530  50.720  1.00  0.00           C
ATOM   2587  HD1 TYR B 179      56.660  62.430  51.760  1.00  0.00           H
ATOM   2588  CE1 TYR B 179      56.710  61.490  49.880  1.00  0.00           C
ATOM   2589  HE1 TYR B 179      57.120  60.630  50.390  1.00  0.00           H
ATOM   2590  CZ  TYR B 179      56.270  61.410  48.580  1.00  0.00           C
ATOM   2591  OH  TYR B 179      56.640  60.260  47.850  1.00  0.00           O
ATOM   2592  HH  TYR B 179      56.130  60.240  47.040  1.00  0.00           H
ATOM   2593  CD2 TYR B 179      55.330  63.540  48.910  1.00  0.00           C
ATOM   2594  HD2 TYR B 179      54.730  64.330  48.470  1.00  0.00           H
ATOM   2595  CE2 TYR B 179      55.620  62.500  48.060  1.00  0.00           C
ATOM   2596  HE2 TYR B 179      55.260  62.560  47.040  1.00  0.00           H
ATOM   2597  C   TYR B 179      53.120  63.710  51.910  1.00  0.00           C
ATOM   2598  O   TYR B 179      53.190  63.610  53.140  1.00  0.00           O
ATOM   2599  N   VAL B 180      52.650  62.810  51.030  1.00  0.00           N
ATOM   2600  HN  VAL B 180      52.770  63.040  50.070  1.00  0.00           H
ATOM   2601  CA  VAL B 180      51.960  61.600  51.360  1.00  0.00           C
ATOM   2602  HA  VAL B 180      51.150  61.900  52.010  1.00  0.00           H
ATOM   2603  CB  VAL B 180      51.440  61.000  50.090  1.00  0.00           C
ATOM   2604  HB  VAL B 180      50.690  61.690  49.640  1.00  0.00           H
ATOM   2605  CG1 VAL B 180      52.380  60.690  48.910  1.00  0.00           C
ATOM   2606 HG11 VAL B 180      53.140  61.470  48.720  1.00  0.00           H
ATOM   2607 HG12 VAL B 180      52.800  59.670  49.000  1.00  0.00           H
ATOM   2608 HG13 VAL B 180      51.810  60.490  47.980  1.00  0.00           H
ATOM   2609  CG2 VAL B 180      50.640  59.730  50.430  1.00  0.00           C
ATOM   2610 HG21 VAL B 180      49.890  60.050  51.180  1.00  0.00           H
ATOM   2611 HG22 VAL B 180      50.000  59.400  49.580  1.00  0.00           H
ATOM   2612 HG23 VAL B 180      51.190  58.860  50.850  1.00  0.00           H
ATOM   2613  C   VAL B 180      52.750  60.670  52.210  1.00  0.00           C
ATOM   2614  O   VAL B 180      52.360  60.180  53.270  1.00  0.00           O
ATOM   2615  N   GLY B 181      54.030  60.460  51.840  1.00  0.00           N
ATOM   2616  HN  GLY B 181      54.380  60.950  51.050  1.00  0.00           H
ATOM   2617  CA  GLY B 181      55.050  59.660  52.440  1.00  0.00           C
ATOM   2618  HA1 GLY B 181      55.970  60.230  52.420  1.00  0.00           H
ATOM   2619  HA2 GLY B 181      54.760  59.310  53.420  1.00  0.00           H
ATOM   2620  C   GLY B 181      55.360  58.450  51.640  1.00  0.00           C
ATOM   2621  O   GLY B 181      56.380  57.790  51.820  1.00  0.00           O
ATOM   2622  N   SER B 182      54.490  58.000  50.710  1.00  0.00           N
ATOM   2623  HN  SER B 182      53.670  58.520  50.480  1.00  0.00           H
ATOM   2624  CA  SER B 182      54.650  56.750  50.050  1.00  0.00           C
ATOM   2625  HA  SER B 182      55.460  56.200  50.500  1.00  0.00           H
ATOM   2626  CB  SER B 182      53.340  55.970  50.280  1.00  0.00           C
ATOM   2627  HB1 SER B 182      53.270  55.150  49.530  1.00  0.00           H
ATOM   2628  HB2 SER B 182      52.440  56.530  49.950  1.00  0.00           H
ATOM   2629  OG  SER B 182      53.290  55.370  51.560  1.00  0.00           O
ATOM   2630  HG1 SER B 182      53.380  56.010  52.270  1.00  0.00           H
ATOM   2631  C   SER B 182      54.850  56.880  48.580  1.00  0.00           C
ATOM   2632  O   SER B 182      54.280  57.720  47.880  1.00  0.00           O
ATOM   2633  N   LYS B 183      55.840  56.100  48.110  1.00  0.00           N
ATOM   2634  HN  LYS B 183      56.410  55.550  48.710  1.00  0.00           H
ATOM   2635  CA  LYS B 183      56.380  56.240  46.790  1.00  0.00           C
ATOM   2636  HA  LYS B 183      55.750  56.950  46.280  1.00  0.00           H
ATOM   2637  CB  LYS B 183      57.900  56.490  46.770  1.00  0.00           C
ATOM   2638  HB1 LYS B 183      58.540  55.650  47.120  1.00  0.00           H
ATOM   2639  HB2 LYS B 183      58.120  57.160  47.620  1.00  0.00           H
ATOM   2640  CG  LYS B 183      58.400  57.130  45.480  1.00  0.00           C
ATOM   2641  HG1 LYS B 183      58.100  56.530  44.590  1.00  0.00           H
ATOM   2642  HG2 LYS B 183      59.510  57.070  45.460  1.00  0.00           H
ATOM   2643  CD  LYS B 183      58.100  58.630  45.330  1.00  0.00           C
ATOM   2644  HD1 LYS B 183      57.010  58.820  45.270  1.00  0.00           H
ATOM   2645  HD2 LYS B 183      58.490  59.220  46.190  1.00  0.00           H
ATOM   2646  CE  LYS B 183      58.710  59.190  44.050  1.00  0.00           C
ATOM   2647  HE1 LYS B 183      57.960  58.890  43.280  1.00  0.00           H
ATOM   2648  HE2 LYS B 183      59.740  58.820  43.860  1.00  0.00           H
ATOM   2649  NZ  LYS B 183      58.760  60.670  44.060  1.00  0.00           N
ATOM   2650  HZ1 LYS B 183      59.190  61.090  43.220  1.00  0.00           H
ATOM   2651  HZ2 LYS B 183      57.760  60.960  44.040  1.00  0.00           H
ATOM   2652  HZ3 LYS B 183      59.130  61.060  44.950  1.00  0.00           H
ATOM   2653  C   LYS B 183      56.110  54.890  46.220  1.00  0.00           C
ATOM   2654  O   LYS B 183      56.060  53.890  46.940  1.00  0.00           O
ATOM   2655  N   THR B 184      55.830  54.730  44.920  1.00  0.00           N
ATOM   2656  HN  THR B 184      55.650  55.490  44.300  1.00  0.00           H
ATOM   2657  CA  THR B 184      55.660  53.470  44.250  1.00  0.00           C
ATOM   2658  HA  THR B 184      54.920  52.870  44.760  1.00  0.00           H
ATOM   2659  CB  THR B 184      54.940  53.630  42.940  1.00  0.00           C
ATOM   2660  HB  THR B 184      55.130  52.780  42.250  1.00  0.00           H
ATOM   2661  OG1 THR B 184      55.330  54.820  42.260  1.00  0.00           O
ATOM   2662  HG1 THR B 184      55.170  54.610  41.340  1.00  0.00           H
ATOM   2663  CG2 THR B 184      53.410  53.640  43.020  1.00  0.00           C
ATOM   2664 HG21 THR B 184      52.980  54.550  43.480  1.00  0.00           H
ATOM   2665 HG22 THR B 184      52.870  53.440  42.070  1.00  0.00           H
ATOM   2666 HG23 THR B 184      53.190  52.830  43.750  1.00  0.00           H
ATOM   2667  C   THR B 184      56.910  52.690  44.080  1.00  0.00           C
ATOM   2668  O   THR B 184      57.990  53.210  43.780  1.00  0.00           O
ATOM   2669  N   LYS B 185      56.830  51.360  44.280  1.00  0.00           N
ATOM   2670  HN  LYS B 185      56.030  50.890  44.650  1.00  0.00           H
ATOM   2671  CA  LYS B 185      57.880  50.390  44.220  1.00  0.00           C
ATOM   2672  HA  LYS B 185      58.430  50.570  45.140  1.00  0.00           H
ATOM   2673  CB  LYS B 185      57.290  49.000  44.480  1.00  0.00           C
ATOM   2674  HB1 LYS B 185      56.550  48.680  43.720  1.00  0.00           H
ATOM   2675  HB2 LYS B 185      56.780  49.040  45.460  1.00  0.00           H
ATOM   2676  CG  LYS B 185      58.370  47.910  44.490  1.00  0.00           C
ATOM   2677  HG1 LYS B 185      58.860  47.640  43.540  1.00  0.00           H
ATOM   2678  HG2 LYS B 185      57.850  46.960  44.760  1.00  0.00           H
ATOM   2679  CD  LYS B 185      59.410  48.070  45.600  1.00  0.00           C
ATOM   2680  HD1 LYS B 185      60.270  48.670  45.240  1.00  0.00           H
ATOM   2681  HD2 LYS B 185      58.960  48.530  46.510  1.00  0.00           H
ATOM   2682  CE  LYS B 185      60.100  46.800  46.110  1.00  0.00           C
ATOM   2683  HE1 LYS B 185      59.420  46.160  46.700  1.00  0.00           H
ATOM   2684  HE2 LYS B 185      60.980  47.120  46.710  1.00  0.00           H
ATOM   2685  NZ  LYS B 185      60.540  46.070  44.900  1.00  0.00           N
ATOM   2686  HZ1 LYS B 185      61.020  46.700  44.220  1.00  0.00           H
ATOM   2687  HZ2 LYS B 185      61.230  45.370  45.230  1.00  0.00           H
ATOM   2688  HZ3 LYS B 185      59.740  45.560  44.460  1.00  0.00           H
ATOM   2689  C   LYS B 185      58.720  50.350  42.990  1.00  0.00           C
ATOM   2690  O   LYS B 185      58.210  50.210  41.880  1.00  0.00           O
ATOM   2691  N   GLU B 186      60.050  50.500  43.090  1.00  0.00           N
ATOM   2692  HN  GLU B 186      60.420  50.650  44.010  1.00  0.00           H
ATOM   2693  CA  GLU B 186      60.880  50.760  41.960  1.00  0.00           C
ATOM   2694  HA  GLU B 186      61.860  50.800  42.400  1.00  0.00           H
ATOM   2695  CB  GLU B 186      61.130  49.700  40.880  1.00  0.00           C
ATOM   2696  HB1 GLU B 186      61.700  50.100  40.020  1.00  0.00           H
ATOM   2697  HB2 GLU B 186      60.140  49.320  40.550  1.00  0.00           H
ATOM   2698  CG  GLU B 186      62.060  48.540  41.260  1.00  0.00           C
ATOM   2699  HG1 GLU B 186      63.080  48.950  41.390  1.00  0.00           H
ATOM   2700  HG2 GLU B 186      62.110  47.880  40.370  1.00  0.00           H
ATOM   2701  CD  GLU B 186      61.640  47.750  42.490  1.00  0.00           C
ATOM   2702  OE1 GLU B 186      62.260  47.750  43.590  1.00  0.00           O
ATOM   2703  OE2 GLU B 186      60.660  46.970  42.340  1.00  0.00           O
ATOM   2704  C   GLU B 186      60.730  52.080  41.270  1.00  0.00           C
ATOM   2705  O   GLU B 186      61.230  52.350  40.180  1.00  0.00           O
ATOM   2706  N   GLY B 187      59.980  53.010  41.890  1.00  0.00           N
ATOM   2707  HN  GLY B 187      59.780  52.780  42.840  1.00  0.00           H
ATOM   2708  CA  GLY B 187      59.740  54.330  41.400  1.00  0.00           C
ATOM   2709  HA1 GLY B 187      59.210  54.880  42.160  1.00  0.00           H
ATOM   2710  HA2 GLY B 187      60.720  54.770  41.330  1.00  0.00           H
ATOM   2711  C   GLY B 187      58.960  54.420  40.130  1.00  0.00           C
ATOM   2712  O   GLY B 187      59.220  55.210  39.220  1.00  0.00           O
ATOM   2713  N   VAL B 188      57.910  53.580  40.030  1.00  0.00           N
ATOM   2714  HN  VAL B 188      57.740  52.940  40.780  1.00  0.00           H
ATOM   2715  CA  VAL B 188      57.060  53.550  38.890  1.00  0.00           C
ATOM   2716  HA  VAL B 188      57.560  53.710  37.950  1.00  0.00           H
ATOM   2717  CB  VAL B 188      56.470  52.180  38.710  1.00  0.00           C
ATOM   2718  HB  VAL B 188      55.900  51.940  39.630  1.00  0.00           H
ATOM   2719  CG1 VAL B 188      55.490  51.920  37.550  1.00  0.00           C
ATOM   2720 HG11 VAL B 188      55.130  50.870  37.690  1.00  0.00           H
ATOM   2721 HG12 VAL B 188      54.520  52.450  37.620  1.00  0.00           H
ATOM   2722 HG13 VAL B 188      55.890  52.010  36.520  1.00  0.00           H
ATOM   2723  CG2 VAL B 188      57.570  51.110  38.630  1.00  0.00           C
ATOM   2724 HG21 VAL B 188      58.310  51.120  39.450  1.00  0.00           H
ATOM   2725 HG22 VAL B 188      57.270  50.050  38.640  1.00  0.00           H
ATOM   2726 HG23 VAL B 188      58.150  51.180  37.680  1.00  0.00           H
ATOM   2727  C   VAL B 188      56.030  54.610  39.130  1.00  0.00           C
ATOM   2728  O   VAL B 188      55.000  54.300  39.710  1.00  0.00           O
ATOM   2729  N   VAL B 189      56.200  55.810  38.550  1.00  0.00           N
ATOM   2730  HN  VAL B 189      56.920  55.960  37.880  1.00  0.00           H
ATOM   2731  CA  VAL B 189      55.250  56.880  38.610  1.00  0.00           C
ATOM   2732  HA  VAL B 189      54.620  56.780  39.480  1.00  0.00           H
ATOM   2733  CB  VAL B 189      55.950  58.190  38.840  1.00  0.00           C
ATOM   2734  HB  VAL B 189      55.180  58.970  38.980  1.00  0.00           H
ATOM   2735  CG1 VAL B 189      56.740  58.140  40.160  1.00  0.00           C
ATOM   2736 HG11 VAL B 189      56.300  57.360  40.810  1.00  0.00           H
ATOM   2737 HG12 VAL B 189      57.790  57.930  39.870  1.00  0.00           H
ATOM   2738 HG13 VAL B 189      56.860  59.120  40.680  1.00  0.00           H
ATOM   2739  CG2 VAL B 189      56.830  58.560  37.630  1.00  0.00           C
ATOM   2740 HG21 VAL B 189      57.370  59.500  37.890  1.00  0.00           H
ATOM   2741 HG22 VAL B 189      57.460  57.700  37.330  1.00  0.00           H
ATOM   2742 HG23 VAL B 189      56.210  58.880  36.760  1.00  0.00           H
ATOM   2743  C   VAL B 189      54.360  57.000  37.420  1.00  0.00           C
ATOM   2744  O   VAL B 189      53.450  57.820  37.400  1.00  0.00           O
ATOM   2745  N   HIS B 190      54.580  56.140  36.410  1.00  0.00           N
ATOM   2746  HN  HIS B 190      55.460  55.670  36.460  1.00  0.00           H
ATOM   2747  CA  HIS B 190      53.880  55.950  35.180  1.00  0.00           C
ATOM   2748  HA  HIS B 190      52.990  56.570  35.170  1.00  0.00           H
ATOM   2749  CB  HIS B 190      54.640  56.410  33.930  1.00  0.00           C
ATOM   2750  HB1 HIS B 190      53.990  56.490  33.030  1.00  0.00           H
ATOM   2751  HB2 HIS B 190      55.510  55.750  33.720  1.00  0.00           H
ATOM   2752  ND1 HIS B 190      56.300  58.250  33.450  1.00  0.00           N
ATOM   2753  CG  HIS B 190      55.140  57.820  34.050  1.00  0.00           C
ATOM   2754  CE1 HIS B 190      56.330  59.570  33.580  1.00  0.00           C
ATOM   2755  HE1 HIS B 190      57.030  60.300  33.170  1.00  0.00           H
ATOM   2756  NE2 HIS B 190      55.220  59.980  34.240  1.00  0.00           N
ATOM   2757  HE2 HIS B 190      54.950  60.890  34.550  1.00  0.00           H
ATOM   2758  CD2 HIS B 190      54.450  58.880  34.550  1.00  0.00           C
ATOM   2759  HD2 HIS B 190      53.520  59.000  35.090  1.00  0.00           H
ATOM   2760  C   HIS B 190      53.470  54.550  34.860  1.00  0.00           C
ATOM   2761  O   HIS B 190      54.300  53.730  34.460  1.00  0.00           O
ATOM   2762  N   GLY B 191      52.180  54.230  35.060  1.00  0.00           N
ATOM   2763  HN  GLY B 191      51.540  54.930  35.380  1.00  0.00           H
ATOM   2764  CA  GLY B 191      51.630  52.960  34.720  1.00  0.00           C
ATOM   2765  HA1 GLY B 191      52.090  52.590  33.810  1.00  0.00           H
ATOM   2766  HA2 GLY B 191      51.780  52.250  35.520  1.00  0.00           H
ATOM   2767  C   GLY B 191      50.170  53.000  34.380  1.00  0.00           C
ATOM   2768  O   GLY B 191      49.480  53.950  34.040  1.00  0.00           O
ATOM   2769  N   VAL B 192      49.670  51.750  34.360  1.00  0.00           N
ATOM   2770  HN  VAL B 192      50.270  50.950  34.350  1.00  0.00           H
ATOM   2771  CA  VAL B 192      48.280  51.490  34.140  1.00  0.00           C
ATOM   2772  HA  VAL B 192      47.770  52.380  33.810  1.00  0.00           H
ATOM   2773  CB  VAL B 192      48.070  50.430  33.100  1.00  0.00           C
ATOM   2774  HB  VAL B 192      48.460  49.400  33.220  1.00  0.00           H
ATOM   2775  CG1 VAL B 192      46.570  50.280  32.770  1.00  0.00           C
ATOM   2776 HG11 VAL B 192      46.220  51.250  32.360  1.00  0.00           H
ATOM   2777 HG12 VAL B 192      46.580  49.560  31.930  1.00  0.00           H
ATOM   2778 HG13 VAL B 192      45.970  49.940  33.650  1.00  0.00           H
ATOM   2779  CG2 VAL B 192      48.830  50.950  31.870  1.00  0.00           C
ATOM   2780 HG21 VAL B 192      48.430  51.930  31.520  1.00  0.00           H
ATOM   2781 HG22 VAL B 192      49.930  50.980  32.030  1.00  0.00           H
ATOM   2782 HG23 VAL B 192      48.640  50.160  31.120  1.00  0.00           H
ATOM   2783  C   VAL B 192      47.770  51.030  35.460  1.00  0.00           C
ATOM   2784  O   VAL B 192      48.300  50.180  36.170  1.00  0.00           O
ATOM   2785  N   ALA B 193      46.620  51.620  35.860  1.00  0.00           N
ATOM   2786  HN  ALA B 193      46.100  52.120  35.180  1.00  0.00           H
ATOM   2787  CA  ALA B 193      46.020  51.320  37.120  1.00  0.00           C
ATOM   2788  HA  ALA B 193      46.820  51.170  37.830  1.00  0.00           H
ATOM   2789  CB  ALA B 193      45.230  52.570  37.540  1.00  0.00           C
ATOM   2790  HB1 ALA B 193      44.480  52.760  36.750  1.00  0.00           H
ATOM   2791  HB2 ALA B 193      44.590  52.320  38.410  1.00  0.00           H
ATOM   2792  HB3 ALA B 193      45.800  53.500  37.730  1.00  0.00           H
ATOM   2793  C   ALA B 193      45.090  50.160  37.120  1.00  0.00           C
ATOM   2794  O   ALA B 193      44.450  49.870  36.110  1.00  0.00           O
ATOM   2795  N   THR B 194      45.080  49.370  38.210  1.00  0.00           N
ATOM   2796  HN  THR B 194      45.570  49.540  39.060  1.00  0.00           H
ATOM   2797  CA  THR B 194      44.360  48.140  38.240  1.00  0.00           C
ATOM   2798  HA  THR B 194      44.570  47.680  37.290  1.00  0.00           H
ATOM   2799  CB  THR B 194      44.860  47.190  39.290  1.00  0.00           C
ATOM   2800  HB  THR B 194      44.230  46.290  39.460  1.00  0.00           H
ATOM   2801  OG1 THR B 194      45.040  47.930  40.480  1.00  0.00           O
ATOM   2802  HG1 THR B 194      44.240  47.910  41.000  1.00  0.00           H
ATOM   2803  CG2 THR B 194      46.290  46.740  38.930  1.00  0.00           C
ATOM   2804 HG21 THR B 194      46.150  46.220  37.960  1.00  0.00           H
ATOM   2805 HG22 THR B 194      46.920  47.640  38.750  1.00  0.00           H
ATOM   2806 HG23 THR B 194      46.730  46.110  39.730  1.00  0.00           H
ATOM   2807  C   THR B 194      42.900  48.380  38.380  1.00  0.00           C
ATOM   2808  O   THR B 194      42.460  49.520  38.530  1.00  0.00           O
ATOM   2809  N   VAL B 195      42.120  47.290  38.280  1.00  0.00           N
ATOM   2810  HN  VAL B 195      42.640  46.470  38.070  1.00  0.00           H
ATOM   2811  CA  VAL B 195      40.690  47.340  38.410  1.00  0.00           C
ATOM   2812  HA  VAL B 195      40.290  48.060  37.710  1.00  0.00           H
ATOM   2813  CB  VAL B 195      40.030  46.050  38.050  1.00  0.00           C
ATOM   2814  HB  VAL B 195      38.920  46.100  38.130  1.00  0.00           H
ATOM   2815  CG1 VAL B 195      40.280  45.800  36.550  1.00  0.00           C
ATOM   2816 HG11 VAL B 195      41.290  45.970  36.110  1.00  0.00           H
ATOM   2817 HG12 VAL B 195      39.930  44.770  36.330  1.00  0.00           H
ATOM   2818 HG13 VAL B 195      39.520  46.430  36.030  1.00  0.00           H
ATOM   2819  CG2 VAL B 195      40.660  44.900  38.850  1.00  0.00           C
ATOM   2820 HG21 VAL B 195      40.850  44.990  39.950  1.00  0.00           H
ATOM   2821 HG22 VAL B 195      40.030  43.990  38.930  1.00  0.00           H
ATOM   2822 HG23 VAL B 195      41.570  44.620  38.290  1.00  0.00           H
ATOM   2823  C   VAL B 195      40.180  47.800  39.740  1.00  0.00           C
ATOM   2824  O   VAL B 195      40.700  47.650  40.840  1.00  0.00           O
ATOM   2825  N   ALA B 196      39.010  48.460  39.640  1.00  0.00           N
ATOM   2826  HN  ALA B 196      38.550  48.530  38.750  1.00  0.00           H
ATOM   2827  CA  ALA B 196      38.400  49.160  40.720  1.00  0.00           C
ATOM   2828  HA  ALA B 196      39.180  49.670  41.260  1.00  0.00           H
ATOM   2829  CB  ALA B 196      37.290  50.140  40.300  1.00  0.00           C
ATOM   2830  HB1 ALA B 196      36.440  49.580  39.860  1.00  0.00           H
ATOM   2831  HB2 ALA B 196      37.080  50.890  41.090  1.00  0.00           H
ATOM   2832  HB3 ALA B 196      37.680  50.730  39.450  1.00  0.00           H
ATOM   2833  C   ALA B 196      37.940  48.210  41.780  1.00  0.00           C
ATOM   2834  O   ALA B 196      37.560  47.090  41.470  1.00  0.00           O
ATOM   2835  N   GLU B 197      37.970  48.540  43.090  1.00  0.00           N
ATOM   2836  HN  GLU B 197      38.340  49.430  43.360  1.00  0.00           H
ATOM   2837  CA  GLU B 197      37.540  47.750  44.200  1.00  0.00           C
ATOM   2838  HA  GLU B 197      37.660  46.720  43.880  1.00  0.00           H
ATOM   2839  CB  GLU B 197      38.380  48.160  45.410  1.00  0.00           C
ATOM   2840  HB1 GLU B 197      38.030  47.650  46.340  1.00  0.00           H
ATOM   2841  HB2 GLU B 197      38.380  49.250  45.580  1.00  0.00           H
ATOM   2842  CG  GLU B 197      39.850  47.740  45.360  1.00  0.00           C
ATOM   2843  HG1 GLU B 197      40.410  48.310  44.590  1.00  0.00           H
ATOM   2844  HG2 GLU B 197      39.970  46.680  45.060  1.00  0.00           H
ATOM   2845  CD  GLU B 197      40.580  47.980  46.670  1.00  0.00           C
ATOM   2846  OE1 GLU B 197      41.830  48.090  46.750  1.00  0.00           O
ATOM   2847  OE2 GLU B 197      39.900  48.110  47.730  1.00  0.00           O
ATOM   2848  C   GLU B 197      36.080  47.840  44.510  1.00  0.00           C
ATOM   2849  O   GLU B 197      35.550  47.080  45.320  1.00  0.00           O
ATOM   2850  N   LYS B 198      35.330  48.650  43.750  1.00  0.00           N
ATOM   2851  HN  LYS B 198      35.690  49.160  42.970  1.00  0.00           H
ATOM   2852  CA  LYS B 198      33.910  48.710  43.880  1.00  0.00           C
ATOM   2853  HA  LYS B 198      33.500  47.770  44.220  1.00  0.00           H
ATOM   2854  CB  LYS B 198      33.460  49.870  44.790  1.00  0.00           C
ATOM   2855  HB1 LYS B 198      32.450  50.190  44.480  1.00  0.00           H
ATOM   2856  HB2 LYS B 198      34.230  50.650  44.590  1.00  0.00           H
ATOM   2857  CG  LYS B 198      33.380  49.500  46.280  1.00  0.00           C
ATOM   2858  HG1 LYS B 198      34.420  49.380  46.640  1.00  0.00           H
ATOM   2859  HG2 LYS B 198      32.830  48.560  46.490  1.00  0.00           H
ATOM   2860  CD  LYS B 198      32.660  50.610  47.050  1.00  0.00           C
ATOM   2861  HD1 LYS B 198      33.340  51.480  47.190  1.00  0.00           H
ATOM   2862  HD2 LYS B 198      31.840  50.980  46.400  1.00  0.00           H
ATOM   2863  CE  LYS B 198      32.100  50.250  48.430  1.00  0.00           C
ATOM   2864  HE1 LYS B 198      33.020  50.260  49.050  1.00  0.00           H
ATOM   2865  HE2 LYS B 198      31.580  49.260  48.380  1.00  0.00           H
ATOM   2866  NZ  LYS B 198      31.100  51.210  48.950  1.00  0.00           N
ATOM   2867  HZ1 LYS B 198      30.680  51.060  49.890  1.00  0.00           H
ATOM   2868  HZ2 LYS B 198      31.540  52.150  48.930  1.00  0.00           H
ATOM   2869  HZ3 LYS B 198      30.240  51.330  48.390  1.00  0.00           H
ATOM   2870  C   LYS B 198      33.230  48.900  42.570  1.00  0.00           C
ATOM   2871  O   LYS B 198      33.810  49.400  41.610  1.00  0.00           O
ATOM   2872  N   THR B 199      31.950  48.530  42.370  1.00  0.00           N
ATOM   2873  HN  THR B 199      31.440  47.900  42.950  1.00  0.00           H
ATOM   2874  CA  THR B 199      31.320  48.810  41.120  1.00  0.00           C
ATOM   2875  HA  THR B 199      31.980  49.260  40.390  1.00  0.00           H
ATOM   2876  CB  THR B 199      30.470  47.720  40.520  1.00  0.00           C
ATOM   2877  HB  THR B 199      30.080  47.930  39.500  1.00  0.00           H
ATOM   2878  OG1 THR B 199      29.450  47.280  41.400  1.00  0.00           O
ATOM   2879  HG1 THR B 199      29.870  46.730  42.060  1.00  0.00           H
ATOM   2880  CG2 THR B 199      31.320  46.440  40.360  1.00  0.00           C
ATOM   2881 HG21 THR B 199      32.170  46.670  39.680  1.00  0.00           H
ATOM   2882 HG22 THR B 199      31.790  46.110  41.310  1.00  0.00           H
ATOM   2883 HG23 THR B 199      30.640  45.640  40.000  1.00  0.00           H
ATOM   2884  C   THR B 199      30.390  49.940  41.390  1.00  0.00           C
ATOM   2885  O   THR B 199      30.380  50.530  42.470  1.00  0.00           O
ATOM   2886  N   LYS B 200      29.600  50.420  40.410  1.00  0.00           N
ATOM   2887  HN  LYS B 200      29.620  50.030  39.490  1.00  0.00           H
ATOM   2888  CA  LYS B 200      28.680  51.510  40.490  1.00  0.00           C
ATOM   2889  HA  LYS B 200      29.250  52.340  40.890  1.00  0.00           H
ATOM   2890  CB  LYS B 200      28.070  51.760  39.110  1.00  0.00           C
ATOM   2891  HB1 LYS B 200      27.580  50.880  38.650  1.00  0.00           H
ATOM   2892  HB2 LYS B 200      28.970  52.080  38.530  1.00  0.00           H
ATOM   2893  CG  LYS B 200      27.080  52.930  39.060  1.00  0.00           C
ATOM   2894  HG1 LYS B 200      27.640  53.880  39.250  1.00  0.00           H
ATOM   2895  HG2 LYS B 200      26.230  52.900  39.770  1.00  0.00           H
ATOM   2896  CD  LYS B 200      26.360  52.970  37.710  1.00  0.00           C
ATOM   2897  HD1 LYS B 200      25.540  53.690  37.870  1.00  0.00           H
ATOM   2898  HD2 LYS B 200      27.100  53.290  36.940  1.00  0.00           H
ATOM   2899  CE  LYS B 200      25.820  51.650  37.150  1.00  0.00           C
ATOM   2900  HE1 LYS B 200      25.540  51.010  38.010  1.00  0.00           H
ATOM   2901  HE2 LYS B 200      26.470  51.160  36.400  1.00  0.00           H
ATOM   2902  NZ  LYS B 200      24.580  51.970  36.400  1.00  0.00           N
ATOM   2903  HZ1 LYS B 200      24.680  52.810  35.800  1.00  0.00           H
ATOM   2904  HZ2 LYS B 200      24.130  51.270  35.770  1.00  0.00           H
ATOM   2905  HZ3 LYS B 200      23.780  52.100  37.040  1.00  0.00           H
ATOM   2906  C   LYS B 200      27.560  51.330  41.450  1.00  0.00           C
ATOM   2907  O   LYS B 200      27.190  52.120  42.320  1.00  0.00           O
ATOM   2908  N   GLU B 201      26.950  50.130  41.430  1.00  0.00           N
ATOM   2909  HN  GLU B 201      27.200  49.510  40.700  1.00  0.00           H
ATOM   2910  CA  GLU B 201      26.010  49.720  42.430  1.00  0.00           C
ATOM   2911  HA  GLU B 201      25.070  50.250  42.390  1.00  0.00           H
ATOM   2912  CB  GLU B 201      25.730  48.240  42.130  1.00  0.00           C
ATOM   2913  HB1 GLU B 201      26.610  47.570  42.250  1.00  0.00           H
ATOM   2914  HB2 GLU B 201      25.580  48.180  41.030  1.00  0.00           H
ATOM   2915  CG  GLU B 201      24.380  47.840  42.730  1.00  0.00           C
ATOM   2916  HG1 GLU B 201      23.720  48.730  42.830  1.00  0.00           H
ATOM   2917  HG2 GLU B 201      24.530  47.340  43.710  1.00  0.00           H
ATOM   2918  CD  GLU B 201      23.590  46.890  41.850  1.00  0.00           C
ATOM   2919  OE1 GLU B 201      23.580  45.640  41.970  1.00  0.00           O
ATOM   2920  OE2 GLU B 201      22.890  47.450  40.960  1.00  0.00           O
ATOM   2921  C   GLU B 201      26.470  49.890  43.830  1.00  0.00           C
ATOM   2922  O   GLU B 201      25.720  50.330  44.700  1.00  0.00           O
ATOM   2923  N   GLN B 202      27.800  49.830  44.050  1.00  0.00           N
ATOM   2924  HN  GLN B 202      28.460  49.530  43.360  1.00  0.00           H
ATOM   2925  CA  GLN B 202      28.410  49.780  45.340  1.00  0.00           C
ATOM   2926  HA  GLN B 202      27.640  49.400  46.010  1.00  0.00           H
ATOM   2927  CB  GLN B 202      29.620  48.830  45.390  1.00  0.00           C
ATOM   2928  HB1 GLN B 202      30.300  49.280  46.150  1.00  0.00           H
ATOM   2929  HB2 GLN B 202      30.220  48.890  44.450  1.00  0.00           H
ATOM   2930  CG  GLN B 202      29.430  47.360  45.740  1.00  0.00           C
ATOM   2931  HG1 GLN B 202      28.560  47.270  46.430  1.00  0.00           H
ATOM   2932  HG2 GLN B 202      30.350  46.920  46.180  1.00  0.00           H
ATOM   2933  CD  GLN B 202      29.080  46.490  44.540  1.00  0.00           C
ATOM   2934  OE1 GLN B 202      29.970  46.120  43.770  1.00  0.00           O
ATOM   2935  NE2 GLN B 202      27.780  46.130  44.380  1.00  0.00           N
ATOM   2936 HE21 GLN B 202      27.070  46.460  44.990  1.00  0.00           H
ATOM   2937 HE22 GLN B 202      27.610  45.430  43.680  1.00  0.00           H
ATOM   2938  C   GLN B 202      28.670  51.160  45.840  1.00  0.00           C
ATOM   2939  O   GLN B 202      29.280  51.320  46.890  1.00  0.00           O
ATOM   2940  N   VAL B 203      28.230  52.240  45.180  1.00  0.00           N
ATOM   2941  HN  VAL B 203      27.660  52.080  44.370  1.00  0.00           H
ATOM   2942  CA  VAL B 203      28.320  53.630  45.520  1.00  0.00           C
ATOM   2943  HA  VAL B 203      28.990  53.720  46.360  1.00  0.00           H
ATOM   2944  CB  VAL B 203      28.810  54.440  44.350  1.00  0.00           C
ATOM   2945  HB  VAL B 203      28.290  54.220  43.390  1.00  0.00           H
ATOM   2946  CG1 VAL B 203      28.700  55.940  44.640  1.00  0.00           C
ATOM   2947 HG11 VAL B 203      29.100  56.270  45.620  1.00  0.00           H
ATOM   2948 HG12 VAL B 203      29.170  56.560  43.840  1.00  0.00           H
ATOM   2949 HG13 VAL B 203      27.670  56.320  44.440  1.00  0.00           H
ATOM   2950  CG2 VAL B 203      30.240  53.980  44.040  1.00  0.00           C
ATOM   2951 HG21 VAL B 203      30.850  54.000  44.970  1.00  0.00           H
ATOM   2952 HG22 VAL B 203      30.150  52.990  43.530  1.00  0.00           H
ATOM   2953 HG23 VAL B 203      30.680  54.610  43.230  1.00  0.00           H
ATOM   2954  C   VAL B 203      27.020  54.210  45.970  1.00  0.00           C
ATOM   2955  O   VAL B 203      25.980  54.050  45.340  1.00  0.00           O
ATOM   2956  N   THR B 204      27.030  54.990  47.070  1.00  0.00           N
ATOM   2957  HN  THR B 204      27.840  55.120  47.640  1.00  0.00           H
ATOM   2958  CA  THR B 204      25.860  55.590  47.620  1.00  0.00           C
ATOM   2959  HA  THR B 204      25.110  55.760  46.860  1.00  0.00           H
ATOM   2960  CB  THR B 204      25.320  54.770  48.760  1.00  0.00           C
ATOM   2961  HB  THR B 204      25.260  53.730  48.380  1.00  0.00           H
ATOM   2962  OG1 THR B 204      24.040  55.140  49.240  1.00  0.00           O
ATOM   2963  HG1 THR B 204      23.720  54.300  49.580  1.00  0.00           H
ATOM   2964  CG2 THR B 204      26.300  54.730  49.950  1.00  0.00           C
ATOM   2965 HG21 THR B 204      27.380  54.690  49.700  1.00  0.00           H
ATOM   2966 HG22 THR B 204      26.210  55.670  50.530  1.00  0.00           H
ATOM   2967 HG23 THR B 204      26.080  53.890  50.650  1.00  0.00           H
ATOM   2968  C   THR B 204      26.260  56.940  48.110  1.00  0.00           C
ATOM   2969  O   THR B 204      27.410  57.360  48.100  1.00  0.00           O
ATOM   2970  N   ASN B 205      25.230  57.690  48.540  1.00  0.00           N
ATOM   2971  HN  ASN B 205      24.340  57.260  48.550  1.00  0.00           H
ATOM   2972  CA  ASN B 205      25.420  59.030  49.000  1.00  0.00           C
ATOM   2973  HA  ASN B 205      26.230  59.550  48.510  1.00  0.00           H
ATOM   2974  CB  ASN B 205      24.090  59.750  48.780  1.00  0.00           C
ATOM   2975  HB1 ASN B 205      23.260  59.200  49.290  1.00  0.00           H
ATOM   2976  HB2 ASN B 205      23.690  59.610  47.750  1.00  0.00           H
ATOM   2977  CG  ASN B 205      24.000  61.260  48.980  1.00  0.00           C
ATOM   2978  OD1 ASN B 205      25.010  61.940  48.750  1.00  0.00           O
ATOM   2979  ND2 ASN B 205      22.970  61.840  49.650  1.00  0.00           N
ATOM   2980 HD21 ASN B 205      22.190  61.230  49.790  1.00  0.00           H
ATOM   2981 HD22 ASN B 205      22.920  62.810  49.880  1.00  0.00           H
ATOM   2982  C   ASN B 205      25.770  59.140  50.450  1.00  0.00           C
ATOM   2983  O   ASN B 205      25.700  58.110  51.130  1.00  0.00           O
ATOM   2984  N   VAL B 206      26.240  60.270  51.000  1.00  0.00           N
ATOM   2985  HN  VAL B 206      26.190  61.070  50.420  1.00  0.00           H
ATOM   2986  CA  VAL B 206      26.800  60.350  52.310  1.00  0.00           C
ATOM   2987  HA  VAL B 206      26.260  59.570  52.830  1.00  0.00           H
ATOM   2988  CB  VAL B 206      28.300  60.280  52.320  1.00  0.00           C
ATOM   2989  HB  VAL B 206      28.650  60.170  53.370  1.00  0.00           H
ATOM   2990  CG1 VAL B 206      28.810  59.020  51.610  1.00  0.00           C
ATOM   2991 HG11 VAL B 206      29.880  58.960  51.900  1.00  0.00           H
ATOM   2992 HG12 VAL B 206      28.240  58.130  51.950  1.00  0.00           H
ATOM   2993 HG13 VAL B 206      28.760  59.090  50.500  1.00  0.00           H
ATOM   2994  CG2 VAL B 206      28.950  61.540  51.740  1.00  0.00           C
ATOM   2995 HG21 VAL B 206      28.770  61.540  50.640  1.00  0.00           H
ATOM   2996 HG22 VAL B 206      28.710  62.510  52.220  1.00  0.00           H
ATOM   2997 HG23 VAL B 206      30.040  61.340  51.790  1.00  0.00           H
ATOM   2998  C   VAL B 206      26.390  61.650  52.920  1.00  0.00           C
ATOM   2999  O   VAL B 206      26.130  62.660  52.280  1.00  0.00           O
ATOM   3000  N   GLY B 207      26.300  61.700  54.260  1.00  0.00           N
ATOM   3001  HN  GLY B 207      26.590  60.920  54.810  1.00  0.00           H
ATOM   3002  CA  GLY B 207      25.800  62.770  55.080  1.00  0.00           C
ATOM   3003  HA1 GLY B 207      26.690  63.200  55.500  1.00  0.00           H
ATOM   3004  HA2 GLY B 207      25.240  63.460  54.460  1.00  0.00           H
ATOM   3005  C   GLY B 207      24.790  62.330  56.080  1.00  0.00           C
ATOM   3006  O   GLY B 207      24.620  61.130  56.300  1.00  0.00           O
ATOM   3007  N   GLY B 208      24.040  63.200  56.780  1.00  0.00           N
ATOM   3008  HN  GLY B 208      24.240  64.160  56.580  1.00  0.00           H
ATOM   3009  CA  GLY B 208      23.100  62.940  57.830  1.00  0.00           C
ATOM   3010  HA1 GLY B 208      23.630  62.190  58.410  1.00  0.00           H
ATOM   3011  HA2 GLY B 208      22.980  63.900  58.290  1.00  0.00           H
ATOM   3012  C   GLY B 208      21.740  62.420  57.520  1.00  0.00           C
ATOM   3013  O   GLY B 208      20.730  62.920  57.990  1.00  0.00           O
ATOM   3014  N   ALA B 209      21.700  61.320  56.740  1.00  0.00           N
ATOM   3015  HN  ALA B 209      22.500  60.840  56.380  1.00  0.00           H
ATOM   3016  CA  ALA B 209      20.590  60.450  56.490  1.00  0.00           C
ATOM   3017  HA  ALA B 209      20.070  60.450  57.430  1.00  0.00           H
ATOM   3018  CB  ALA B 209      19.680  61.000  55.380  1.00  0.00           C
ATOM   3019  HB1 ALA B 209      20.270  61.010  54.440  1.00  0.00           H
ATOM   3020  HB2 ALA B 209      18.740  60.410  55.320  1.00  0.00           H
ATOM   3021  HB3 ALA B 209      19.300  62.030  55.580  1.00  0.00           H
ATOM   3022  C   ALA B 209      21.140  59.120  56.120  1.00  0.00           C
ATOM   3023  O   ALA B 209      22.210  58.970  55.530  1.00  0.00           O
ATOM   3024  N   VAL B 210      20.390  58.020  56.350  1.00  0.00           N
ATOM   3025  HN  VAL B 210      19.560  58.150  56.890  1.00  0.00           H
ATOM   3026  CA  VAL B 210      20.830  56.660  56.330  1.00  0.00           C
ATOM   3027  HA  VAL B 210      21.780  56.640  56.850  1.00  0.00           H
ATOM   3028  CB  VAL B 210      19.860  55.700  56.950  1.00  0.00           C
ATOM   3029  HB  VAL B 210      18.930  55.850  56.350  1.00  0.00           H
ATOM   3030  CG1 VAL B 210      20.230  54.230  56.670  1.00  0.00           C
ATOM   3031 HG11 VAL B 210      20.450  53.870  55.640  1.00  0.00           H
ATOM   3032 HG12 VAL B 210      21.140  53.970  57.240  1.00  0.00           H
ATOM   3033 HG13 VAL B 210      19.420  53.520  56.950  1.00  0.00           H
ATOM   3034  CG2 VAL B 210      19.670  56.050  58.430  1.00  0.00           C
ATOM   3035 HG21 VAL B 210      19.560  57.160  58.520  1.00  0.00           H
ATOM   3036 HG22 VAL B 210      18.720  55.700  58.900  1.00  0.00           H
ATOM   3037 HG23 VAL B 210      20.550  55.680  58.990  1.00  0.00           H
ATOM   3038  C   VAL B 210      21.110  56.200  54.940  1.00  0.00           C
ATOM   3039  O   VAL B 210      20.230  56.280  54.090  1.00  0.00           O
ATOM   3040  N   VAL B 211      22.330  55.670  54.750  1.00  0.00           N
ATOM   3041  HN  VAL B 211      23.040  55.750  55.440  1.00  0.00           H
ATOM   3042  CA  VAL B 211      22.780  54.820  53.690  1.00  0.00           C
ATOM   3043  HA  VAL B 211      23.100  55.550  52.960  1.00  0.00           H
ATOM   3044  CB  VAL B 211      23.980  53.990  54.010  1.00  0.00           C
ATOM   3045  HB  VAL B 211      24.870  54.640  54.140  1.00  0.00           H
ATOM   3046  CG1 VAL B 211      23.870  53.260  55.360  1.00  0.00           C
ATOM   3047 HG11 VAL B 211      24.770  52.620  55.520  1.00  0.00           H
ATOM   3048 HG12 VAL B 211      23.610  54.030  56.110  1.00  0.00           H
ATOM   3049 HG13 VAL B 211      23.000  52.570  55.280  1.00  0.00           H
ATOM   3050  CG2 VAL B 211      24.350  52.960  52.920  1.00  0.00           C
ATOM   3051 HG21 VAL B 211      25.350  52.490  53.070  1.00  0.00           H
ATOM   3052 HG22 VAL B 211      23.590  52.160  53.010  1.00  0.00           H
ATOM   3053 HG23 VAL B 211      24.320  53.440  51.920  1.00  0.00           H
ATOM   3054  C   VAL B 211      21.670  54.080  53.010  1.00  0.00           C
ATOM   3055  O   VAL B 211      21.070  53.140  53.520  1.00  0.00           O
ATOM   3056  N   THR B 212      21.420  54.400  51.730  1.00  0.00           N
ATOM   3057  HN  THR B 212      21.800  55.200  51.280  1.00  0.00           H
ATOM   3058  CA  THR B 212      20.600  53.610  50.870  1.00  0.00           C
ATOM   3059  HA  THR B 212      19.800  53.130  51.410  1.00  0.00           H
ATOM   3060  CB  THR B 212      19.990  54.350  49.710  1.00  0.00           C
ATOM   3061  HB  THR B 212      19.330  53.730  49.070  1.00  0.00           H
ATOM   3062  OG1 THR B 212      21.010  54.990  48.960  1.00  0.00           O
ATOM   3063  HG1 THR B 212      21.650  54.360  48.630  1.00  0.00           H
ATOM   3064  CG2 THR B 212      19.050  55.410  50.310  1.00  0.00           C
ATOM   3065 HG21 THR B 212      18.670  56.080  49.510  1.00  0.00           H
ATOM   3066 HG22 THR B 212      18.160  54.830  50.650  1.00  0.00           H
ATOM   3067 HG23 THR B 212      19.430  55.900  51.230  1.00  0.00           H
ATOM   3068  C   THR B 212      21.410  52.510  50.270  1.00  0.00           C
ATOM   3069  O   THR B 212      22.560  52.760  49.900  1.00  0.00           O
ATOM   3070  N   GLY B 213      20.810  51.320  50.090  1.00  0.00           N
ATOM   3071  HN  GLY B 213      19.880  51.090  50.340  1.00  0.00           H
ATOM   3072  CA  GLY B 213      21.650  50.280  49.580  1.00  0.00           C
ATOM   3073  HA1 GLY B 213      20.970  49.480  49.330  1.00  0.00           H
ATOM   3074  HA2 GLY B 213      22.110  50.610  48.670  1.00  0.00           H
ATOM   3075  C   GLY B 213      22.670  49.610  50.430  1.00  0.00           C
ATOM   3076  O   GLY B 213      23.800  49.420  49.970  1.00  0.00           O
ATOM   3077  N   VAL B 214      22.370  49.240  51.690  1.00  0.00           N
ATOM   3078  HN  VAL B 214      21.420  49.480  51.870  1.00  0.00           H
ATOM   3079  CA  VAL B 214      23.180  48.610  52.690  1.00  0.00           C
ATOM   3080  HA  VAL B 214      24.090  49.150  52.920  1.00  0.00           H
ATOM   3081  CB  VAL B 214      22.580  48.410  54.050  1.00  0.00           C
ATOM   3082  HB  VAL B 214      21.600  47.890  53.980  1.00  0.00           H
ATOM   3083  CG1 VAL B 214      23.300  47.450  55.010  1.00  0.00           C
ATOM   3084 HG11 VAL B 214      23.280  46.390  54.690  1.00  0.00           H
ATOM   3085 HG12 VAL B 214      24.360  47.780  55.030  1.00  0.00           H
ATOM   3086 HG13 VAL B 214      22.810  47.590  56.000  1.00  0.00           H
ATOM   3087  CG2 VAL B 214      22.390  49.810  54.650  1.00  0.00           C
ATOM   3088 HG21 VAL B 214      23.290  50.370  54.960  1.00  0.00           H
ATOM   3089 HG22 VAL B 214      21.920  50.450  53.880  1.00  0.00           H
ATOM   3090 HG23 VAL B 214      21.670  49.820  55.500  1.00  0.00           H
ATOM   3091  C   VAL B 214      23.690  47.310  52.170  1.00  0.00           C
ATOM   3092  O   VAL B 214      24.870  47.010  52.340  1.00  0.00           O
ATOM   3093  N   THR B 215      22.850  46.540  51.460  1.00  0.00           N
ATOM   3094  HN  THR B 215      21.880  46.750  51.380  1.00  0.00           H
ATOM   3095  CA  THR B 215      23.320  45.360  50.790  1.00  0.00           C
ATOM   3096  HA  THR B 215      24.230  45.070  51.320  1.00  0.00           H
ATOM   3097  CB  THR B 215      22.310  44.260  50.830  1.00  0.00           C
ATOM   3098  HB  THR B 215      22.560  43.370  50.210  1.00  0.00           H
ATOM   3099  OG1 THR B 215      21.010  44.720  50.490  1.00  0.00           O
ATOM   3100  HG1 THR B 215      20.460  43.950  50.670  1.00  0.00           H
ATOM   3101  CG2 THR B 215      22.240  43.740  52.270  1.00  0.00           C
ATOM   3102 HG21 THR B 215      23.220  43.530  52.750  1.00  0.00           H
ATOM   3103 HG22 THR B 215      21.750  44.500  52.910  1.00  0.00           H
ATOM   3104 HG23 THR B 215      21.550  42.860  52.290  1.00  0.00           H
ATOM   3105  C   THR B 215      23.930  45.490  49.440  1.00  0.00           C
ATOM   3106  O   THR B 215      24.520  44.520  48.970  1.00  0.00           O
ATOM   3107  N   ALA B 216      23.770  46.660  48.790  1.00  0.00           N
ATOM   3108  HN  ALA B 216      23.290  47.400  49.250  1.00  0.00           H
ATOM   3109  CA  ALA B 216      24.290  46.870  47.480  1.00  0.00           C
ATOM   3110  HA  ALA B 216      24.360  45.960  46.900  1.00  0.00           H
ATOM   3111  CB  ALA B 216      23.340  47.780  46.680  1.00  0.00           C
ATOM   3112  HB1 ALA B 216      22.410  47.220  46.460  1.00  0.00           H
ATOM   3113  HB2 ALA B 216      23.200  48.720  47.260  1.00  0.00           H
ATOM   3114  HB3 ALA B 216      23.770  48.020  45.690  1.00  0.00           H
ATOM   3115  C   ALA B 216      25.640  47.500  47.470  1.00  0.00           C
ATOM   3116  O   ALA B 216      26.380  47.200  46.540  1.00  0.00           O
ATOM   3117  N   VAL B 217      26.060  48.190  48.550  1.00  0.00           N
ATOM   3118  HN  VAL B 217      25.450  48.300  49.330  1.00  0.00           H
ATOM   3119  CA  VAL B 217      27.390  48.710  48.660  1.00  0.00           C
ATOM   3120  HA  VAL B 217      27.890  48.920  47.730  1.00  0.00           H
ATOM   3121  CB  VAL B 217      27.330  50.090  49.230  1.00  0.00           C
ATOM   3122  HB  VAL B 217      28.300  50.620  49.140  1.00  0.00           H
ATOM   3123  CG1 VAL B 217      26.390  50.920  48.340  1.00  0.00           C
ATOM   3124 HG11 VAL B 217      25.360  50.690  48.690  1.00  0.00           H
ATOM   3125 HG12 VAL B 217      26.700  51.980  48.420  1.00  0.00           H
ATOM   3126 HG13 VAL B 217      26.390  50.780  47.230  1.00  0.00           H
ATOM   3127  CG2 VAL B 217      26.860  50.160  50.700  1.00  0.00           C
ATOM   3128 HG21 VAL B 217      26.790  51.220  51.030  1.00  0.00           H
ATOM   3129 HG22 VAL B 217      25.930  49.590  50.880  1.00  0.00           H
ATOM   3130 HG23 VAL B 217      27.680  49.760  51.330  1.00  0.00           H
ATOM   3131  C   VAL B 217      28.430  47.830  49.270  1.00  0.00           C
ATOM   3132  O   VAL B 217      29.610  48.180  49.340  1.00  0.00           O
ATOM   3133  N   ALA B 218      28.030  46.580  49.560  1.00  0.00           N
ATOM   3134  HN  ALA B 218      27.110  46.270  49.320  1.00  0.00           H
ATOM   3135  CA  ALA B 218      28.940  45.600  50.050  1.00  0.00           C
ATOM   3136  HA  ALA B 218      29.630  45.970  50.800  1.00  0.00           H
ATOM   3137  CB  ALA B 218      28.110  44.470  50.690  1.00  0.00           C
ATOM   3138  HB1 ALA B 218      28.810  43.680  51.050  1.00  0.00           H
ATOM   3139  HB2 ALA B 218      27.690  44.950  51.590  1.00  0.00           H
ATOM   3140  HB3 ALA B 218      27.340  44.040  50.010  1.00  0.00           H
ATOM   3141  C   ALA B 218      29.720  44.990  48.940  1.00  0.00           C
ATOM   3142  O   ALA B 218      29.230  44.600  47.880  1.00  0.00           O
ATOM   3143  N   GLN B 219      31.060  44.920  49.080  1.00  0.00           N
ATOM   3144  HN  GLN B 219      31.470  45.290  49.910  1.00  0.00           H
ATOM   3145  CA  GLN B 219      31.970  44.240  48.210  1.00  0.00           C
ATOM   3146  HA  GLN B 219      31.630  44.370  47.190  1.00  0.00           H
ATOM   3147  CB  GLN B 219      33.330  44.900  48.430  1.00  0.00           C
ATOM   3148  HB1 GLN B 219      34.140  44.360  47.900  1.00  0.00           H
ATOM   3149  HB2 GLN B 219      33.570  44.740  49.510  1.00  0.00           H
ATOM   3150  CG  GLN B 219      33.300  46.420  48.210  1.00  0.00           C
ATOM   3151  HG1 GLN B 219      32.430  46.960  48.650  1.00  0.00           H
ATOM   3152  HG2 GLN B 219      33.240  46.640  47.130  1.00  0.00           H
ATOM   3153  CD  GLN B 219      34.550  47.010  48.850  1.00  0.00           C
ATOM   3154  OE1 GLN B 219      34.520  47.300  50.040  1.00  0.00           O
ATOM   3155  NE2 GLN B 219      35.630  47.300  48.070  1.00  0.00           N
ATOM   3156 HE21 GLN B 219      35.450  47.050  47.120  1.00  0.00           H
ATOM   3157 HE22 GLN B 219      36.370  47.890  48.400  1.00  0.00           H
ATOM   3158  C   GLN B 219      32.080  42.760  48.380  1.00  0.00           C
ATOM   3159  O   GLN B 219      31.630  42.040  49.280  1.00  0.00           O
ATOM   3160  N   LYS B 220      32.780  42.080  47.460  1.00  0.00           N
ATOM   3161  HN  LYS B 220      32.940  42.610  46.630  1.00  0.00           H
ATOM   3162  CA  LYS B 220      32.980  40.670  47.510  1.00  0.00           C
ATOM   3163  HA  LYS B 220      31.960  40.310  47.590  1.00  0.00           H
ATOM   3164  CB  LYS B 220      33.540  39.980  46.260  1.00  0.00           C
ATOM   3165  HB1 LYS B 220      34.600  40.250  46.090  1.00  0.00           H
ATOM   3166  HB2 LYS B 220      32.930  40.230  45.360  1.00  0.00           H
ATOM   3167  CG  LYS B 220      33.490  38.450  46.320  1.00  0.00           C
ATOM   3168  HG1 LYS B 220      32.500  38.020  46.570  1.00  0.00           H
ATOM   3169  HG2 LYS B 220      34.140  38.070  47.150  1.00  0.00           H
ATOM   3170  CD  LYS B 220      34.100  37.720  45.120  1.00  0.00           C
ATOM   3171  HD1 LYS B 220      33.680  38.200  44.220  1.00  0.00           H
ATOM   3172  HD2 LYS B 220      35.190  37.890  45.040  1.00  0.00           H
ATOM   3173  CE  LYS B 220      33.770  36.220  45.100  1.00  0.00           C
ATOM   3174  HE1 LYS B 220      32.690  36.030  44.970  1.00  0.00           H
ATOM   3175  HE2 LYS B 220      34.190  35.680  45.980  1.00  0.00           H
ATOM   3176  NZ  LYS B 220      34.390  35.540  43.940  1.00  0.00           N
ATOM   3177  HZ1 LYS B 220      35.330  35.220  44.230  1.00  0.00           H
ATOM   3178  HZ2 LYS B 220      33.830  34.740  43.570  1.00  0.00           H
ATOM   3179  HZ3 LYS B 220      34.630  36.230  43.190  1.00  0.00           H
ATOM   3180  C   LYS B 220      33.710  40.240  48.740  1.00  0.00           C
ATOM   3181  O   LYS B 220      33.380  39.210  49.340  1.00  0.00           O
ATOM   3182  N   THR B 221      34.700  40.940  49.310  1.00  0.00           N
ATOM   3183  HN  THR B 221      35.120  41.710  48.840  1.00  0.00           H
ATOM   3184  CA  THR B 221      35.330  40.730  50.580  1.00  0.00           C
ATOM   3185  HA  THR B 221      35.680  39.700  50.590  1.00  0.00           H
ATOM   3186  CB  THR B 221      36.510  41.620  50.830  1.00  0.00           C
ATOM   3187  HB  THR B 221      36.690  41.620  51.930  1.00  0.00           H
ATOM   3188  OG1 THR B 221      36.260  42.950  50.420  1.00  0.00           O
ATOM   3189  HG1 THR B 221      36.900  43.490  50.890  1.00  0.00           H
ATOM   3190  CG2 THR B 221      37.810  41.170  50.130  1.00  0.00           C
ATOM   3191 HG21 THR B 221      38.070  40.130  50.420  1.00  0.00           H
ATOM   3192 HG22 THR B 221      37.690  41.150  49.020  1.00  0.00           H
ATOM   3193 HG23 THR B 221      38.640  41.850  50.400  1.00  0.00           H
ATOM   3194  C   THR B 221      34.430  40.810  51.760  1.00  0.00           C
ATOM   3195  O   THR B 221      34.500  40.010  52.690  1.00  0.00           O
ATOM   3196  N   VAL B 222      33.520  41.800  51.740  1.00  0.00           N
ATOM   3197  HN  VAL B 222      33.420  42.430  50.970  1.00  0.00           H
ATOM   3198  CA  VAL B 222      32.360  41.830  52.580  1.00  0.00           C
ATOM   3199  HA  VAL B 222      32.740  41.730  53.590  1.00  0.00           H
ATOM   3200  CB  VAL B 222      31.660  43.160  52.520  1.00  0.00           C
ATOM   3201  HB  VAL B 222      31.350  43.390  51.480  1.00  0.00           H
ATOM   3202  CG1 VAL B 222      30.400  43.090  53.390  1.00  0.00           C
ATOM   3203 HG11 VAL B 222      30.720  42.640  54.360  1.00  0.00           H
ATOM   3204 HG12 VAL B 222      29.930  44.090  53.540  1.00  0.00           H
ATOM   3205 HG13 VAL B 222      29.680  42.380  52.940  1.00  0.00           H
ATOM   3206  CG2 VAL B 222      32.610  44.270  52.990  1.00  0.00           C
ATOM   3207 HG21 VAL B 222      33.110  44.060  53.960  1.00  0.00           H
ATOM   3208 HG22 VAL B 222      33.480  44.290  52.310  1.00  0.00           H
ATOM   3209 HG23 VAL B 222      32.040  45.220  53.120  1.00  0.00           H
ATOM   3210  C   VAL B 222      31.410  40.690  52.520  1.00  0.00           C
ATOM   3211  O   VAL B 222      31.010  40.030  53.490  1.00  0.00           O
ATOM   3212  N   GLU B 223      31.040  40.300  51.290  1.00  0.00           N
ATOM   3213  HN  GLU B 223      31.390  40.810  50.510  1.00  0.00           H
ATOM   3214  CA  GLU B 223      30.200  39.170  51.060  1.00  0.00           C
ATOM   3215  HA  GLU B 223      29.270  39.320  51.590  1.00  0.00           H
ATOM   3216  CB  GLU B 223      29.840  39.010  49.570  1.00  0.00           C
ATOM   3217  HB1 GLU B 223      29.380  38.020  49.360  1.00  0.00           H
ATOM   3218  HB2 GLU B 223      30.750  39.070  48.940  1.00  0.00           H
ATOM   3219  CG  GLU B 223      28.840  40.060  49.080  1.00  0.00           C
ATOM   3220  HG1 GLU B 223      29.340  41.020  49.340  1.00  0.00           H
ATOM   3221  HG2 GLU B 223      27.940  39.980  49.730  1.00  0.00           H
ATOM   3222  CD  GLU B 223      28.430  39.780  47.640  1.00  0.00           C
ATOM   3223  OE1 GLU B 223      28.770  38.710  47.050  1.00  0.00           O
ATOM   3224  OE2 GLU B 223      27.660  40.660  47.180  1.00  0.00           O
ATOM   3225  C   GLU B 223      30.740  37.870  51.560  1.00  0.00           C
ATOM   3226  O   GLU B 223      30.090  37.000  52.130  1.00  0.00           O
ATOM   3227  N   GLY B 224      32.040  37.700  51.280  1.00  0.00           N
ATOM   3228  HN  GLY B 224      32.480  38.510  50.900  1.00  0.00           H
ATOM   3229  CA  GLY B 224      32.790  36.510  51.580  1.00  0.00           C
ATOM   3230  HA1 GLY B 224      32.070  35.730  51.360  1.00  0.00           H
ATOM   3231  HA2 GLY B 224      33.720  36.420  51.050  1.00  0.00           H
ATOM   3232  C   GLY B 224      33.110  36.320  53.020  1.00  0.00           C
ATOM   3233  O   GLY B 224      33.310  35.230  53.550  1.00  0.00           O
ATOM   3234  N   ALA B 225      33.080  37.390  53.840  1.00  0.00           N
ATOM   3235  HN  ALA B 225      33.090  38.320  53.490  1.00  0.00           H
ATOM   3236  CA  ALA B 225      33.280  37.270  55.260  1.00  0.00           C
ATOM   3237  HA  ALA B 225      33.830  36.400  55.570  1.00  0.00           H
ATOM   3238  CB  ALA B 225      33.990  38.580  55.620  1.00  0.00           C
ATOM   3239  HB1 ALA B 225      34.940  38.540  55.040  1.00  0.00           H
ATOM   3240  HB2 ALA B 225      33.490  39.430  55.100  1.00  0.00           H
ATOM   3241  HB3 ALA B 225      34.130  38.720  56.720  1.00  0.00           H
ATOM   3242  C   ALA B 225      32.000  37.250  56.010  1.00  0.00           C
ATOM   3243  O   ALA B 225      31.940  37.260  57.240  1.00  0.00           O
ATOM   3244  N   GLY B 226      30.880  37.250  55.270  1.00  0.00           N
ATOM   3245  HN  GLY B 226      31.060  37.300  54.290  1.00  0.00           H
ATOM   3246  CA  GLY B 226      29.540  37.270  55.760  1.00  0.00           C
ATOM   3247  HA1 GLY B 226      28.900  37.440  54.900  1.00  0.00           H
ATOM   3248  HA2 GLY B 226      29.390  36.320  56.250  1.00  0.00           H
ATOM   3249  C   GLY B 226      28.970  38.320  56.670  1.00  0.00           C
ATOM   3250  O   GLY B 226      28.210  38.130  57.620  1.00  0.00           O
ATOM   3251  N   SER B 227      29.310  39.580  56.370  1.00  0.00           N
ATOM   3252  HN  SER B 227      30.040  39.780  55.720  1.00  0.00           H
ATOM   3253  CA  SER B 227      28.920  40.720  57.140  1.00  0.00           C
ATOM   3254  HA  SER B 227      28.680  40.530  58.180  1.00  0.00           H
ATOM   3255  CB  SER B 227      29.980  41.830  57.160  1.00  0.00           C
ATOM   3256  HB1 SER B 227      29.740  42.800  57.630  1.00  0.00           H
ATOM   3257  HB2 SER B 227      30.170  42.050  56.080  1.00  0.00           H
ATOM   3258  OG  SER B 227      31.120  41.250  57.770  1.00  0.00           O
ATOM   3259  HG1 SER B 227      31.630  42.000  58.090  1.00  0.00           H
ATOM   3260  C   SER B 227      27.650  41.330  56.660  1.00  0.00           C
ATOM   3261  O   SER B 227      27.440  42.550  56.650  1.00  0.00           O
ATOM   3262  N   ILE B 228      26.780  40.460  56.120  1.00  0.00           N
ATOM   3263  HN  ILE B 228      26.980  39.500  56.320  1.00  0.00           H
ATOM   3264  CA  ILE B 228      25.570  40.750  55.410  1.00  0.00           C
ATOM   3265  HA  ILE B 228      25.670  41.580  54.730  1.00  0.00           H
ATOM   3266  CB  ILE B 228      25.230  39.610  54.500  1.00  0.00           C
ATOM   3267  HB  ILE B 228      25.040  38.610  54.960  1.00  0.00           H
ATOM   3268  CG2 ILE B 228      24.010  39.960  53.630  1.00  0.00           C
ATOM   3269 HG21 ILE B 228      23.170  40.270  54.270  1.00  0.00           H
ATOM   3270 HG22 ILE B 228      24.340  40.820  53.010  1.00  0.00           H
ATOM   3271 HG23 ILE B 228      23.710  39.030  53.100  1.00  0.00           H
ATOM   3272  CG1 ILE B 228      26.420  39.310  53.580  1.00  0.00           C
ATOM   3273 HG11 ILE B 228      27.370  39.080  54.120  1.00  0.00           H
ATOM   3274 HG12 ILE B 228      26.550  40.120  52.830  1.00  0.00           H
ATOM   3275  CD  ILE B 228      26.210  38.020  52.790  1.00  0.00           C
ATOM   3276  HD1 ILE B 228      25.620  37.940  51.850  1.00  0.00           H
ATOM   3277  HD2 ILE B 228      27.230  37.790  52.410  1.00  0.00           H
ATOM   3278  HD3 ILE B 228      25.800  37.290  53.520  1.00  0.00           H
ATOM   3279  C   ILE B 228      24.500  41.010  56.420  1.00  0.00           C
ATOM   3280  O   ILE B 228      24.250  40.330  57.410  1.00  0.00           O
ATOM   3281  N   ALA B 229      23.850  42.150  56.150  1.00  0.00           N
ATOM   3282  HN  ALA B 229      24.210  42.670  55.380  1.00  0.00           H
ATOM   3283  CA  ALA B 229      22.860  42.720  57.010  1.00  0.00           C
ATOM   3284  HA  ALA B 229      23.220  42.710  58.030  1.00  0.00           H
ATOM   3285  CB  ALA B 229      22.620  44.150  56.490  1.00  0.00           C
ATOM   3286  HB1 ALA B 229      23.610  44.640  56.610  1.00  0.00           H
ATOM   3287  HB2 ALA B 229      22.410  44.120  55.400  1.00  0.00           H
ATOM   3288  HB3 ALA B 229      21.870  44.690  57.100  1.00  0.00           H
ATOM   3289  C   ALA B 229      21.600  41.930  56.920  1.00  0.00           C
ATOM   3290  O   ALA B 229      21.030  41.850  55.840  1.00  0.00           O
ATOM   3291  N   ALA B 230      21.090  41.380  58.040  1.00  0.00           N
ATOM   3292  HN  ALA B 230      21.480  41.480  58.960  1.00  0.00           H
ATOM   3293  CA  ALA B 230      19.850  40.680  58.080  1.00  0.00           C
ATOM   3294  HA  ALA B 230      19.840  40.000  57.240  1.00  0.00           H
ATOM   3295  CB  ALA B 230      19.800  39.810  59.350  1.00  0.00           C
ATOM   3296  HB1 ALA B 230      20.740  39.230  59.420  1.00  0.00           H
ATOM   3297  HB2 ALA B 230      19.820  40.500  60.220  1.00  0.00           H
ATOM   3298  HB3 ALA B 230      19.010  39.040  59.220  1.00  0.00           H
ATOM   3299  C   ALA B 230      18.660  41.580  57.960  1.00  0.00           C
ATOM   3300  O   ALA B 230      18.570  42.590  58.650  1.00  0.00           O
ATOM   3301  N   ALA B 231      17.710  41.140  57.130  1.00  0.00           N
ATOM   3302  HN  ALA B 231      17.860  40.300  56.600  1.00  0.00           H
ATOM   3303  CA  ALA B 231      16.440  41.770  56.930  1.00  0.00           C
ATOM   3304  HA  ALA B 231      16.610  42.830  56.770  1.00  0.00           H
ATOM   3305  CB  ALA B 231      15.790  41.340  55.600  1.00  0.00           C
ATOM   3306  HB1 ALA B 231      16.520  41.450  54.770  1.00  0.00           H
ATOM   3307  HB2 ALA B 231      15.520  40.270  55.580  1.00  0.00           H
ATOM   3308  HB3 ALA B 231      14.890  41.970  55.450  1.00  0.00           H
ATOM   3309  C   ALA B 231      15.430  41.470  57.980  1.00  0.00           C
ATOM   3310  O   ALA B 231      15.460  40.430  58.630  1.00  0.00           O
ATOM   3311  N   THR B 232      14.460  42.330  58.360  1.00  0.00           N
ATOM   3312  HN  THR B 232      14.390  43.200  57.880  1.00  0.00           H
ATOM   3313  CA  THR B 232      13.490  42.150  59.390  1.00  0.00           C
ATOM   3314  HA  THR B 232      14.160  41.820  60.170  1.00  0.00           H
ATOM   3315  CB  THR B 232      12.770  43.330  59.950  1.00  0.00           C
ATOM   3316  HB  THR B 232      12.080  42.970  60.750  1.00  0.00           H
ATOM   3317  OG1 THR B 232      12.150  44.100  58.930  1.00  0.00           O
ATOM   3318  HG1 THR B 232      11.790  44.890  59.360  1.00  0.00           H
ATOM   3319  CG2 THR B 232      13.920  44.210  60.470  1.00  0.00           C
ATOM   3320 HG21 THR B 232      14.420  43.840  61.380  1.00  0.00           H
ATOM   3321 HG22 THR B 232      14.720  44.390  59.720  1.00  0.00           H
ATOM   3322 HG23 THR B 232      13.570  45.230  60.730  1.00  0.00           H
ATOM   3323  C   THR B 232      12.590  41.010  59.070  1.00  0.00           C
ATOM   3324  O   THR B 232      12.160  40.710  57.950  1.00  0.00           O
ATOM   3325  N   GLY B 233      12.170  40.220  60.070  1.00  0.00           N
ATOM   3326  HN  GLY B 233      12.630  40.270  60.950  1.00  0.00           H
ATOM   3327  CA  GLY B 233      11.130  39.240  59.930  1.00  0.00           C
ATOM   3328  HA1 GLY B 233      10.550  39.270  60.840  1.00  0.00           H
ATOM   3329  HA2 GLY B 233      10.410  39.610  59.210  1.00  0.00           H
ATOM   3330  C   GLY B 233      11.640  37.890  59.570  1.00  0.00           C
ATOM   3331  O   GLY B 233      10.940  37.000  59.090  1.00  0.00           O
ATOM   3332  N   PHE B 234      12.970  37.770  59.760  1.00  0.00           N
ATOM   3333  HN  PHE B 234      13.440  38.640  59.940  1.00  0.00           H
ATOM   3334  CA  PHE B 234      13.740  36.580  59.630  1.00  0.00           C
ATOM   3335  HA  PHE B 234      13.130  35.800  59.220  1.00  0.00           H
ATOM   3336  CB  PHE B 234      14.930  36.670  58.650  1.00  0.00           C
ATOM   3337  HB1 PHE B 234      15.650  35.840  58.830  1.00  0.00           H
ATOM   3338  HB2 PHE B 234      15.580  37.540  58.860  1.00  0.00           H
ATOM   3339  CG  PHE B 234      14.540  36.800  57.220  1.00  0.00           C
ATOM   3340  CD1 PHE B 234      13.960  37.870  56.580  1.00  0.00           C
ATOM   3341  HD1 PHE B 234      13.770  38.760  57.160  1.00  0.00           H
ATOM   3342  CE1 PHE B 234      13.760  37.830  55.220  1.00  0.00           C
ATOM   3343  HE1 PHE B 234      13.330  38.720  54.790  1.00  0.00           H
ATOM   3344  CZ  PHE B 234      14.090  36.710  54.500  1.00  0.00           C
ATOM   3345  HZ  PHE B 234      13.970  36.680  53.430  1.00  0.00           H
ATOM   3346  CD2 PHE B 234      14.930  35.700  56.490  1.00  0.00           C
ATOM   3347  HD2 PHE B 234      15.420  34.850  56.950  1.00  0.00           H
ATOM   3348  CE2 PHE B 234      14.660  35.640  55.150  1.00  0.00           C
ATOM   3349  HE2 PHE B 234      14.930  34.720  54.660  1.00  0.00           H
ATOM   3350  C   PHE B 234      14.220  36.080  60.950  1.00  0.00           C
ATOM   3351  O   PHE B 234      14.250  36.840  61.930  1.00  0.00           O
ATOM   3352  N   VAL B 235      14.450  34.760  61.050  1.00  0.00           N
ATOM   3353  HN  VAL B 235      14.500  34.270  60.190  1.00  0.00           H
ATOM   3354  CA  VAL B 235      14.920  34.030  62.180  1.00  0.00           C
ATOM   3355  HA  VAL B 235      14.120  34.100  62.900  1.00  0.00           H
ATOM   3356  CB  VAL B 235      15.070  32.550  61.950  1.00  0.00           C
ATOM   3357  HB  VAL B 235      15.460  32.050  62.850  1.00  0.00           H
ATOM   3358  CG1 VAL B 235      13.670  32.040  61.580  1.00  0.00           C
ATOM   3359 HG11 VAL B 235      12.830  32.500  62.150  1.00  0.00           H
ATOM   3360 HG12 VAL B 235      13.560  32.140  60.470  1.00  0.00           H
ATOM   3361 HG13 VAL B 235      13.620  30.980  61.910  1.00  0.00           H
ATOM   3362  CG2 VAL B 235      16.130  32.330  60.860  1.00  0.00           C
ATOM   3363 HG21 VAL B 235      15.950  32.910  59.930  1.00  0.00           H
ATOM   3364 HG22 VAL B 235      17.180  32.520  61.160  1.00  0.00           H
ATOM   3365 HG23 VAL B 235      16.080  31.260  60.550  1.00  0.00           H
ATOM   3366  C   VAL B 235      16.000  34.600  63.040  1.00  0.00           C
ATOM   3367  O   VAL B 235      16.930  35.290  62.630  1.00  0.00           O
ATOM   3368  N   LYS B 236      15.960  34.290  64.350  1.00  0.00           N
ATOM   3369  HN  LYS B 236      15.200  33.740  64.700  1.00  0.00           H
ATOM   3370  CA  LYS B 236      16.990  34.570  65.300  1.00  0.00           C
ATOM   3371  HA  LYS B 236      17.260  35.620  65.230  1.00  0.00           H
ATOM   3372  CB  LYS B 236      16.420  34.360  66.710  1.00  0.00           C
ATOM   3373  HB1 LYS B 236      17.270  34.430  67.420  1.00  0.00           H
ATOM   3374  HB2 LYS B 236      15.940  33.370  66.820  1.00  0.00           H
ATOM   3375  CG  LYS B 236      15.390  35.440  67.060  1.00  0.00           C
ATOM   3376  HG1 LYS B 236      14.590  35.500  66.290  1.00  0.00           H
ATOM   3377  HG2 LYS B 236      15.890  36.420  66.940  1.00  0.00           H
ATOM   3378  CD  LYS B 236      14.790  35.230  68.450  1.00  0.00           C
ATOM   3379  HD1 LYS B 236      14.210  34.290  68.360  1.00  0.00           H
ATOM   3380  HD2 LYS B 236      15.560  34.910  69.190  1.00  0.00           H
ATOM   3381  CE  LYS B 236      13.810  36.290  68.960  1.00  0.00           C
ATOM   3382  HE1 LYS B 236      13.100  36.430  68.120  1.00  0.00           H
ATOM   3383  HE2 LYS B 236      14.400  37.200  69.200  1.00  0.00           H
ATOM   3384  NZ  LYS B 236      12.990  35.870  70.120  1.00  0.00           N
ATOM   3385  HZ1 LYS B 236      13.550  35.600  70.960  1.00  0.00           H
ATOM   3386  HZ2 LYS B 236      12.390  36.670  70.370  1.00  0.00           H
ATOM   3387  HZ3 LYS B 236      12.410  35.070  69.810  1.00  0.00           H
ATOM   3388  C   LYS B 236      18.300  33.890  65.060  1.00  0.00           C
ATOM   3389  O   LYS B 236      18.340  32.750  64.590  1.00  0.00           O
ATOM   3390  N   LYS B 237      19.450  34.510  65.370  1.00  0.00           N
ATOM   3391  HN  LYS B 237      19.500  35.410  65.810  1.00  0.00           H
ATOM   3392  CA  LYS B 237      20.720  33.870  65.460  1.00  0.00           C
ATOM   3393  HA  LYS B 237      20.740  33.040  64.770  1.00  0.00           H
ATOM   3394  CB  LYS B 237      21.830  34.920  65.250  1.00  0.00           C
ATOM   3395  HB1 LYS B 237      22.830  34.500  65.490  1.00  0.00           H
ATOM   3396  HB2 LYS B 237      21.590  35.720  65.990  1.00  0.00           H
ATOM   3397  CG  LYS B 237      21.870  35.580  63.870  1.00  0.00           C
ATOM   3398  HG1 LYS B 237      21.080  36.350  63.690  1.00  0.00           H
ATOM   3399  HG2 LYS B 237      21.780  34.920  62.990  1.00  0.00           H
ATOM   3400  CD  LYS B 237      23.210  36.310  63.730  1.00  0.00           C
ATOM   3401  HD1 LYS B 237      23.580  36.920  64.580  1.00  0.00           H
ATOM   3402  HD2 LYS B 237      23.900  35.450  63.620  1.00  0.00           H
ATOM   3403  CE  LYS B 237      23.370  37.080  62.420  1.00  0.00           C
ATOM   3404  HE1 LYS B 237      22.930  36.540  61.560  1.00  0.00           H
ATOM   3405  HE2 LYS B 237      24.430  37.260  62.140  1.00  0.00           H
ATOM   3406  NZ  LYS B 237      22.770  38.430  62.510  1.00  0.00           N
ATOM   3407  HZ1 LYS B 237      23.090  39.140  61.830  1.00  0.00           H
ATOM   3408  HZ2 LYS B 237      21.780  38.230  62.250  1.00  0.00           H
ATOM   3409  HZ3 LYS B 237      22.840  38.840  63.460  1.00  0.00           H
ATOM   3410  C   LYS B 237      20.890  33.210  66.780  1.00  0.00           C
ATOM   3411  O   LYS B 237      20.220  33.440  67.790  1.00  0.00           O
ATOM   3412  N   ASP B 238      21.770  32.200  66.790  1.00  0.00           N
ATOM   3413  HN  ASP B 238      22.240  31.840  65.990  1.00  0.00           H
ATOM   3414  CA  ASP B 238      22.330  31.420  67.860  1.00  0.00           C
ATOM   3415  HA  ASP B 238      21.490  30.820  68.160  1.00  0.00           H
ATOM   3416  CB  ASP B 238      23.490  30.460  67.570  1.00  0.00           C
ATOM   3417  HB1 ASP B 238      23.790  29.830  68.430  1.00  0.00           H
ATOM   3418  HB2 ASP B 238      24.340  31.080  67.220  1.00  0.00           H
ATOM   3419  CG  ASP B 238      23.120  29.440  66.490  1.00  0.00           C
ATOM   3420  OD1 ASP B 238      23.670  28.310  66.400  1.00  0.00           O
ATOM   3421  OD2 ASP B 238      22.460  29.840  65.500  1.00  0.00           O
ATOM   3422  C   ASP B 238      22.650  32.150  69.120  1.00  0.00           C
ATOM   3423  O   ASP B 238      23.000  33.320  69.140  1.00  0.00           O
ATOM   3424  N   GLN B 239      22.430  31.480  70.270  1.00  0.00           N
ATOM   3425  HN  GLN B 239      22.050  30.560  70.200  1.00  0.00           H
ATOM   3426  CA  GLN B 239      22.650  31.920  71.610  1.00  0.00           C
ATOM   3427  HA  GLN B 239      22.130  32.870  71.600  1.00  0.00           H
ATOM   3428  CB  GLN B 239      21.760  31.090  72.560  1.00  0.00           C
ATOM   3429  HB1 GLN B 239      22.060  30.030  72.430  1.00  0.00           H
ATOM   3430  HB2 GLN B 239      20.700  31.130  72.230  1.00  0.00           H
ATOM   3431  CG  GLN B 239      21.810  31.380  74.060  1.00  0.00           C
ATOM   3432  HG1 GLN B 239      22.840  31.240  74.440  1.00  0.00           H
ATOM   3433  HG2 GLN B 239      21.130  30.680  74.590  1.00  0.00           H
ATOM   3434  CD  GLN B 239      21.360  32.810  74.310  1.00  0.00           C
ATOM   3435  OE1 GLN B 239      21.140  33.680  73.450  1.00  0.00           O
ATOM   3436  NE2 GLN B 239      21.210  33.120  75.620  1.00  0.00           N
ATOM   3437 HE21 GLN B 239      21.060  32.340  76.240  1.00  0.00           H
ATOM   3438 HE22 GLN B 239      20.930  34.050  75.860  1.00  0.00           H
ATOM   3439  C   GLN B 239      24.080  32.040  71.990  1.00  0.00           C
ATOM   3440  O   GLN B 239      24.610  31.190  72.710  1.00  0.00           O
ATOM   3441  N   LEU B 240      24.770  33.090  71.520  1.00  0.00           N
ATOM   3442  HN  LEU B 240      24.210  33.750  71.010  1.00  0.00           H
ATOM   3443  CA  LEU B 240      26.170  33.210  71.760  1.00  0.00           C
ATOM   3444  HA  LEU B 240      26.670  32.540  72.450  1.00  0.00           H
ATOM   3445  CB  LEU B 240      26.860  33.030  70.400  1.00  0.00           C
ATOM   3446  HB1 LEU B 240      27.940  33.270  70.450  1.00  0.00           H
ATOM   3447  HB2 LEU B 240      26.280  33.620  69.660  1.00  0.00           H
ATOM   3448  CG  LEU B 240      26.680  31.590  69.890  1.00  0.00           C
ATOM   3449  HG  LEU B 240      25.620  31.270  69.770  1.00  0.00           H
ATOM   3450  CD1 LEU B 240      27.340  31.520  68.500  1.00  0.00           C
ATOM   3451 HD11 LEU B 240      28.450  31.590  68.430  1.00  0.00           H
ATOM   3452 HD12 LEU B 240      27.030  30.490  68.230  1.00  0.00           H
ATOM   3453 HD13 LEU B 240      26.830  32.240  67.830  1.00  0.00           H
ATOM   3454  CD2 LEU B 240      27.370  30.700  70.930  1.00  0.00           C
ATOM   3455 HD21 LEU B 240      26.680  30.560  71.790  1.00  0.00           H
ATOM   3456 HD22 LEU B 240      27.560  29.750  70.390  1.00  0.00           H
ATOM   3457 HD23 LEU B 240      28.320  31.130  71.310  1.00  0.00           H
ATOM   3458  C   LEU B 240      26.530  34.580  72.210  1.00  0.00           C
ATOM   3459  O   LEU B 240      25.800  35.520  71.910  1.00  0.00           O
ATOM   3460  N   GLY B 241      27.540  34.660  73.090  1.00  0.00           N
ATOM   3461  HN  GLY B 241      28.230  33.960  73.310  1.00  0.00           H
ATOM   3462  CA  GLY B 241      27.770  35.790  73.930  1.00  0.00           C
ATOM   3463  HA1 GLY B 241      26.780  36.180  74.080  1.00  0.00           H
ATOM   3464  HA2 GLY B 241      28.320  35.350  74.750  1.00  0.00           H
ATOM   3465  C   GLY B 241      28.610  36.810  73.240  1.00  0.00           C
ATOM   3466  O   GLY B 241      29.750  37.160  73.570  1.00  0.00           O
ATOM   3467  N   LYS B 242      28.120  37.450  72.170  1.00  0.00           N
ATOM   3468  HN  LYS B 242      27.280  37.020  71.850  1.00  0.00           H
ATOM   3469  CA  LYS B 242      28.770  38.280  71.200  1.00  0.00           C
ATOM   3470  HA  LYS B 242      29.480  38.960  71.640  1.00  0.00           H
ATOM   3471  CB  LYS B 242      29.460  37.380  70.160  1.00  0.00           C
ATOM   3472  HB1 LYS B 242      28.790  36.670  69.630  1.00  0.00           H
ATOM   3473  HB2 LYS B 242      30.180  36.700  70.670  1.00  0.00           H
ATOM   3474  CG  LYS B 242      30.240  38.190  69.130  1.00  0.00           C
ATOM   3475  HG1 LYS B 242      31.040  38.760  69.640  1.00  0.00           H
ATOM   3476  HG2 LYS B 242      29.520  38.870  68.610  1.00  0.00           H
ATOM   3477  CD  LYS B 242      30.840  37.340  68.010  1.00  0.00           C
ATOM   3478  HD1 LYS B 242      31.730  36.750  68.310  1.00  0.00           H
ATOM   3479  HD2 LYS B 242      30.050  36.580  67.780  1.00  0.00           H
ATOM   3480  CE  LYS B 242      31.030  37.870  66.590  1.00  0.00           C
ATOM   3481  HE1 LYS B 242      31.480  37.060  65.970  1.00  0.00           H
ATOM   3482  HE2 LYS B 242      31.710  38.750  66.550  1.00  0.00           H
ATOM   3483  NZ  LYS B 242      29.690  38.090  66.010  1.00  0.00           N
ATOM   3484  HZ1 LYS B 242      28.900  37.610  66.480  1.00  0.00           H
ATOM   3485  HZ2 LYS B 242      29.450  39.100  66.010  1.00  0.00           H
ATOM   3486  HZ3 LYS B 242      29.740  37.790  65.020  1.00  0.00           H
ATOM   3487  C   LYS B 242      27.740  39.090  70.480  1.00  0.00           C
ATOM   3488  O   LYS B 242      26.600  38.720  70.210  1.00  0.00           O
ATOM   3489  N   ASN B 243      28.170  40.280  70.010  1.00  0.00           N
ATOM   3490  HN  ASN B 243      29.080  40.580  70.270  1.00  0.00           H
ATOM   3491  CA  ASN B 243      27.420  41.190  69.200  1.00  0.00           C
ATOM   3492  HA  ASN B 243      26.440  41.280  69.630  1.00  0.00           H
ATOM   3493  CB  ASN B 243      27.930  42.640  69.230  1.00  0.00           C
ATOM   3494  HB1 ASN B 243      27.490  43.310  68.450  1.00  0.00           H
ATOM   3495  HB2 ASN B 243      29.020  42.740  69.030  1.00  0.00           H
ATOM   3496  CG  ASN B 243      27.560  43.320  70.540  1.00  0.00           C
ATOM   3497  OD1 ASN B 243      26.840  42.730  71.340  1.00  0.00           O
ATOM   3498  ND2 ASN B 243      27.890  44.630  70.690  1.00  0.00           N
ATOM   3499 HD21 ASN B 243      28.410  45.160  70.020  1.00  0.00           H
ATOM   3500 HD22 ASN B 243      27.740  45.100  71.560  1.00  0.00           H
ATOM   3501  C   ASN B 243      27.210  40.790  67.780  1.00  0.00           C
ATOM   3502  O   ASN B 243      28.090  40.140  67.220  1.00  0.00           O
ATOM   3503  N   GLU B 244      26.120  41.220  67.120  1.00  0.00           N
ATOM   3504  HN  GLU B 244      25.360  41.700  67.570  1.00  0.00           H
ATOM   3505  CA  GLU B 244      25.760  40.970  65.760  1.00  0.00           C
ATOM   3506  HA  GLU B 244      26.050  39.970  65.470  1.00  0.00           H
ATOM   3507  CB  GLU B 244      24.240  41.040  65.570  1.00  0.00           C
ATOM   3508  HB1 GLU B 244      23.940  41.100  64.500  1.00  0.00           H
ATOM   3509  HB2 GLU B 244      23.880  41.940  66.120  1.00  0.00           H
ATOM   3510  CG  GLU B 244      23.590  39.800  66.180  1.00  0.00           C
ATOM   3511  HG1 GLU B 244      23.790  39.740  67.270  1.00  0.00           H
ATOM   3512  HG2 GLU B 244      23.900  38.900  65.600  1.00  0.00           H
ATOM   3513  CD  GLU B 244      22.080  39.900  66.020  1.00  0.00           C
ATOM   3514  OE1 GLU B 244      21.390  40.320  66.980  1.00  0.00           O
ATOM   3515  OE2 GLU B 244      21.590  39.460  64.940  1.00  0.00           O
ATOM   3516  C   GLU B 244      26.380  42.020  64.910  1.00  0.00           C
ATOM   3517  O   GLU B 244      26.930  43.040  65.330  1.00  0.00           O
ATOM   3518  N   GLU B 245      26.420  41.750  63.590  1.00  0.00           N
ATOM   3519  HN  GLU B 245      26.020  40.860  63.380  1.00  0.00           H
ATOM   3520  CA  GLU B 245      27.010  42.480  62.510  1.00  0.00           C
ATOM   3521  HA  GLU B 245      28.030  42.740  62.720  1.00  0.00           H
ATOM   3522  CB  GLU B 245      27.130  41.690  61.200  1.00  0.00           C
ATOM   3523  HB1 GLU B 245      27.770  40.790  61.320  1.00  0.00           H
ATOM   3524  HB2 GLU B 245      27.820  42.200  60.490  1.00  0.00           H
ATOM   3525  CG  GLU B 245      25.820  41.420  60.450  1.00  0.00           C
ATOM   3526  HG1 GLU B 245      26.140  41.010  59.460  1.00  0.00           H
ATOM   3527  HG2 GLU B 245      25.220  42.340  60.290  1.00  0.00           H
ATOM   3528  CD  GLU B 245      25.040  40.390  61.250  1.00  0.00           C
ATOM   3529  OE1 GLU B 245      25.600  39.600  62.060  1.00  0.00           O
ATOM   3530  OE2 GLU B 245      23.780  40.490  61.200  1.00  0.00           O
ATOM   3531  C   GLU B 245      26.430  43.850  62.380  1.00  0.00           C
ATOM   3532  O   GLU B 245      27.150  44.850  62.330  1.00  0.00           O
ATOM   3533  N   GLY B 246      25.100  43.980  62.410  1.00  0.00           N
ATOM   3534  HN  GLY B 246      24.650  43.100  62.510  1.00  0.00           H
ATOM   3535  CA  GLY B 246      24.410  45.220  62.230  1.00  0.00           C
ATOM   3536  HA1 GLY B 246      23.350  44.990  62.280  1.00  0.00           H
ATOM   3537  HA2 GLY B 246      24.560  46.020  62.940  1.00  0.00           H
ATOM   3538  C   GLY B 246      24.700  45.800  60.890  1.00  0.00           C
ATOM   3539  O   GLY B 246      24.940  45.110  59.900  1.00  0.00           O
ATOM   3540  N   ALA B 247      24.750  47.140  60.920  1.00  0.00           N
ATOM   3541  HN  ALA B 247      24.560  47.780  61.670  1.00  0.00           H
ATOM   3542  CA  ALA B 247      24.940  47.860  59.700  1.00  0.00           C
ATOM   3543  HA  ALA B 247      25.620  47.280  59.100  1.00  0.00           H
ATOM   3544  CB  ALA B 247      23.550  48.000  59.060  1.00  0.00           C
ATOM   3545  HB1 ALA B 247      22.990  47.040  59.020  1.00  0.00           H
ATOM   3546  HB2 ALA B 247      22.910  48.740  59.600  1.00  0.00           H
ATOM   3547  HB3 ALA B 247      23.660  48.430  58.050  1.00  0.00           H
ATOM   3548  C   ALA B 247      25.680  49.140  59.920  1.00  0.00           C
ATOM   3549  O   ALA B 247      25.840  49.380  61.110  1.00  0.00           O
ATOM   3550  N   PRO B 248      26.110  49.900  58.960  1.00  0.00           N
ATOM   3551  CD  PRO B 248      26.020  49.530  57.560  1.00  0.00           C
ATOM   3552  HD1 PRO B 248      26.270  48.460  57.410  1.00  0.00           H
ATOM   3553  HD2 PRO B 248      25.000  49.700  57.150  1.00  0.00           H
ATOM   3554  CA  PRO B 248      26.760  51.160  59.160  1.00  0.00           C
ATOM   3555  HA  PRO B 248      27.730  51.000  59.620  1.00  0.00           H
ATOM   3556  CB  PRO B 248      26.840  51.730  57.740  1.00  0.00           C
ATOM   3557  HB1 PRO B 248      27.590  52.550  57.630  1.00  0.00           H
ATOM   3558  HB2 PRO B 248      25.890  52.270  57.580  1.00  0.00           H
ATOM   3559  CG  PRO B 248      27.010  50.480  56.860  1.00  0.00           C
ATOM   3560  HG1 PRO B 248      28.010  50.060  57.080  1.00  0.00           H
ATOM   3561  HG2 PRO B 248      26.820  50.800  55.810  1.00  0.00           H
ATOM   3562  C   PRO B 248      26.140  52.130  60.110  1.00  0.00           C
ATOM   3563  O   PRO B 248      24.960  52.450  59.940  1.00  0.00           O
ATOM   3564  N   GLN B 249      26.910  52.760  61.020  1.00  0.00           N
ATOM   3565  HN  GLN B 249      27.850  52.470  61.150  1.00  0.00           H
ATOM   3566  CA  GLN B 249      26.410  53.740  61.940  1.00  0.00           C
ATOM   3567  HA  GLN B 249      25.350  53.870  61.830  1.00  0.00           H
ATOM   3568  CB  GLN B 249      26.650  53.270  63.390  1.00  0.00           C
ATOM   3569  HB1 GLN B 249      26.190  54.060  64.020  1.00  0.00           H
ATOM   3570  HB2 GLN B 249      27.730  53.320  63.620  1.00  0.00           H
ATOM   3571  CG  GLN B 249      26.230  51.860  63.810  1.00  0.00           C
ATOM   3572  HG1 GLN B 249      26.440  51.130  63.000  1.00  0.00           H
ATOM   3573  HG2 GLN B 249      25.150  51.730  64.020  1.00  0.00           H
ATOM   3574  CD  GLN B 249      27.100  51.510  65.010  1.00  0.00           C
ATOM   3575  OE1 GLN B 249      26.910  51.880  66.170  1.00  0.00           O
ATOM   3576  NE2 GLN B 249      28.030  50.600  64.610  1.00  0.00           N
ATOM   3577 HE21 GLN B 249      28.030  50.370  63.640  1.00  0.00           H
ATOM   3578 HE22 GLN B 249      28.810  50.540  65.240  1.00  0.00           H
ATOM   3579  C   GLN B 249      27.110  55.030  61.680  1.00  0.00           C
ATOM   3580  O   GLN B 249      27.720  55.220  60.630  1.00  0.00           O
ATOM   3581  N   GLU B 250      27.080  55.960  62.650  1.00  0.00           N
ATOM   3582  HN  GLU B 250      26.690  55.710  63.530  1.00  0.00           H
ATOM   3583  CA  GLU B 250      27.490  57.320  62.500  1.00  0.00           C
ATOM   3584  HA  GLU B 250      27.080  57.550  61.530  1.00  0.00           H
ATOM   3585  CB  GLU B 250      26.770  58.340  63.390  1.00  0.00           C
ATOM   3586  HB1 GLU B 250      27.170  59.350  63.170  1.00  0.00           H
ATOM   3587  HB2 GLU B 250      27.010  58.150  64.460  1.00  0.00           H
ATOM   3588  CG  GLU B 250      25.250  58.400  63.220  1.00  0.00           C
ATOM   3589  HG1 GLU B 250      24.810  57.400  63.020  1.00  0.00           H
ATOM   3590  HG2 GLU B 250      25.080  59.050  62.330  1.00  0.00           H
ATOM   3591  CD  GLU B 250      24.570  58.950  64.470  1.00  0.00           C
ATOM   3592  OE1 GLU B 250      23.590  58.340  64.980  1.00  0.00           O
ATOM   3593  OE2 GLU B 250      25.100  59.990  64.950  1.00  0.00           O
ATOM   3594  C   GLU B 250      28.950  57.600  62.410  1.00  0.00           C
ATOM   3595  O   GLU B 250      29.700  58.090  63.270  1.00  0.00           O
ATOM   3596  N   GLY B 251      29.520  57.170  61.270  1.00  0.00           N
ATOM   3597  HN  GLY B 251      28.950  56.720  60.590  1.00  0.00           H
ATOM   3598  CA  GLY B 251      30.910  57.020  61.000  1.00  0.00           C
ATOM   3599  HA1 GLY B 251      30.930  56.670  59.980  1.00  0.00           H
ATOM   3600  HA2 GLY B 251      31.470  57.900  61.270  1.00  0.00           H
ATOM   3601  C   GLY B 251      31.570  55.930  61.790  1.00  0.00           C
ATOM   3602  O   GLY B 251      32.720  55.980  62.210  1.00  0.00           O
ATOM   3603  N   ILE B 252      30.810  54.830  61.940  1.00  0.00           N
ATOM   3604  HN  ILE B 252      29.880  54.910  61.610  1.00  0.00           H
ATOM   3605  CA  ILE B 252      31.240  53.600  62.540  1.00  0.00           C
ATOM   3606  HA  ILE B 252      32.320  53.590  62.510  1.00  0.00           H
ATOM   3607  CB  ILE B 252      30.830  53.440  63.970  1.00  0.00           C
ATOM   3608  HB  ILE B 252      29.800  53.050  64.060  1.00  0.00           H
ATOM   3609  CG2 ILE B 252      31.530  52.200  64.550  1.00  0.00           C
ATOM   3610 HG21 ILE B 252      31.340  51.230  64.030  1.00  0.00           H
ATOM   3611 HG22 ILE B 252      32.610  52.470  64.490  1.00  0.00           H
ATOM   3612 HG23 ILE B 252      31.210  51.960  65.590  1.00  0.00           H
ATOM   3613  CG1 ILE B 252      31.030  54.680  64.860  1.00  0.00           C
ATOM   3614 HG11 ILE B 252      30.410  55.480  64.410  1.00  0.00           H
ATOM   3615 HG12 ILE B 252      32.090  55.010  64.830  1.00  0.00           H
ATOM   3616  CD  ILE B 252      30.660  54.420  66.320  1.00  0.00           C
ATOM   3617  HD1 ILE B 252      30.600  55.440  66.760  1.00  0.00           H
ATOM   3618  HD2 ILE B 252      29.630  54.020  66.260  1.00  0.00           H
ATOM   3619  HD3 ILE B 252      31.440  53.880  66.910  1.00  0.00           H
ATOM   3620  C   ILE B 252      30.870  52.470  61.640  1.00  0.00           C
ATOM   3621  O   ILE B 252      29.700  52.380  61.270  1.00  0.00           O
ATOM   3622  N   LEU B 253      31.880  51.670  61.260  1.00  0.00           N
ATOM   3623  HN  LEU B 253      32.790  51.910  61.580  1.00  0.00           H
ATOM   3624  CA  LEU B 253      31.790  50.560  60.360  1.00  0.00           C
ATOM   3625  HA  LEU B 253      30.750  50.450  60.060  1.00  0.00           H
ATOM   3626  CB  LEU B 253      32.690  50.870  59.150  1.00  0.00           C
ATOM   3627  HB1 LEU B 253      33.750  50.610  59.350  1.00  0.00           H
ATOM   3628  HB2 LEU B 253      32.560  51.970  59.050  1.00  0.00           H
ATOM   3629  CG  LEU B 253      32.280  50.220  57.820  1.00  0.00           C
ATOM   3630  HG  LEU B 253      32.160  51.090  57.140  1.00  0.00           H
ATOM   3631  CD1 LEU B 253      33.260  49.180  57.250  1.00  0.00           C
ATOM   3632 HD11 LEU B 253      33.080  48.950  56.180  1.00  0.00           H
ATOM   3633 HD12 LEU B 253      34.250  49.670  57.390  1.00  0.00           H
ATOM   3634 HD13 LEU B 253      33.260  48.200  57.770  1.00  0.00           H
ATOM   3635  CD2 LEU B 253      30.880  49.570  57.800  1.00  0.00           C
ATOM   3636 HD21 LEU B 253      30.100  50.160  58.340  1.00  0.00           H
ATOM   3637 HD22 LEU B 253      30.630  49.600  56.720  1.00  0.00           H
ATOM   3638 HD23 LEU B 253      30.930  48.590  58.320  1.00  0.00           H
ATOM   3639  C   LEU B 253      32.110  49.270  61.030  1.00  0.00           C
ATOM   3640  O   LEU B 253      31.690  49.060  62.170  1.00  0.00           O
ATOM   3641  N   GLU B 254      32.890  48.370  60.410  1.00  0.00           N
ATOM   3642  HN  GLU B 254      33.210  48.460  59.470  1.00  0.00           H
ATOM   3643  CA  GLU B 254      33.260  47.130  61.020  1.00  0.00           C
ATOM   3644  HA  GLU B 254      32.530  46.900  61.780  1.00  0.00           H
ATOM   3645  CB  GLU B 254      33.360  46.030  59.940  1.00  0.00           C
ATOM   3646  HB1 GLU B 254      33.740  45.050  60.300  1.00  0.00           H
ATOM   3647  HB2 GLU B 254      34.060  46.430  59.180  1.00  0.00           H
ATOM   3648  CG  GLU B 254      32.010  45.740  59.290  1.00  0.00           C
ATOM   3649  HG1 GLU B 254      31.840  46.630  58.640  1.00  0.00           H
ATOM   3650  HG2 GLU B 254      31.110  45.510  59.900  1.00  0.00           H
ATOM   3651  CD  GLU B 254      32.050  44.580  58.300  1.00  0.00           C
ATOM   3652  OE1 GLU B 254      32.110  43.430  58.810  1.00  0.00           O
ATOM   3653  OE2 GLU B 254      32.190  44.830  57.080  1.00  0.00           O
ATOM   3654  C   GLU B 254      34.550  47.340  61.740  1.00  0.00           C
ATOM   3655  O   GLU B 254      34.760  48.350  62.400  1.00  0.00           O
ATOM   3656  N   ASP B 255      35.480  46.380  61.650  1.00  0.00           N
ATOM   3657  HN  ASP B 255      35.330  45.500  61.210  1.00  0.00           H
ATOM   3658  CA  ASP B 255      36.810  46.510  62.180  1.00  0.00           C
ATOM   3659  HA  ASP B 255      37.150  47.500  61.930  1.00  0.00           H
ATOM   3660  CB  ASP B 255      36.890  46.250  63.700  1.00  0.00           C
ATOM   3661  HB1 ASP B 255      36.610  45.180  63.860  1.00  0.00           H
ATOM   3662  HB2 ASP B 255      36.110  46.760  64.300  1.00  0.00           H
ATOM   3663  CG  ASP B 255      38.270  46.500  64.280  1.00  0.00           C
ATOM   3664  OD1 ASP B 255      39.150  47.220  63.730  1.00  0.00           O
ATOM   3665  OD2 ASP B 255      38.530  45.860  65.330  1.00  0.00           O
ATOM   3666  C   ASP B 255      37.590  45.530  61.380  1.00  0.00           C
ATOM   3667  O   ASP B 255      37.060  44.620  60.760  1.00  0.00           O
ATOM   3668  N   MET B 256      38.930  45.660  61.350  1.00  0.00           N
ATOM   3669  HN  MET B 256      39.430  46.130  62.070  1.00  0.00           H
ATOM   3670  CA  MET B 256      39.900  44.970  60.550  1.00  0.00           C
ATOM   3671  HA  MET B 256      39.550  45.000  59.520  1.00  0.00           H
ATOM   3672  CB  MET B 256      41.210  45.770  60.490  1.00  0.00           C
ATOM   3673  HB1 MET B 256      42.040  45.170  60.060  1.00  0.00           H
ATOM   3674  HB2 MET B 256      41.630  45.950  61.500  1.00  0.00           H
ATOM   3675  CG  MET B 256      41.230  47.130  59.770  1.00  0.00           C
ATOM   3676  HG1 MET B 256      42.180  47.670  59.620  1.00  0.00           H
ATOM   3677  HG2 MET B 256      40.700  47.770  60.510  1.00  0.00           H
ATOM   3678  SD  MET B 256      40.510  47.140  58.100  1.00  0.00           S
ATOM   3679  CE  MET B 256      41.370  48.720  57.830  1.00  0.00           C
ATOM   3680  HE1 MET B 256      42.410  48.510  57.510  1.00  0.00           H
ATOM   3681  HE2 MET B 256      41.040  49.410  57.020  1.00  0.00           H
ATOM   3682  HE3 MET B 256      41.560  49.370  58.700  1.00  0.00           H
ATOM   3683  C   MET B 256      40.060  43.530  60.890  1.00  0.00           C
ATOM   3684  O   MET B 256      40.050  43.260  62.090  1.00  0.00           O
ATOM   3685  N   PRO B 257      40.140  42.620  59.960  1.00  0.00           N
ATOM   3686  CD  PRO B 257      40.190  42.840  58.520  1.00  0.00           C
ATOM   3687  HD1 PRO B 257      39.140  42.900  58.150  1.00  0.00           H
ATOM   3688  HD2 PRO B 257      40.730  43.780  58.260  1.00  0.00           H
ATOM   3689  CA  PRO B 257      40.480  41.260  60.270  1.00  0.00           C
ATOM   3690  HA  PRO B 257      39.760  40.810  60.930  1.00  0.00           H
ATOM   3691  CB  PRO B 257      40.500  40.510  58.940  1.00  0.00           C
ATOM   3692  HB1 PRO B 257      39.450  40.220  58.740  1.00  0.00           H
ATOM   3693  HB2 PRO B 257      41.020  39.530  58.890  1.00  0.00           H
ATOM   3694  CG  PRO B 257      40.900  41.610  57.940  1.00  0.00           C
ATOM   3695  HG1 PRO B 257      40.770  41.430  56.850  1.00  0.00           H
ATOM   3696  HG2 PRO B 257      42.000  41.700  58.080  1.00  0.00           H
ATOM   3697  C   PRO B 257      41.780  41.150  61.000  1.00  0.00           C
ATOM   3698  O   PRO B 257      42.530  42.120  61.040  1.00  0.00           O
ATOM   3699  N   VAL B 258      42.180  40.030  61.630  1.00  0.00           N
ATOM   3700  HN  VAL B 258      41.650  39.210  61.780  1.00  0.00           H
ATOM   3701  CA  VAL B 258      43.370  40.030  62.430  1.00  0.00           C
ATOM   3702  HA  VAL B 258      43.330  41.010  62.880  1.00  0.00           H
ATOM   3703  CB  VAL B 258      43.390  39.040  63.560  1.00  0.00           C
ATOM   3704  HB  VAL B 258      44.210  39.170  64.300  1.00  0.00           H
ATOM   3705  CG1 VAL B 258      42.100  39.260  64.360  1.00  0.00           C
ATOM   3706 HG11 VAL B 258      41.790  40.290  64.650  1.00  0.00           H
ATOM   3707 HG12 VAL B 258      41.250  38.750  63.860  1.00  0.00           H
ATOM   3708 HG13 VAL B 258      42.280  38.780  65.350  1.00  0.00           H
ATOM   3709  CG2 VAL B 258      43.590  37.620  63.020  1.00  0.00           C
ATOM   3710 HG21 VAL B 258      43.350  36.930  63.860  1.00  0.00           H
ATOM   3711 HG22 VAL B 258      42.890  37.380  62.190  1.00  0.00           H
ATOM   3712 HG23 VAL B 258      44.650  37.420  62.770  1.00  0.00           H
ATOM   3713  C   VAL B 258      44.590  40.020  61.570  1.00  0.00           C
ATOM   3714  O   VAL B 258      44.630  39.340  60.540  1.00  0.00           O
ATOM   3715  N   ASP B 259      45.670  40.730  61.950  1.00  0.00           N
ATOM   3716  HN  ASP B 259      45.690  41.220  62.810  1.00  0.00           H
ATOM   3717  CA  ASP B 259      46.970  40.850  61.360  1.00  0.00           C
ATOM   3718  HA  ASP B 259      46.880  41.470  60.470  1.00  0.00           H
ATOM   3719  CB  ASP B 259      48.050  41.400  62.310  1.00  0.00           C
ATOM   3720  HB1 ASP B 259      49.060  41.470  61.870  1.00  0.00           H
ATOM   3721  HB2 ASP B 259      48.130  40.800  63.240  1.00  0.00           H
ATOM   3722  CG  ASP B 259      47.550  42.800  62.620  1.00  0.00           C
ATOM   3723  OD1 ASP B 259      46.960  42.940  63.720  1.00  0.00           O
ATOM   3724  OD2 ASP B 259      47.600  43.650  61.680  1.00  0.00           O
ATOM   3725  C   ASP B 259      47.450  39.480  61.050  1.00  0.00           C
ATOM   3726  O   ASP B 259      47.210  38.570  61.840  1.00  0.00           O
ATOM   3727  N   PRO B 260      48.030  39.170  59.930  1.00  0.00           N
ATOM   3728  CD  PRO B 260      48.630  40.140  59.030  1.00  0.00           C
ATOM   3729  HD1 PRO B 260      47.860  40.690  58.440  1.00  0.00           H
ATOM   3730  HD2 PRO B 260      49.320  40.880  59.490  1.00  0.00           H
ATOM   3731  CA  PRO B 260      48.110  37.820  59.460  1.00  0.00           C
ATOM   3732  HA  PRO B 260      47.160  37.300  59.520  1.00  0.00           H
ATOM   3733  CB  PRO B 260      48.660  37.960  58.050  1.00  0.00           C
ATOM   3734  HB1 PRO B 260      47.750  38.220  57.470  1.00  0.00           H
ATOM   3735  HB2 PRO B 260      49.240  37.110  57.630  1.00  0.00           H
ATOM   3736  CG  PRO B 260      49.440  39.290  58.040  1.00  0.00           C
ATOM   3737  HG1 PRO B 260      49.570  39.680  57.010  1.00  0.00           H
ATOM   3738  HG2 PRO B 260      50.400  39.040  58.550  1.00  0.00           H
ATOM   3739  C   PRO B 260      49.090  36.980  60.220  1.00  0.00           C
ATOM   3740  O   PRO B 260      49.200  35.780  59.980  1.00  0.00           O
ATOM   3741  N   ASP B 261      49.940  37.600  61.060  1.00  0.00           N
ATOM   3742  HN  ASP B 261      49.910  38.590  60.990  1.00  0.00           H
ATOM   3743  CA  ASP B 261      50.880  37.090  62.010  1.00  0.00           C
ATOM   3744  HA  ASP B 261      51.610  36.440  61.540  1.00  0.00           H
ATOM   3745  CB  ASP B 261      51.540  38.220  62.810  1.00  0.00           C
ATOM   3746  HB1 ASP B 261      52.340  37.750  63.420  1.00  0.00           H
ATOM   3747  HB2 ASP B 261      50.780  38.750  63.430  1.00  0.00           H
ATOM   3748  CG  ASP B 261      52.100  39.220  61.820  1.00  0.00           C
ATOM   3749  OD1 ASP B 261      51.390  40.010  61.130  1.00  0.00           O
ATOM   3750  OD2 ASP B 261      53.360  39.300  61.840  1.00  0.00           O
ATOM   3751  C   ASP B 261      50.190  36.230  63.010  1.00  0.00           C
ATOM   3752  O   ASP B 261      50.690  35.260  63.590  1.00  0.00           O
ATOM   3753  N   ASN B 262      48.950  36.660  63.320  1.00  0.00           N
ATOM   3754  HN  ASN B 262      48.610  37.450  62.810  1.00  0.00           H
ATOM   3755  CA  ASN B 262      48.130  36.000  64.290  1.00  0.00           C
ATOM   3756  HA  ASN B 262      48.680  36.070  65.220  1.00  0.00           H
ATOM   3757  CB  ASN B 262      46.800  36.700  64.570  1.00  0.00           C
ATOM   3758  HB1 ASN B 262      46.120  36.030  65.140  1.00  0.00           H
ATOM   3759  HB2 ASN B 262      46.330  36.880  63.580  1.00  0.00           H
ATOM   3760  CG  ASN B 262      47.050  37.960  65.390  1.00  0.00           C
ATOM   3761  OD1 ASN B 262      47.330  37.930  66.580  1.00  0.00           O
ATOM   3762  ND2 ASN B 262      47.000  39.140  64.710  1.00  0.00           N
ATOM   3763 HD21 ASN B 262      46.890  39.070  63.720  1.00  0.00           H
ATOM   3764 HD22 ASN B 262      47.370  39.930  65.200  1.00  0.00           H
ATOM   3765  C   ASN B 262      47.970  34.540  64.080  1.00  0.00           C
ATOM   3766  O   ASN B 262      47.680  34.030  63.000  1.00  0.00           O
ATOM   3767  N   GLU B 263      48.080  33.810  65.210  1.00  0.00           N
ATOM   3768  HN  GLU B 263      48.400  34.220  66.060  1.00  0.00           H
ATOM   3769  CA  GLU B 263      47.900  32.390  65.240  1.00  0.00           C
ATOM   3770  HA  GLU B 263      48.550  31.980  64.490  1.00  0.00           H
ATOM   3771  CB  GLU B 263      48.260  31.810  66.620  1.00  0.00           C
ATOM   3772  HB1 GLU B 263      47.580  32.300  67.350  1.00  0.00           H
ATOM   3773  HB2 GLU B 263      49.310  32.090  66.870  1.00  0.00           H
ATOM   3774  CG  GLU B 263      48.010  30.310  66.790  1.00  0.00           C
ATOM   3775  HG1 GLU B 263      48.960  29.940  66.350  1.00  0.00           H
ATOM   3776  HG2 GLU B 263      47.290  29.740  66.160  1.00  0.00           H
ATOM   3777  CD  GLU B 263      47.950  29.890  68.250  1.00  0.00           C
ATOM   3778  OE1 GLU B 263      49.010  29.720  68.900  1.00  0.00           O
ATOM   3779  OE2 GLU B 263      46.820  29.630  68.750  1.00  0.00           O
ATOM   3780  C   GLU B 263      46.600  31.910  64.700  1.00  0.00           C
ATOM   3781  O   GLU B 263      46.490  30.860  64.060  1.00  0.00           O
ATOM   3782  N   ALA B 264      45.520  32.660  64.960  1.00  0.00           N
ATOM   3783  HN  ALA B 264      45.520  33.370  65.660  1.00  0.00           H
ATOM   3784  CA  ALA B 264      44.200  32.200  64.640  1.00  0.00           C
ATOM   3785  HA  ALA B 264      44.140  31.120  64.690  1.00  0.00           H
ATOM   3786  CB  ALA B 264      43.150  32.790  65.590  1.00  0.00           C
ATOM   3787  HB1 ALA B 264      42.100  32.500  65.370  1.00  0.00           H
ATOM   3788  HB2 ALA B 264      43.290  32.590  66.670  1.00  0.00           H
ATOM   3789  HB3 ALA B 264      43.270  33.880  65.440  1.00  0.00           H
ATOM   3790  C   ALA B 264      43.760  32.690  63.300  1.00  0.00           C
ATOM   3791  O   ALA B 264      42.610  32.570  62.880  1.00  0.00           O
ATOM   3792  N   TYR B 265      44.670  33.290  62.510  1.00  0.00           N
ATOM   3793  HN  TYR B 265      45.610  33.310  62.840  1.00  0.00           H
ATOM   3794  CA  TYR B 265      44.360  33.680  61.170  1.00  0.00           C
ATOM   3795  HA  TYR B 265      43.480  34.290  61.270  1.00  0.00           H
ATOM   3796  CB  TYR B 265      45.540  34.580  60.770  1.00  0.00           C
ATOM   3797  HB1 TYR B 265      46.470  33.970  60.820  1.00  0.00           H
ATOM   3798  HB2 TYR B 265      45.690  35.430  61.480  1.00  0.00           H
ATOM   3799  CG  TYR B 265      45.450  35.150  59.400  1.00  0.00           C
ATOM   3800  CD1 TYR B 265      44.490  36.090  59.110  1.00  0.00           C
ATOM   3801  HD1 TYR B 265      43.920  36.640  59.850  1.00  0.00           H
ATOM   3802  CE1 TYR B 265      44.280  36.530  57.830  1.00  0.00           C
ATOM   3803  HE1 TYR B 265      43.450  37.160  57.540  1.00  0.00           H
ATOM   3804  CZ  TYR B 265      45.110  36.090  56.820  1.00  0.00           C
ATOM   3805  OH  TYR B 265      45.000  36.570  55.500  1.00  0.00           O
ATOM   3806  HH  TYR B 265      44.100  36.870  55.360  1.00  0.00           H
ATOM   3807  CD2 TYR B 265      46.260  34.720  58.370  1.00  0.00           C
ATOM   3808  HD2 TYR B 265      47.080  34.080  58.640  1.00  0.00           H
ATOM   3809  CE2 TYR B 265      46.130  35.200  57.090  1.00  0.00           C
ATOM   3810  HE2 TYR B 265      46.760  34.790  56.320  1.00  0.00           H
ATOM   3811  C   TYR B 265      44.080  32.600  60.180  1.00  0.00           C
ATOM   3812  O   TYR B 265      44.570  31.470  60.210  1.00  0.00           O
ATOM   3813  N   GLU B 266      43.110  32.880  59.290  1.00  0.00           N
ATOM   3814  HN  GLU B 266      42.780  33.820  59.310  1.00  0.00           H
ATOM   3815  CA  GLU B 266      42.640  31.980  58.280  1.00  0.00           C
ATOM   3816  HA  GLU B 266      42.890  30.950  58.460  1.00  0.00           H
ATOM   3817  CB  GLU B 266      41.120  31.890  58.460  1.00  0.00           C
ATOM   3818  HB1 GLU B 266      40.720  32.920  58.340  1.00  0.00           H
ATOM   3819  HB2 GLU B 266      41.100  31.650  59.540  1.00  0.00           H
ATOM   3820  CG  GLU B 266      40.420  30.850  57.580  1.00  0.00           C
ATOM   3821  HG1 GLU B 266      41.050  29.940  57.470  1.00  0.00           H
ATOM   3822  HG2 GLU B 266      40.420  31.170  56.520  1.00  0.00           H
ATOM   3823  CD  GLU B 266      39.110  30.430  58.230  1.00  0.00           C
ATOM   3824  OE1 GLU B 266      38.020  30.660  57.640  1.00  0.00           O
ATOM   3825  OE2 GLU B 266      39.150  29.830  59.340  1.00  0.00           O
ATOM   3826  C   GLU B 266      43.110  32.450  56.940  1.00  0.00           C
ATOM   3827  O   GLU B 266      43.090  33.650  56.660  1.00  0.00           O
ATOM   3828  N   MET B 267      43.540  31.510  56.080  1.00  0.00           N
ATOM   3829  HN  MET B 267      43.670  30.570  56.370  1.00  0.00           H
ATOM   3830  CA  MET B 267      43.990  31.650  54.730  1.00  0.00           C
ATOM   3831  HA  MET B 267      44.700  32.460  54.850  1.00  0.00           H
ATOM   3832  CB  MET B 267      44.730  30.420  54.180  1.00  0.00           C
ATOM   3833  HB1 MET B 267      44.970  30.530  53.100  1.00  0.00           H
ATOM   3834  HB2 MET B 267      43.980  29.620  54.380  1.00  0.00           H
ATOM   3835  CG  MET B 267      46.160  30.180  54.660  1.00  0.00           C
ATOM   3836  HG1 MET B 267      46.710  31.140  54.540  1.00  0.00           H
ATOM   3837  HG2 MET B 267      46.650  29.480  53.940  1.00  0.00           H
ATOM   3838  SD  MET B 267      46.370  29.640  56.390  1.00  0.00           S
ATOM   3839  CE  MET B 267      48.130  30.090  56.460  1.00  0.00           C
ATOM   3840  HE1 MET B 267      48.690  29.680  57.330  1.00  0.00           H
ATOM   3841  HE2 MET B 267      48.690  29.750  55.560  1.00  0.00           H
ATOM   3842  HE3 MET B 267      48.280  31.190  56.450  1.00  0.00           H
ATOM   3843  C   MET B 267      42.960  32.070  53.740  1.00  0.00           C
ATOM   3844  O   MET B 267      41.810  31.730  54.010  1.00  0.00           O
ATOM   3845  N   PRO B 268      43.250  32.740  52.670  1.00  0.00           N
ATOM   3846  CD  PRO B 268      44.480  33.520  52.590  1.00  0.00           C
ATOM   3847  HD1 PRO B 268      44.630  34.240  53.420  1.00  0.00           H
ATOM   3848  HD2 PRO B 268      45.390  32.890  52.450  1.00  0.00           H
ATOM   3849  CA  PRO B 268      42.420  32.930  51.510  1.00  0.00           C
ATOM   3850  HA  PRO B 268      41.640  33.620  51.790  1.00  0.00           H
ATOM   3851  CB  PRO B 268      43.320  33.510  50.420  1.00  0.00           C
ATOM   3852  HB1 PRO B 268      42.770  34.050  49.620  1.00  0.00           H
ATOM   3853  HB2 PRO B 268      43.900  32.780  49.810  1.00  0.00           H
ATOM   3854  CG  PRO B 268      44.250  34.350  51.320  1.00  0.00           C
ATOM   3855  HG1 PRO B 268      43.800  35.360  51.370  1.00  0.00           H
ATOM   3856  HG2 PRO B 268      45.220  34.320  50.770  1.00  0.00           H
ATOM   3857  C   PRO B 268      41.630  31.780  50.990  1.00  0.00           C
ATOM   3858  O   PRO B 268      42.120  30.680  51.220  1.00  0.00           O
ATOM   3859  N   SER B 269      40.480  31.980  50.320  1.00  0.00           N
ATOM   3860  HN  SER B 269      40.160  32.920  50.250  1.00  0.00           H
ATOM   3861  CA  SER B 269      39.700  30.910  49.770  1.00  0.00           C
ATOM   3862  HA  SER B 269      40.110  29.940  50.020  1.00  0.00           H
ATOM   3863  CB  SER B 269      38.270  30.840  50.320  1.00  0.00           C
ATOM   3864  HB1 SER B 269      38.210  30.490  51.380  1.00  0.00           H
ATOM   3865  HB2 SER B 269      37.600  30.080  49.860  1.00  0.00           H
ATOM   3866  OG  SER B 269      37.640  32.110  50.360  1.00  0.00           O
ATOM   3867  HG1 SER B 269      37.710  32.400  51.270  1.00  0.00           H
ATOM   3868  C   SER B 269      39.620  30.980  48.290  1.00  0.00           C
ATOM   3869  O   SER B 269      39.080  30.140  47.570  1.00  0.00           O
ATOM   3870  N   GLU B 270      40.150  32.070  47.720  1.00  0.00           N
ATOM   3871  HN  GLU B 270      40.400  32.840  48.310  1.00  0.00           H
ATOM   3872  CA  GLU B 270      40.190  32.450  46.340  1.00  0.00           C
ATOM   3873  HA  GLU B 270      40.180  31.490  45.840  1.00  0.00           H
ATOM   3874  CB  GLU B 270      38.960  33.310  46.000  1.00  0.00           C
ATOM   3875  HB1 GLU B 270      39.000  33.320  44.890  1.00  0.00           H
ATOM   3876  HB2 GLU B 270      39.050  34.360  46.330  1.00  0.00           H
ATOM   3877  CG  GLU B 270      37.540  32.820  46.320  1.00  0.00           C
ATOM   3878  HG1 GLU B 270      37.540  32.960  47.420  1.00  0.00           H
ATOM   3879  HG2 GLU B 270      37.460  31.740  46.080  1.00  0.00           H
ATOM   3880  CD  GLU B 270      36.550  33.750  45.630  1.00  0.00           C
ATOM   3881  OE1 GLU B 270      36.620  35.000  45.730  1.00  0.00           O
ATOM   3882  OE2 GLU B 270      35.660  33.210  44.920  1.00  0.00           O
ATOM   3883  C   GLU B 270      41.490  33.160  46.150  1.00  0.00           C
ATOM   3884  O   GLU B 270      42.340  33.150  47.040  1.00  0.00           O
ATOM   3885  N   GLU B 271      41.640  33.800  44.980  1.00  0.00           N
ATOM   3886  HN  GLU B 271      40.970  33.690  44.250  1.00  0.00           H
ATOM   3887  CA  GLU B 271      42.880  34.380  44.550  1.00  0.00           C
ATOM   3888  HA  GLU B 271      43.710  33.870  45.010  1.00  0.00           H
ATOM   3889  CB  GLU B 271      42.890  34.390  43.010  1.00  0.00           C
ATOM   3890  HB1 GLU B 271      43.730  34.940  42.540  1.00  0.00           H
ATOM   3891  HB2 GLU B 271      41.950  34.910  42.740  1.00  0.00           H
ATOM   3892  CG  GLU B 271      42.850  32.960  42.470  1.00  0.00           C
ATOM   3893  HG1 GLU B 271      42.420  32.970  41.450  1.00  0.00           H
ATOM   3894  HG2 GLU B 271      42.130  32.300  43.010  1.00  0.00           H
ATOM   3895  CD  GLU B 271      44.250  32.360  42.510  1.00  0.00           C
ATOM   3896  OE1 GLU B 271      44.320  31.240  43.090  1.00  0.00           O
ATOM   3897  OE2 GLU B 271      45.260  32.910  41.980  1.00  0.00           O
ATOM   3898  C   GLU B 271      43.030  35.780  45.040  1.00  0.00           C
ATOM   3899  O   GLU B 271      44.100  36.360  44.840  1.00  0.00           O
ATOM   3900  N   GLY B 272      41.930  36.400  45.510  1.00  0.00           N
ATOM   3901  HN  GLY B 272      41.060  35.920  45.480  1.00  0.00           H
ATOM   3902  CA  GLY B 272      41.840  37.750  45.970  1.00  0.00           C
ATOM   3903  HA1 GLY B 272      40.960  37.810  46.600  1.00  0.00           H
ATOM   3904  HA2 GLY B 272      42.770  37.890  46.510  1.00  0.00           H
ATOM   3905  C   GLY B 272      41.760  38.780  44.900  1.00  0.00           C
ATOM   3906  O   GLY B 272      41.190  38.650  43.820  1.00  0.00           O
ATOM   3907  N   TYR B 273      42.490  39.880  45.150  1.00  0.00           N
ATOM   3908  HN  TYR B 273      42.950  40.040  46.020  1.00  0.00           H
ATOM   3909  CA  TYR B 273      42.620  41.000  44.270  1.00  0.00           C
ATOM   3910  HA  TYR B 273      41.600  41.320  44.070  1.00  0.00           H
ATOM   3911  CB  TYR B 273      43.290  42.180  44.990  1.00  0.00           C
ATOM   3912  HB1 TYR B 273      44.350  41.860  45.120  1.00  0.00           H
ATOM   3913  HB2 TYR B 273      42.690  42.370  45.910  1.00  0.00           H
ATOM   3914  CG  TYR B 273      43.120  43.410  44.170  1.00  0.00           C
ATOM   3915  CD1 TYR B 273      44.240  44.070  43.730  1.00  0.00           C
ATOM   3916  HD1 TYR B 273      45.210  43.620  43.880  1.00  0.00           H
ATOM   3917  CE1 TYR B 273      44.150  45.190  42.940  1.00  0.00           C
ATOM   3918  HE1 TYR B 273      44.990  45.660  42.450  1.00  0.00           H
ATOM   3919  CZ  TYR B 273      42.930  45.800  42.760  1.00  0.00           C
ATOM   3920  OH  TYR B 273      42.960  47.060  42.130  1.00  0.00           O
ATOM   3921  HH  TYR B 273      42.030  47.230  41.970  1.00  0.00           H
ATOM   3922  CD2 TYR B 273      41.890  43.970  43.920  1.00  0.00           C
ATOM   3923  HD2 TYR B 273      41.010  43.370  44.080  1.00  0.00           H
ATOM   3924  CE2 TYR B 273      41.810  45.180  43.260  1.00  0.00           C
ATOM   3925  HE2 TYR B 273      40.870  45.690  43.120  1.00  0.00           H
ATOM   3926  C   TYR B 273      43.280  40.620  42.990  1.00  0.00           C
ATOM   3927  O   TYR B 273      44.090  39.700  42.880  1.00  0.00           O
ATOM   3928  N   GLN B 274      42.780  41.320  41.960  1.00  0.00           N
ATOM   3929  HN  GLN B 274      41.940  41.840  42.070  1.00  0.00           H
ATOM   3930  CA  GLN B 274      43.230  41.120  40.610  1.00  0.00           C
ATOM   3931  HA  GLN B 274      44.080  40.460  40.610  1.00  0.00           H
ATOM   3932  CB  GLN B 274      42.090  40.520  39.780  1.00  0.00           C
ATOM   3933  HB1 GLN B 274      41.080  40.930  40.010  1.00  0.00           H
ATOM   3934  HB2 GLN B 274      42.200  39.500  40.190  1.00  0.00           H
ATOM   3935  CG  GLN B 274      42.380  40.490  38.280  1.00  0.00           C
ATOM   3936  HG1 GLN B 274      43.190  39.750  38.140  1.00  0.00           H
ATOM   3937  HG2 GLN B 274      42.700  41.460  37.840  1.00  0.00           H
ATOM   3938  CD  GLN B 274      41.170  39.890  37.600  1.00  0.00           C
ATOM   3939  OE1 GLN B 274      40.540  38.970  38.130  1.00  0.00           O
ATOM   3940  NE2 GLN B 274      40.970  40.290  36.310  1.00  0.00           N
ATOM   3941 HE21 GLN B 274      41.540  40.960  35.850  1.00  0.00           H
ATOM   3942 HE22 GLN B 274      40.010  40.330  36.010  1.00  0.00           H
ATOM   3943  C   GLN B 274      43.730  42.450  40.140  1.00  0.00           C
ATOM   3944  O   GLN B 274      43.240  43.520  40.500  1.00  0.00           O
ATOM   3945  N   ASP B 275      44.620  42.410  39.130  1.00  0.00           N
ATOM   3946  HN  ASP B 275      44.920  41.500  38.860  1.00  0.00           H
ATOM   3947  CA  ASP B 275      45.240  43.580  38.590  1.00  0.00           C
ATOM   3948  HA  ASP B 275      45.020  44.450  39.190  1.00  0.00           H
ATOM   3949  CB  ASP B 275      46.750  43.330  38.450  1.00  0.00           C
ATOM   3950  HB1 ASP B 275      47.060  43.340  39.520  1.00  0.00           H
ATOM   3951  HB2 ASP B 275      47.350  44.200  38.090  1.00  0.00           H
ATOM   3952  CG  ASP B 275      47.310  42.130  37.710  1.00  0.00           C
ATOM   3953  OD1 ASP B 275      48.550  42.050  37.470  1.00  0.00           O
ATOM   3954  OD2 ASP B 275      46.490  41.280  37.260  1.00  0.00           O
ATOM   3955  C   ASP B 275      44.670  43.980  37.270  1.00  0.00           C
ATOM   3956  O   ASP B 275      44.130  45.080  37.160  1.00  0.00           O
ATOM   3957  N   TYR B 276      44.690  43.130  36.230  1.00  0.00           N
ATOM   3958  HN  TYR B 276      45.170  42.270  36.360  1.00  0.00           H
ATOM   3959  CA  TYR B 276      44.050  43.430  34.980  1.00  0.00           C
ATOM   3960  HA  TYR B 276      43.530  44.380  34.980  1.00  0.00           H
ATOM   3961  CB  TYR B 276      45.100  43.660  33.880  1.00  0.00           C
ATOM   3962  HB1 TYR B 276      45.690  44.580  34.070  1.00  0.00           H
ATOM   3963  HB2 TYR B 276      44.530  43.820  32.940  1.00  0.00           H
ATOM   3964  CG  TYR B 276      46.060  42.530  33.670  1.00  0.00           C
ATOM   3965  CD1 TYR B 276      47.340  42.490  34.150  1.00  0.00           C
ATOM   3966  HD1 TYR B 276      47.640  43.270  34.840  1.00  0.00           H
ATOM   3967  CE1 TYR B 276      48.220  41.560  33.640  1.00  0.00           C
ATOM   3968  HE1 TYR B 276      49.240  41.600  33.980  1.00  0.00           H
ATOM   3969  CZ  TYR B 276      47.740  40.530  32.870  1.00  0.00           C
ATOM   3970  OH  TYR B 276      48.680  39.570  32.440  1.00  0.00           O
ATOM   3971  HH  TYR B 276      48.180  39.130  31.750  1.00  0.00           H
ATOM   3972  CD2 TYR B 276      45.610  41.530  32.840  1.00  0.00           C
ATOM   3973  HD2 TYR B 276      44.640  41.530  32.360  1.00  0.00           H
ATOM   3974  CE2 TYR B 276      46.420  40.480  32.500  1.00  0.00           C
ATOM   3975  HE2 TYR B 276      46.090  39.690  31.840  1.00  0.00           H
ATOM   3976  C   TYR B 276      43.070  42.370  34.640  1.00  0.00           C
ATOM   3977  O   TYR B 276      43.130  41.270  35.200  1.00  0.00           O
ATOM   3978  N   GLU B 277      42.120  42.620  33.720  1.00  0.00           N
ATOM   3979  HN  GLU B 277      42.170  43.510  33.270  1.00  0.00           H
ATOM   3980  CA  GLU B 277      41.180  41.690  33.170  1.00  0.00           C
ATOM   3981  HA  GLU B 277      41.010  40.840  33.810  1.00  0.00           H
ATOM   3982  CB  GLU B 277      39.910  42.440  32.730  1.00  0.00           C
ATOM   3983  HB1 GLU B 277      39.420  41.820  31.950  1.00  0.00           H
ATOM   3984  HB2 GLU B 277      40.290  43.390  32.280  1.00  0.00           H
ATOM   3985  CG  GLU B 277      38.920  42.760  33.850  1.00  0.00           C
ATOM   3986  HG1 GLU B 277      38.210  43.540  33.470  1.00  0.00           H
ATOM   3987  HG2 GLU B 277      39.390  43.200  34.750  1.00  0.00           H
ATOM   3988  CD  GLU B 277      38.100  41.540  34.230  1.00  0.00           C
ATOM   3989  OE1 GLU B 277      38.500  40.640  35.020  1.00  0.00           O
ATOM   3990  OE2 GLU B 277      36.970  41.400  33.690  1.00  0.00           O
ATOM   3991  C   GLU B 277      41.880  41.080  32.000  1.00  0.00           C
ATOM   3992  O   GLU B 277      42.580  41.830  31.330  1.00  0.00           O
ATOM   3993  N   PRO B 278      41.780  39.830  31.680  1.00  0.00           N
ATOM   3994  CD  PRO B 278      40.800  38.880  32.190  1.00  0.00           C
ATOM   3995  HD1 PRO B 278      41.070  38.740  33.260  1.00  0.00           H
ATOM   3996  HD2 PRO B 278      39.770  39.300  32.230  1.00  0.00           H
ATOM   3997  CA  PRO B 278      42.560  39.270  30.620  1.00  0.00           C
ATOM   3998  HA  PRO B 278      43.570  39.600  30.790  1.00  0.00           H
ATOM   3999  CB  PRO B 278      42.350  37.760  30.710  1.00  0.00           C
ATOM   4000  HB1 PRO B 278      43.070  37.370  31.460  1.00  0.00           H
ATOM   4001  HB2 PRO B 278      42.480  37.180  29.770  1.00  0.00           H
ATOM   4002  CG  PRO B 278      40.910  37.680  31.250  1.00  0.00           C
ATOM   4003  HG1 PRO B 278      40.760  36.700  31.750  1.00  0.00           H
ATOM   4004  HG2 PRO B 278      40.230  37.770  30.380  1.00  0.00           H
ATOM   4005  C   PRO B 278      42.170  39.740  29.260  1.00  0.00           C
ATOM   4006  O   PRO B 278      42.550  39.110  28.270  1.00  0.00           O
ATOM   4007  N   GLU B 279      41.400  40.820  29.050  1.00  0.00           N
ATOM   4008  HN  GLU B 279      40.890  41.320  29.750  1.00  0.00           H
ATOM   4009  CA  GLU B 279      41.030  41.200  27.720  1.00  0.00           C
ATOM   4010  HA  GLU B 279      40.660  40.340  27.180  1.00  0.00           H
ATOM   4011  CB  GLU B 279      39.880  42.200  27.910  1.00  0.00           C
ATOM   4012  HB1 GLU B 279      40.240  43.070  28.500  1.00  0.00           H
ATOM   4013  HB2 GLU B 279      39.130  41.640  28.500  1.00  0.00           H
ATOM   4014  CG  GLU B 279      39.150  42.650  26.650  1.00  0.00           C
ATOM   4015  HG1 GLU B 279      38.890  41.780  26.000  1.00  0.00           H
ATOM   4016  HG2 GLU B 279      39.860  43.300  26.100  1.00  0.00           H
ATOM   4017  CD  GLU B 279      37.920  43.490  26.970  1.00  0.00           C
ATOM   4018  OE1 GLU B 279      37.820  44.000  28.120  1.00  0.00           O
ATOM   4019  OE2 GLU B 279      36.970  43.520  26.140  1.00  0.00           O
ATOM   4020  C   GLU B 279      42.060  41.930  26.930  1.00  0.00           C
ATOM   4021  O   GLU B 279      42.100  41.850  25.710  1.00  0.00           O
ATOM   4022  N   ALA B 280      43.080  42.490  27.600  1.00  0.00           N
ATOM   4023  HN  ALA B 280      43.180  42.320  28.580  1.00  0.00           H
ATOM   4024  CA  ALA B 280      44.170  43.190  27.000  1.00  0.00           C
ATOM   4025  HA  ALA B 280      44.180  43.000  25.930  1.00  0.00           H
ATOM   4026  CB  ALA B 280      44.270  44.680  27.370  1.00  0.00           C
ATOM   4027  HB1 ALA B 280      44.660  44.910  28.390  1.00  0.00           H
ATOM   4028  HB2 ALA B 280      44.990  45.080  26.630  1.00  0.00           H
ATOM   4029  HB3 ALA B 280      43.280  45.050  27.060  1.00  0.00           H
ATOM   4030  C   ALA B 280      45.450  42.550  27.510  1.00  0.00           C
ATOM   4031  OT1 ALA B 280      45.540  42.090  28.680  1.00  0.00           O
ATOM   4032  OT2 ALA B 280      46.520  42.600  26.850  1.00  0.00           O
ATOM   4033  N   PHE C 281      69.140  62.240  54.230  1.00  0.00           N
ATOM   4034  H1  PHE C 281      69.690  61.620  54.860  1.00  0.00           H
ATOM   4035  H2  PHE C 281      69.660  62.510  53.370  1.00  0.00           H
ATOM   4036  H3  PHE C 281      68.880  63.040  54.850  1.00  0.00           H
ATOM   4037  CA  PHE C 281      67.860  61.640  53.800  1.00  0.00           C
ATOM   4038  HA  PHE C 281      67.240  61.450  54.670  1.00  0.00           H
ATOM   4039  CB  PHE C 281      67.120  62.530  52.790  1.00  0.00           C
ATOM   4040  HB1 PHE C 281      66.200  61.970  52.510  1.00  0.00           H
ATOM   4041  HB2 PHE C 281      67.590  62.540  51.780  1.00  0.00           H
ATOM   4042  CG  PHE C 281      66.760  63.830  53.420  1.00  0.00           C
ATOM   4043  CD1 PHE C 281      65.870  63.970  54.460  1.00  0.00           C
ATOM   4044  HD1 PHE C 281      65.230  63.140  54.720  1.00  0.00           H
ATOM   4045  CE1 PHE C 281      65.750  65.220  55.010  1.00  0.00           C
ATOM   4046  HE1 PHE C 281      65.190  65.270  55.930  1.00  0.00           H
ATOM   4047  CZ  PHE C 281      66.480  66.290  54.550  1.00  0.00           C
ATOM   4048  HZ  PHE C 281      66.220  67.280  54.910  1.00  0.00           H
ATOM   4049  CD2 PHE C 281      67.430  64.930  52.950  1.00  0.00           C
ATOM   4050  HD2 PHE C 281      68.070  64.900  52.080  1.00  0.00           H
ATOM   4051  CE2 PHE C 281      67.280  66.210  53.440  1.00  0.00           C
ATOM   4052  HE2 PHE C 281      67.700  67.020  52.860  1.00  0.00           H
ATOM   4053  C   PHE C 281      67.940  60.260  53.250  1.00  0.00           C
ATOM   4054  O   PHE C 281      67.250  59.300  53.600  1.00  0.00           O
ATOM   4055  N   LYS C 282      69.010  60.070  52.440  1.00  0.00           N
ATOM   4056  HN  LYS C 282      69.590  60.780  52.070  1.00  0.00           H
ATOM   4057  CA  LYS C 282      69.340  58.760  51.970  1.00  0.00           C
ATOM   4058  HA  LYS C 282      68.810  58.040  52.570  1.00  0.00           H
ATOM   4059  CB  LYS C 282      68.950  58.500  50.500  1.00  0.00           C
ATOM   4060  HB1 LYS C 282      69.410  57.490  50.390  1.00  0.00           H
ATOM   4061  HB2 LYS C 282      69.440  59.230  49.830  1.00  0.00           H
ATOM   4062  CG  LYS C 282      67.430  58.470  50.310  1.00  0.00           C
ATOM   4063  HG1 LYS C 282      67.180  59.540  50.110  1.00  0.00           H
ATOM   4064  HG2 LYS C 282      66.870  58.180  51.230  1.00  0.00           H
ATOM   4065  CD  LYS C 282      66.960  57.600  49.150  1.00  0.00           C
ATOM   4066  HD1 LYS C 282      67.560  57.770  48.230  1.00  0.00           H
ATOM   4067  HD2 LYS C 282      67.170  56.620  49.650  1.00  0.00           H
ATOM   4068  CE  LYS C 282      65.490  57.740  48.770  1.00  0.00           C
ATOM   4069  HE1 LYS C 282      65.300  58.730  48.290  1.00  0.00           H
ATOM   4070  HE2 LYS C 282      64.780  57.730  49.620  1.00  0.00           H
ATOM   4071  NZ  LYS C 282      65.090  56.640  47.870  1.00  0.00           N
ATOM   4072  HZ1 LYS C 282      65.770  56.530  47.090  1.00  0.00           H
ATOM   4073  HZ2 LYS C 282      65.160  55.750  48.410  1.00  0.00           H
ATOM   4074  HZ3 LYS C 282      64.130  56.810  47.520  1.00  0.00           H
ATOM   4075  C   LYS C 282      70.770  58.540  52.320  1.00  0.00           C
ATOM   4076  O   LYS C 282      71.590  59.380  51.950  1.00  0.00           O
ATOM   4077  N   ASN C 283      71.130  57.470  53.050  1.00  0.00           N
ATOM   4078  HN  ASN C 283      70.480  56.790  53.370  1.00  0.00           H
ATOM   4079  CA  ASN C 283      72.510  57.130  53.220  1.00  0.00           C
ATOM   4080  HA  ASN C 283      73.110  57.570  52.440  1.00  0.00           H
ATOM   4081  CB  ASN C 283      73.020  57.650  54.580  1.00  0.00           C
ATOM   4082  HB1 ASN C 283      72.320  57.130  55.280  1.00  0.00           H
ATOM   4083  HB2 ASN C 283      72.950  58.760  54.550  1.00  0.00           H
ATOM   4084  CG  ASN C 283      74.480  57.350  54.850  1.00  0.00           C
ATOM   4085  OD1 ASN C 283      75.250  56.970  53.970  1.00  0.00           O
ATOM   4086  ND2 ASN C 283      74.930  57.500  56.130  1.00  0.00           N
ATOM   4087 HD21 ASN C 283      74.300  57.760  56.870  1.00  0.00           H
ATOM   4088 HD22 ASN C 283      75.920  57.460  56.200  1.00  0.00           H
ATOM   4089  C   ASN C 283      72.530  55.650  53.040  1.00  0.00           C
ATOM   4090  O   ASN C 283      71.490  55.000  52.940  1.00  0.00           O
ATOM   4091  N   ILE C 284      73.670  54.970  52.850  1.00  0.00           N
ATOM   4092  HN  ILE C 284      74.520  55.470  52.910  1.00  0.00           H
ATOM   4093  CA  ILE C 284      73.750  53.560  52.590  1.00  0.00           C
ATOM   4094  HA  ILE C 284      72.790  53.080  52.530  1.00  0.00           H
ATOM   4095  CB  ILE C 284      74.590  53.240  51.390  1.00  0.00           C
ATOM   4096  HB  ILE C 284      74.540  54.030  50.610  1.00  0.00           H
ATOM   4097  CG2 ILE C 284      76.100  53.110  51.630  1.00  0.00           C
ATOM   4098 HG21 ILE C 284      76.470  53.980  52.220  1.00  0.00           H
ATOM   4099 HG22 ILE C 284      76.260  52.140  52.140  1.00  0.00           H
ATOM   4100 HG23 ILE C 284      76.690  53.090  50.690  1.00  0.00           H
ATOM   4101  CG1 ILE C 284      73.930  52.010  50.740  1.00  0.00           C
ATOM   4102 HG11 ILE C 284      72.830  52.050  50.650  1.00  0.00           H
ATOM   4103 HG12 ILE C 284      74.060  51.040  51.270  1.00  0.00           H
ATOM   4104  CD  ILE C 284      74.500  51.840  49.330  1.00  0.00           C
ATOM   4105  HD1 ILE C 284      74.330  52.850  48.900  1.00  0.00           H
ATOM   4106  HD2 ILE C 284      75.600  51.730  49.240  1.00  0.00           H
ATOM   4107  HD3 ILE C 284      74.060  50.980  48.780  1.00  0.00           H
ATOM   4108  C   ILE C 284      74.260  52.890  53.820  1.00  0.00           C
ATOM   4109  O   ILE C 284      74.580  53.550  54.810  1.00  0.00           O
ATOM   4110  N   ASP C 285      74.180  51.550  53.870  1.00  0.00           N
ATOM   4111  HN  ASP C 285      73.850  51.080  53.050  1.00  0.00           H
ATOM   4112  CA  ASP C 285      74.570  50.730  54.970  1.00  0.00           C
ATOM   4113  HA  ASP C 285      75.280  51.270  55.580  1.00  0.00           H
ATOM   4114  CB  ASP C 285      73.360  50.370  55.840  1.00  0.00           C
ATOM   4115  HB1 ASP C 285      72.820  49.560  55.290  1.00  0.00           H
ATOM   4116  HB2 ASP C 285      72.710  51.260  55.980  1.00  0.00           H
ATOM   4117  CG  ASP C 285      73.780  50.040  57.270  1.00  0.00           C
ATOM   4118  OD1 ASP C 285      74.010  48.840  57.580  1.00  0.00           O
ATOM   4119  OD2 ASP C 285      74.030  51.030  58.000  1.00  0.00           O
ATOM   4120  C   ASP C 285      75.250  49.520  54.430  1.00  0.00           C
ATOM   4121  O   ASP C 285      75.150  49.200  53.250  1.00  0.00           O
ATOM   4122  N   GLY C 286      76.020  48.780  55.260  1.00  0.00           N
ATOM   4123  HN  GLY C 286      75.890  48.820  56.240  1.00  0.00           H
ATOM   4124  CA  GLY C 286      76.860  47.730  54.780  1.00  0.00           C
ATOM   4125  HA1 GLY C 286      76.860  47.780  53.700  1.00  0.00           H
ATOM   4126  HA2 GLY C 286      77.840  47.800  55.240  1.00  0.00           H
ATOM   4127  C   GLY C 286      76.320  46.390  55.170  1.00  0.00           C
ATOM   4128  O   GLY C 286      75.160  46.150  55.480  1.00  0.00           O
ATOM   4129  N   TYR C 287      77.190  45.370  55.100  1.00  0.00           N
ATOM   4130  HN  TYR C 287      78.170  45.470  54.960  1.00  0.00           H
ATOM   4131  CA  TYR C 287      76.840  44.130  55.720  1.00  0.00           C
ATOM   4132  HA  TYR C 287      76.190  44.230  56.570  1.00  0.00           H
ATOM   4133  CB  TYR C 287      76.270  43.160  54.670  1.00  0.00           C
ATOM   4134  HB1 TYR C 287      77.100  42.730  54.080  1.00  0.00           H
ATOM   4135  HB2 TYR C 287      75.630  43.710  53.950  1.00  0.00           H
ATOM   4136  CG  TYR C 287      75.450  42.060  55.250  1.00  0.00           C
ATOM   4137  CD1 TYR C 287      75.810  40.730  55.220  1.00  0.00           C
ATOM   4138  HD1 TYR C 287      76.840  40.540  54.970  1.00  0.00           H
ATOM   4139  CE1 TYR C 287      74.920  39.780  55.660  1.00  0.00           C
ATOM   4140  HE1 TYR C 287      75.200  38.750  55.830  1.00  0.00           H
ATOM   4141  CZ  TYR C 287      73.660  40.160  56.060  1.00  0.00           C
ATOM   4142  OH  TYR C 287      72.710  39.210  56.490  1.00  0.00           O
ATOM   4143  HH  TYR C 287      71.850  39.620  56.530  1.00  0.00           H
ATOM   4144  CD2 TYR C 287      74.220  42.420  55.740  1.00  0.00           C
ATOM   4145  HD2 TYR C 287      73.930  43.440  55.950  1.00  0.00           H
ATOM   4146  CE2 TYR C 287      73.290  41.490  56.140  1.00  0.00           C
ATOM   4147  HE2 TYR C 287      72.290  41.720  56.470  1.00  0.00           H
ATOM   4148  C   TYR C 287      78.150  43.610  56.210  1.00  0.00           C
ATOM   4149  O   TYR C 287      79.150  43.550  55.510  1.00  0.00           O
ATOM   4150  N   PHE C 288      78.160  43.230  57.510  1.00  0.00           N
ATOM   4151  HN  PHE C 288      77.370  43.520  58.030  1.00  0.00           H
ATOM   4152  CA  PHE C 288      79.400  42.920  58.150  1.00  0.00           C
ATOM   4153  HA  PHE C 288      80.190  42.750  57.430  1.00  0.00           H
ATOM   4154  CB  PHE C 288      79.870  44.090  59.030  1.00  0.00           C
ATOM   4155  HB1 PHE C 288      80.870  43.910  59.490  1.00  0.00           H
ATOM   4156  HB2 PHE C 288      79.140  44.310  59.850  1.00  0.00           H
ATOM   4157  CG  PHE C 288      80.120  45.380  58.330  1.00  0.00           C
ATOM   4158  CD1 PHE C 288      81.390  45.900  58.170  1.00  0.00           C
ATOM   4159  HD1 PHE C 288      82.260  45.290  58.350  1.00  0.00           H
ATOM   4160  CE1 PHE C 288      81.600  47.210  57.800  1.00  0.00           C
ATOM   4161  HE1 PHE C 288      82.590  47.630  57.710  1.00  0.00           H
ATOM   4162  CZ  PHE C 288      80.530  48.050  57.620  1.00  0.00           C
ATOM   4163  HZ  PHE C 288      80.720  49.050  57.250  1.00  0.00           H
ATOM   4164  CD2 PHE C 288      79.090  46.280  58.210  1.00  0.00           C
ATOM   4165  HD2 PHE C 288      78.100  45.850  58.350  1.00  0.00           H
ATOM   4166  CE2 PHE C 288      79.250  47.590  57.860  1.00  0.00           C
ATOM   4167  HE2 PHE C 288      78.390  48.240  57.750  1.00  0.00           H
ATOM   4168  C   PHE C 288      79.200  41.780  59.080  1.00  0.00           C
ATOM   4169  O   PHE C 288      78.230  41.680  59.830  1.00  0.00           O
ATOM   4170  N   LYS C 289      80.230  40.930  59.220  1.00  0.00           N
ATOM   4171  HN  LYS C 289      80.990  40.890  58.580  1.00  0.00           H
ATOM   4172  CA  LYS C 289      80.140  39.960  60.270  1.00  0.00           C
ATOM   4173  HA  LYS C 289      79.650  40.420  61.110  1.00  0.00           H
ATOM   4174  CB  LYS C 289      79.510  38.650  59.760  1.00  0.00           C
ATOM   4175  HB1 LYS C 289      80.110  38.220  58.930  1.00  0.00           H
ATOM   4176  HB2 LYS C 289      78.510  38.870  59.330  1.00  0.00           H
ATOM   4177  CG  LYS C 289      79.180  37.560  60.790  1.00  0.00           C
ATOM   4178  HG1 LYS C 289      78.480  37.950  61.570  1.00  0.00           H
ATOM   4179  HG2 LYS C 289      80.080  37.380  61.420  1.00  0.00           H
ATOM   4180  CD  LYS C 289      78.700  36.250  60.170  1.00  0.00           C
ATOM   4181  HD1 LYS C 289      77.600  36.300  59.970  1.00  0.00           H
ATOM   4182  HD2 LYS C 289      79.120  36.190  59.140  1.00  0.00           H
ATOM   4183  CE  LYS C 289      79.090  35.050  61.030  1.00  0.00           C
ATOM   4184  HE1 LYS C 289      78.460  34.190  60.720  1.00  0.00           H
ATOM   4185  HE2 LYS C 289      78.870  35.210  62.110  1.00  0.00           H
ATOM   4186  NZ  LYS C 289      80.520  34.710  60.890  1.00  0.00           N
ATOM   4187  HZ1 LYS C 289      80.670  33.880  61.500  1.00  0.00           H
ATOM   4188  HZ2 LYS C 289      80.780  34.550  59.900  1.00  0.00           H
ATOM   4189  HZ3 LYS C 289      81.100  35.490  61.260  1.00  0.00           H
ATOM   4190  C   LYS C 289      81.580  39.740  60.580  1.00  0.00           C
ATOM   4191  O   LYS C 289      82.350  39.620  59.630  1.00  0.00           O
ATOM   4192  N   ILE C 290      82.000  39.530  61.840  1.00  0.00           N
ATOM   4193  HN  ILE C 290      81.410  39.860  62.570  1.00  0.00           H
ATOM   4194  CA  ILE C 290      83.190  38.860  62.260  1.00  0.00           C
ATOM   4195  HA  ILE C 290      84.020  39.420  61.840  1.00  0.00           H
ATOM   4196  CB  ILE C 290      83.380  39.090  63.740  1.00  0.00           C
ATOM   4197  HB  ILE C 290      83.310  40.180  63.900  1.00  0.00           H
ATOM   4198  CG2 ILE C 290      82.220  38.490  64.550  1.00  0.00           C
ATOM   4199 HG21 ILE C 290      82.030  37.440  64.260  1.00  0.00           H
ATOM   4200 HG22 ILE C 290      82.290  38.630  65.660  1.00  0.00           H
ATOM   4201 HG23 ILE C 290      81.210  38.920  64.420  1.00  0.00           H
ATOM   4202  CG1 ILE C 290      84.700  38.520  64.280  1.00  0.00           C
ATOM   4203 HG11 ILE C 290      85.550  38.670  63.580  1.00  0.00           H
ATOM   4204 HG12 ILE C 290      84.470  37.430  64.300  1.00  0.00           H
ATOM   4205  CD  ILE C 290      85.130  38.900  65.690  1.00  0.00           C
ATOM   4206  HD1 ILE C 290      85.040  40.000  65.870  1.00  0.00           H
ATOM   4207  HD2 ILE C 290      84.610  38.460  66.570  1.00  0.00           H
ATOM   4208  HD3 ILE C 290      86.180  38.600  65.860  1.00  0.00           H
ATOM   4209  C   ILE C 290      83.270  37.380  61.920  1.00  0.00           C
ATOM   4210  NT  ILE C 290      84.460  36.880  61.490  1.00  0.00           N
ATOM   4211  HT1 ILE C 290      85.240  37.460  61.240  1.00  0.00           H
ATOM   4212  HT2 ILE C 290      84.420  35.890  61.390  1.00  0.00           H
ATOM   4213  O   ILE C 290      82.300  36.630  61.850  1.00  0.00           O
ATOM   4214  N   PHE D 194      42.440  43.230  53.680  1.00  0.00           N
ATOM   4215  H1  PHE D 194      43.150  43.560  52.990  1.00  0.00           H
ATOM   4216  H2  PHE D 194      42.610  42.210  53.810  1.00  0.00           H
ATOM   4217  H3  PHE D 194      41.540  43.390  53.190  1.00  0.00           H
ATOM   4218  CA  PHE D 194      42.490  44.110  54.860  1.00  0.00           C
ATOM   4219  HA  PHE D 194      41.850  43.760  55.660  1.00  0.00           H
ATOM   4220  CB  PHE D 194      43.930  44.110  55.390  1.00  0.00           C
ATOM   4221  HB1 PHE D 194      44.010  44.930  56.140  1.00  0.00           H
ATOM   4222  HB2 PHE D 194      44.690  44.370  54.620  1.00  0.00           H
ATOM   4223  CG  PHE D 194      44.390  42.830  56.010  1.00  0.00           C
ATOM   4224  CD1 PHE D 194      44.180  42.630  57.350  1.00  0.00           C
ATOM   4225  HD1 PHE D 194      43.490  43.290  57.830  1.00  0.00           H
ATOM   4226  CE1 PHE D 194      44.570  41.440  57.930  1.00  0.00           C
ATOM   4227  HE1 PHE D 194      44.200  41.190  58.920  1.00  0.00           H
ATOM   4228  CZ  PHE D 194      45.070  40.390  57.200  1.00  0.00           C
ATOM   4229  HZ  PHE D 194      45.190  39.400  57.610  1.00  0.00           H
ATOM   4230  CD2 PHE D 194      45.080  41.880  55.290  1.00  0.00           C
ATOM   4231  HD2 PHE D 194      45.300  41.820  54.240  1.00  0.00           H
ATOM   4232  CE2 PHE D 194      45.300  40.650  55.870  1.00  0.00           C
ATOM   4233  HE2 PHE D 194      45.840  39.910  55.300  1.00  0.00           H
ATOM   4234  C   PHE D 194      42.100  45.510  54.510  1.00  0.00           C
ATOM   4235  O   PHE D 194      42.920  46.420  54.630  1.00  0.00           O
ATOM   4236  N   LYS D 195      40.810  45.760  54.240  1.00  0.00           N
ATOM   4237  HN  LYS D 195      40.090  45.080  54.340  1.00  0.00           H
ATOM   4238  CA  LYS D 195      40.270  47.080  54.080  1.00  0.00           C
ATOM   4239  HA  LYS D 195      40.950  47.810  54.500  1.00  0.00           H
ATOM   4240  CB  LYS D 195      40.180  47.450  52.590  1.00  0.00           C
ATOM   4241  HB1 LYS D 195      39.540  48.360  52.550  1.00  0.00           H
ATOM   4242  HB2 LYS D 195      39.740  46.700  51.900  1.00  0.00           H
ATOM   4243  CG  LYS D 195      41.540  47.800  51.990  1.00  0.00           C
ATOM   4244  HG1 LYS D 195      42.160  46.890  52.130  1.00  0.00           H
ATOM   4245  HG2 LYS D 195      41.930  48.680  52.550  1.00  0.00           H
ATOM   4246  CD  LYS D 195      41.430  48.230  50.520  1.00  0.00           C
ATOM   4247  HD1 LYS D 195      41.420  47.290  49.940  1.00  0.00           H
ATOM   4248  HD2 LYS D 195      40.400  48.620  50.350  1.00  0.00           H
ATOM   4249  CE  LYS D 195      42.390  49.280  49.950  1.00  0.00           C
ATOM   4250  HE1 LYS D 195      43.420  48.870  49.860  1.00  0.00           H
ATOM   4251  HE2 LYS D 195      42.330  50.070  50.720  1.00  0.00           H
ATOM   4252  NZ  LYS D 195      41.870  49.900  48.720  1.00  0.00           N
ATOM   4253  HZ1 LYS D 195      42.580  50.330  48.100  1.00  0.00           H
ATOM   4254  HZ2 LYS D 195      41.390  49.150  48.180  1.00  0.00           H
ATOM   4255  HZ3 LYS D 195      41.190  50.630  49.010  1.00  0.00           H
ATOM   4256  C   LYS D 195      39.010  47.290  54.840  1.00  0.00           C
ATOM   4257  O   LYS D 195      38.410  46.310  55.280  1.00  0.00           O
ATOM   4258  N   ASN D 196      38.650  48.520  55.230  1.00  0.00           N
ATOM   4259  HN  ASN D 196      39.290  49.270  55.070  1.00  0.00           H
ATOM   4260  CA  ASN D 196      37.330  48.850  55.680  1.00  0.00           C
ATOM   4261  HA  ASN D 196      36.760  47.960  55.460  1.00  0.00           H
ATOM   4262  CB  ASN D 196      37.410  49.110  57.200  1.00  0.00           C
ATOM   4263  HB1 ASN D 196      36.810  50.010  57.450  1.00  0.00           H
ATOM   4264  HB2 ASN D 196      38.430  49.400  57.540  1.00  0.00           H
ATOM   4265  CG  ASN D 196      36.770  48.020  58.050  1.00  0.00           C
ATOM   4266  OD1 ASN D 196      36.010  48.330  58.960  1.00  0.00           O
ATOM   4267  ND2 ASN D 196      37.040  46.720  57.740  1.00  0.00           N
ATOM   4268 HD21 ASN D 196      37.740  46.430  57.090  1.00  0.00           H
ATOM   4269 HD22 ASN D 196      36.520  46.040  58.260  1.00  0.00           H
ATOM   4270  C   ASN D 196      36.850  49.990  54.860  1.00  0.00           C
ATOM   4271  O   ASN D 196      37.630  50.910  54.620  1.00  0.00           O
ATOM   4272  N   ILE D 197      35.570  50.000  54.450  1.00  0.00           N
ATOM   4273  HN  ILE D 197      34.890  49.320  54.720  1.00  0.00           H
ATOM   4274  CA  ILE D 197      35.020  51.130  53.770  1.00  0.00           C
ATOM   4275  HA  ILE D 197      35.600  52.030  53.920  1.00  0.00           H
ATOM   4276  CB  ILE D 197      34.970  51.070  52.270  1.00  0.00           C
ATOM   4277  HB  ILE D 197      36.040  50.970  51.980  1.00  0.00           H
ATOM   4278  CG2 ILE D 197      34.280  49.750  51.910  1.00  0.00           C
ATOM   4279 HG21 ILE D 197      33.190  49.920  52.050  1.00  0.00           H
ATOM   4280 HG22 ILE D 197      34.500  49.560  50.840  1.00  0.00           H
ATOM   4281 HG23 ILE D 197      34.640  48.850  52.450  1.00  0.00           H
ATOM   4282  CG1 ILE D 197      34.490  52.290  51.470  1.00  0.00           C
ATOM   4283 HG11 ILE D 197      34.830  53.130  52.120  1.00  0.00           H
ATOM   4284 HG12 ILE D 197      33.410  52.510  51.320  1.00  0.00           H
ATOM   4285  CD  ILE D 197      35.120  52.360  50.080  1.00  0.00           C
ATOM   4286  HD1 ILE D 197      34.570  53.020  49.380  1.00  0.00           H
ATOM   4287  HD2 ILE D 197      36.220  52.550  50.040  1.00  0.00           H
ATOM   4288  HD3 ILE D 197      35.190  51.370  49.590  1.00  0.00           H
ATOM   4289  C   ILE D 197      33.700  51.600  54.300  1.00  0.00           C
ATOM   4290  O   ILE D 197      32.850  50.750  54.560  1.00  0.00           O
ATOM   4291  N   ASP D 198      33.610  52.910  54.590  1.00  0.00           N
ATOM   4292  HN  ASP D 198      34.300  53.580  54.350  1.00  0.00           H
ATOM   4293  CA  ASP D 198      32.460  53.460  55.250  1.00  0.00           C
ATOM   4294  HA  ASP D 198      31.660  52.740  55.230  1.00  0.00           H
ATOM   4295  CB  ASP D 198      32.930  53.780  56.680  1.00  0.00           C
ATOM   4296  HB1 ASP D 198      33.650  54.620  56.660  1.00  0.00           H
ATOM   4297  HB2 ASP D 198      33.550  52.910  56.990  1.00  0.00           H
ATOM   4298  CG  ASP D 198      31.860  54.040  57.740  1.00  0.00           C
ATOM   4299  OD1 ASP D 198      32.110  54.710  58.780  1.00  0.00           O
ATOM   4300  OD2 ASP D 198      30.680  53.800  57.380  1.00  0.00           O
ATOM   4301  C   ASP D 198      32.070  54.720  54.570  1.00  0.00           C
ATOM   4302  O   ASP D 198      32.750  55.250  53.690  1.00  0.00           O
ATOM   4303  N   GLY D 199      30.920  55.250  55.010  1.00  0.00           N
ATOM   4304  HN  GLY D 199      30.550  54.800  55.830  1.00  0.00           H
ATOM   4305  CA  GLY D 199      30.490  56.560  54.610  1.00  0.00           C
ATOM   4306  HA1 GLY D 199      30.920  56.800  53.660  1.00  0.00           H
ATOM   4307  HA2 GLY D 199      29.420  56.580  54.450  1.00  0.00           H
ATOM   4308  C   GLY D 199      30.740  57.690  55.540  1.00  0.00           C
ATOM   4309  O   GLY D 199      31.880  57.900  55.960  1.00  0.00           O
ATOM   4310  N   TYR D 200      29.770  58.600  55.780  1.00  0.00           N
ATOM   4311  HN  TYR D 200      28.920  58.320  55.350  1.00  0.00           H
ATOM   4312  CA  TYR D 200      29.900  59.810  56.530  1.00  0.00           C
ATOM   4313  HA  TYR D 200      30.550  59.690  57.380  1.00  0.00           H
ATOM   4314  CB  TYR D 200      30.260  60.950  55.560  1.00  0.00           C
ATOM   4315  HB1 TYR D 200      29.510  61.170  54.780  1.00  0.00           H
ATOM   4316  HB2 TYR D 200      31.200  60.600  55.060  1.00  0.00           H
ATOM   4317  CG  TYR D 200      30.540  62.210  56.310  1.00  0.00           C
ATOM   4318  CD1 TYR D 200      29.720  63.310  56.200  1.00  0.00           C
ATOM   4319  HD1 TYR D 200      28.890  63.310  55.500  1.00  0.00           H
ATOM   4320  CE1 TYR D 200      29.870  64.340  57.090  1.00  0.00           C
ATOM   4321  HE1 TYR D 200      29.130  65.140  57.110  1.00  0.00           H
ATOM   4322  CZ  TYR D 200      31.010  64.460  57.840  1.00  0.00           C
ATOM   4323  OH  TYR D 200      31.220  65.640  58.570  1.00  0.00           O
ATOM   4324  HH  TYR D 200      32.000  65.410  59.090  1.00  0.00           H
ATOM   4325  CD2 TYR D 200      31.620  62.290  57.150  1.00  0.00           C
ATOM   4326  HD2 TYR D 200      32.210  61.410  57.360  1.00  0.00           H
ATOM   4327  CE2 TYR D 200      31.920  63.430  57.870  1.00  0.00           C
ATOM   4328  HE2 TYR D 200      32.820  63.480  58.470  1.00  0.00           H
ATOM   4329  C   TYR D 200      28.500  60.050  56.970  1.00  0.00           C
ATOM   4330  O   TYR D 200      27.580  59.760  56.210  1.00  0.00           O
ATOM   4331  N   PHE D 201      28.290  60.590  58.190  1.00  0.00           N
ATOM   4332  HN  PHE D 201      29.070  61.000  58.650  1.00  0.00           H
ATOM   4333  CA  PHE D 201      27.030  61.040  58.690  1.00  0.00           C
ATOM   4334  HA  PHE D 201      26.370  61.260  57.860  1.00  0.00           H
ATOM   4335  CB  PHE D 201      26.470  60.090  59.750  1.00  0.00           C
ATOM   4336  HB1 PHE D 201      25.810  60.670  60.420  1.00  0.00           H
ATOM   4337  HB2 PHE D 201      27.380  59.670  60.230  1.00  0.00           H
ATOM   4338  CG  PHE D 201      25.720  58.960  59.140  1.00  0.00           C
ATOM   4339  CD1 PHE D 201      24.350  59.080  59.110  1.00  0.00           C
ATOM   4340  HD1 PHE D 201      23.880  60.030  59.320  1.00  0.00           H
ATOM   4341  CE1 PHE D 201      23.550  58.040  58.690  1.00  0.00           C
ATOM   4342  HE1 PHE D 201      22.470  58.120  58.720  1.00  0.00           H
ATOM   4343  CZ  PHE D 201      24.090  56.800  58.450  1.00  0.00           C
ATOM   4344  HZ  PHE D 201      23.310  56.060  58.310  1.00  0.00           H
ATOM   4345  CD2 PHE D 201      26.220  57.720  58.800  1.00  0.00           C
ATOM   4346  HD2 PHE D 201      27.280  57.650  59.000  1.00  0.00           H
ATOM   4347  CE2 PHE D 201      25.450  56.630  58.460  1.00  0.00           C
ATOM   4348  HE2 PHE D 201      25.910  55.710  58.150  1.00  0.00           H
ATOM   4349  C   PHE D 201      27.280  62.310  59.440  1.00  0.00           C
ATOM   4350  O   PHE D 201      28.430  62.660  59.720  1.00  0.00           O
ATOM   4351  N   LYS D 202      26.240  63.070  59.820  1.00  0.00           N
ATOM   4352  HN  LYS D 202      25.270  62.890  59.680  1.00  0.00           H
ATOM   4353  CA  LYS D 202      26.370  64.280  60.560  1.00  0.00           C
ATOM   4354  HA  LYS D 202      27.170  64.230  61.290  1.00  0.00           H
ATOM   4355  CB  LYS D 202      26.740  65.440  59.610  1.00  0.00           C
ATOM   4356  HB1 LYS D 202      25.960  65.500  58.820  1.00  0.00           H
ATOM   4357  HB2 LYS D 202      27.650  65.240  59.020  1.00  0.00           H
ATOM   4358  CG  LYS D 202      26.930  66.860  60.150  1.00  0.00           C
ATOM   4359  HG1 LYS D 202      27.730  66.960  60.920  1.00  0.00           H
ATOM   4360  HG2 LYS D 202      25.970  67.030  60.670  1.00  0.00           H
ATOM   4361  CD  LYS D 202      27.040  67.970  59.110  1.00  0.00           C
ATOM   4362  HD1 LYS D 202      28.080  68.050  58.720  1.00  0.00           H
ATOM   4363  HD2 LYS D 202      26.340  67.770  58.270  1.00  0.00           H
ATOM   4364  CE  LYS D 202      26.770  69.360  59.690  1.00  0.00           C
ATOM   4365  HE1 LYS D 202      26.880  70.140  58.910  1.00  0.00           H
ATOM   4366  HE2 LYS D 202      27.490  69.490  60.530  1.00  0.00           H
ATOM   4367  NZ  LYS D 202      25.430  69.520  60.300  1.00  0.00           N
ATOM   4368  HZ1 LYS D 202      24.630  69.580  59.640  1.00  0.00           H
ATOM   4369  HZ2 LYS D 202      25.310  68.770  61.010  1.00  0.00           H
ATOM   4370  HZ3 LYS D 202      25.420  70.390  60.870  1.00  0.00           H
ATOM   4371  C   LYS D 202      25.100  64.560  61.280  1.00  0.00           C
ATOM   4372  O   LYS D 202      24.050  64.070  60.870  1.00  0.00           O
ATOM   4373  N   ILE D 203      25.050  65.360  62.360  1.00  0.00           N
ATOM   4374  HN  ILE D 203      25.870  65.730  62.800  1.00  0.00           H
ATOM   4375  CA  ILE D 203      23.850  65.850  62.960  1.00  0.00           C
ATOM   4376  HA  ILE D 203      23.120  65.060  62.990  1.00  0.00           H
ATOM   4377  CB  ILE D 203      24.040  66.220  64.400  1.00  0.00           C
ATOM   4378  HB  ILE D 203      24.870  66.950  64.410  1.00  0.00           H
ATOM   4379  CG2 ILE D 203      22.760  66.770  65.060  1.00  0.00           C
ATOM   4380 HG21 ILE D 203      22.880  66.970  66.140  1.00  0.00           H
ATOM   4381 HG22 ILE D 203      22.520  67.740  64.570  1.00  0.00           H
ATOM   4382 HG23 ILE D 203      21.840  66.160  64.930  1.00  0.00           H
ATOM   4383  CG1 ILE D 203      24.590  65.080  65.280  1.00  0.00           C
ATOM   4384 HG11 ILE D 203      24.930  65.650  66.180  1.00  0.00           H
ATOM   4385 HG12 ILE D 203      25.480  64.550  64.890  1.00  0.00           H
ATOM   4386  CD  ILE D 203      23.620  64.010  65.780  1.00  0.00           C
ATOM   4387  HD1 ILE D 203      22.990  64.450  66.580  1.00  0.00           H
ATOM   4388  HD2 ILE D 203      23.100  63.550  64.910  1.00  0.00           H
ATOM   4389  HD3 ILE D 203      24.180  63.140  66.180  1.00  0.00           H
ATOM   4390  C   ILE D 203      23.350  67.030  62.140  1.00  0.00           C
ATOM   4391  NT  ILE D 203      22.070  66.950  61.710  1.00  0.00           N
ATOM   4392  HT1 ILE D 203      21.570  66.090  61.820  1.00  0.00           H
ATOM   4393  HT2 ILE D 203      21.630  67.770  61.350  1.00  0.00           H
ATOM   4394  O   ILE D 203      24.060  68.020  61.930  1.00  0.00           O
TER
ENDMDL
