# Supplementary material for: The Effect of SARS-COV‑2 Protein Fragments on the Dimerization of α‑Synuclein
Source: ACS Chem Neurosci. 2025 Oct 22;16(21):4279–88. doi: 10.1021/acschemneuro.5c00635 (PMC12593392; doi:10.1021/acschemneuro.5c00635)
Supplement: Supplementary file 1 [file cn5c00635_si_001.zip › aS Configurations - Supporting Information/Rod Binding Dimer/Control/r-c-2-initial.pdb]

REMARK    GENERATED BY TRJCONV
TITLE     Protein in water t=   0.00000 step= 0
REMARK    THIS IS A SIMULATION BOX
CRYST1  107.274  107.274  107.274  90.00  90.00  90.00 P 1           1
MODEL        1
ATOM      1  N   MET A   1      24.120  23.210  30.010  1.00  0.00           N
ATOM      2  H1  MET A   1      24.330  22.190  30.090  1.00  0.00           H
ATOM      3  H2  MET A   1      23.190  23.260  29.560  1.00  0.00           H
ATOM      4  H3  MET A   1      24.820  23.710  29.420  1.00  0.00           H
ATOM      5  CA  MET A   1      24.120  23.700  31.400  1.00  0.00           C
ATOM      6  HA  MET A   1      23.580  22.990  32.010  1.00  0.00           H
ATOM      7  CB  MET A   1      25.580  23.640  31.890  1.00  0.00           C
ATOM      8  HB1 MET A   1      26.150  24.320  31.220  1.00  0.00           H
ATOM      9  HB2 MET A   1      26.030  22.650  31.650  1.00  0.00           H
ATOM     10  CG  MET A   1      25.830  23.930  33.370  1.00  0.00           C
ATOM     11  HG1 MET A   1      25.500  24.950  33.630  1.00  0.00           H
ATOM     12  HG2 MET A   1      26.900  23.850  33.650  1.00  0.00           H
ATOM     13  SD  MET A   1      24.850  22.860  34.460  1.00  0.00           S
ATOM     14  CE  MET A   1      24.910  23.790  36.020  1.00  0.00           C
ATOM     15  HE1 MET A   1      25.870  23.540  36.510  1.00  0.00           H
ATOM     16  HE2 MET A   1      24.700  24.870  35.840  1.00  0.00           H
ATOM     17  HE3 MET A   1      23.980  23.530  36.570  1.00  0.00           H
ATOM     18  C   MET A   1      23.460  25.010  31.640  1.00  0.00           C
ATOM     19  O   MET A   1      23.780  26.010  31.010  1.00  0.00           O
ATOM     20  N   ASP A   2      22.530  25.110  32.610  1.00  0.00           N
ATOM     21  HN  ASP A   2      22.180  24.320  33.110  1.00  0.00           H
ATOM     22  CA  ASP A   2      21.980  26.360  33.060  1.00  0.00           C
ATOM     23  HA  ASP A   2      21.540  26.680  32.130  1.00  0.00           H
ATOM     24  CB  ASP A   2      20.770  26.130  33.980  1.00  0.00           C
ATOM     25  HB1 ASP A   2      20.210  27.060  34.210  1.00  0.00           H
ATOM     26  HB2 ASP A   2      20.980  25.510  34.880  1.00  0.00           H
ATOM     27  CG  ASP A   2      19.670  25.300  33.330  1.00  0.00           C
ATOM     28  OD1 ASP A   2      19.200  25.640  32.210  1.00  0.00           O
ATOM     29  OD2 ASP A   2      19.300  24.210  33.840  1.00  0.00           O
ATOM     30  C   ASP A   2      22.900  27.370  33.650  1.00  0.00           C
ATOM     31  O   ASP A   2      23.780  27.050  34.450  1.00  0.00           O
ATOM     32  N   VAL A   3      22.820  28.670  33.330  1.00  0.00           N
ATOM     33  HN  VAL A   3      22.070  28.950  32.730  1.00  0.00           H
ATOM     34  CA  VAL A   3      23.600  29.640  34.030  1.00  0.00           C
ATOM     35  HA  VAL A   3      24.560  29.210  34.290  1.00  0.00           H
ATOM     36  CB  VAL A   3      23.920  30.760  33.070  1.00  0.00           C
ATOM     37  HB  VAL A   3      24.360  31.670  33.520  1.00  0.00           H
ATOM     38  CG1 VAL A   3      25.030  30.320  32.100  1.00  0.00           C
ATOM     39 HG11 VAL A   3      25.310  31.220  31.530  1.00  0.00           H
ATOM     40 HG12 VAL A   3      25.930  29.850  32.560  1.00  0.00           H
ATOM     41 HG13 VAL A   3      24.650  29.540  31.400  1.00  0.00           H
ATOM     42  CG2 VAL A   3      22.700  31.350  32.330  1.00  0.00           C
ATOM     43 HG21 VAL A   3      22.980  32.130  31.600  1.00  0.00           H
ATOM     44 HG22 VAL A   3      22.120  30.630  31.720  1.00  0.00           H
ATOM     45 HG23 VAL A   3      21.960  31.810  33.010  1.00  0.00           H
ATOM     46  C   VAL A   3      23.000  30.140  35.300  1.00  0.00           C
ATOM     47  O   VAL A   3      21.840  29.880  35.600  1.00  0.00           O
ATOM     48  N   PHE A   4      23.740  30.910  36.120  1.00  0.00           N
ATOM     49  HN  PHE A   4      24.690  31.050  35.860  1.00  0.00           H
ATOM     50  CA  PHE A   4      23.210  31.460  37.330  1.00  0.00           C
ATOM     51  HA  PHE A   4      22.650  30.700  37.860  1.00  0.00           H
ATOM     52  CB  PHE A   4      24.410  31.960  38.150  1.00  0.00           C
ATOM     53  HB1 PHE A   4      25.010  32.620  37.480  1.00  0.00           H
ATOM     54  HB2 PHE A   4      25.130  31.120  38.280  1.00  0.00           H
ATOM     55  CG  PHE A   4      24.110  32.440  39.520  1.00  0.00           C
ATOM     56  CD1 PHE A   4      24.580  33.660  39.940  1.00  0.00           C
ATOM     57  HD1 PHE A   4      24.980  34.290  39.160  1.00  0.00           H
ATOM     58  CE1 PHE A   4      24.260  34.080  41.210  1.00  0.00           C
ATOM     59  HE1 PHE A   4      24.510  35.090  41.510  1.00  0.00           H
ATOM     60  CZ  PHE A   4      23.600  33.190  42.030  1.00  0.00           C
ATOM     61  HZ  PHE A   4      23.340  33.550  43.010  1.00  0.00           H
ATOM     62  CD2 PHE A   4      23.440  31.570  40.350  1.00  0.00           C
ATOM     63  HD2 PHE A   4      23.110  30.600  40.010  1.00  0.00           H
ATOM     64  CE2 PHE A   4      23.170  31.940  41.640  1.00  0.00           C
ATOM     65  HE2 PHE A   4      22.480  31.320  42.200  1.00  0.00           H
ATOM     66  C   PHE A   4      22.190  32.510  37.060  1.00  0.00           C
ATOM     67  O   PHE A   4      21.100  32.460  37.610  1.00  0.00           O
ATOM     68  N   MET A   5      22.470  33.450  36.140  1.00  0.00           N
ATOM     69  HN  MET A   5      23.320  33.400  35.610  1.00  0.00           H
ATOM     70  CA  MET A   5      21.610  34.540  35.800  1.00  0.00           C
ATOM     71  HA  MET A   5      20.650  34.070  35.990  1.00  0.00           H
ATOM     72  CB  MET A   5      21.890  35.770  36.670  1.00  0.00           C
ATOM     73  HB1 MET A   5      21.250  36.640  36.390  1.00  0.00           H
ATOM     74  HB2 MET A   5      22.890  36.150  36.370  1.00  0.00           H
ATOM     75  CG  MET A   5      21.730  35.670  38.190  1.00  0.00           C
ATOM     76  HG1 MET A   5      22.120  36.600  38.660  1.00  0.00           H
ATOM     77  HG2 MET A   5      22.380  34.890  38.640  1.00  0.00           H
ATOM     78  SD  MET A   5      19.970  35.630  38.660  1.00  0.00           S
ATOM     79  CE  MET A   5      20.270  35.830  40.440  1.00  0.00           C
ATOM     80  HE1 MET A   5      19.390  35.610  41.070  1.00  0.00           H
ATOM     81  HE2 MET A   5      21.180  35.220  40.650  1.00  0.00           H
ATOM     82  HE3 MET A   5      20.530  36.860  40.740  1.00  0.00           H
ATOM     83  C   MET A   5      21.790  34.710  34.330  1.00  0.00           C
ATOM     84  O   MET A   5      22.780  34.300  33.730  1.00  0.00           O
ATOM     85  N   LYS A   6      20.780  35.320  33.690  1.00  0.00           N
ATOM     86  HN  LYS A   6      19.990  35.760  34.120  1.00  0.00           H
ATOM     87  CA  LYS A   6      20.660  35.460  32.270  1.00  0.00           C
ATOM     88  HA  LYS A   6      21.390  34.880  31.710  1.00  0.00           H
ATOM     89  CB  LYS A   6      19.220  35.150  31.830  1.00  0.00           C
ATOM     90  HB1 LYS A   6      18.600  35.670  32.600  1.00  0.00           H
ATOM     91  HB2 LYS A   6      18.930  34.110  32.120  1.00  0.00           H
ATOM     92  CG  LYS A   6      18.790  35.470  30.400  1.00  0.00           C
ATOM     93  HG1 LYS A   6      19.300  34.810  29.670  1.00  0.00           H
ATOM     94  HG2 LYS A   6      19.230  36.480  30.220  1.00  0.00           H
ATOM     95  CD  LYS A   6      17.280  35.370  30.180  1.00  0.00           C
ATOM     96  HD1 LYS A   6      16.890  34.380  30.520  1.00  0.00           H
ATOM     97  HD2 LYS A   6      16.780  36.140  30.800  1.00  0.00           H
ATOM     98  CE  LYS A   6      16.870  35.620  28.730  1.00  0.00           C
ATOM     99  HE1 LYS A   6      15.790  35.380  28.630  1.00  0.00           H
ATOM    100  HE2 LYS A   6      17.410  34.980  28.010  1.00  0.00           H
ATOM    101  NZ  LYS A   6      17.110  37.010  28.280  1.00  0.00           N
ATOM    102  HZ1 LYS A   6      16.590  37.640  28.910  1.00  0.00           H
ATOM    103  HZ2 LYS A   6      18.140  37.190  28.260  1.00  0.00           H
ATOM    104  HZ3 LYS A   6      16.710  37.230  27.350  1.00  0.00           H
ATOM    105  C   LYS A   6      21.040  36.860  31.930  1.00  0.00           C
ATOM    106  O   LYS A   6      20.310  37.840  32.040  1.00  0.00           O
ATOM    107  N   GLY A   7      22.320  37.050  31.580  1.00  0.00           N
ATOM    108  HN  GLY A   7      22.940  36.270  31.550  1.00  0.00           H
ATOM    109  CA  GLY A   7      23.020  38.250  31.220  1.00  0.00           C
ATOM    110  HA1 GLY A   7      23.930  37.990  30.710  1.00  0.00           H
ATOM    111  HA2 GLY A   7      22.370  38.970  30.750  1.00  0.00           H
ATOM    112  C   GLY A   7      23.460  38.910  32.480  1.00  0.00           C
ATOM    113  O   GLY A   7      22.720  39.280  33.390  1.00  0.00           O
ATOM    114  N   LEU A   8      24.770  39.190  32.570  1.00  0.00           N
ATOM    115  HN  LEU A   8      25.350  38.980  31.780  1.00  0.00           H
ATOM    116  CA  LEU A   8      25.340  39.860  33.700  1.00  0.00           C
ATOM    117  HA  LEU A   8      24.580  40.440  34.200  1.00  0.00           H
ATOM    118  CB  LEU A   8      26.010  39.000  34.790  1.00  0.00           C
ATOM    119  HB1 LEU A   8      26.550  39.640  35.510  1.00  0.00           H
ATOM    120  HB2 LEU A   8      26.770  38.280  34.420  1.00  0.00           H
ATOM    121  CG  LEU A   8      25.110  38.070  35.610  1.00  0.00           C
ATOM    122  HG  LEU A   8      24.550  37.440  34.870  1.00  0.00           H
ATOM    123  CD1 LEU A   8      25.890  37.160  36.570  1.00  0.00           C
ATOM    124 HD11 LEU A   8      25.230  36.540  37.210  1.00  0.00           H
ATOM    125 HD12 LEU A   8      26.490  36.410  36.020  1.00  0.00           H
ATOM    126 HD13 LEU A   8      26.530  37.710  37.280  1.00  0.00           H
ATOM    127  CD2 LEU A   8      24.160  38.920  36.470  1.00  0.00           C
ATOM    128 HD21 LEU A   8      23.360  39.420  35.880  1.00  0.00           H
ATOM    129 HD22 LEU A   8      23.630  38.150  37.070  1.00  0.00           H
ATOM    130 HD23 LEU A   8      24.640  39.640  37.150  1.00  0.00           H
ATOM    131  C   LEU A   8      26.420  40.770  33.220  1.00  0.00           C
ATOM    132  O   LEU A   8      26.890  40.640  32.090  1.00  0.00           O
ATOM    133  N   SER A   9      26.860  41.720  34.060  1.00  0.00           N
ATOM    134  HN  SER A   9      26.330  41.800  34.900  1.00  0.00           H
ATOM    135  CA  SER A   9      28.070  42.480  33.930  1.00  0.00           C
ATOM    136  HA  SER A   9      28.070  42.840  32.910  1.00  0.00           H
ATOM    137  CB  SER A   9      28.060  43.680  34.890  1.00  0.00           C
ATOM    138  HB1 SER A   9      27.120  44.240  34.710  1.00  0.00           H
ATOM    139  HB2 SER A   9      28.850  44.450  34.770  1.00  0.00           H
ATOM    140  OG  SER A   9      28.000  43.320  36.260  1.00  0.00           O
ATOM    141  HG1 SER A   9      27.070  43.190  36.460  1.00  0.00           H
ATOM    142  C   SER A   9      29.390  41.790  33.950  1.00  0.00           C
ATOM    143  O   SER A   9      29.550  40.800  34.670  1.00  0.00           O
ATOM    144  N   LYS A  10      30.310  42.160  33.050  1.00  0.00           N
ATOM    145  HN  LYS A  10      30.100  42.950  32.480  1.00  0.00           H
ATOM    146  CA  LYS A  10      31.550  41.500  32.770  1.00  0.00           C
ATOM    147  HA  LYS A  10      31.470  40.570  32.220  1.00  0.00           H
ATOM    148  CB  LYS A  10      32.340  42.440  31.840  1.00  0.00           C
ATOM    149  HB1 LYS A  10      33.370  42.030  31.820  1.00  0.00           H
ATOM    150  HB2 LYS A  10      32.490  43.460  32.250  1.00  0.00           H
ATOM    151  CG  LYS A  10      31.780  42.490  30.420  1.00  0.00           C
ATOM    152  HG1 LYS A  10      30.840  43.050  30.230  1.00  0.00           H
ATOM    153  HG2 LYS A  10      31.540  41.480  30.020  1.00  0.00           H
ATOM    154  CD  LYS A  10      32.820  43.030  29.430  1.00  0.00           C
ATOM    155  HD1 LYS A  10      32.910  44.110  29.690  1.00  0.00           H
ATOM    156  HD2 LYS A  10      33.750  42.430  29.580  1.00  0.00           H
ATOM    157  CE  LYS A  10      32.360  42.960  27.980  1.00  0.00           C
ATOM    158  HE1 LYS A  10      31.410  43.540  27.980  1.00  0.00           H
ATOM    159  HE2 LYS A  10      32.390  41.910  27.620  1.00  0.00           H
ATOM    160  NZ  LYS A  10      33.320  43.810  27.230  1.00  0.00           N
ATOM    161  HZ1 LYS A  10      34.080  43.130  27.060  1.00  0.00           H
ATOM    162  HZ2 LYS A  10      32.910  44.220  26.370  1.00  0.00           H
ATOM    163  HZ3 LYS A  10      33.720  44.670  27.670  1.00  0.00           H
ATOM    164  C   LYS A  10      32.370  41.180  33.970  1.00  0.00           C
ATOM    165  O   LYS A  10      32.860  40.060  34.110  1.00  0.00           O
ATOM    166  N   ALA A  11      32.590  42.130  34.900  1.00  0.00           N
ATOM    167  HN  ALA A  11      32.320  43.060  34.680  1.00  0.00           H
ATOM    168  CA  ALA A  11      33.330  42.060  36.120  1.00  0.00           C
ATOM    169  HA  ALA A  11      34.330  41.690  36.000  1.00  0.00           H
ATOM    170  CB  ALA A  11      33.380  43.420  36.840  1.00  0.00           C
ATOM    171  HB1 ALA A  11      32.410  43.650  37.330  1.00  0.00           H
ATOM    172  HB2 ALA A  11      34.270  43.520  37.500  1.00  0.00           H
ATOM    173  HB3 ALA A  11      33.520  44.240  36.110  1.00  0.00           H
ATOM    174  C   ALA A  11      32.800  40.960  36.980  1.00  0.00           C
ATOM    175  O   ALA A  11      33.480  40.550  37.920  1.00  0.00           O
ATOM    176  N   LYS A  12      31.570  40.430  36.870  1.00  0.00           N
ATOM    177  HN  LYS A  12      31.030  40.670  36.060  1.00  0.00           H
ATOM    178  CA  LYS A  12      31.070  39.320  37.610  1.00  0.00           C
ATOM    179  HA  LYS A  12      31.560  39.230  38.570  1.00  0.00           H
ATOM    180  CB  LYS A  12      29.550  39.380  37.840  1.00  0.00           C
ATOM    181  HB1 LYS A  12      29.160  38.520  38.410  1.00  0.00           H
ATOM    182  HB2 LYS A  12      29.000  39.400  36.870  1.00  0.00           H
ATOM    183  CG  LYS A  12      29.070  40.710  38.440  1.00  0.00           C
ATOM    184  HG1 LYS A  12      29.080  41.500  37.660  1.00  0.00           H
ATOM    185  HG2 LYS A  12      29.710  41.110  39.260  1.00  0.00           H
ATOM    186  CD  LYS A  12      27.660  40.440  38.960  1.00  0.00           C
ATOM    187  HD1 LYS A  12      27.010  40.200  38.100  1.00  0.00           H
ATOM    188  HD2 LYS A  12      27.760  39.580  39.660  1.00  0.00           H
ATOM    189  CE  LYS A  12      27.110  41.600  39.800  1.00  0.00           C
ATOM    190  HE1 LYS A  12      27.170  42.500  39.150  1.00  0.00           H
ATOM    191  HE2 LYS A  12      27.790  41.740  40.670  1.00  0.00           H
ATOM    192  NZ  LYS A  12      25.750  41.420  40.370  1.00  0.00           N
ATOM    193  HZ1 LYS A  12      25.710  40.500  40.840  1.00  0.00           H
ATOM    194  HZ2 LYS A  12      25.610  42.140  41.100  1.00  0.00           H
ATOM    195  HZ3 LYS A  12      25.070  41.610  39.610  1.00  0.00           H
ATOM    196  C   LYS A  12      31.260  37.960  37.020  1.00  0.00           C
ATOM    197  O   LYS A  12      30.970  36.960  37.680  1.00  0.00           O
ATOM    198  N   GLU A  13      31.660  37.890  35.740  1.00  0.00           N
ATOM    199  HN  GLU A  13      31.840  38.710  35.200  1.00  0.00           H
ATOM    200  CA  GLU A  13      31.900  36.670  35.050  1.00  0.00           C
ATOM    201  HA  GLU A  13      30.990  36.090  35.090  1.00  0.00           H
ATOM    202  CB  GLU A  13      32.330  36.920  33.590  1.00  0.00           C
ATOM    203  HB1 GLU A  13      33.290  37.480  33.600  1.00  0.00           H
ATOM    204  HB2 GLU A  13      31.590  37.640  33.180  1.00  0.00           H
ATOM    205  CG  GLU A  13      32.410  35.670  32.700  1.00  0.00           C
ATOM    206  HG1 GLU A  13      33.140  34.940  33.110  1.00  0.00           H
ATOM    207  HG2 GLU A  13      32.690  35.860  31.640  1.00  0.00           H
ATOM    208  CD  GLU A  13      30.990  35.120  32.660  1.00  0.00           C
ATOM    209  OE1 GLU A  13      30.720  34.070  33.310  1.00  0.00           O
ATOM    210  OE2 GLU A  13      30.080  35.760  32.070  1.00  0.00           O
ATOM    211  C   GLU A  13      32.890  35.750  35.670  1.00  0.00           C
ATOM    212  O   GLU A  13      34.090  36.040  35.640  1.00  0.00           O
ATOM    213  N   GLY A  14      32.440  34.610  36.220  1.00  0.00           N
ATOM    214  HN  GLY A  14      31.440  34.530  36.250  1.00  0.00           H
ATOM    215  CA  GLY A  14      33.230  33.640  36.910  1.00  0.00           C
ATOM    216  HA1 GLY A  14      32.730  32.700  36.730  1.00  0.00           H
ATOM    217  HA2 GLY A  14      34.200  33.630  36.420  1.00  0.00           H
ATOM    218  C   GLY A  14      33.370  33.900  38.370  1.00  0.00           C
ATOM    219  O   GLY A  14      33.540  33.120  39.300  1.00  0.00           O
ATOM    220  N   VAL A  15      33.420  35.200  38.730  1.00  0.00           N
ATOM    221  HN  VAL A  15      33.160  35.830  38.000  1.00  0.00           H
ATOM    222  CA  VAL A  15      33.540  35.790  40.020  1.00  0.00           C
ATOM    223  HA  VAL A  15      34.400  35.440  40.560  1.00  0.00           H
ATOM    224  CB  VAL A  15      33.710  37.280  39.940  1.00  0.00           C
ATOM    225  HB  VAL A  15      32.790  37.850  39.700  1.00  0.00           H
ATOM    226  CG1 VAL A  15      34.300  37.860  41.230  1.00  0.00           C
ATOM    227 HG11 VAL A  15      33.680  37.880  42.150  1.00  0.00           H
ATOM    228 HG12 VAL A  15      35.180  37.290  41.590  1.00  0.00           H
ATOM    229 HG13 VAL A  15      34.580  38.920  41.050  1.00  0.00           H
ATOM    230  CG2 VAL A  15      34.780  37.490  38.860  1.00  0.00           C
ATOM    231 HG21 VAL A  15      35.630  36.770  38.940  1.00  0.00           H
ATOM    232 HG22 VAL A  15      34.350  37.390  37.840  1.00  0.00           H
ATOM    233 HG23 VAL A  15      35.160  38.530  38.970  1.00  0.00           H
ATOM    234  C   VAL A  15      32.380  35.600  40.940  1.00  0.00           C
ATOM    235  O   VAL A  15      32.580  35.480  42.150  1.00  0.00           O
ATOM    236  N   VAL A  16      31.120  35.670  40.480  1.00  0.00           N
ATOM    237  HN  VAL A  16      31.100  36.070  39.570  1.00  0.00           H
ATOM    238  CA  VAL A  16      29.840  35.440  41.080  1.00  0.00           C
ATOM    239  HA  VAL A  16      29.790  36.140  41.910  1.00  0.00           H
ATOM    240  CB  VAL A  16      28.690  35.900  40.230  1.00  0.00           C
ATOM    241  HB  VAL A  16      28.960  36.910  39.850  1.00  0.00           H
ATOM    242  CG1 VAL A  16      28.530  34.970  39.010  1.00  0.00           C
ATOM    243 HG11 VAL A  16      29.330  34.900  38.240  1.00  0.00           H
ATOM    244 HG12 VAL A  16      28.300  33.940  39.350  1.00  0.00           H
ATOM    245 HG13 VAL A  16      27.590  35.260  38.480  1.00  0.00           H
ATOM    246  CG2 VAL A  16      27.440  36.110  41.090  1.00  0.00           C
ATOM    247 HG21 VAL A  16      26.610  36.490  40.450  1.00  0.00           H
ATOM    248 HG22 VAL A  16      27.150  35.150  41.560  1.00  0.00           H
ATOM    249 HG23 VAL A  16      27.660  36.880  41.860  1.00  0.00           H
ATOM    250  C   VAL A  16      29.690  34.050  41.580  1.00  0.00           C
ATOM    251  O   VAL A  16      30.200  33.080  41.020  1.00  0.00           O
ATOM    252  N   ALA A  17      28.970  33.920  42.700  1.00  0.00           N
ATOM    253  HN  ALA A  17      28.500  34.690  43.120  1.00  0.00           H
ATOM    254  CA  ALA A  17      28.720  32.610  43.220  1.00  0.00           C
ATOM    255  HA  ALA A  17      28.790  31.870  42.440  1.00  0.00           H
ATOM    256  CB  ALA A  17      29.640  32.190  44.380  1.00  0.00           C
ATOM    257  HB1 ALA A  17      29.240  31.310  44.920  1.00  0.00           H
ATOM    258  HB2 ALA A  17      30.700  32.000  44.100  1.00  0.00           H
ATOM    259  HB3 ALA A  17      29.760  33.060  45.060  1.00  0.00           H
ATOM    260  C   ALA A  17      27.320  32.570  43.730  1.00  0.00           C
ATOM    261  O   ALA A  17      26.650  33.610  43.710  1.00  0.00           O
ATOM    262  N   ALA A  18      26.850  31.380  44.130  1.00  0.00           N
ATOM    263  HN  ALA A  18      27.390  30.530  44.070  1.00  0.00           H
ATOM    264  CA  ALA A  18      25.580  31.230  44.750  1.00  0.00           C
ATOM    265  HA  ALA A  18      24.890  32.050  44.580  1.00  0.00           H
ATOM    266  CB  ALA A  18      24.960  29.950  44.150  1.00  0.00           C
ATOM    267  HB1 ALA A  18      23.870  29.980  44.340  1.00  0.00           H
ATOM    268  HB2 ALA A  18      24.990  30.030  43.050  1.00  0.00           H
ATOM    269  HB3 ALA A  18      25.390  28.970  44.440  1.00  0.00           H
ATOM    270  C   ALA A  18      25.640  31.070  46.230  1.00  0.00           C
ATOM    271  O   ALA A  18      24.640  30.800  46.910  1.00  0.00           O
ATOM    272  N   ALA A  19      26.770  31.450  46.850  1.00  0.00           N
ATOM    273  HN  ALA A  19      27.420  31.970  46.300  1.00  0.00           H
ATOM    274  CA  ALA A  19      27.080  31.280  48.230  1.00  0.00           C
ATOM    275  HA  ALA A  19      26.250  31.610  48.830  1.00  0.00           H
ATOM    276  CB  ALA A  19      27.450  29.830  48.590  1.00  0.00           C
ATOM    277  HB1 ALA A  19      26.550  29.190  48.470  1.00  0.00           H
ATOM    278  HB2 ALA A  19      28.240  29.430  47.910  1.00  0.00           H
ATOM    279  HB3 ALA A  19      27.800  29.640  49.630  1.00  0.00           H
ATOM    280  C   ALA A  19      28.260  32.160  48.510  1.00  0.00           C
ATOM    281  O   ALA A  19      28.870  32.460  47.490  1.00  0.00           O
ATOM    282  N   GLU A  20      28.700  32.520  49.720  1.00  0.00           N
ATOM    283  HN  GLU A  20      28.320  32.260  50.610  1.00  0.00           H
ATOM    284  CA  GLU A  20      29.950  33.210  49.850  1.00  0.00           C
ATOM    285  HA  GLU A  20      29.830  34.050  49.180  1.00  0.00           H
ATOM    286  CB  GLU A  20      30.020  33.790  51.280  1.00  0.00           C
ATOM    287  HB1 GLU A  20      30.990  34.290  51.480  1.00  0.00           H
ATOM    288  HB2 GLU A  20      30.010  32.920  51.970  1.00  0.00           H
ATOM    289  CG  GLU A  20      28.840  34.680  51.650  1.00  0.00           C
ATOM    290  HG1 GLU A  20      27.940  34.040  51.800  1.00  0.00           H
ATOM    291  HG2 GLU A  20      28.710  35.320  50.750  1.00  0.00           H
ATOM    292  CD  GLU A  20      29.060  35.530  52.890  1.00  0.00           C
ATOM    293  OE1 GLU A  20      30.050  36.310  52.770  1.00  0.00           O
ATOM    294  OE2 GLU A  20      28.310  35.500  53.910  1.00  0.00           O
ATOM    295  C   GLU A  20      31.150  32.380  49.550  1.00  0.00           C
ATOM    296  O   GLU A  20      31.070  31.160  49.410  1.00  0.00           O
ATOM    297  N   LYS A  21      32.320  33.000  49.320  1.00  0.00           N
ATOM    298  HN  LYS A  21      32.280  33.980  49.140  1.00  0.00           H
ATOM    299  CA  LYS A  21      33.580  32.340  49.140  1.00  0.00           C
ATOM    300  HA  LYS A  21      33.480  31.290  49.340  1.00  0.00           H
ATOM    301  CB  LYS A  21      34.100  32.350  47.700  1.00  0.00           C
ATOM    302  HB1 LYS A  21      34.990  31.700  47.610  1.00  0.00           H
ATOM    303  HB2 LYS A  21      34.370  33.410  47.490  1.00  0.00           H
ATOM    304  CG  LYS A  21      33.120  31.880  46.620  1.00  0.00           C
ATOM    305  HG1 LYS A  21      32.110  32.240  46.920  1.00  0.00           H
ATOM    306  HG2 LYS A  21      33.080  30.770  46.720  1.00  0.00           H
ATOM    307  CD  LYS A  21      33.580  32.250  45.210  1.00  0.00           C
ATOM    308  HD1 LYS A  21      34.640  31.910  45.180  1.00  0.00           H
ATOM    309  HD2 LYS A  21      33.020  31.600  44.500  1.00  0.00           H
ATOM    310  CE  LYS A  21      33.630  33.720  44.800  1.00  0.00           C
ATOM    311  HE1 LYS A  21      34.170  34.340  45.540  1.00  0.00           H
ATOM    312  HE2 LYS A  21      32.570  34.060  44.780  1.00  0.00           H
ATOM    313  NZ  LYS A  21      34.310  33.770  43.480  1.00  0.00           N
ATOM    314  HZ1 LYS A  21      33.960  33.000  42.880  1.00  0.00           H
ATOM    315  HZ2 LYS A  21      34.170  34.710  43.060  1.00  0.00           H
ATOM    316  HZ3 LYS A  21      35.340  33.710  43.580  1.00  0.00           H
ATOM    317  C   LYS A  21      34.570  32.790  50.160  1.00  0.00           C
ATOM    318  O   LYS A  21      34.520  33.940  50.590  1.00  0.00           O
ATOM    319  N   THR A  22      35.420  31.840  50.610  1.00  0.00           N
ATOM    320  HN  THR A  22      35.440  30.920  50.250  1.00  0.00           H
ATOM    321  CA  THR A  22      36.510  32.120  51.490  1.00  0.00           C
ATOM    322  HA  THR A  22      36.030  32.590  52.330  1.00  0.00           H
ATOM    323  CB  THR A  22      37.250  30.890  51.920  1.00  0.00           C
ATOM    324  HB  THR A  22      38.310  31.100  52.140  1.00  0.00           H
ATOM    325  OG1 THR A  22      37.160  29.790  51.030  1.00  0.00           O
ATOM    326  HG1 THR A  22      37.780  29.110  51.330  1.00  0.00           H
ATOM    327  CG2 THR A  22      36.620  30.530  53.280  1.00  0.00           C
ATOM    328 HG21 THR A  22      37.020  31.230  54.050  1.00  0.00           H
ATOM    329 HG22 THR A  22      35.510  30.580  53.350  1.00  0.00           H
ATOM    330 HG23 THR A  22      36.870  29.530  53.690  1.00  0.00           H
ATOM    331  C   THR A  22      37.480  33.100  50.910  1.00  0.00           C
ATOM    332  O   THR A  22      37.860  32.980  49.750  1.00  0.00           O
ATOM    333  N   LYS A  23      37.930  34.030  51.770  1.00  0.00           N
ATOM    334  HN  LYS A  23      37.640  34.040  52.730  1.00  0.00           H
ATOM    335  CA  LYS A  23      38.880  35.020  51.380  1.00  0.00           C
ATOM    336  HA  LYS A  23      39.240  34.950  50.360  1.00  0.00           H
ATOM    337  CB  LYS A  23      38.190  36.400  51.490  1.00  0.00           C
ATOM    338  HB1 LYS A  23      38.940  37.210  51.460  1.00  0.00           H
ATOM    339  HB2 LYS A  23      37.530  36.460  52.380  1.00  0.00           H
ATOM    340  CG  LYS A  23      37.180  36.730  50.390  1.00  0.00           C
ATOM    341  HG1 LYS A  23      36.600  35.860  50.030  1.00  0.00           H
ATOM    342  HG2 LYS A  23      37.750  36.910  49.450  1.00  0.00           H
ATOM    343  CD  LYS A  23      36.240  37.890  50.740  1.00  0.00           C
ATOM    344  HD1 LYS A  23      36.740  38.830  51.070  1.00  0.00           H
ATOM    345  HD2 LYS A  23      35.730  38.210  49.810  1.00  0.00           H
ATOM    346  CE  LYS A  23      35.260  37.560  51.870  1.00  0.00           C
ATOM    347  HE1 LYS A  23      35.850  37.400  52.800  1.00  0.00           H
ATOM    348  HE2 LYS A  23      34.730  36.620  51.640  1.00  0.00           H
ATOM    349  NZ  LYS A  23      34.230  38.590  52.100  1.00  0.00           N
ATOM    350  HZ1 LYS A  23      33.740  38.700  51.180  1.00  0.00           H
ATOM    351  HZ2 LYS A  23      33.540  38.440  52.860  1.00  0.00           H
ATOM    352  HZ3 LYS A  23      34.620  39.510  52.410  1.00  0.00           H
ATOM    353  C   LYS A  23      40.030  34.920  52.320  1.00  0.00           C
ATOM    354  O   LYS A  23      39.850  34.540  53.470  1.00  0.00           O
ATOM    355  N   GLN A  24      41.240  35.260  51.840  1.00  0.00           N
ATOM    356  HN  GLN A  24      41.320  35.530  50.880  1.00  0.00           H
ATOM    357  CA  GLN A  24      42.420  35.160  52.640  1.00  0.00           C
ATOM    358  HA  GLN A  24      42.210  35.570  53.620  1.00  0.00           H
ATOM    359  CB  GLN A  24      43.030  33.750  52.760  1.00  0.00           C
ATOM    360  HB1 GLN A  24      43.320  33.430  51.740  1.00  0.00           H
ATOM    361  HB2 GLN A  24      42.230  33.050  53.080  1.00  0.00           H
ATOM    362  CG  GLN A  24      44.190  33.590  53.750  1.00  0.00           C
ATOM    363  HG1 GLN A  24      43.820  33.640  54.800  1.00  0.00           H
ATOM    364  HG2 GLN A  24      44.830  34.440  53.450  1.00  0.00           H
ATOM    365  CD  GLN A  24      44.970  32.280  53.720  1.00  0.00           C
ATOM    366  OE1 GLN A  24      45.950  32.060  54.430  1.00  0.00           O
ATOM    367  NE2 GLN A  24      44.600  31.310  52.850  1.00  0.00           N
ATOM    368 HE21 GLN A  24      43.960  31.650  52.160  1.00  0.00           H
ATOM    369 HE22 GLN A  24      45.060  30.420  52.790  1.00  0.00           H
ATOM    370  C   GLN A  24      43.400  36.180  52.160  1.00  0.00           C
ATOM    371  O   GLN A  24      44.470  35.900  51.630  1.00  0.00           O
ATOM    372  N   GLY A  25      42.970  37.440  52.330  1.00  0.00           N
ATOM    373  HN  GLY A  25      42.130  37.610  52.830  1.00  0.00           H
ATOM    374  CA  GLY A  25      43.580  38.590  51.750  1.00  0.00           C
ATOM    375  HA1 GLY A  25      43.530  38.550  50.670  1.00  0.00           H
ATOM    376  HA2 GLY A  25      43.080  39.480  52.100  1.00  0.00           H
ATOM    377  C   GLY A  25      45.020  38.790  52.080  1.00  0.00           C
ATOM    378  O   GLY A  25      45.800  39.310  51.290  1.00  0.00           O
ATOM    379  N   VAL A  26      45.440  38.480  53.320  1.00  0.00           N
ATOM    380  HN  VAL A  26      44.760  38.130  53.960  1.00  0.00           H
ATOM    381  CA  VAL A  26      46.770  38.470  53.840  1.00  0.00           C
ATOM    382  HA  VAL A  26      47.110  39.500  53.780  1.00  0.00           H
ATOM    383  CB  VAL A  26      46.750  37.960  55.250  1.00  0.00           C
ATOM    384  HB  VAL A  26      47.780  37.770  55.630  1.00  0.00           H
ATOM    385  CG1 VAL A  26      46.120  39.030  56.170  1.00  0.00           C
ATOM    386 HG11 VAL A  26      46.380  38.730  57.210  1.00  0.00           H
ATOM    387 HG12 VAL A  26      46.510  40.060  56.000  1.00  0.00           H
ATOM    388 HG13 VAL A  26      45.050  39.310  56.110  1.00  0.00           H
ATOM    389  CG2 VAL A  26      45.970  36.640  55.400  1.00  0.00           C
ATOM    390 HG21 VAL A  26      45.820  36.470  56.490  1.00  0.00           H
ATOM    391 HG22 VAL A  26      44.960  36.710  54.960  1.00  0.00           H
ATOM    392 HG23 VAL A  26      46.470  35.750  54.960  1.00  0.00           H
ATOM    393  C   VAL A  26      47.820  37.730  53.090  1.00  0.00           C
ATOM    394  O   VAL A  26      49.020  38.000  53.150  1.00  0.00           O
ATOM    395  N   ALA A  27      47.430  36.670  52.360  1.00  0.00           N
ATOM    396  HN  ALA A  27      46.480  36.380  52.330  1.00  0.00           H
ATOM    397  CA  ALA A  27      48.370  35.840  51.680  1.00  0.00           C
ATOM    398  HA  ALA A  27      49.340  35.740  52.150  1.00  0.00           H
ATOM    399  CB  ALA A  27      47.770  34.420  51.590  1.00  0.00           C
ATOM    400  HB1 ALA A  27      46.880  34.340  50.920  1.00  0.00           H
ATOM    401  HB2 ALA A  27      48.430  33.650  51.150  1.00  0.00           H
ATOM    402  HB3 ALA A  27      47.600  34.080  52.630  1.00  0.00           H
ATOM    403  C   ALA A  27      48.540  36.360  50.290  1.00  0.00           C
ATOM    404  O   ALA A  27      49.390  35.820  49.570  1.00  0.00           O
ATOM    405  N   GLU A  28      47.800  37.420  49.940  1.00  0.00           N
ATOM    406  HN  GLU A  28      47.070  37.810  50.490  1.00  0.00           H
ATOM    407  CA  GLU A  28      47.870  38.090  48.680  1.00  0.00           C
ATOM    408  HA  GLU A  28      48.510  37.560  47.990  1.00  0.00           H
ATOM    409  CB  GLU A  28      46.440  38.230  48.110  1.00  0.00           C
ATOM    410  HB1 GLU A  28      46.470  38.800  47.150  1.00  0.00           H
ATOM    411  HB2 GLU A  28      45.800  38.770  48.840  1.00  0.00           H
ATOM    412  CG  GLU A  28      45.930  36.850  47.710  1.00  0.00           C
ATOM    413  HG1 GLU A  28      45.970  36.050  48.490  1.00  0.00           H
ATOM    414  HG2 GLU A  28      46.480  36.320  46.900  1.00  0.00           H
ATOM    415  CD  GLU A  28      44.470  36.990  47.330  1.00  0.00           C
ATOM    416  OE1 GLU A  28      43.760  35.970  47.570  1.00  0.00           O
ATOM    417  OE2 GLU A  28      44.030  38.020  46.760  1.00  0.00           O
ATOM    418  C   GLU A  28      48.340  39.500  48.730  1.00  0.00           C
ATOM    419  O   GLU A  28      49.210  39.860  47.940  1.00  0.00           O
ATOM    420  N   ALA A  29      47.720  40.380  49.540  1.00  0.00           N
ATOM    421  HN  ALA A  29      47.050  40.110  50.230  1.00  0.00           H
ATOM    422  CA  ALA A  29      48.060  41.770  49.620  1.00  0.00           C
ATOM    423  HA  ALA A  29      48.290  42.110  48.620  1.00  0.00           H
ATOM    424  CB  ALA A  29      46.850  42.580  50.100  1.00  0.00           C
ATOM    425  HB1 ALA A  29      45.920  42.240  49.580  1.00  0.00           H
ATOM    426  HB2 ALA A  29      46.730  42.560  51.200  1.00  0.00           H
ATOM    427  HB3 ALA A  29      47.010  43.630  49.790  1.00  0.00           H
ATOM    428  C   ALA A  29      49.280  42.050  50.440  1.00  0.00           C
ATOM    429  O   ALA A  29      49.500  41.350  51.420  1.00  0.00           O
ATOM    430  N   ALA A  30      49.980  43.160  50.160  1.00  0.00           N
ATOM    431  HN  ALA A  30      49.780  43.850  49.470  1.00  0.00           H
ATOM    432  CA  ALA A  30      51.210  43.500  50.820  1.00  0.00           C
ATOM    433  HA  ALA A  30      51.590  42.540  51.140  1.00  0.00           H
ATOM    434  CB  ALA A  30      52.220  44.070  49.810  1.00  0.00           C
ATOM    435  HB1 ALA A  30      53.200  44.420  50.210  1.00  0.00           H
ATOM    436  HB2 ALA A  30      52.320  43.320  49.010  1.00  0.00           H
ATOM    437  HB3 ALA A  30      51.710  44.970  49.400  1.00  0.00           H
ATOM    438  C   ALA A  30      51.040  44.410  51.980  1.00  0.00           C
ATOM    439  O   ALA A  30      51.230  45.630  51.970  1.00  0.00           O
ATOM    440  N   GLY A  31      50.720  43.890  53.180  1.00  0.00           N
ATOM    441  HN  GLY A  31      50.550  42.910  53.220  1.00  0.00           H
ATOM    442  CA  GLY A  31      50.220  44.670  54.270  1.00  0.00           C
ATOM    443  HA1 GLY A  31      50.440  45.710  54.080  1.00  0.00           H
ATOM    444  HA2 GLY A  31      49.160  44.540  54.110  1.00  0.00           H
ATOM    445  C   GLY A  31      50.720  44.260  55.610  1.00  0.00           C
ATOM    446  O   GLY A  31      50.200  44.620  56.660  1.00  0.00           O
ATOM    447  N   LYS A  32      51.790  43.450  55.610  1.00  0.00           N
ATOM    448  HN  LYS A  32      52.310  43.250  54.790  1.00  0.00           H
ATOM    449  CA  LYS A  32      52.410  42.900  56.780  1.00  0.00           C
ATOM    450  HA  LYS A  32      51.670  42.790  57.560  1.00  0.00           H
ATOM    451  CB  LYS A  32      53.030  41.510  56.540  1.00  0.00           C
ATOM    452  HB1 LYS A  32      53.670  41.220  57.400  1.00  0.00           H
ATOM    453  HB2 LYS A  32      53.790  41.640  55.750  1.00  0.00           H
ATOM    454  CG  LYS A  32      52.000  40.430  56.210  1.00  0.00           C
ATOM    455  HG1 LYS A  32      51.530  40.690  55.240  1.00  0.00           H
ATOM    456  HG2 LYS A  32      51.230  40.440  57.010  1.00  0.00           H
ATOM    457  CD  LYS A  32      52.530  38.990  56.160  1.00  0.00           C
ATOM    458  HD1 LYS A  32      53.500  39.050  55.640  1.00  0.00           H
ATOM    459  HD2 LYS A  32      52.590  38.720  57.230  1.00  0.00           H
ATOM    460  CE  LYS A  32      51.640  38.060  55.330  1.00  0.00           C
ATOM    461  HE1 LYS A  32      51.510  38.450  54.300  1.00  0.00           H
ATOM    462  HE2 LYS A  32      50.620  37.970  55.770  1.00  0.00           H
ATOM    463  NZ  LYS A  32      52.160  36.680  55.210  1.00  0.00           N
ATOM    464  HZ1 LYS A  32      51.430  35.960  55.010  1.00  0.00           H
ATOM    465  HZ2 LYS A  32      52.890  36.590  54.470  1.00  0.00           H
ATOM    466  HZ3 LYS A  32      52.660  36.470  56.090  1.00  0.00           H
ATOM    467  C   LYS A  32      53.430  43.830  57.350  1.00  0.00           C
ATOM    468  O   LYS A  32      53.890  44.710  56.620  1.00  0.00           O
ATOM    469  N   THR A  33      53.720  43.750  58.660  1.00  0.00           N
ATOM    470  HN  THR A  33      53.190  43.190  59.290  1.00  0.00           H
ATOM    471  CA  THR A  33      54.510  44.710  59.360  1.00  0.00           C
ATOM    472  HA  THR A  33      54.600  45.700  58.910  1.00  0.00           H
ATOM    473  CB  THR A  33      53.950  44.900  60.730  1.00  0.00           C
ATOM    474  HB  THR A  33      54.660  45.470  61.370  1.00  0.00           H
ATOM    475  OG1 THR A  33      53.440  43.750  61.380  1.00  0.00           O
ATOM    476  HG1 THR A  33      53.990  43.670  62.170  1.00  0.00           H
ATOM    477  CG2 THR A  33      52.750  45.870  60.700  1.00  0.00           C
ATOM    478 HG21 THR A  33      52.940  46.790  60.100  1.00  0.00           H
ATOM    479 HG22 THR A  33      51.850  45.470  60.190  1.00  0.00           H
ATOM    480 HG23 THR A  33      52.530  46.170  61.740  1.00  0.00           H
ATOM    481  C   THR A  33      55.910  44.220  59.540  1.00  0.00           C
ATOM    482  O   THR A  33      56.770  44.970  59.990  1.00  0.00           O
ATOM    483  N   LYS A  34      56.180  42.990  59.080  1.00  0.00           N
ATOM    484  HN  LYS A  34      55.490  42.500  58.560  1.00  0.00           H
ATOM    485  CA  LYS A  34      57.500  42.440  59.170  1.00  0.00           C
ATOM    486  HA  LYS A  34      57.970  42.920  60.010  1.00  0.00           H
ATOM    487  CB  LYS A  34      57.490  40.910  59.390  1.00  0.00           C
ATOM    488  HB1 LYS A  34      58.560  40.630  59.430  1.00  0.00           H
ATOM    489  HB2 LYS A  34      57.020  40.280  58.610  1.00  0.00           H
ATOM    490  CG  LYS A  34      56.800  40.410  60.650  1.00  0.00           C
ATOM    491  HG1 LYS A  34      56.900  39.300  60.740  1.00  0.00           H
ATOM    492  HG2 LYS A  34      55.750  40.770  60.610  1.00  0.00           H
ATOM    493  CD  LYS A  34      57.600  40.830  61.890  1.00  0.00           C
ATOM    494  HD1 LYS A  34      58.650  40.540  61.660  1.00  0.00           H
ATOM    495  HD2 LYS A  34      57.540  41.930  61.930  1.00  0.00           H
ATOM    496  CE  LYS A  34      57.280  40.060  63.170  1.00  0.00           C
ATOM    497  HE1 LYS A  34      57.290  38.950  63.050  1.00  0.00           H
ATOM    498  HE2 LYS A  34      56.250  40.410  63.360  1.00  0.00           H
ATOM    499  NZ  LYS A  34      58.130  40.400  64.330  1.00  0.00           N
ATOM    500  HZ1 LYS A  34      58.050  39.780  65.170  1.00  0.00           H
ATOM    501  HZ2 LYS A  34      59.130  40.460  64.050  1.00  0.00           H
ATOM    502  HZ3 LYS A  34      57.850  41.370  64.590  1.00  0.00           H
ATOM    503  C   LYS A  34      58.120  42.700  57.840  1.00  0.00           C
ATOM    504  O   LYS A  34      57.570  42.260  56.840  1.00  0.00           O
ATOM    505  N   GLU A  35      59.290  43.370  57.810  1.00  0.00           N
ATOM    506  HN  GLU A  35      59.800  43.660  58.610  1.00  0.00           H
ATOM    507  CA  GLU A  35      60.010  43.480  56.580  1.00  0.00           C
ATOM    508  HA  GLU A  35      59.390  43.930  55.830  1.00  0.00           H
ATOM    509  CB  GLU A  35      61.210  44.420  56.780  1.00  0.00           C
ATOM    510  HB1 GLU A  35      61.760  44.320  55.820  1.00  0.00           H
ATOM    511  HB2 GLU A  35      61.830  43.950  57.570  1.00  0.00           H
ATOM    512  CG  GLU A  35      60.820  45.890  56.960  1.00  0.00           C
ATOM    513  HG1 GLU A  35      60.080  46.140  57.750  1.00  0.00           H
ATOM    514  HG2 GLU A  35      60.360  46.260  56.020  1.00  0.00           H
ATOM    515  CD  GLU A  35      62.000  46.780  57.320  1.00  0.00           C
ATOM    516  OE1 GLU A  35      62.380  47.690  56.530  1.00  0.00           O
ATOM    517  OE2 GLU A  35      62.500  46.660  58.470  1.00  0.00           O
ATOM    518  C   GLU A  35      60.410  42.210  55.920  1.00  0.00           C
ATOM    519  O   GLU A  35      60.970  41.300  56.520  1.00  0.00           O
ATOM    520  N   GLY A  36      60.290  42.160  54.580  1.00  0.00           N
ATOM    521  HN  GLY A  36      60.120  43.030  54.110  1.00  0.00           H
ATOM    522  CA  GLY A  36      60.400  40.950  53.830  1.00  0.00           C
ATOM    523  HA1 GLY A  36      61.140  41.090  53.050  1.00  0.00           H
ATOM    524  HA2 GLY A  36      60.580  40.160  54.540  1.00  0.00           H
ATOM    525  C   GLY A  36      59.050  40.690  53.240  1.00  0.00           C
ATOM    526  O   GLY A  36      58.300  41.610  52.900  1.00  0.00           O
ATOM    527  N   VAL A  37      58.700  39.410  53.030  1.00  0.00           N
ATOM    528  HN  VAL A  37      59.290  38.650  53.280  1.00  0.00           H
ATOM    529  CA  VAL A  37      57.500  38.950  52.400  1.00  0.00           C
ATOM    530  HA  VAL A  37      57.660  39.200  51.370  1.00  0.00           H
ATOM    531  CB  VAL A  37      57.340  37.460  52.480  1.00  0.00           C
ATOM    532  HB  VAL A  37      56.380  37.180  51.990  1.00  0.00           H
ATOM    533  CG1 VAL A  37      58.380  36.690  51.660  1.00  0.00           C
ATOM    534 HG11 VAL A  37      58.410  36.980  50.590  1.00  0.00           H
ATOM    535 HG12 VAL A  37      59.410  36.980  51.950  1.00  0.00           H
ATOM    536 HG13 VAL A  37      58.280  35.590  51.790  1.00  0.00           H
ATOM    537  CG2 VAL A  37      57.320  36.910  53.920  1.00  0.00           C
ATOM    538 HG21 VAL A  37      57.090  35.830  54.000  1.00  0.00           H
ATOM    539 HG22 VAL A  37      58.220  37.230  54.470  1.00  0.00           H
ATOM    540 HG23 VAL A  37      56.600  37.470  54.560  1.00  0.00           H
ATOM    541  C   VAL A  37      56.230  39.620  52.780  1.00  0.00           C
ATOM    542  O   VAL A  37      55.820  39.820  53.920  1.00  0.00           O
ATOM    543  N   LEU A  38      55.490  40.070  51.750  1.00  0.00           N
ATOM    544  HN  LEU A  38      55.750  39.930  50.800  1.00  0.00           H
ATOM    545  CA  LEU A  38      54.280  40.820  51.880  1.00  0.00           C
ATOM    546  HA  LEU A  38      54.090  41.260  50.910  1.00  0.00           H
ATOM    547  CB  LEU A  38      53.030  39.940  52.090  1.00  0.00           C
ATOM    548  HB1 LEU A  38      52.060  40.460  52.200  1.00  0.00           H
ATOM    549  HB2 LEU A  38      53.260  39.310  52.980  1.00  0.00           H
ATOM    550  CG  LEU A  38      52.770  38.970  50.930  1.00  0.00           C
ATOM    551  HG  LEU A  38      53.720  38.410  50.780  1.00  0.00           H
ATOM    552  CD1 LEU A  38      51.720  37.890  51.240  1.00  0.00           C
ATOM    553 HD11 LEU A  38      51.980  37.340  52.170  1.00  0.00           H
ATOM    554 HD12 LEU A  38      50.750  38.430  51.360  1.00  0.00           H
ATOM    555 HD13 LEU A  38      51.420  37.150  50.470  1.00  0.00           H
ATOM    556  CD2 LEU A  38      52.390  39.700  49.630  1.00  0.00           C
ATOM    557 HD21 LEU A  38      53.130  40.480  49.340  1.00  0.00           H
ATOM    558 HD22 LEU A  38      52.280  38.960  48.800  1.00  0.00           H
ATOM    559 HD23 LEU A  38      51.420  40.250  49.620  1.00  0.00           H
ATOM    560  C   LEU A  38      54.270  42.040  52.730  1.00  0.00           C
ATOM    561  O   LEU A  38      53.230  42.390  53.290  1.00  0.00           O
ATOM    562  N   TYR A  39      55.370  42.780  52.890  1.00  0.00           N
ATOM    563  HN  TYR A  39      56.240  42.400  52.580  1.00  0.00           H
ATOM    564  CA  TYR A  39      55.460  44.000  53.630  1.00  0.00           C
ATOM    565  HA  TYR A  39      55.180  43.860  54.670  1.00  0.00           H
ATOM    566  CB  TYR A  39      56.980  44.210  53.750  1.00  0.00           C
ATOM    567  HB1 TYR A  39      57.400  44.320  52.720  1.00  0.00           H
ATOM    568  HB2 TYR A  39      57.470  43.300  54.140  1.00  0.00           H
ATOM    569  CG  TYR A  39      57.470  45.390  54.510  1.00  0.00           C
ATOM    570  CD1 TYR A  39      58.190  46.420  53.950  1.00  0.00           C
ATOM    571  HD1 TYR A  39      58.460  46.520  52.910  1.00  0.00           H
ATOM    572  CE1 TYR A  39      58.470  47.530  54.720  1.00  0.00           C
ATOM    573  HE1 TYR A  39      59.130  48.270  54.300  1.00  0.00           H
ATOM    574  CZ  TYR A  39      58.140  47.590  56.050  1.00  0.00           C
ATOM    575  OH  TYR A  39      58.470  48.690  56.870  1.00  0.00           O
ATOM    576  HH  TYR A  39      58.080  48.630  57.750  1.00  0.00           H
ATOM    577  CD2 TYR A  39      57.150  45.470  55.850  1.00  0.00           C
ATOM    578  HD2 TYR A  39      56.550  44.700  56.310  1.00  0.00           H
ATOM    579  CE2 TYR A  39      57.570  46.490  56.670  1.00  0.00           C
ATOM    580  HE2 TYR A  39      57.490  46.580  57.740  1.00  0.00           H
ATOM    581  C   TYR A  39      54.620  45.150  53.180  1.00  0.00           C
ATOM    582  O   TYR A  39      54.350  45.370  52.000  1.00  0.00           O
ATOM    583  N   VAL A  40      54.240  46.040  54.100  1.00  0.00           N
ATOM    584  HN  VAL A  40      54.540  45.900  55.040  1.00  0.00           H
ATOM    585  CA  VAL A  40      53.400  47.190  53.900  1.00  0.00           C
ATOM    586  HA  VAL A  40      52.620  47.030  53.180  1.00  0.00           H
ATOM    587  CB  VAL A  40      52.670  47.500  55.170  1.00  0.00           C
ATOM    588  HB  VAL A  40      52.170  46.610  55.600  1.00  0.00           H
ATOM    589  CG1 VAL A  40      53.630  48.110  56.210  1.00  0.00           C
ATOM    590 HG11 VAL A  40      53.970  49.090  55.820  1.00  0.00           H
ATOM    591 HG12 VAL A  40      53.210  48.130  57.240  1.00  0.00           H
ATOM    592 HG13 VAL A  40      54.540  47.470  56.240  1.00  0.00           H
ATOM    593  CG2 VAL A  40      51.570  48.560  54.990  1.00  0.00           C
ATOM    594 HG21 VAL A  40      51.050  48.750  55.960  1.00  0.00           H
ATOM    595 HG22 VAL A  40      51.980  49.540  54.670  1.00  0.00           H
ATOM    596 HG23 VAL A  40      50.760  48.180  54.330  1.00  0.00           H
ATOM    597  C   VAL A  40      54.120  48.350  53.290  1.00  0.00           C
ATOM    598  O   VAL A  40      53.560  49.280  52.710  1.00  0.00           O
ATOM    599  N   GLY A  41      55.460  48.330  53.330  1.00  0.00           N
ATOM    600  HN  GLY A  41      55.950  47.590  53.780  1.00  0.00           H
ATOM    601  CA  GLY A  41      56.240  49.300  52.630  1.00  0.00           C
ATOM    602  HA1 GLY A  41      57.190  48.910  52.300  1.00  0.00           H
ATOM    603  HA2 GLY A  41      55.670  49.560  51.740  1.00  0.00           H
ATOM    604  C   GLY A  41      56.490  50.590  53.340  1.00  0.00           C
ATOM    605  O   GLY A  41      57.630  51.050  53.360  1.00  0.00           O
ATOM    606  N   SER A  42      55.480  51.240  53.950  1.00  0.00           N
ATOM    607  HN  SER A  42      54.610  50.940  53.580  1.00  0.00           H
ATOM    608  CA  SER A  42      55.580  52.290  54.920  1.00  0.00           C
ATOM    609  HA  SER A  42      56.310  53.000  54.570  1.00  0.00           H
ATOM    610  CB  SER A  42      54.210  52.860  55.310  1.00  0.00           C
ATOM    611  HB1 SER A  42      54.290  53.660  56.080  1.00  0.00           H
ATOM    612  HB2 SER A  42      53.490  52.100  55.700  1.00  0.00           H
ATOM    613  OG  SER A  42      53.690  53.470  54.140  1.00  0.00           O
ATOM    614  HG1 SER A  42      53.100  52.900  53.640  1.00  0.00           H
ATOM    615  C   SER A  42      56.220  51.810  56.170  1.00  0.00           C
ATOM    616  O   SER A  42      55.890  50.770  56.760  1.00  0.00           O
ATOM    617  N   LYS A  43      57.190  52.590  56.660  1.00  0.00           N
ATOM    618  HN  LYS A  43      57.380  53.480  56.260  1.00  0.00           H
ATOM    619  CA  LYS A  43      57.800  52.410  57.940  1.00  0.00           C
ATOM    620  HA  LYS A  43      57.250  51.610  58.410  1.00  0.00           H
ATOM    621  CB  LYS A  43      59.300  52.100  57.750  1.00  0.00           C
ATOM    622  HB1 LYS A  43      59.960  52.890  57.340  1.00  0.00           H
ATOM    623  HB2 LYS A  43      59.220  51.260  57.020  1.00  0.00           H
ATOM    624  CG  LYS A  43      60.000  51.430  58.930  1.00  0.00           C
ATOM    625  HG1 LYS A  43      59.520  50.630  59.540  1.00  0.00           H
ATOM    626  HG2 LYS A  43      60.090  52.260  59.660  1.00  0.00           H
ATOM    627  CD  LYS A  43      61.330  50.860  58.440  1.00  0.00           C
ATOM    628  HD1 LYS A  43      61.050  49.970  57.830  1.00  0.00           H
ATOM    629  HD2 LYS A  43      61.900  51.600  57.850  1.00  0.00           H
ATOM    630  CE  LYS A  43      62.230  50.150  59.450  1.00  0.00           C
ATOM    631  HE1 LYS A  43      61.640  49.520  60.150  1.00  0.00           H
ATOM    632  HE2 LYS A  43      62.850  50.820  60.080  1.00  0.00           H
ATOM    633  NZ  LYS A  43      63.070  49.190  58.710  1.00  0.00           N
ATOM    634  HZ1 LYS A  43      63.930  49.060  59.280  1.00  0.00           H
ATOM    635  HZ2 LYS A  43      62.670  48.230  58.600  1.00  0.00           H
ATOM    636  HZ3 LYS A  43      63.380  49.450  57.750  1.00  0.00           H
ATOM    637  C   LYS A  43      57.560  53.690  58.660  1.00  0.00           C
ATOM    638  O   LYS A  43      57.200  54.700  58.060  1.00  0.00           O
ATOM    639  N   THR A  44      57.700  53.790  60.000  1.00  0.00           N
ATOM    640  HN  THR A  44      58.120  53.000  60.430  1.00  0.00           H
ATOM    641  CA  THR A  44      57.270  54.900  60.780  1.00  0.00           C
ATOM    642  HA  THR A  44      56.500  55.350  60.160  1.00  0.00           H
ATOM    643  CB  THR A  44      56.660  54.590  62.110  1.00  0.00           C
ATOM    644  HB  THR A  44      56.180  55.480  62.570  1.00  0.00           H
ATOM    645  OG1 THR A  44      57.500  53.880  63.010  1.00  0.00           O
ATOM    646  HG1 THR A  44      56.960  53.790  63.790  1.00  0.00           H
ATOM    647  CG2 THR A  44      55.430  53.710  61.840  1.00  0.00           C
ATOM    648 HG21 THR A  44      55.680  52.730  61.400  1.00  0.00           H
ATOM    649 HG22 THR A  44      55.010  53.530  62.850  1.00  0.00           H
ATOM    650 HG23 THR A  44      54.690  54.190  61.160  1.00  0.00           H
ATOM    651  C   THR A  44      58.340  55.920  60.990  1.00  0.00           C
ATOM    652  O   THR A  44      59.530  55.630  61.050  1.00  0.00           O
ATOM    653  N   LYS A  45      58.030  57.220  61.100  1.00  0.00           N
ATOM    654  HN  LYS A  45      57.110  57.580  60.960  1.00  0.00           H
ATOM    655  CA  LYS A  45      58.940  58.260  61.480  1.00  0.00           C
ATOM    656  HA  LYS A  45      59.650  58.270  60.660  1.00  0.00           H
ATOM    657  CB  LYS A  45      58.200  59.610  61.460  1.00  0.00           C
ATOM    658  HB1 LYS A  45      57.510  59.520  62.320  1.00  0.00           H
ATOM    659  HB2 LYS A  45      57.580  59.710  60.550  1.00  0.00           H
ATOM    660  CG  LYS A  45      59.090  60.830  61.720  1.00  0.00           C
ATOM    661  HG1 LYS A  45      59.590  60.660  62.700  1.00  0.00           H
ATOM    662  HG2 LYS A  45      58.410  61.680  61.930  1.00  0.00           H
ATOM    663  CD  LYS A  45      60.160  61.190  60.690  1.00  0.00           C
ATOM    664  HD1 LYS A  45      60.500  62.240  60.820  1.00  0.00           H
ATOM    665  HD2 LYS A  45      60.990  60.460  60.590  1.00  0.00           H
ATOM    666  CE  LYS A  45      59.600  61.230  59.270  1.00  0.00           C
ATOM    667  HE1 LYS A  45      58.610  61.740  59.320  1.00  0.00           H
ATOM    668  HE2 LYS A  45      59.480  60.170  58.950  1.00  0.00           H
ATOM    669  NZ  LYS A  45      60.470  61.950  58.310  1.00  0.00           N
ATOM    670  HZ1 LYS A  45      61.460  61.680  58.160  1.00  0.00           H
ATOM    671  HZ2 LYS A  45      59.970  61.800  57.400  1.00  0.00           H
ATOM    672  HZ3 LYS A  45      60.460  62.970  58.510  1.00  0.00           H
ATOM    673  C   LYS A  45      59.730  58.060  62.720  1.00  0.00           C
ATOM    674  O   LYS A  45      59.210  58.180  63.830  1.00  0.00           O
ATOM    675  N   GLU A  46      61.030  57.740  62.550  1.00  0.00           N
ATOM    676  HN  GLU A  46      61.390  57.740  61.620  1.00  0.00           H
ATOM    677  CA  GLU A  46      61.990  57.420  63.560  1.00  0.00           C
ATOM    678  HA  GLU A  46      62.940  57.280  63.080  1.00  0.00           H
ATOM    679  CB  GLU A  46      62.220  58.500  64.630  1.00  0.00           C
ATOM    680  HB1 GLU A  46      62.930  58.030  65.350  1.00  0.00           H
ATOM    681  HB2 GLU A  46      61.220  58.690  65.090  1.00  0.00           H
ATOM    682  CG  GLU A  46      62.830  59.710  63.920  1.00  0.00           C
ATOM    683  HG1 GLU A  46      62.900  59.680  62.820  1.00  0.00           H
ATOM    684  HG2 GLU A  46      63.910  59.640  64.190  1.00  0.00           H
ATOM    685  CD  GLU A  46      62.300  61.100  64.260  1.00  0.00           C
ATOM    686  OE1 GLU A  46      62.750  62.060  63.580  1.00  0.00           O
ATOM    687  OE2 GLU A  46      61.450  61.250  65.170  1.00  0.00           O
ATOM    688  C   GLU A  46      61.790  56.050  64.110  1.00  0.00           C
ATOM    689  O   GLU A  46      62.470  55.660  65.050  1.00  0.00           O
ATOM    690  N   GLY A  47      60.880  55.200  63.610  1.00  0.00           N
ATOM    691  HN  GLY A  47      60.450  55.330  62.720  1.00  0.00           H
ATOM    692  CA  GLY A  47      60.380  54.110  64.390  1.00  0.00           C
ATOM    693  HA1 GLY A  47      59.720  53.500  63.790  1.00  0.00           H
ATOM    694  HA2 GLY A  47      61.300  53.620  64.680  1.00  0.00           H
ATOM    695  C   GLY A  47      59.590  54.330  65.630  1.00  0.00           C
ATOM    696  O   GLY A  47      59.780  53.640  66.630  1.00  0.00           O
ATOM    697  N   VAL A  48      58.680  55.330  65.630  1.00  0.00           N
ATOM    698  HN  VAL A  48      58.570  55.970  64.880  1.00  0.00           H
ATOM    699  CA  VAL A  48      57.700  55.380  66.660  1.00  0.00           C
ATOM    700  HA  VAL A  48      58.160  55.070  67.590  1.00  0.00           H
ATOM    701  CB  VAL A  48      57.100  56.740  66.830  1.00  0.00           C
ATOM    702  HB  VAL A  48      56.640  57.020  65.860  1.00  0.00           H
ATOM    703  CG1 VAL A  48      56.030  56.660  67.940  1.00  0.00           C
ATOM    704 HG11 VAL A  48      55.600  57.680  67.980  1.00  0.00           H
ATOM    705 HG12 VAL A  48      55.230  55.950  67.650  1.00  0.00           H
ATOM    706 HG13 VAL A  48      56.510  56.370  68.910  1.00  0.00           H
ATOM    707  CG2 VAL A  48      58.180  57.770  67.170  1.00  0.00           C
ATOM    708 HG21 VAL A  48      58.950  57.790  66.370  1.00  0.00           H
ATOM    709 HG22 VAL A  48      57.810  58.780  67.470  1.00  0.00           H
ATOM    710 HG23 VAL A  48      58.810  57.430  68.020  1.00  0.00           H
ATOM    711  C   VAL A  48      56.690  54.310  66.380  1.00  0.00           C
ATOM    712  O   VAL A  48      56.040  54.380  65.330  1.00  0.00           O
ATOM    713  N   VAL A  49      56.520  53.340  67.290  1.00  0.00           N
ATOM    714  HN  VAL A  49      57.040  53.300  68.140  1.00  0.00           H
ATOM    715  CA  VAL A  49      55.560  52.280  67.250  1.00  0.00           C
ATOM    716  HA  VAL A  49      54.800  52.560  66.540  1.00  0.00           H
ATOM    717  CB  VAL A  49      56.160  51.010  66.710  1.00  0.00           C
ATOM    718  HB  VAL A  49      55.390  50.210  66.790  1.00  0.00           H
ATOM    719  CG1 VAL A  49      56.470  51.060  65.210  1.00  0.00           C
ATOM    720 HG11 VAL A  49      57.270  50.300  65.060  1.00  0.00           H
ATOM    721 HG12 VAL A  49      55.550  50.950  64.590  1.00  0.00           H
ATOM    722 HG13 VAL A  49      56.880  52.050  64.910  1.00  0.00           H
ATOM    723  CG2 VAL A  49      57.430  50.700  67.520  1.00  0.00           C
ATOM    724 HG21 VAL A  49      58.170  51.520  67.440  1.00  0.00           H
ATOM    725 HG22 VAL A  49      57.180  50.520  68.590  1.00  0.00           H
ATOM    726 HG23 VAL A  49      57.970  49.800  67.170  1.00  0.00           H
ATOM    727  C   VAL A  49      54.800  51.970  68.490  1.00  0.00           C
ATOM    728  O   VAL A  49      53.670  51.500  68.540  1.00  0.00           O
ATOM    729  N   HIS A  50      55.450  52.260  69.630  1.00  0.00           N
ATOM    730  HN  HIS A  50      56.390  52.590  69.600  1.00  0.00           H
ATOM    731  CA  HIS A  50      54.780  52.100  70.880  1.00  0.00           C
ATOM    732  HA  HIS A  50      54.090  51.270  70.950  1.00  0.00           H
ATOM    733  CB  HIS A  50      55.730  51.660  72.010  1.00  0.00           C
ATOM    734  HB1 HIS A  50      55.210  51.530  72.980  1.00  0.00           H
ATOM    735  HB2 HIS A  50      56.670  52.260  72.080  1.00  0.00           H
ATOM    736  ND1 HIS A  50      55.500  49.150  71.940  1.00  0.00           N
ATOM    737  CG  HIS A  50      56.220  50.290  71.660  1.00  0.00           C
ATOM    738  CE1 HIS A  50      56.250  48.150  71.510  1.00  0.00           C
ATOM    739  HE1 HIS A  50      55.790  47.170  71.510  1.00  0.00           H
ATOM    740  NE2 HIS A  50      57.430  48.590  70.990  1.00  0.00           N
ATOM    741  HE2 HIS A  50      58.060  48.000  70.490  1.00  0.00           H
ATOM    742  CD2 HIS A  50      57.430  49.970  71.120  1.00  0.00           C
ATOM    743  HD2 HIS A  50      58.290  50.590  70.890  1.00  0.00           H
ATOM    744  C   HIS A  50      54.080  53.310  71.390  1.00  0.00           C
ATOM    745  O   HIS A  50      54.610  54.180  72.070  1.00  0.00           O
ATOM    746  N   GLY A  51      52.810  53.510  70.970  1.00  0.00           N
ATOM    747  HN  GLY A  51      52.360  52.860  70.360  1.00  0.00           H
ATOM    748  CA  GLY A  51      52.070  54.620  71.470  1.00  0.00           C
ATOM    749  HA1 GLY A  51      52.360  54.950  72.450  1.00  0.00           H
ATOM    750  HA2 GLY A  51      51.960  55.420  70.750  1.00  0.00           H
ATOM    751  C   GLY A  51      50.610  54.370  71.660  1.00  0.00           C
ATOM    752  O   GLY A  51      50.130  53.240  71.720  1.00  0.00           O
ATOM    753  N   VAL A  52      49.820  55.450  71.750  1.00  0.00           N
ATOM    754  HN  VAL A  52      50.270  56.330  71.590  1.00  0.00           H
ATOM    755  CA  VAL A  52      48.450  55.400  72.170  1.00  0.00           C
ATOM    756  HA  VAL A  52      48.110  54.400  72.390  1.00  0.00           H
ATOM    757  CB  VAL A  52      48.210  56.210  73.410  1.00  0.00           C
ATOM    758  HB  VAL A  52      48.350  57.300  73.290  1.00  0.00           H
ATOM    759  CG1 VAL A  52      46.860  55.760  74.010  1.00  0.00           C
ATOM    760 HG11 VAL A  52      46.830  54.650  74.080  1.00  0.00           H
ATOM    761 HG12 VAL A  52      46.670  56.090  75.050  1.00  0.00           H
ATOM    762 HG13 VAL A  52      46.030  56.220  73.430  1.00  0.00           H
ATOM    763  CG2 VAL A  52      49.220  55.870  74.520  1.00  0.00           C
ATOM    764 HG21 VAL A  52      50.220  56.200  74.170  1.00  0.00           H
ATOM    765 HG22 VAL A  52      48.910  56.340  75.480  1.00  0.00           H
ATOM    766 HG23 VAL A  52      49.330  54.800  74.800  1.00  0.00           H
ATOM    767  C   VAL A  52      47.540  55.910  71.110  1.00  0.00           C
ATOM    768  O   VAL A  52      47.740  56.940  70.470  1.00  0.00           O
ATOM    769  N   ALA A  53      46.500  55.120  70.810  1.00  0.00           N
ATOM    770  HN  ALA A  53      46.570  54.180  71.160  1.00  0.00           H
ATOM    771  CA  ALA A  53      45.540  55.440  69.800  1.00  0.00           C
ATOM    772  HA  ALA A  53      46.000  55.980  68.990  1.00  0.00           H
ATOM    773  CB  ALA A  53      44.830  54.210  69.190  1.00  0.00           C
ATOM    774  HB1 ALA A  53      45.590  53.690  68.570  1.00  0.00           H
ATOM    775  HB2 ALA A  53      44.430  53.570  70.000  1.00  0.00           H
ATOM    776  HB3 ALA A  53      43.960  54.560  68.600  1.00  0.00           H
ATOM    777  C   ALA A  53      44.570  56.460  70.290  1.00  0.00           C
ATOM    778  O   ALA A  53      44.150  56.610  71.430  1.00  0.00           O
ATOM    779  N   THR A  54      44.060  57.160  69.250  1.00  0.00           N
ATOM    780  HN  THR A  54      44.290  56.900  68.310  1.00  0.00           H
ATOM    781  CA  THR A  54      43.140  58.250  69.290  1.00  0.00           C
ATOM    782  HA  THR A  54      43.210  58.750  70.250  1.00  0.00           H
ATOM    783  CB  THR A  54      43.520  59.280  68.280  1.00  0.00           C
ATOM    784  HB  THR A  54      42.710  60.020  68.120  1.00  0.00           H
ATOM    785  OG1 THR A  54      43.660  58.660  67.010  1.00  0.00           O
ATOM    786  HG1 THR A  54      44.320  59.180  66.550  1.00  0.00           H
ATOM    787  CG2 THR A  54      44.910  59.900  68.500  1.00  0.00           C
ATOM    788 HG21 THR A  54      45.660  59.090  68.600  1.00  0.00           H
ATOM    789 HG22 THR A  54      45.200  60.660  67.730  1.00  0.00           H
ATOM    790 HG23 THR A  54      44.880  60.510  69.430  1.00  0.00           H
ATOM    791  C   THR A  54      41.710  57.870  69.120  1.00  0.00           C
ATOM    792  O   THR A  54      41.390  56.730  68.770  1.00  0.00           O
ATOM    793  N   VAL A  55      40.830  58.830  69.450  1.00  0.00           N
ATOM    794  HN  VAL A  55      41.140  59.630  69.960  1.00  0.00           H
ATOM    795  CA  VAL A  55      39.430  58.880  69.180  1.00  0.00           C
ATOM    796  HA  VAL A  55      38.930  58.390  70.000  1.00  0.00           H
ATOM    797  CB  VAL A  55      38.970  60.300  69.330  1.00  0.00           C
ATOM    798  HB  VAL A  55      37.880  60.280  69.110  1.00  0.00           H
ATOM    799  CG1 VAL A  55      39.190  60.810  70.770  1.00  0.00           C
ATOM    800 HG11 VAL A  55      40.240  60.910  71.100  1.00  0.00           H
ATOM    801 HG12 VAL A  55      38.740  61.800  71.000  1.00  0.00           H
ATOM    802 HG13 VAL A  55      38.760  60.000  71.400  1.00  0.00           H
ATOM    803  CG2 VAL A  55      39.580  61.250  68.290  1.00  0.00           C
ATOM    804 HG21 VAL A  55      40.620  61.450  68.620  1.00  0.00           H
ATOM    805 HG22 VAL A  55      39.540  60.820  67.260  1.00  0.00           H
ATOM    806 HG23 VAL A  55      39.140  62.270  68.260  1.00  0.00           H
ATOM    807  C   VAL A  55      39.050  58.140  67.950  1.00  0.00           C
ATOM    808  O   VAL A  55      39.780  58.100  66.960  1.00  0.00           O
ATOM    809  N   ALA A  56      37.920  57.390  67.960  1.00  0.00           N
ATOM    810  HN  ALA A  56      37.370  57.220  68.770  1.00  0.00           H
ATOM    811  CA  ALA A  56      37.460  56.610  66.860  1.00  0.00           C
ATOM    812  HA  ALA A  56      38.270  56.020  66.460  1.00  0.00           H
ATOM    813  CB  ALA A  56      36.330  55.690  67.340  1.00  0.00           C
ATOM    814  HB1 ALA A  56      35.420  56.310  67.450  1.00  0.00           H
ATOM    815  HB2 ALA A  56      36.220  54.950  66.520  1.00  0.00           H
ATOM    816  HB3 ALA A  56      36.590  55.180  68.290  1.00  0.00           H
ATOM    817  C   ALA A  56      37.070  57.410  65.660  1.00  0.00           C
ATOM    818  O   ALA A  56      36.600  58.540  65.690  1.00  0.00           O
ATOM    819  N   GLU A  57      37.390  56.800  64.500  1.00  0.00           N
ATOM    820  HN  GLU A  57      37.820  55.900  64.380  1.00  0.00           H
ATOM    821  CA  GLU A  57      37.140  57.410  63.230  1.00  0.00           C
ATOM    822  HA  GLU A  57      37.550  58.400  63.120  1.00  0.00           H
ATOM    823  CB  GLU A  57      37.860  56.620  62.130  1.00  0.00           C
ATOM    824  HB1 GLU A  57      37.650  57.250  61.240  1.00  0.00           H
ATOM    825  HB2 GLU A  57      37.350  55.640  62.050  1.00  0.00           H
ATOM    826  CG  GLU A  57      39.370  56.530  62.350  1.00  0.00           C
ATOM    827  HG1 GLU A  57      39.670  55.880  63.200  1.00  0.00           H
ATOM    828  HG2 GLU A  57      39.750  57.560  62.550  1.00  0.00           H
ATOM    829  CD  GLU A  57      40.120  56.120  61.100  1.00  0.00           C
ATOM    830  OE1 GLU A  57      41.380  56.260  61.100  1.00  0.00           O
ATOM    831  OE2 GLU A  57      39.440  55.630  60.150  1.00  0.00           O
ATOM    832  C   GLU A  57      35.680  57.500  62.940  1.00  0.00           C
ATOM    833  O   GLU A  57      35.180  58.470  62.360  1.00  0.00           O
ATOM    834  N   LYS A  58      34.950  56.510  63.480  1.00  0.00           N
ATOM    835  HN  LYS A  58      35.430  55.790  63.970  1.00  0.00           H
ATOM    836  CA  LYS A  58      33.530  56.400  63.340  1.00  0.00           C
ATOM    837  HA  LYS A  58      33.120  57.280  62.850  1.00  0.00           H
ATOM    838  CB  LYS A  58      33.180  55.190  62.470  1.00  0.00           C
ATOM    839  HB1 LYS A  58      32.100  54.940  62.550  1.00  0.00           H
ATOM    840  HB2 LYS A  58      33.870  54.400  62.840  1.00  0.00           H
ATOM    841  CG  LYS A  58      33.490  55.440  60.990  1.00  0.00           C
ATOM    842  HG1 LYS A  58      34.520  55.860  60.910  1.00  0.00           H
ATOM    843  HG2 LYS A  58      32.900  56.270  60.540  1.00  0.00           H
ATOM    844  CD  LYS A  58      33.450  54.080  60.300  1.00  0.00           C
ATOM    845  HD1 LYS A  58      34.090  53.360  60.850  1.00  0.00           H
ATOM    846  HD2 LYS A  58      32.430  53.650  60.340  1.00  0.00           H
ATOM    847  CE  LYS A  58      33.640  54.040  58.780  1.00  0.00           C
ATOM    848  HE1 LYS A  58      34.680  54.410  58.620  1.00  0.00           H
ATOM    849  HE2 LYS A  58      32.880  54.650  58.250  1.00  0.00           H
ATOM    850  NZ  LYS A  58      33.720  52.650  58.290  1.00  0.00           N
ATOM    851  HZ1 LYS A  58      34.340  52.640  57.460  1.00  0.00           H
ATOM    852  HZ2 LYS A  58      34.090  51.960  58.990  1.00  0.00           H
ATOM    853  HZ3 LYS A  58      32.830  52.230  57.950  1.00  0.00           H
ATOM    854  C   LYS A  58      32.840  56.300  64.660  1.00  0.00           C
ATOM    855  O   LYS A  58      33.310  55.590  65.550  1.00  0.00           O
ATOM    856  N   THR A  59      31.640  56.890  64.780  1.00  0.00           N
ATOM    857  HN  THR A  59      31.430  57.480  64.000  1.00  0.00           H
ATOM    858  CA  THR A  59      30.720  56.760  65.870  1.00  0.00           C
ATOM    859  HA  THR A  59      31.300  57.010  66.750  1.00  0.00           H
ATOM    860  CB  THR A  59      29.610  57.770  65.790  1.00  0.00           C
ATOM    861  HB  THR A  59      29.170  57.790  66.810  1.00  0.00           H
ATOM    862  OG1 THR A  59      28.690  57.580  64.730  1.00  0.00           O
ATOM    863  HG1 THR A  59      28.230  58.400  64.540  1.00  0.00           H
ATOM    864  CG2 THR A  59      30.220  59.160  65.550  1.00  0.00           C
ATOM    865 HG21 THR A  59      29.380  59.890  65.500  1.00  0.00           H
ATOM    866 HG22 THR A  59      30.740  59.500  66.470  1.00  0.00           H
ATOM    867 HG23 THR A  59      30.810  59.240  64.610  1.00  0.00           H
ATOM    868  C   THR A  59      30.040  55.440  66.020  1.00  0.00           C
ATOM    869  O   THR A  59      29.960  54.670  65.070  1.00  0.00           O
ATOM    870  N   LYS A  60      29.520  55.130  67.220  1.00  0.00           N
ATOM    871  HN  LYS A  60      29.530  55.750  67.990  1.00  0.00           H
ATOM    872  CA  LYS A  60      28.670  54.000  67.440  1.00  0.00           C
ATOM    873  HA  LYS A  60      29.310  53.140  67.330  1.00  0.00           H
ATOM    874  CB  LYS A  60      28.060  54.040  68.860  1.00  0.00           C
ATOM    875  HB1 LYS A  60      27.410  54.910  69.090  1.00  0.00           H
ATOM    876  HB2 LYS A  60      28.860  54.130  69.620  1.00  0.00           H
ATOM    877  CG  LYS A  60      27.210  52.830  69.250  1.00  0.00           C
ATOM    878  HG1 LYS A  60      27.790  51.890  69.120  1.00  0.00           H
ATOM    879  HG2 LYS A  60      26.260  52.730  68.680  1.00  0.00           H
ATOM    880  CD  LYS A  60      26.860  52.840  70.740  1.00  0.00           C
ATOM    881  HD1 LYS A  60      26.760  51.770  71.030  1.00  0.00           H
ATOM    882  HD2 LYS A  60      27.660  53.320  71.330  1.00  0.00           H
ATOM    883  CE  LYS A  60      25.620  53.720  70.930  1.00  0.00           C
ATOM    884  HE1 LYS A  60      24.660  53.230  70.660  1.00  0.00           H
ATOM    885  HE2 LYS A  60      25.750  54.660  70.360  1.00  0.00           H
ATOM    886  NZ  LYS A  60      25.490  54.180  72.330  1.00  0.00           N
ATOM    887  HZ1 LYS A  60      26.390  54.690  72.440  1.00  0.00           H
ATOM    888  HZ2 LYS A  60      24.680  54.780  72.580  1.00  0.00           H
ATOM    889  HZ3 LYS A  60      25.550  53.360  72.970  1.00  0.00           H
ATOM    890  C   LYS A  60      27.500  53.810  66.540  1.00  0.00           C
ATOM    891  O   LYS A  60      27.200  52.730  66.030  1.00  0.00           O
ATOM    892  N   GLU A  61      26.810  54.880  66.100  1.00  0.00           N
ATOM    893  HN  GLU A  61      27.120  55.800  66.310  1.00  0.00           H
ATOM    894  CA  GLU A  61      25.920  54.880  64.980  1.00  0.00           C
ATOM    895  HA  GLU A  61      25.140  54.200  65.260  1.00  0.00           H
ATOM    896  CB  GLU A  61      25.200  56.240  64.910  1.00  0.00           C
ATOM    897  HB1 GLU A  61      25.840  57.040  64.470  1.00  0.00           H
ATOM    898  HB2 GLU A  61      24.930  56.580  65.930  1.00  0.00           H
ATOM    899  CG  GLU A  61      23.920  56.260  64.070  1.00  0.00           C
ATOM    900  HG1 GLU A  61      23.260  55.460  64.480  1.00  0.00           H
ATOM    901  HG2 GLU A  61      24.130  56.090  62.990  1.00  0.00           H
ATOM    902  CD  GLU A  61      23.170  57.570  64.200  1.00  0.00           C
ATOM    903  OE1 GLU A  61      22.900  58.150  63.110  1.00  0.00           O
ATOM    904  OE2 GLU A  61      22.840  58.110  65.290  1.00  0.00           O
ATOM    905  C   GLU A  61      26.400  54.560  63.600  1.00  0.00           C
ATOM    906  O   GLU A  61      25.680  53.960  62.810  1.00  0.00           O
ATOM    907  N   GLN A  62      27.620  54.980  63.190  1.00  0.00           N
ATOM    908  HN  GLN A  62      28.270  55.240  63.900  1.00  0.00           H
ATOM    909  CA  GLN A  62      28.170  54.880  61.880  1.00  0.00           C
ATOM    910  HA  GLN A  62      27.450  55.140  61.120  1.00  0.00           H
ATOM    911  CB  GLN A  62      29.320  55.910  61.810  1.00  0.00           C
ATOM    912  HB1 GLN A  62      30.070  55.610  61.040  1.00  0.00           H
ATOM    913  HB2 GLN A  62      29.920  55.820  62.740  1.00  0.00           H
ATOM    914  CG  GLN A  62      28.840  57.350  61.600  1.00  0.00           C
ATOM    915  HG1 GLN A  62      27.980  57.590  62.250  1.00  0.00           H
ATOM    916  HG2 GLN A  62      28.590  57.490  60.530  1.00  0.00           H
ATOM    917  CD  GLN A  62      29.870  58.430  61.920  1.00  0.00           C
ATOM    918  OE1 GLN A  62      31.010  58.120  62.260  1.00  0.00           O
ATOM    919  NE2 GLN A  62      29.400  59.700  61.910  1.00  0.00           N
ATOM    920 HE21 GLN A  62      28.480  59.950  61.600  1.00  0.00           H
ATOM    921 HE22 GLN A  62      30.040  60.460  62.060  1.00  0.00           H
ATOM    922  C   GLN A  62      28.680  53.520  61.570  1.00  0.00           C
ATOM    923  O   GLN A  62      28.980  53.260  60.400  1.00  0.00           O
ATOM    924  N   VAL A  63      28.760  52.620  62.570  1.00  0.00           N
ATOM    925  HN  VAL A  63      28.460  52.990  63.440  1.00  0.00           H
ATOM    926  CA  VAL A  63      29.080  51.240  62.410  1.00  0.00           C
ATOM    927  HA  VAL A  63      29.920  51.160  61.730  1.00  0.00           H
ATOM    928  CB  VAL A  63      29.620  50.580  63.640  1.00  0.00           C
ATOM    929  HB  VAL A  63      28.880  50.520  64.470  1.00  0.00           H
ATOM    930  CG1 VAL A  63      30.010  49.120  63.380  1.00  0.00           C
ATOM    931 HG11 VAL A  63      30.500  48.800  64.330  1.00  0.00           H
ATOM    932 HG12 VAL A  63      29.150  48.470  63.110  1.00  0.00           H
ATOM    933 HG13 VAL A  63      30.790  49.170  62.590  1.00  0.00           H
ATOM    934  CG2 VAL A  63      30.850  51.370  64.140  1.00  0.00           C
ATOM    935 HG21 VAL A  63      31.470  50.770  64.840  1.00  0.00           H
ATOM    936 HG22 VAL A  63      31.520  51.620  63.290  1.00  0.00           H
ATOM    937 HG23 VAL A  63      30.420  52.330  64.500  1.00  0.00           H
ATOM    938  C   VAL A  63      27.910  50.450  61.940  1.00  0.00           C
ATOM    939  O   VAL A  63      26.920  50.270  62.640  1.00  0.00           O
ATOM    940  N   THR A  64      27.960  49.880  60.720  1.00  0.00           N
ATOM    941  HN  THR A  64      28.760  50.040  60.150  1.00  0.00           H
ATOM    942  CA  THR A  64      26.930  49.140  60.060  1.00  0.00           C
ATOM    943  HA  THR A  64      26.080  49.070  60.720  1.00  0.00           H
ATOM    944  CB  THR A  64      26.620  49.820  58.760  1.00  0.00           C
ATOM    945  HB  THR A  64      26.660  50.930  58.830  1.00  0.00           H
ATOM    946  OG1 THR A  64      25.280  49.590  58.330  1.00  0.00           O
ATOM    947  HG1 THR A  64      24.630  49.970  58.920  1.00  0.00           H
ATOM    948  CG2 THR A  64      27.450  49.400  57.540  1.00  0.00           C
ATOM    949 HG21 THR A  64      27.350  50.020  56.620  1.00  0.00           H
ATOM    950 HG22 THR A  64      28.530  49.550  57.760  1.00  0.00           H
ATOM    951 HG23 THR A  64      27.210  48.360  57.240  1.00  0.00           H
ATOM    952  C   THR A  64      27.410  47.740  59.880  1.00  0.00           C
ATOM    953  O   THR A  64      28.610  47.480  59.820  1.00  0.00           O
ATOM    954  N   ASN A  65      26.510  46.740  59.850  1.00  0.00           N
ATOM    955  HN  ASN A  65      25.590  46.990  60.170  1.00  0.00           H
ATOM    956  CA  ASN A  65      26.750  45.380  59.490  1.00  0.00           C
ATOM    957  HA  ASN A  65      27.660  45.100  59.990  1.00  0.00           H
ATOM    958  CB  ASN A  65      25.550  44.540  59.970  1.00  0.00           C
ATOM    959  HB1 ASN A  65      24.580  44.850  59.540  1.00  0.00           H
ATOM    960  HB2 ASN A  65      25.580  44.700  61.070  1.00  0.00           H
ATOM    961  CG  ASN A  65      25.740  43.040  59.820  1.00  0.00           C
ATOM    962  OD1 ASN A  65      26.760  42.410  60.120  1.00  0.00           O
ATOM    963  ND2 ASN A  65      24.650  42.340  59.410  1.00  0.00           N
ATOM    964 HD21 ASN A  65      23.820  42.880  59.280  1.00  0.00           H
ATOM    965 HD22 ASN A  65      24.780  41.410  59.070  1.00  0.00           H
ATOM    966  C   ASN A  65      26.950  45.240  58.020  1.00  0.00           C
ATOM    967  O   ASN A  65      26.180  45.620  57.140  1.00  0.00           O
ATOM    968  N   VAL A  66      28.040  44.590  57.560  1.00  0.00           N
ATOM    969  HN  VAL A  66      28.770  44.430  58.230  1.00  0.00           H
ATOM    970  CA  VAL A  66      28.380  44.380  56.190  1.00  0.00           C
ATOM    971  HA  VAL A  66      27.920  45.130  55.570  1.00  0.00           H
ATOM    972  CB  VAL A  66      29.820  44.320  55.770  1.00  0.00           C
ATOM    973  HB  VAL A  66      30.030  43.880  54.770  1.00  0.00           H
ATOM    974  CG1 VAL A  66      30.420  45.740  55.760  1.00  0.00           C
ATOM    975 HG11 VAL A  66      31.520  45.670  55.620  1.00  0.00           H
ATOM    976 HG12 VAL A  66      30.090  46.310  54.860  1.00  0.00           H
ATOM    977 HG13 VAL A  66      30.060  46.350  56.610  1.00  0.00           H
ATOM    978  CG2 VAL A  66      30.590  43.300  56.620  1.00  0.00           C
ATOM    979 HG21 VAL A  66      30.120  42.290  56.620  1.00  0.00           H
ATOM    980 HG22 VAL A  66      31.650  43.210  56.300  1.00  0.00           H
ATOM    981 HG23 VAL A  66      30.750  43.630  57.670  1.00  0.00           H
ATOM    982  C   VAL A  66      27.730  43.100  55.800  1.00  0.00           C
ATOM    983  O   VAL A  66      27.290  42.310  56.640  1.00  0.00           O
ATOM    984  N   GLY A  67      27.640  43.000  54.460  1.00  0.00           N
ATOM    985  HN  GLY A  67      27.910  43.630  53.730  1.00  0.00           H
ATOM    986  CA  GLY A  67      26.860  41.900  54.000  1.00  0.00           C
ATOM    987  HA1 GLY A  67      27.520  41.040  54.060  1.00  0.00           H
ATOM    988  HA2 GLY A  67      26.000  41.730  54.620  1.00  0.00           H
ATOM    989  C   GLY A  67      26.320  41.940  52.610  1.00  0.00           C
ATOM    990  O   GLY A  67      26.410  42.960  51.920  1.00  0.00           O
ATOM    991  N   GLY A  68      25.740  40.820  52.150  1.00  0.00           N
ATOM    992  HN  GLY A  68      25.750  40.020  52.750  1.00  0.00           H
ATOM    993  CA  GLY A  68      24.980  40.890  50.950  1.00  0.00           C
ATOM    994  HA1 GLY A  68      25.410  41.470  50.150  1.00  0.00           H
ATOM    995  HA2 GLY A  68      24.960  39.890  50.530  1.00  0.00           H
ATOM    996  C   GLY A  68      23.590  41.380  51.180  1.00  0.00           C
ATOM    997  O   GLY A  68      22.670  40.570  51.040  1.00  0.00           O
ATOM    998  N   ALA A  69      23.470  42.650  51.610  1.00  0.00           N
ATOM    999  HN  ALA A  69      24.280  43.220  51.640  1.00  0.00           H
ATOM   1000  CA  ALA A  69      22.160  43.220  51.740  1.00  0.00           C
ATOM   1001  HA  ALA A  69      21.710  42.970  50.790  1.00  0.00           H
ATOM   1002  CB  ALA A  69      21.180  42.850  52.860  1.00  0.00           C
ATOM   1003  HB1 ALA A  69      20.240  43.430  52.730  1.00  0.00           H
ATOM   1004  HB2 ALA A  69      20.800  41.810  52.730  1.00  0.00           H
ATOM   1005  HB3 ALA A  69      21.580  42.970  53.890  1.00  0.00           H
ATOM   1006  C   ALA A  69      22.410  44.690  51.720  1.00  0.00           C
ATOM   1007  O   ALA A  69      23.530  45.130  51.960  1.00  0.00           O
ATOM   1008  N   VAL A  70      21.410  45.540  51.410  1.00  0.00           N
ATOM   1009  HN  VAL A  70      20.500  45.230  51.160  1.00  0.00           H
ATOM   1010  CA  VAL A  70      21.670  46.940  51.320  1.00  0.00           C
ATOM   1011  HA  VAL A  70      22.490  47.030  50.610  1.00  0.00           H
ATOM   1012  CB  VAL A  70      20.480  47.570  50.650  1.00  0.00           C
ATOM   1013  HB  VAL A  70      19.590  47.050  51.050  1.00  0.00           H
ATOM   1014  CG1 VAL A  70      20.460  49.100  50.840  1.00  0.00           C
ATOM   1015 HG11 VAL A  70      19.740  49.650  50.200  1.00  0.00           H
ATOM   1016 HG12 VAL A  70      20.050  49.300  51.850  1.00  0.00           H
ATOM   1017 HG13 VAL A  70      21.400  49.650  50.660  1.00  0.00           H
ATOM   1018  CG2 VAL A  70      20.560  47.180  49.170  1.00  0.00           C
ATOM   1019 HG21 VAL A  70      21.410  47.690  48.670  1.00  0.00           H
ATOM   1020 HG22 VAL A  70      20.670  46.070  49.060  1.00  0.00           H
ATOM   1021 HG23 VAL A  70      19.670  47.500  48.590  1.00  0.00           H
ATOM   1022  C   VAL A  70      22.090  47.530  52.620  1.00  0.00           C
ATOM   1023  O   VAL A  70      21.710  47.140  53.730  1.00  0.00           O
ATOM   1024  N   VAL A  71      22.960  48.550  52.560  1.00  0.00           N
ATOM   1025  HN  VAL A  71      23.460  48.820  51.740  1.00  0.00           H
ATOM   1026  CA  VAL A  71      23.360  49.270  53.730  1.00  0.00           C
ATOM   1027  HA  VAL A  71      23.650  48.490  54.420  1.00  0.00           H
ATOM   1028  CB  VAL A  71      24.600  50.050  53.430  1.00  0.00           C
ATOM   1029  HB  VAL A  71      25.410  49.360  53.090  1.00  0.00           H
ATOM   1030  CG1 VAL A  71      24.320  50.990  52.250  1.00  0.00           C
ATOM   1031 HG11 VAL A  71      23.340  51.510  52.240  1.00  0.00           H
ATOM   1032 HG12 VAL A  71      25.160  51.710  52.370  1.00  0.00           H
ATOM   1033 HG13 VAL A  71      24.320  50.550  51.230  1.00  0.00           H
ATOM   1034  CG2 VAL A  71      24.920  50.960  54.620  1.00  0.00           C
ATOM   1035 HG21 VAL A  71      25.920  51.430  54.490  1.00  0.00           H
ATOM   1036 HG22 VAL A  71      24.240  51.830  54.700  1.00  0.00           H
ATOM   1037 HG23 VAL A  71      24.860  50.360  55.560  1.00  0.00           H
ATOM   1038  C   VAL A  71      22.190  50.020  54.280  1.00  0.00           C
ATOM   1039  O   VAL A  71      21.490  50.840  53.690  1.00  0.00           O
ATOM   1040  N   THR A  72      21.890  49.650  55.530  1.00  0.00           N
ATOM   1041  HN  THR A  72      22.630  49.200  56.030  1.00  0.00           H
ATOM   1042  CA  THR A  72      20.890  50.310  56.320  1.00  0.00           C
ATOM   1043  HA  THR A  72      20.030  50.450  55.670  1.00  0.00           H
ATOM   1044  CB  THR A  72      20.510  49.470  57.490  1.00  0.00           C
ATOM   1045  HB  THR A  72      19.730  50.020  58.070  1.00  0.00           H
ATOM   1046  OG1 THR A  72      21.590  49.000  58.280  1.00  0.00           O
ATOM   1047  HG1 THR A  72      21.970  49.760  58.730  1.00  0.00           H
ATOM   1048  CG2 THR A  72      19.820  48.210  56.930  1.00  0.00           C
ATOM   1049 HG21 THR A  72      18.940  48.380  56.270  1.00  0.00           H
ATOM   1050 HG22 THR A  72      20.510  47.610  56.300  1.00  0.00           H
ATOM   1051 HG23 THR A  72      19.540  47.620  57.830  1.00  0.00           H
ATOM   1052  C   THR A  72      21.240  51.670  56.820  1.00  0.00           C
ATOM   1053  O   THR A  72      21.900  51.850  57.840  1.00  0.00           O
ATOM   1054  N   GLY A  73      20.820  52.790  56.200  1.00  0.00           N
ATOM   1055  HN  GLY A  73      20.310  52.700  55.350  1.00  0.00           H
ATOM   1056  CA  GLY A  73      20.950  54.130  56.660  1.00  0.00           C
ATOM   1057  HA1 GLY A  73      20.070  54.700  56.400  1.00  0.00           H
ATOM   1058  HA2 GLY A  73      21.150  54.110  57.720  1.00  0.00           H
ATOM   1059  C   GLY A  73      22.130  54.870  56.120  1.00  0.00           C
ATOM   1060  O   GLY A  73      23.050  55.260  56.850  1.00  0.00           O
ATOM   1061  N   VAL A  74      22.230  55.160  54.810  1.00  0.00           N
ATOM   1062  HN  VAL A  74      21.440  54.970  54.240  1.00  0.00           H
ATOM   1063  CA  VAL A  74      23.330  55.760  54.110  1.00  0.00           C
ATOM   1064  HA  VAL A  74      24.160  55.110  54.310  1.00  0.00           H
ATOM   1065  CB  VAL A  74      23.060  55.860  52.640  1.00  0.00           C
ATOM   1066  HB  VAL A  74      22.290  56.650  52.500  1.00  0.00           H
ATOM   1067  CG1 VAL A  74      24.370  56.220  51.900  1.00  0.00           C
ATOM   1068 HG11 VAL A  74      24.260  56.250  50.800  1.00  0.00           H
ATOM   1069 HG12 VAL A  74      24.620  57.290  52.070  1.00  0.00           H
ATOM   1070 HG13 VAL A  74      25.250  55.570  52.080  1.00  0.00           H
ATOM   1071  CG2 VAL A  74      22.530  54.470  52.260  1.00  0.00           C
ATOM   1072 HG21 VAL A  74      21.460  54.310  52.540  1.00  0.00           H
ATOM   1073 HG22 VAL A  74      22.580  54.410  51.160  1.00  0.00           H
ATOM   1074 HG23 VAL A  74      23.190  53.670  52.650  1.00  0.00           H
ATOM   1075  C   VAL A  74      23.630  57.120  54.620  1.00  0.00           C
ATOM   1076  O   VAL A  74      24.800  57.510  54.550  1.00  0.00           O
ATOM   1077  N   THR A  75      22.670  57.950  55.070  1.00  0.00           N
ATOM   1078  HN  THR A  75      21.720  57.720  54.930  1.00  0.00           H
ATOM   1079  CA  THR A  75      23.020  59.230  55.600  1.00  0.00           C
ATOM   1080  HA  THR A  75      23.920  59.690  55.190  1.00  0.00           H
ATOM   1081  CB  THR A  75      21.860  60.180  55.530  1.00  0.00           C
ATOM   1082  HB  THR A  75      21.920  61.110  56.130  1.00  0.00           H
ATOM   1083  OG1 THR A  75      20.660  59.470  55.810  1.00  0.00           O
ATOM   1084  HG1 THR A  75      19.950  60.100  55.660  1.00  0.00           H
ATOM   1085  CG2 THR A  75      21.680  60.500  54.030  1.00  0.00           C
ATOM   1086 HG21 THR A  75      21.150  61.460  53.870  1.00  0.00           H
ATOM   1087 HG22 THR A  75      22.670  60.670  53.560  1.00  0.00           H
ATOM   1088 HG23 THR A  75      21.210  59.710  53.420  1.00  0.00           H
ATOM   1089  C   THR A  75      23.500  59.140  57.010  1.00  0.00           C
ATOM   1090  O   THR A  75      24.280  59.930  57.530  1.00  0.00           O
ATOM   1091  N   ALA A  76      23.040  58.050  57.640  1.00  0.00           N
ATOM   1092  HN  ALA A  76      22.410  57.330  57.330  1.00  0.00           H
ATOM   1093  CA  ALA A  76      23.420  57.850  59.000  1.00  0.00           C
ATOM   1094  HA  ALA A  76      23.540  58.800  59.490  1.00  0.00           H
ATOM   1095  CB  ALA A  76      22.320  56.980  59.650  1.00  0.00           C
ATOM   1096  HB1 ALA A  76      22.390  55.930  59.310  1.00  0.00           H
ATOM   1097  HB2 ALA A  76      22.530  56.960  60.740  1.00  0.00           H
ATOM   1098  HB3 ALA A  76      21.250  57.260  59.530  1.00  0.00           H
ATOM   1099  C   ALA A  76      24.740  57.210  59.280  1.00  0.00           C
ATOM   1100  O   ALA A  76      25.340  57.340  60.350  1.00  0.00           O
ATOM   1101  N   VAL A  77      25.350  56.530  58.290  1.00  0.00           N
ATOM   1102  HN  VAL A  77      24.880  56.520  57.420  1.00  0.00           H
ATOM   1103  CA  VAL A  77      26.590  55.840  58.500  1.00  0.00           C
ATOM   1104  HA  VAL A  77      26.820  55.810  59.550  1.00  0.00           H
ATOM   1105  CB  VAL A  77      26.610  54.400  58.090  1.00  0.00           C
ATOM   1106  HB  VAL A  77      27.550  53.920  58.430  1.00  0.00           H
ATOM   1107  CG1 VAL A  77      25.470  53.730  58.890  1.00  0.00           C
ATOM   1108 HG11 VAL A  77      25.110  52.830  58.330  1.00  0.00           H
ATOM   1109 HG12 VAL A  77      25.690  53.460  59.940  1.00  0.00           H
ATOM   1110 HG13 VAL A  77      24.500  54.250  58.840  1.00  0.00           H
ATOM   1111  CG2 VAL A  77      26.360  54.160  56.600  1.00  0.00           C
ATOM   1112 HG21 VAL A  77      25.410  54.630  56.280  1.00  0.00           H
ATOM   1113 HG22 VAL A  77      27.050  54.830  56.040  1.00  0.00           H
ATOM   1114 HG23 VAL A  77      26.510  53.100  56.290  1.00  0.00           H
ATOM   1115  C   VAL A  77      27.720  56.630  57.940  1.00  0.00           C
ATOM   1116  O   VAL A  77      28.840  56.120  57.800  1.00  0.00           O
ATOM   1117  N   ALA A  78      27.540  57.910  57.590  1.00  0.00           N
ATOM   1118  HN  ALA A  78      26.610  58.230  57.750  1.00  0.00           H
ATOM   1119  CA  ALA A  78      28.440  58.770  56.890  1.00  0.00           C
ATOM   1120  HA  ALA A  78      29.260  58.210  56.460  1.00  0.00           H
ATOM   1121  CB  ALA A  78      27.610  59.470  55.810  1.00  0.00           C
ATOM   1122  HB1 ALA A  78      26.770  60.130  56.150  1.00  0.00           H
ATOM   1123  HB2 ALA A  78      28.160  60.130  55.100  1.00  0.00           H
ATOM   1124  HB3 ALA A  78      27.130  58.630  55.260  1.00  0.00           H
ATOM   1125  C   ALA A  78      29.120  59.700  57.840  1.00  0.00           C
ATOM   1126  O   ALA A  78      28.560  60.080  58.870  1.00  0.00           O
ATOM   1127  N   GLN A  79      30.430  59.980  57.690  1.00  0.00           N
ATOM   1128  HN  GLN A  79      30.910  59.610  56.900  1.00  0.00           H
ATOM   1129  CA  GLN A  79      31.230  60.680  58.640  1.00  0.00           C
ATOM   1130  HA  GLN A  79      30.770  60.510  59.600  1.00  0.00           H
ATOM   1131  CB  GLN A  79      32.680  60.180  58.760  1.00  0.00           C
ATOM   1132  HB1 GLN A  79      33.200  60.880  59.460  1.00  0.00           H
ATOM   1133  HB2 GLN A  79      33.260  60.410  57.840  1.00  0.00           H
ATOM   1134  CG  GLN A  79      32.820  58.760  59.320  1.00  0.00           C
ATOM   1135  HG1 GLN A  79      31.840  58.240  59.250  1.00  0.00           H
ATOM   1136  HG2 GLN A  79      33.040  58.850  60.400  1.00  0.00           H
ATOM   1137  CD  GLN A  79      33.910  57.940  58.640  1.00  0.00           C
ATOM   1138  OE1 GLN A  79      33.760  57.490  57.500  1.00  0.00           O
ATOM   1139  NE2 GLN A  79      35.100  57.750  59.250  1.00  0.00           N
ATOM   1140 HE21 GLN A  79      35.250  58.070  60.190  1.00  0.00           H
ATOM   1141 HE22 GLN A  79      35.620  56.990  58.850  1.00  0.00           H
ATOM   1142  C   GLN A  79      31.200  62.170  58.500  1.00  0.00           C
ATOM   1143  O   GLN A  79      30.760  62.590  57.430  1.00  0.00           O
ATOM   1144  N   LYS A  80      31.580  63.020  59.460  1.00  0.00           N
ATOM   1145  HN  LYS A  80      31.980  62.660  60.300  1.00  0.00           H
ATOM   1146  CA  LYS A  80      31.430  64.430  59.280  1.00  0.00           C
ATOM   1147  HA  LYS A  80      30.410  64.570  58.960  1.00  0.00           H
ATOM   1148  CB  LYS A  80      31.690  65.190  60.590  1.00  0.00           C
ATOM   1149  HB1 LYS A  80      32.780  65.200  60.800  1.00  0.00           H
ATOM   1150  HB2 LYS A  80      31.180  64.550  61.350  1.00  0.00           H
ATOM   1151  CG  LYS A  80      31.090  66.570  60.850  1.00  0.00           C
ATOM   1152  HG1 LYS A  80      29.990  66.540  61.000  1.00  0.00           H
ATOM   1153  HG2 LYS A  80      31.190  67.210  59.940  1.00  0.00           H
ATOM   1154  CD  LYS A  80      31.640  67.400  62.000  1.00  0.00           C
ATOM   1155  HD1 LYS A  80      31.290  66.920  62.940  1.00  0.00           H
ATOM   1156  HD2 LYS A  80      32.730  67.210  61.850  1.00  0.00           H
ATOM   1157  CE  LYS A  80      31.290  68.890  61.990  1.00  0.00           C
ATOM   1158  HE1 LYS A  80      30.230  69.180  61.880  1.00  0.00           H
ATOM   1159  HE2 LYS A  80      31.880  69.320  61.150  1.00  0.00           H
ATOM   1160  NZ  LYS A  80      31.700  69.470  63.290  1.00  0.00           N
ATOM   1161  HZ1 LYS A  80      31.160  69.090  64.090  1.00  0.00           H
ATOM   1162  HZ2 LYS A  80      32.730  69.530  63.430  1.00  0.00           H
ATOM   1163  HZ3 LYS A  80      31.520  70.490  63.260  1.00  0.00           H
ATOM   1164  C   LYS A  80      32.240  65.020  58.180  1.00  0.00           C
ATOM   1165  O   LYS A  80      31.720  65.880  57.460  1.00  0.00           O
ATOM   1166  N   THR A  81      33.430  64.470  57.900  1.00  0.00           N
ATOM   1167  HN  THR A  81      33.760  63.760  58.520  1.00  0.00           H
ATOM   1168  CA  THR A  81      34.110  64.730  56.670  1.00  0.00           C
ATOM   1169  HA  THR A  81      34.170  65.810  56.690  1.00  0.00           H
ATOM   1170  CB  THR A  81      35.430  64.040  56.510  1.00  0.00           C
ATOM   1171  HB  THR A  81      35.830  64.110  55.480  1.00  0.00           H
ATOM   1172  OG1 THR A  81      35.370  62.640  56.760  1.00  0.00           O
ATOM   1173  HG1 THR A  81      35.490  62.230  55.910  1.00  0.00           H
ATOM   1174  CG2 THR A  81      36.570  64.610  57.390  1.00  0.00           C
ATOM   1175 HG21 THR A  81      37.400  63.880  57.310  1.00  0.00           H
ATOM   1176 HG22 THR A  81      36.920  65.590  57.020  1.00  0.00           H
ATOM   1177 HG23 THR A  81      36.210  64.680  58.440  1.00  0.00           H
ATOM   1178  C   THR A  81      33.330  64.540  55.410  1.00  0.00           C
ATOM   1179  O   THR A  81      33.500  65.310  54.470  1.00  0.00           O
ATOM   1180  N   VAL A  82      32.340  63.630  55.360  1.00  0.00           N
ATOM   1181  HN  VAL A  82      32.100  63.160  56.200  1.00  0.00           H
ATOM   1182  CA  VAL A  82      31.620  63.320  54.160  1.00  0.00           C
ATOM   1183  HA  VAL A  82      32.290  63.480  53.330  1.00  0.00           H
ATOM   1184  CB  VAL A  82      31.130  61.900  54.120  1.00  0.00           C
ATOM   1185  HB  VAL A  82      30.550  61.730  55.050  1.00  0.00           H
ATOM   1186  CG1 VAL A  82      30.320  61.530  52.870  1.00  0.00           C
ATOM   1187 HG11 VAL A  82      30.090  60.440  52.870  1.00  0.00           H
ATOM   1188 HG12 VAL A  82      29.300  61.980  52.880  1.00  0.00           H
ATOM   1189 HG13 VAL A  82      30.800  61.820  51.910  1.00  0.00           H
ATOM   1190  CG2 VAL A  82      32.390  61.020  54.150  1.00  0.00           C
ATOM   1191 HG21 VAL A  82      32.970  61.270  55.060  1.00  0.00           H
ATOM   1192 HG22 VAL A  82      32.090  59.950  54.240  1.00  0.00           H
ATOM   1193 HG23 VAL A  82      32.970  61.090  53.200  1.00  0.00           H
ATOM   1194  C   VAL A  82      30.520  64.290  53.930  1.00  0.00           C
ATOM   1195  O   VAL A  82      30.190  64.640  52.800  1.00  0.00           O
ATOM   1196  N   GLU A  83      30.140  64.840  55.090  1.00  0.00           N
ATOM   1197  HN  GLU A  83      30.720  64.730  55.890  1.00  0.00           H
ATOM   1198  CA  GLU A  83      29.030  65.740  55.170  1.00  0.00           C
ATOM   1199  HA  GLU A  83      28.310  65.440  54.420  1.00  0.00           H
ATOM   1200  CB  GLU A  83      28.370  65.770  56.550  1.00  0.00           C
ATOM   1201  HB1 GLU A  83      27.560  66.530  56.520  1.00  0.00           H
ATOM   1202  HB2 GLU A  83      29.170  66.070  57.260  1.00  0.00           H
ATOM   1203  CG  GLU A  83      27.710  64.500  57.110  1.00  0.00           C
ATOM   1204  HG1 GLU A  83      28.500  63.750  57.310  1.00  0.00           H
ATOM   1205  HG2 GLU A  83      26.990  64.010  56.410  1.00  0.00           H
ATOM   1206  CD  GLU A  83      27.000  64.610  58.450  1.00  0.00           C
ATOM   1207  OE1 GLU A  83      26.400  65.680  58.760  1.00  0.00           O
ATOM   1208  OE2 GLU A  83      27.000  63.620  59.220  1.00  0.00           O
ATOM   1209  C   GLU A  83      29.520  67.100  54.820  1.00  0.00           C
ATOM   1210  O   GLU A  83      28.830  67.990  54.310  1.00  0.00           O
ATOM   1211  N   GLY A  84      30.790  67.440  55.090  1.00  0.00           N
ATOM   1212  HN  GLY A  84      31.350  66.760  55.550  1.00  0.00           H
ATOM   1213  CA  GLY A  84      31.620  68.560  54.790  1.00  0.00           C
ATOM   1214  HA1 GLY A  84      30.970  69.400  55.000  1.00  0.00           H
ATOM   1215  HA2 GLY A  84      32.480  68.500  55.450  1.00  0.00           H
ATOM   1216  C   GLY A  84      32.040  68.610  53.360  1.00  0.00           C
ATOM   1217  O   GLY A  84      32.250  69.660  52.750  1.00  0.00           O
ATOM   1218  N   ALA A  85      32.170  67.420  52.750  1.00  0.00           N
ATOM   1219  HN  ALA A  85      32.230  66.700  53.440  1.00  0.00           H
ATOM   1220  CA  ALA A  85      32.470  67.160  51.370  1.00  0.00           C
ATOM   1221  HA  ALA A  85      33.210  67.880  51.060  1.00  0.00           H
ATOM   1222  CB  ALA A  85      33.120  65.770  51.220  1.00  0.00           C
ATOM   1223  HB1 ALA A  85      32.580  64.820  51.050  1.00  0.00           H
ATOM   1224  HB2 ALA A  85      33.840  65.860  50.380  1.00  0.00           H
ATOM   1225  HB3 ALA A  85      33.720  65.650  52.150  1.00  0.00           H
ATOM   1226  C   ALA A  85      31.240  67.210  50.530  1.00  0.00           C
ATOM   1227  O   ALA A  85      31.340  67.280  49.310  1.00  0.00           O
ATOM   1228  N   GLY A  86      30.040  67.160  51.130  1.00  0.00           N
ATOM   1229  HN  GLY A  86      29.940  67.120  52.120  1.00  0.00           H
ATOM   1230  CA  GLY A  86      28.800  67.080  50.410  1.00  0.00           C
ATOM   1231  HA1 GLY A  86      28.110  67.120  51.240  1.00  0.00           H
ATOM   1232  HA2 GLY A  86      28.640  67.960  49.800  1.00  0.00           H
ATOM   1233  C   GLY A  86      28.350  65.890  49.640  1.00  0.00           C
ATOM   1234  O   GLY A  86      27.410  66.020  48.870  1.00  0.00           O
ATOM   1235  N   SER A  87      28.890  64.690  49.930  1.00  0.00           N
ATOM   1236  HN  SER A  87      29.590  64.630  50.630  1.00  0.00           H
ATOM   1237  CA  SER A  87      28.580  63.550  49.120  1.00  0.00           C
ATOM   1238  HA  SER A  87      28.280  63.950  48.160  1.00  0.00           H
ATOM   1239  CB  SER A  87      29.860  62.760  48.790  1.00  0.00           C
ATOM   1240  HB1 SER A  87      29.530  61.860  48.240  1.00  0.00           H
ATOM   1241  HB2 SER A  87      30.320  62.540  49.780  1.00  0.00           H
ATOM   1242  OG  SER A  87      30.750  63.530  47.990  1.00  0.00           O
ATOM   1243  HG1 SER A  87      30.330  63.510  47.130  1.00  0.00           H
ATOM   1244  C   SER A  87      27.540  62.740  49.800  1.00  0.00           C
ATOM   1245  O   SER A  87      27.780  61.590  50.190  1.00  0.00           O
ATOM   1246  N   ILE A  88      26.390  63.410  49.990  1.00  0.00           N
ATOM   1247  HN  ILE A  88      26.260  64.290  49.540  1.00  0.00           H
ATOM   1248  CA  ILE A  88      25.250  63.000  50.750  1.00  0.00           C
ATOM   1249  HA  ILE A  88      25.460  62.260  51.510  1.00  0.00           H
ATOM   1250  CB  ILE A  88      24.650  64.160  51.500  1.00  0.00           C
ATOM   1251  HB  ILE A  88      24.560  64.940  50.720  1.00  0.00           H
ATOM   1252  CG2 ILE A  88      23.350  63.700  52.180  1.00  0.00           C
ATOM   1253 HG21 ILE A  88      22.540  63.390  51.490  1.00  0.00           H
ATOM   1254 HG22 ILE A  88      23.520  62.940  52.970  1.00  0.00           H
ATOM   1255 HG23 ILE A  88      22.930  64.570  52.720  1.00  0.00           H
ATOM   1256  CG1 ILE A  88      25.610  64.570  52.630  1.00  0.00           C
ATOM   1257 HG11 ILE A  88      26.620  64.700  52.190  1.00  0.00           H
ATOM   1258 HG12 ILE A  88      25.690  63.800  53.420  1.00  0.00           H
ATOM   1259  CD  ILE A  88      25.280  65.900  53.300  1.00  0.00           C
ATOM   1260  HD1 ILE A  88      25.820  66.600  52.620  1.00  0.00           H
ATOM   1261  HD2 ILE A  88      24.220  66.230  53.320  1.00  0.00           H
ATOM   1262  HD3 ILE A  88      25.870  66.070  54.230  1.00  0.00           H
ATOM   1263  C   ILE A  88      24.270  62.390  49.830  1.00  0.00           C
ATOM   1264  O   ILE A  88      23.920  62.970  48.800  1.00  0.00           O
ATOM   1265  N   ALA A  89      23.730  61.220  50.230  1.00  0.00           N
ATOM   1266  HN  ALA A  89      23.960  60.830  51.120  1.00  0.00           H
ATOM   1267  CA  ALA A  89      22.710  60.530  49.490  1.00  0.00           C
ATOM   1268  HA  ALA A  89      23.110  60.440  48.490  1.00  0.00           H
ATOM   1269  CB  ALA A  89      22.580  59.100  50.040  1.00  0.00           C
ATOM   1270  HB1 ALA A  89      22.020  58.990  50.990  1.00  0.00           H
ATOM   1271  HB2 ALA A  89      22.150  58.530  49.190  1.00  0.00           H
ATOM   1272  HB3 ALA A  89      23.600  58.680  50.180  1.00  0.00           H
ATOM   1273  C   ALA A  89      21.430  61.290  49.430  1.00  0.00           C
ATOM   1274  O   ALA A  89      21.030  61.880  50.440  1.00  0.00           O
ATOM   1275  N   ALA A  90      20.760  61.320  48.270  1.00  0.00           N
ATOM   1276  HN  ALA A  90      21.060  61.020  47.370  1.00  0.00           H
ATOM   1277  CA  ALA A  90      19.540  62.040  48.050  1.00  0.00           C
ATOM   1278  HA  ALA A  90      19.690  62.970  48.580  1.00  0.00           H
ATOM   1279  CB  ALA A  90      19.240  62.290  46.560  1.00  0.00           C
ATOM   1280  HB1 ALA A  90      18.180  62.580  46.430  1.00  0.00           H
ATOM   1281  HB2 ALA A  90      19.980  62.950  46.080  1.00  0.00           H
ATOM   1282  HB3 ALA A  90      19.280  61.330  46.000  1.00  0.00           H
ATOM   1283  C   ALA A  90      18.320  61.370  48.580  1.00  0.00           C
ATOM   1284  O   ALA A  90      18.390  60.210  48.970  1.00  0.00           O
ATOM   1285  N   ALA A  91      17.190  62.070  48.780  1.00  0.00           N
ATOM   1286  HN  ALA A  91      17.130  63.070  48.790  1.00  0.00           H
ATOM   1287  CA  ALA A  91      15.960  61.410  49.080  1.00  0.00           C
ATOM   1288  HA  ALA A  91      16.070  60.430  49.530  1.00  0.00           H
ATOM   1289  CB  ALA A  91      15.240  62.260  50.140  1.00  0.00           C
ATOM   1290  HB1 ALA A  91      14.980  63.250  49.730  1.00  0.00           H
ATOM   1291  HB2 ALA A  91      14.370  61.740  50.600  1.00  0.00           H
ATOM   1292  HB3 ALA A  91      16.020  62.410  50.920  1.00  0.00           H
ATOM   1293  C   ALA A  91      15.040  61.380  47.910  1.00  0.00           C
ATOM   1294  O   ALA A  91      14.950  62.370  47.190  1.00  0.00           O
ATOM   1295  N   THR A  92      14.270  60.300  47.660  1.00  0.00           N
ATOM   1296  HN  THR A  92      14.230  59.490  48.240  1.00  0.00           H
ATOM   1297  CA  THR A  92      13.230  60.360  46.680  1.00  0.00           C
ATOM   1298  HA  THR A  92      13.710  60.630  45.750  1.00  0.00           H
ATOM   1299  CB  THR A  92      12.700  58.980  46.400  1.00  0.00           C
ATOM   1300  HB  THR A  92      11.760  59.040  45.810  1.00  0.00           H
ATOM   1301  OG1 THR A  92      12.470  58.120  47.520  1.00  0.00           O
ATOM   1302  HG1 THR A  92      12.090  58.530  48.300  1.00  0.00           H
ATOM   1303  CG2 THR A  92      13.690  58.210  45.520  1.00  0.00           C
ATOM   1304 HG21 THR A  92      13.250  57.330  45.010  1.00  0.00           H
ATOM   1305 HG22 THR A  92      13.870  58.890  44.650  1.00  0.00           H
ATOM   1306 HG23 THR A  92      14.650  57.940  46.010  1.00  0.00           H
ATOM   1307  C   THR A  92      12.050  61.210  47.000  1.00  0.00           C
ATOM   1308  O   THR A  92      11.560  61.260  48.130  1.00  0.00           O
ATOM   1309  N   GLY A  93      11.640  61.930  45.950  1.00  0.00           N
ATOM   1310  HN  GLY A  93      12.010  61.800  45.030  1.00  0.00           H
ATOM   1311  CA  GLY A  93      10.540  62.850  46.050  1.00  0.00           C
ATOM   1312  HA1 GLY A  93       9.790  62.660  45.290  1.00  0.00           H
ATOM   1313  HA2 GLY A  93      10.040  62.810  47.010  1.00  0.00           H
ATOM   1314  C   GLY A  93      10.970  64.260  45.820  1.00  0.00           C
ATOM   1315  O   GLY A  93      10.140  65.100  45.480  1.00  0.00           O
ATOM   1316  N   PHE A  94      12.240  64.670  45.940  1.00  0.00           N
ATOM   1317  HN  PHE A  94      12.930  64.050  46.310  1.00  0.00           H
ATOM   1318  CA  PHE A  94      12.760  65.980  45.700  1.00  0.00           C
ATOM   1319  HA  PHE A  94      12.000  66.730  45.920  1.00  0.00           H
ATOM   1320  CB  PHE A  94      13.990  66.220  46.580  1.00  0.00           C
ATOM   1321  HB1 PHE A  94      14.550  67.120  46.230  1.00  0.00           H
ATOM   1322  HB2 PHE A  94      14.680  65.350  46.490  1.00  0.00           H
ATOM   1323  CG  PHE A  94      13.660  66.510  48.000  1.00  0.00           C
ATOM   1324  CD1 PHE A  94      13.440  65.490  48.900  1.00  0.00           C
ATOM   1325  HD1 PHE A  94      13.540  64.470  48.550  1.00  0.00           H
ATOM   1326  CE1 PHE A  94      13.200  65.810  50.210  1.00  0.00           C
ATOM   1327  HE1 PHE A  94      13.050  65.030  50.940  1.00  0.00           H
ATOM   1328  CZ  PHE A  94      13.220  67.120  50.640  1.00  0.00           C
ATOM   1329  HZ  PHE A  94      13.270  67.410  51.680  1.00  0.00           H
ATOM   1330  CD2 PHE A  94      13.540  67.830  48.390  1.00  0.00           C
ATOM   1331  HD2 PHE A  94      13.750  68.530  47.600  1.00  0.00           H
ATOM   1332  CE2 PHE A  94      13.360  68.140  49.720  1.00  0.00           C
ATOM   1333  HE2 PHE A  94      13.470  69.160  50.050  1.00  0.00           H
ATOM   1334  C   PHE A  94      12.980  66.330  44.270  1.00  0.00           C
ATOM   1335  O   PHE A  94      13.060  65.470  43.400  1.00  0.00           O
ATOM   1336  N   VAL A  95      12.970  67.640  43.940  1.00  0.00           N
ATOM   1337  HN  VAL A  95      12.940  68.350  44.640  1.00  0.00           H
ATOM   1338  CA  VAL A  95      13.150  68.220  42.650  1.00  0.00           C
ATOM   1339  HA  VAL A  95      12.220  67.960  42.170  1.00  0.00           H
ATOM   1340  CB  VAL A  95      13.140  69.720  42.650  1.00  0.00           C
ATOM   1341  HB  VAL A  95      13.500  70.170  41.690  1.00  0.00           H
ATOM   1342  CG1 VAL A  95      11.690  70.180  42.930  1.00  0.00           C
ATOM   1343 HG11 VAL A  95      11.010  69.850  42.110  1.00  0.00           H
ATOM   1344 HG12 VAL A  95      11.320  69.740  43.880  1.00  0.00           H
ATOM   1345 HG13 VAL A  95      11.770  71.270  43.080  1.00  0.00           H
ATOM   1346  CG2 VAL A  95      14.120  70.350  43.660  1.00  0.00           C
ATOM   1347 HG21 VAL A  95      15.150  69.960  43.530  1.00  0.00           H
ATOM   1348 HG22 VAL A  95      14.170  71.430  43.430  1.00  0.00           H
ATOM   1349 HG23 VAL A  95      13.770  70.170  44.700  1.00  0.00           H
ATOM   1350  C   VAL A  95      14.240  67.730  41.760  1.00  0.00           C
ATOM   1351  O   VAL A  95      15.170  67.060  42.200  1.00  0.00           O
ATOM   1352  N   LYS A  96      14.240  67.970  40.440  1.00  0.00           N
ATOM   1353  HN  LYS A  96      13.550  68.310  39.820  1.00  0.00           H
ATOM   1354  CA  LYS A  96      15.430  67.720  39.680  1.00  0.00           C
ATOM   1355  HA  LYS A  96      15.830  66.740  39.910  1.00  0.00           H
ATOM   1356  CB  LYS A  96      15.030  67.670  38.190  1.00  0.00           C
ATOM   1357  HB1 LYS A  96      15.860  67.360  37.520  1.00  0.00           H
ATOM   1358  HB2 LYS A  96      14.480  68.620  38.030  1.00  0.00           H
ATOM   1359  CG  LYS A  96      13.960  66.600  37.980  1.00  0.00           C
ATOM   1360  HG1 LYS A  96      13.040  66.780  38.580  1.00  0.00           H
ATOM   1361  HG2 LYS A  96      14.370  65.600  38.240  1.00  0.00           H
ATOM   1362  CD  LYS A  96      13.410  66.660  36.560  1.00  0.00           C
ATOM   1363  HD1 LYS A  96      12.960  67.660  36.390  1.00  0.00           H
ATOM   1364  HD2 LYS A  96      14.280  66.620  35.870  1.00  0.00           H
ATOM   1365  CE  LYS A  96      12.410  65.530  36.270  1.00  0.00           C
ATOM   1366  HE1 LYS A  96      11.530  65.420  36.940  1.00  0.00           H
ATOM   1367  HE2 LYS A  96      12.980  64.570  36.310  1.00  0.00           H
ATOM   1368  NZ  LYS A  96      11.910  65.650  34.890  1.00  0.00           N
ATOM   1369  HZ1 LYS A  96      11.410  66.560  34.950  1.00  0.00           H
ATOM   1370  HZ2 LYS A  96      12.720  65.610  34.230  1.00  0.00           H
ATOM   1371  HZ3 LYS A  96      11.190  64.930  34.690  1.00  0.00           H
ATOM   1372  C   LYS A  96      16.590  68.640  39.840  1.00  0.00           C
ATOM   1373  O   LYS A  96      16.440  69.740  40.360  1.00  0.00           O
ATOM   1374  N   LYS A  97      17.770  68.140  39.440  1.00  0.00           N
ATOM   1375  HN  LYS A  97      17.810  67.260  38.970  1.00  0.00           H
ATOM   1376  CA  LYS A  97      19.000  68.870  39.400  1.00  0.00           C
ATOM   1377  HA  LYS A  97      18.950  69.570  40.220  1.00  0.00           H
ATOM   1378  CB  LYS A  97      20.220  67.980  39.670  1.00  0.00           C
ATOM   1379  HB1 LYS A  97      21.150  68.580  39.570  1.00  0.00           H
ATOM   1380  HB2 LYS A  97      20.310  67.210  38.870  1.00  0.00           H
ATOM   1381  CG  LYS A  97      20.350  67.250  41.010  1.00  0.00           C
ATOM   1382  HG1 LYS A  97      21.020  66.380  40.860  1.00  0.00           H
ATOM   1383  HG2 LYS A  97      19.390  66.790  41.320  1.00  0.00           H
ATOM   1384  CD  LYS A  97      20.940  68.120  42.120  1.00  0.00           C
ATOM   1385  HD1 LYS A  97      22.020  68.180  41.900  1.00  0.00           H
ATOM   1386  HD2 LYS A  97      20.540  69.160  42.150  1.00  0.00           H
ATOM   1387  CE  LYS A  97      20.640  67.640  43.540  1.00  0.00           C
ATOM   1388  HE1 LYS A  97      19.550  67.410  43.640  1.00  0.00           H
ATOM   1389  HE2 LYS A  97      20.930  68.470  44.220  1.00  0.00           H
ATOM   1390  NZ  LYS A  97      21.440  66.440  43.880  1.00  0.00           N
ATOM   1391  HZ1 LYS A  97      20.940  65.950  44.650  1.00  0.00           H
ATOM   1392  HZ2 LYS A  97      21.510  65.720  43.130  1.00  0.00           H
ATOM   1393  HZ3 LYS A  97      22.420  66.630  44.170  1.00  0.00           H
ATOM   1394  C   LYS A  97      19.310  69.660  38.170  1.00  0.00           C
ATOM   1395  O   LYS A  97      18.520  69.570  37.230  1.00  0.00           O
ATOM   1396  N   ASP A  98      20.310  70.560  38.090  1.00  0.00           N
ATOM   1397  HN  ASP A  98      20.910  70.740  38.870  1.00  0.00           H
ATOM   1398  CA  ASP A  98      20.660  71.260  36.900  1.00  0.00           C
ATOM   1399  HA  ASP A  98      19.860  71.900  36.580  1.00  0.00           H
ATOM   1400  CB  ASP A  98      21.840  72.180  37.260  1.00  0.00           C
ATOM   1401  HB1 ASP A  98      22.240  72.810  36.430  1.00  0.00           H
ATOM   1402  HB2 ASP A  98      22.670  71.550  37.640  1.00  0.00           H
ATOM   1403  CG  ASP A  98      21.570  73.250  38.310  1.00  0.00           C
ATOM   1404  OD1 ASP A  98      20.630  74.070  38.130  1.00  0.00           O
ATOM   1405  OD2 ASP A  98      22.420  73.430  39.230  1.00  0.00           O
ATOM   1406  C   ASP A  98      21.030  70.430  35.720  1.00  0.00           C
ATOM   1407  O   ASP A  98      21.530  69.310  35.860  1.00  0.00           O
ATOM   1408  N   GLN A  99      20.880  70.980  34.500  1.00  0.00           N
ATOM   1409  HN  GLN A  99      20.590  71.930  34.460  1.00  0.00           H
ATOM   1410  CA  GLN A  99      21.280  70.350  33.280  1.00  0.00           C
ATOM   1411  HA  GLN A  99      20.850  69.380  33.430  1.00  0.00           H
ATOM   1412  CB  GLN A  99      20.540  70.880  32.040  1.00  0.00           C
ATOM   1413  HB1 GLN A  99      20.740  71.960  31.900  1.00  0.00           H
ATOM   1414  HB2 GLN A  99      19.430  70.860  32.160  1.00  0.00           H
ATOM   1415  CG  GLN A  99      20.800  70.190  30.700  1.00  0.00           C
ATOM   1416  HG1 GLN A  99      21.890  70.220  30.510  1.00  0.00           H
ATOM   1417  HG2 GLN A  99      20.290  70.690  29.840  1.00  0.00           H
ATOM   1418  CD  GLN A  99      20.340  68.740  30.600  1.00  0.00           C
ATOM   1419  OE1 GLN A  99      19.560  68.160  31.350  1.00  0.00           O
ATOM   1420  NE2 GLN A  99      20.730  68.090  29.470  1.00  0.00           N
ATOM   1421 HE21 GLN A  99      21.000  68.580  28.650  1.00  0.00           H
ATOM   1422 HE22 GLN A  99      20.400  67.170  29.250  1.00  0.00           H
ATOM   1423  C   GLN A  99      22.760  70.370  33.110  1.00  0.00           C
ATOM   1424  O   GLN A  99      23.340  71.110  32.320  1.00  0.00           O
ATOM   1425  N   LEU A 100      23.370  69.360  33.770  1.00  0.00           N
ATOM   1426  HN  LEU A 100      22.910  68.840  34.480  1.00  0.00           H
ATOM   1427  CA  LEU A 100      24.790  69.180  33.760  1.00  0.00           C
ATOM   1428  HA  LEU A 100      25.320  69.760  33.020  1.00  0.00           H
ATOM   1429  CB  LEU A 100      25.370  69.440  35.160  1.00  0.00           C
ATOM   1430  HB1 LEU A 100      26.480  69.370  35.140  1.00  0.00           H
ATOM   1431  HB2 LEU A 100      24.960  68.840  36.000  1.00  0.00           H
ATOM   1432  CG  LEU A 100      25.140  70.900  35.590  1.00  0.00           C
ATOM   1433  HG  LEU A 100      24.050  71.100  35.460  1.00  0.00           H
ATOM   1434  CD1 LEU A 100      25.410  71.150  37.080  1.00  0.00           C
ATOM   1435 HD11 LEU A 100      24.980  70.340  37.710  1.00  0.00           H
ATOM   1436 HD12 LEU A 100      26.500  71.160  37.330  1.00  0.00           H
ATOM   1437 HD13 LEU A 100      24.870  72.100  37.270  1.00  0.00           H
ATOM   1438  CD2 LEU A 100      25.990  71.850  34.720  1.00  0.00           C
ATOM   1439 HD21 LEU A 100      27.020  71.640  35.080  1.00  0.00           H
ATOM   1440 HD22 LEU A 100      25.830  71.850  33.620  1.00  0.00           H
ATOM   1441 HD23 LEU A 100      25.790  72.890  35.060  1.00  0.00           H
ATOM   1442  C   LEU A 100      25.100  67.770  33.420  1.00  0.00           C
ATOM   1443  O   LEU A 100      24.270  66.900  33.670  1.00  0.00           O
ATOM   1444  N   GLY A 101      26.310  67.580  32.850  1.00  0.00           N
ATOM   1445  HN  GLY A 101      26.950  68.340  32.770  1.00  0.00           H
ATOM   1446  CA  GLY A 101      26.660  66.330  32.270  1.00  0.00           C
ATOM   1447  HA1 GLY A 101      25.820  65.800  31.840  1.00  0.00           H
ATOM   1448  HA2 GLY A 101      27.360  66.590  31.490  1.00  0.00           H
ATOM   1449  C   GLY A 101      27.440  65.370  33.110  1.00  0.00           C
ATOM   1450  O   GLY A 101      28.640  65.210  32.910  1.00  0.00           O
ATOM   1451  N   LYS A 102      26.800  64.830  34.160  1.00  0.00           N
ATOM   1452  HN  LYS A 102      25.840  65.070  34.290  1.00  0.00           H
ATOM   1453  CA  LYS A 102      27.460  64.150  35.220  1.00  0.00           C
ATOM   1454  HA  LYS A 102      28.280  63.600  34.770  1.00  0.00           H
ATOM   1455  CB  LYS A 102      28.030  64.990  36.390  1.00  0.00           C
ATOM   1456  HB1 LYS A 102      28.180  64.390  37.310  1.00  0.00           H
ATOM   1457  HB2 LYS A 102      27.290  65.730  36.750  1.00  0.00           H
ATOM   1458  CG  LYS A 102      29.310  65.770  36.100  1.00  0.00           C
ATOM   1459  HG1 LYS A 102      29.100  66.290  35.140  1.00  0.00           H
ATOM   1460  HG2 LYS A 102      30.250  65.210  35.940  1.00  0.00           H
ATOM   1461  CD  LYS A 102      29.660  66.790  37.200  1.00  0.00           C
ATOM   1462  HD1 LYS A 102      30.240  67.540  36.620  1.00  0.00           H
ATOM   1463  HD2 LYS A 102      28.720  67.190  37.620  1.00  0.00           H
ATOM   1464  CE  LYS A 102      30.610  66.300  38.300  1.00  0.00           C
ATOM   1465  HE1 LYS A 102      30.820  67.130  39.010  1.00  0.00           H
ATOM   1466  HE2 LYS A 102      31.610  66.080  37.880  1.00  0.00           H
ATOM   1467  NZ  LYS A 102      30.070  65.240  39.180  1.00  0.00           N
ATOM   1468  HZ1 LYS A 102      30.020  64.350  38.640  1.00  0.00           H
ATOM   1469  HZ2 LYS A 102      30.650  65.080  40.030  1.00  0.00           H
ATOM   1470  HZ3 LYS A 102      29.100  65.450  39.490  1.00  0.00           H
ATOM   1471  C   LYS A 102      26.600  63.060  35.740  1.00  0.00           C
ATOM   1472  O   LYS A 102      25.430  63.010  35.360  1.00  0.00           O
ATOM   1473  N   ASN A 103      27.170  62.230  36.640  1.00  0.00           N
ATOM   1474  HN  ASN A 103      28.080  62.370  37.010  1.00  0.00           H
ATOM   1475  CA  ASN A 103      26.440  61.230  37.360  1.00  0.00           C
ATOM   1476  HA  ASN A 103      25.370  61.220  37.190  1.00  0.00           H
ATOM   1477  CB  ASN A 103      26.970  59.800  37.230  1.00  0.00           C
ATOM   1478  HB1 ASN A 103      26.450  59.080  37.900  1.00  0.00           H
ATOM   1479  HB2 ASN A 103      28.040  59.830  37.540  1.00  0.00           H
ATOM   1480  CG  ASN A 103      26.870  59.300  35.790  1.00  0.00           C
ATOM   1481  OD1 ASN A 103      26.080  59.600  34.900  1.00  0.00           O
ATOM   1482  ND2 ASN A 103      27.900  58.460  35.470  1.00  0.00           N
ATOM   1483 HD21 ASN A 103      28.390  57.940  36.170  1.00  0.00           H
ATOM   1484 HD22 ASN A 103      27.910  58.060  34.560  1.00  0.00           H
ATOM   1485  C   ASN A 103      26.550  61.640  38.790  1.00  0.00           C
ATOM   1486  O   ASN A 103      27.590  61.950  39.350  1.00  0.00           O
ATOM   1487  N   GLU A 104      25.400  61.550  39.480  1.00  0.00           N
ATOM   1488  HN  GLU A 104      24.520  61.320  39.080  1.00  0.00           H
ATOM   1489  CA  GLU A 104      25.200  61.710  40.890  1.00  0.00           C
ATOM   1490  HA  GLU A 104      25.690  62.640  41.150  1.00  0.00           H
ATOM   1491  CB  GLU A 104      23.710  61.670  41.270  1.00  0.00           C
ATOM   1492  HB1 GLU A 104      23.630  61.290  42.310  1.00  0.00           H
ATOM   1493  HB2 GLU A 104      23.300  60.850  40.640  1.00  0.00           H
ATOM   1494  CG  GLU A 104      22.930  62.930  40.900  1.00  0.00           C
ATOM   1495  HG1 GLU A 104      22.660  62.970  39.820  1.00  0.00           H
ATOM   1496  HG2 GLU A 104      23.700  63.710  41.050  1.00  0.00           H
ATOM   1497  CD  GLU A 104      21.630  63.090  41.690  1.00  0.00           C
ATOM   1498  OE1 GLU A 104      20.680  62.320  41.380  1.00  0.00           O
ATOM   1499  OE2 GLU A 104      21.550  64.060  42.480  1.00  0.00           O
ATOM   1500  C   GLU A 104      25.920  60.710  41.730  1.00  0.00           C
ATOM   1501  O   GLU A 104      26.100  59.570  41.310  1.00  0.00           O
ATOM   1502  N   GLU A 105      26.390  61.110  42.930  1.00  0.00           N
ATOM   1503  HN  GLU A 105      26.360  62.040  43.290  1.00  0.00           H
ATOM   1504  CA  GLU A 105      27.060  60.300  43.900  1.00  0.00           C
ATOM   1505  HA  GLU A 105      27.860  59.920  43.280  1.00  0.00           H
ATOM   1506  CB  GLU A 105      27.680  61.100  45.050  1.00  0.00           C
ATOM   1507  HB1 GLU A 105      28.530  61.750  44.740  1.00  0.00           H
ATOM   1508  HB2 GLU A 105      28.060  60.330  45.760  1.00  0.00           H
ATOM   1509  CG  GLU A 105      26.710  62.080  45.720  1.00  0.00           C
ATOM   1510  HG1 GLU A 105      27.170  62.330  46.700  1.00  0.00           H
ATOM   1511  HG2 GLU A 105      25.800  61.510  45.990  1.00  0.00           H
ATOM   1512  CD  GLU A 105      26.650  63.400  44.960  1.00  0.00           C
ATOM   1513  OE1 GLU A 105      27.360  64.370  45.340  1.00  0.00           O
ATOM   1514  OE2 GLU A 105      25.810  63.510  44.030  1.00  0.00           O
ATOM   1515  C   GLU A 105      26.230  59.160  44.380  1.00  0.00           C
ATOM   1516  O   GLU A 105      26.710  58.060  44.650  1.00  0.00           O
ATOM   1517  N   GLY A 106      24.910  59.370  44.520  1.00  0.00           N
ATOM   1518  HN  GLY A 106      24.590  60.240  44.150  1.00  0.00           H
ATOM   1519  CA  GLY A 106      23.980  58.330  44.820  1.00  0.00           C
ATOM   1520  HA1 GLY A 106      23.010  58.810  44.900  1.00  0.00           H
ATOM   1521  HA2 GLY A 106      24.100  57.660  43.980  1.00  0.00           H
ATOM   1522  C   GLY A 106      24.210  57.600  46.100  1.00  0.00           C
ATOM   1523  O   GLY A 106      24.260  58.280  47.130  1.00  0.00           O
ATOM   1524  N   ALA A 107      24.420  56.280  46.000  1.00  0.00           N
ATOM   1525  HN  ALA A 107      24.430  55.740  45.160  1.00  0.00           H
ATOM   1526  CA  ALA A 107      24.550  55.360  47.090  1.00  0.00           C
ATOM   1527  HA  ALA A 107      24.900  56.000  47.890  1.00  0.00           H
ATOM   1528  CB  ALA A 107      23.190  54.680  47.310  1.00  0.00           C
ATOM   1529  HB1 ALA A 107      22.470  55.350  47.840  1.00  0.00           H
ATOM   1530  HB2 ALA A 107      22.720  54.270  46.390  1.00  0.00           H
ATOM   1531  HB3 ALA A 107      23.330  53.800  47.980  1.00  0.00           H
ATOM   1532  C   ALA A 107      25.610  54.360  46.780  1.00  0.00           C
ATOM   1533  O   ALA A 107      25.830  54.110  45.590  1.00  0.00           O
ATOM   1534  N   PRO A 108      26.330  53.830  47.710  1.00  0.00           N
ATOM   1535  CD  PRO A 108      26.190  54.250  49.100  1.00  0.00           C
ATOM   1536  HD1 PRO A 108      26.230  55.340  49.290  1.00  0.00           H
ATOM   1537  HD2 PRO A 108      25.240  53.860  49.530  1.00  0.00           H
ATOM   1538  CA  PRO A 108      27.090  52.620  47.530  1.00  0.00           C
ATOM   1539  HA  PRO A 108      28.030  52.860  47.050  1.00  0.00           H
ATOM   1540  CB  PRO A 108      27.300  52.120  48.950  1.00  0.00           C
ATOM   1541  HB1 PRO A 108      28.160  51.440  49.120  1.00  0.00           H
ATOM   1542  HB2 PRO A 108      26.420  51.580  49.350  1.00  0.00           H
ATOM   1543  CG  PRO A 108      27.370  53.470  49.700  1.00  0.00           C
ATOM   1544  HG1 PRO A 108      28.280  54.070  49.480  1.00  0.00           H
ATOM   1545  HG2 PRO A 108      27.340  53.200  50.770  1.00  0.00           H
ATOM   1546  C   PRO A 108      26.580  51.560  46.620  1.00  0.00           C
ATOM   1547  O   PRO A 108      25.390  51.270  46.690  1.00  0.00           O
ATOM   1548  N   GLN A 109      27.420  50.950  45.760  1.00  0.00           N
ATOM   1549  HN  GLN A 109      28.370  51.250  45.770  1.00  0.00           H
ATOM   1550  CA  GLN A 109      27.100  49.870  44.880  1.00  0.00           C
ATOM   1551  HA  GLN A 109      26.080  49.510  44.900  1.00  0.00           H
ATOM   1552  CB  GLN A 109      27.330  50.300  43.420  1.00  0.00           C
ATOM   1553  HB1 GLN A 109      27.200  49.480  42.680  1.00  0.00           H
ATOM   1554  HB2 GLN A 109      28.380  50.660  43.440  1.00  0.00           H
ATOM   1555  CG  GLN A 109      26.580  51.540  42.940  1.00  0.00           C
ATOM   1556  HG1 GLN A 109      26.770  52.370  43.650  1.00  0.00           H
ATOM   1557  HG2 GLN A 109      25.480  51.460  42.820  1.00  0.00           H
ATOM   1558  CD  GLN A 109      27.070  51.900  41.550  1.00  0.00           C
ATOM   1559  OE1 GLN A 109      26.950  51.140  40.580  1.00  0.00           O
ATOM   1560  NE2 GLN A 109      27.650  53.120  41.410  1.00  0.00           N
ATOM   1561 HE21 GLN A 109      27.870  53.620  42.240  1.00  0.00           H
ATOM   1562 HE22 GLN A 109      27.650  53.650  40.560  1.00  0.00           H
ATOM   1563  C   GLN A 109      27.930  48.680  45.250  1.00  0.00           C
ATOM   1564  O   GLN A 109      29.030  48.800  45.790  1.00  0.00           O
ATOM   1565  N   GLU A 110      27.460  47.470  44.890  1.00  0.00           N
ATOM   1566  HN  GLU A 110      26.580  47.420  44.440  1.00  0.00           H
ATOM   1567  CA  GLU A 110      28.080  46.240  45.270  1.00  0.00           C
ATOM   1568  HA  GLU A 110      28.180  46.250  46.350  1.00  0.00           H
ATOM   1569  CB  GLU A 110      27.210  45.020  44.950  1.00  0.00           C
ATOM   1570  HB1 GLU A 110      26.540  44.890  45.830  1.00  0.00           H
ATOM   1571  HB2 GLU A 110      27.890  44.150  45.020  1.00  0.00           H
ATOM   1572  CG  GLU A 110      26.380  45.150  43.670  1.00  0.00           C
ATOM   1573  HG1 GLU A 110      26.970  45.580  42.830  1.00  0.00           H
ATOM   1574  HG2 GLU A 110      25.520  45.820  43.830  1.00  0.00           H
ATOM   1575  CD  GLU A 110      25.820  43.880  43.030  1.00  0.00           C
ATOM   1576  OE1 GLU A 110      25.720  42.880  43.790  1.00  0.00           O
ATOM   1577  OE2 GLU A 110      25.590  43.800  41.800  1.00  0.00           O
ATOM   1578  C   GLU A 110      29.400  46.060  44.610  1.00  0.00           C
ATOM   1579  O   GLU A 110      29.440  46.090  43.380  1.00  0.00           O
ATOM   1580  N   GLY A 111      30.540  45.920  45.310  1.00  0.00           N
ATOM   1581  HN  GLY A 111      30.480  46.040  46.290  1.00  0.00           H
ATOM   1582  CA  GLY A 111      31.870  45.700  44.830  1.00  0.00           C
ATOM   1583  HA1 GLY A 111      32.570  45.470  45.620  1.00  0.00           H
ATOM   1584  HA2 GLY A 111      31.970  44.900  44.110  1.00  0.00           H
ATOM   1585  C   GLY A 111      32.560  46.870  44.220  1.00  0.00           C
ATOM   1586  O   GLY A 111      33.780  46.970  44.190  1.00  0.00           O
ATOM   1587  N   ILE A 112      31.880  47.970  43.820  1.00  0.00           N
ATOM   1588  HN  ILE A 112      30.900  48.100  43.890  1.00  0.00           H
ATOM   1589  CA  ILE A 112      32.430  49.200  43.340  1.00  0.00           C
ATOM   1590  HA  ILE A 112      33.330  48.930  42.800  1.00  0.00           H
ATOM   1591  CB  ILE A 112      31.420  49.730  42.370  1.00  0.00           C
ATOM   1592  HB  ILE A 112      30.470  49.960  42.910  1.00  0.00           H
ATOM   1593  CG2 ILE A 112      31.820  51.140  41.910  1.00  0.00           C
ATOM   1594 HG21 ILE A 112      31.090  51.580  41.200  1.00  0.00           H
ATOM   1595 HG22 ILE A 112      31.800  51.900  42.710  1.00  0.00           H
ATOM   1596 HG23 ILE A 112      32.850  51.120  41.470  1.00  0.00           H
ATOM   1597  CG1 ILE A 112      31.080  48.770  41.220  1.00  0.00           C
ATOM   1598 HG11 ILE A 112      30.940  47.740  41.620  1.00  0.00           H
ATOM   1599 HG12 ILE A 112      31.980  48.570  40.600  1.00  0.00           H
ATOM   1600  CD  ILE A 112      30.000  49.090  40.180  1.00  0.00           C
ATOM   1601  HD1 ILE A 112      30.240  50.000  39.590  1.00  0.00           H
ATOM   1602  HD2 ILE A 112      29.850  48.370  39.350  1.00  0.00           H
ATOM   1603  HD3 ILE A 112      29.000  49.200  40.660  1.00  0.00           H
ATOM   1604  C   ILE A 112      32.780  50.200  44.380  1.00  0.00           C
ATOM   1605  O   ILE A 112      32.050  50.370  45.360  1.00  0.00           O
ATOM   1606  N   LEU A 113      33.920  50.900  44.250  1.00  0.00           N
ATOM   1607  HN  LEU A 113      34.610  50.870  43.530  1.00  0.00           H
ATOM   1608  CA  LEU A 113      34.470  51.810  45.200  1.00  0.00           C
ATOM   1609  HA  LEU A 113      33.840  52.080  46.030  1.00  0.00           H
ATOM   1610  CB  LEU A 113      35.830  51.210  45.640  1.00  0.00           C
ATOM   1611  HB1 LEU A 113      36.370  51.940  46.280  1.00  0.00           H
ATOM   1612  HB2 LEU A 113      36.420  50.940  44.740  1.00  0.00           H
ATOM   1613  CG  LEU A 113      35.850  49.930  46.490  1.00  0.00           C
ATOM   1614  HG  LEU A 113      35.820  49.110  45.750  1.00  0.00           H
ATOM   1615  CD1 LEU A 113      37.240  49.670  47.090  1.00  0.00           C
ATOM   1616 HD11 LEU A 113      37.530  50.440  47.840  1.00  0.00           H
ATOM   1617 HD12 LEU A 113      37.260  48.750  47.700  1.00  0.00           H
ATOM   1618 HD13 LEU A 113      38.000  49.590  46.290  1.00  0.00           H
ATOM   1619  CD2 LEU A 113      34.720  49.680  47.510  1.00  0.00           C
ATOM   1620 HD21 LEU A 113      34.640  50.490  48.270  1.00  0.00           H
ATOM   1621 HD22 LEU A 113      33.750  49.450  47.020  1.00  0.00           H
ATOM   1622 HD23 LEU A 113      34.950  48.770  48.100  1.00  0.00           H
ATOM   1623  C   LEU A 113      34.840  53.140  44.640  1.00  0.00           C
ATOM   1624  O   LEU A 113      35.150  53.210  43.450  1.00  0.00           O
ATOM   1625  N   GLU A 114      34.800  54.200  45.460  1.00  0.00           N
ATOM   1626  HN  GLU A 114      34.580  54.070  46.420  1.00  0.00           H
ATOM   1627  CA  GLU A 114      35.050  55.570  45.130  1.00  0.00           C
ATOM   1628  HA  GLU A 114      34.330  55.800  44.360  1.00  0.00           H
ATOM   1629  CB  GLU A 114      34.670  56.430  46.350  1.00  0.00           C
ATOM   1630  HB1 GLU A 114      34.810  57.510  46.110  1.00  0.00           H
ATOM   1631  HB2 GLU A 114      35.480  56.190  47.070  1.00  0.00           H
ATOM   1632  CG  GLU A 114      33.270  56.180  46.900  1.00  0.00           C
ATOM   1633  HG1 GLU A 114      33.140  55.120  47.230  1.00  0.00           H
ATOM   1634  HG2 GLU A 114      32.490  56.420  46.140  1.00  0.00           H
ATOM   1635  CD  GLU A 114      33.030  57.030  48.140  1.00  0.00           C
ATOM   1636  OE1 GLU A 114      32.050  57.820  48.150  1.00  0.00           O
ATOM   1637  OE2 GLU A 114      33.730  56.850  49.160  1.00  0.00           O
ATOM   1638  C   GLU A 114      36.420  55.960  44.720  1.00  0.00           C
ATOM   1639  O   GLU A 114      37.410  55.410  45.190  1.00  0.00           O
ATOM   1640  N   ASP A 115      36.610  56.950  43.820  1.00  0.00           N
ATOM   1641  HN  ASP A 115      35.830  57.500  43.540  1.00  0.00           H
ATOM   1642  CA  ASP A 115      37.870  57.480  43.400  1.00  0.00           C
ATOM   1643  HA  ASP A 115      38.410  56.600  43.080  1.00  0.00           H
ATOM   1644  CB  ASP A 115      37.660  58.390  42.170  1.00  0.00           C
ATOM   1645  HB1 ASP A 115      38.630  58.860  41.900  1.00  0.00           H
ATOM   1646  HB2 ASP A 115      36.940  59.190  42.440  1.00  0.00           H
ATOM   1647  CG  ASP A 115      37.120  57.640  40.970  1.00  0.00           C
ATOM   1648  OD1 ASP A 115      36.950  56.390  40.980  1.00  0.00           O
ATOM   1649  OD2 ASP A 115      36.790  58.320  39.960  1.00  0.00           O
ATOM   1650  C   ASP A 115      38.720  58.100  44.460  1.00  0.00           C
ATOM   1651  O   ASP A 115      38.160  58.730  45.360  1.00  0.00           O
ATOM   1652  N   MET A 116      40.050  57.910  44.450  1.00  0.00           N
ATOM   1653  HN  MET A 116      40.550  57.450  43.730  1.00  0.00           H
ATOM   1654  CA  MET A 116      40.810  58.530  45.490  1.00  0.00           C
ATOM   1655  HA  MET A 116      40.370  58.340  46.460  1.00  0.00           H
ATOM   1656  CB  MET A 116      42.210  57.900  45.610  1.00  0.00           C
ATOM   1657  HB1 MET A 116      42.920  58.610  46.080  1.00  0.00           H
ATOM   1658  HB2 MET A 116      42.680  57.700  44.620  1.00  0.00           H
ATOM   1659  CG  MET A 116      42.120  56.590  46.380  1.00  0.00           C
ATOM   1660  HG1 MET A 116      43.140  56.160  46.280  1.00  0.00           H
ATOM   1661  HG2 MET A 116      41.330  55.970  45.910  1.00  0.00           H
ATOM   1662  SD  MET A 116      41.880  56.860  48.170  1.00  0.00           S
ATOM   1663  CE  MET A 116      42.450  55.160  48.440  1.00  0.00           C
ATOM   1664  HE1 MET A 116      42.440  54.890  49.520  1.00  0.00           H
ATOM   1665  HE2 MET A 116      41.900  54.400  47.850  1.00  0.00           H
ATOM   1666  HE3 MET A 116      43.540  55.050  48.220  1.00  0.00           H
ATOM   1667  C   MET A 116      41.030  59.990  45.310  1.00  0.00           C
ATOM   1668  O   MET A 116      40.960  60.410  44.160  1.00  0.00           O
ATOM   1669  N   PRO A 117      41.080  60.830  46.310  1.00  0.00           N
ATOM   1670  CD  PRO A 117      40.700  60.420  47.650  1.00  0.00           C
ATOM   1671  HD1 PRO A 117      39.660  60.040  47.750  1.00  0.00           H
ATOM   1672  HD2 PRO A 117      41.370  59.630  48.040  1.00  0.00           H
ATOM   1673  CA  PRO A 117      41.580  62.170  46.270  1.00  0.00           C
ATOM   1674  HA  PRO A 117      40.770  62.800  45.940  1.00  0.00           H
ATOM   1675  CB  PRO A 117      41.860  62.490  47.740  1.00  0.00           C
ATOM   1676  HB1 PRO A 117      41.890  63.540  48.100  1.00  0.00           H
ATOM   1677  HB2 PRO A 117      42.880  62.160  48.020  1.00  0.00           H
ATOM   1678  CG  PRO A 117      40.790  61.690  48.500  1.00  0.00           C
ATOM   1679  HG1 PRO A 117      39.840  62.270  48.550  1.00  0.00           H
ATOM   1680  HG2 PRO A 117      41.130  61.580  49.550  1.00  0.00           H
ATOM   1681  C   PRO A 117      42.740  62.530  45.400  1.00  0.00           C
ATOM   1682  O   PRO A 117      43.800  61.900  45.480  1.00  0.00           O
ATOM   1683  N   VAL A 118      42.630  63.600  44.600  1.00  0.00           N
ATOM   1684  HN  VAL A 118      41.760  64.080  44.490  1.00  0.00           H
ATOM   1685  CA  VAL A 118      43.660  64.160  43.780  1.00  0.00           C
ATOM   1686  HA  VAL A 118      43.940  63.300  43.190  1.00  0.00           H
ATOM   1687  CB  VAL A 118      43.150  65.200  42.830  1.00  0.00           C
ATOM   1688  HB  VAL A 118      43.810  65.360  41.950  1.00  0.00           H
ATOM   1689  CG1 VAL A 118      41.810  64.700  42.270  1.00  0.00           C
ATOM   1690 HG11 VAL A 118      40.970  64.700  43.000  1.00  0.00           H
ATOM   1691 HG12 VAL A 118      41.590  65.440  41.480  1.00  0.00           H
ATOM   1692 HG13 VAL A 118      42.020  63.710  41.800  1.00  0.00           H
ATOM   1693  CG2 VAL A 118      43.020  66.570  43.520  1.00  0.00           C
ATOM   1694 HG21 VAL A 118      43.900  67.090  43.950  1.00  0.00           H
ATOM   1695 HG22 VAL A 118      42.540  67.290  42.820  1.00  0.00           H
ATOM   1696 HG23 VAL A 118      42.490  66.480  44.490  1.00  0.00           H
ATOM   1697  C   VAL A 118      44.860  64.670  44.510  1.00  0.00           C
ATOM   1698  O   VAL A 118      44.800  65.060  45.680  1.00  0.00           O
ATOM   1699  N   ASP A 119      46.030  64.630  43.850  1.00  0.00           N
ATOM   1700  HN  ASP A 119      45.990  64.370  42.890  1.00  0.00           H
ATOM   1701  CA  ASP A 119      47.280  65.080  44.390  1.00  0.00           C
ATOM   1702  HA  ASP A 119      47.430  64.640  45.370  1.00  0.00           H
ATOM   1703  CB  ASP A 119      48.510  64.610  43.590  1.00  0.00           C
ATOM   1704  HB1 ASP A 119      49.380  64.970  44.160  1.00  0.00           H
ATOM   1705  HB2 ASP A 119      48.560  65.230  42.670  1.00  0.00           H
ATOM   1706  CG  ASP A 119      48.560  63.170  43.100  1.00  0.00           C
ATOM   1707  OD1 ASP A 119      47.630  62.320  43.070  1.00  0.00           O
ATOM   1708  OD2 ASP A 119      49.610  62.880  42.450  1.00  0.00           O
ATOM   1709  C   ASP A 119      47.380  66.560  44.520  1.00  0.00           C
ATOM   1710  O   ASP A 119      46.880  67.270  43.650  1.00  0.00           O
ATOM   1711  N   PRO A 120      47.910  67.180  45.520  1.00  0.00           N
ATOM   1712  CD  PRO A 120      48.120  66.520  46.810  1.00  0.00           C
ATOM   1713  HD1 PRO A 120      47.120  66.380  47.270  1.00  0.00           H
ATOM   1714  HD2 PRO A 120      48.650  65.550  46.750  1.00  0.00           H
ATOM   1715  CA  PRO A 120      47.970  68.600  45.710  1.00  0.00           C
ATOM   1716  HA  PRO A 120      47.060  69.020  45.310  1.00  0.00           H
ATOM   1717  CB  PRO A 120      48.330  68.820  47.180  1.00  0.00           C
ATOM   1718  HB1 PRO A 120      47.400  69.120  47.700  1.00  0.00           H
ATOM   1719  HB2 PRO A 120      49.110  69.590  47.380  1.00  0.00           H
ATOM   1720  CG  PRO A 120      48.920  67.500  47.680  1.00  0.00           C
ATOM   1721  HG1 PRO A 120      48.710  67.410  48.770  1.00  0.00           H
ATOM   1722  HG2 PRO A 120      50.010  67.510  47.470  1.00  0.00           H
ATOM   1723  C   PRO A 120      49.000  69.290  44.880  1.00  0.00           C
ATOM   1724  O   PRO A 120      49.160  70.490  45.070  1.00  0.00           O
ATOM   1725  N   ASP A 121      49.670  68.610  43.940  1.00  0.00           N
ATOM   1726  HN  ASP A 121      49.770  67.630  44.080  1.00  0.00           H
ATOM   1727  CA  ASP A 121      50.330  69.260  42.850  1.00  0.00           C
ATOM   1728  HA  ASP A 121      50.530  70.290  43.090  1.00  0.00           H
ATOM   1729  CB  ASP A 121      51.650  68.530  42.510  1.00  0.00           C
ATOM   1730  HB1 ASP A 121      52.290  68.880  41.680  1.00  0.00           H
ATOM   1731  HB2 ASP A 121      51.450  67.450  42.400  1.00  0.00           H
ATOM   1732  CG  ASP A 121      52.680  68.650  43.620  1.00  0.00           C
ATOM   1733  OD1 ASP A 121      52.740  69.750  44.230  1.00  0.00           O
ATOM   1734  OD2 ASP A 121      53.540  67.750  43.830  1.00  0.00           O
ATOM   1735  C   ASP A 121      49.470  69.360  41.640  1.00  0.00           C
ATOM   1736  O   ASP A 121      49.840  69.860  40.580  1.00  0.00           O
ATOM   1737  N   ASN A 122      48.260  68.800  41.760  1.00  0.00           N
ATOM   1738  HN  ASN A 122      48.080  68.290  42.600  1.00  0.00           H
ATOM   1739  CA  ASN A 122      47.170  69.120  40.890  1.00  0.00           C
ATOM   1740  HA  ASN A 122      47.550  69.240  39.890  1.00  0.00           H
ATOM   1741  CB  ASN A 122      45.980  68.140  40.890  1.00  0.00           C
ATOM   1742  HB1 ASN A 122      45.170  68.640  40.320  1.00  0.00           H
ATOM   1743  HB2 ASN A 122      45.540  68.020  41.900  1.00  0.00           H
ATOM   1744  CG  ASN A 122      46.320  66.880  40.100  1.00  0.00           C
ATOM   1745  OD1 ASN A 122      46.380  66.820  38.870  1.00  0.00           O
ATOM   1746  ND2 ASN A 122      46.700  65.840  40.890  1.00  0.00           N
ATOM   1747 HD21 ASN A 122      46.680  66.040  41.870  1.00  0.00           H
ATOM   1748 HD22 ASN A 122      46.940  65.000  40.390  1.00  0.00           H
ATOM   1749  C   ASN A 122      46.710  70.500  41.230  1.00  0.00           C
ATOM   1750  O   ASN A 122      46.650  70.920  42.380  1.00  0.00           O
ATOM   1751  N   GLU A 123      46.300  71.240  40.180  1.00  0.00           N
ATOM   1752  HN  GLU A 123      46.220  70.810  39.290  1.00  0.00           H
ATOM   1753  CA  GLU A 123      45.860  72.600  40.120  1.00  0.00           C
ATOM   1754  HA  GLU A 123      46.550  73.200  40.680  1.00  0.00           H
ATOM   1755  CB  GLU A 123      45.900  73.100  38.670  1.00  0.00           C
ATOM   1756  HB1 GLU A 123      45.210  72.540  38.000  1.00  0.00           H
ATOM   1757  HB2 GLU A 123      46.910  72.870  38.280  1.00  0.00           H
ATOM   1758  CG  GLU A 123      45.640  74.590  38.460  1.00  0.00           C
ATOM   1759  HG1 GLU A 123      46.270  75.220  39.120  1.00  0.00           H
ATOM   1760  HG2 GLU A 123      44.560  74.850  38.580  1.00  0.00           H
ATOM   1761  CD  GLU A 123      46.090  75.200  37.140  1.00  0.00           C
ATOM   1762  OE1 GLU A 123      47.300  75.050  36.800  1.00  0.00           O
ATOM   1763  OE2 GLU A 123      45.250  75.800  36.420  1.00  0.00           O
ATOM   1764  C   GLU A 123      44.500  72.840  40.680  1.00  0.00           C
ATOM   1765  O   GLU A 123      44.150  73.860  41.280  1.00  0.00           O
ATOM   1766  N   ALA A 124      43.610  71.840  40.560  1.00  0.00           N
ATOM   1767  HN  ALA A 124      43.970  71.020  40.110  1.00  0.00           H
ATOM   1768  CA  ALA A 124      42.270  71.720  41.030  1.00  0.00           C
ATOM   1769  HA  ALA A 124      41.840  72.710  40.940  1.00  0.00           H
ATOM   1770  CB  ALA A 124      41.510  70.770  40.090  1.00  0.00           C
ATOM   1771  HB1 ALA A 124      41.630  71.050  39.030  1.00  0.00           H
ATOM   1772  HB2 ALA A 124      41.980  69.780  40.300  1.00  0.00           H
ATOM   1773  HB3 ALA A 124      40.490  70.890  40.530  1.00  0.00           H
ATOM   1774  C   ALA A 124      42.080  71.330  42.450  1.00  0.00           C
ATOM   1775  O   ALA A 124      41.210  70.540  42.830  1.00  0.00           O
ATOM   1776  N   TYR A 125      42.950  71.870  43.320  1.00  0.00           N
ATOM   1777  HN  TYR A 125      43.640  72.530  43.020  1.00  0.00           H
ATOM   1778  CA  TYR A 125      43.070  71.650  44.730  1.00  0.00           C
ATOM   1779  HA  TYR A 125      42.260  71.030  45.080  1.00  0.00           H
ATOM   1780  CB  TYR A 125      44.370  70.870  45.020  1.00  0.00           C
ATOM   1781  HB1 TYR A 125      45.220  71.410  44.560  1.00  0.00           H
ATOM   1782  HB2 TYR A 125      44.330  69.910  44.460  1.00  0.00           H
ATOM   1783  CG  TYR A 125      44.670  70.700  46.470  1.00  0.00           C
ATOM   1784  CD1 TYR A 125      44.280  69.550  47.100  1.00  0.00           C
ATOM   1785  HD1 TYR A 125      43.700  68.780  46.620  1.00  0.00           H
ATOM   1786  CE1 TYR A 125      44.690  69.320  48.400  1.00  0.00           C
ATOM   1787  HE1 TYR A 125      44.440  68.390  48.880  1.00  0.00           H
ATOM   1788  CZ  TYR A 125      45.350  70.310  49.090  1.00  0.00           C
ATOM   1789  OH  TYR A 125      45.640  69.930  50.420  1.00  0.00           O
ATOM   1790  HH  TYR A 125      45.310  69.030  50.470  1.00  0.00           H
ATOM   1791  CD2 TYR A 125      45.490  71.580  47.140  1.00  0.00           C
ATOM   1792  HD2 TYR A 125      45.790  72.460  46.590  1.00  0.00           H
ATOM   1793  CE2 TYR A 125      45.800  71.450  48.470  1.00  0.00           C
ATOM   1794  HE2 TYR A 125      46.310  72.160  49.110  1.00  0.00           H
ATOM   1795  C   TYR A 125      42.990  72.960  45.430  1.00  0.00           C
ATOM   1796  O   TYR A 125      43.420  74.040  45.030  1.00  0.00           O
ATOM   1797  N   GLU A 126      42.420  72.940  46.640  1.00  0.00           N
ATOM   1798  HN  GLU A 126      42.170  72.030  46.980  1.00  0.00           H
ATOM   1799  CA  GLU A 126      42.310  74.120  47.440  1.00  0.00           C
ATOM   1800  HA  GLU A 126      43.200  74.740  47.340  1.00  0.00           H
ATOM   1801  CB  GLU A 126      41.060  74.920  47.070  1.00  0.00           C
ATOM   1802  HB1 GLU A 126      40.220  74.200  47.110  1.00  0.00           H
ATOM   1803  HB2 GLU A 126      41.140  75.100  45.970  1.00  0.00           H
ATOM   1804  CG  GLU A 126      40.750  76.240  47.790  1.00  0.00           C
ATOM   1805  HG1 GLU A 126      41.370  77.110  47.490  1.00  0.00           H
ATOM   1806  HG2 GLU A 126      40.810  76.220  48.900  1.00  0.00           H
ATOM   1807  CD  GLU A 126      39.300  76.590  47.520  1.00  0.00           C
ATOM   1808  OE1 GLU A 126      38.420  76.530  48.430  1.00  0.00           O
ATOM   1809  OE2 GLU A 126      39.040  77.000  46.360  1.00  0.00           O
ATOM   1810  C   GLU A 126      42.280  73.750  48.880  1.00  0.00           C
ATOM   1811  O   GLU A 126      41.770  72.690  49.260  1.00  0.00           O
ATOM   1812  N   MET A 127      42.920  74.630  49.670  1.00  0.00           N
ATOM   1813  HN  MET A 127      43.330  75.480  49.350  1.00  0.00           H
ATOM   1814  CA  MET A 127      43.250  74.330  51.030  1.00  0.00           C
ATOM   1815  HA  MET A 127      43.860  73.440  50.970  1.00  0.00           H
ATOM   1816  CB  MET A 127      44.040  75.480  51.680  1.00  0.00           C
ATOM   1817  HB1 MET A 127      44.360  75.210  52.710  1.00  0.00           H
ATOM   1818  HB2 MET A 127      43.330  76.310  51.910  1.00  0.00           H
ATOM   1819  CG  MET A 127      45.260  76.090  51.000  1.00  0.00           C
ATOM   1820  HG1 MET A 127      45.990  75.260  50.900  1.00  0.00           H
ATOM   1821  HG2 MET A 127      45.570  76.760  51.830  1.00  0.00           H
ATOM   1822  SD  MET A 127      44.890  77.000  49.470  1.00  0.00           S
ATOM   1823  CE  MET A 127      46.660  77.010  49.080  1.00  0.00           C
ATOM   1824  HE1 MET A 127      46.980  75.980  48.830  1.00  0.00           H
ATOM   1825  HE2 MET A 127      46.900  77.720  48.260  1.00  0.00           H
ATOM   1826  HE3 MET A 127      47.260  77.330  49.970  1.00  0.00           H
ATOM   1827  C   MET A 127      42.140  73.930  51.930  1.00  0.00           C
ATOM   1828  O   MET A 127      41.010  74.380  51.730  1.00  0.00           O
ATOM   1829  N   PRO A 128      42.300  73.150  52.960  1.00  0.00           N
ATOM   1830  CD  PRO A 128      43.390  72.190  53.070  1.00  0.00           C
ATOM   1831  HD1 PRO A 128      43.520  71.690  52.090  1.00  0.00           H
ATOM   1832  HD2 PRO A 128      44.360  72.660  53.340  1.00  0.00           H
ATOM   1833  CA  PRO A 128      41.250  72.880  53.910  1.00  0.00           C
ATOM   1834  HA  PRO A 128      40.570  72.190  53.440  1.00  0.00           H
ATOM   1835  CB  PRO A 128      41.980  72.050  54.970  1.00  0.00           C
ATOM   1836  HB1 PRO A 128      41.290  71.420  55.580  1.00  0.00           H
ATOM   1837  HB2 PRO A 128      42.540  72.680  55.700  1.00  0.00           H
ATOM   1838  CG  PRO A 128      42.990  71.210  54.180  1.00  0.00           C
ATOM   1839  HG1 PRO A 128      42.520  70.300  53.750  1.00  0.00           H
ATOM   1840  HG2 PRO A 128      43.870  70.960  54.820  1.00  0.00           H
ATOM   1841  C   PRO A 128      40.440  73.920  54.590  1.00  0.00           C
ATOM   1842  O   PRO A 128      40.890  75.020  54.890  1.00  0.00           O
ATOM   1843  N   SER A 129      39.140  73.640  54.800  1.00  0.00           N
ATOM   1844  HN  SER A 129      38.830  72.760  54.470  1.00  0.00           H
ATOM   1845  CA  SER A 129      38.180  74.460  55.480  1.00  0.00           C
ATOM   1846  HA  SER A 129      38.380  75.500  55.290  1.00  0.00           H
ATOM   1847  CB  SER A 129      36.740  74.160  55.020  1.00  0.00           C
ATOM   1848  HB1 SER A 129      36.460  74.770  54.140  1.00  0.00           H
ATOM   1849  HB2 SER A 129      36.030  74.460  55.830  1.00  0.00           H
ATOM   1850  OG  SER A 129      36.590  72.780  54.710  1.00  0.00           O
ATOM   1851  HG1 SER A 129      35.680  72.630  54.430  1.00  0.00           H
ATOM   1852  C   SER A 129      38.280  74.370  56.960  1.00  0.00           C
ATOM   1853  O   SER A 129      37.610  74.970  57.790  1.00  0.00           O
ATOM   1854  N   GLU A 130      39.170  73.520  57.500  1.00  0.00           N
ATOM   1855  HN  GLU A 130      39.730  73.010  56.860  1.00  0.00           H
ATOM   1856  CA  GLU A 130      39.240  73.180  58.890  1.00  0.00           C
ATOM   1857  HA  GLU A 130      38.800  73.910  59.560  1.00  0.00           H
ATOM   1858  CB  GLU A 130      38.540  71.850  59.230  1.00  0.00           C
ATOM   1859  HB1 GLU A 130      38.710  71.550  60.280  1.00  0.00           H
ATOM   1860  HB2 GLU A 130      38.990  71.110  58.530  1.00  0.00           H
ATOM   1861  CG  GLU A 130      37.030  71.870  58.950  1.00  0.00           C
ATOM   1862  HG1 GLU A 130      36.780  71.790  57.870  1.00  0.00           H
ATOM   1863  HG2 GLU A 130      36.640  72.800  59.430  1.00  0.00           H
ATOM   1864  CD  GLU A 130      36.370  70.710  59.680  1.00  0.00           C
ATOM   1865  OE1 GLU A 130      36.840  69.550  59.590  1.00  0.00           O
ATOM   1866  OE2 GLU A 130      35.370  71.040  60.380  1.00  0.00           O
ATOM   1867  C   GLU A 130      40.680  73.060  59.230  1.00  0.00           C
ATOM   1868  O   GLU A 130      41.480  72.980  58.290  1.00  0.00           O
ATOM   1869  N   GLU A 131      41.100  73.140  60.500  1.00  0.00           N
ATOM   1870  HN  GLU A 131      40.350  73.170  61.160  1.00  0.00           H
ATOM   1871  CA  GLU A 131      42.420  73.130  61.040  1.00  0.00           C
ATOM   1872  HA  GLU A 131      42.930  73.930  60.540  1.00  0.00           H
ATOM   1873  CB  GLU A 131      42.500  73.410  62.550  1.00  0.00           C
ATOM   1874  HB1 GLU A 131      42.550  72.470  63.140  1.00  0.00           H
ATOM   1875  HB2 GLU A 131      41.500  73.750  62.900  1.00  0.00           H
ATOM   1876  CG  GLU A 131      43.370  74.600  62.940  1.00  0.00           C
ATOM   1877  HG1 GLU A 131      43.110  75.060  63.920  1.00  0.00           H
ATOM   1878  HG2 GLU A 131      43.160  75.410  62.210  1.00  0.00           H
ATOM   1879  CD  GLU A 131      44.840  74.220  63.000  1.00  0.00           C
ATOM   1880  OE1 GLU A 131      45.600  74.710  62.120  1.00  0.00           O
ATOM   1881  OE2 GLU A 131      45.250  73.500  63.950  1.00  0.00           O
ATOM   1882  C   GLU A 131      43.140  71.870  60.720  1.00  0.00           C
ATOM   1883  O   GLU A 131      44.120  71.880  59.980  1.00  0.00           O
ATOM   1884  N   GLY A 132      42.600  70.740  61.230  1.00  0.00           N
ATOM   1885  HN  GLY A 132      41.820  70.820  61.840  1.00  0.00           H
ATOM   1886  CA  GLY A 132      42.970  69.410  60.880  1.00  0.00           C
ATOM   1887  HA1 GLY A 132      42.210  69.080  60.190  1.00  0.00           H
ATOM   1888  HA2 GLY A 132      43.910  69.300  60.370  1.00  0.00           H
ATOM   1889  C   GLY A 132      42.880  68.500  62.060  1.00  0.00           C
ATOM   1890  O   GLY A 132      42.070  68.730  62.950  1.00  0.00           O
ATOM   1891  N   TYR A 133      43.670  67.410  62.070  1.00  0.00           N
ATOM   1892  HN  TYR A 133      44.350  67.360  61.350  1.00  0.00           H
ATOM   1893  CA  TYR A 133      43.350  66.240  62.830  1.00  0.00           C
ATOM   1894  HA  TYR A 133      42.300  66.010  62.730  1.00  0.00           H
ATOM   1895  CB  TYR A 133      44.250  65.070  62.420  1.00  0.00           C
ATOM   1896  HB1 TYR A 133      45.270  65.330  62.760  1.00  0.00           H
ATOM   1897  HB2 TYR A 133      44.300  64.960  61.310  1.00  0.00           H
ATOM   1898  CG  TYR A 133      43.900  63.720  62.950  1.00  0.00           C
ATOM   1899  CD1 TYR A 133      44.470  63.250  64.110  1.00  0.00           C
ATOM   1900  HD1 TYR A 133      45.320  63.810  64.470  1.00  0.00           H
ATOM   1901  CE1 TYR A 133      43.960  62.150  64.770  1.00  0.00           C
ATOM   1902  HE1 TYR A 133      44.370  61.760  65.690  1.00  0.00           H
ATOM   1903  CZ  TYR A 133      42.820  61.590  64.230  1.00  0.00           C
ATOM   1904  OH  TYR A 133      42.280  60.560  65.020  1.00  0.00           O
ATOM   1905  HH  TYR A 133      41.410  60.330  64.680  1.00  0.00           H
ATOM   1906  CD2 TYR A 133      42.760  63.150  62.450  1.00  0.00           C
ATOM   1907  HD2 TYR A 133      42.380  63.550  61.520  1.00  0.00           H
ATOM   1908  CE2 TYR A 133      42.190  62.080  63.110  1.00  0.00           C
ATOM   1909  HE2 TYR A 133      41.260  61.650  62.780  1.00  0.00           H
ATOM   1910  C   TYR A 133      43.510  66.530  64.290  1.00  0.00           C
ATOM   1911  O   TYR A 133      44.430  67.200  64.750  1.00  0.00           O
ATOM   1912  N   GLN A 134      42.570  66.100  65.150  1.00  0.00           N
ATOM   1913  HN  GLN A 134      41.800  65.590  64.750  1.00  0.00           H
ATOM   1914  CA  GLN A 134      42.580  66.350  66.560  1.00  0.00           C
ATOM   1915  HA  GLN A 134      43.440  66.950  66.810  1.00  0.00           H
ATOM   1916  CB  GLN A 134      41.240  66.930  67.040  1.00  0.00           C
ATOM   1917  HB1 GLN A 134      40.470  66.130  66.960  1.00  0.00           H
ATOM   1918  HB2 GLN A 134      41.010  67.740  66.300  1.00  0.00           H
ATOM   1919  CG  GLN A 134      41.200  67.350  68.510  1.00  0.00           C
ATOM   1920  HG1 GLN A 134      42.040  68.060  68.680  1.00  0.00           H
ATOM   1921  HG2 GLN A 134      41.360  66.510  69.210  1.00  0.00           H
ATOM   1922  CD  GLN A 134      39.870  67.970  68.910  1.00  0.00           C
ATOM   1923  OE1 GLN A 134      39.170  68.610  68.120  1.00  0.00           O
ATOM   1924  NE2 GLN A 134      39.430  67.770  70.180  1.00  0.00           N
ATOM   1925 HE21 GLN A 134      39.990  67.290  70.860  1.00  0.00           H
ATOM   1926 HE22 GLN A 134      38.530  68.120  70.460  1.00  0.00           H
ATOM   1927  C   GLN A 134      42.890  65.050  67.230  1.00  0.00           C
ATOM   1928  O   GLN A 134      42.310  64.060  66.790  1.00  0.00           O
ATOM   1929  N   ASP A 135      43.840  64.990  68.180  1.00  0.00           N
ATOM   1930  HN  ASP A 135      44.240  65.840  68.510  1.00  0.00           H
ATOM   1931  CA  ASP A 135      44.360  63.890  68.930  1.00  0.00           C
ATOM   1932  HA  ASP A 135      44.310  63.060  68.230  1.00  0.00           H
ATOM   1933  CB  ASP A 135      45.810  64.150  69.360  1.00  0.00           C
ATOM   1934  HB1 ASP A 135      46.450  64.240  68.460  1.00  0.00           H
ATOM   1935  HB2 ASP A 135      46.230  63.300  69.960  1.00  0.00           H
ATOM   1936  CG  ASP A 135      46.070  65.460  70.090  1.00  0.00           C
ATOM   1937  OD1 ASP A 135      47.190  65.660  70.620  1.00  0.00           O
ATOM   1938  OD2 ASP A 135      45.110  66.280  70.120  1.00  0.00           O
ATOM   1939  C   ASP A 135      43.530  63.440  70.080  1.00  0.00           C
ATOM   1940  O   ASP A 135      43.350  62.230  70.180  1.00  0.00           O
ATOM   1941  N   TYR A 136      43.180  64.360  71.000  1.00  0.00           N
ATOM   1942  HN  TYR A 136      43.480  65.300  70.830  1.00  0.00           H
ATOM   1943  CA  TYR A 136      42.310  64.150  72.110  1.00  0.00           C
ATOM   1944  HA  TYR A 136      41.740  63.260  71.920  1.00  0.00           H
ATOM   1945  CB  TYR A 136      43.030  63.820  73.430  1.00  0.00           C
ATOM   1946  HB1 TYR A 136      43.250  62.730  73.450  1.00  0.00           H
ATOM   1947  HB2 TYR A 136      42.380  63.890  74.330  1.00  0.00           H
ATOM   1948  CG  TYR A 136      44.170  64.750  73.690  1.00  0.00           C
ATOM   1949  CD1 TYR A 136      45.440  64.280  73.460  1.00  0.00           C
ATOM   1950  HD1 TYR A 136      45.650  63.300  73.050  1.00  0.00           H
ATOM   1951  CE1 TYR A 136      46.480  65.140  73.720  1.00  0.00           C
ATOM   1952  HE1 TYR A 136      47.460  64.820  73.390  1.00  0.00           H
ATOM   1953  CZ  TYR A 136      46.280  66.270  74.480  1.00  0.00           C
ATOM   1954  OH  TYR A 136      47.430  66.970  74.920  1.00  0.00           O
ATOM   1955  HH  TYR A 136      47.180  67.700  75.490  1.00  0.00           H
ATOM   1956  CD2 TYR A 136      43.920  65.900  74.400  1.00  0.00           C
ATOM   1957  HD2 TYR A 136      42.970  66.190  74.810  1.00  0.00           H
ATOM   1958  CE2 TYR A 136      45.000  66.670  74.770  1.00  0.00           C
ATOM   1959  HE2 TYR A 136      44.860  67.610  75.290  1.00  0.00           H
ATOM   1960  C   TYR A 136      41.280  65.220  72.300  1.00  0.00           C
ATOM   1961  O   TYR A 136      41.440  66.360  71.870  1.00  0.00           O
ATOM   1962  N   GLU A 137      40.180  64.860  72.980  1.00  0.00           N
ATOM   1963  HN  GLU A 137      39.980  63.930  73.270  1.00  0.00           H
ATOM   1964  CA  GLU A 137      39.240  65.850  73.410  1.00  0.00           C
ATOM   1965  HA  GLU A 137      39.030  66.490  72.570  1.00  0.00           H
ATOM   1966  CB  GLU A 137      37.870  65.200  73.660  1.00  0.00           C
ATOM   1967  HB1 GLU A 137      37.110  65.640  74.340  1.00  0.00           H
ATOM   1968  HB2 GLU A 137      38.150  64.300  74.260  1.00  0.00           H
ATOM   1969  CG  GLU A 137      37.170  64.630  72.420  1.00  0.00           C
ATOM   1970  HG1 GLU A 137      36.470  63.840  72.790  1.00  0.00           H
ATOM   1971  HG2 GLU A 137      37.930  64.240  71.720  1.00  0.00           H
ATOM   1972  CD  GLU A 137      36.320  65.670  71.700  1.00  0.00           C
ATOM   1973  OE1 GLU A 137      35.780  66.570  72.380  1.00  0.00           O
ATOM   1974  OE2 GLU A 137      36.120  65.620  70.450  1.00  0.00           O
ATOM   1975  C   GLU A 137      39.600  66.720  74.570  1.00  0.00           C
ATOM   1976  O   GLU A 137      40.360  66.310  75.450  1.00  0.00           O
ATOM   1977  N   PRO A 138      39.210  67.950  74.690  1.00  0.00           N
ATOM   1978  CD  PRO A 138      38.580  68.660  73.590  1.00  0.00           C
ATOM   1979  HD1 PRO A 138      39.290  68.670  72.740  1.00  0.00           H
ATOM   1980  HD2 PRO A 138      37.580  68.300  73.270  1.00  0.00           H
ATOM   1981  CA  PRO A 138      39.670  68.810  75.750  1.00  0.00           C
ATOM   1982  HA  PRO A 138      40.710  68.600  75.970  1.00  0.00           H
ATOM   1983  CB  PRO A 138      39.480  70.210  75.190  1.00  0.00           C
ATOM   1984  HB1 PRO A 138      40.470  70.410  74.730  1.00  0.00           H
ATOM   1985  HB2 PRO A 138      39.320  70.970  75.990  1.00  0.00           H
ATOM   1986  CG  PRO A 138      38.390  70.100  74.110  1.00  0.00           C
ATOM   1987  HG1 PRO A 138      38.360  70.930  73.380  1.00  0.00           H
ATOM   1988  HG2 PRO A 138      37.380  70.000  74.570  1.00  0.00           H
ATOM   1989  C   PRO A 138      39.000  68.560  77.060  1.00  0.00           C
ATOM   1990  O   PRO A 138      38.810  69.530  77.790  1.00  0.00           O
ATOM   1991  N   GLU A 139      38.640  67.310  77.400  1.00  0.00           N
ATOM   1992  HN  GLU A 139      38.800  66.630  76.690  1.00  0.00           H
ATOM   1993  CA  GLU A 139      38.350  66.850  78.720  1.00  0.00           C
ATOM   1994  HA  GLU A 139      37.990  67.610  79.400  1.00  0.00           H
ATOM   1995  CB  GLU A 139      37.380  65.670  78.530  1.00  0.00           C
ATOM   1996  HB1 GLU A 139      37.960  64.920  77.950  1.00  0.00           H
ATOM   1997  HB2 GLU A 139      36.540  65.980  77.880  1.00  0.00           H
ATOM   1998  CG  GLU A 139      36.860  65.070  79.840  1.00  0.00           C
ATOM   1999  HG1 GLU A 139      36.560  65.890  80.520  1.00  0.00           H
ATOM   2000  HG2 GLU A 139      37.700  64.520  80.320  1.00  0.00           H
ATOM   2001  CD  GLU A 139      35.770  64.030  79.600  1.00  0.00           C
ATOM   2002  OE1 GLU A 139      36.030  62.930  79.040  1.00  0.00           O
ATOM   2003  OE2 GLU A 139      34.680  64.260  80.180  1.00  0.00           O
ATOM   2004  C   GLU A 139      39.570  66.270  79.350  1.00  0.00           C
ATOM   2005  O   GLU A 139      39.570  66.020  80.550  1.00  0.00           O
ATOM   2006  N   ALA A 140      40.570  65.970  78.500  1.00  0.00           N
ATOM   2007  HN  ALA A 140      40.290  66.190  77.560  1.00  0.00           H
ATOM   2008  CA  ALA A 140      41.840  65.410  78.830  1.00  0.00           C
ATOM   2009  HA  ALA A 140      41.680  64.560  79.480  1.00  0.00           H
ATOM   2010  CB  ALA A 140      42.530  64.840  77.580  1.00  0.00           C
ATOM   2011  HB1 ALA A 140      41.900  64.160  76.970  1.00  0.00           H
ATOM   2012  HB2 ALA A 140      42.830  65.680  76.910  1.00  0.00           H
ATOM   2013  HB3 ALA A 140      43.480  64.310  77.800  1.00  0.00           H
ATOM   2014  C   ALA A 140      42.830  66.340  79.520  1.00  0.00           C
ATOM   2015  OT1 ALA A 140      42.440  67.440  79.980  1.00  0.00           O
ATOM   2016  OT2 ALA A 140      43.980  65.980  79.880  1.00  0.00           O
ATOM   2017  N   MET B   1      82.640  83.480  26.290  1.00  0.00           N
ATOM   2018  H1  MET B   1      81.800  83.060  25.850  1.00  0.00           H
ATOM   2019  H2  MET B   1      82.710  84.500  26.080  1.00  0.00           H
ATOM   2020  H3  MET B   1      83.510  82.990  25.970  1.00  0.00           H
ATOM   2021  CA  MET B   1      82.600  83.230  27.750  1.00  0.00           C
ATOM   2022  HA  MET B   1      83.490  83.700  28.120  1.00  0.00           H
ATOM   2023  CB  MET B   1      81.390  83.970  28.350  1.00  0.00           C
ATOM   2024  HB1 MET B   1      80.500  83.720  27.730  1.00  0.00           H
ATOM   2025  HB2 MET B   1      81.430  85.080  28.300  1.00  0.00           H
ATOM   2026  CG  MET B   1      81.030  83.490  29.750  1.00  0.00           C
ATOM   2027  HG1 MET B   1      81.130  82.390  29.890  1.00  0.00           H
ATOM   2028  HG2 MET B   1      79.960  83.780  29.900  1.00  0.00           H
ATOM   2029  SD  MET B   1      82.160  84.230  30.960  1.00  0.00           S
ATOM   2030  CE  MET B   1      81.790  83.170  32.390  1.00  0.00           C
ATOM   2031  HE1 MET B   1      80.820  82.640  32.470  1.00  0.00           H
ATOM   2032  HE2 MET B   1      82.570  82.390  32.510  1.00  0.00           H
ATOM   2033  HE3 MET B   1      81.790  83.890  33.240  1.00  0.00           H
ATOM   2034  C   MET B   1      82.920  81.820  28.100  1.00  0.00           C
ATOM   2035  O   MET B   1      82.250  80.870  27.690  1.00  0.00           O
ATOM   2036  N   ASP B   2      84.050  81.600  28.810  1.00  0.00           N
ATOM   2037  HN  ASP B   2      84.550  82.360  29.210  1.00  0.00           H
ATOM   2038  CA  ASP B   2      84.630  80.330  29.100  1.00  0.00           C
ATOM   2039  HA  ASP B   2      84.520  79.760  28.190  1.00  0.00           H
ATOM   2040  CB  ASP B   2      86.070  80.540  29.600  1.00  0.00           C
ATOM   2041  HB1 ASP B   2      86.530  79.590  29.950  1.00  0.00           H
ATOM   2042  HB2 ASP B   2      86.160  81.250  30.450  1.00  0.00           H
ATOM   2043  CG  ASP B   2      86.940  81.000  28.430  1.00  0.00           C
ATOM   2044  OD1 ASP B   2      87.000  80.360  27.350  1.00  0.00           O
ATOM   2045  OD2 ASP B   2      87.600  82.060  28.610  1.00  0.00           O
ATOM   2046  C   ASP B   2      83.880  79.440  30.030  1.00  0.00           C
ATOM   2047  O   ASP B   2      83.410  79.790  31.110  1.00  0.00           O
ATOM   2048  N   VAL B   3      83.680  78.140  29.750  1.00  0.00           N
ATOM   2049  HN  VAL B   3      84.000  77.680  28.930  1.00  0.00           H
ATOM   2050  CA  VAL B   3      83.250  77.200  30.740  1.00  0.00           C
ATOM   2051  HA  VAL B   3      82.430  77.760  31.170  1.00  0.00           H
ATOM   2052  CB  VAL B   3      82.900  75.840  30.230  1.00  0.00           C
ATOM   2053  HB  VAL B   3      82.420  75.250  31.040  1.00  0.00           H
ATOM   2054  CG1 VAL B   3      81.890  76.010  29.080  1.00  0.00           C
ATOM   2055 HG11 VAL B   3      82.360  76.190  28.100  1.00  0.00           H
ATOM   2056 HG12 VAL B   3      81.460  75.000  28.880  1.00  0.00           H
ATOM   2057 HG13 VAL B   3      81.140  76.790  29.340  1.00  0.00           H
ATOM   2058  CG2 VAL B   3      84.080  75.080  29.580  1.00  0.00           C
ATOM   2059 HG21 VAL B   3      84.830  74.870  30.370  1.00  0.00           H
ATOM   2060 HG22 VAL B   3      83.740  74.110  29.160  1.00  0.00           H
ATOM   2061 HG23 VAL B   3      84.500  75.670  28.740  1.00  0.00           H
ATOM   2062  C   VAL B   3      84.080  76.970  31.960  1.00  0.00           C
ATOM   2063  O   VAL B   3      85.300  77.070  31.990  1.00  0.00           O
ATOM   2064  N   PHE B   4      83.430  76.700  33.100  1.00  0.00           N
ATOM   2065  HN  PHE B   4      82.440  76.790  33.180  1.00  0.00           H
ATOM   2066  CA  PHE B   4      83.890  76.440  34.430  1.00  0.00           C
ATOM   2067  HA  PHE B   4      84.600  77.230  34.610  1.00  0.00           H
ATOM   2068  CB  PHE B   4      82.740  76.600  35.440  1.00  0.00           C
ATOM   2069  HB1 PHE B   4      81.850  76.110  34.980  1.00  0.00           H
ATOM   2070  HB2 PHE B   4      82.480  77.680  35.560  1.00  0.00           H
ATOM   2071  CG  PHE B   4      82.960  76.070  36.810  1.00  0.00           C
ATOM   2072  CD1 PHE B   4      82.360  74.920  37.250  1.00  0.00           C
ATOM   2073  HD1 PHE B   4      81.710  74.370  36.580  1.00  0.00           H
ATOM   2074  CE1 PHE B   4      82.640  74.430  38.500  1.00  0.00           C
ATOM   2075  HE1 PHE B   4      82.300  73.430  38.750  1.00  0.00           H
ATOM   2076  CZ  PHE B   4      83.490  75.160  39.300  1.00  0.00           C
ATOM   2077  HZ  PHE B   4      83.690  74.910  40.330  1.00  0.00           H
ATOM   2078  CD2 PHE B   4      83.750  76.810  37.660  1.00  0.00           C
ATOM   2079  HD2 PHE B   4      84.220  77.700  37.260  1.00  0.00           H
ATOM   2080  CE2 PHE B   4      84.030  76.370  38.930  1.00  0.00           C
ATOM   2081  HE2 PHE B   4      84.720  76.910  39.560  1.00  0.00           H
ATOM   2082  C   PHE B   4      84.580  75.120  34.420  1.00  0.00           C
ATOM   2083  O   PHE B   4      85.620  74.940  35.040  1.00  0.00           O
ATOM   2084  N   MET B   5      84.030  74.100  33.730  1.00  0.00           N
ATOM   2085  HN  MET B   5      83.160  74.180  33.260  1.00  0.00           H
ATOM   2086  CA  MET B   5      84.640  72.820  33.540  1.00  0.00           C
ATOM   2087  HA  MET B   5      85.680  72.980  33.780  1.00  0.00           H
ATOM   2088  CB  MET B   5      84.120  71.640  34.380  1.00  0.00           C
ATOM   2089  HB1 MET B   5      84.620  70.720  34.000  1.00  0.00           H
ATOM   2090  HB2 MET B   5      83.050  71.600  34.090  1.00  0.00           H
ATOM   2091  CG  MET B   5      84.470  71.830  35.850  1.00  0.00           C
ATOM   2092  HG1 MET B   5      83.950  71.020  36.400  1.00  0.00           H
ATOM   2093  HG2 MET B   5      84.120  72.820  36.190  1.00  0.00           H
ATOM   2094  SD  MET B   5      86.240  71.610  36.230  1.00  0.00           S
ATOM   2095  CE  MET B   5      85.970  71.310  38.000  1.00  0.00           C
ATOM   2096  HE1 MET B   5      85.490  72.140  38.560  1.00  0.00           H
ATOM   2097  HE2 MET B   5      85.300  70.430  38.160  1.00  0.00           H
ATOM   2098  HE3 MET B   5      86.880  71.080  38.590  1.00  0.00           H
ATOM   2099  C   MET B   5      84.670  72.420  32.100  1.00  0.00           C
ATOM   2100  O   MET B   5      83.730  72.770  31.390  1.00  0.00           O
ATOM   2101  N   LYS B   6      85.740  71.820  31.560  1.00  0.00           N
ATOM   2102  HN  LYS B   6      86.550  71.580  32.090  1.00  0.00           H
ATOM   2103  CA  LYS B   6      85.760  71.350  30.210  1.00  0.00           C
ATOM   2104  HA  LYS B   6      85.220  72.010  29.550  1.00  0.00           H
ATOM   2105  CB  LYS B   6      87.240  71.250  29.770  1.00  0.00           C
ATOM   2106  HB1 LYS B   6      87.780  70.590  30.480  1.00  0.00           H
ATOM   2107  HB2 LYS B   6      87.630  72.290  29.830  1.00  0.00           H
ATOM   2108  CG  LYS B   6      87.490  70.650  28.390  1.00  0.00           C
ATOM   2109  HG1 LYS B   6      87.480  71.470  27.640  1.00  0.00           H
ATOM   2110  HG2 LYS B   6      86.750  69.900  28.010  1.00  0.00           H
ATOM   2111  CD  LYS B   6      88.780  69.860  28.200  1.00  0.00           C
ATOM   2112  HD1 LYS B   6      89.500  70.650  28.510  1.00  0.00           H
ATOM   2113  HD2 LYS B   6      88.890  69.030  28.930  1.00  0.00           H
ATOM   2114  CE  LYS B   6      89.130  69.430  26.770  1.00  0.00           C
ATOM   2115  HE1 LYS B   6      90.210  69.300  26.590  1.00  0.00           H
ATOM   2116  HE2 LYS B   6      88.780  70.210  26.060  1.00  0.00           H
ATOM   2117  NZ  LYS B   6      88.310  68.240  26.440  1.00  0.00           N
ATOM   2118  HZ1 LYS B   6      88.590  67.950  25.480  1.00  0.00           H
ATOM   2119  HZ2 LYS B   6      88.470  67.510  27.170  1.00  0.00           H
ATOM   2120  HZ3 LYS B   6      87.310  68.530  26.430  1.00  0.00           H
ATOM   2121  C   LYS B   6      85.040  70.060  29.990  1.00  0.00           C
ATOM   2122  O   LYS B   6      85.640  68.990  30.000  1.00  0.00           O
ATOM   2123  N   GLY B   7      83.710  70.110  29.830  1.00  0.00           N
ATOM   2124  HN  GLY B   7      83.280  71.010  29.880  1.00  0.00           H
ATOM   2125  CA  GLY B   7      82.920  68.920  29.900  1.00  0.00           C
ATOM   2126  HA1 GLY B   7      81.970  69.200  29.460  1.00  0.00           H
ATOM   2127  HA2 GLY B   7      83.350  68.110  29.320  1.00  0.00           H
ATOM   2128  C   GLY B   7      82.600  68.420  31.270  1.00  0.00           C
ATOM   2129  O   GLY B   7      83.460  68.130  32.100  1.00  0.00           O
ATOM   2130  N   LEU B   8      81.310  68.130  31.470  1.00  0.00           N
ATOM   2131  HN  LEU B   8      80.650  68.220  30.730  1.00  0.00           H
ATOM   2132  CA  LEU B   8      80.720  67.650  32.690  1.00  0.00           C
ATOM   2133  HA  LEU B   8      81.480  67.120  33.230  1.00  0.00           H
ATOM   2134  CB  LEU B   8      80.270  68.820  33.580  1.00  0.00           C
ATOM   2135  HB1 LEU B   8      79.520  68.530  34.340  1.00  0.00           H
ATOM   2136  HB2 LEU B   8      79.710  69.530  32.930  1.00  0.00           H
ATOM   2137  CG  LEU B   8      81.420  69.410  34.410  1.00  0.00           C
ATOM   2138  HG  LEU B   8      82.250  69.690  33.730  1.00  0.00           H
ATOM   2139  CD1 LEU B   8      80.730  70.580  35.130  1.00  0.00           C
ATOM   2140 HD11 LEU B   8      81.450  71.030  35.860  1.00  0.00           H
ATOM   2141 HD12 LEU B   8      80.300  71.270  34.380  1.00  0.00           H
ATOM   2142 HD13 LEU B   8      79.830  70.320  35.730  1.00  0.00           H
ATOM   2143  CD2 LEU B   8      81.950  68.440  35.480  1.00  0.00           C
ATOM   2144 HD21 LEU B   8      82.600  68.950  36.230  1.00  0.00           H
ATOM   2145 HD22 LEU B   8      81.130  68.030  36.110  1.00  0.00           H
ATOM   2146 HD23 LEU B   8      82.490  67.600  35.000  1.00  0.00           H
ATOM   2147  C   LEU B   8      79.620  66.680  32.390  1.00  0.00           C
ATOM   2148  O   LEU B   8      79.080  66.790  31.300  1.00  0.00           O
ATOM   2149  N   SER B   9      79.320  65.870  33.420  1.00  0.00           N
ATOM   2150  HN  SER B   9      79.800  65.880  34.300  1.00  0.00           H
ATOM   2151  CA  SER B   9      78.230  64.950  33.300  1.00  0.00           C
ATOM   2152  HA  SER B   9      78.340  64.320  32.420  1.00  0.00           H
ATOM   2153  CB  SER B   9      78.220  64.020  34.520  1.00  0.00           C
ATOM   2154  HB1 SER B   9      79.180  63.480  34.410  1.00  0.00           H
ATOM   2155  HB2 SER B   9      77.360  63.320  34.520  1.00  0.00           H
ATOM   2156  OG  SER B   9      78.150  64.800  35.710  1.00  0.00           O
ATOM   2157  HG1 SER B   9      79.050  65.110  35.830  1.00  0.00           H
ATOM   2158  C   SER B   9      76.920  65.650  33.270  1.00  0.00           C
ATOM   2159  O   SER B   9      76.850  66.830  33.630  1.00  0.00           O
ATOM   2160  N   LYS B  10      75.870  65.030  32.710  1.00  0.00           N
ATOM   2161  HN  LYS B  10      75.930  64.050  32.530  1.00  0.00           H
ATOM   2162  CA  LYS B  10      74.680  65.680  32.240  1.00  0.00           C
ATOM   2163  HA  LYS B  10      74.890  66.300  31.380  1.00  0.00           H
ATOM   2164  CB  LYS B  10      73.880  64.610  31.480  1.00  0.00           C
ATOM   2165  HB1 LYS B  10      72.850  64.920  31.240  1.00  0.00           H
ATOM   2166  HB2 LYS B  10      73.870  63.650  32.050  1.00  0.00           H
ATOM   2167  CG  LYS B  10      74.550  64.190  30.170  1.00  0.00           C
ATOM   2168  HG1 LYS B  10      75.510  63.720  30.490  1.00  0.00           H
ATOM   2169  HG2 LYS B  10      74.830  64.970  29.430  1.00  0.00           H
ATOM   2170  CD  LYS B  10      73.760  63.130  29.410  1.00  0.00           C
ATOM   2171  HD1 LYS B  10      73.620  62.300  30.130  1.00  0.00           H
ATOM   2172  HD2 LYS B  10      72.700  63.440  29.300  1.00  0.00           H
ATOM   2173  CE  LYS B  10      74.340  62.580  28.100  1.00  0.00           C
ATOM   2174  HE1 LYS B  10      75.170  61.880  28.320  1.00  0.00           H
ATOM   2175  HE2 LYS B  10      74.700  63.450  27.520  1.00  0.00           H
ATOM   2176  NZ  LYS B  10      73.280  61.890  27.330  1.00  0.00           N
ATOM   2177  HZ1 LYS B  10      73.640  61.610  26.400  1.00  0.00           H
ATOM   2178  HZ2 LYS B  10      73.030  61.050  27.890  1.00  0.00           H
ATOM   2179  HZ3 LYS B  10      72.520  62.600  27.330  1.00  0.00           H
ATOM   2180  C   LYS B  10      73.900  66.420  33.270  1.00  0.00           C
ATOM   2181  O   LYS B  10      73.350  67.490  33.010  1.00  0.00           O
ATOM   2182  N   ALA B  11      73.820  65.790  34.450  1.00  0.00           N
ATOM   2183  HN  ALA B  11      74.220  64.880  34.510  1.00  0.00           H
ATOM   2184  CA  ALA B  11      73.220  66.250  35.670  1.00  0.00           C
ATOM   2185  HA  ALA B  11      72.190  66.470  35.450  1.00  0.00           H
ATOM   2186  CB  ALA B  11      73.180  65.160  36.750  1.00  0.00           C
ATOM   2187  HB1 ALA B  11      72.580  64.240  36.590  1.00  0.00           H
ATOM   2188  HB2 ALA B  11      74.200  64.790  36.990  1.00  0.00           H
ATOM   2189  HB3 ALA B  11      72.760  65.570  37.700  1.00  0.00           H
ATOM   2190  C   ALA B  11      73.890  67.430  36.300  1.00  0.00           C
ATOM   2191  O   ALA B  11      73.230  68.210  36.980  1.00  0.00           O
ATOM   2192  N   LYS B  12      75.230  67.530  36.280  1.00  0.00           N
ATOM   2193  HN  LYS B  12      75.680  66.750  35.870  1.00  0.00           H
ATOM   2194  CA  LYS B  12      75.980  68.670  36.700  1.00  0.00           C
ATOM   2195  HA  LYS B  12      75.560  68.940  37.650  1.00  0.00           H
ATOM   2196  CB  LYS B  12      77.450  68.280  36.960  1.00  0.00           C
ATOM   2197  HB1 LYS B  12      78.080  69.190  37.020  1.00  0.00           H
ATOM   2198  HB2 LYS B  12      77.880  67.720  36.100  1.00  0.00           H
ATOM   2199  CG  LYS B  12      77.620  67.450  38.230  1.00  0.00           C
ATOM   2200  HG1 LYS B  12      77.020  66.520  38.150  1.00  0.00           H
ATOM   2201  HG2 LYS B  12      77.210  68.030  39.080  1.00  0.00           H
ATOM   2202  CD  LYS B  12      79.070  67.000  38.480  1.00  0.00           C
ATOM   2203  HD1 LYS B  12      79.430  66.500  37.560  1.00  0.00           H
ATOM   2204  HD2 LYS B  12      79.780  67.850  38.560  1.00  0.00           H
ATOM   2205  CE  LYS B  12      79.310  66.040  39.650  1.00  0.00           C
ATOM   2206  HE1 LYS B  12      78.700  65.110  39.620  1.00  0.00           H
ATOM   2207  HE2 LYS B  12      79.220  66.520  40.650  1.00  0.00           H
ATOM   2208  NZ  LYS B  12      80.740  65.650  39.590  1.00  0.00           N
ATOM   2209  HZ1 LYS B  12      81.510  66.340  39.480  1.00  0.00           H
ATOM   2210  HZ2 LYS B  12      81.000  65.270  40.520  1.00  0.00           H
ATOM   2211  HZ3 LYS B  12      80.950  64.940  38.870  1.00  0.00           H
ATOM   2212  C   LYS B  12      75.890  69.880  35.830  1.00  0.00           C
ATOM   2213  O   LYS B  12      76.120  70.960  36.380  1.00  0.00           O
ATOM   2214  N   GLU B  13      75.710  69.760  34.500  1.00  0.00           N
ATOM   2215  HN  GLU B  13      75.610  68.880  34.040  1.00  0.00           H
ATOM   2216  CA  GLU B  13      75.370  70.910  33.720  1.00  0.00           C
ATOM   2217  HA  GLU B  13      76.260  71.510  33.600  1.00  0.00           H
ATOM   2218  CB  GLU B  13      75.120  70.630  32.220  1.00  0.00           C
ATOM   2219  HB1 GLU B  13      74.220  69.990  32.120  1.00  0.00           H
ATOM   2220  HB2 GLU B  13      75.940  70.020  31.780  1.00  0.00           H
ATOM   2221  CG  GLU B  13      74.840  71.780  31.260  1.00  0.00           C
ATOM   2222  HG1 GLU B  13      73.910  72.190  31.700  1.00  0.00           H
ATOM   2223  HG2 GLU B  13      74.620  71.410  30.230  1.00  0.00           H
ATOM   2224  CD  GLU B  13      75.950  72.820  31.260  1.00  0.00           C
ATOM   2225  OE1 GLU B  13      75.860  73.820  32.020  1.00  0.00           O
ATOM   2226  OE2 GLU B  13      76.810  72.690  30.350  1.00  0.00           O
ATOM   2227  C   GLU B  13      74.290  71.820  34.200  1.00  0.00           C
ATOM   2228  O   GLU B  13      73.160  71.420  34.460  1.00  0.00           O
ATOM   2229  N   GLY B  14      74.690  73.060  34.510  1.00  0.00           N
ATOM   2230  HN  GLY B  14      75.650  73.270  34.320  1.00  0.00           H
ATOM   2231  CA  GLY B  14      73.950  74.110  35.130  1.00  0.00           C
ATOM   2232  HA1 GLY B  14      74.590  74.970  35.000  1.00  0.00           H
ATOM   2233  HA2 GLY B  14      73.030  74.140  34.570  1.00  0.00           H
ATOM   2234  C   GLY B  14      73.650  73.950  36.580  1.00  0.00           C
ATOM   2235  O   GLY B  14      73.190  74.890  37.240  1.00  0.00           O
ATOM   2236  N   VAL B  15      73.890  72.800  37.230  1.00  0.00           N
ATOM   2237  HN  VAL B  15      74.110  71.990  36.700  1.00  0.00           H
ATOM   2238  CA  VAL B  15      73.740  72.620  38.640  1.00  0.00           C
ATOM   2239  HA  VAL B  15      73.030  73.360  39.000  1.00  0.00           H
ATOM   2240  CB  VAL B  15      73.300  71.220  38.960  1.00  0.00           C
ATOM   2241  HB  VAL B  15      74.060  70.450  38.700  1.00  0.00           H
ATOM   2242  CG1 VAL B  15      72.770  71.190  40.400  1.00  0.00           C
ATOM   2243 HG11 VAL B  15      72.660  70.140  40.730  1.00  0.00           H
ATOM   2244 HG12 VAL B  15      73.550  71.600  41.080  1.00  0.00           H
ATOM   2245 HG13 VAL B  15      71.770  71.640  40.590  1.00  0.00           H
ATOM   2246  CG2 VAL B  15      72.060  70.930  38.110  1.00  0.00           C
ATOM   2247 HG21 VAL B  15      72.340  70.760  37.050  1.00  0.00           H
ATOM   2248 HG22 VAL B  15      71.630  69.960  38.440  1.00  0.00           H
ATOM   2249 HG23 VAL B  15      71.290  71.730  38.180  1.00  0.00           H
ATOM   2250  C   VAL B  15      75.020  72.960  39.330  1.00  0.00           C
ATOM   2251  O   VAL B  15      74.890  73.600  40.370  1.00  0.00           O
ATOM   2252  N   VAL B  16      76.180  72.630  38.730  1.00  0.00           N
ATOM   2253  HN  VAL B  16      76.240  72.110  37.890  1.00  0.00           H
ATOM   2254  CA  VAL B  16      77.420  73.050  39.310  1.00  0.00           C
ATOM   2255  HA  VAL B  16      77.410  72.850  40.370  1.00  0.00           H
ATOM   2256  CB  VAL B  16      78.510  72.240  38.680  1.00  0.00           C
ATOM   2257  HB  VAL B  16      78.150  71.200  38.510  1.00  0.00           H
ATOM   2258  CG1 VAL B  16      78.910  72.730  37.280  1.00  0.00           C
ATOM   2259 HG11 VAL B  16      79.740  72.090  36.910  1.00  0.00           H
ATOM   2260 HG12 VAL B  16      78.030  72.600  36.610  1.00  0.00           H
ATOM   2261 HG13 VAL B  16      79.360  73.730  37.140  1.00  0.00           H
ATOM   2262  CG2 VAL B  16      79.710  72.110  39.640  1.00  0.00           C
ATOM   2263 HG21 VAL B  16      80.570  71.570  39.180  1.00  0.00           H
ATOM   2264 HG22 VAL B  16      80.240  73.040  39.950  1.00  0.00           H
ATOM   2265 HG23 VAL B  16      79.520  71.470  40.530  1.00  0.00           H
ATOM   2266  C   VAL B  16      77.600  74.520  39.410  1.00  0.00           C
ATOM   2267  O   VAL B  16      77.230  75.310  38.540  1.00  0.00           O
ATOM   2268  N   ALA B  17      78.140  75.020  40.530  1.00  0.00           N
ATOM   2269  HN  ALA B  17      78.400  74.320  41.200  1.00  0.00           H
ATOM   2270  CA  ALA B  17      78.450  76.390  40.800  1.00  0.00           C
ATOM   2271  HA  ALA B  17      78.520  76.850  39.830  1.00  0.00           H
ATOM   2272  CB  ALA B  17      77.330  77.140  41.540  1.00  0.00           C
ATOM   2273  HB1 ALA B  17      77.470  78.240  41.480  1.00  0.00           H
ATOM   2274  HB2 ALA B  17      76.310  76.960  41.130  1.00  0.00           H
ATOM   2275  HB3 ALA B  17      77.170  76.870  42.600  1.00  0.00           H
ATOM   2276  C   ALA B  17      79.840  76.510  41.310  1.00  0.00           C
ATOM   2277  O   ALA B  17      80.390  75.500  41.750  1.00  0.00           O
ATOM   2278  N   ALA B  18      80.420  77.720  41.400  1.00  0.00           N
ATOM   2279  HN  ALA B  18      79.940  78.520  41.040  1.00  0.00           H
ATOM   2280  CA  ALA B  18      81.720  77.880  41.980  1.00  0.00           C
ATOM   2281  HA  ALA B  18      82.310  76.990  41.810  1.00  0.00           H
ATOM   2282  CB  ALA B  18      82.290  78.990  41.080  1.00  0.00           C
ATOM   2283  HB1 ALA B  18      81.550  79.830  41.120  1.00  0.00           H
ATOM   2284  HB2 ALA B  18      83.300  79.370  41.350  1.00  0.00           H
ATOM   2285  HB3 ALA B  18      82.240  78.730  40.000  1.00  0.00           H
ATOM   2286  C   ALA B  18      81.660  78.380  43.380  1.00  0.00           C
ATOM   2287  O   ALA B  18      82.690  78.260  44.030  1.00  0.00           O
ATOM   2288  N   ALA B  19      80.500  78.790  43.930  1.00  0.00           N
ATOM   2289  HN  ALA B  19      79.750  79.120  43.360  1.00  0.00           H
ATOM   2290  CA  ALA B  19      80.250  78.910  45.330  1.00  0.00           C
ATOM   2291  HA  ALA B  19      81.080  78.630  45.970  1.00  0.00           H
ATOM   2292  CB  ALA B  19      80.120  80.390  45.720  1.00  0.00           C
ATOM   2293  HB1 ALA B  19      79.480  81.040  45.080  1.00  0.00           H
ATOM   2294  HB2 ALA B  19      79.820  80.570  46.770  1.00  0.00           H
ATOM   2295  HB3 ALA B  19      81.120  80.850  45.620  1.00  0.00           H
ATOM   2296  C   ALA B  19      79.000  78.170  45.660  1.00  0.00           C
ATOM   2297  O   ALA B  19      78.150  77.920  44.800  1.00  0.00           O
ATOM   2298  N   GLU B  20      78.980  77.790  46.950  1.00  0.00           N
ATOM   2299  HN  GLU B  20      79.760  77.960  47.550  1.00  0.00           H
ATOM   2300  CA  GLU B  20      77.870  77.200  47.620  1.00  0.00           C
ATOM   2301  HA  GLU B  20      77.750  76.200  47.210  1.00  0.00           H
ATOM   2302  CB  GLU B  20      78.200  76.890  49.090  1.00  0.00           C
ATOM   2303  HB1 GLU B  20      77.300  76.560  49.660  1.00  0.00           H
ATOM   2304  HB2 GLU B  20      78.460  77.830  49.620  1.00  0.00           H
ATOM   2305  CG  GLU B  20      79.090  75.670  49.320  1.00  0.00           C
ATOM   2306  HG1 GLU B  20      80.160  75.900  49.150  1.00  0.00           H
ATOM   2307  HG2 GLU B  20      78.740  74.810  48.690  1.00  0.00           H
ATOM   2308  CD  GLU B  20      78.920  75.080  50.710  1.00  0.00           C
ATOM   2309  OE1 GLU B  20      77.940  74.330  50.940  1.00  0.00           O
ATOM   2310  OE2 GLU B  20      79.800  75.320  51.590  1.00  0.00           O
ATOM   2311  C   GLU B  20      76.550  77.880  47.550  1.00  0.00           C
ATOM   2312  O   GLU B  20      76.540  79.110  47.570  1.00  0.00           O
ATOM   2313  N   LYS B  21      75.420  77.150  47.450  1.00  0.00           N
ATOM   2314  HN  LYS B  21      75.420  76.170  47.600  1.00  0.00           H
ATOM   2315  CA  LYS B  21      74.230  77.690  46.870  1.00  0.00           C
ATOM   2316  HA  LYS B  21      74.330  78.730  46.580  1.00  0.00           H
ATOM   2317  CB  LYS B  21      73.720  76.870  45.680  1.00  0.00           C
ATOM   2318  HB1 LYS B  21      72.750  77.240  45.290  1.00  0.00           H
ATOM   2319  HB2 LYS B  21      73.550  75.860  46.120  1.00  0.00           H
ATOM   2320  CG  LYS B  21      74.770  76.620  44.590  1.00  0.00           C
ATOM   2321  HG1 LYS B  21      75.700  76.360  45.140  1.00  0.00           H
ATOM   2322  HG2 LYS B  21      75.040  77.550  44.040  1.00  0.00           H
ATOM   2323  CD  LYS B  21      74.470  75.490  43.610  1.00  0.00           C
ATOM   2324  HD1 LYS B  21      75.190  75.540  42.770  1.00  0.00           H
ATOM   2325  HD2 LYS B  21      74.470  74.500  44.110  1.00  0.00           H
ATOM   2326  CE  LYS B  21      73.110  75.720  42.950  1.00  0.00           C
ATOM   2327  HE1 LYS B  21      73.000  76.570  42.230  1.00  0.00           H
ATOM   2328  HE2 LYS B  21      72.270  75.780  43.670  1.00  0.00           H
ATOM   2329  NZ  LYS B  21      72.830  74.580  42.040  1.00  0.00           N
ATOM   2330  HZ1 LYS B  21      71.990  74.790  41.480  1.00  0.00           H
ATOM   2331  HZ2 LYS B  21      73.660  74.500  41.420  1.00  0.00           H
ATOM   2332  HZ3 LYS B  21      72.730  73.640  42.470  1.00  0.00           H
ATOM   2333  C   LYS B  21      73.190  77.590  47.930  1.00  0.00           C
ATOM   2334  O   LYS B  21      73.140  76.690  48.760  1.00  0.00           O
ATOM   2335  N   THR B  22      72.230  78.540  47.980  1.00  0.00           N
ATOM   2336  HN  THR B  22      72.110  79.260  47.290  1.00  0.00           H
ATOM   2337  CA  THR B  22      71.150  78.410  48.900  1.00  0.00           C
ATOM   2338  HA  THR B  22      71.490  78.190  49.900  1.00  0.00           H
ATOM   2339  CB  THR B  22      70.440  79.730  48.840  1.00  0.00           C
ATOM   2340  HB  THR B  22      69.480  79.710  49.400  1.00  0.00           H
ATOM   2341  OG1 THR B  22      70.220  80.330  47.580  1.00  0.00           O
ATOM   2342  HG1 THR B  22      69.670  79.730  47.070  1.00  0.00           H
ATOM   2343  CG2 THR B  22      71.340  80.650  49.690  1.00  0.00           C
ATOM   2344 HG21 THR B  22      72.380  80.660  49.300  1.00  0.00           H
ATOM   2345 HG22 THR B  22      70.990  81.700  49.720  1.00  0.00           H
ATOM   2346 HG23 THR B  22      71.480  80.280  50.730  1.00  0.00           H
ATOM   2347  C   THR B  22      70.150  77.350  48.620  1.00  0.00           C
ATOM   2348  O   THR B  22      69.770  77.220  47.460  1.00  0.00           O
ATOM   2349  N   LYS B  23      69.680  76.640  49.660  1.00  0.00           N
ATOM   2350  HN  LYS B  23      70.130  76.710  50.550  1.00  0.00           H
ATOM   2351  CA  LYS B  23      68.710  75.590  49.540  1.00  0.00           C
ATOM   2352  HA  LYS B  23      68.220  75.750  48.590  1.00  0.00           H
ATOM   2353  CB  LYS B  23      69.460  74.250  49.580  1.00  0.00           C
ATOM   2354  HB1 LYS B  23      68.940  73.310  49.840  1.00  0.00           H
ATOM   2355  HB2 LYS B  23      70.050  74.440  50.500  1.00  0.00           H
ATOM   2356  CG  LYS B  23      70.240  73.940  48.300  1.00  0.00           C
ATOM   2357  HG1 LYS B  23      70.800  74.820  47.920  1.00  0.00           H
ATOM   2358  HG2 LYS B  23      69.560  73.800  47.440  1.00  0.00           H
ATOM   2359  CD  LYS B  23      71.110  72.690  48.380  1.00  0.00           C
ATOM   2360  HD1 LYS B  23      70.490  71.810  48.670  1.00  0.00           H
ATOM   2361  HD2 LYS B  23      71.590  72.490  47.400  1.00  0.00           H
ATOM   2362  CE  LYS B  23      72.250  72.870  49.380  1.00  0.00           C
ATOM   2363  HE1 LYS B  23      71.850  73.110  50.390  1.00  0.00           H
ATOM   2364  HE2 LYS B  23      72.930  73.660  49.000  1.00  0.00           H
ATOM   2365  NZ  LYS B  23      73.080  71.650  49.540  1.00  0.00           N
ATOM   2366  HZ1 LYS B  23      72.680  70.970  50.220  1.00  0.00           H
ATOM   2367  HZ2 LYS B  23      73.090  71.180  48.620  1.00  0.00           H
ATOM   2368  HZ3 LYS B  23      74.060  71.940  49.770  1.00  0.00           H
ATOM   2369  C   LYS B  23      67.750  75.550  50.680  1.00  0.00           C
ATOM   2370  O   LYS B  23      68.110  75.470  51.850  1.00  0.00           O
ATOM   2371  N   GLN B  24      66.460  75.380  50.330  1.00  0.00           N
ATOM   2372  HN  GLN B  24      66.270  75.250  49.360  1.00  0.00           H
ATOM   2373  CA  GLN B  24      65.380  75.390  51.270  1.00  0.00           C
ATOM   2374  HA  GLN B  24      65.720  75.200  52.280  1.00  0.00           H
ATOM   2375  CB  GLN B  24      64.600  76.710  51.120  1.00  0.00           C
ATOM   2376  HB1 GLN B  24      63.910  76.650  50.250  1.00  0.00           H
ATOM   2377  HB2 GLN B  24      65.310  77.480  50.760  1.00  0.00           H
ATOM   2378  CG  GLN B  24      63.980  77.100  52.460  1.00  0.00           C
ATOM   2379  HG1 GLN B  24      64.860  77.100  53.130  1.00  0.00           H
ATOM   2380  HG2 GLN B  24      63.240  76.320  52.740  1.00  0.00           H
ATOM   2381  CD  GLN B  24      63.220  78.420  52.420  1.00  0.00           C
ATOM   2382  OE1 GLN B  24      61.990  78.360  52.340  1.00  0.00           O
ATOM   2383  NE2 GLN B  24      63.980  79.550  52.420  1.00  0.00           N
ATOM   2384 HE21 GLN B  24      64.950  79.500  52.670  1.00  0.00           H
ATOM   2385 HE22 GLN B  24      63.570  80.390  52.070  1.00  0.00           H
ATOM   2386  C   GLN B  24      64.430  74.280  50.990  1.00  0.00           C
ATOM   2387  O   GLN B  24      63.310  74.480  50.530  1.00  0.00           O
ATOM   2388  N   GLY B  25      64.750  73.010  51.300  1.00  0.00           N
ATOM   2389  HN  GLY B  25      65.610  72.800  51.760  1.00  0.00           H
ATOM   2390  CA  GLY B  25      63.930  71.930  50.830  1.00  0.00           C
ATOM   2391  HA1 GLY B  25      63.800  72.010  49.760  1.00  0.00           H
ATOM   2392  HA2 GLY B  25      64.550  71.100  51.130  1.00  0.00           H
ATOM   2393  C   GLY B  25      62.620  71.790  51.530  1.00  0.00           C
ATOM   2394  O   GLY B  25      61.700  71.100  51.100  1.00  0.00           O
ATOM   2395  N   VAL B  26      62.390  72.450  52.680  1.00  0.00           N
ATOM   2396  HN  VAL B  26      63.170  72.950  53.060  1.00  0.00           H
ATOM   2397  CA  VAL B  26      61.190  72.600  53.430  1.00  0.00           C
ATOM   2398  HA  VAL B  26      60.880  71.570  53.550  1.00  0.00           H
ATOM   2399  CB  VAL B  26      61.450  73.070  54.830  1.00  0.00           C
ATOM   2400  HB  VAL B  26      60.500  73.230  55.400  1.00  0.00           H
ATOM   2401  CG1 VAL B  26      62.230  71.930  55.520  1.00  0.00           C
ATOM   2402 HG11 VAL B  26      62.170  72.170  56.600  1.00  0.00           H
ATOM   2403 HG12 VAL B  26      61.670  70.980  55.410  1.00  0.00           H
ATOM   2404 HG13 VAL B  26      63.260  72.000  55.120  1.00  0.00           H
ATOM   2405  CG2 VAL B  26      62.260  74.370  54.930  1.00  0.00           C
ATOM   2406 HG21 VAL B  26      63.250  74.360  54.430  1.00  0.00           H
ATOM   2407 HG22 VAL B  26      61.660  75.230  54.560  1.00  0.00           H
ATOM   2408 HG23 VAL B  26      62.480  74.530  56.000  1.00  0.00           H
ATOM   2409  C   VAL B  26      60.090  73.360  52.770  1.00  0.00           C
ATOM   2410  O   VAL B  26      58.930  73.230  53.170  1.00  0.00           O
ATOM   2411  N   ALA B  27      60.380  74.070  51.670  1.00  0.00           N
ATOM   2412  HN  ALA B  27      61.330  74.160  51.370  1.00  0.00           H
ATOM   2413  CA  ALA B  27      59.520  74.740  50.750  1.00  0.00           C
ATOM   2414  HA  ALA B  27      58.540  74.920  51.180  1.00  0.00           H
ATOM   2415  CB  ALA B  27      60.230  76.020  50.290  1.00  0.00           C
ATOM   2416  HB1 ALA B  27      59.700  76.650  49.550  1.00  0.00           H
ATOM   2417  HB2 ALA B  27      60.270  76.620  51.220  1.00  0.00           H
ATOM   2418  HB3 ALA B  27      61.280  75.870  49.940  1.00  0.00           H
ATOM   2419  C   ALA B  27      59.300  73.910  49.530  1.00  0.00           C
ATOM   2420  O   ALA B  27      58.320  74.110  48.810  1.00  0.00           O
ATOM   2421  N   GLU B  28      60.110  72.870  49.270  1.00  0.00           N
ATOM   2422  HN  GLU B  28      60.860  72.670  49.890  1.00  0.00           H
ATOM   2423  CA  GLU B  28      59.910  72.100  48.080  1.00  0.00           C
ATOM   2424  HA  GLU B  28      59.320  72.560  47.300  1.00  0.00           H
ATOM   2425  CB  GLU B  28      61.190  71.990  47.230  1.00  0.00           C
ATOM   2426  HB1 GLU B  28      61.070  71.230  46.430  1.00  0.00           H
ATOM   2427  HB2 GLU B  28      62.010  71.550  47.830  1.00  0.00           H
ATOM   2428  CG  GLU B  28      61.590  73.390  46.750  1.00  0.00           C
ATOM   2429  HG1 GLU B  28      61.960  73.950  47.640  1.00  0.00           H
ATOM   2430  HG2 GLU B  28      60.760  73.860  46.180  1.00  0.00           H
ATOM   2431  CD  GLU B  28      62.750  73.380  45.770  1.00  0.00           C
ATOM   2432  OE1 GLU B  28      63.840  73.900  46.140  1.00  0.00           O
ATOM   2433  OE2 GLU B  28      62.620  72.970  44.580  1.00  0.00           O
ATOM   2434  C   GLU B  28      59.330  70.760  48.380  1.00  0.00           C
ATOM   2435  O   GLU B  28      58.160  70.520  48.070  1.00  0.00           O
ATOM   2436  N   ALA B  29      60.050  69.810  49.000  1.00  0.00           N
ATOM   2437  HN  ALA B  29      61.000  69.850  49.300  1.00  0.00           H
ATOM   2438  CA  ALA B  29      59.510  68.510  49.260  1.00  0.00           C
ATOM   2439  HA  ALA B  29      59.110  68.230  48.300  1.00  0.00           H
ATOM   2440  CB  ALA B  29      60.680  67.550  49.540  1.00  0.00           C
ATOM   2441  HB1 ALA B  29      60.380  66.480  49.480  1.00  0.00           H
ATOM   2442  HB2 ALA B  29      61.490  67.550  48.780  1.00  0.00           H
ATOM   2443  HB3 ALA B  29      61.120  67.710  50.540  1.00  0.00           H
ATOM   2444  C   ALA B  29      58.390  68.460  50.250  1.00  0.00           C
ATOM   2445  O   ALA B  29      58.480  69.200  51.220  1.00  0.00           O
ATOM   2446  N   ALA B  30      57.390  67.560  50.140  1.00  0.00           N
ATOM   2447  HN  ALA B  30      57.420  66.750  49.560  1.00  0.00           H
ATOM   2448  CA  ALA B  30      56.240  67.620  50.980  1.00  0.00           C
ATOM   2449  HA  ALA B  30      56.030  68.630  51.310  1.00  0.00           H
ATOM   2450  CB  ALA B  30      54.990  67.140  50.230  1.00  0.00           C
ATOM   2451  HB1 ALA B  30      54.790  67.810  49.370  1.00  0.00           H
ATOM   2452  HB2 ALA B  30      55.110  66.110  49.840  1.00  0.00           H
ATOM   2453  HB3 ALA B  30      54.080  67.090  50.870  1.00  0.00           H
ATOM   2454  C   ALA B  30      56.480  66.690  52.120  1.00  0.00           C
ATOM   2455  O   ALA B  30      56.090  65.530  52.080  1.00  0.00           O
ATOM   2456  N   GLY B  31      57.140  67.180  53.190  1.00  0.00           N
ATOM   2457  HN  GLY B  31      57.610  68.060  53.150  1.00  0.00           H
ATOM   2458  CA  GLY B  31      57.440  66.350  54.320  1.00  0.00           C
ATOM   2459  HA1 GLY B  31      57.130  65.320  54.180  1.00  0.00           H
ATOM   2460  HA2 GLY B  31      58.510  66.280  54.390  1.00  0.00           H
ATOM   2461  C   GLY B  31      56.840  66.880  55.580  1.00  0.00           C
ATOM   2462  O   GLY B  31      57.170  66.470  56.690  1.00  0.00           O
ATOM   2463  N   LYS B  32      56.000  67.930  55.580  1.00  0.00           N
ATOM   2464  HN  LYS B  32      55.770  68.520  54.810  1.00  0.00           H
ATOM   2465  CA  LYS B  32      55.480  68.520  56.780  1.00  0.00           C
ATOM   2466  HA  LYS B  32      56.420  68.720  57.270  1.00  0.00           H
ATOM   2467  CB  LYS B  32      54.840  69.900  56.590  1.00  0.00           C
ATOM   2468  HB1 LYS B  32      54.650  70.270  57.620  1.00  0.00           H
ATOM   2469  HB2 LYS B  32      53.860  69.770  56.080  1.00  0.00           H
ATOM   2470  CG  LYS B  32      55.760  70.830  55.790  1.00  0.00           C
ATOM   2471  HG1 LYS B  32      55.540  70.550  54.740  1.00  0.00           H
ATOM   2472  HG2 LYS B  32      56.790  70.660  56.160  1.00  0.00           H
ATOM   2473  CD  LYS B  32      55.560  72.350  55.880  1.00  0.00           C
ATOM   2474  HD1 LYS B  32      54.460  72.430  55.760  1.00  0.00           H
ATOM   2475  HD2 LYS B  32      55.770  72.720  56.900  1.00  0.00           H
ATOM   2476  CE  LYS B  32      56.400  73.190  54.920  1.00  0.00           C
ATOM   2477  HE1 LYS B  32      56.140  72.930  53.870  1.00  0.00           H
ATOM   2478  HE2 LYS B  32      57.470  72.940  55.100  1.00  0.00           H
ATOM   2479  NZ  LYS B  32      56.150  74.640  55.110  1.00  0.00           N
ATOM   2480  HZ1 LYS B  32      56.890  75.050  54.500  1.00  0.00           H
ATOM   2481  HZ2 LYS B  32      55.210  74.860  54.730  1.00  0.00           H
ATOM   2482  HZ3 LYS B  32      56.390  74.820  56.110  1.00  0.00           H
ATOM   2483  C   LYS B  32      54.590  67.620  57.570  1.00  0.00           C
ATOM   2484  O   LYS B  32      53.970  66.770  56.940  1.00  0.00           O
ATOM   2485  N   THR B  33      54.480  67.790  58.900  1.00  0.00           N
ATOM   2486  HN  THR B  33      55.050  68.570  59.180  1.00  0.00           H
ATOM   2487  CA  THR B  33      53.690  67.060  59.840  1.00  0.00           C
ATOM   2488  HA  THR B  33      53.370  66.210  59.260  1.00  0.00           H
ATOM   2489  CB  THR B  33      54.370  66.690  61.130  1.00  0.00           C
ATOM   2490  HB  THR B  33      53.630  66.180  61.780  1.00  0.00           H
ATOM   2491  OG1 THR B  33      55.070  67.740  61.780  1.00  0.00           O
ATOM   2492  HG1 THR B  33      54.460  68.210  62.360  1.00  0.00           H
ATOM   2493  CG2 THR B  33      55.470  65.730  60.640  1.00  0.00           C
ATOM   2494 HG21 THR B  33      56.160  66.220  59.930  1.00  0.00           H
ATOM   2495 HG22 THR B  33      56.110  65.450  61.500  1.00  0.00           H
ATOM   2496 HG23 THR B  33      55.100  64.800  60.160  1.00  0.00           H
ATOM   2497  C   THR B  33      52.380  67.750  60.020  1.00  0.00           C
ATOM   2498  O   THR B  33      51.460  67.170  60.590  1.00  0.00           O
ATOM   2499  N   LYS B  34      52.130  68.840  59.270  1.00  0.00           N
ATOM   2500  HN  LYS B  34      52.790  69.280  58.670  1.00  0.00           H
ATOM   2501  CA  LYS B  34      50.890  69.540  59.360  1.00  0.00           C
ATOM   2502  HA  LYS B  34      50.270  69.170  60.160  1.00  0.00           H
ATOM   2503  CB  LYS B  34      51.180  71.030  59.610  1.00  0.00           C
ATOM   2504  HB1 LYS B  34      51.730  71.490  58.760  1.00  0.00           H
ATOM   2505  HB2 LYS B  34      51.810  71.110  60.520  1.00  0.00           H
ATOM   2506  CG  LYS B  34      49.930  71.900  59.800  1.00  0.00           C
ATOM   2507  HG1 LYS B  34      49.280  71.790  58.910  1.00  0.00           H
ATOM   2508  HG2 LYS B  34      50.130  72.990  59.810  1.00  0.00           H
ATOM   2509  CD  LYS B  34      49.060  71.510  61.010  1.00  0.00           C
ATOM   2510  HD1 LYS B  34      48.680  70.480  60.880  1.00  0.00           H
ATOM   2511  HD2 LYS B  34      49.620  71.630  61.960  1.00  0.00           H
ATOM   2512  CE  LYS B  34      47.850  72.430  61.140  1.00  0.00           C
ATOM   2513  HE1 LYS B  34      47.260  72.410  60.200  1.00  0.00           H
ATOM   2514  HE2 LYS B  34      48.130  73.500  61.230  1.00  0.00           H
ATOM   2515  NZ  LYS B  34      47.010  71.970  62.270  1.00  0.00           N
ATOM   2516  HZ1 LYS B  34      46.680  71.020  62.000  1.00  0.00           H
ATOM   2517  HZ2 LYS B  34      47.500  71.900  63.190  1.00  0.00           H
ATOM   2518  HZ3 LYS B  34      46.140  72.540  62.360  1.00  0.00           H
ATOM   2519  C   LYS B  34      50.100  69.400  58.110  1.00  0.00           C
ATOM   2520  O   LYS B  34      50.640  69.450  57.000  1.00  0.00           O
ATOM   2521  N   GLU B  35      48.790  69.120  58.100  1.00  0.00           N
ATOM   2522  HN  GLU B  35      48.270  68.970  58.940  1.00  0.00           H
ATOM   2523  CA  GLU B  35      47.970  68.840  56.960  1.00  0.00           C
ATOM   2524  HA  GLU B  35      48.480  68.230  56.240  1.00  0.00           H
ATOM   2525  CB  GLU B  35      46.650  68.230  57.460  1.00  0.00           C
ATOM   2526  HB1 GLU B  35      45.910  67.900  56.700  1.00  0.00           H
ATOM   2527  HB2 GLU B  35      46.280  68.970  58.200  1.00  0.00           H
ATOM   2528  CG  GLU B  35      46.810  66.930  58.250  1.00  0.00           C
ATOM   2529  HG1 GLU B  35      47.710  66.950  58.890  1.00  0.00           H
ATOM   2530  HG2 GLU B  35      46.920  66.000  57.650  1.00  0.00           H
ATOM   2531  CD  GLU B  35      45.650  66.540  59.160  1.00  0.00           C
ATOM   2532  OE1 GLU B  35      45.020  65.470  58.910  1.00  0.00           O
ATOM   2533  OE2 GLU B  35      45.340  67.360  60.060  1.00  0.00           O
ATOM   2534  C   GLU B  35      47.570  70.070  56.210  1.00  0.00           C
ATOM   2535  O   GLU B  35      47.490  71.190  56.710  1.00  0.00           O
ATOM   2536  N   GLY B  36      47.430  69.860  54.890  1.00  0.00           N
ATOM   2537  HN  GLY B  36      47.430  68.970  54.440  1.00  0.00           H
ATOM   2538  CA  GLY B  36      47.170  70.920  53.980  1.00  0.00           C
ATOM   2539  HA1 GLY B  36      46.230  70.750  53.490  1.00  0.00           H
ATOM   2540  HA2 GLY B  36      47.110  71.850  54.530  1.00  0.00           H
ATOM   2541  C   GLY B  36      48.240  71.060  52.950  1.00  0.00           C
ATOM   2542  O   GLY B  36      48.270  70.190  52.070  1.00  0.00           O
ATOM   2543  N   VAL B  37      49.110  72.060  53.120  1.00  0.00           N
ATOM   2544  HN  VAL B  37      48.990  72.730  53.850  1.00  0.00           H
ATOM   2545  CA  VAL B  37      50.180  72.400  52.230  1.00  0.00           C
ATOM   2546  HA  VAL B  37      49.930  72.050  51.240  1.00  0.00           H
ATOM   2547  CB  VAL B  37      50.340  73.890  52.110  1.00  0.00           C
ATOM   2548  HB  VAL B  37      51.240  74.220  51.560  1.00  0.00           H
ATOM   2549  CG1 VAL B  37      49.100  74.370  51.330  1.00  0.00           C
ATOM   2550 HG11 VAL B  37      49.030  73.950  50.310  1.00  0.00           H
ATOM   2551 HG12 VAL B  37      48.230  74.190  51.990  1.00  0.00           H
ATOM   2552 HG13 VAL B  37      49.150  75.480  51.320  1.00  0.00           H
ATOM   2553  CG2 VAL B  37      50.320  74.420  53.550  1.00  0.00           C
ATOM   2554 HG21 VAL B  37      50.970  73.920  54.300  1.00  0.00           H
ATOM   2555 HG22 VAL B  37      50.560  75.500  53.440  1.00  0.00           H
ATOM   2556 HG23 VAL B  37      49.320  74.280  54.010  1.00  0.00           H
ATOM   2557  C   VAL B  37      51.510  71.800  52.530  1.00  0.00           C
ATOM   2558  O   VAL B  37      52.030  72.000  53.620  1.00  0.00           O
ATOM   2559  N   LEU B  38      52.100  70.950  51.670  1.00  0.00           N
ATOM   2560  HN  LEU B  38      51.740  70.890  50.740  1.00  0.00           H
ATOM   2561  CA  LEU B  38      53.350  70.270  51.790  1.00  0.00           C
ATOM   2562  HA  LEU B  38      53.420  69.790  50.830  1.00  0.00           H
ATOM   2563  CB  LEU B  38      54.530  71.230  51.970  1.00  0.00           C
ATOM   2564  HB1 LEU B  38      55.530  70.740  51.980  1.00  0.00           H
ATOM   2565  HB2 LEU B  38      54.420  71.760  52.940  1.00  0.00           H
ATOM   2566  CG  LEU B  38      54.780  72.160  50.770  1.00  0.00           C
ATOM   2567  HG  LEU B  38      53.800  72.640  50.590  1.00  0.00           H
ATOM   2568  CD1 LEU B  38      55.790  73.300  51.010  1.00  0.00           C
ATOM   2569 HD11 LEU B  38      55.290  74.000  51.710  1.00  0.00           H
ATOM   2570 HD12 LEU B  38      56.810  73.030  51.330  1.00  0.00           H
ATOM   2571 HD13 LEU B  38      56.010  73.800  50.040  1.00  0.00           H
ATOM   2572  CD2 LEU B  38      55.270  71.450  49.490  1.00  0.00           C
ATOM   2573 HD21 LEU B  38      54.560  70.700  49.080  1.00  0.00           H
ATOM   2574 HD22 LEU B  38      55.380  72.210  48.690  1.00  0.00           H
ATOM   2575 HD23 LEU B  38      56.240  70.940  49.700  1.00  0.00           H
ATOM   2576  C   LEU B  38      53.400  69.160  52.790  1.00  0.00           C
ATOM   2577  O   LEU B  38      54.440  68.900  53.400  1.00  0.00           O
ATOM   2578  N   TYR B  39      52.330  68.360  52.920  1.00  0.00           N
ATOM   2579  HN  TYR B  39      51.510  68.580  52.410  1.00  0.00           H
ATOM   2580  CA  TYR B  39      52.220  67.350  53.930  1.00  0.00           C
ATOM   2581  HA  TYR B  39      52.850  67.770  54.700  1.00  0.00           H
ATOM   2582  CB  TYR B  39      50.740  67.340  54.370  1.00  0.00           C
ATOM   2583  HB1 TYR B  39      50.090  67.280  53.480  1.00  0.00           H
ATOM   2584  HB2 TYR B  39      50.520  68.310  54.870  1.00  0.00           H
ATOM   2585  CG  TYR B  39      50.420  66.300  55.390  1.00  0.00           C
ATOM   2586  CD1 TYR B  39      49.510  65.330  55.030  1.00  0.00           C
ATOM   2587  HD1 TYR B  39      49.170  65.220  54.010  1.00  0.00           H
ATOM   2588  CE1 TYR B  39      49.230  64.360  55.970  1.00  0.00           C
ATOM   2589  HE1 TYR B  39      48.510  63.620  55.650  1.00  0.00           H
ATOM   2590  CZ  TYR B  39      49.710  64.440  57.260  1.00  0.00           C
ATOM   2591  OH  TYR B  39      49.380  63.560  58.310  1.00  0.00           O
ATOM   2592  HH  TYR B  39      49.500  63.940  59.180  1.00  0.00           H
ATOM   2593  CD2 TYR B  39      50.910  66.410  56.670  1.00  0.00           C
ATOM   2594  HD2 TYR B  39      51.600  67.220  56.850  1.00  0.00           H
ATOM   2595  CE2 TYR B  39      50.540  65.480  57.610  1.00  0.00           C
ATOM   2596  HE2 TYR B  39      50.930  65.660  58.600  1.00  0.00           H
ATOM   2597  C   TYR B  39      52.740  66.020  53.500  1.00  0.00           C
ATOM   2598  O   TYR B  39      52.730  65.580  52.360  1.00  0.00           O
ATOM   2599  N   VAL B  40      53.250  65.250  54.490  1.00  0.00           N
ATOM   2600  HN  VAL B  40      53.150  65.590  55.420  1.00  0.00           H
ATOM   2601  CA  VAL B  40      53.930  64.020  54.270  1.00  0.00           C
ATOM   2602  HA  VAL B  40      54.660  64.210  53.500  1.00  0.00           H
ATOM   2603  CB  VAL B  40      54.530  63.450  55.520  1.00  0.00           C
ATOM   2604  HB  VAL B  40      55.120  64.280  55.970  1.00  0.00           H
ATOM   2605  CG1 VAL B  40      53.550  63.090  56.650  1.00  0.00           C
ATOM   2606 HG11 VAL B  40      52.870  62.260  56.370  1.00  0.00           H
ATOM   2607 HG12 VAL B  40      54.140  62.780  57.540  1.00  0.00           H
ATOM   2608 HG13 VAL B  40      52.770  63.830  56.950  1.00  0.00           H
ATOM   2609  CG2 VAL B  40      55.560  62.340  55.230  1.00  0.00           C
ATOM   2610 HG21 VAL B  40      56.110  62.590  54.300  1.00  0.00           H
ATOM   2611 HG22 VAL B  40      56.210  62.240  56.120  1.00  0.00           H
ATOM   2612 HG23 VAL B  40      55.100  61.360  55.000  1.00  0.00           H
ATOM   2613  C   VAL B  40      53.120  62.980  53.570  1.00  0.00           C
ATOM   2614  O   VAL B  40      53.590  62.410  52.590  1.00  0.00           O
ATOM   2615  N   GLY B  41      51.840  62.850  53.960  1.00  0.00           N
ATOM   2616  HN  GLY B  41      51.600  63.510  54.670  1.00  0.00           H
ATOM   2617  CA  GLY B  41      50.770  62.050  53.450  1.00  0.00           C
ATOM   2618  HA1 GLY B  41      49.950  62.680  53.760  1.00  0.00           H
ATOM   2619  HA2 GLY B  41      50.710  62.000  52.380  1.00  0.00           H
ATOM   2620  C   GLY B  41      50.610  60.760  54.180  1.00  0.00           C
ATOM   2621  O   GLY B  41      49.450  60.340  54.190  1.00  0.00           O
ATOM   2622  N   SER B  42      51.570  60.140  54.880  1.00  0.00           N
ATOM   2623  HN  SER B  42      52.520  60.430  54.870  1.00  0.00           H
ATOM   2624  CA  SER B  42      51.300  59.040  55.760  1.00  0.00           C
ATOM   2625  HA  SER B  42      50.560  58.390  55.320  1.00  0.00           H
ATOM   2626  CB  SER B  42      52.500  58.080  55.850  1.00  0.00           C
ATOM   2627  HB1 SER B  42      52.500  57.430  54.950  1.00  0.00           H
ATOM   2628  HB2 SER B  42      52.480  57.310  56.650  1.00  0.00           H
ATOM   2629  OG  SER B  42      53.770  58.700  55.960  1.00  0.00           O
ATOM   2630  HG1 SER B  42      53.830  58.950  56.880  1.00  0.00           H
ATOM   2631  C   SER B  42      50.860  59.500  57.110  1.00  0.00           C
ATOM   2632  O   SER B  42      51.370  60.450  57.700  1.00  0.00           O
ATOM   2633  N   LYS B  43      50.040  58.620  57.710  1.00  0.00           N
ATOM   2634  HN  LYS B  43      49.670  57.920  57.110  1.00  0.00           H
ATOM   2635  CA  LYS B  43      49.610  58.580  59.080  1.00  0.00           C
ATOM   2636  HA  LYS B  43      50.410  59.090  59.600  1.00  0.00           H
ATOM   2637  CB  LYS B  43      48.160  59.020  59.340  1.00  0.00           C
ATOM   2638  HB1 LYS B  43      47.780  58.590  60.290  1.00  0.00           H
ATOM   2639  HB2 LYS B  43      47.610  58.580  58.480  1.00  0.00           H
ATOM   2640  CG  LYS B  43      47.970  60.540  59.300  1.00  0.00           C
ATOM   2641  HG1 LYS B  43      48.520  60.980  58.440  1.00  0.00           H
ATOM   2642  HG2 LYS B  43      48.420  61.160  60.110  1.00  0.00           H
ATOM   2643  CD  LYS B  43      46.480  60.880  59.280  1.00  0.00           C
ATOM   2644  HD1 LYS B  43      45.950  60.370  58.450  1.00  0.00           H
ATOM   2645  HD2 LYS B  43      45.920  60.470  60.150  1.00  0.00           H
ATOM   2646  CE  LYS B  43      46.410  62.410  59.280  1.00  0.00           C
ATOM   2647  HE1 LYS B  43      47.020  62.680  58.390  1.00  0.00           H
ATOM   2648  HE2 LYS B  43      46.860  62.920  60.160  1.00  0.00           H
ATOM   2649  NZ  LYS B  43      44.990  62.810  59.140  1.00  0.00           N
ATOM   2650  HZ1 LYS B  43      44.600  62.590  60.070  1.00  0.00           H
ATOM   2651  HZ2 LYS B  43      44.840  63.830  59.010  1.00  0.00           H
ATOM   2652  HZ3 LYS B  43      44.560  62.170  58.440  1.00  0.00           H
ATOM   2653  C   LYS B  43      49.880  57.190  59.550  1.00  0.00           C
ATOM   2654  O   LYS B  43      50.030  56.250  58.780  1.00  0.00           O
ATOM   2655  N   THR B  44      49.930  57.000  60.880  1.00  0.00           N
ATOM   2656  HN  THR B  44      49.520  57.610  61.560  1.00  0.00           H
ATOM   2657  CA  THR B  44      50.280  55.840  61.640  1.00  0.00           C
ATOM   2658  HA  THR B  44      50.850  55.110  61.080  1.00  0.00           H
ATOM   2659  CB  THR B  44      50.930  56.170  62.950  1.00  0.00           C
ATOM   2660  HB  THR B  44      50.190  56.610  63.660  1.00  0.00           H
ATOM   2661  OG1 THR B  44      52.000  57.090  62.870  1.00  0.00           O
ATOM   2662  HG1 THR B  44      51.760  57.720  62.190  1.00  0.00           H
ATOM   2663  CG2 THR B  44      51.500  54.920  63.640  1.00  0.00           C
ATOM   2664 HG21 THR B  44      52.380  54.970  64.320  1.00  0.00           H
ATOM   2665 HG22 THR B  44      50.710  54.550  64.320  1.00  0.00           H
ATOM   2666 HG23 THR B  44      51.750  54.140  62.880  1.00  0.00           H
ATOM   2667  C   THR B  44      49.030  55.090  61.940  1.00  0.00           C
ATOM   2668  O   THR B  44      48.020  55.670  62.350  1.00  0.00           O
ATOM   2669  N   LYS B  45      49.110  53.750  61.870  1.00  0.00           N
ATOM   2670  HN  LYS B  45      49.940  53.240  61.670  1.00  0.00           H
ATOM   2671  CA  LYS B  45      48.050  52.870  62.250  1.00  0.00           C
ATOM   2672  HA  LYS B  45      47.290  53.050  61.510  1.00  0.00           H
ATOM   2673  CB  LYS B  45      48.520  51.410  62.390  1.00  0.00           C
ATOM   2674  HB1 LYS B  45      49.430  51.290  63.020  1.00  0.00           H
ATOM   2675  HB2 LYS B  45      48.810  51.140  61.350  1.00  0.00           H
ATOM   2676  CG  LYS B  45      47.550  50.380  62.970  1.00  0.00           C
ATOM   2677  HG1 LYS B  45      47.250  50.660  64.000  1.00  0.00           H
ATOM   2678  HG2 LYS B  45      48.180  49.460  62.980  1.00  0.00           H
ATOM   2679  CD  LYS B  45      46.340  50.120  62.070  1.00  0.00           C
ATOM   2680  HD1 LYS B  45      45.540  49.630  62.680  1.00  0.00           H
ATOM   2681  HD2 LYS B  45      45.890  51.100  61.810  1.00  0.00           H
ATOM   2682  CE  LYS B  45      46.760  49.260  60.870  1.00  0.00           C
ATOM   2683  HE1 LYS B  45      47.040  48.240  61.220  1.00  0.00           H
ATOM   2684  HE2 LYS B  45      47.500  49.690  60.170  1.00  0.00           H
ATOM   2685  NZ  LYS B  45      45.500  49.140  60.090  1.00  0.00           N
ATOM   2686  HZ1 LYS B  45      45.670  48.300  59.510  1.00  0.00           H
ATOM   2687  HZ2 LYS B  45      44.770  48.860  60.780  1.00  0.00           H
ATOM   2688  HZ3 LYS B  45      45.280  49.990  59.520  1.00  0.00           H
ATOM   2689  C   LYS B  45      47.330  53.230  63.500  1.00  0.00           C
ATOM   2690  O   LYS B  45      48.010  53.420  64.510  1.00  0.00           O
ATOM   2691  N   GLU B  46      46.000  53.390  63.470  1.00  0.00           N
ATOM   2692  HN  GLU B  46      45.610  53.180  62.580  1.00  0.00           H
ATOM   2693  CA  GLU B  46      45.110  53.690  64.550  1.00  0.00           C
ATOM   2694  HA  GLU B  46      44.090  53.630  64.180  1.00  0.00           H
ATOM   2695  CB  GLU B  46      45.150  52.720  65.740  1.00  0.00           C
ATOM   2696  HB1 GLU B  46      44.620  53.060  66.650  1.00  0.00           H
ATOM   2697  HB2 GLU B  46      46.230  52.730  65.990  1.00  0.00           H
ATOM   2698  CG  GLU B  46      44.580  51.350  65.380  1.00  0.00           C
ATOM   2699  HG1 GLU B  46      44.820  51.030  64.340  1.00  0.00           H
ATOM   2700  HG2 GLU B  46      43.480  51.470  65.460  1.00  0.00           H
ATOM   2701  CD  GLU B  46      45.020  50.160  66.230  1.00  0.00           C
ATOM   2702  OE1 GLU B  46      44.760  48.980  65.900  1.00  0.00           O
ATOM   2703  OE2 GLU B  46      45.520  50.440  67.360  1.00  0.00           O
ATOM   2704  C   GLU B  46      45.130  55.090  65.070  1.00  0.00           C
ATOM   2705  O   GLU B  46      44.660  55.410  66.160  1.00  0.00           O
ATOM   2706  N   GLY B  47      45.780  55.980  64.300  1.00  0.00           N
ATOM   2707  HN  GLY B  47      46.150  55.660  63.430  1.00  0.00           H
ATOM   2708  CA  GLY B  47      45.770  57.400  64.450  1.00  0.00           C
ATOM   2709  HA1 GLY B  47      46.030  57.840  63.500  1.00  0.00           H
ATOM   2710  HA2 GLY B  47      44.810  57.790  64.770  1.00  0.00           H
ATOM   2711  C   GLY B  47      46.700  58.030  65.430  1.00  0.00           C
ATOM   2712  O   GLY B  47      46.500  59.170  65.860  1.00  0.00           O
ATOM   2713  N   VAL B  48      47.740  57.270  65.790  1.00  0.00           N
ATOM   2714  HN  VAL B  48      47.840  56.360  65.390  1.00  0.00           H
ATOM   2715  CA  VAL B  48      48.820  57.540  66.690  1.00  0.00           C
ATOM   2716  HA  VAL B  48      48.360  57.800  67.630  1.00  0.00           H
ATOM   2717  CB  VAL B  48      49.610  56.310  67.010  1.00  0.00           C
ATOM   2718  HB  VAL B  48      50.270  55.960  66.180  1.00  0.00           H
ATOM   2719  CG1 VAL B  48      50.570  56.630  68.170  1.00  0.00           C
ATOM   2720 HG11 VAL B  48      49.860  56.960  68.950  1.00  0.00           H
ATOM   2721 HG12 VAL B  48      51.180  55.770  68.530  1.00  0.00           H
ATOM   2722 HG13 VAL B  48      51.270  57.450  67.910  1.00  0.00           H
ATOM   2723  CG2 VAL B  48      48.730  55.170  67.540  1.00  0.00           C
ATOM   2724 HG21 VAL B  48      48.360  55.320  68.580  1.00  0.00           H
ATOM   2725 HG22 VAL B  48      47.930  54.900  66.810  1.00  0.00           H
ATOM   2726 HG23 VAL B  48      49.310  54.220  67.550  1.00  0.00           H
ATOM   2727  C   VAL B  48      49.690  58.680  66.300  1.00  0.00           C
ATOM   2728  O   VAL B  48      50.300  58.670  65.230  1.00  0.00           O
ATOM   2729  N   VAL B  49      49.820  59.700  67.170  1.00  0.00           N
ATOM   2730  HN  VAL B  49      49.290  59.740  68.010  1.00  0.00           H
ATOM   2731  CA  VAL B  49      50.760  60.770  67.050  1.00  0.00           C
ATOM   2732  HA  VAL B  49      51.370  60.780  66.160  1.00  0.00           H
ATOM   2733  CB  VAL B  49      50.090  62.090  66.800  1.00  0.00           C
ATOM   2734  HB  VAL B  49      50.690  62.990  67.030  1.00  0.00           H
ATOM   2735  CG1 VAL B  49      49.600  62.160  65.340  1.00  0.00           C
ATOM   2736 HG11 VAL B  49      50.350  62.180  64.530  1.00  0.00           H
ATOM   2737 HG12 VAL B  49      49.010  61.250  65.090  1.00  0.00           H
ATOM   2738 HG13 VAL B  49      49.060  63.100  65.130  1.00  0.00           H
ATOM   2739  CG2 VAL B  49      48.810  62.250  67.640  1.00  0.00           C
ATOM   2740 HG21 VAL B  49      48.150  61.410  67.350  1.00  0.00           H
ATOM   2741 HG22 VAL B  49      49.250  62.110  68.650  1.00  0.00           H
ATOM   2742 HG23 VAL B  49      48.420  63.280  67.480  1.00  0.00           H
ATOM   2743  C   VAL B  49      51.710  60.870  68.190  1.00  0.00           C
ATOM   2744  O   VAL B  49      52.660  61.640  68.100  1.00  0.00           O
ATOM   2745  N   HIS B  50      51.510  60.100  69.280  1.00  0.00           N
ATOM   2746  HN  HIS B  50      50.760  59.470  69.450  1.00  0.00           H
ATOM   2747  CA  HIS B  50      52.320  60.100  70.460  1.00  0.00           C
ATOM   2748  HA  HIS B  50      53.230  60.630  70.230  1.00  0.00           H
ATOM   2749  CB  HIS B  50      51.660  60.650  71.740  1.00  0.00           C
ATOM   2750  HB1 HIS B  50      52.450  60.840  72.500  1.00  0.00           H
ATOM   2751  HB2 HIS B  50      51.020  59.850  72.170  1.00  0.00           H
ATOM   2752  ND1 HIS B  50      49.590  62.000  71.830  1.00  0.00           N
ATOM   2753  CG  HIS B  50      50.940  61.950  71.530  1.00  0.00           C
ATOM   2754  CE1 HIS B  50      49.140  63.210  71.550  1.00  0.00           C
ATOM   2755  HE1 HIS B  50      48.180  63.590  71.880  1.00  0.00           H
ATOM   2756  NE2 HIS B  50      50.130  63.920  70.930  1.00  0.00           N
ATOM   2757  HE2 HIS B  50      50.060  64.860  70.610  1.00  0.00           H
ATOM   2758  CD2 HIS B  50      51.270  63.140  70.980  1.00  0.00           C
ATOM   2759  HD2 HIS B  50      52.280  63.440  70.700  1.00  0.00           H
ATOM   2760  C   HIS B  50      52.800  58.740  70.820  1.00  0.00           C
ATOM   2761  O   HIS B  50      51.920  57.900  71.020  1.00  0.00           O
ATOM   2762  N   GLY B  51      54.110  58.470  70.950  1.00  0.00           N
ATOM   2763  HN  GLY B  51      54.890  59.060  70.750  1.00  0.00           H
ATOM   2764  CA  GLY B  51      54.540  57.220  71.480  1.00  0.00           C
ATOM   2765  HA1 GLY B  51      53.910  57.100  72.350  1.00  0.00           H
ATOM   2766  HA2 GLY B  51      54.410  56.480  70.700  1.00  0.00           H
ATOM   2767  C   GLY B  51      55.990  57.240  71.840  1.00  0.00           C
ATOM   2768  O   GLY B  51      56.610  58.290  71.960  1.00  0.00           O
ATOM   2769  N   VAL B  52      56.660  56.070  71.830  1.00  0.00           N
ATOM   2770  HN  VAL B  52      56.090  55.270  71.690  1.00  0.00           H
ATOM   2771  CA  VAL B  52      58.050  55.800  72.090  1.00  0.00           C
ATOM   2772  HA  VAL B  52      58.650  56.680  72.260  1.00  0.00           H
ATOM   2773  CB  VAL B  52      58.140  55.140  73.430  1.00  0.00           C
ATOM   2774  HB  VAL B  52      57.600  54.170  73.380  1.00  0.00           H
ATOM   2775  CG1 VAL B  52      59.610  55.000  73.860  1.00  0.00           C
ATOM   2776 HG11 VAL B  52      60.090  55.970  73.590  1.00  0.00           H
ATOM   2777 HG12 VAL B  52      59.740  54.740  74.930  1.00  0.00           H
ATOM   2778 HG13 VAL B  52      60.130  54.170  73.340  1.00  0.00           H
ATOM   2779  CG2 VAL B  52      57.500  55.960  74.560  1.00  0.00           C
ATOM   2780 HG21 VAL B  52      57.840  55.690  75.580  1.00  0.00           H
ATOM   2781 HG22 VAL B  52      57.720  57.020  74.310  1.00  0.00           H
ATOM   2782 HG23 VAL B  52      56.400  55.900  74.460  1.00  0.00           H
ATOM   2783  C   VAL B  52      58.660  55.130  70.910  1.00  0.00           C
ATOM   2784  O   VAL B  52      58.020  54.280  70.300  1.00  0.00           O
ATOM   2785  N   ALA B  53      59.860  55.590  70.510  1.00  0.00           N
ATOM   2786  HN  ALA B  53      60.180  56.360  71.050  1.00  0.00           H
ATOM   2787  CA  ALA B  53      60.620  55.240  69.350  1.00  0.00           C
ATOM   2788  HA  ALA B  53      60.020  55.060  68.460  1.00  0.00           H
ATOM   2789  CB  ALA B  53      61.500  56.410  68.880  1.00  0.00           C
ATOM   2790  HB1 ALA B  53      60.960  57.380  68.850  1.00  0.00           H
ATOM   2791  HB2 ALA B  53      62.370  56.590  69.550  1.00  0.00           H
ATOM   2792  HB3 ALA B  53      61.870  56.280  67.830  1.00  0.00           H
ATOM   2793  C   ALA B  53      61.410  54.000  69.590  1.00  0.00           C
ATOM   2794  O   ALA B  53      61.770  53.610  70.700  1.00  0.00           O
ATOM   2795  N   THR B  54      61.850  53.310  68.520  1.00  0.00           N
ATOM   2796  HN  THR B  54      61.590  53.580  67.600  1.00  0.00           H
ATOM   2797  CA  THR B  54      62.590  52.100  68.680  1.00  0.00           C
ATOM   2798  HA  THR B  54      62.200  51.510  69.500  1.00  0.00           H
ATOM   2799  CB  THR B  54      62.480  51.130  67.540  1.00  0.00           C
ATOM   2800  HB  THR B  54      63.010  50.160  67.610  1.00  0.00           H
ATOM   2801  OG1 THR B  54      62.890  51.830  66.370  1.00  0.00           O
ATOM   2802  HG1 THR B  54      62.950  51.220  65.630  1.00  0.00           H
ATOM   2803  CG2 THR B  54      61.040  50.610  67.380  1.00  0.00           C
ATOM   2804 HG21 THR B  54      60.310  51.420  67.170  1.00  0.00           H
ATOM   2805 HG22 THR B  54      60.890  49.830  66.610  1.00  0.00           H
ATOM   2806 HG23 THR B  54      60.780  50.160  68.360  1.00  0.00           H
ATOM   2807  C   THR B  54      64.050  52.340  68.900  1.00  0.00           C
ATOM   2808  O   THR B  54      64.430  53.500  69.050  1.00  0.00           O
ATOM   2809  N   VAL B  55      64.900  51.320  69.120  1.00  0.00           N
ATOM   2810  HN  VAL B  55      64.580  50.380  69.060  1.00  0.00           H
ATOM   2811  CA  VAL B  55      66.320  51.480  69.180  1.00  0.00           C
ATOM   2812  HA  VAL B  55      66.480  52.310  69.850  1.00  0.00           H
ATOM   2813  CB  VAL B  55      66.980  50.270  69.770  1.00  0.00           C
ATOM   2814  HB  VAL B  55      68.080  50.430  69.680  1.00  0.00           H
ATOM   2815  CG1 VAL B  55      66.630  50.010  71.240  1.00  0.00           C
ATOM   2816 HG11 VAL B  55      67.060  50.830  71.860  1.00  0.00           H
ATOM   2817 HG12 VAL B  55      65.530  50.020  71.400  1.00  0.00           H
ATOM   2818 HG13 VAL B  55      67.130  49.080  71.570  1.00  0.00           H
ATOM   2819  CG2 VAL B  55      66.450  49.090  68.940  1.00  0.00           C
ATOM   2820 HG21 VAL B  55      66.940  48.240  69.470  1.00  0.00           H
ATOM   2821 HG22 VAL B  55      65.350  48.950  68.910  1.00  0.00           H
ATOM   2822 HG23 VAL B  55      66.920  49.230  67.940  1.00  0.00           H
ATOM   2823  C   VAL B  55      66.940  51.960  67.910  1.00  0.00           C
ATOM   2824  O   VAL B  55      66.440  51.840  66.800  1.00  0.00           O
ATOM   2825  N   ALA B  56      68.100  52.640  67.990  1.00  0.00           N
ATOM   2826  HN  ALA B  56      68.430  52.980  68.860  1.00  0.00           H
ATOM   2827  CA  ALA B  56      68.780  53.160  66.840  1.00  0.00           C
ATOM   2828  HA  ALA B  56      68.070  53.690  66.220  1.00  0.00           H
ATOM   2829  CB  ALA B  56      69.790  54.170  67.410  1.00  0.00           C
ATOM   2830  HB1 ALA B  56      69.240  54.930  67.990  1.00  0.00           H
ATOM   2831  HB2 ALA B  56      70.420  53.550  68.090  1.00  0.00           H
ATOM   2832  HB3 ALA B  56      70.380  54.530  66.540  1.00  0.00           H
ATOM   2833  C   ALA B  56      69.420  52.160  65.940  1.00  0.00           C
ATOM   2834  O   ALA B  56      69.820  51.080  66.380  1.00  0.00           O
ATOM   2835  N   GLU B  57      69.330  52.430  64.630  1.00  0.00           N
ATOM   2836  HN  GLU B  57      68.800  53.230  64.350  1.00  0.00           H
ATOM   2837  CA  GLU B  57      69.770  51.550  63.590  1.00  0.00           C
ATOM   2838  HA  GLU B  57      69.370  50.550  63.750  1.00  0.00           H
ATOM   2839  CB  GLU B  57      69.320  52.080  62.220  1.00  0.00           C
ATOM   2840  HB1 GLU B  57      69.670  51.460  61.370  1.00  0.00           H
ATOM   2841  HB2 GLU B  57      69.700  53.100  61.990  1.00  0.00           H
ATOM   2842  CG  GLU B  57      67.800  52.240  62.100  1.00  0.00           C
ATOM   2843  HG1 GLU B  57      67.380  53.080  62.690  1.00  0.00           H
ATOM   2844  HG2 GLU B  57      67.280  51.340  62.490  1.00  0.00           H
ATOM   2845  CD  GLU B  57      67.370  52.510  60.660  1.00  0.00           C
ATOM   2846  OE1 GLU B  57      66.700  51.670  60.010  1.00  0.00           O
ATOM   2847  OE2 GLU B  57      67.580  53.640  60.150  1.00  0.00           O
ATOM   2848  C   GLU B  57      71.250  51.440  63.530  1.00  0.00           C
ATOM   2849  O   GLU B  57      71.810  50.350  63.380  1.00  0.00           O
ATOM   2850  N   LYS B  58      71.940  52.580  63.690  1.00  0.00           N
ATOM   2851  HN  LYS B  58      71.330  53.360  63.790  1.00  0.00           H
ATOM   2852  CA  LYS B  58      73.350  52.770  63.530  1.00  0.00           C
ATOM   2853  HA  LYS B  58      73.800  51.840  63.220  1.00  0.00           H
ATOM   2854  CB  LYS B  58      73.700  53.920  62.570  1.00  0.00           C
ATOM   2855  HB1 LYS B  58      74.790  54.120  62.590  1.00  0.00           H
ATOM   2856  HB2 LYS B  58      73.390  54.860  63.080  1.00  0.00           H
ATOM   2857  CG  LYS B  58      73.140  53.770  61.150  1.00  0.00           C
ATOM   2858  HG1 LYS B  58      72.040  53.960  61.210  1.00  0.00           H
ATOM   2859  HG2 LYS B  58      73.470  52.770  60.800  1.00  0.00           H
ATOM   2860  CD  LYS B  58      73.760  54.810  60.210  1.00  0.00           C
ATOM   2861  HD1 LYS B  58      73.590  55.780  60.730  1.00  0.00           H
ATOM   2862  HD2 LYS B  58      74.860  54.680  60.260  1.00  0.00           H
ATOM   2863  CE  LYS B  58      73.310  54.940  58.760  1.00  0.00           C
ATOM   2864  HE1 LYS B  58      72.220  55.140  58.690  1.00  0.00           H
ATOM   2865  HE2 LYS B  58      73.400  53.970  58.220  1.00  0.00           H
ATOM   2866  NZ  LYS B  58      73.960  56.080  58.080  1.00  0.00           N
ATOM   2867  HZ1 LYS B  58      74.810  56.400  58.580  1.00  0.00           H
ATOM   2868  HZ2 LYS B  58      74.100  55.780  57.090  1.00  0.00           H
ATOM   2869  HZ3 LYS B  58      73.360  56.920  58.140  1.00  0.00           H
ATOM   2870  C   LYS B  58      73.850  53.120  64.890  1.00  0.00           C
ATOM   2871  O   LYS B  58      73.230  53.820  65.690  1.00  0.00           O
ATOM   2872  N   THR B  59      75.030  52.580  65.230  1.00  0.00           N
ATOM   2873  HN  THR B  59      75.630  52.210  64.530  1.00  0.00           H
ATOM   2874  CA  THR B  59      75.680  52.790  66.490  1.00  0.00           C
ATOM   2875  HA  THR B  59      74.880  53.020  67.180  1.00  0.00           H
ATOM   2876  CB  THR B  59      76.410  51.590  67.010  1.00  0.00           C
ATOM   2877  HB  THR B  59      76.650  51.730  68.090  1.00  0.00           H
ATOM   2878  OG1 THR B  59      77.690  51.350  66.440  1.00  0.00           O
ATOM   2879  HG1 THR B  59      77.500  51.310  65.500  1.00  0.00           H
ATOM   2880  CG2 THR B  59      75.570  50.320  66.810  1.00  0.00           C
ATOM   2881 HG21 THR B  59      75.530  49.990  65.740  1.00  0.00           H
ATOM   2882 HG22 THR B  59      76.040  49.550  67.460  1.00  0.00           H
ATOM   2883 HG23 THR B  59      74.560  50.510  67.240  1.00  0.00           H
ATOM   2884  C   THR B  59      76.600  53.940  66.340  1.00  0.00           C
ATOM   2885  O   THR B  59      76.710  54.480  65.240  1.00  0.00           O
ATOM   2886  N   LYS B  60      77.340  54.340  67.390  1.00  0.00           N
ATOM   2887  HN  LYS B  60      77.290  53.840  68.250  1.00  0.00           H
ATOM   2888  CA  LYS B  60      78.130  55.530  67.330  1.00  0.00           C
ATOM   2889  HA  LYS B  60      77.570  56.310  66.820  1.00  0.00           H
ATOM   2890  CB  LYS B  60      78.510  55.880  68.770  1.00  0.00           C
ATOM   2891  HB1 LYS B  60      78.880  54.950  69.280  1.00  0.00           H
ATOM   2892  HB2 LYS B  60      77.550  56.120  69.270  1.00  0.00           H
ATOM   2893  CG  LYS B  60      79.330  57.130  69.070  1.00  0.00           C
ATOM   2894  HG1 LYS B  60      78.800  57.980  68.580  1.00  0.00           H
ATOM   2895  HG2 LYS B  60      80.360  57.030  68.670  1.00  0.00           H
ATOM   2896  CD  LYS B  60      79.540  57.430  70.560  1.00  0.00           C
ATOM   2897  HD1 LYS B  60      79.570  58.530  70.690  1.00  0.00           H
ATOM   2898  HD2 LYS B  60      78.630  57.100  71.110  1.00  0.00           H
ATOM   2899  CE  LYS B  60      80.750  56.730  71.190  1.00  0.00           C
ATOM   2900  HE1 LYS B  60      81.730  57.060  70.790  1.00  0.00           H
ATOM   2901  HE2 LYS B  60      80.660  55.620  71.090  1.00  0.00           H
ATOM   2902  NZ  LYS B  60      80.700  56.950  72.650  1.00  0.00           N
ATOM   2903  HZ1 LYS B  60      80.190  56.170  73.110  1.00  0.00           H
ATOM   2904  HZ2 LYS B  60      81.670  56.770  72.990  1.00  0.00           H
ATOM   2905  HZ3 LYS B  60      80.330  57.860  72.980  1.00  0.00           H
ATOM   2906  C   LYS B  60      79.320  55.340  66.450  1.00  0.00           C
ATOM   2907  O   LYS B  60      80.040  56.240  66.030  1.00  0.00           O
ATOM   2908  N   GLU B  61      79.730  54.090  66.180  1.00  0.00           N
ATOM   2909  HN  GLU B  61      79.280  53.350  66.670  1.00  0.00           H
ATOM   2910  CA  GLU B  61      80.660  53.700  65.160  1.00  0.00           C
ATOM   2911  HA  GLU B  61      81.590  54.220  65.300  1.00  0.00           H
ATOM   2912  CB  GLU B  61      81.120  52.240  65.270  1.00  0.00           C
ATOM   2913  HB1 GLU B  61      80.220  51.580  65.310  1.00  0.00           H
ATOM   2914  HB2 GLU B  61      81.450  52.040  66.310  1.00  0.00           H
ATOM   2915  CG  GLU B  61      82.100  51.790  64.190  1.00  0.00           C
ATOM   2916  HG1 GLU B  61      82.580  52.640  63.650  1.00  0.00           H
ATOM   2917  HG2 GLU B  61      81.520  51.400  63.330  1.00  0.00           H
ATOM   2918  CD  GLU B  61      83.060  50.720  64.690  1.00  0.00           C
ATOM   2919  OE1 GLU B  61      83.990  51.070  65.460  1.00  0.00           O
ATOM   2920  OE2 GLU B  61      82.840  49.520  64.370  1.00  0.00           O
ATOM   2921  C   GLU B  61      80.290  54.110  63.780  1.00  0.00           C
ATOM   2922  O   GLU B  61      81.140  54.470  62.960  1.00  0.00           O
ATOM   2923  N   GLN B  62      79.030  53.960  63.340  1.00  0.00           N
ATOM   2924  HN  GLN B  62      78.350  53.650  64.000  1.00  0.00           H
ATOM   2925  CA  GLN B  62      78.720  54.020  61.950  1.00  0.00           C
ATOM   2926  HA  GLN B  62      79.510  53.550  61.380  1.00  0.00           H
ATOM   2927  CB  GLN B  62      77.490  53.220  61.480  1.00  0.00           C
ATOM   2928  HB1 GLN B  62      77.350  53.420  60.390  1.00  0.00           H
ATOM   2929  HB2 GLN B  62      76.520  53.540  61.910  1.00  0.00           H
ATOM   2930  CG  GLN B  62      77.700  51.710  61.470  1.00  0.00           C
ATOM   2931  HG1 GLN B  62      78.790  51.540  61.290  1.00  0.00           H
ATOM   2932  HG2 GLN B  62      77.180  51.370  60.550  1.00  0.00           H
ATOM   2933  CD  GLN B  62      77.230  50.910  62.680  1.00  0.00           C
ATOM   2934  OE1 GLN B  62      76.940  51.440  63.750  1.00  0.00           O
ATOM   2935  NE2 GLN B  62      77.240  49.560  62.510  1.00  0.00           N
ATOM   2936 HE21 GLN B  62      77.390  49.170  61.600  1.00  0.00           H
ATOM   2937 HE22 GLN B  62      77.090  48.900  63.240  1.00  0.00           H
ATOM   2938  C   GLN B  62      78.570  55.430  61.490  1.00  0.00           C
ATOM   2939  O   GLN B  62      78.770  55.760  60.320  1.00  0.00           O
ATOM   2940  N   VAL B  63      78.230  56.280  62.480  1.00  0.00           N
ATOM   2941  HN  VAL B  63      78.170  55.950  63.410  1.00  0.00           H
ATOM   2942  CA  VAL B  63      78.010  57.680  62.260  1.00  0.00           C
ATOM   2943  HA  VAL B  63      77.250  57.820  61.510  1.00  0.00           H
ATOM   2944  CB  VAL B  63      77.570  58.390  63.500  1.00  0.00           C
ATOM   2945  HB  VAL B  63      78.320  58.300  64.320  1.00  0.00           H
ATOM   2946  CG1 VAL B  63      77.210  59.840  63.140  1.00  0.00           C
ATOM   2947 HG11 VAL B  63      78.140  60.260  62.700  1.00  0.00           H
ATOM   2948 HG12 VAL B  63      76.300  59.900  62.510  1.00  0.00           H
ATOM   2949 HG13 VAL B  63      77.060  60.410  64.080  1.00  0.00           H
ATOM   2950  CG2 VAL B  63      76.260  57.810  64.060  1.00  0.00           C
ATOM   2951 HG21 VAL B  63      75.500  57.740  63.260  1.00  0.00           H
ATOM   2952 HG22 VAL B  63      76.460  56.790  64.450  1.00  0.00           H
ATOM   2953 HG23 VAL B  63      76.020  58.440  64.940  1.00  0.00           H
ATOM   2954  C   VAL B  63      79.220  58.380  61.740  1.00  0.00           C
ATOM   2955  O   VAL B  63      80.330  58.360  62.280  1.00  0.00           O
ATOM   2956  N   THR B  64      79.100  59.050  60.580  1.00  0.00           N
ATOM   2957  HN  THR B  64      78.210  59.180  60.150  1.00  0.00           H
ATOM   2958  CA  THR B  64      80.290  59.460  59.900  1.00  0.00           C
ATOM   2959  HA  THR B  64      81.120  59.600  60.580  1.00  0.00           H
ATOM   2960  CB  THR B  64      80.730  58.320  59.020  1.00  0.00           C
ATOM   2961  HB  THR B  64      80.830  57.470  59.730  1.00  0.00           H
ATOM   2962  OG1 THR B  64      82.000  58.480  58.400  1.00  0.00           O
ATOM   2963  HG1 THR B  64      82.650  58.110  58.990  1.00  0.00           H
ATOM   2964  CG2 THR B  64      79.700  58.000  57.930  1.00  0.00           C
ATOM   2965 HG21 THR B  64      79.870  57.010  57.460  1.00  0.00           H
ATOM   2966 HG22 THR B  64      78.640  57.960  58.260  1.00  0.00           H
ATOM   2967 HG23 THR B  64      79.620  58.670  57.050  1.00  0.00           H
ATOM   2968  C   THR B  64      80.040  60.640  59.030  1.00  0.00           C
ATOM   2969  O   THR B  64      78.900  60.850  58.620  1.00  0.00           O
ATOM   2970  N   ASN B  65      81.070  61.470  58.760  1.00  0.00           N
ATOM   2971  HN  ASN B  65      81.980  61.320  59.140  1.00  0.00           H
ATOM   2972  CA  ASN B  65      80.950  62.740  58.100  1.00  0.00           C
ATOM   2973  HA  ASN B  65      80.110  63.140  58.650  1.00  0.00           H
ATOM   2974  CB  ASN B  65      82.140  63.650  58.440  1.00  0.00           C
ATOM   2975  HB1 ASN B  65      83.070  63.370  57.900  1.00  0.00           H
ATOM   2976  HB2 ASN B  65      82.370  63.630  59.530  1.00  0.00           H
ATOM   2977  CG  ASN B  65      81.850  65.140  58.350  1.00  0.00           C
ATOM   2978  OD1 ASN B  65      80.690  65.540  58.450  1.00  0.00           O
ATOM   2979  ND2 ASN B  65      82.940  65.960  58.270  1.00  0.00           N
ATOM   2980 HD21 ASN B  65      83.810  65.590  58.610  1.00  0.00           H
ATOM   2981 HD22 ASN B  65      82.650  66.890  58.480  1.00  0.00           H
ATOM   2982  C   ASN B  65      80.560  62.740  56.670  1.00  0.00           C
ATOM   2983  O   ASN B  65      80.740  61.830  55.850  1.00  0.00           O
ATOM   2984  N   VAL B  66      79.910  63.810  56.180  1.00  0.00           N
ATOM   2985  HN  VAL B  66      79.670  64.640  56.670  1.00  0.00           H
ATOM   2986  CA  VAL B  66      79.490  63.890  54.810  1.00  0.00           C
ATOM   2987  HA  VAL B  66      79.860  63.020  54.290  1.00  0.00           H
ATOM   2988  CB  VAL B  66      78.010  64.060  54.660  1.00  0.00           C
ATOM   2989  HB  VAL B  66      77.770  64.150  53.570  1.00  0.00           H
ATOM   2990  CG1 VAL B  66      77.230  62.870  55.250  1.00  0.00           C
ATOM   2991 HG11 VAL B  66      77.230  62.010  54.540  1.00  0.00           H
ATOM   2992 HG12 VAL B  66      77.500  62.640  56.310  1.00  0.00           H
ATOM   2993 HG13 VAL B  66      76.170  63.140  55.420  1.00  0.00           H
ATOM   2994  CG2 VAL B  66      77.560  65.330  55.390  1.00  0.00           C
ATOM   2995 HG21 VAL B  66      77.560  65.030  56.460  1.00  0.00           H
ATOM   2996 HG22 VAL B  66      78.290  66.160  55.280  1.00  0.00           H
ATOM   2997 HG23 VAL B  66      76.550  65.700  55.120  1.00  0.00           H
ATOM   2998  C   VAL B  66      80.120  65.020  54.070  1.00  0.00           C
ATOM   2999  O   VAL B  66      80.530  66.010  54.670  1.00  0.00           O
ATOM   3000  N   GLY B  67      80.240  64.930  52.730  1.00  0.00           N
ATOM   3001  HN  GLY B  67      79.870  64.100  52.330  1.00  0.00           H
ATOM   3002  CA  GLY B  67      80.840  65.940  51.920  1.00  0.00           C
ATOM   3003  HA1 GLY B  67      80.030  66.340  51.340  1.00  0.00           H
ATOM   3004  HA2 GLY B  67      81.360  66.670  52.530  1.00  0.00           H
ATOM   3005  C   GLY B  67      81.790  65.490  50.860  1.00  0.00           C
ATOM   3006  O   GLY B  67      81.950  64.300  50.600  1.00  0.00           O
ATOM   3007  N   GLY B  68      82.590  66.410  50.310  1.00  0.00           N
ATOM   3008  HN  GLY B  68      82.600  67.370  50.590  1.00  0.00           H
ATOM   3009  CA  GLY B  68      83.590  66.100  49.330  1.00  0.00           C
ATOM   3010  HA1 GLY B  68      83.050  65.460  48.650  1.00  0.00           H
ATOM   3011  HA2 GLY B  68      83.750  67.000  48.760  1.00  0.00           H
ATOM   3012  C   GLY B  68      84.860  65.520  49.840  1.00  0.00           C
ATOM   3013  O   GLY B  68      85.960  66.060  49.680  1.00  0.00           O
ATOM   3014  N   ALA B  69      84.810  64.290  50.370  1.00  0.00           N
ATOM   3015  HN  ALA B  69      83.970  63.770  50.530  1.00  0.00           H
ATOM   3016  CA  ALA B  69      85.910  63.570  50.930  1.00  0.00           C
ATOM   3017  HA  ALA B  69      86.890  63.740  50.500  1.00  0.00           H
ATOM   3018  CB  ALA B  69      86.070  63.920  52.420  1.00  0.00           C
ATOM   3019  HB1 ALA B  69      86.560  64.900  52.630  1.00  0.00           H
ATOM   3020  HB2 ALA B  69      85.090  63.710  52.900  1.00  0.00           H
ATOM   3021  HB3 ALA B  69      86.860  63.210  52.720  1.00  0.00           H
ATOM   3022  C   ALA B  69      85.540  62.140  50.780  1.00  0.00           C
ATOM   3023  O   ALA B  69      84.350  61.830  50.810  1.00  0.00           O
ATOM   3024  N   VAL B  70      86.500  61.210  50.720  1.00  0.00           N
ATOM   3025  HN  VAL B  70      87.480  61.410  50.700  1.00  0.00           H
ATOM   3026  CA  VAL B  70      86.260  59.800  50.870  1.00  0.00           C
ATOM   3027  HA  VAL B  70      85.380  59.670  50.260  1.00  0.00           H
ATOM   3028  CB  VAL B  70      87.360  58.900  50.410  1.00  0.00           C
ATOM   3029  HB  VAL B  70      88.080  58.630  51.210  1.00  0.00           H
ATOM   3030  CG1 VAL B  70      86.840  57.500  50.020  1.00  0.00           C
ATOM   3031 HG11 VAL B  70      86.050  56.990  50.600  1.00  0.00           H
ATOM   3032 HG12 VAL B  70      86.400  57.440  49.010  1.00  0.00           H
ATOM   3033 HG13 VAL B  70      87.790  56.920  49.960  1.00  0.00           H
ATOM   3034  CG2 VAL B  70      87.970  59.450  49.100  1.00  0.00           C
ATOM   3035 HG21 VAL B  70      88.700  58.750  48.640  1.00  0.00           H
ATOM   3036 HG22 VAL B  70      87.190  59.610  48.330  1.00  0.00           H
ATOM   3037 HG23 VAL B  70      88.490  60.420  49.230  1.00  0.00           H
ATOM   3038  C   VAL B  70      85.890  59.390  52.250  1.00  0.00           C
ATOM   3039  O   VAL B  70      86.420  59.870  53.250  1.00  0.00           O
ATOM   3040  N   VAL B  71      84.900  58.500  52.460  1.00  0.00           N
ATOM   3041  HN  VAL B  71      84.360  58.130  51.710  1.00  0.00           H
ATOM   3042  CA  VAL B  71      84.500  58.020  53.740  1.00  0.00           C
ATOM   3043  HA  VAL B  71      84.370  58.890  54.380  1.00  0.00           H
ATOM   3044  CB  VAL B  71      83.130  57.410  53.650  1.00  0.00           C
ATOM   3045  HB  VAL B  71      82.450  58.220  53.320  1.00  0.00           H
ATOM   3046  CG1 VAL B  71      83.110  56.300  52.580  1.00  0.00           C
ATOM   3047 HG11 VAL B  71      83.900  55.550  52.820  1.00  0.00           H
ATOM   3048 HG12 VAL B  71      82.190  55.700  52.720  1.00  0.00           H
ATOM   3049 HG13 VAL B  71      83.330  56.690  51.560  1.00  0.00           H
ATOM   3050  CG2 VAL B  71      82.620  56.820  54.980  1.00  0.00           C
ATOM   3051 HG21 VAL B  71      82.980  57.460  55.810  1.00  0.00           H
ATOM   3052 HG22 VAL B  71      81.520  56.660  55.010  1.00  0.00           H
ATOM   3053 HG23 VAL B  71      83.250  55.930  55.220  1.00  0.00           H
ATOM   3054  C   VAL B  71      85.490  57.170  54.460  1.00  0.00           C
ATOM   3055  O   VAL B  71      86.050  56.230  53.900  1.00  0.00           O
ATOM   3056  N   THR B  72      85.710  57.640  55.700  1.00  0.00           N
ATOM   3057  HN  THR B  72      85.520  58.570  56.000  1.00  0.00           H
ATOM   3058  CA  THR B  72      86.520  56.920  56.640  1.00  0.00           C
ATOM   3059  HA  THR B  72      87.410  56.670  56.070  1.00  0.00           H
ATOM   3060  CB  THR B  72      86.940  57.790  57.780  1.00  0.00           C
ATOM   3061  HB  THR B  72      87.370  57.280  58.670  1.00  0.00           H
ATOM   3062  OG1 THR B  72      85.900  58.670  58.170  1.00  0.00           O
ATOM   3063  HG1 THR B  72      85.290  58.050  58.580  1.00  0.00           H
ATOM   3064  CG2 THR B  72      88.080  58.700  57.300  1.00  0.00           C
ATOM   3065 HG21 THR B  72      89.100  58.280  57.140  1.00  0.00           H
ATOM   3066 HG22 THR B  72      87.730  59.260  56.410  1.00  0.00           H
ATOM   3067 HG23 THR B  72      88.170  59.510  58.060  1.00  0.00           H
ATOM   3068  C   THR B  72      86.020  55.600  57.100  1.00  0.00           C
ATOM   3069  O   THR B  72      84.890  55.540  57.580  1.00  0.00           O
ATOM   3070  N   GLY B  73      86.840  54.530  57.050  1.00  0.00           N
ATOM   3071  HN  GLY B  73      87.750  54.680  56.660  1.00  0.00           H
ATOM   3072  CA  GLY B  73      86.480  53.280  57.630  1.00  0.00           C
ATOM   3073  HA1 GLY B  73      87.240  52.520  57.650  1.00  0.00           H
ATOM   3074  HA2 GLY B  73      86.240  53.440  58.670  1.00  0.00           H
ATOM   3075  C   GLY B  73      85.340  52.570  56.980  1.00  0.00           C
ATOM   3076  O   GLY B  73      84.350  52.270  57.630  1.00  0.00           O
ATOM   3077  N   VAL B  74      85.500  52.260  55.680  1.00  0.00           N
ATOM   3078  HN  VAL B  74      86.370  52.510  55.270  1.00  0.00           H
ATOM   3079  CA  VAL B  74      84.490  51.700  54.830  1.00  0.00           C
ATOM   3080  HA  VAL B  74      83.730  52.460  54.780  1.00  0.00           H
ATOM   3081  CB  VAL B  74      84.880  51.520  53.390  1.00  0.00           C
ATOM   3082  HB  VAL B  74      85.650  50.720  53.280  1.00  0.00           H
ATOM   3083  CG1 VAL B  74      83.740  51.230  52.400  1.00  0.00           C
ATOM   3084 HG11 VAL B  74      83.420  50.170  52.510  1.00  0.00           H
ATOM   3085 HG12 VAL B  74      82.860  51.890  52.520  1.00  0.00           H
ATOM   3086 HG13 VAL B  74      84.070  51.240  51.340  1.00  0.00           H
ATOM   3087  CG2 VAL B  74      85.640  52.800  53.000  1.00  0.00           C
ATOM   3088 HG21 VAL B  74      84.870  53.590  52.880  1.00  0.00           H
ATOM   3089 HG22 VAL B  74      86.470  53.120  53.660  1.00  0.00           H
ATOM   3090 HG23 VAL B  74      86.070  52.710  51.980  1.00  0.00           H
ATOM   3091  C   VAL B  74      83.830  50.500  55.410  1.00  0.00           C
ATOM   3092  O   VAL B  74      82.620  50.310  55.290  1.00  0.00           O
ATOM   3093  N   THR B  75      84.620  49.600  56.020  1.00  0.00           N
ATOM   3094  HN  THR B  75      85.610  49.720  56.100  1.00  0.00           H
ATOM   3095  CA  THR B  75      84.120  48.390  56.600  1.00  0.00           C
ATOM   3096  HA  THR B  75      83.290  48.090  55.980  1.00  0.00           H
ATOM   3097  CB  THR B  75      85.140  47.290  56.650  1.00  0.00           C
ATOM   3098  HB  THR B  75      84.780  46.420  57.240  1.00  0.00           H
ATOM   3099  OG1 THR B  75      86.390  47.790  57.120  1.00  0.00           O
ATOM   3100  HG1 THR B  75      86.810  46.960  57.370  1.00  0.00           H
ATOM   3101  CG2 THR B  75      85.390  46.820  55.210  1.00  0.00           C
ATOM   3102 HG21 THR B  75      85.850  45.810  55.160  1.00  0.00           H
ATOM   3103 HG22 THR B  75      84.480  46.690  54.590  1.00  0.00           H
ATOM   3104 HG23 THR B  75      86.000  47.510  54.600  1.00  0.00           H
ATOM   3105  C   THR B  75      83.550  48.680  57.950  1.00  0.00           C
ATOM   3106  O   THR B  75      82.700  47.950  58.470  1.00  0.00           O
ATOM   3107  N   ALA B  76      83.990  49.740  58.640  1.00  0.00           N
ATOM   3108  HN  ALA B  76      84.730  50.300  58.260  1.00  0.00           H
ATOM   3109  CA  ALA B  76      83.490  50.120  59.920  1.00  0.00           C
ATOM   3110  HA  ALA B  76      83.330  49.230  60.510  1.00  0.00           H
ATOM   3111  CB  ALA B  76      84.550  50.870  60.740  1.00  0.00           C
ATOM   3112  HB1 ALA B  76      85.630  50.730  60.520  1.00  0.00           H
ATOM   3113  HB2 ALA B  76      84.360  51.950  60.540  1.00  0.00           H
ATOM   3114  HB3 ALA B  76      84.510  50.690  61.840  1.00  0.00           H
ATOM   3115  C   ALA B  76      82.160  50.780  59.890  1.00  0.00           C
ATOM   3116  O   ALA B  76      81.400  50.640  60.850  1.00  0.00           O
ATOM   3117  N   VAL B  77      81.790  51.460  58.790  1.00  0.00           N
ATOM   3118  HN  VAL B  77      82.490  51.650  58.100  1.00  0.00           H
ATOM   3119  CA  VAL B  77      80.530  52.130  58.690  1.00  0.00           C
ATOM   3120  HA  VAL B  77      80.300  52.620  59.620  1.00  0.00           H
ATOM   3121  CB  VAL B  77      80.480  53.160  57.600  1.00  0.00           C
ATOM   3122  HB  VAL B  77      79.510  53.700  57.680  1.00  0.00           H
ATOM   3123  CG1 VAL B  77      81.400  54.300  58.090  1.00  0.00           C
ATOM   3124 HG11 VAL B  77      81.240  55.090  57.330  1.00  0.00           H
ATOM   3125 HG12 VAL B  77      80.960  54.800  58.980  1.00  0.00           H
ATOM   3126 HG13 VAL B  77      82.430  53.940  58.310  1.00  0.00           H
ATOM   3127  CG2 VAL B  77      80.820  52.780  56.150  1.00  0.00           C
ATOM   3128 HG21 VAL B  77      80.490  53.490  55.370  1.00  0.00           H
ATOM   3129 HG22 VAL B  77      81.910  52.550  56.080  1.00  0.00           H
ATOM   3130 HG23 VAL B  77      80.260  51.850  55.920  1.00  0.00           H
ATOM   3131  C   VAL B  77      79.380  51.220  58.420  1.00  0.00           C
ATOM   3132  O   VAL B  77      78.220  51.630  58.360  1.00  0.00           O
ATOM   3133  N   ALA B  78      79.620  49.950  58.080  1.00  0.00           N
ATOM   3134  HN  ALA B  78      80.600  49.790  58.110  1.00  0.00           H
ATOM   3135  CA  ALA B  78      78.660  48.910  57.860  1.00  0.00           C
ATOM   3136  HA  ALA B  78      78.140  49.210  56.960  1.00  0.00           H
ATOM   3137  CB  ALA B  78      79.330  47.580  57.480  1.00  0.00           C
ATOM   3138  HB1 ALA B  78      78.660  46.710  57.270  1.00  0.00           H
ATOM   3139  HB2 ALA B  78      79.960  47.630  56.560  1.00  0.00           H
ATOM   3140  HB3 ALA B  78      80.010  47.260  58.300  1.00  0.00           H
ATOM   3141  C   ALA B  78      77.720  48.550  58.960  1.00  0.00           C
ATOM   3142  O   ALA B  78      78.120  48.450  60.120  1.00  0.00           O
ATOM   3143  N   GLN B  79      76.430  48.340  58.650  1.00  0.00           N
ATOM   3144  HN  GLN B  79      76.150  48.530  57.710  1.00  0.00           H
ATOM   3145  CA  GLN B  79      75.500  47.760  59.570  1.00  0.00           C
ATOM   3146  HA  GLN B  79      75.800  48.040  60.570  1.00  0.00           H
ATOM   3147  CB  GLN B  79      74.050  48.190  59.250  1.00  0.00           C
ATOM   3148  HB1 GLN B  79      73.240  47.590  59.700  1.00  0.00           H
ATOM   3149  HB2 GLN B  79      73.950  48.080  58.150  1.00  0.00           H
ATOM   3150  CG  GLN B  79      73.870  49.570  59.880  1.00  0.00           C
ATOM   3151  HG1 GLN B  79      74.690  50.320  59.810  1.00  0.00           H
ATOM   3152  HG2 GLN B  79      73.700  49.420  60.960  1.00  0.00           H
ATOM   3153  CD  GLN B  79      72.620  50.210  59.300  1.00  0.00           C
ATOM   3154  OE1 GLN B  79      72.680  51.190  58.550  1.00  0.00           O
ATOM   3155  NE2 GLN B  79      71.460  49.610  59.690  1.00  0.00           N
ATOM   3156 HE21 GLN B  79      71.400  48.680  60.050  1.00  0.00           H
ATOM   3157 HE22 GLN B  79      70.640  50.130  59.470  1.00  0.00           H
ATOM   3158  C   GLN B  79      75.480  46.280  59.440  1.00  0.00           C
ATOM   3159  O   GLN B  79      75.930  45.790  58.400  1.00  0.00           O
ATOM   3160  N   LYS B  80      75.000  45.540  60.450  1.00  0.00           N
ATOM   3161  HN  LYS B  80      74.740  46.010  61.290  1.00  0.00           H
ATOM   3162  CA  LYS B  80      75.050  44.110  60.470  1.00  0.00           C
ATOM   3163  HA  LYS B  80      76.050  43.730  60.330  1.00  0.00           H
ATOM   3164  CB  LYS B  80      74.540  43.560  61.820  1.00  0.00           C
ATOM   3165  HB1 LYS B  80      73.440  43.720  61.870  1.00  0.00           H
ATOM   3166  HB2 LYS B  80      75.030  44.240  62.540  1.00  0.00           H
ATOM   3167  CG  LYS B  80      74.890  42.090  62.060  1.00  0.00           C
ATOM   3168  HG1 LYS B  80      75.960  41.830  62.010  1.00  0.00           H
ATOM   3169  HG2 LYS B  80      74.470  41.430  61.260  1.00  0.00           H
ATOM   3170  CD  LYS B  80      74.160  41.450  63.240  1.00  0.00           C
ATOM   3171  HD1 LYS B  80      74.350  41.990  64.200  1.00  0.00           H
ATOM   3172  HD2 LYS B  80      73.100  41.670  62.990  1.00  0.00           H
ATOM   3173  CE  LYS B  80      74.420  39.940  63.310  1.00  0.00           C
ATOM   3174  HE1 LYS B  80      75.420  39.620  63.680  1.00  0.00           H
ATOM   3175  HE2 LYS B  80      74.350  39.390  62.350  1.00  0.00           H
ATOM   3176  NZ  LYS B  80      73.480  39.330  64.280  1.00  0.00           N
ATOM   3177  HZ1 LYS B  80      74.090  38.780  64.920  1.00  0.00           H
ATOM   3178  HZ2 LYS B  80      72.920  40.040  64.780  1.00  0.00           H
ATOM   3179  HZ3 LYS B  80      72.780  38.660  63.900  1.00  0.00           H
ATOM   3180  C   LYS B  80      74.280  43.430  59.390  1.00  0.00           C
ATOM   3181  O   LYS B  80      74.580  42.370  58.830  1.00  0.00           O
ATOM   3182  N   THR B  81      73.290  44.180  58.890  1.00  0.00           N
ATOM   3183  HN  THR B  81      73.130  45.100  59.240  1.00  0.00           H
ATOM   3184  CA  THR B  81      72.540  43.870  57.710  1.00  0.00           C
ATOM   3185  HA  THR B  81      72.150  42.860  57.800  1.00  0.00           H
ATOM   3186  CB  THR B  81      71.410  44.840  57.530  1.00  0.00           C
ATOM   3187  HB  THR B  81      71.250  44.780  56.430  1.00  0.00           H
ATOM   3188  OG1 THR B  81      71.850  46.140  57.880  1.00  0.00           O
ATOM   3189  HG1 THR B  81      71.230  46.760  57.500  1.00  0.00           H
ATOM   3190  CG2 THR B  81      70.080  44.430  58.200  1.00  0.00           C
ATOM   3191 HG21 THR B  81      69.570  43.630  57.620  1.00  0.00           H
ATOM   3192 HG22 THR B  81      70.280  43.980  59.190  1.00  0.00           H
ATOM   3193 HG23 THR B  81      69.410  45.310  58.310  1.00  0.00           H
ATOM   3194  C   THR B  81      73.430  43.870  56.520  1.00  0.00           C
ATOM   3195  O   THR B  81      73.350  42.990  55.660  1.00  0.00           O
ATOM   3196  N   VAL B  82      74.370  44.820  56.360  1.00  0.00           N
ATOM   3197  HN  VAL B  82      74.560  45.510  57.050  1.00  0.00           H
ATOM   3198  CA  VAL B  82      75.260  44.840  55.240  1.00  0.00           C
ATOM   3199  HA  VAL B  82      74.700  44.790  54.310  1.00  0.00           H
ATOM   3200  CB  VAL B  82      76.130  46.060  55.270  1.00  0.00           C
ATOM   3201  HB  VAL B  82      76.760  46.130  56.180  1.00  0.00           H
ATOM   3202  CG1 VAL B  82      77.020  46.240  54.040  1.00  0.00           C
ATOM   3203 HG11 VAL B  82      77.520  47.240  54.100  1.00  0.00           H
ATOM   3204 HG12 VAL B  82      77.690  45.390  53.770  1.00  0.00           H
ATOM   3205 HG13 VAL B  82      76.320  46.470  53.210  1.00  0.00           H
ATOM   3206  CG2 VAL B  82      75.140  47.240  55.260  1.00  0.00           C
ATOM   3207 HG21 VAL B  82      74.530  47.100  54.340  1.00  0.00           H
ATOM   3208 HG22 VAL B  82      74.430  47.240  56.110  1.00  0.00           H
ATOM   3209 HG23 VAL B  82      75.660  48.220  55.170  1.00  0.00           H
ATOM   3210  C   VAL B  82      76.200  43.690  55.270  1.00  0.00           C
ATOM   3211  O   VAL B  82      76.510  43.080  54.250  1.00  0.00           O
ATOM   3212  N   GLU B  83      76.740  43.410  56.470  1.00  0.00           N
ATOM   3213  HN  GLU B  83      76.530  44.050  57.210  1.00  0.00           H
ATOM   3214  CA  GLU B  83      77.660  42.370  56.780  1.00  0.00           C
ATOM   3215  HA  GLU B  83      78.550  42.670  56.250  1.00  0.00           H
ATOM   3216  CB  GLU B  83      77.940  42.260  58.290  1.00  0.00           C
ATOM   3217  HB1 GLU B  83      78.570  41.420  58.640  1.00  0.00           H
ATOM   3218  HB2 GLU B  83      77.050  42.040  58.920  1.00  0.00           H
ATOM   3219  CG  GLU B  83      78.520  43.510  58.950  1.00  0.00           C
ATOM   3220  HG1 GLU B  83      77.760  44.320  58.850  1.00  0.00           H
ATOM   3221  HG2 GLU B  83      79.420  43.800  58.370  1.00  0.00           H
ATOM   3222  CD  GLU B  83      78.780  43.430  60.450  1.00  0.00           C
ATOM   3223  OE1 GLU B  83      78.510  42.340  61.020  1.00  0.00           O
ATOM   3224  OE2 GLU B  83      79.170  44.480  61.030  1.00  0.00           O
ATOM   3225  C   GLU B  83      77.140  41.050  56.330  1.00  0.00           C
ATOM   3226  O   GLU B  83      77.750  40.290  55.570  1.00  0.00           O
ATOM   3227  N   GLY B  84      75.850  40.840  56.640  1.00  0.00           N
ATOM   3228  HN  GLY B  84      75.380  41.520  57.200  1.00  0.00           H
ATOM   3229  CA  GLY B  84      75.020  39.730  56.300  1.00  0.00           C
ATOM   3230  HA1 GLY B  84      75.450  38.830  56.710  1.00  0.00           H
ATOM   3231  HA2 GLY B  84      74.040  39.970  56.660  1.00  0.00           H
ATOM   3232  C   GLY B  84      74.760  39.500  54.850  1.00  0.00           C
ATOM   3233  O   GLY B  84      74.840  38.360  54.420  1.00  0.00           O
ATOM   3234  N   ALA B  85      74.500  40.550  54.040  1.00  0.00           N
ATOM   3235  HN  ALA B  85      74.460  41.470  54.420  1.00  0.00           H
ATOM   3236  CA  ALA B  85      74.200  40.400  52.650  1.00  0.00           C
ATOM   3237  HA  ALA B  85      73.500  39.590  52.520  1.00  0.00           H
ATOM   3238  CB  ALA B  85      73.540  41.720  52.230  1.00  0.00           C
ATOM   3239  HB1 ALA B  85      74.290  42.450  52.610  1.00  0.00           H
ATOM   3240  HB2 ALA B  85      73.580  41.830  51.120  1.00  0.00           H
ATOM   3241  HB3 ALA B  85      72.600  41.920  52.780  1.00  0.00           H
ATOM   3242  C   ALA B  85      75.480  40.200  51.910  1.00  0.00           C
ATOM   3243  O   ALA B  85      75.500  39.650  50.810  1.00  0.00           O
ATOM   3244  N   GLY B  86      76.630  40.600  52.480  1.00  0.00           N
ATOM   3245  HN  GLY B  86      76.580  41.000  53.400  1.00  0.00           H
ATOM   3246  CA  GLY B  86      77.970  40.340  52.060  1.00  0.00           C
ATOM   3247  HA1 GLY B  86      78.520  40.140  52.970  1.00  0.00           H
ATOM   3248  HA2 GLY B  86      77.980  39.500  51.380  1.00  0.00           H
ATOM   3249  C   GLY B  86      78.600  41.480  51.340  1.00  0.00           C
ATOM   3250  O   GLY B  86      79.560  41.240  50.610  1.00  0.00           O
ATOM   3251  N   SER B  87      78.110  42.710  51.550  1.00  0.00           N
ATOM   3252  HN  SER B  87      77.510  42.900  52.330  1.00  0.00           H
ATOM   3253  CA  SER B  87      78.420  43.820  50.710  1.00  0.00           C
ATOM   3254  HA  SER B  87      78.630  43.350  49.760  1.00  0.00           H
ATOM   3255  CB  SER B  87      77.110  44.590  50.450  1.00  0.00           C
ATOM   3256  HB1 SER B  87      77.250  45.650  50.160  1.00  0.00           H
ATOM   3257  HB2 SER B  87      76.610  44.590  51.440  1.00  0.00           H
ATOM   3258  OG  SER B  87      76.170  44.030  49.540  1.00  0.00           O
ATOM   3259  HG1 SER B  87      76.640  43.620  48.810  1.00  0.00           H
ATOM   3260  C   SER B  87      79.530  44.590  51.340  1.00  0.00           C
ATOM   3261  O   SER B  87      79.510  45.790  51.590  1.00  0.00           O
ATOM   3262  N   ILE B  88      80.560  43.800  51.700  1.00  0.00           N
ATOM   3263  HN  ILE B  88      80.430  42.820  51.560  1.00  0.00           H
ATOM   3264  CA  ILE B  88      81.710  44.250  52.420  1.00  0.00           C
ATOM   3265  HA  ILE B  88      81.460  45.180  52.920  1.00  0.00           H
ATOM   3266  CB  ILE B  88      82.230  43.240  53.400  1.00  0.00           C
ATOM   3267  HB  ILE B  88      82.210  42.270  52.860  1.00  0.00           H
ATOM   3268  CG2 ILE B  88      83.660  43.570  53.850  1.00  0.00           C
ATOM   3269 HG21 ILE B  88      83.750  42.900  54.730  1.00  0.00           H
ATOM   3270 HG22 ILE B  88      84.290  43.320  52.960  1.00  0.00           H
ATOM   3271 HG23 ILE B  88      83.710  44.650  54.070  1.00  0.00           H
ATOM   3272  CG1 ILE B  88      81.260  43.020  54.570  1.00  0.00           C
ATOM   3273 HG11 ILE B  88      80.210  43.100  54.210  1.00  0.00           H
ATOM   3274 HG12 ILE B  88      81.440  43.760  55.380  1.00  0.00           H
ATOM   3275  CD  ILE B  88      81.290  41.610  55.150  1.00  0.00           C
ATOM   3276  HD1 ILE B  88      82.290  41.530  55.630  1.00  0.00           H
ATOM   3277  HD2 ILE B  88      80.620  41.520  56.030  1.00  0.00           H
ATOM   3278  HD3 ILE B  88      81.320  40.740  54.450  1.00  0.00           H
ATOM   3279  C   ILE B  88      82.810  44.560  51.470  1.00  0.00           C
ATOM   3280  O   ILE B  88      83.250  43.720  50.690  1.00  0.00           O
ATOM   3281  N   ALA B  89      83.170  45.850  51.570  1.00  0.00           N
ATOM   3282  HN  ALA B  89      82.620  46.510  52.080  1.00  0.00           H
ATOM   3283  CA  ALA B  89      84.340  46.380  50.940  1.00  0.00           C
ATOM   3284  HA  ALA B  89      84.210  46.160  49.890  1.00  0.00           H
ATOM   3285  CB  ALA B  89      84.550  47.870  51.270  1.00  0.00           C
ATOM   3286  HB1 ALA B  89      83.730  48.540  50.910  1.00  0.00           H
ATOM   3287  HB2 ALA B  89      84.680  48.120  52.340  1.00  0.00           H
ATOM   3288  HB3 ALA B  89      85.450  48.320  50.810  1.00  0.00           H
ATOM   3289  C   ALA B  89      85.600  45.590  51.040  1.00  0.00           C
ATOM   3290  O   ALA B  89      85.990  45.150  52.120  1.00  0.00           O
ATOM   3291  N   ALA B  90      86.330  45.490  49.920  1.00  0.00           N
ATOM   3292  HN  ALA B  90      86.070  45.830  49.020  1.00  0.00           H
ATOM   3293  CA  ALA B  90      87.360  44.510  49.760  1.00  0.00           C
ATOM   3294  HA  ALA B  90      87.360  43.860  50.630  1.00  0.00           H
ATOM   3295  CB  ALA B  90      87.100  43.720  48.470  1.00  0.00           C
ATOM   3296  HB1 ALA B  90      86.150  43.150  48.580  1.00  0.00           H
ATOM   3297  HB2 ALA B  90      86.920  44.360  47.580  1.00  0.00           H
ATOM   3298  HB3 ALA B  90      87.940  43.040  48.210  1.00  0.00           H
ATOM   3299  C   ALA B  90      88.710  45.130  49.760  1.00  0.00           C
ATOM   3300  O   ALA B  90      88.960  46.060  48.990  1.00  0.00           O
ATOM   3301  N   ALA B  91      89.670  44.590  50.530  1.00  0.00           N
ATOM   3302  HN  ALA B  91      89.430  43.770  51.040  1.00  0.00           H
ATOM   3303  CA  ALA B  91      90.920  45.260  50.740  1.00  0.00           C
ATOM   3304  HA  ALA B  91      90.610  46.290  50.650  1.00  0.00           H
ATOM   3305  CB  ALA B  91      91.570  45.120  52.130  1.00  0.00           C
ATOM   3306  HB1 ALA B  91      90.800  45.310  52.900  1.00  0.00           H
ATOM   3307  HB2 ALA B  91      92.000  44.100  52.260  1.00  0.00           H
ATOM   3308  HB3 ALA B  91      92.350  45.880  52.360  1.00  0.00           H
ATOM   3309  C   ALA B  91      91.970  45.080  49.700  1.00  0.00           C
ATOM   3310  O   ALA B  91      92.080  44.080  49.000  1.00  0.00           O
ATOM   3311  N   THR B  92      92.860  46.040  49.410  1.00  0.00           N
ATOM   3312  HN  THR B  92      92.700  46.920  49.850  1.00  0.00           H
ATOM   3313  CA  THR B  92      93.980  45.940  48.530  1.00  0.00           C
ATOM   3314  HA  THR B  92      93.670  45.460  47.620  1.00  0.00           H
ATOM   3315  CB  THR B  92      94.570  47.210  47.980  1.00  0.00           C
ATOM   3316  HB  THR B  92      95.510  47.060  47.410  1.00  0.00           H
ATOM   3317  OG1 THR B  92      94.890  48.130  49.010  1.00  0.00           O
ATOM   3318  HG1 THR B  92      94.040  48.340  49.400  1.00  0.00           H
ATOM   3319  CG2 THR B  92      93.620  47.810  46.930  1.00  0.00           C
ATOM   3320 HG21 THR B  92      93.840  47.400  45.920  1.00  0.00           H
ATOM   3321 HG22 THR B  92      92.580  47.570  47.220  1.00  0.00           H
ATOM   3322 HG23 THR B  92      93.690  48.910  46.870  1.00  0.00           H
ATOM   3323  C   THR B  92      95.080  45.070  49.030  1.00  0.00           C
ATOM   3324  O   THR B  92      95.430  45.200  50.200  1.00  0.00           O
ATOM   3325  N   GLY B  93      95.740  44.190  48.250  1.00  0.00           N
ATOM   3326  HN  GLY B  93      95.490  44.090  47.290  1.00  0.00           H
ATOM   3327  CA  GLY B  93      96.600  43.170  48.760  1.00  0.00           C
ATOM   3328  HA1 GLY B  93      97.490  43.150  48.150  1.00  0.00           H
ATOM   3329  HA2 GLY B  93      96.970  43.340  49.760  1.00  0.00           H
ATOM   3330  C   GLY B  93      96.040  41.790  48.650  1.00  0.00           C
ATOM   3331  O   GLY B  93      96.760  40.840  48.950  1.00  0.00           O
ATOM   3332  N   PHE B  94      94.750  41.660  48.290  1.00  0.00           N
ATOM   3333  HN  PHE B  94      94.260  42.420  47.880  1.00  0.00           H
ATOM   3334  CA  PHE B  94      94.150  40.360  48.250  1.00  0.00           C
ATOM   3335  HA  PHE B  94      94.630  39.630  48.880  1.00  0.00           H
ATOM   3336  CB  PHE B  94      92.730  40.450  48.830  1.00  0.00           C
ATOM   3337  HB1 PHE B  94      92.110  39.560  48.550  1.00  0.00           H
ATOM   3338  HB2 PHE B  94      92.170  41.330  48.440  1.00  0.00           H
ATOM   3339  CG  PHE B  94      92.580  40.560  50.300  1.00  0.00           C
ATOM   3340  CD1 PHE B  94      93.040  41.580  51.100  1.00  0.00           C
ATOM   3341  HD1 PHE B  94      93.610  42.350  50.590  1.00  0.00           H
ATOM   3342  CE1 PHE B  94      92.970  41.600  52.470  1.00  0.00           C
ATOM   3343  HE1 PHE B  94      93.320  42.420  53.080  1.00  0.00           H
ATOM   3344  CZ  PHE B  94      92.400  40.560  53.160  1.00  0.00           C
ATOM   3345  HZ  PHE B  94      92.310  40.510  54.230  1.00  0.00           H
ATOM   3346  CD2 PHE B  94      91.980  39.560  51.030  1.00  0.00           C
ATOM   3347  HD2 PHE B  94      91.630  38.710  50.470  1.00  0.00           H
ATOM   3348  CE2 PHE B  94      91.860  39.540  52.400  1.00  0.00           C
ATOM   3349  HE2 PHE B  94      91.400  38.670  52.860  1.00  0.00           H
ATOM   3350  C   PHE B  94      94.050  39.770  46.880  1.00  0.00           C
ATOM   3351  O   PHE B  94      94.010  40.390  45.820  1.00  0.00           O
ATOM   3352  N   VAL B  95      93.760  38.460  47.010  1.00  0.00           N
ATOM   3353  HN  VAL B  95      93.810  38.050  47.910  1.00  0.00           H
ATOM   3354  CA  VAL B  95      93.440  37.530  45.970  1.00  0.00           C
ATOM   3355  HA  VAL B  95      94.340  37.480  45.370  1.00  0.00           H
ATOM   3356  CB  VAL B  95      93.160  36.130  46.430  1.00  0.00           C
ATOM   3357  HB  VAL B  95      92.900  35.450  45.590  1.00  0.00           H
ATOM   3358  CG1 VAL B  95      94.420  35.500  47.040  1.00  0.00           C
ATOM   3359 HG11 VAL B  95      94.230  34.430  47.280  1.00  0.00           H
ATOM   3360 HG12 VAL B  95      95.280  35.530  46.340  1.00  0.00           H
ATOM   3361 HG13 VAL B  95      94.660  36.030  47.990  1.00  0.00           H
ATOM   3362  CG2 VAL B  95      91.950  36.110  47.380  1.00  0.00           C
ATOM   3363 HG21 VAL B  95      92.000  36.860  48.200  1.00  0.00           H
ATOM   3364 HG22 VAL B  95      90.960  36.150  46.860  1.00  0.00           H
ATOM   3365 HG23 VAL B  95      92.180  35.160  47.900  1.00  0.00           H
ATOM   3366  C   VAL B  95      92.370  37.880  44.990  1.00  0.00           C
ATOM   3367  O   VAL B  95      91.440  38.580  45.390  1.00  0.00           O
ATOM   3368  N   LYS B  96      92.420  37.400  43.740  1.00  0.00           N
ATOM   3369  HN  LYS B  96      93.320  37.000  43.610  1.00  0.00           H
ATOM   3370  CA  LYS B  96      91.460  37.360  42.680  1.00  0.00           C
ATOM   3371  HA  LYS B  96      91.220  38.380  42.450  1.00  0.00           H
ATOM   3372  CB  LYS B  96      92.000  36.880  41.320  1.00  0.00           C
ATOM   3373  HB1 LYS B  96      91.260  36.560  40.550  1.00  0.00           H
ATOM   3374  HB2 LYS B  96      92.570  35.960  41.560  1.00  0.00           H
ATOM   3375  CG  LYS B  96      92.930  37.910  40.670  1.00  0.00           C
ATOM   3376  HG1 LYS B  96      93.860  38.030  41.270  1.00  0.00           H
ATOM   3377  HG2 LYS B  96      92.270  38.800  40.670  1.00  0.00           H
ATOM   3378  CD  LYS B  96      93.600  37.480  39.360  1.00  0.00           C
ATOM   3379  HD1 LYS B  96      93.870  36.400  39.350  1.00  0.00           H
ATOM   3380  HD2 LYS B  96      92.820  37.560  38.580  1.00  0.00           H
ATOM   3381  CE  LYS B  96      94.820  38.290  38.930  1.00  0.00           C
ATOM   3382  HE1 LYS B  96      95.670  38.010  39.600  1.00  0.00           H
ATOM   3383  HE2 LYS B  96      94.720  39.390  39.020  1.00  0.00           H
ATOM   3384  NZ  LYS B  96      95.250  37.940  37.560  1.00  0.00           N
ATOM   3385  HZ1 LYS B  96      95.510  36.940  37.470  1.00  0.00           H
ATOM   3386  HZ2 LYS B  96      94.540  38.150  36.830  1.00  0.00           H
ATOM   3387  HZ3 LYS B  96      96.080  38.520  37.280  1.00  0.00           H
ATOM   3388  C   LYS B  96      90.150  36.720  42.970  1.00  0.00           C
ATOM   3389  O   LYS B  96      90.090  35.790  43.770  1.00  0.00           O
ATOM   3390  N   LYS B  97      89.110  37.220  42.280  1.00  0.00           N
ATOM   3391  HN  LYS B  97      89.250  38.040  41.730  1.00  0.00           H
ATOM   3392  CA  LYS B  97      87.800  36.670  42.100  1.00  0.00           C
ATOM   3393  HA  LYS B  97      87.590  36.040  42.950  1.00  0.00           H
ATOM   3394  CB  LYS B  97      86.760  37.800  41.960  1.00  0.00           C
ATOM   3395  HB1 LYS B  97      85.750  37.370  41.790  1.00  0.00           H
ATOM   3396  HB2 LYS B  97      87.040  38.410  41.080  1.00  0.00           H
ATOM   3397  CG  LYS B  97      86.620  38.690  43.200  1.00  0.00           C
ATOM   3398  HG1 LYS B  97      86.140  39.590  42.760  1.00  0.00           H
ATOM   3399  HG2 LYS B  97      87.550  39.160  43.570  1.00  0.00           H
ATOM   3400  CD  LYS B  97      85.890  38.030  44.380  1.00  0.00           C
ATOM   3401  HD1 LYS B  97      84.890  37.570  44.210  1.00  0.00           H
ATOM   3402  HD2 LYS B  97      86.560  37.210  44.700  1.00  0.00           H
ATOM   3403  CE  LYS B  97      85.680  38.870  45.640  1.00  0.00           C
ATOM   3404  HE1 LYS B  97      86.640  39.180  46.100  1.00  0.00           H
ATOM   3405  HE2 LYS B  97      85.140  38.310  46.430  1.00  0.00           H
ATOM   3406  NZ  LYS B  97      84.910  40.100  45.320  1.00  0.00           N
ATOM   3407  HZ1 LYS B  97      84.450  40.600  46.110  1.00  0.00           H
ATOM   3408  HZ2 LYS B  97      85.430  40.860  44.840  1.00  0.00           H
ATOM   3409  HZ3 LYS B  97      84.120  39.890  44.680  1.00  0.00           H
ATOM   3410  C   LYS B  97      87.660  35.780  40.910  1.00  0.00           C
ATOM   3411  O   LYS B  97      88.490  35.750  40.000  1.00  0.00           O
ATOM   3412  N   ASP B  98      86.520  35.080  40.820  1.00  0.00           N
ATOM   3413  HN  ASP B  98      85.910  35.200  41.600  1.00  0.00           H
ATOM   3414  CA  ASP B  98      85.990  34.310  39.740  1.00  0.00           C
ATOM   3415  HA  ASP B  98      86.760  33.580  39.530  1.00  0.00           H
ATOM   3416  CB  ASP B  98      84.680  33.700  40.270  1.00  0.00           C
ATOM   3417  HB1 ASP B  98      84.050  33.230  39.490  1.00  0.00           H
ATOM   3418  HB2 ASP B  98      84.030  34.520  40.630  1.00  0.00           H
ATOM   3419  CG  ASP B  98      85.110  32.670  41.310  1.00  0.00           C
ATOM   3420  OD1 ASP B  98      85.870  31.740  40.940  1.00  0.00           O
ATOM   3421  OD2 ASP B  98      84.690  32.740  42.500  1.00  0.00           O
ATOM   3422  C   ASP B  98      85.810  35.020  38.440  1.00  0.00           C
ATOM   3423  O   ASP B  98      85.450  36.190  38.440  1.00  0.00           O
ATOM   3424  N   GLN B  99      86.010  34.370  37.280  1.00  0.00           N
ATOM   3425  HN  GLN B  99      86.080  33.380  37.250  1.00  0.00           H
ATOM   3426  CA  GLN B  99      85.870  34.940  35.980  1.00  0.00           C
ATOM   3427  HA  GLN B  99      86.280  35.940  35.920  1.00  0.00           H
ATOM   3428  CB  GLN B  99      86.700  34.020  35.060  1.00  0.00           C
ATOM   3429  HB1 GLN B  99      86.260  33.010  34.910  1.00  0.00           H
ATOM   3430  HB2 GLN B  99      87.590  33.860  35.700  1.00  0.00           H
ATOM   3431  CG  GLN B  99      87.160  34.580  33.720  1.00  0.00           C
ATOM   3432  HG1 GLN B  99      86.300  34.530  33.010  1.00  0.00           H
ATOM   3433  HG2 GLN B  99      87.860  33.810  33.330  1.00  0.00           H
ATOM   3434  CD  GLN B  99      87.880  35.920  33.820  1.00  0.00           C
ATOM   3435  OE1 GLN B  99      88.620  36.070  34.780  1.00  0.00           O
ATOM   3436  NE2 GLN B  99      87.600  36.840  32.860  1.00  0.00           N
ATOM   3437 HE21 GLN B  99      86.950  36.650  32.130  1.00  0.00           H
ATOM   3438 HE22 GLN B  99      88.120  37.690  32.830  1.00  0.00           H
ATOM   3439  C   GLN B  99      84.470  35.030  35.460  1.00  0.00           C
ATOM   3440  O   GLN B  99      84.170  34.500  34.400  1.00  0.00           O
ATOM   3441  N   LEU B 100      83.620  35.780  36.180  1.00  0.00           N
ATOM   3442  HN  LEU B 100      83.940  36.360  36.940  1.00  0.00           H
ATOM   3443  CA  LEU B 100      82.250  36.000  35.850  1.00  0.00           C
ATOM   3444  HA  LEU B 100      81.880  35.350  35.070  1.00  0.00           H
ATOM   3445  CB  LEU B 100      81.400  35.870  37.130  1.00  0.00           C
ATOM   3446  HB1 LEU B 100      80.340  36.010  36.840  1.00  0.00           H
ATOM   3447  HB2 LEU B 100      81.650  36.700  37.830  1.00  0.00           H
ATOM   3448  CG  LEU B 100      81.510  34.490  37.800  1.00  0.00           C
ATOM   3449  HG  LEU B 100      82.550  34.120  37.690  1.00  0.00           H
ATOM   3450  CD1 LEU B 100      81.110  34.560  39.290  1.00  0.00           C
ATOM   3451 HD11 LEU B 100      81.940  35.120  39.770  1.00  0.00           H
ATOM   3452 HD12 LEU B 100      80.150  35.090  39.490  1.00  0.00           H
ATOM   3453 HD13 LEU B 100      81.140  33.500  39.630  1.00  0.00           H
ATOM   3454  CD2 LEU B 100      80.690  33.380  37.140  1.00  0.00           C
ATOM   3455 HD21 LEU B 100      81.040  33.000  36.150  1.00  0.00           H
ATOM   3456 HD22 LEU B 100      80.670  32.480  37.790  1.00  0.00           H
ATOM   3457 HD23 LEU B 100      79.600  33.600  37.080  1.00  0.00           H
ATOM   3458  C   LEU B 100      82.120  37.390  35.340  1.00  0.00           C
ATOM   3459  O   LEU B 100      82.900  38.240  35.770  1.00  0.00           O
ATOM   3460  N   GLY B 101      81.110  37.710  34.500  1.00  0.00           N
ATOM   3461  HN  GLY B 101      80.390  37.080  34.220  1.00  0.00           H
ATOM   3462  CA  GLY B 101      80.780  39.030  34.080  1.00  0.00           C
ATOM   3463  HA1 GLY B 101      81.700  39.550  33.840  1.00  0.00           H
ATOM   3464  HA2 GLY B 101      80.220  38.860  33.170  1.00  0.00           H
ATOM   3465  C   GLY B 101      79.980  39.800  35.070  1.00  0.00           C
ATOM   3466  O   GLY B 101      78.850  40.170  34.770  1.00  0.00           O
ATOM   3467  N   LYS B 102      80.570  40.200  36.210  1.00  0.00           N
ATOM   3468  HN  LYS B 102      81.500  39.880  36.410  1.00  0.00           H
ATOM   3469  CA  LYS B 102      79.880  40.950  37.220  1.00  0.00           C
ATOM   3470  HA  LYS B 102      79.100  41.510  36.730  1.00  0.00           H
ATOM   3471  CB  LYS B 102      79.290  40.150  38.390  1.00  0.00           C
ATOM   3472  HB1 LYS B 102      79.080  40.790  39.280  1.00  0.00           H
ATOM   3473  HB2 LYS B 102      80.090  39.530  38.850  1.00  0.00           H
ATOM   3474  CG  LYS B 102      78.120  39.250  38.000  1.00  0.00           C
ATOM   3475  HG1 LYS B 102      78.480  38.550  37.210  1.00  0.00           H
ATOM   3476  HG2 LYS B 102      77.270  39.900  37.690  1.00  0.00           H
ATOM   3477  CD  LYS B 102      77.570  38.410  39.150  1.00  0.00           C
ATOM   3478  HD1 LYS B 102      76.680  37.900  38.740  1.00  0.00           H
ATOM   3479  HD2 LYS B 102      78.350  37.670  39.450  1.00  0.00           H
ATOM   3480  CE  LYS B 102      77.140  39.310  40.320  1.00  0.00           C
ATOM   3481  HE1 LYS B 102      76.280  39.900  39.940  1.00  0.00           H
ATOM   3482  HE2 LYS B 102      77.760  40.040  40.880  1.00  0.00           H
ATOM   3483  NZ  LYS B 102      76.370  38.510  41.300  1.00  0.00           N
ATOM   3484  HZ1 LYS B 102      76.990  38.290  42.110  1.00  0.00           H
ATOM   3485  HZ2 LYS B 102      75.530  39.050  41.580  1.00  0.00           H
ATOM   3486  HZ3 LYS B 102      75.940  37.640  40.930  1.00  0.00           H
ATOM   3487  C   LYS B 102      80.940  41.900  37.660  1.00  0.00           C
ATOM   3488  O   LYS B 102      82.100  41.570  37.880  1.00  0.00           O
ATOM   3489  N   ASN B 103      80.440  43.130  37.900  1.00  0.00           N
ATOM   3490  HN  ASN B 103      79.530  43.250  37.500  1.00  0.00           H
ATOM   3491  CA  ASN B 103      80.940  44.120  38.800  1.00  0.00           C
ATOM   3492  HA  ASN B 103      81.960  44.370  38.560  1.00  0.00           H
ATOM   3493  CB  ASN B 103      80.100  45.410  38.730  1.00  0.00           C
ATOM   3494  HB1 ASN B 103      80.520  46.240  39.350  1.00  0.00           H
ATOM   3495  HB2 ASN B 103      79.080  45.190  39.110  1.00  0.00           H
ATOM   3496  CG  ASN B 103      80.050  45.980  37.320  1.00  0.00           C
ATOM   3497  OD1 ASN B 103      80.860  45.630  36.460  1.00  0.00           O
ATOM   3498  ND2 ASN B 103      79.300  47.090  37.130  1.00  0.00           N
ATOM   3499 HD21 ASN B 103      78.790  47.610  37.820  1.00  0.00           H
ATOM   3500 HD22 ASN B 103      79.190  47.490  36.220  1.00  0.00           H
ATOM   3501  C   ASN B 103      80.920  43.690  40.230  1.00  0.00           C
ATOM   3502  O   ASN B 103      80.070  42.960  40.740  1.00  0.00           O
ATOM   3503  N   GLU B 104      81.860  44.240  41.010  1.00  0.00           N
ATOM   3504  HN  GLU B 104      82.460  44.970  40.680  1.00  0.00           H
ATOM   3505  CA  GLU B 104      81.890  44.070  42.430  1.00  0.00           C
ATOM   3506  HA  GLU B 104      81.380  43.140  42.640  1.00  0.00           H
ATOM   3507  CB  GLU B 104      83.340  43.850  42.890  1.00  0.00           C
ATOM   3508  HB1 GLU B 104      83.430  43.720  43.990  1.00  0.00           H
ATOM   3509  HB2 GLU B 104      83.910  44.750  42.580  1.00  0.00           H
ATOM   3510  CG  GLU B 104      83.960  42.630  42.210  1.00  0.00           C
ATOM   3511  HG1 GLU B 104      83.870  42.810  41.120  1.00  0.00           H
ATOM   3512  HG2 GLU B 104      83.320  41.750  42.440  1.00  0.00           H
ATOM   3513  CD  GLU B 104      85.400  42.330  42.600  1.00  0.00           C
ATOM   3514  OE1 GLU B 104      86.300  42.430  41.720  1.00  0.00           O
ATOM   3515  OE2 GLU B 104      85.590  42.080  43.820  1.00  0.00           O
ATOM   3516  C   GLU B 104      81.210  45.170  43.180  1.00  0.00           C
ATOM   3517  O   GLU B 104      80.940  46.220  42.590  1.00  0.00           O
ATOM   3518  N   GLU B 105      80.910  45.050  44.480  1.00  0.00           N
ATOM   3519  HN  GLU B 105      81.110  44.200  44.980  1.00  0.00           H
ATOM   3520  CA  GLU B 105      80.400  46.080  45.320  1.00  0.00           C
ATOM   3521  HA  GLU B 105      79.470  46.470  44.920  1.00  0.00           H
ATOM   3522  CB  GLU B 105      79.860  45.680  46.710  1.00  0.00           C
ATOM   3523  HB1 GLU B 105      78.910  45.130  46.560  1.00  0.00           H
ATOM   3524  HB2 GLU B 105      79.620  46.540  47.370  1.00  0.00           H
ATOM   3525  CG  GLU B 105      80.770  44.800  47.570  1.00  0.00           C
ATOM   3526  HG1 GLU B 105      80.260  44.630  48.540  1.00  0.00           H
ATOM   3527  HG2 GLU B 105      81.810  45.140  47.750  1.00  0.00           H
ATOM   3528  CD  GLU B 105      80.980  43.480  46.830  1.00  0.00           C
ATOM   3529  OE1 GLU B 105      79.990  42.710  46.760  1.00  0.00           O
ATOM   3530  OE2 GLU B 105      82.090  43.230  46.300  1.00  0.00           O
ATOM   3531  C   GLU B 105      81.100  47.380  45.470  1.00  0.00           C
ATOM   3532  O   GLU B 105      80.470  48.410  45.210  1.00  0.00           O
ATOM   3533  N   GLY B 106      82.440  47.360  45.650  1.00  0.00           N
ATOM   3534  HN  GLY B 106      82.800  46.440  45.800  1.00  0.00           H
ATOM   3535  CA  GLY B 106      83.240  48.540  45.570  1.00  0.00           C
ATOM   3536  HA1 GLY B 106      84.280  48.260  45.560  1.00  0.00           H
ATOM   3537  HA2 GLY B 106      83.060  49.130  44.690  1.00  0.00           H
ATOM   3538  C   GLY B 106      83.240  49.320  46.840  1.00  0.00           C
ATOM   3539  O   GLY B 106      83.430  48.720  47.890  1.00  0.00           O
ATOM   3540  N   ALA B 107      83.160  50.660  46.760  1.00  0.00           N
ATOM   3541  HN  ALA B 107      83.130  51.040  45.830  1.00  0.00           H
ATOM   3542  CA  ALA B 107      82.920  51.630  47.780  1.00  0.00           C
ATOM   3543  HA  ALA B 107      82.720  51.160  48.740  1.00  0.00           H
ATOM   3544  CB  ALA B 107      84.240  52.400  47.900  1.00  0.00           C
ATOM   3545  HB1 ALA B 107      84.600  52.760  46.910  1.00  0.00           H
ATOM   3546  HB2 ALA B 107      84.170  53.280  48.580  1.00  0.00           H
ATOM   3547  HB3 ALA B 107      85.050  51.690  48.170  1.00  0.00           H
ATOM   3548  C   ALA B 107      81.820  52.550  47.370  1.00  0.00           C
ATOM   3549  O   ALA B 107      81.520  52.510  46.180  1.00  0.00           O
ATOM   3550  N   PRO B 108      81.200  53.430  48.100  1.00  0.00           N
ATOM   3551  CD  PRO B 108      81.210  53.370  49.550  1.00  0.00           C
ATOM   3552  HD1 PRO B 108      80.960  52.360  49.940  1.00  0.00           H
ATOM   3553  HD2 PRO B 108      82.150  53.720  50.040  1.00  0.00           H
ATOM   3554  CA  PRO B 108      80.390  54.520  47.640  1.00  0.00           C
ATOM   3555  HA  PRO B 108      79.540  54.000  47.220  1.00  0.00           H
ATOM   3556  CB  PRO B 108      79.890  55.320  48.840  1.00  0.00           C
ATOM   3557  HB1 PRO B 108      78.830  55.660  48.750  1.00  0.00           H
ATOM   3558  HB2 PRO B 108      80.590  56.120  49.150  1.00  0.00           H
ATOM   3559  CG  PRO B 108      80.010  54.250  49.940  1.00  0.00           C
ATOM   3560  HG1 PRO B 108      79.060  53.690  50.100  1.00  0.00           H
ATOM   3561  HG2 PRO B 108      80.060  54.730  50.940  1.00  0.00           H
ATOM   3562  C   PRO B 108      80.990  55.420  46.620  1.00  0.00           C
ATOM   3563  O   PRO B 108      82.040  55.980  46.930  1.00  0.00           O
ATOM   3564  N   GLN B 109      80.390  55.590  45.430  1.00  0.00           N
ATOM   3565  HN  GLN B 109      79.560  55.090  45.170  1.00  0.00           H
ATOM   3566  CA  GLN B 109      80.930  56.380  44.360  1.00  0.00           C
ATOM   3567  HA  GLN B 109      81.990  56.550  44.500  1.00  0.00           H
ATOM   3568  CB  GLN B 109      80.840  55.560  43.060  1.00  0.00           C
ATOM   3569  HB1 GLN B 109      80.690  56.240  42.190  1.00  0.00           H
ATOM   3570  HB2 GLN B 109      79.810  55.160  43.040  1.00  0.00           H
ATOM   3571  CG  GLN B 109      81.910  54.470  42.980  1.00  0.00           C
ATOM   3572  HG1 GLN B 109      81.930  53.840  43.890  1.00  0.00           H
ATOM   3573  HG2 GLN B 109      82.950  54.870  42.960  1.00  0.00           H
ATOM   3574  CD  GLN B 109      81.670  53.710  41.680  1.00  0.00           C
ATOM   3575  OE1 GLN B 109      81.870  54.290  40.610  1.00  0.00           O
ATOM   3576  NE2 GLN B 109      81.130  52.460  41.690  1.00  0.00           N
ATOM   3577 HE21 GLN B 109      80.840  52.070  42.550  1.00  0.00           H
ATOM   3578 HE22 GLN B 109      81.220  51.910  40.860  1.00  0.00           H
ATOM   3579  C   GLN B 109      80.270  57.710  44.280  1.00  0.00           C
ATOM   3580  O   GLN B 109      79.150  57.920  44.760  1.00  0.00           O
ATOM   3581  N   GLU B 110      80.830  58.670  43.540  1.00  0.00           N
ATOM   3582  HN  GLU B 110      81.710  58.480  43.100  1.00  0.00           H
ATOM   3583  CA  GLU B 110      80.400  60.030  43.480  1.00  0.00           C
ATOM   3584  HA  GLU B 110      80.240  60.390  44.480  1.00  0.00           H
ATOM   3585  CB  GLU B 110      81.410  61.050  42.910  1.00  0.00           C
ATOM   3586  HB1 GLU B 110      81.680  60.690  41.890  1.00  0.00           H
ATOM   3587  HB2 GLU B 110      82.340  61.060  43.510  1.00  0.00           H
ATOM   3588  CG  GLU B 110      80.850  62.470  42.850  1.00  0.00           C
ATOM   3589  HG1 GLU B 110      80.510  62.880  43.830  1.00  0.00           H
ATOM   3590  HG2 GLU B 110      80.000  62.580  42.150  1.00  0.00           H
ATOM   3591  CD  GLU B 110      81.840  63.400  42.170  1.00  0.00           C
ATOM   3592  OE1 GLU B 110      83.010  63.030  41.880  1.00  0.00           O
ATOM   3593  OE2 GLU B 110      81.460  64.580  41.920  1.00  0.00           O
ATOM   3594  C   GLU B 110      79.070  60.260  42.850  1.00  0.00           C
ATOM   3595  O   GLU B 110      78.950  60.180  41.620  1.00  0.00           O
ATOM   3596  N   GLY B 111      78.050  60.560  43.670  1.00  0.00           N
ATOM   3597  HN  GLY B 111      78.120  60.730  44.650  1.00  0.00           H
ATOM   3598  CA  GLY B 111      76.730  60.760  43.160  1.00  0.00           C
ATOM   3599  HA1 GLY B 111      76.200  61.210  43.990  1.00  0.00           H
ATOM   3600  HA2 GLY B 111      76.750  61.480  42.360  1.00  0.00           H
ATOM   3601  C   GLY B 111      75.980  59.550  42.740  1.00  0.00           C
ATOM   3602  O   GLY B 111      74.950  59.660  42.070  1.00  0.00           O
ATOM   3603  N   ILE B 112      76.450  58.340  43.100  1.00  0.00           N
ATOM   3604  HN  ILE B 112      77.330  58.340  43.570  1.00  0.00           H
ATOM   3605  CA  ILE B 112      75.910  57.100  42.660  1.00  0.00           C
ATOM   3606  HA  ILE B 112      74.980  57.170  42.120  1.00  0.00           H
ATOM   3607  CB  ILE B 112      76.920  56.290  41.900  1.00  0.00           C
ATOM   3608  HB  ILE B 112      77.850  56.080  42.460  1.00  0.00           H
ATOM   3609  CG2 ILE B 112      76.330  54.910  41.550  1.00  0.00           C
ATOM   3610 HG21 ILE B 112      76.080  54.390  42.490  1.00  0.00           H
ATOM   3611 HG22 ILE B 112      75.400  54.870  40.960  1.00  0.00           H
ATOM   3612 HG23 ILE B 112      77.080  54.220  41.120  1.00  0.00           H
ATOM   3613  CG1 ILE B 112      77.300  57.010  40.590  1.00  0.00           C
ATOM   3614 HG11 ILE B 112      77.650  58.030  40.870  1.00  0.00           H
ATOM   3615 HG12 ILE B 112      76.470  57.030  39.850  1.00  0.00           H
ATOM   3616  CD  ILE B 112      78.440  56.400  39.780  1.00  0.00           C
ATOM   3617  HD1 ILE B 112      78.980  55.690  40.440  1.00  0.00           H
ATOM   3618  HD2 ILE B 112      78.130  55.940  38.810  1.00  0.00           H
ATOM   3619  HD3 ILE B 112      79.160  57.180  39.470  1.00  0.00           H
ATOM   3620  C   ILE B 112      75.490  56.320  43.860  1.00  0.00           C
ATOM   3621  O   ILE B 112      76.290  56.130  44.770  1.00  0.00           O
ATOM   3622  N   LEU B 113      74.210  55.910  43.920  1.00  0.00           N
ATOM   3623  HN  LEU B 113      73.710  56.210  43.110  1.00  0.00           H
ATOM   3624  CA  LEU B 113      73.480  55.070  44.820  1.00  0.00           C
ATOM   3625  HA  LEU B 113      74.180  54.970  45.640  1.00  0.00           H
ATOM   3626  CB  LEU B 113      72.170  55.700  45.330  1.00  0.00           C
ATOM   3627  HB1 LEU B 113      71.670  55.050  46.070  1.00  0.00           H
ATOM   3628  HB2 LEU B 113      71.440  55.830  44.500  1.00  0.00           H
ATOM   3629  CG  LEU B 113      72.330  57.120  45.880  1.00  0.00           C
ATOM   3630  HG  LEU B 113      73.020  57.780  45.300  1.00  0.00           H
ATOM   3631  CD1 LEU B 113      70.950  57.780  45.980  1.00  0.00           C
ATOM   3632 HD11 LEU B 113      70.430  57.700  45.000  1.00  0.00           H
ATOM   3633 HD12 LEU B 113      70.240  57.190  46.590  1.00  0.00           H
ATOM   3634 HD13 LEU B 113      71.000  58.780  46.470  1.00  0.00           H
ATOM   3635  CD2 LEU B 113      73.010  57.080  47.260  1.00  0.00           C
ATOM   3636 HD21 LEU B 113      74.020  56.620  47.160  1.00  0.00           H
ATOM   3637 HD22 LEU B 113      73.090  58.110  47.670  1.00  0.00           H
ATOM   3638 HD23 LEU B 113      72.410  56.450  47.950  1.00  0.00           H
ATOM   3639  C   LEU B 113      73.210  53.690  44.320  1.00  0.00           C
ATOM   3640  O   LEU B 113      73.290  53.370  43.140  1.00  0.00           O
ATOM   3641  N   GLU B 114      72.970  52.770  45.280  1.00  0.00           N
ATOM   3642  HN  GLU B 114      72.890  53.160  46.190  1.00  0.00           H
ATOM   3643  CA  GLU B 114      72.710  51.380  45.080  1.00  0.00           C
ATOM   3644  HA  GLU B 114      73.390  50.950  44.360  1.00  0.00           H
ATOM   3645  CB  GLU B 114      72.950  50.630  46.400  1.00  0.00           C
ATOM   3646  HB1 GLU B 114      72.450  49.640  46.290  1.00  0.00           H
ATOM   3647  HB2 GLU B 114      72.390  51.200  47.170  1.00  0.00           H
ATOM   3648  CG  GLU B 114      74.450  50.550  46.720  1.00  0.00           C
ATOM   3649  HG1 GLU B 114      75.030  51.480  46.550  1.00  0.00           H
ATOM   3650  HG2 GLU B 114      74.940  49.860  46.000  1.00  0.00           H
ATOM   3651  CD  GLU B 114      74.770  49.960  48.080  1.00  0.00           C
ATOM   3652  OE1 GLU B 114      74.170  48.900  48.410  1.00  0.00           O
ATOM   3653  OE2 GLU B 114      75.580  50.570  48.830  1.00  0.00           O
ATOM   3654  C   GLU B 114      71.300  51.190  44.620  1.00  0.00           C
ATOM   3655  O   GLU B 114      70.430  52.050  44.760  1.00  0.00           O
ATOM   3656  N   ASP B 115      71.060  50.000  44.040  1.00  0.00           N
ATOM   3657  HN  ASP B 115      71.780  49.310  43.980  1.00  0.00           H
ATOM   3658  CA  ASP B 115      69.770  49.470  43.760  1.00  0.00           C
ATOM   3659  HA  ASP B 115      69.250  50.310  43.340  1.00  0.00           H
ATOM   3660  CB  ASP B 115      69.800  48.240  42.830  1.00  0.00           C
ATOM   3661  HB1 ASP B 115      68.870  47.640  42.780  1.00  0.00           H
ATOM   3662  HB2 ASP B 115      70.610  47.610  43.240  1.00  0.00           H
ATOM   3663  CG  ASP B 115      70.240  48.690  41.440  1.00  0.00           C
ATOM   3664  OD1 ASP B 115      69.530  49.540  40.830  1.00  0.00           O
ATOM   3665  OD2 ASP B 115      71.150  48.050  40.850  1.00  0.00           O
ATOM   3666  C   ASP B 115      69.000  49.150  45.000  1.00  0.00           C
ATOM   3667  O   ASP B 115      69.550  48.820  46.050  1.00  0.00           O
ATOM   3668  N   MET B 116      67.670  49.280  44.920  1.00  0.00           N
ATOM   3669  HN  MET B 116      67.380  49.830  44.140  1.00  0.00           H
ATOM   3670  CA  MET B 116      66.810  48.780  45.950  1.00  0.00           C
ATOM   3671  HA  MET B 116      67.280  49.150  46.860  1.00  0.00           H
ATOM   3672  CB  MET B 116      65.430  49.450  46.000  1.00  0.00           C
ATOM   3673  HB1 MET B 116      64.630  48.820  46.450  1.00  0.00           H
ATOM   3674  HB2 MET B 116      65.120  49.590  44.940  1.00  0.00           H
ATOM   3675  CG  MET B 116      65.400  50.880  46.550  1.00  0.00           C
ATOM   3676  HG1 MET B 116      64.330  51.140  46.420  1.00  0.00           H
ATOM   3677  HG2 MET B 116      65.950  51.590  45.890  1.00  0.00           H
ATOM   3678  SD  MET B 116      65.830  50.950  48.310  1.00  0.00           S
ATOM   3679  CE  MET B 116      65.620  52.720  48.670  1.00  0.00           C
ATOM   3680  HE1 MET B 116      64.920  52.830  49.520  1.00  0.00           H
ATOM   3681  HE2 MET B 116      66.620  53.120  48.940  1.00  0.00           H
ATOM   3682  HE3 MET B 116      65.240  53.210  47.750  1.00  0.00           H
ATOM   3683  C   MET B 116      66.620  47.300  45.910  1.00  0.00           C
ATOM   3684  O   MET B 116      66.940  46.690  44.900  1.00  0.00           O
ATOM   3685  N   PRO B 117      66.220  46.650  46.970  1.00  0.00           N
ATOM   3686  CD  PRO B 117      66.070  47.320  48.250  1.00  0.00           C
ATOM   3687  HD1 PRO B 117      66.910  47.990  48.540  1.00  0.00           H
ATOM   3688  HD2 PRO B 117      65.040  47.720  48.230  1.00  0.00           H
ATOM   3689  CA  PRO B 117      65.690  45.320  46.930  1.00  0.00           C
ATOM   3690  HA  PRO B 117      66.560  44.730  46.690  1.00  0.00           H
ATOM   3691  CB  PRO B 117      65.250  45.080  48.380  1.00  0.00           C
ATOM   3692  HB1 PRO B 117      65.600  44.110  48.780  1.00  0.00           H
ATOM   3693  HB2 PRO B 117      64.180  45.230  48.630  1.00  0.00           H
ATOM   3694  CG  PRO B 117      66.090  46.090  49.180  1.00  0.00           C
ATOM   3695  HG1 PRO B 117      67.100  45.650  49.340  1.00  0.00           H
ATOM   3696  HG2 PRO B 117      65.530  46.290  50.120  1.00  0.00           H
ATOM   3697  C   PRO B 117      64.570  45.000  45.990  1.00  0.00           C
ATOM   3698  O   PRO B 117      63.820  45.900  45.630  1.00  0.00           O
ATOM   3699  N   VAL B 118      64.600  43.780  45.440  1.00  0.00           N
ATOM   3700  HN  VAL B 118      65.320  43.150  45.730  1.00  0.00           H
ATOM   3701  CA  VAL B 118      63.610  43.280  44.530  1.00  0.00           C
ATOM   3702  HA  VAL B 118      63.340  44.140  43.930  1.00  0.00           H
ATOM   3703  CB  VAL B 118      64.040  42.210  43.570  1.00  0.00           C
ATOM   3704  HB  VAL B 118      63.310  42.230  42.740  1.00  0.00           H
ATOM   3705  CG1 VAL B 118      65.370  42.510  42.850  1.00  0.00           C
ATOM   3706 HG11 VAL B 118      65.190  43.360  42.170  1.00  0.00           H
ATOM   3707 HG12 VAL B 118      66.210  42.680  43.570  1.00  0.00           H
ATOM   3708 HG13 VAL B 118      65.740  41.620  42.300  1.00  0.00           H
ATOM   3709  CG2 VAL B 118      64.080  40.890  44.350  1.00  0.00           C
ATOM   3710 HG21 VAL B 118      63.060  40.600  44.680  1.00  0.00           H
ATOM   3711 HG22 VAL B 118      64.530  40.110  43.690  1.00  0.00           H
ATOM   3712 HG23 VAL B 118      64.690  40.980  45.270  1.00  0.00           H
ATOM   3713  C   VAL B 118      62.330  42.990  45.230  1.00  0.00           C
ATOM   3714  O   VAL B 118      62.280  42.840  46.450  1.00  0.00           O
ATOM   3715  N   ASP B 119      61.210  42.890  44.490  1.00  0.00           N
ATOM   3716  HN  ASP B 119      61.150  43.150  43.530  1.00  0.00           H
ATOM   3717  CA  ASP B 119      59.890  42.700  45.000  1.00  0.00           C
ATOM   3718  HA  ASP B 119      59.740  43.530  45.680  1.00  0.00           H
ATOM   3719  CB  ASP B 119      58.790  42.860  43.930  1.00  0.00           C
ATOM   3720  HB1 ASP B 119      57.770  43.020  44.350  1.00  0.00           H
ATOM   3721  HB2 ASP B 119      58.810  41.930  43.330  1.00  0.00           H
ATOM   3722  CG  ASP B 119      59.130  43.990  42.970  1.00  0.00           C
ATOM   3723  OD1 ASP B 119      60.070  43.840  42.150  1.00  0.00           O
ATOM   3724  OD2 ASP B 119      58.440  45.040  43.060  1.00  0.00           O
ATOM   3725  C   ASP B 119      59.780  41.370  45.660  1.00  0.00           C
ATOM   3726  O   ASP B 119      60.240  40.340  45.170  1.00  0.00           O
ATOM   3727  N   PRO B 120      59.140  41.260  46.780  1.00  0.00           N
ATOM   3728  CD  PRO B 120      59.060  42.260  47.840  1.00  0.00           C
ATOM   3729  HD1 PRO B 120      59.850  43.040  47.830  1.00  0.00           H
ATOM   3730  HD2 PRO B 120      58.110  42.840  47.830  1.00  0.00           H
ATOM   3731  CA  PRO B 120      58.890  39.960  47.330  1.00  0.00           C
ATOM   3732  HA  PRO B 120      59.750  39.310  47.350  1.00  0.00           H
ATOM   3733  CB  PRO B 120      58.480  40.190  48.790  1.00  0.00           C
ATOM   3734  HB1 PRO B 120      58.890  39.320  49.330  1.00  0.00           H
ATOM   3735  HB2 PRO B 120      57.400  40.310  49.010  1.00  0.00           H
ATOM   3736  CG  PRO B 120      59.100  41.540  49.190  1.00  0.00           C
ATOM   3737  HG1 PRO B 120      60.160  41.380  49.490  1.00  0.00           H
ATOM   3738  HG2 PRO B 120      58.650  42.070  50.050  1.00  0.00           H
ATOM   3739  C   PRO B 120      57.840  39.130  46.680  1.00  0.00           C
ATOM   3740  O   PRO B 120      57.570  38.010  47.130  1.00  0.00           O
ATOM   3741  N   ASP B 121      57.210  39.620  45.590  1.00  0.00           N
ATOM   3742  HN  ASP B 121      57.290  40.570  45.320  1.00  0.00           H
ATOM   3743  CA  ASP B 121      56.390  38.910  44.650  1.00  0.00           C
ATOM   3744  HA  ASP B 121      55.750  38.190  45.140  1.00  0.00           H
ATOM   3745  CB  ASP B 121      55.610  39.960  43.840  1.00  0.00           C
ATOM   3746  HB1 ASP B 121      55.290  39.570  42.850  1.00  0.00           H
ATOM   3747  HB2 ASP B 121      56.310  40.760  43.520  1.00  0.00           H
ATOM   3748  CG  ASP B 121      54.450  40.530  44.650  1.00  0.00           C
ATOM   3749  OD1 ASP B 121      53.930  39.960  45.650  1.00  0.00           O
ATOM   3750  OD2 ASP B 121      53.980  41.610  44.210  1.00  0.00           O
ATOM   3751  C   ASP B 121      57.220  38.050  43.770  1.00  0.00           C
ATOM   3752  O   ASP B 121      56.740  37.110  43.130  1.00  0.00           O
ATOM   3753  N   ASN B 122      58.520  38.380  43.690  1.00  0.00           N
ATOM   3754  HN  ASN B 122      58.900  39.040  44.330  1.00  0.00           H
ATOM   3755  CA  ASN B 122      59.430  37.650  42.860  1.00  0.00           C
ATOM   3756  HA  ASN B 122      58.960  37.510  41.900  1.00  0.00           H
ATOM   3757  CB  ASN B 122      60.790  38.320  42.630  1.00  0.00           C
ATOM   3758  HB1 ASN B 122      61.610  37.650  42.290  1.00  0.00           H
ATOM   3759  HB2 ASN B 122      61.090  38.650  43.650  1.00  0.00           H
ATOM   3760  CG  ASN B 122      60.710  39.410  41.570  1.00  0.00           C
ATOM   3761  OD1 ASN B 122      60.580  39.230  40.360  1.00  0.00           O
ATOM   3762  ND2 ASN B 122      60.690  40.680  42.060  1.00  0.00           N
ATOM   3763 HD21 ASN B 122      60.560  40.870  43.040  1.00  0.00           H
ATOM   3764 HD22 ASN B 122      60.580  41.470  41.460  1.00  0.00           H
ATOM   3765  C   ASN B 122      59.720  36.250  43.300  1.00  0.00           C
ATOM   3766  O   ASN B 122      60.000  36.020  44.480  1.00  0.00           O
ATOM   3767  N   GLU B 123      59.720  35.350  42.300  1.00  0.00           N
ATOM   3768  HN  GLU B 123      59.560  35.640  41.360  1.00  0.00           H
ATOM   3769  CA  GLU B 123      60.160  33.990  42.320  1.00  0.00           C
ATOM   3770  HA  GLU B 123      59.620  33.500  43.110  1.00  0.00           H
ATOM   3771  CB  GLU B 123      59.850  33.210  41.030  1.00  0.00           C
ATOM   3772  HB1 GLU B 123      59.960  33.900  40.170  1.00  0.00           H
ATOM   3773  HB2 GLU B 123      58.790  32.890  41.140  1.00  0.00           H
ATOM   3774  CG  GLU B 123      60.800  32.040  40.780  1.00  0.00           C
ATOM   3775  HG1 GLU B 123      60.790  31.380  41.670  1.00  0.00           H
ATOM   3776  HG2 GLU B 123      61.770  32.540  40.600  1.00  0.00           H
ATOM   3777  CD  GLU B 123      60.390  31.120  39.630  1.00  0.00           C
ATOM   3778  OE1 GLU B 123      59.770  30.040  39.880  1.00  0.00           O
ATOM   3779  OE2 GLU B 123      60.790  31.520  38.510  1.00  0.00           O
ATOM   3780  C   GLU B 123      61.570  33.900  42.820  1.00  0.00           C
ATOM   3781  O   GLU B 123      61.790  33.160  43.780  1.00  0.00           O
ATOM   3782  N   ALA B 124      62.520  34.660  42.260  1.00  0.00           N
ATOM   3783  HN  ALA B 124      62.400  35.050  41.350  1.00  0.00           H
ATOM   3784  CA  ALA B 124      63.800  34.810  42.890  1.00  0.00           C
ATOM   3785  HA  ALA B 124      64.010  33.800  43.180  1.00  0.00           H
ATOM   3786  CB  ALA B 124      64.880  35.320  41.920  1.00  0.00           C
ATOM   3787  HB1 ALA B 124      64.660  36.180  41.240  1.00  0.00           H
ATOM   3788  HB2 ALA B 124      65.810  35.540  42.490  1.00  0.00           H
ATOM   3789  HB3 ALA B 124      65.280  34.560  41.220  1.00  0.00           H
ATOM   3790  C   ALA B 124      63.650  35.780  44.020  1.00  0.00           C
ATOM   3791  O   ALA B 124      63.810  36.990  43.830  1.00  0.00           O
ATOM   3792  N   TYR B 125      63.410  35.270  45.240  1.00  0.00           N
ATOM   3793  HN  TYR B 125      63.350  34.310  45.470  1.00  0.00           H
ATOM   3794  CA  TYR B 125      63.370  36.060  46.430  1.00  0.00           C
ATOM   3795  HA  TYR B 125      64.250  36.690  46.370  1.00  0.00           H
ATOM   3796  CB  TYR B 125      62.050  36.810  46.660  1.00  0.00           C
ATOM   3797  HB1 TYR B 125      61.190  36.130  46.820  1.00  0.00           H
ATOM   3798  HB2 TYR B 125      61.760  37.340  45.730  1.00  0.00           H
ATOM   3799  CG  TYR B 125      62.220  37.760  47.800  1.00  0.00           C
ATOM   3800  CD1 TYR B 125      63.000  38.890  47.710  1.00  0.00           C
ATOM   3801  HD1 TYR B 125      63.380  39.150  46.730  1.00  0.00           H
ATOM   3802  CE1 TYR B 125      63.130  39.790  48.740  1.00  0.00           C
ATOM   3803  HE1 TYR B 125      63.800  40.630  48.630  1.00  0.00           H
ATOM   3804  CZ  TYR B 125      62.590  39.490  49.970  1.00  0.00           C
ATOM   3805  OH  TYR B 125      62.610  40.440  51.010  1.00  0.00           O
ATOM   3806  HH  TYR B 125      62.720  41.350  50.730  1.00  0.00           H
ATOM   3807  CD2 TYR B 125      61.620  37.530  49.010  1.00  0.00           C
ATOM   3808  HD2 TYR B 125      60.940  36.690  49.120  1.00  0.00           H
ATOM   3809  CE2 TYR B 125      61.800  38.370  50.080  1.00  0.00           C
ATOM   3810  HE2 TYR B 125      61.390  38.140  51.050  1.00  0.00           H
ATOM   3811  C   TYR B 125      63.660  35.060  47.490  1.00  0.00           C
ATOM   3812  O   TYR B 125      63.410  33.870  47.300  1.00  0.00           O
ATOM   3813  N   GLU B 126      64.190  35.490  48.650  1.00  0.00           N
ATOM   3814  HN  GLU B 126      64.310  36.470  48.730  1.00  0.00           H
ATOM   3815  CA  GLU B 126      64.480  34.580  49.720  1.00  0.00           C
ATOM   3816  HA  GLU B 126      63.840  33.710  49.690  1.00  0.00           H
ATOM   3817  CB  GLU B 126      65.960  34.230  49.490  1.00  0.00           C
ATOM   3818  HB1 GLU B 126      66.590  35.130  49.360  1.00  0.00           H
ATOM   3819  HB2 GLU B 126      66.060  33.670  48.540  1.00  0.00           H
ATOM   3820  CG  GLU B 126      66.580  33.450  50.650  1.00  0.00           C
ATOM   3821  HG1 GLU B 126      65.840  32.770  51.120  1.00  0.00           H
ATOM   3822  HG2 GLU B 126      66.760  34.210  51.450  1.00  0.00           H
ATOM   3823  CD  GLU B 126      67.860  32.740  50.250  1.00  0.00           C
ATOM   3824  OE1 GLU B 126      69.010  33.150  50.540  1.00  0.00           O
ATOM   3825  OE2 GLU B 126      67.760  31.710  49.530  1.00  0.00           O
ATOM   3826  C   GLU B 126      64.310  35.210  51.060  1.00  0.00           C
ATOM   3827  O   GLU B 126      64.400  36.410  51.280  1.00  0.00           O
ATOM   3828  N   MET B 127      63.930  34.330  52.010  1.00  0.00           N
ATOM   3829  HN  MET B 127      64.000  33.350  51.830  1.00  0.00           H
ATOM   3830  CA  MET B 127      63.530  34.520  53.370  1.00  0.00           C
ATOM   3831  HA  MET B 127      62.630  35.120  53.300  1.00  0.00           H
ATOM   3832  CB  MET B 127      63.040  33.190  53.960  1.00  0.00           C
ATOM   3833  HB1 MET B 127      62.760  33.410  55.010  1.00  0.00           H
ATOM   3834  HB2 MET B 127      63.850  32.440  53.810  1.00  0.00           H
ATOM   3835  CG  MET B 127      61.790  32.610  53.290  1.00  0.00           C
ATOM   3836  HG1 MET B 127      61.030  33.420  53.220  1.00  0.00           H
ATOM   3837  HG2 MET B 127      61.430  31.840  54.010  1.00  0.00           H
ATOM   3838  SD  MET B 127      62.040  31.860  51.650  1.00  0.00           S
ATOM   3839  CE  MET B 127      60.260  31.610  51.390  1.00  0.00           C
ATOM   3840  HE1 MET B 127      59.680  31.030  52.140  1.00  0.00           H
ATOM   3841  HE2 MET B 127      59.860  32.650  51.400  1.00  0.00           H
ATOM   3842  HE3 MET B 127      60.070  31.250  50.360  1.00  0.00           H
ATOM   3843  C   MET B 127      64.540  35.100  54.300  1.00  0.00           C
ATOM   3844  O   MET B 127      65.720  34.970  53.980  1.00  0.00           O
ATOM   3845  N   PRO B 128      64.290  35.790  55.380  1.00  0.00           N
ATOM   3846  CD  PRO B 128      63.070  36.550  55.530  1.00  0.00           C
ATOM   3847  HD1 PRO B 128      62.790  37.170  54.640  1.00  0.00           H
ATOM   3848  HD2 PRO B 128      62.290  36.000  56.100  1.00  0.00           H
ATOM   3849  CA  PRO B 128      65.290  36.130  56.350  1.00  0.00           C
ATOM   3850  HA  PRO B 128      66.020  36.670  55.770  1.00  0.00           H
ATOM   3851  CB  PRO B 128      64.580  37.050  57.340  1.00  0.00           C
ATOM   3852  HB1 PRO B 128      65.270  37.860  57.670  1.00  0.00           H
ATOM   3853  HB2 PRO B 128      64.220  36.470  58.220  1.00  0.00           H
ATOM   3854  CG  PRO B 128      63.470  37.680  56.490  1.00  0.00           C
ATOM   3855  HG1 PRO B 128      63.840  38.550  55.890  1.00  0.00           H
ATOM   3856  HG2 PRO B 128      62.610  37.930  57.150  1.00  0.00           H
ATOM   3857  C   PRO B 128      66.060  34.980  56.890  1.00  0.00           C
ATOM   3858  O   PRO B 128      65.540  33.860  56.850  1.00  0.00           O
ATOM   3859  N   SER B 129      67.300  35.230  57.360  1.00  0.00           N
ATOM   3860  HN  SER B 129      67.720  36.100  57.140  1.00  0.00           H
ATOM   3861  CA  SER B 129      68.120  34.220  57.960  1.00  0.00           C
ATOM   3862  HA  SER B 129      67.610  33.270  57.830  1.00  0.00           H
ATOM   3863  CB  SER B 129      69.490  34.080  57.290  1.00  0.00           C
ATOM   3864  HB1 SER B 129      69.480  34.010  56.180  1.00  0.00           H
ATOM   3865  HB2 SER B 129      70.000  33.170  57.690  1.00  0.00           H
ATOM   3866  OG  SER B 129      70.290  35.230  57.490  1.00  0.00           O
ATOM   3867  HG1 SER B 129      70.880  35.020  58.220  1.00  0.00           H
ATOM   3868  C   SER B 129      68.350  34.560  59.400  1.00  0.00           C
ATOM   3869  O   SER B 129      69.070  33.840  60.090  1.00  0.00           O
ATOM   3870  N   GLU B 130      67.800  35.690  59.860  1.00  0.00           N
ATOM   3871  HN  GLU B 130      67.420  36.400  59.270  1.00  0.00           H
ATOM   3872  CA  GLU B 130      67.630  36.130  61.210  1.00  0.00           C
ATOM   3873  HA  GLU B 130      68.060  35.370  61.840  1.00  0.00           H
ATOM   3874  CB  GLU B 130      68.400  37.430  61.450  1.00  0.00           C
ATOM   3875  HB1 GLU B 130      68.190  37.650  62.520  1.00  0.00           H
ATOM   3876  HB2 GLU B 130      67.990  38.220  60.790  1.00  0.00           H
ATOM   3877  CG  GLU B 130      69.920  37.300  61.320  1.00  0.00           C
ATOM   3878  HG1 GLU B 130      70.190  37.340  60.240  1.00  0.00           H
ATOM   3879  HG2 GLU B 130      70.250  36.350  61.800  1.00  0.00           H
ATOM   3880  CD  GLU B 130      70.740  38.390  61.980  1.00  0.00           C
ATOM   3881  OE1 GLU B 130      70.410  39.580  61.730  1.00  0.00           O
ATOM   3882  OE2 GLU B 130      71.630  38.160  62.840  1.00  0.00           O
ATOM   3883  C   GLU B 130      66.160  36.230  61.470  1.00  0.00           C
ATOM   3884  O   GLU B 130      65.410  35.760  60.620  1.00  0.00           O
ATOM   3885  N   GLU B 131      65.720  36.760  62.620  1.00  0.00           N
ATOM   3886  HN  GLU B 131      66.230  37.050  63.420  1.00  0.00           H
ATOM   3887  CA  GLU B 131      64.320  36.870  62.900  1.00  0.00           C
ATOM   3888  HA  GLU B 131      63.860  35.990  62.480  1.00  0.00           H
ATOM   3889  CB  GLU B 131      63.990  36.740  64.400  1.00  0.00           C
ATOM   3890  HB1 GLU B 131      62.930  36.900  64.700  1.00  0.00           H
ATOM   3891  HB2 GLU B 131      64.490  37.610  64.890  1.00  0.00           H
ATOM   3892  CG  GLU B 131      64.510  35.420  64.960  1.00  0.00           C
ATOM   3893  HG1 GLU B 131      64.450  35.460  66.070  1.00  0.00           H
ATOM   3894  HG2 GLU B 131      65.600  35.510  64.760  1.00  0.00           H
ATOM   3895  CD  GLU B 131      63.770  34.160  64.550  1.00  0.00           C
ATOM   3896  OE1 GLU B 131      64.520  33.280  64.050  1.00  0.00           O
ATOM   3897  OE2 GLU B 131      62.540  33.980  64.800  1.00  0.00           O
ATOM   3898  C   GLU B 131      63.700  38.060  62.250  1.00  0.00           C
ATOM   3899  O   GLU B 131      62.550  38.140  61.810  1.00  0.00           O
ATOM   3900  N   GLY B 132      64.510  39.110  62.010  1.00  0.00           N
ATOM   3901  HN  GLY B 132      65.470  38.930  62.170  1.00  0.00           H
ATOM   3902  CA  GLY B 132      64.050  40.400  61.590  1.00  0.00           C
ATOM   3903  HA1 GLY B 132      64.850  40.650  60.910  1.00  0.00           H
ATOM   3904  HA2 GLY B 132      63.020  40.420  61.270  1.00  0.00           H
ATOM   3905  C   GLY B 132      64.280  41.420  62.650  1.00  0.00           C
ATOM   3906  O   GLY B 132      64.980  41.250  63.650  1.00  0.00           O
ATOM   3907  N   TYR B 133      63.580  42.550  62.410  1.00  0.00           N
ATOM   3908  HN  TYR B 133      62.940  42.700  61.670  1.00  0.00           H
ATOM   3909  CA  TYR B 133      63.790  43.790  63.090  1.00  0.00           C
ATOM   3910  HA  TYR B 133      64.840  43.970  62.970  1.00  0.00           H
ATOM   3911  CB  TYR B 133      62.920  44.870  62.420  1.00  0.00           C
ATOM   3912  HB1 TYR B 133      61.840  44.620  62.370  1.00  0.00           H
ATOM   3913  HB2 TYR B 133      63.220  44.970  61.350  1.00  0.00           H
ATOM   3914  CG  TYR B 133      63.200  46.270  62.850  1.00  0.00           C
ATOM   3915  CD1 TYR B 133      62.240  46.940  63.560  1.00  0.00           C
ATOM   3916  HD1 TYR B 133      61.290  46.440  63.630  1.00  0.00           H
ATOM   3917  CE1 TYR B 133      62.510  48.230  63.960  1.00  0.00           C
ATOM   3918  HE1 TYR B 133      61.680  48.720  64.460  1.00  0.00           H
ATOM   3919  CZ  TYR B 133      63.760  48.780  63.800  1.00  0.00           C
ATOM   3920  OH  TYR B 133      63.970  50.100  64.270  1.00  0.00           O
ATOM   3921  HH  TYR B 133      64.930  50.110  64.340  1.00  0.00           H
ATOM   3922  CD2 TYR B 133      64.440  46.840  62.660  1.00  0.00           C
ATOM   3923  HD2 TYR B 133      65.170  46.370  62.030  1.00  0.00           H
ATOM   3924  CE2 TYR B 133      64.720  48.120  63.080  1.00  0.00           C
ATOM   3925  HE2 TYR B 133      65.730  48.490  62.950  1.00  0.00           H
ATOM   3926  C   TYR B 133      63.560  43.750  64.560  1.00  0.00           C
ATOM   3927  O   TYR B 133      62.680  43.000  64.980  1.00  0.00           O
ATOM   3928  N   GLN B 134      64.320  44.500  65.370  1.00  0.00           N
ATOM   3929  HN  GLN B 134      65.100  44.930  64.900  1.00  0.00           H
ATOM   3930  CA  GLN B 134      64.100  44.710  66.760  1.00  0.00           C
ATOM   3931  HA  GLN B 134      63.360  43.990  67.070  1.00  0.00           H
ATOM   3932  CB  GLN B 134      65.380  44.490  67.580  1.00  0.00           C
ATOM   3933  HB1 GLN B 134      66.160  45.200  67.230  1.00  0.00           H
ATOM   3934  HB2 GLN B 134      65.720  43.460  67.340  1.00  0.00           H
ATOM   3935  CG  GLN B 134      65.220  44.700  69.090  1.00  0.00           C
ATOM   3936  HG1 GLN B 134      64.330  44.100  69.390  1.00  0.00           H
ATOM   3937  HG2 GLN B 134      64.930  45.750  69.270  1.00  0.00           H
ATOM   3938  CD  GLN B 134      66.500  44.560  69.910  1.00  0.00           C
ATOM   3939  OE1 GLN B 134      67.580  44.330  69.370  1.00  0.00           O
ATOM   3940  NE2 GLN B 134      66.330  44.640  71.250  1.00  0.00           N
ATOM   3941 HE21 GLN B 134      65.430  44.620  71.690  1.00  0.00           H
ATOM   3942 HE22 GLN B 134      67.090  44.450  71.880  1.00  0.00           H
ATOM   3943  C   GLN B 134      63.560  46.040  67.160  1.00  0.00           C
ATOM   3944  O   GLN B 134      63.980  47.070  66.640  1.00  0.00           O
ATOM   3945  N   ASP B 135      62.580  46.130  68.080  1.00  0.00           N
ATOM   3946  HN  ASP B 135      62.240  45.320  68.550  1.00  0.00           H
ATOM   3947  CA  ASP B 135      62.010  47.310  68.640  1.00  0.00           C
ATOM   3948  HA  ASP B 135      62.330  48.150  68.030  1.00  0.00           H
ATOM   3949  CB  ASP B 135      60.470  47.290  68.650  1.00  0.00           C
ATOM   3950  HB1 ASP B 135      60.020  47.190  67.640  1.00  0.00           H
ATOM   3951  HB2 ASP B 135      59.990  48.230  69.000  1.00  0.00           H
ATOM   3952  CG  ASP B 135      59.850  46.110  69.380  1.00  0.00           C
ATOM   3953  OD1 ASP B 135      58.610  46.170  69.610  1.00  0.00           O
ATOM   3954  OD2 ASP B 135      60.520  45.080  69.640  1.00  0.00           O
ATOM   3955  C   ASP B 135      62.470  47.740  69.990  1.00  0.00           C
ATOM   3956  O   ASP B 135      62.860  48.880  70.220  1.00  0.00           O
ATOM   3957  N   TYR B 136      62.520  46.800  70.950  1.00  0.00           N
ATOM   3958  HN  TYR B 136      62.120  45.890  70.890  1.00  0.00           H
ATOM   3959  CA  TYR B 136      62.940  47.130  72.280  1.00  0.00           C
ATOM   3960  HA  TYR B 136      63.600  47.970  72.100  1.00  0.00           H
ATOM   3961  CB  TYR B 136      61.840  47.550  73.260  1.00  0.00           C
ATOM   3962  HB1 TYR B 136      61.220  48.380  72.860  1.00  0.00           H
ATOM   3963  HB2 TYR B 136      62.260  48.020  74.180  1.00  0.00           H
ATOM   3964  CG  TYR B 136      60.900  46.470  73.690  1.00  0.00           C
ATOM   3965  CD1 TYR B 136      59.730  46.340  72.980  1.00  0.00           C
ATOM   3966  HD1 TYR B 136      59.440  47.080  72.250  1.00  0.00           H
ATOM   3967  CE1 TYR B 136      58.840  45.340  73.310  1.00  0.00           C
ATOM   3968  HE1 TYR B 136      57.930  45.240  72.730  1.00  0.00           H
ATOM   3969  CZ  TYR B 136      59.150  44.520  74.360  1.00  0.00           C
ATOM   3970  OH  TYR B 136      58.180  43.510  74.530  1.00  0.00           O
ATOM   3971  HH  TYR B 136      58.620  42.840  75.060  1.00  0.00           H
ATOM   3972  CD2 TYR B 136      61.170  45.620  74.730  1.00  0.00           C
ATOM   3973  HD2 TYR B 136      62.150  45.620  75.200  1.00  0.00           H
ATOM   3974  CE2 TYR B 136      60.330  44.580  75.060  1.00  0.00           C
ATOM   3975  HE2 TYR B 136      60.530  43.930  75.900  1.00  0.00           H
ATOM   3976  C   TYR B 136      63.850  46.070  72.810  1.00  0.00           C
ATOM   3977  O   TYR B 136      63.940  44.910  72.400  1.00  0.00           O
ATOM   3978  N   GLU B 137      64.680  46.610  73.720  1.00  0.00           N
ATOM   3979  HN  GLU B 137      64.630  47.600  73.800  1.00  0.00           H
ATOM   3980  CA  GLU B 137      65.610  45.810  74.450  1.00  0.00           C
ATOM   3981  HA  GLU B 137      65.970  44.980  73.850  1.00  0.00           H
ATOM   3982  CB  GLU B 137      66.890  46.600  74.750  1.00  0.00           C
ATOM   3983  HB1 GLU B 137      67.530  46.180  75.550  1.00  0.00           H
ATOM   3984  HB2 GLU B 137      66.540  47.540  75.230  1.00  0.00           H
ATOM   3985  CG  GLU B 137      67.720  46.950  73.510  1.00  0.00           C
ATOM   3986  HG1 GLU B 137      68.060  48.000  73.630  1.00  0.00           H
ATOM   3987  HG2 GLU B 137      67.000  46.940  72.660  1.00  0.00           H
ATOM   3988  CD  GLU B 137      68.780  45.900  73.210  1.00  0.00           C
ATOM   3989  OE1 GLU B 137      68.420  44.690  73.110  1.00  0.00           O
ATOM   3990  OE2 GLU B 137      70.000  46.190  73.270  1.00  0.00           O
ATOM   3991  C   GLU B 137      64.990  45.190  75.660  1.00  0.00           C
ATOM   3992  O   GLU B 137      64.460  46.000  76.410  1.00  0.00           O
ATOM   3993  N   PRO B 138      65.180  43.970  76.070  1.00  0.00           N
ATOM   3994  CD  PRO B 138      66.010  42.930  75.500  1.00  0.00           C
ATOM   3995  HD1 PRO B 138      65.620  42.600  74.510  1.00  0.00           H
ATOM   3996  HD2 PRO B 138      67.040  43.240  75.210  1.00  0.00           H
ATOM   3997  CA  PRO B 138      64.350  43.460  77.120  1.00  0.00           C
ATOM   3998  HA  PRO B 138      63.330  43.800  76.990  1.00  0.00           H
ATOM   3999  CB  PRO B 138      64.550  41.950  77.010  1.00  0.00           C
ATOM   4000  HB1 PRO B 138      63.820  41.640  76.230  1.00  0.00           H
ATOM   4001  HB2 PRO B 138      64.390  41.310  77.910  1.00  0.00           H
ATOM   4002  CG  PRO B 138      66.000  41.790  76.530  1.00  0.00           C
ATOM   4003  HG1 PRO B 138      66.270  40.790  76.120  1.00  0.00           H
ATOM   4004  HG2 PRO B 138      66.680  42.060  77.370  1.00  0.00           H
ATOM   4005  C   PRO B 138      64.680  43.920  78.500  1.00  0.00           C
ATOM   4006  O   PRO B 138      64.090  43.350  79.410  1.00  0.00           O
ATOM   4007  N   GLU B 139      65.580  44.900  78.720  1.00  0.00           N
ATOM   4008  HN  GLU B 139      65.870  45.270  77.850  1.00  0.00           H
ATOM   4009  CA  GLU B 139      65.770  45.620  79.950  1.00  0.00           C
ATOM   4010  HA  GLU B 139      66.040  44.940  80.750  1.00  0.00           H
ATOM   4011  CB  GLU B 139      66.860  46.680  79.740  1.00  0.00           C
ATOM   4012  HB1 GLU B 139      66.490  47.380  78.960  1.00  0.00           H
ATOM   4013  HB2 GLU B 139      67.790  46.170  79.430  1.00  0.00           H
ATOM   4014  CG  GLU B 139      67.330  47.380  81.020  1.00  0.00           C
ATOM   4015  HG1 GLU B 139      67.780  46.630  81.710  1.00  0.00           H
ATOM   4016  HG2 GLU B 139      66.490  47.910  81.530  1.00  0.00           H
ATOM   4017  CD  GLU B 139      68.410  48.370  80.630  1.00  0.00           C
ATOM   4018  OE1 GLU B 139      68.050  49.290  79.860  1.00  0.00           O
ATOM   4019  OE2 GLU B 139      69.610  48.340  81.040  1.00  0.00           O
ATOM   4020  C   GLU B 139      64.610  46.310  80.570  1.00  0.00           C
ATOM   4021  O   GLU B 139      64.410  46.320  81.790  1.00  0.00           O
ATOM   4022  N   ALA B 140      63.790  46.810  79.630  1.00  0.00           N
ATOM   4023  HN  ALA B 140      64.110  46.790  78.680  1.00  0.00           H
ATOM   4024  CA  ALA B 140      62.560  47.510  79.820  1.00  0.00           C
ATOM   4025  HA  ALA B 140      62.690  48.340  80.490  1.00  0.00           H
ATOM   4026  CB  ALA B 140      62.090  48.070  78.460  1.00  0.00           C
ATOM   4027  HB1 ALA B 140      61.410  48.880  78.790  1.00  0.00           H
ATOM   4028  HB2 ALA B 140      62.960  48.490  77.920  1.00  0.00           H
ATOM   4029  HB3 ALA B 140      61.580  47.330  77.810  1.00  0.00           H
ATOM   4030  C   ALA B 140      61.410  46.640  80.310  1.00  0.00           C
ATOM   4031  OT1 ALA B 140      61.280  45.500  79.800  1.00  0.00           O
ATOM   4032  OT2 ALA B 140      60.670  47.060  81.240  1.00  0.00           O
TER
ENDMDL
