# Supplementary material for: The Effect of SARS-COV‑2 Protein Fragments on the Dimerization of α‑Synuclein
Source: ACS Chem Neurosci. 2025 Oct 22;16(21):4279–88. doi: 10.1021/acschemneuro.5c00635 (PMC12593392; doi:10.1021/acschemneuro.5c00635)
Supplement: Supplementary file 1 [file cn5c00635_si_001.zip › aS Configurations - Supporting Information/Rod Binding Dimer/Control/r-c-1-final.pdb]

REMARK    GENERATED BY TRJCONV
TITLE     Protein in water t= 500000.00000 step= 250000000
REMARK    THIS IS A SIMULATION BOX
CRYST1  107.294  107.294  107.294  90.00  90.00  90.00 P 1           1
MODEL        1
ATOM      1  N   MET A   1      43.580  52.370  72.010  1.00  0.00           N
ATOM      2  H1  MET A   1      42.900  51.830  72.590  1.00  0.00           H
ATOM      3  H2  MET A   1      44.350  52.630  72.660  1.00  0.00           H
ATOM      4  H3  MET A   1      43.010  53.220  71.810  1.00  0.00           H
ATOM      5  CA  MET A   1      44.140  51.780  70.780  1.00  0.00           C
ATOM      6  HA  MET A   1      44.670  50.880  71.090  1.00  0.00           H
ATOM      7  CB  MET A   1      43.010  51.410  69.800  1.00  0.00           C
ATOM      8  HB1 MET A   1      43.460  50.950  68.900  1.00  0.00           H
ATOM      9  HB2 MET A   1      42.560  52.360  69.440  1.00  0.00           H
ATOM     10  CG  MET A   1      41.860  50.590  70.350  1.00  0.00           C
ATOM     11  HG1 MET A   1      41.130  50.480  69.530  1.00  0.00           H
ATOM     12  HG2 MET A   1      41.360  51.160  71.160  1.00  0.00           H
ATOM     13  SD  MET A   1      42.310  49.010  71.110  1.00  0.00           S
ATOM     14  CE  MET A   1      40.680  48.180  71.230  1.00  0.00           C
ATOM     15  HE1 MET A   1      40.110  48.150  70.270  1.00  0.00           H
ATOM     16  HE2 MET A   1      40.870  47.180  71.660  1.00  0.00           H
ATOM     17  HE3 MET A   1      39.970  48.650  71.950  1.00  0.00           H
ATOM     18  C   MET A   1      45.180  52.720  70.070  1.00  0.00           C
ATOM     19  O   MET A   1      45.260  53.880  70.440  1.00  0.00           O
ATOM     20  N   ASP A   2      45.910  52.230  69.050  1.00  0.00           N
ATOM     21  HN  ASP A   2      45.880  51.250  68.880  1.00  0.00           H
ATOM     22  CA  ASP A   2      46.800  52.910  68.220  1.00  0.00           C
ATOM     23  HA  ASP A   2      46.860  53.930  68.550  1.00  0.00           H
ATOM     24  CB  ASP A   2      48.220  52.230  68.260  1.00  0.00           C
ATOM     25  HB1 ASP A   2      48.650  52.130  69.280  1.00  0.00           H
ATOM     26  HB2 ASP A   2      48.930  52.820  67.650  1.00  0.00           H
ATOM     27  CG  ASP A   2      48.130  50.840  67.660  1.00  0.00           C
ATOM     28  OD1 ASP A   2      49.170  50.270  67.340  1.00  0.00           O
ATOM     29  OD2 ASP A   2      47.020  50.260  67.710  1.00  0.00           O
ATOM     30  C   ASP A   2      46.170  53.200  66.850  1.00  0.00           C
ATOM     31  O   ASP A   2      45.390  52.370  66.390  1.00  0.00           O
ATOM     32  N   VAL A   3      46.310  54.370  66.240  1.00  0.00           N
ATOM     33  HN  VAL A   3      46.680  55.070  66.840  1.00  0.00           H
ATOM     34  CA  VAL A   3      45.870  54.670  64.850  1.00  0.00           C
ATOM     35  HA  VAL A   3      44.960  54.090  64.780  1.00  0.00           H
ATOM     36  CB  VAL A   3      45.470  56.170  64.740  1.00  0.00           C
ATOM     37  HB  VAL A   3      44.820  56.440  65.600  1.00  0.00           H
ATOM     38  CG1 VAL A   3      46.740  57.090  64.810  1.00  0.00           C
ATOM     39 HG11 VAL A   3      47.330  56.950  65.740  1.00  0.00           H
ATOM     40 HG12 VAL A   3      47.440  56.900  63.960  1.00  0.00           H
ATOM     41 HG13 VAL A   3      46.420  58.150  64.790  1.00  0.00           H
ATOM     42  CG2 VAL A   3      44.540  56.460  63.530  1.00  0.00           C
ATOM     43 HG21 VAL A   3      45.140  56.290  62.610  1.00  0.00           H
ATOM     44 HG22 VAL A   3      43.740  55.710  63.430  1.00  0.00           H
ATOM     45 HG23 VAL A   3      44.250  57.530  63.600  1.00  0.00           H
ATOM     46  C   VAL A   3      46.790  54.100  63.780  1.00  0.00           C
ATOM     47  O   VAL A   3      46.460  53.840  62.600  1.00  0.00           O
ATOM     48  N   PHE A   4      48.050  53.840  64.260  1.00  0.00           N
ATOM     49  HN  PHE A   4      48.300  54.140  65.170  1.00  0.00           H
ATOM     50  CA  PHE A   4      48.990  53.010  63.560  1.00  0.00           C
ATOM     51  HA  PHE A   4      49.240  53.460  62.610  1.00  0.00           H
ATOM     52  CB  PHE A   4      50.350  52.970  64.310  1.00  0.00           C
ATOM     53  HB1 PHE A   4      50.190  52.640  65.360  1.00  0.00           H
ATOM     54  HB2 PHE A   4      50.650  54.040  64.320  1.00  0.00           H
ATOM     55  CG  PHE A   4      51.480  52.200  63.710  1.00  0.00           C
ATOM     56  CD1 PHE A   4      52.070  51.110  64.380  1.00  0.00           C
ATOM     57  HD1 PHE A   4      51.560  50.760  65.270  1.00  0.00           H
ATOM     58  CE1 PHE A   4      53.160  50.360  63.870  1.00  0.00           C
ATOM     59  HE1 PHE A   4      53.730  49.630  64.420  1.00  0.00           H
ATOM     60  CZ  PHE A   4      53.710  50.770  62.660  1.00  0.00           C
ATOM     61  HZ  PHE A   4      54.550  50.180  62.320  1.00  0.00           H
ATOM     62  CD2 PHE A   4      52.110  52.520  62.480  1.00  0.00           C
ATOM     63  HD2 PHE A   4      51.840  53.400  61.910  1.00  0.00           H
ATOM     64  CE2 PHE A   4      53.090  51.750  61.920  1.00  0.00           C
ATOM     65  HE2 PHE A   4      53.470  51.910  60.920  1.00  0.00           H
ATOM     66  C   PHE A   4      48.530  51.580  63.210  1.00  0.00           C
ATOM     67  O   PHE A   4      47.980  50.800  63.950  1.00  0.00           O
ATOM     68  N   MET A   5      48.630  51.240  61.910  1.00  0.00           N
ATOM     69  HN  MET A   5      48.960  51.940  61.280  1.00  0.00           H
ATOM     70  CA  MET A   5      48.290  49.980  61.320  1.00  0.00           C
ATOM     71  HA  MET A   5      48.770  50.020  60.360  1.00  0.00           H
ATOM     72  CB  MET A   5      48.750  48.680  61.900  1.00  0.00           C
ATOM     73  HB1 MET A   5      48.320  47.860  61.280  1.00  0.00           H
ATOM     74  HB2 MET A   5      48.330  48.490  62.910  1.00  0.00           H
ATOM     75  CG  MET A   5      50.260  48.580  61.860  1.00  0.00           C
ATOM     76  HG1 MET A   5      50.740  49.250  62.600  1.00  0.00           H
ATOM     77  HG2 MET A   5      50.630  48.930  60.870  1.00  0.00           H
ATOM     78  SD  MET A   5      50.740  46.870  62.260  1.00  0.00           S
ATOM     79  CE  MET A   5      52.350  47.190  62.860  1.00  0.00           C
ATOM     80  HE1 MET A   5      52.930  46.250  62.940  1.00  0.00           H
ATOM     81  HE2 MET A   5      52.950  47.920  62.270  1.00  0.00           H
ATOM     82  HE3 MET A   5      52.150  47.680  63.840  1.00  0.00           H
ATOM     83  C   MET A   5      46.890  49.930  60.950  1.00  0.00           C
ATOM     84  O   MET A   5      46.430  48.890  60.460  1.00  0.00           O
ATOM     85  N   LYS A   6      46.070  51.010  61.240  1.00  0.00           N
ATOM     86  HN  LYS A   6      46.410  51.810  61.730  1.00  0.00           H
ATOM     87  CA  LYS A   6      44.690  51.000  60.980  1.00  0.00           C
ATOM     88  HA  LYS A   6      44.290  49.990  60.930  1.00  0.00           H
ATOM     89  CB  LYS A   6      44.010  51.800  62.170  1.00  0.00           C
ATOM     90  HB1 LYS A   6      42.910  51.660  62.200  1.00  0.00           H
ATOM     91  HB2 LYS A   6      44.260  52.850  61.910  1.00  0.00           H
ATOM     92  CG  LYS A   6      44.510  51.430  63.600  1.00  0.00           C
ATOM     93  HG1 LYS A   6      43.840  52.010  64.280  1.00  0.00           H
ATOM     94  HG2 LYS A   6      45.490  51.890  63.840  1.00  0.00           H
ATOM     95  CD  LYS A   6      44.280  49.980  63.930  1.00  0.00           C
ATOM     96  HD1 LYS A   6      43.200  49.720  63.800  1.00  0.00           H
ATOM     97  HD2 LYS A   6      44.740  49.320  63.160  1.00  0.00           H
ATOM     98  CE  LYS A   6      44.730  49.500  65.300  1.00  0.00           C
ATOM     99  HE1 LYS A   6      44.430  48.440  65.480  1.00  0.00           H
ATOM    100  HE2 LYS A   6      44.260  50.090  66.110  1.00  0.00           H
ATOM    101  NZ  LYS A   6      46.120  49.510  65.390  1.00  0.00           N
ATOM    102  HZ1 LYS A   6      46.600  50.250  64.840  1.00  0.00           H
ATOM    103  HZ2 LYS A   6      46.460  49.760  66.340  1.00  0.00           H
ATOM    104  HZ3 LYS A   6      46.520  48.590  65.110  1.00  0.00           H
ATOM    105  C   LYS A   6      44.430  51.620  59.610  1.00  0.00           C
ATOM    106  O   LYS A   6      45.060  52.640  59.260  1.00  0.00           O
ATOM    107  N   GLY A   7      43.560  51.020  58.830  1.00  0.00           N
ATOM    108  HN  GLY A   7      43.170  50.150  59.150  1.00  0.00           H
ATOM    109  CA  GLY A   7      43.010  51.350  57.480  1.00  0.00           C
ATOM    110  HA1 GLY A   7      43.800  51.350  56.740  1.00  0.00           H
ATOM    111  HA2 GLY A   7      42.230  50.660  57.220  1.00  0.00           H
ATOM    112  C   GLY A   7      42.330  52.650  57.320  1.00  0.00           C
ATOM    113  O   GLY A   7      41.780  53.260  58.200  1.00  0.00           O
ATOM    114  N   LEU A   8      42.180  53.080  56.090  1.00  0.00           N
ATOM    115  HN  LEU A   8      42.530  52.600  55.290  1.00  0.00           H
ATOM    116  CA  LEU A   8      41.600  54.360  55.750  1.00  0.00           C
ATOM    117  HA  LEU A   8      41.490  54.960  56.640  1.00  0.00           H
ATOM    118  CB  LEU A   8      42.340  54.930  54.560  1.00  0.00           C
ATOM    119  HB1 LEU A   8      41.850  55.890  54.290  1.00  0.00           H
ATOM    120  HB2 LEU A   8      42.120  54.280  53.680  1.00  0.00           H
ATOM    121  CG  LEU A   8      43.790  55.290  54.870  1.00  0.00           C
ATOM    122  HG  LEU A   8      44.440  54.390  54.810  1.00  0.00           H
ATOM    123  CD1 LEU A   8      44.270  56.430  53.950  1.00  0.00           C
ATOM    124 HD11 LEU A   8      45.310  56.790  54.060  1.00  0.00           H
ATOM    125 HD12 LEU A   8      44.110  56.140  52.890  1.00  0.00           H
ATOM    126 HD13 LEU A   8      43.490  57.180  54.170  1.00  0.00           H
ATOM    127  CD2 LEU A   8      43.970  55.830  56.300  1.00  0.00           C
ATOM    128 HD21 LEU A   8      43.240  56.620  56.560  1.00  0.00           H
ATOM    129 HD22 LEU A   8      43.790  54.980  56.980  1.00  0.00           H
ATOM    130 HD23 LEU A   8      44.940  56.360  56.410  1.00  0.00           H
ATOM    131  C   LEU A   8      40.130  54.140  55.430  1.00  0.00           C
ATOM    132  O   LEU A   8      39.690  53.020  55.190  1.00  0.00           O
ATOM    133  N   SER A   9      39.270  55.250  55.470  1.00  0.00           N
ATOM    134  HN  SER A   9      39.760  56.030  55.860  1.00  0.00           H
ATOM    135  CA  SER A   9      37.980  55.300  54.910  1.00  0.00           C
ATOM    136  HA  SER A   9      37.390  54.540  55.390  1.00  0.00           H
ATOM    137  CB  SER A   9      37.320  56.590  55.400  1.00  0.00           C
ATOM    138  HB1 SER A   9      37.930  57.430  54.990  1.00  0.00           H
ATOM    139  HB2 SER A   9      37.410  56.680  56.500  1.00  0.00           H
ATOM    140  OG  SER A   9      35.970  56.800  55.030  1.00  0.00           O
ATOM    141  HG1 SER A   9      35.850  57.130  54.140  1.00  0.00           H
ATOM    142  C   SER A   9      37.860  55.090  53.410  1.00  0.00           C
ATOM    143  O   SER A   9      38.830  55.400  52.730  1.00  0.00           O
ATOM    144  N   LYS A  10      36.720  54.570  52.890  1.00  0.00           N
ATOM    145  HN  LYS A  10      35.870  54.410  53.390  1.00  0.00           H
ATOM    146  CA  LYS A  10      36.710  54.100  51.580  1.00  0.00           C
ATOM    147  HA  LYS A  10      37.370  53.260  51.530  1.00  0.00           H
ATOM    148  CB  LYS A  10      35.340  53.460  51.180  1.00  0.00           C
ATOM    149  HB1 LYS A  10      35.280  52.510  51.750  1.00  0.00           H
ATOM    150  HB2 LYS A  10      35.360  53.070  50.140  1.00  0.00           H
ATOM    151  CG  LYS A  10      34.170  54.350  51.550  1.00  0.00           C
ATOM    152  HG1 LYS A  10      34.340  55.250  50.930  1.00  0.00           H
ATOM    153  HG2 LYS A  10      34.190  54.770  52.570  1.00  0.00           H
ATOM    154  CD  LYS A  10      32.680  53.810  51.380  1.00  0.00           C
ATOM    155  HD1 LYS A  10      32.000  54.660  51.620  1.00  0.00           H
ATOM    156  HD2 LYS A  10      32.450  53.690  50.300  1.00  0.00           H
ATOM    157  CE  LYS A  10      32.320  52.530  52.230  1.00  0.00           C
ATOM    158  HE1 LYS A  10      33.050  51.700  52.150  1.00  0.00           H
ATOM    159  HE2 LYS A  10      31.330  52.120  51.910  1.00  0.00           H
ATOM    160  NZ  LYS A  10      32.310  52.850  53.650  1.00  0.00           N
ATOM    161  HZ1 LYS A  10      32.120  52.010  54.240  1.00  0.00           H
ATOM    162  HZ2 LYS A  10      33.280  53.130  53.910  1.00  0.00           H
ATOM    163  HZ3 LYS A  10      31.640  53.620  53.850  1.00  0.00           H
ATOM    164  C   LYS A  10      37.080  55.130  50.450  1.00  0.00           C
ATOM    165  O   LYS A  10      37.620  54.730  49.430  1.00  0.00           O
ATOM    166  N   ALA A  11      36.780  56.470  50.580  1.00  0.00           N
ATOM    167  HN  ALA A  11      36.310  56.890  51.360  1.00  0.00           H
ATOM    168  CA  ALA A  11      37.060  57.450  49.610  1.00  0.00           C
ATOM    169  HA  ALA A  11      37.050  57.080  48.590  1.00  0.00           H
ATOM    170  CB  ALA A  11      35.980  58.580  49.690  1.00  0.00           C
ATOM    171  HB1 ALA A  11      34.920  58.260  49.630  1.00  0.00           H
ATOM    172  HB2 ALA A  11      36.100  59.030  50.700  1.00  0.00           H
ATOM    173  HB3 ALA A  11      36.260  59.220  48.820  1.00  0.00           H
ATOM    174  C   ALA A  11      38.380  58.140  49.890  1.00  0.00           C
ATOM    175  O   ALA A  11      38.860  59.000  49.160  1.00  0.00           O
ATOM    176  N   LYS A  12      38.970  57.690  51.010  1.00  0.00           N
ATOM    177  HN  LYS A  12      38.550  57.010  51.610  1.00  0.00           H
ATOM    178  CA  LYS A  12      40.310  58.070  51.360  1.00  0.00           C
ATOM    179  HA  LYS A  12      40.510  59.010  50.880  1.00  0.00           H
ATOM    180  CB  LYS A  12      40.330  58.530  52.860  1.00  0.00           C
ATOM    181  HB1 LYS A  12      41.360  58.890  53.090  1.00  0.00           H
ATOM    182  HB2 LYS A  12      40.330  57.550  53.390  1.00  0.00           H
ATOM    183  CG  LYS A  12      39.200  59.470  53.450  1.00  0.00           C
ATOM    184  HG1 LYS A  12      39.420  59.520  54.530  1.00  0.00           H
ATOM    185  HG2 LYS A  12      38.140  59.230  53.210  1.00  0.00           H
ATOM    186  CD  LYS A  12      39.480  60.940  52.910  1.00  0.00           C
ATOM    187  HD1 LYS A  12      40.590  61.060  52.840  1.00  0.00           H
ATOM    188  HD2 LYS A  12      39.000  60.980  51.910  1.00  0.00           H
ATOM    189  CE  LYS A  12      38.810  62.060  53.790  1.00  0.00           C
ATOM    190  HE1 LYS A  12      39.360  61.990  54.760  1.00  0.00           H
ATOM    191  HE2 LYS A  12      37.770  61.810  54.090  1.00  0.00           H
ATOM    192  NZ  LYS A  12      38.980  63.460  53.320  1.00  0.00           N
ATOM    193  HZ1 LYS A  12      38.680  63.580  52.330  1.00  0.00           H
ATOM    194  HZ2 LYS A  12      38.330  64.020  53.900  1.00  0.00           H
ATOM    195  HZ3 LYS A  12      39.960  63.820  53.370  1.00  0.00           H
ATOM    196  C   LYS A  12      41.410  57.010  51.070  1.00  0.00           C
ATOM    197  O   LYS A  12      42.630  57.260  51.120  1.00  0.00           O
ATOM    198  N   GLU A  13      40.890  55.970  50.490  1.00  0.00           N
ATOM    199  HN  GLU A  13      39.900  55.880  50.380  1.00  0.00           H
ATOM    200  CA  GLU A  13      41.720  55.000  49.690  1.00  0.00           C
ATOM    201  HA  GLU A  13      42.630  54.770  50.220  1.00  0.00           H
ATOM    202  CB  GLU A  13      41.070  53.590  49.620  1.00  0.00           C
ATOM    203  HB1 GLU A  13      41.650  52.940  48.930  1.00  0.00           H
ATOM    204  HB2 GLU A  13      40.060  53.770  49.220  1.00  0.00           H
ATOM    205  CG  GLU A  13      40.930  53.000  51.060  1.00  0.00           C
ATOM    206  HG1 GLU A  13      40.080  53.500  51.570  1.00  0.00           H
ATOM    207  HG2 GLU A  13      41.810  53.240  51.680  1.00  0.00           H
ATOM    208  CD  GLU A  13      40.730  51.480  51.130  1.00  0.00           C
ATOM    209  OE1 GLU A  13      39.770  50.930  50.520  1.00  0.00           O
ATOM    210  OE2 GLU A  13      41.490  50.840  51.820  1.00  0.00           O
ATOM    211  C   GLU A  13      42.150  55.510  48.260  1.00  0.00           C
ATOM    212  O   GLU A  13      41.370  56.230  47.640  1.00  0.00           O
ATOM    213  N   GLY A  14      43.400  55.190  47.700  1.00  0.00           N
ATOM    214  HN  GLY A  14      44.050  54.810  48.340  1.00  0.00           H
ATOM    215  CA  GLY A  14      43.960  55.520  46.380  1.00  0.00           C
ATOM    216  HA1 GLY A  14      43.790  56.580  46.270  1.00  0.00           H
ATOM    217  HA2 GLY A  14      44.990  55.210  46.330  1.00  0.00           H
ATOM    218  C   GLY A  14      43.170  54.870  45.200  1.00  0.00           C
ATOM    219  O   GLY A  14      42.180  54.230  45.480  1.00  0.00           O
ATOM    220  N   VAL A  15      43.730  55.100  43.970  1.00  0.00           N
ATOM    221  HN  VAL A  15      44.390  55.810  43.730  1.00  0.00           H
ATOM    222  CA  VAL A  15      43.190  54.500  42.740  1.00  0.00           C
ATOM    223  HA  VAL A  15      42.120  54.640  42.800  1.00  0.00           H
ATOM    224  CB  VAL A  15      43.780  55.130  41.530  1.00  0.00           C
ATOM    225  HB  VAL A  15      44.850  55.390  41.650  1.00  0.00           H
ATOM    226  CG1 VAL A  15      43.740  54.250  40.270  1.00  0.00           C
ATOM    227 HG11 VAL A  15      44.370  53.340  40.300  1.00  0.00           H
ATOM    228 HG12 VAL A  15      42.680  53.980  40.050  1.00  0.00           H
ATOM    229 HG13 VAL A  15      44.140  54.790  39.390  1.00  0.00           H
ATOM    230  CG2 VAL A  15      43.130  56.490  41.280  1.00  0.00           C
ATOM    231 HG21 VAL A  15      43.830  57.130  40.710  1.00  0.00           H
ATOM    232 HG22 VAL A  15      42.220  56.300  40.660  1.00  0.00           H
ATOM    233 HG23 VAL A  15      42.780  57.030  42.190  1.00  0.00           H
ATOM    234  C   VAL A  15      43.300  52.940  42.700  1.00  0.00           C
ATOM    235  O   VAL A  15      42.330  52.380  42.290  1.00  0.00           O
ATOM    236  N   VAL A  16      44.370  52.340  43.250  1.00  0.00           N
ATOM    237  HN  VAL A  16      45.090  52.870  43.690  1.00  0.00           H
ATOM    238  CA  VAL A  16      44.410  50.900  43.470  1.00  0.00           C
ATOM    239  HA  VAL A  16      43.570  50.470  42.930  1.00  0.00           H
ATOM    240  CB  VAL A  16      45.680  50.230  42.940  1.00  0.00           C
ATOM    241  HB  VAL A  16      45.730  49.180  43.280  1.00  0.00           H
ATOM    242  CG1 VAL A  16      45.700  50.270  41.440  1.00  0.00           C
ATOM    243 HG11 VAL A  16      44.850  49.760  40.940  1.00  0.00           H
ATOM    244 HG12 VAL A  16      45.650  51.320  41.070  1.00  0.00           H
ATOM    245 HG13 VAL A  16      46.650  49.940  40.970  1.00  0.00           H
ATOM    246  CG2 VAL A  16      46.920  50.940  43.370  1.00  0.00           C
ATOM    247 HG21 VAL A  16      47.090  50.950  44.470  1.00  0.00           H
ATOM    248 HG22 VAL A  16      47.860  50.420  43.070  1.00  0.00           H
ATOM    249 HG23 VAL A  16      47.140  51.940  42.950  1.00  0.00           H
ATOM    250  C   VAL A  16      44.130  50.580  44.920  1.00  0.00           C
ATOM    251  O   VAL A  16      44.210  51.340  45.880  1.00  0.00           O
ATOM    252  N   ALA A  17      43.700  49.310  45.110  1.00  0.00           N
ATOM    253  HN  ALA A  17      43.410  48.810  44.300  1.00  0.00           H
ATOM    254  CA  ALA A  17      43.240  48.650  46.370  1.00  0.00           C
ATOM    255  HA  ALA A  17      42.260  48.990  46.690  1.00  0.00           H
ATOM    256  CB  ALA A  17      43.190  47.190  46.150  1.00  0.00           C
ATOM    257  HB1 ALA A  17      42.870  46.630  47.060  1.00  0.00           H
ATOM    258  HB2 ALA A  17      42.460  47.030  45.330  1.00  0.00           H
ATOM    259  HB3 ALA A  17      44.170  46.750  45.880  1.00  0.00           H
ATOM    260  C   ALA A  17      44.160  49.110  47.530  1.00  0.00           C
ATOM    261  O   ALA A  17      43.700  49.520  48.590  1.00  0.00           O
ATOM    262  N   ALA A  18      45.480  48.960  47.270  1.00  0.00           N
ATOM    263  HN  ALA A  18      45.690  48.590  46.370  1.00  0.00           H
ATOM    264  CA  ALA A  18      46.660  49.510  48.010  1.00  0.00           C
ATOM    265  HA  ALA A  18      46.520  50.470  48.470  1.00  0.00           H
ATOM    266  CB  ALA A  18      47.030  48.610  49.150  1.00  0.00           C
ATOM    267  HB1 ALA A  18      47.200  47.550  48.860  1.00  0.00           H
ATOM    268  HB2 ALA A  18      47.910  49.030  49.670  1.00  0.00           H
ATOM    269  HB3 ALA A  18      46.200  48.630  49.890  1.00  0.00           H
ATOM    270  C   ALA A  18      47.790  49.760  46.950  1.00  0.00           C
ATOM    271  O   ALA A  18      47.960  49.060  45.980  1.00  0.00           O
ATOM    272  N   ALA A  19      48.600  50.790  47.230  1.00  0.00           N
ATOM    273  HN  ALA A  19      48.520  51.370  48.040  1.00  0.00           H
ATOM    274  CA  ALA A  19      49.550  51.170  46.250  1.00  0.00           C
ATOM    275  HA  ALA A  19      49.050  51.370  45.310  1.00  0.00           H
ATOM    276  CB  ALA A  19      50.260  52.470  46.680  1.00  0.00           C
ATOM    277  HB1 ALA A  19      50.890  52.320  47.580  1.00  0.00           H
ATOM    278  HB2 ALA A  19      50.980  52.910  45.950  1.00  0.00           H
ATOM    279  HB3 ALA A  19      49.530  53.310  46.720  1.00  0.00           H
ATOM    280  C   ALA A  19      50.630  50.080  46.010  1.00  0.00           C
ATOM    281  O   ALA A  19      51.090  49.300  46.820  1.00  0.00           O
ATOM    282  N   GLU A  20      51.180  50.060  44.790  1.00  0.00           N
ATOM    283  HN  GLU A  20      50.920  50.790  44.170  1.00  0.00           H
ATOM    284  CA  GLU A  20      52.080  48.940  44.260  1.00  0.00           C
ATOM    285  HA  GLU A  20      51.880  47.990  44.730  1.00  0.00           H
ATOM    286  CB  GLU A  20      51.860  48.670  42.750  1.00  0.00           C
ATOM    287  HB1 GLU A  20      52.340  47.690  42.530  1.00  0.00           H
ATOM    288  HB2 GLU A  20      52.310  49.400  42.040  1.00  0.00           H
ATOM    289  CG  GLU A  20      50.370  48.430  42.290  1.00  0.00           C
ATOM    290  HG1 GLU A  20      49.880  49.420  42.150  1.00  0.00           H
ATOM    291  HG2 GLU A  20      49.830  47.860  43.080  1.00  0.00           H
ATOM    292  CD  GLU A  20      50.210  47.500  41.010  1.00  0.00           C
ATOM    293  OE1 GLU A  20      50.130  46.260  41.170  1.00  0.00           O
ATOM    294  OE2 GLU A  20      50.180  48.020  39.840  1.00  0.00           O
ATOM    295  C   GLU A  20      53.580  49.330  44.460  1.00  0.00           C
ATOM    296  O   GLU A  20      54.540  48.610  44.190  1.00  0.00           O
ATOM    297  N   LYS A  21      53.730  50.510  45.090  1.00  0.00           N
ATOM    298  HN  LYS A  21      52.900  51.060  45.120  1.00  0.00           H
ATOM    299  CA  LYS A  21      55.040  51.020  45.490  1.00  0.00           C
ATOM    300  HA  LYS A  21      55.780  50.810  44.730  1.00  0.00           H
ATOM    301  CB  LYS A  21      54.890  52.500  45.830  1.00  0.00           C
ATOM    302  HB1 LYS A  21      55.900  52.880  46.110  1.00  0.00           H
ATOM    303  HB2 LYS A  21      54.190  52.650  46.670  1.00  0.00           H
ATOM    304  CG  LYS A  21      54.490  53.470  44.650  1.00  0.00           C
ATOM    305  HG1 LYS A  21      53.470  53.150  44.330  1.00  0.00           H
ATOM    306  HG2 LYS A  21      55.150  53.250  43.790  1.00  0.00           H
ATOM    307  CD  LYS A  21      54.310  54.940  45.150  1.00  0.00           C
ATOM    308  HD1 LYS A  21      53.550  55.090  45.950  1.00  0.00           H
ATOM    309  HD2 LYS A  21      55.310  55.080  45.630  1.00  0.00           H
ATOM    310  CE  LYS A  21      54.340  55.930  44.000  1.00  0.00           C
ATOM    311  HE1 LYS A  21      53.270  55.900  43.700  1.00  0.00           H
ATOM    312  HE2 LYS A  21      54.960  55.730  43.110  1.00  0.00           H
ATOM    313  NZ  LYS A  21      54.630  57.260  44.490  1.00  0.00           N
ATOM    314  HZ1 LYS A  21      54.310  57.970  43.810  1.00  0.00           H
ATOM    315  HZ2 LYS A  21      54.170  57.370  45.420  1.00  0.00           H
ATOM    316  HZ3 LYS A  21      55.610  57.510  44.730  1.00  0.00           H
ATOM    317  C   LYS A  21      55.550  50.330  46.720  1.00  0.00           C
ATOM    318  O   LYS A  21      54.740  49.920  47.590  1.00  0.00           O
ATOM    319  N   THR A  22      56.860  50.270  47.000  1.00  0.00           N
ATOM    320  HN  THR A  22      57.560  50.580  46.350  1.00  0.00           H
ATOM    321  CA  THR A  22      57.410  49.760  48.250  1.00  0.00           C
ATOM    322  HA  THR A  22      56.660  49.700  49.020  1.00  0.00           H
ATOM    323  CB  THR A  22      58.030  48.370  48.140  1.00  0.00           C
ATOM    324  HB  THR A  22      57.210  47.640  47.970  1.00  0.00           H
ATOM    325  OG1 THR A  22      58.610  47.920  49.400  1.00  0.00           O
ATOM    326  HG1 THR A  22      57.940  48.080  50.070  1.00  0.00           H
ATOM    327  CG2 THR A  22      59.040  48.210  46.990  1.00  0.00           C
ATOM    328 HG21 THR A  22      59.410  47.170  46.880  1.00  0.00           H
ATOM    329 HG22 THR A  22      58.640  48.500  46.000  1.00  0.00           H
ATOM    330 HG23 THR A  22      59.950  48.820  47.160  1.00  0.00           H
ATOM    331  C   THR A  22      58.460  50.730  48.810  1.00  0.00           C
ATOM    332  O   THR A  22      59.220  51.380  48.080  1.00  0.00           O
ATOM    333  N   LYS A  23      58.540  50.900  50.170  1.00  0.00           N
ATOM    334  HN  LYS A  23      57.930  50.380  50.760  1.00  0.00           H
ATOM    335  CA  LYS A  23      59.210  51.980  50.860  1.00  0.00           C
ATOM    336  HA  LYS A  23      59.740  52.540  50.110  1.00  0.00           H
ATOM    337  CB  LYS A  23      58.210  53.020  51.440  1.00  0.00           C
ATOM    338  HB1 LYS A  23      58.760  53.830  51.960  1.00  0.00           H
ATOM    339  HB2 LYS A  23      57.580  52.560  52.230  1.00  0.00           H
ATOM    340  CG  LYS A  23      57.330  53.730  50.410  1.00  0.00           C
ATOM    341  HG1 LYS A  23      56.970  54.620  50.960  1.00  0.00           H
ATOM    342  HG2 LYS A  23      56.470  53.120  50.070  1.00  0.00           H
ATOM    343  CD  LYS A  23      58.090  54.360  49.300  1.00  0.00           C
ATOM    344  HD1 LYS A  23      58.880  55.040  49.690  1.00  0.00           H
ATOM    345  HD2 LYS A  23      58.520  53.630  48.580  1.00  0.00           H
ATOM    346  CE  LYS A  23      57.220  55.280  48.390  1.00  0.00           C
ATOM    347  HE1 LYS A  23      56.740  55.990  49.100  1.00  0.00           H
ATOM    348  HE2 LYS A  23      56.480  54.650  47.870  1.00  0.00           H
ATOM    349  NZ  LYS A  23      58.050  55.970  47.440  1.00  0.00           N
ATOM    350  HZ1 LYS A  23      58.590  55.230  46.940  1.00  0.00           H
ATOM    351  HZ2 LYS A  23      57.570  56.500  46.690  1.00  0.00           H
ATOM    352  HZ3 LYS A  23      58.720  56.620  47.900  1.00  0.00           H
ATOM    353  C   LYS A  23      60.240  51.360  51.830  1.00  0.00           C
ATOM    354  O   LYS A  23      59.900  50.720  52.770  1.00  0.00           O
ATOM    355  N   GLN A  24      61.530  51.520  51.500  1.00  0.00           N
ATOM    356  HN  GLN A  24      61.820  52.040  50.710  1.00  0.00           H
ATOM    357  CA  GLN A  24      62.630  51.010  52.360  1.00  0.00           C
ATOM    358  HA  GLN A  24      62.280  50.650  53.310  1.00  0.00           H
ATOM    359  CB  GLN A  24      63.500  49.950  51.660  1.00  0.00           C
ATOM    360  HB1 GLN A  24      64.220  49.670  52.450  1.00  0.00           H
ATOM    361  HB2 GLN A  24      64.110  50.440  50.860  1.00  0.00           H
ATOM    362  CG  GLN A  24      62.710  48.680  51.220  1.00  0.00           C
ATOM    363  HG1 GLN A  24      63.370  47.810  51.030  1.00  0.00           H
ATOM    364  HG2 GLN A  24      62.220  48.820  50.230  1.00  0.00           H
ATOM    365  CD  GLN A  24      61.740  48.190  52.340  1.00  0.00           C
ATOM    366  OE1 GLN A  24      62.010  48.340  53.550  1.00  0.00           O
ATOM    367  NE2 GLN A  24      60.750  47.300  51.920  1.00  0.00           N
ATOM    368 HE21 GLN A  24      60.660  47.090  50.950  1.00  0.00           H
ATOM    369 HE22 GLN A  24      60.130  46.950  52.620  1.00  0.00           H
ATOM    370  C   GLN A  24      63.550  52.150  52.690  1.00  0.00           C
ATOM    371  O   GLN A  24      63.970  52.970  51.890  1.00  0.00           O
ATOM    372  N   GLY A  25      63.810  52.280  54.000  1.00  0.00           N
ATOM    373  HN  GLY A  25      63.400  51.650  54.660  1.00  0.00           H
ATOM    374  CA  GLY A  25      64.830  53.180  54.490  1.00  0.00           C
ATOM    375  HA1 GLY A  25      65.360  52.730  55.320  1.00  0.00           H
ATOM    376  HA2 GLY A  25      65.480  53.330  53.640  1.00  0.00           H
ATOM    377  C   GLY A  25      64.260  54.580  54.820  1.00  0.00           C
ATOM    378  O   GLY A  25      63.210  55.040  54.400  1.00  0.00           O
ATOM    379  N   VAL A  26      65.110  55.340  55.580  1.00  0.00           N
ATOM    380  HN  VAL A  26      66.050  55.040  55.760  1.00  0.00           H
ATOM    381  CA  VAL A  26      64.650  56.540  56.270  1.00  0.00           C
ATOM    382  HA  VAL A  26      63.620  56.500  56.580  1.00  0.00           H
ATOM    383  CB  VAL A  26      65.500  56.750  57.500  1.00  0.00           C
ATOM    384  HB  VAL A  26      65.280  57.800  57.780  1.00  0.00           H
ATOM    385  CG1 VAL A  26      65.250  55.800  58.650  1.00  0.00           C
ATOM    386 HG11 VAL A  26      65.510  54.740  58.400  1.00  0.00           H
ATOM    387 HG12 VAL A  26      65.780  56.190  59.550  1.00  0.00           H
ATOM    388 HG13 VAL A  26      64.160  55.900  58.800  1.00  0.00           H
ATOM    389  CG2 VAL A  26      67.000  56.600  57.210  1.00  0.00           C
ATOM    390 HG21 VAL A  26      67.520  56.870  58.150  1.00  0.00           H
ATOM    391 HG22 VAL A  26      67.260  55.540  56.990  1.00  0.00           H
ATOM    392 HG23 VAL A  26      67.320  57.190  56.330  1.00  0.00           H
ATOM    393  C   VAL A  26      64.850  57.740  55.290  1.00  0.00           C
ATOM    394  O   VAL A  26      64.510  58.850  55.640  1.00  0.00           O
ATOM    395  N   ALA A  27      65.490  57.540  54.080  1.00  0.00           N
ATOM    396  HN  ALA A  27      65.810  56.630  53.850  1.00  0.00           H
ATOM    397  CA  ALA A  27      65.900  58.660  53.230  1.00  0.00           C
ATOM    398  HA  ALA A  27      66.460  59.280  53.910  1.00  0.00           H
ATOM    399  CB  ALA A  27      66.810  58.200  52.110  1.00  0.00           C
ATOM    400  HB1 ALA A  27      67.320  59.050  51.610  1.00  0.00           H
ATOM    401  HB2 ALA A  27      67.630  57.520  52.410  1.00  0.00           H
ATOM    402  HB3 ALA A  27      66.250  57.630  51.340  1.00  0.00           H
ATOM    403  C   ALA A  27      64.630  59.370  52.670  1.00  0.00           C
ATOM    404  O   ALA A  27      64.550  60.590  52.540  1.00  0.00           O
ATOM    405  N   GLU A  28      63.600  58.550  52.280  1.00  0.00           N
ATOM    406  HN  GLU A  28      63.720  57.560  52.300  1.00  0.00           H
ATOM    407  CA  GLU A  28      62.420  58.980  51.540  1.00  0.00           C
ATOM    408  HA  GLU A  28      62.580  59.970  51.140  1.00  0.00           H
ATOM    409  CB  GLU A  28      62.260  58.000  50.400  1.00  0.00           C
ATOM    410  HB1 GLU A  28      61.250  58.010  49.960  1.00  0.00           H
ATOM    411  HB2 GLU A  28      62.380  56.950  50.750  1.00  0.00           H
ATOM    412  CG  GLU A  28      63.320  58.260  49.240  1.00  0.00           C
ATOM    413  HG1 GLU A  28      64.360  58.250  49.640  1.00  0.00           H
ATOM    414  HG2 GLU A  28      63.010  59.220  48.780  1.00  0.00           H
ATOM    415  CD  GLU A  28      63.320  57.080  48.250  1.00  0.00           C
ATOM    416  OE1 GLU A  28      63.520  55.940  48.720  1.00  0.00           O
ATOM    417  OE2 GLU A  28      62.960  57.380  47.120  1.00  0.00           O
ATOM    418  C   GLU A  28      61.170  59.180  52.370  1.00  0.00           C
ATOM    419  O   GLU A  28      60.030  59.280  51.920  1.00  0.00           O
ATOM    420  N   ALA A  29      61.360  59.270  53.750  1.00  0.00           N
ATOM    421  HN  ALA A  29      62.210  59.120  54.260  1.00  0.00           H
ATOM    422  CA  ALA A  29      60.210  59.470  54.600  1.00  0.00           C
ATOM    423  HA  ALA A  29      59.320  59.790  54.080  1.00  0.00           H
ATOM    424  CB  ALA A  29      59.870  58.140  55.270  1.00  0.00           C
ATOM    425  HB1 ALA A  29      60.770  57.550  55.560  1.00  0.00           H
ATOM    426  HB2 ALA A  29      59.300  58.260  56.220  1.00  0.00           H
ATOM    427  HB3 ALA A  29      59.260  57.530  54.580  1.00  0.00           H
ATOM    428  C   ALA A  29      60.570  60.470  55.670  1.00  0.00           C
ATOM    429  O   ALA A  29      61.670  60.570  56.130  1.00  0.00           O
ATOM    430  N   ALA A  30      59.690  61.380  56.020  1.00  0.00           N
ATOM    431  HN  ALA A  30      58.780  61.210  55.670  1.00  0.00           H
ATOM    432  CA  ALA A  30      60.080  62.500  56.920  1.00  0.00           C
ATOM    433  HA  ALA A  30      60.800  62.270  57.690  1.00  0.00           H
ATOM    434  CB  ALA A  30      60.630  63.600  56.040  1.00  0.00           C
ATOM    435  HB1 ALA A  30      59.850  64.220  55.550  1.00  0.00           H
ATOM    436  HB2 ALA A  30      61.160  64.230  56.780  1.00  0.00           H
ATOM    437  HB3 ALA A  30      61.260  63.230  55.200  1.00  0.00           H
ATOM    438  C   ALA A  30      58.910  62.950  57.820  1.00  0.00           C
ATOM    439  O   ALA A  30      59.200  63.540  58.880  1.00  0.00           O
ATOM    440  N   GLY A  31      57.610  62.600  57.500  1.00  0.00           N
ATOM    441  HN  GLY A  31      57.430  61.960  56.760  1.00  0.00           H
ATOM    442  CA  GLY A  31      56.390  63.040  58.230  1.00  0.00           C
ATOM    443  HA1 GLY A  31      56.540  64.020  58.660  1.00  0.00           H
ATOM    444  HA2 GLY A  31      55.620  62.910  57.480  1.00  0.00           H
ATOM    445  C   GLY A  31      55.960  62.170  59.310  1.00  0.00           C
ATOM    446  O   GLY A  31      56.730  61.390  59.870  1.00  0.00           O
ATOM    447  N   LYS A  32      54.670  62.240  59.670  1.00  0.00           N
ATOM    448  HN  LYS A  32      54.110  62.910  59.190  1.00  0.00           H
ATOM    449  CA  LYS A  32      54.070  61.410  60.700  1.00  0.00           C
ATOM    450  HA  LYS A  32      54.700  61.480  61.570  1.00  0.00           H
ATOM    451  CB  LYS A  32      52.670  61.920  61.040  1.00  0.00           C
ATOM    452  HB1 LYS A  32      52.210  61.310  61.840  1.00  0.00           H
ATOM    453  HB2 LYS A  32      52.000  61.790  60.160  1.00  0.00           H
ATOM    454  CG  LYS A  32      52.620  63.450  61.320  1.00  0.00           C
ATOM    455  HG1 LYS A  32      52.800  63.990  60.360  1.00  0.00           H
ATOM    456  HG2 LYS A  32      53.480  63.800  61.930  1.00  0.00           H
ATOM    457  CD  LYS A  32      51.290  63.760  61.990  1.00  0.00           C
ATOM    458  HD1 LYS A  32      51.200  63.080  62.860  1.00  0.00           H
ATOM    459  HD2 LYS A  32      51.350  64.740  62.510  1.00  0.00           H
ATOM    460  CE  LYS A  32      50.060  63.720  61.030  1.00  0.00           C
ATOM    461  HE1 LYS A  32      49.780  62.750  60.550  1.00  0.00           H
ATOM    462  HE2 LYS A  32      50.150  64.550  60.300  1.00  0.00           H
ATOM    463  NZ  LYS A  32      48.810  63.930  61.840  1.00  0.00           N
ATOM    464  HZ1 LYS A  32      49.100  64.480  62.680  1.00  0.00           H
ATOM    465  HZ2 LYS A  32      48.050  64.320  61.250  1.00  0.00           H
ATOM    466  HZ3 LYS A  32      48.440  63.030  62.210  1.00  0.00           H
ATOM    467  C   LYS A  32      54.010  59.940  60.240  1.00  0.00           C
ATOM    468  O   LYS A  32      53.270  59.510  59.340  1.00  0.00           O
ATOM    469  N   THR A  33      54.870  59.080  60.810  1.00  0.00           N
ATOM    470  HN  THR A  33      55.520  59.450  61.470  1.00  0.00           H
ATOM    471  CA  THR A  33      54.990  57.700  60.540  1.00  0.00           C
ATOM    472  HA  THR A  33      54.690  57.630  59.500  1.00  0.00           H
ATOM    473  CB  THR A  33      56.430  57.160  60.710  1.00  0.00           C
ATOM    474  HB  THR A  33      57.020  57.990  60.280  1.00  0.00           H
ATOM    475  OG1 THR A  33      56.670  56.000  59.920  1.00  0.00           O
ATOM    476  HG1 THR A  33      56.780  56.290  59.010  1.00  0.00           H
ATOM    477  CG2 THR A  33      56.810  56.790  62.160  1.00  0.00           C
ATOM    478 HG21 THR A  33      56.530  55.750  62.440  1.00  0.00           H
ATOM    479 HG22 THR A  33      57.910  56.880  62.290  1.00  0.00           H
ATOM    480 HG23 THR A  33      56.410  57.540  62.880  1.00  0.00           H
ATOM    481  C   THR A  33      54.010  56.800  61.280  1.00  0.00           C
ATOM    482  O   THR A  33      53.600  55.770  60.850  1.00  0.00           O
ATOM    483  N   LYS A  34      53.480  57.370  62.350  1.00  0.00           N
ATOM    484  HN  LYS A  34      53.720  58.290  62.650  1.00  0.00           H
ATOM    485  CA  LYS A  34      52.420  56.760  63.220  1.00  0.00           C
ATOM    486  HA  LYS A  34      52.440  55.710  62.960  1.00  0.00           H
ATOM    487  CB  LYS A  34      52.780  56.670  64.710  1.00  0.00           C
ATOM    488  HB1 LYS A  34      52.050  56.220  65.420  1.00  0.00           H
ATOM    489  HB2 LYS A  34      52.830  57.710  65.090  1.00  0.00           H
ATOM    490  CG  LYS A  34      54.080  56.020  65.080  1.00  0.00           C
ATOM    491  HG1 LYS A  34      54.070  56.060  66.190  1.00  0.00           H
ATOM    492  HG2 LYS A  34      54.880  56.650  64.650  1.00  0.00           H
ATOM    493  CD  LYS A  34      54.300  54.540  64.510  1.00  0.00           C
ATOM    494  HD1 LYS A  34      53.340  53.980  64.580  1.00  0.00           H
ATOM    495  HD2 LYS A  34      54.530  54.610  63.430  1.00  0.00           H
ATOM    496  CE  LYS A  34      55.430  53.750  65.200  1.00  0.00           C
ATOM    497  HE1 LYS A  34      56.220  54.510  65.380  1.00  0.00           H
ATOM    498  HE2 LYS A  34      55.860  52.930  64.580  1.00  0.00           H
ATOM    499  NZ  LYS A  34      54.970  53.170  66.490  1.00  0.00           N
ATOM    500  HZ1 LYS A  34      55.590  52.350  66.660  1.00  0.00           H
ATOM    501  HZ2 LYS A  34      55.120  53.910  67.200  1.00  0.00           H
ATOM    502  HZ3 LYS A  34      54.040  52.710  66.520  1.00  0.00           H
ATOM    503  C   LYS A  34      50.960  57.060  63.020  1.00  0.00           C
ATOM    504  O   LYS A  34      50.140  56.550  63.730  1.00  0.00           O
ATOM    505  N   GLU A  35      50.690  57.740  61.890  1.00  0.00           N
ATOM    506  HN  GLU A  35      51.420  57.980  61.260  1.00  0.00           H
ATOM    507  CA  GLU A  35      49.410  58.140  61.360  1.00  0.00           C
ATOM    508  HA  GLU A  35      48.630  57.480  61.730  1.00  0.00           H
ATOM    509  CB  GLU A  35      49.100  59.610  61.780  1.00  0.00           C
ATOM    510  HB1 GLU A  35      48.320  60.170  61.220  1.00  0.00           H
ATOM    511  HB2 GLU A  35      50.020  60.190  61.570  1.00  0.00           H
ATOM    512  CG  GLU A  35      48.780  59.790  63.260  1.00  0.00           C
ATOM    513  HG1 GLU A  35      49.530  59.290  63.910  1.00  0.00           H
ATOM    514  HG2 GLU A  35      47.930  59.120  63.470  1.00  0.00           H
ATOM    515  CD  GLU A  35      48.540  61.180  63.680  1.00  0.00           C
ATOM    516  OE1 GLU A  35      47.720  61.900  63.140  1.00  0.00           O
ATOM    517  OE2 GLU A  35      49.350  61.590  64.550  1.00  0.00           O
ATOM    518  C   GLU A  35      49.460  58.130  59.880  1.00  0.00           C
ATOM    519  O   GLU A  35      50.480  58.520  59.320  1.00  0.00           O
ATOM    520  N   GLY A  36      48.370  57.790  59.120  1.00  0.00           N
ATOM    521  HN  GLY A  36      47.500  57.700  59.590  1.00  0.00           H
ATOM    522  CA  GLY A  36      48.400  57.510  57.710  1.00  0.00           C
ATOM    523  HA1 GLY A  36      47.410  57.460  57.280  1.00  0.00           H
ATOM    524  HA2 GLY A  36      49.000  58.270  57.230  1.00  0.00           H
ATOM    525  C   GLY A  36      48.930  56.090  57.460  1.00  0.00           C
ATOM    526  O   GLY A  36      49.020  55.260  58.350  1.00  0.00           O
ATOM    527  N   VAL A  37      49.230  55.760  56.220  1.00  0.00           N
ATOM    528  HN  VAL A  37      49.190  56.500  55.550  1.00  0.00           H
ATOM    529  CA  VAL A  37      49.550  54.480  55.640  1.00  0.00           C
ATOM    530  HA  VAL A  37      49.750  53.850  56.500  1.00  0.00           H
ATOM    531  CB  VAL A  37      48.380  53.920  54.880  1.00  0.00           C
ATOM    532  HB  VAL A  37      48.630  53.020  54.280  1.00  0.00           H
ATOM    533  CG1 VAL A  37      47.230  53.660  55.920  1.00  0.00           C
ATOM    534 HG11 VAL A  37      47.490  52.880  56.670  1.00  0.00           H
ATOM    535 HG12 VAL A  37      46.990  54.650  56.360  1.00  0.00           H
ATOM    536 HG13 VAL A  37      46.370  53.240  55.360  1.00  0.00           H
ATOM    537  CG2 VAL A  37      47.970  54.920  53.760  1.00  0.00           C
ATOM    538 HG21 VAL A  37      48.800  55.050  53.030  1.00  0.00           H
ATOM    539 HG22 VAL A  37      47.070  54.480  53.280  1.00  0.00           H
ATOM    540 HG23 VAL A  37      47.770  55.940  54.150  1.00  0.00           H
ATOM    541  C   VAL A  37      50.800  54.550  54.810  1.00  0.00           C
ATOM    542  O   VAL A  37      51.330  55.690  54.610  1.00  0.00           O
ATOM    543  N   LEU A  38      51.330  53.400  54.340  1.00  0.00           N
ATOM    544  HN  LEU A  38      50.730  52.600  54.360  1.00  0.00           H
ATOM    545  CA  LEU A  38      52.480  53.340  53.460  1.00  0.00           C
ATOM    546  HA  LEU A  38      52.540  52.320  53.120  1.00  0.00           H
ATOM    547  CB  LEU A  38      52.360  54.260  52.250  1.00  0.00           C
ATOM    548  HB1 LEU A  38      52.610  55.310  52.520  1.00  0.00           H
ATOM    549  HB2 LEU A  38      51.290  54.280  51.960  1.00  0.00           H
ATOM    550  CG  LEU A  38      53.280  53.730  51.040  1.00  0.00           C
ATOM    551  HG  LEU A  38      54.160  53.280  51.560  1.00  0.00           H
ATOM    552  CD1 LEU A  38      52.620  52.720  50.070  1.00  0.00           C
ATOM    553 HD11 LEU A  38      52.070  51.930  50.630  1.00  0.00           H
ATOM    554 HD12 LEU A  38      51.840  53.240  49.490  1.00  0.00           H
ATOM    555 HD13 LEU A  38      53.320  52.210  49.370  1.00  0.00           H
ATOM    556  CD2 LEU A  38      53.860  54.950  50.330  1.00  0.00           C
ATOM    557 HD21 LEU A  38      54.620  54.620  49.580  1.00  0.00           H
ATOM    558 HD22 LEU A  38      53.040  55.540  49.870  1.00  0.00           H
ATOM    559 HD23 LEU A  38      54.360  55.550  51.120  1.00  0.00           H
ATOM    560  C   LEU A  38      53.760  53.640  54.280  1.00  0.00           C
ATOM    561  O   LEU A  38      54.640  54.470  54.020  1.00  0.00           O
ATOM    562  N   TYR A  39      53.880  52.940  55.430  1.00  0.00           N
ATOM    563  HN  TYR A  39      53.060  52.390  55.580  1.00  0.00           H
ATOM    564  CA  TYR A  39      55.010  52.800  56.320  1.00  0.00           C
ATOM    565  HA  TYR A  39      55.310  53.760  56.710  1.00  0.00           H
ATOM    566  CB  TYR A  39      54.630  51.790  57.500  1.00  0.00           C
ATOM    567  HB1 TYR A  39      55.320  51.910  58.360  1.00  0.00           H
ATOM    568  HB2 TYR A  39      54.560  50.800  57.000  1.00  0.00           H
ATOM    569  CG  TYR A  39      53.250  52.100  58.070  1.00  0.00           C
ATOM    570  CD1 TYR A  39      52.900  53.330  58.540  1.00  0.00           C
ATOM    571  HD1 TYR A  39      53.650  54.100  58.420  1.00  0.00           H
ATOM    572  CE1 TYR A  39      51.580  53.590  58.980  1.00  0.00           C
ATOM    573  HE1 TYR A  39      51.360  54.590  59.320  1.00  0.00           H
ATOM    574  CZ  TYR A  39      50.620  52.500  59.000  1.00  0.00           C
ATOM    575  OH  TYR A  39      49.310  52.600  59.340  1.00  0.00           O
ATOM    576  HH  TYR A  39      49.130  53.530  59.170  1.00  0.00           H
ATOM    577  CD2 TYR A  39      52.320  51.060  58.120  1.00  0.00           C
ATOM    578  HD2 TYR A  39      52.650  50.080  57.810  1.00  0.00           H
ATOM    579  CE2 TYR A  39      50.940  51.250  58.540  1.00  0.00           C
ATOM    580  HE2 TYR A  39      50.270  50.400  58.510  1.00  0.00           H
ATOM    581  C   TYR A  39      56.170  52.220  55.560  1.00  0.00           C
ATOM    582  O   TYR A  39      56.000  51.350  54.640  1.00  0.00           O
ATOM    583  N   VAL A  40      57.360  52.660  55.920  1.00  0.00           N
ATOM    584  HN  VAL A  40      57.420  53.250  56.720  1.00  0.00           H
ATOM    585  CA  VAL A  40      58.620  52.080  55.560  1.00  0.00           C
ATOM    586  HA  VAL A  40      58.780  51.950  54.500  1.00  0.00           H
ATOM    587  CB  VAL A  40      59.860  52.940  55.970  1.00  0.00           C
ATOM    588  HB  VAL A  40      60.760  52.400  55.590  1.00  0.00           H
ATOM    589  CG1 VAL A  40      59.780  54.330  55.200  1.00  0.00           C
ATOM    590 HG11 VAL A  40      59.720  54.270  54.090  1.00  0.00           H
ATOM    591 HG12 VAL A  40      58.990  54.990  55.610  1.00  0.00           H
ATOM    592 HG13 VAL A  40      60.720  54.870  55.440  1.00  0.00           H
ATOM    593  CG2 VAL A  40      60.010  52.990  57.490  1.00  0.00           C
ATOM    594 HG21 VAL A  40      59.150  53.600  57.830  1.00  0.00           H
ATOM    595 HG22 VAL A  40      59.960  52.000  58.000  1.00  0.00           H
ATOM    596 HG23 VAL A  40      60.840  53.670  57.760  1.00  0.00           H
ATOM    597  C   VAL A  40      58.740  50.700  56.110  1.00  0.00           C
ATOM    598  O   VAL A  40      58.290  50.350  57.170  1.00  0.00           O
ATOM    599  N   GLY A  41      59.320  49.820  55.280  1.00  0.00           N
ATOM    600  HN  GLY A  41      59.880  49.990  54.470  1.00  0.00           H
ATOM    601  CA  GLY A  41      59.220  48.330  55.430  1.00  0.00           C
ATOM    602  HA1 GLY A  41      58.340  48.050  55.980  1.00  0.00           H
ATOM    603  HA2 GLY A  41      59.190  47.910  54.440  1.00  0.00           H
ATOM    604  C   GLY A  41      60.370  47.540  56.130  1.00  0.00           C
ATOM    605  O   GLY A  41      61.060  48.080  56.990  1.00  0.00           O
ATOM    606  N   SER A  42      60.520  46.330  55.690  1.00  0.00           N
ATOM    607  HN  SER A  42      59.910  45.950  55.000  1.00  0.00           H
ATOM    608  CA  SER A  42      61.280  45.280  56.360  1.00  0.00           C
ATOM    609  HA  SER A  42      60.990  45.240  57.400  1.00  0.00           H
ATOM    610  CB  SER A  42      61.190  43.890  55.720  1.00  0.00           C
ATOM    611  HB1 SER A  42      60.190  43.480  55.980  1.00  0.00           H
ATOM    612  HB2 SER A  42      61.930  43.180  56.150  1.00  0.00           H
ATOM    613  OG  SER A  42      61.190  43.830  54.300  1.00  0.00           O
ATOM    614  HG1 SER A  42      60.510  44.450  54.020  1.00  0.00           H
ATOM    615  C   SER A  42      62.840  45.630  56.300  1.00  0.00           C
ATOM    616  O   SER A  42      63.470  45.230  57.250  1.00  0.00           O
ATOM    617  N   LYS A  43      63.310  46.420  55.390  1.00  0.00           N
ATOM    618  HN  LYS A  43      62.900  46.840  54.590  1.00  0.00           H
ATOM    619  CA  LYS A  43      64.680  46.570  55.220  1.00  0.00           C
ATOM    620  HA  LYS A  43      65.250  45.780  55.690  1.00  0.00           H
ATOM    621  CB  LYS A  43      65.020  46.850  53.680  1.00  0.00           C
ATOM    622  HB1 LYS A  43      66.110  46.760  53.520  1.00  0.00           H
ATOM    623  HB2 LYS A  43      64.710  47.890  53.440  1.00  0.00           H
ATOM    624  CG  LYS A  43      64.410  45.920  52.630  1.00  0.00           C
ATOM    625  HG1 LYS A  43      64.880  46.200  51.660  1.00  0.00           H
ATOM    626  HG2 LYS A  43      63.320  46.070  52.440  1.00  0.00           H
ATOM    627  CD  LYS A  43      64.680  44.420  52.960  1.00  0.00           C
ATOM    628  HD1 LYS A  43      65.790  44.410  53.050  1.00  0.00           H
ATOM    629  HD2 LYS A  43      64.170  44.220  53.920  1.00  0.00           H
ATOM    630  CE  LYS A  43      64.150  43.500  51.850  1.00  0.00           C
ATOM    631  HE1 LYS A  43      64.550  43.870  50.880  1.00  0.00           H
ATOM    632  HE2 LYS A  43      63.050  43.590  51.710  1.00  0.00           H
ATOM    633  NZ  LYS A  43      64.590  42.180  51.920  1.00  0.00           N
ATOM    634  HZ1 LYS A  43      65.580  42.070  52.200  1.00  0.00           H
ATOM    635  HZ2 LYS A  43      64.100  41.600  52.640  1.00  0.00           H
ATOM    636  HZ3 LYS A  43      64.400  41.750  50.990  1.00  0.00           H
ATOM    637  C   LYS A  43      65.180  47.810  55.950  1.00  0.00           C
ATOM    638  O   LYS A  43      66.380  48.270  55.850  1.00  0.00           O
ATOM    639  N   THR A  44      64.300  48.540  56.620  1.00  0.00           N
ATOM    640  HN  THR A  44      63.370  48.210  56.720  1.00  0.00           H
ATOM    641  CA  THR A  44      64.510  49.890  57.130  1.00  0.00           C
ATOM    642  HA  THR A  44      65.050  50.370  56.330  1.00  0.00           H
ATOM    643  CB  THR A  44      63.250  50.620  57.470  1.00  0.00           C
ATOM    644  HB  THR A  44      62.620  50.080  58.210  1.00  0.00           H
ATOM    645  OG1 THR A  44      62.560  50.830  56.260  1.00  0.00           O
ATOM    646  HG1 THR A  44      62.050  50.040  56.100  1.00  0.00           H
ATOM    647  CG2 THR A  44      63.530  52.120  58.050  1.00  0.00           C
ATOM    648 HG21 THR A  44      64.200  52.700  57.370  1.00  0.00           H
ATOM    649 HG22 THR A  44      62.550  52.630  57.970  1.00  0.00           H
ATOM    650 HG23 THR A  44      63.890  52.120  59.100  1.00  0.00           H
ATOM    651  C   THR A  44      65.520  49.990  58.320  1.00  0.00           C
ATOM    652  O   THR A  44      65.320  49.360  59.400  1.00  0.00           O
ATOM    653  N   LYS A  45      66.640  50.800  58.200  1.00  0.00           N
ATOM    654  HN  LYS A  45      66.820  51.340  57.380  1.00  0.00           H
ATOM    655  CA  LYS A  45      67.540  50.970  59.280  1.00  0.00           C
ATOM    656  HA  LYS A  45      67.050  50.530  60.130  1.00  0.00           H
ATOM    657  CB  LYS A  45      68.820  50.110  59.180  1.00  0.00           C
ATOM    658  HB1 LYS A  45      68.630  49.100  59.600  1.00  0.00           H
ATOM    659  HB2 LYS A  45      69.560  50.600  59.840  1.00  0.00           H
ATOM    660  CG  LYS A  45      69.550  50.070  57.810  1.00  0.00           C
ATOM    661  HG1 LYS A  45      69.640  51.130  57.480  1.00  0.00           H
ATOM    662  HG2 LYS A  45      69.040  49.470  57.030  1.00  0.00           H
ATOM    663  CD  LYS A  45      71.010  49.600  57.890  1.00  0.00           C
ATOM    664  HD1 LYS A  45      71.490  49.900  56.930  1.00  0.00           H
ATOM    665  HD2 LYS A  45      71.390  50.170  58.760  1.00  0.00           H
ATOM    666  CE  LYS A  45      71.160  48.110  58.250  1.00  0.00           C
ATOM    667  HE1 LYS A  45      70.460  47.510  57.620  1.00  0.00           H
ATOM    668  HE2 LYS A  45      70.870  47.730  59.250  1.00  0.00           H
ATOM    669  NZ  LYS A  45      72.560  47.730  58.050  1.00  0.00           N
ATOM    670  HZ1 LYS A  45      72.670  46.960  58.740  1.00  0.00           H
ATOM    671  HZ2 LYS A  45      72.880  47.340  57.140  1.00  0.00           H
ATOM    672  HZ3 LYS A  45      73.310  48.340  58.450  1.00  0.00           H
ATOM    673  C   LYS A  45      67.860  52.410  59.640  1.00  0.00           C
ATOM    674  O   LYS A  45      68.240  53.230  58.830  1.00  0.00           O
ATOM    675  N   GLU A  46      67.750  52.760  60.940  1.00  0.00           N
ATOM    676  HN  GLU A  46      67.580  52.060  61.630  1.00  0.00           H
ATOM    677  CA  GLU A  46      68.190  53.970  61.610  1.00  0.00           C
ATOM    678  HA  GLU A  46      67.990  54.820  60.980  1.00  0.00           H
ATOM    679  CB  GLU A  46      67.320  54.100  62.810  1.00  0.00           C
ATOM    680  HB1 GLU A  46      67.740  54.850  63.510  1.00  0.00           H
ATOM    681  HB2 GLU A  46      67.410  53.180  63.430  1.00  0.00           H
ATOM    682  CG  GLU A  46      65.850  54.370  62.510  1.00  0.00           C
ATOM    683  HG1 GLU A  46      65.460  53.590  61.820  1.00  0.00           H
ATOM    684  HG2 GLU A  46      65.880  55.330  61.950  1.00  0.00           H
ATOM    685  CD  GLU A  46      64.990  54.550  63.700  1.00  0.00           C
ATOM    686  OE1 GLU A  46      65.350  55.370  64.590  1.00  0.00           O
ATOM    687  OE2 GLU A  46      63.870  53.970  63.850  1.00  0.00           O
ATOM    688  C   GLU A  46      69.670  53.880  62.060  1.00  0.00           C
ATOM    689  O   GLU A  46      70.200  52.850  62.400  1.00  0.00           O
ATOM    690  N   GLY A  47      70.380  55.020  62.100  1.00  0.00           N
ATOM    691  HN  GLY A  47      70.060  55.880  61.710  1.00  0.00           H
ATOM    692  CA  GLY A  47      71.710  55.090  62.450  1.00  0.00           C
ATOM    693  HA1 GLY A  47      71.890  56.080  62.850  1.00  0.00           H
ATOM    694  HA2 GLY A  47      71.940  54.280  63.130  1.00  0.00           H
ATOM    695  C   GLY A  47      72.740  55.050  61.340  1.00  0.00           C
ATOM    696  O   GLY A  47      73.950  54.830  61.570  1.00  0.00           O
ATOM    697  N   VAL A  48      72.320  55.450  60.110  1.00  0.00           N
ATOM    698  HN  VAL A  48      71.350  55.690  60.060  1.00  0.00           H
ATOM    699  CA  VAL A  48      72.990  55.270  58.910  1.00  0.00           C
ATOM    700  HA  VAL A  48      73.800  54.560  58.990  1.00  0.00           H
ATOM    701  CB  VAL A  48      72.010  54.700  57.870  1.00  0.00           C
ATOM    702  HB  VAL A  48      72.580  54.730  56.920  1.00  0.00           H
ATOM    703  CG1 VAL A  48      71.890  53.180  58.200  1.00  0.00           C
ATOM    704 HG11 VAL A  48      71.520  52.690  57.270  1.00  0.00           H
ATOM    705 HG12 VAL A  48      72.870  52.700  58.400  1.00  0.00           H
ATOM    706 HG13 VAL A  48      71.240  52.950  59.080  1.00  0.00           H
ATOM    707  CG2 VAL A  48      70.750  55.480  57.660  1.00  0.00           C
ATOM    708 HG21 VAL A  48      69.830  55.180  58.210  1.00  0.00           H
ATOM    709 HG22 VAL A  48      70.990  56.570  57.700  1.00  0.00           H
ATOM    710 HG23 VAL A  48      70.380  55.340  56.620  1.00  0.00           H
ATOM    711  C   VAL A  48      73.610  56.570  58.600  1.00  0.00           C
ATOM    712  O   VAL A  48      73.220  57.640  59.010  1.00  0.00           O
ATOM    713  N   VAL A  49      74.640  56.460  57.700  1.00  0.00           N
ATOM    714  HN  VAL A  49      74.960  55.620  57.280  1.00  0.00           H
ATOM    715  CA  VAL A  49      75.350  57.670  57.230  1.00  0.00           C
ATOM    716  HA  VAL A  49      75.710  58.320  58.020  1.00  0.00           H
ATOM    717  CB  VAL A  49      76.710  57.270  56.730  1.00  0.00           C
ATOM    718  HB  VAL A  49      77.160  56.540  57.440  1.00  0.00           H
ATOM    719  CG1 VAL A  49      76.700  56.660  55.350  1.00  0.00           C
ATOM    720 HG11 VAL A  49      76.090  57.310  54.680  1.00  0.00           H
ATOM    721 HG12 VAL A  49      77.740  56.490  55.010  1.00  0.00           H
ATOM    722 HG13 VAL A  49      76.210  55.660  55.330  1.00  0.00           H
ATOM    723  CG2 VAL A  49      77.600  58.610  56.620  1.00  0.00           C
ATOM    724 HG21 VAL A  49      77.160  59.440  56.040  1.00  0.00           H
ATOM    725 HG22 VAL A  49      77.860  58.980  57.640  1.00  0.00           H
ATOM    726 HG23 VAL A  49      78.550  58.240  56.170  1.00  0.00           H
ATOM    727  C   VAL A  49      74.570  58.430  56.170  1.00  0.00           C
ATOM    728  O   VAL A  49      74.700  59.640  56.040  1.00  0.00           O
ATOM    729  N   HIS A  50      73.660  57.810  55.470  1.00  0.00           N
ATOM    730  HN  HIS A  50      73.570  56.820  55.580  1.00  0.00           H
ATOM    731  CA  HIS A  50      72.930  58.380  54.420  1.00  0.00           C
ATOM    732  HA  HIS A  50      73.550  59.120  53.940  1.00  0.00           H
ATOM    733  CB  HIS A  50      72.290  57.350  53.330  1.00  0.00           C
ATOM    734  HB1 HIS A  50      71.800  58.020  52.590  1.00  0.00           H
ATOM    735  HB2 HIS A  50      71.590  56.790  53.990  1.00  0.00           H
ATOM    736  ND1 HIS A  50      73.580  55.200  53.270  1.00  0.00           N
ATOM    737  CG  HIS A  50      73.310  56.440  52.690  1.00  0.00           C
ATOM    738  CE1 HIS A  50      74.560  54.650  52.510  1.00  0.00           C
ATOM    739  HE1 HIS A  50      74.910  53.610  52.560  1.00  0.00           H
ATOM    740  NE2 HIS A  50      74.920  55.500  51.510  1.00  0.00           N
ATOM    741  HE2 HIS A  50      75.470  55.210  50.720  1.00  0.00           H
ATOM    742  CD2 HIS A  50      74.110  56.600  51.600  1.00  0.00           C
ATOM    743  HD2 HIS A  50      74.170  57.410  50.880  1.00  0.00           H
ATOM    744  C   HIS A  50      71.810  59.280  54.970  1.00  0.00           C
ATOM    745  O   HIS A  50      70.940  58.900  55.680  1.00  0.00           O
ATOM    746  N   GLY A  51      71.830  60.550  54.670  1.00  0.00           N
ATOM    747  HN  GLY A  51      72.480  60.750  53.950  1.00  0.00           H
ATOM    748  CA  GLY A  51      70.800  61.530  54.980  1.00  0.00           C
ATOM    749  HA1 GLY A  51      70.470  61.350  55.990  1.00  0.00           H
ATOM    750  HA2 GLY A  51      71.200  62.520  54.840  1.00  0.00           H
ATOM    751  C   GLY A  51      69.540  61.390  54.090  1.00  0.00           C
ATOM    752  O   GLY A  51      69.050  60.300  53.770  1.00  0.00           O
ATOM    753  N   VAL A  52      68.910  62.510  53.730  1.00  0.00           N
ATOM    754  HN  VAL A  52      69.300  63.400  54.000  1.00  0.00           H
ATOM    755  CA  VAL A  52      67.740  62.540  53.010  1.00  0.00           C
ATOM    756  HA  VAL A  52      67.040  61.760  53.270  1.00  0.00           H
ATOM    757  CB  VAL A  52      66.930  63.800  53.330  1.00  0.00           C
ATOM    758  HB  VAL A  52      65.990  63.800  52.750  1.00  0.00           H
ATOM    759  CG1 VAL A  52      66.590  63.750  54.840  1.00  0.00           C
ATOM    760 HG11 VAL A  52      65.760  64.470  55.010  1.00  0.00           H
ATOM    761 HG12 VAL A  52      66.180  62.720  54.950  1.00  0.00           H
ATOM    762 HG13 VAL A  52      67.480  64.030  55.440  1.00  0.00           H
ATOM    763  CG2 VAL A  52      67.690  65.120  52.970  1.00  0.00           C
ATOM    764 HG21 VAL A  52      67.060  66.020  53.140  1.00  0.00           H
ATOM    765 HG22 VAL A  52      68.560  65.270  53.640  1.00  0.00           H
ATOM    766 HG23 VAL A  52      68.060  65.100  51.930  1.00  0.00           H
ATOM    767  C   VAL A  52      68.050  62.300  51.540  1.00  0.00           C
ATOM    768  O   VAL A  52      69.170  62.560  51.100  1.00  0.00           O
ATOM    769  N   ALA A  53      67.080  61.890  50.720  1.00  0.00           N
ATOM    770  HN  ALA A  53      66.280  61.710  51.300  1.00  0.00           H
ATOM    771  CA  ALA A  53      67.120  61.670  49.310  1.00  0.00           C
ATOM    772  HA  ALA A  53      67.920  60.990  49.100  1.00  0.00           H
ATOM    773  CB  ALA A  53      65.810  60.930  48.820  1.00  0.00           C
ATOM    774  HB1 ALA A  53      65.000  61.620  49.150  1.00  0.00           H
ATOM    775  HB2 ALA A  53      65.800  60.910  47.710  1.00  0.00           H
ATOM    776  HB3 ALA A  53      65.760  59.950  49.330  1.00  0.00           H
ATOM    777  C   ALA A  53      67.360  62.920  48.480  1.00  0.00           C
ATOM    778  O   ALA A  53      66.970  64.020  48.810  1.00  0.00           O
ATOM    779  N   THR A  54      68.170  62.890  47.390  1.00  0.00           N
ATOM    780  HN  THR A  54      68.660  62.080  47.070  1.00  0.00           H
ATOM    781  CA  THR A  54      68.360  64.160  46.550  1.00  0.00           C
ATOM    782  HA  THR A  54      68.390  65.050  47.160  1.00  0.00           H
ATOM    783  CB  THR A  54      69.690  64.200  45.770  1.00  0.00           C
ATOM    784  HB  THR A  54      69.580  65.110  45.140  1.00  0.00           H
ATOM    785  OG1 THR A  54      69.940  62.910  45.110  1.00  0.00           O
ATOM    786  HG1 THR A  54      70.710  63.040  44.550  1.00  0.00           H
ATOM    787  CG2 THR A  54      70.790  64.490  46.770  1.00  0.00           C
ATOM    788 HG21 THR A  54      70.410  65.350  47.380  1.00  0.00           H
ATOM    789 HG22 THR A  54      71.090  63.640  47.410  1.00  0.00           H
ATOM    790 HG23 THR A  54      71.600  64.880  46.120  1.00  0.00           H
ATOM    791  C   THR A  54      67.180  64.590  45.620  1.00  0.00           C
ATOM    792  O   THR A  54      67.000  65.780  45.350  1.00  0.00           O
ATOM    793  N   VAL A  55      66.420  63.560  45.150  1.00  0.00           N
ATOM    794  HN  VAL A  55      66.540  62.650  45.540  1.00  0.00           H
ATOM    795  CA  VAL A  55      65.420  63.690  44.120  1.00  0.00           C
ATOM    796  HA  VAL A  55      65.290  64.750  43.970  1.00  0.00           H
ATOM    797  CB  VAL A  55      65.720  63.150  42.730  1.00  0.00           C
ATOM    798  HB  VAL A  55      64.890  63.400  42.040  1.00  0.00           H
ATOM    799  CG1 VAL A  55      66.900  63.960  42.150  1.00  0.00           C
ATOM    800 HG11 VAL A  55      67.240  63.460  41.210  1.00  0.00           H
ATOM    801 HG12 VAL A  55      66.460  64.920  41.810  1.00  0.00           H
ATOM    802 HG13 VAL A  55      67.680  64.210  42.900  1.00  0.00           H
ATOM    803  CG2 VAL A  55      66.080  61.640  42.800  1.00  0.00           C
ATOM    804 HG21 VAL A  55      65.180  61.030  43.020  1.00  0.00           H
ATOM    805 HG22 VAL A  55      66.410  61.260  41.800  1.00  0.00           H
ATOM    806 HG23 VAL A  55      66.950  61.490  43.470  1.00  0.00           H
ATOM    807  C   VAL A  55      64.070  63.240  44.580  1.00  0.00           C
ATOM    808  O   VAL A  55      64.070  62.430  45.550  1.00  0.00           O
ATOM    809  N   ALA A  56      63.000  63.680  43.870  1.00  0.00           N
ATOM    810  HN  ALA A  56      63.060  64.270  43.070  1.00  0.00           H
ATOM    811  CA  ALA A  56      61.630  63.500  44.300  1.00  0.00           C
ATOM    812  HA  ALA A  56      61.580  62.710  45.040  1.00  0.00           H
ATOM    813  CB  ALA A  56      60.980  64.820  44.560  1.00  0.00           C
ATOM    814  HB1 ALA A  56      59.960  64.700  44.990  1.00  0.00           H
ATOM    815  HB2 ALA A  56      61.620  65.430  45.230  1.00  0.00           H
ATOM    816  HB3 ALA A  56      60.890  65.370  43.590  1.00  0.00           H
ATOM    817  C   ALA A  56      60.950  62.710  43.210  1.00  0.00           C
ATOM    818  O   ALA A  56      61.110  63.010  42.030  1.00  0.00           O
ATOM    819  N   GLU A  57      60.230  61.640  43.640  1.00  0.00           N
ATOM    820  HN  GLU A  57      60.070  61.640  44.620  1.00  0.00           H
ATOM    821  CA  GLU A  57      59.650  60.570  42.830  1.00  0.00           C
ATOM    822  HA  GLU A  57      60.500  59.900  42.770  1.00  0.00           H
ATOM    823  CB  GLU A  57      58.450  59.720  43.390  1.00  0.00           C
ATOM    824  HB1 GLU A  57      58.270  58.960  42.600  1.00  0.00           H
ATOM    825  HB2 GLU A  57      57.560  60.370  43.520  1.00  0.00           H
ATOM    826  CG  GLU A  57      58.870  59.070  44.760  1.00  0.00           C
ATOM    827  HG1 GLU A  57      59.230  59.970  45.300  1.00  0.00           H
ATOM    828  HG2 GLU A  57      59.720  58.400  44.560  1.00  0.00           H
ATOM    829  CD  GLU A  57      57.630  58.540  45.410  1.00  0.00           C
ATOM    830  OE1 GLU A  57      56.910  59.380  45.970  1.00  0.00           O
ATOM    831  OE2 GLU A  57      57.350  57.310  45.180  1.00  0.00           O
ATOM    832  C   GLU A  57      59.390  60.930  41.350  1.00  0.00           C
ATOM    833  O   GLU A  57      58.760  61.940  41.050  1.00  0.00           O
ATOM    834  N   LYS A  58      59.790  60.050  40.480  1.00  0.00           N
ATOM    835  HN  LYS A  58      60.390  59.300  40.740  1.00  0.00           H
ATOM    836  CA  LYS A  58      59.340  60.040  39.050  1.00  0.00           C
ATOM    837  HA  LYS A  58      59.770  60.900  38.570  1.00  0.00           H
ATOM    838  CB  LYS A  58      59.940  58.800  38.370  1.00  0.00           C
ATOM    839  HB1 LYS A  58      59.750  59.080  37.310  1.00  0.00           H
ATOM    840  HB2 LYS A  58      59.440  57.870  38.710  1.00  0.00           H
ATOM    841  CG  LYS A  58      61.460  58.570  38.710  1.00  0.00           C
ATOM    842  HG1 LYS A  58      61.790  57.610  38.270  1.00  0.00           H
ATOM    843  HG2 LYS A  58      61.690  58.410  39.790  1.00  0.00           H
ATOM    844  CD  LYS A  58      62.320  59.720  38.260  1.00  0.00           C
ATOM    845  HD1 LYS A  58      62.490  59.580  37.170  1.00  0.00           H
ATOM    846  HD2 LYS A  58      61.990  60.780  38.390  1.00  0.00           H
ATOM    847  CE  LYS A  58      63.760  59.630  38.890  1.00  0.00           C
ATOM    848  HE1 LYS A  58      63.830  59.810  39.990  1.00  0.00           H
ATOM    849  HE2 LYS A  58      64.410  60.400  38.440  1.00  0.00           H
ATOM    850  NZ  LYS A  58      64.410  58.360  38.420  1.00  0.00           N
ATOM    851  HZ1 LYS A  58      64.270  58.220  37.400  1.00  0.00           H
ATOM    852  HZ2 LYS A  58      65.440  58.470  38.490  1.00  0.00           H
ATOM    853  HZ3 LYS A  58      64.020  57.500  38.850  1.00  0.00           H
ATOM    854  C   LYS A  58      57.780  59.980  38.790  1.00  0.00           C
ATOM    855  O   LYS A  58      57.250  60.480  37.820  1.00  0.00           O
ATOM    856  N   THR A  59      57.030  59.160  39.610  1.00  0.00           N
ATOM    857  HN  THR A  59      57.340  58.790  40.470  1.00  0.00           H
ATOM    858  CA  THR A  59      55.590  59.060  39.590  1.00  0.00           C
ATOM    859  HA  THR A  59      55.300  58.770  38.590  1.00  0.00           H
ATOM    860  CB  THR A  59      55.060  58.000  40.570  1.00  0.00           C
ATOM    861  HB  THR A  59      53.950  57.890  40.540  1.00  0.00           H
ATOM    862  OG1 THR A  59      55.570  58.420  41.820  1.00  0.00           O
ATOM    863  HG1 THR A  59      54.900  58.990  42.200  1.00  0.00           H
ATOM    864  CG2 THR A  59      55.730  56.630  40.240  1.00  0.00           C
ATOM    865 HG21 THR A  59      55.590  56.410  39.160  1.00  0.00           H
ATOM    866 HG22 THR A  59      56.800  56.560  40.530  1.00  0.00           H
ATOM    867 HG23 THR A  59      55.170  55.870  40.820  1.00  0.00           H
ATOM    868  C   THR A  59      54.720  60.320  39.870  1.00  0.00           C
ATOM    869  O   THR A  59      55.210  61.280  40.430  1.00  0.00           O
ATOM    870  N   LYS A  60      53.530  60.370  39.400  1.00  0.00           N
ATOM    871  HN  LYS A  60      53.090  59.560  39.010  1.00  0.00           H
ATOM    872  CA  LYS A  60      52.850  61.640  39.450  1.00  0.00           C
ATOM    873  HA  LYS A  60      52.980  62.200  40.370  1.00  0.00           H
ATOM    874  CB  LYS A  60      53.330  62.610  38.250  1.00  0.00           C
ATOM    875  HB1 LYS A  60      54.440  62.600  38.280  1.00  0.00           H
ATOM    876  HB2 LYS A  60      53.040  63.640  38.550  1.00  0.00           H
ATOM    877  CG  LYS A  60      52.730  62.430  36.840  1.00  0.00           C
ATOM    878  HG1 LYS A  60      53.180  63.160  36.140  1.00  0.00           H
ATOM    879  HG2 LYS A  60      51.640  62.580  36.920  1.00  0.00           H
ATOM    880  CD  LYS A  60      53.070  61.050  36.250  1.00  0.00           C
ATOM    881  HD1 LYS A  60      54.160  60.860  36.190  1.00  0.00           H
ATOM    882  HD2 LYS A  60      52.660  60.210  36.840  1.00  0.00           H
ATOM    883  CE  LYS A  60      52.530  60.730  34.840  1.00  0.00           C
ATOM    884  HE1 LYS A  60      51.420  60.730  34.800  1.00  0.00           H
ATOM    885  HE2 LYS A  60      52.940  59.780  34.430  1.00  0.00           H
ATOM    886  NZ  LYS A  60      52.900  61.760  33.830  1.00  0.00           N
ATOM    887  HZ1 LYS A  60      53.900  62.020  33.750  1.00  0.00           H
ATOM    888  HZ2 LYS A  60      52.700  61.390  32.880  1.00  0.00           H
ATOM    889  HZ3 LYS A  60      52.350  62.630  34.020  1.00  0.00           H
ATOM    890  C   LYS A  60      51.360  61.490  39.340  1.00  0.00           C
ATOM    891  O   LYS A  60      50.880  60.510  38.800  1.00  0.00           O
ATOM    892  N   GLU A  61      50.520  62.400  39.910  1.00  0.00           N
ATOM    893  HN  GLU A  61      50.940  63.210  40.310  1.00  0.00           H
ATOM    894  CA  GLU A  61      49.100  62.170  40.010  1.00  0.00           C
ATOM    895  HA  GLU A  61      48.900  61.150  40.290  1.00  0.00           H
ATOM    896  CB  GLU A  61      48.490  63.230  40.830  1.00  0.00           C
ATOM    897  HB1 GLU A  61      47.400  63.240  40.600  1.00  0.00           H
ATOM    898  HB2 GLU A  61      48.810  64.250  40.510  1.00  0.00           H
ATOM    899  CG  GLU A  61      48.760  63.170  42.400  1.00  0.00           C
ATOM    900  HG1 GLU A  61      49.840  63.180  42.690  1.00  0.00           H
ATOM    901  HG2 GLU A  61      48.280  62.200  42.660  1.00  0.00           H
ATOM    902  CD  GLU A  61      48.200  64.410  43.180  1.00  0.00           C
ATOM    903  OE1 GLU A  61      47.530  64.220  44.230  1.00  0.00           O
ATOM    904  OE2 GLU A  61      48.510  65.550  42.690  1.00  0.00           O
ATOM    905  C   GLU A  61      48.470  62.290  38.610  1.00  0.00           C
ATOM    906  O   GLU A  61      48.690  63.320  37.980  1.00  0.00           O
ATOM    907  N   GLN A  62      47.800  61.260  38.120  1.00  0.00           N
ATOM    908  HN  GLN A  62      47.600  60.500  38.740  1.00  0.00           H
ATOM    909  CA  GLN A  62      47.500  61.070  36.720  1.00  0.00           C
ATOM    910  HA  GLN A  62      47.420  62.000  36.160  1.00  0.00           H
ATOM    911  CB  GLN A  62      48.610  60.240  35.990  1.00  0.00           C
ATOM    912  HB1 GLN A  62      48.660  59.330  36.620  1.00  0.00           H
ATOM    913  HB2 GLN A  62      49.600  60.740  36.080  1.00  0.00           H
ATOM    914  CG  GLN A  62      48.270  59.940  34.480  1.00  0.00           C
ATOM    915  HG1 GLN A  62      48.130  60.950  34.020  1.00  0.00           H
ATOM    916  HG2 GLN A  62      47.330  59.350  34.520  1.00  0.00           H
ATOM    917  CD  GLN A  62      49.360  59.270  33.640  1.00  0.00           C
ATOM    918  OE1 GLN A  62      49.830  59.790  32.600  1.00  0.00           O
ATOM    919  NE2 GLN A  62      49.600  58.020  34.030  1.00  0.00           N
ATOM    920 HE21 GLN A  62      50.300  57.530  33.520  1.00  0.00           H
ATOM    921 HE22 GLN A  62      49.080  57.630  34.790  1.00  0.00           H
ATOM    922  C   GLN A  62      46.120  60.480  36.640  1.00  0.00           C
ATOM    923  O   GLN A  62      45.780  59.540  37.400  1.00  0.00           O
ATOM    924  N   VAL A  63      45.260  61.000  35.810  1.00  0.00           N
ATOM    925  HN  VAL A  63      45.630  61.730  35.250  1.00  0.00           H
ATOM    926  CA  VAL A  63      43.840  60.800  35.740  1.00  0.00           C
ATOM    927  HA  VAL A  63      43.570  60.990  36.770  1.00  0.00           H
ATOM    928  CB  VAL A  63      42.980  61.680  34.810  1.00  0.00           C
ATOM    929  HB  VAL A  63      41.890  61.490  34.850  1.00  0.00           H
ATOM    930  CG1 VAL A  63      43.210  63.180  35.380  1.00  0.00           C
ATOM    931 HG11 VAL A  63      42.460  63.910  34.990  1.00  0.00           H
ATOM    932 HG12 VAL A  63      42.920  63.210  36.450  1.00  0.00           H
ATOM    933 HG13 VAL A  63      44.260  63.500  35.240  1.00  0.00           H
ATOM    934  CG2 VAL A  63      43.490  61.370  33.370  1.00  0.00           C
ATOM    935 HG21 VAL A  63      44.570  61.620  33.250  1.00  0.00           H
ATOM    936 HG22 VAL A  63      43.200  60.320  33.180  1.00  0.00           H
ATOM    937 HG23 VAL A  63      42.950  62.090  32.710  1.00  0.00           H
ATOM    938  C   VAL A  63      43.570  59.250  35.540  1.00  0.00           C
ATOM    939  O   VAL A  63      44.200  58.550  34.740  1.00  0.00           O
ATOM    940  N   THR A  64      42.500  58.670  36.040  1.00  0.00           N
ATOM    941  HN  THR A  64      41.840  59.170  36.590  1.00  0.00           H
ATOM    942  CA  THR A  64      42.030  57.300  35.640  1.00  0.00           C
ATOM    943  HA  THR A  64      42.930  56.740  35.450  1.00  0.00           H
ATOM    944  CB  THR A  64      41.130  56.510  36.680  1.00  0.00           C
ATOM    945  HB  THR A  64      40.190  57.070  36.860  1.00  0.00           H
ATOM    946  OG1 THR A  64      41.900  56.070  37.790  1.00  0.00           O
ATOM    947  HG1 THR A  64      41.300  55.520  38.300  1.00  0.00           H
ATOM    948  CG2 THR A  64      40.560  55.190  36.090  1.00  0.00           C
ATOM    949 HG21 THR A  64      39.870  55.490  35.270  1.00  0.00           H
ATOM    950 HG22 THR A  64      41.460  54.630  35.760  1.00  0.00           H
ATOM    951 HG23 THR A  64      39.890  54.690  36.810  1.00  0.00           H
ATOM    952  C   THR A  64      41.350  57.320  34.300  1.00  0.00           C
ATOM    953  O   THR A  64      40.450  58.180  34.050  1.00  0.00           O
ATOM    954  N   ASN A  65      41.750  56.470  33.310  1.00  0.00           N
ATOM    955  HN  ASN A  65      42.300  55.730  33.680  1.00  0.00           H
ATOM    956  CA  ASN A  65      41.740  56.580  31.870  1.00  0.00           C
ATOM    957  HA  ASN A  65      42.370  55.820  31.430  1.00  0.00           H
ATOM    958  CB  ASN A  65      40.280  56.490  31.260  1.00  0.00           C
ATOM    959  HB1 ASN A  65      40.300  56.510  30.150  1.00  0.00           H
ATOM    960  HB2 ASN A  65      39.800  57.400  31.670  1.00  0.00           H
ATOM    961  CG  ASN A  65      39.750  55.130  31.630  1.00  0.00           C
ATOM    962  OD1 ASN A  65      40.380  54.070  31.510  1.00  0.00           O
ATOM    963  ND2 ASN A  65      38.480  55.000  32.010  1.00  0.00           N
ATOM    964 HD21 ASN A  65      37.930  55.820  31.880  1.00  0.00           H
ATOM    965 HD22 ASN A  65      38.090  54.160  32.380  1.00  0.00           H
ATOM    966  C   ASN A  65      42.370  57.880  31.280  1.00  0.00           C
ATOM    967  O   ASN A  65      41.700  58.700  30.640  1.00  0.00           O
ATOM    968  N   VAL A  66      43.660  58.210  31.610  1.00  0.00           N
ATOM    969  HN  VAL A  66      44.090  57.550  32.220  1.00  0.00           H
ATOM    970  CA  VAL A  66      44.510  59.170  30.910  1.00  0.00           C
ATOM    971  HA  VAL A  66      44.090  60.160  30.990  1.00  0.00           H
ATOM    972  CB  VAL A  66      45.890  59.190  31.570  1.00  0.00           C
ATOM    973  HB  VAL A  66      45.740  59.320  32.660  1.00  0.00           H
ATOM    974  CG1 VAL A  66      46.720  57.870  31.320  1.00  0.00           C
ATOM    975 HG11 VAL A  66      47.810  58.090  31.440  1.00  0.00           H
ATOM    976 HG12 VAL A  66      46.470  57.190  32.170  1.00  0.00           H
ATOM    977 HG13 VAL A  66      46.460  57.420  30.340  1.00  0.00           H
ATOM    978  CG2 VAL A  66      46.800  60.340  31.130  1.00  0.00           C
ATOM    979 HG21 VAL A  66      46.890  60.200  30.030  1.00  0.00           H
ATOM    980 HG22 VAL A  66      46.420  61.350  31.370  1.00  0.00           H
ATOM    981 HG23 VAL A  66      47.780  60.350  31.660  1.00  0.00           H
ATOM    982  C   VAL A  66      44.590  58.840  29.380  1.00  0.00           C
ATOM    983  O   VAL A  66      44.580  57.700  28.930  1.00  0.00           O
ATOM    984  N   GLY A  67      44.640  59.910  28.630  1.00  0.00           N
ATOM    985  HN  GLY A  67      44.510  60.780  29.090  1.00  0.00           H
ATOM    986  CA  GLY A  67      44.700  59.940  27.190  1.00  0.00           C
ATOM    987  HA1 GLY A  67      44.150  59.100  26.790  1.00  0.00           H
ATOM    988  HA2 GLY A  67      44.460  60.940  26.860  1.00  0.00           H
ATOM    989  C   GLY A  67      46.140  59.770  26.680  1.00  0.00           C
ATOM    990  O   GLY A  67      47.130  60.080  27.370  1.00  0.00           O
ATOM    991  N   GLY A  68      46.330  59.270  25.420  1.00  0.00           N
ATOM    992  HN  GLY A  68      45.590  58.820  24.920  1.00  0.00           H
ATOM    993  CA  GLY A  68      47.690  59.040  24.850  1.00  0.00           C
ATOM    994  HA1 GLY A  68      48.280  58.680  25.670  1.00  0.00           H
ATOM    995  HA2 GLY A  68      47.640  58.340  24.030  1.00  0.00           H
ATOM    996  C   GLY A  68      48.590  60.210  24.480  1.00  0.00           C
ATOM    997  O   GLY A  68      48.220  61.390  24.500  1.00  0.00           O
ATOM    998  N   ALA A  69      49.880  59.870  24.200  1.00  0.00           N
ATOM    999  HN  ALA A  69      50.200  58.960  23.950  1.00  0.00           H
ATOM   1000  CA  ALA A  69      50.990  60.830  24.030  1.00  0.00           C
ATOM   1001  HA  ALA A  69      51.120  61.330  24.980  1.00  0.00           H
ATOM   1002  CB  ALA A  69      52.250  60.060  23.580  1.00  0.00           C
ATOM   1003  HB1 ALA A  69      52.420  59.250  24.310  1.00  0.00           H
ATOM   1004  HB2 ALA A  69      52.020  59.590  22.600  1.00  0.00           H
ATOM   1005  HB3 ALA A  69      53.180  60.650  23.490  1.00  0.00           H
ATOM   1006  C   ALA A  69      50.720  61.840  22.890  1.00  0.00           C
ATOM   1007  O   ALA A  69      50.470  61.490  21.740  1.00  0.00           O
ATOM   1008  N   VAL A  70      50.980  63.130  23.220  1.00  0.00           N
ATOM   1009  HN  VAL A  70      51.490  63.270  24.060  1.00  0.00           H
ATOM   1010  CA  VAL A  70      51.080  64.200  22.230  1.00  0.00           C
ATOM   1011  HA  VAL A  70      50.500  64.030  21.340  1.00  0.00           H
ATOM   1012  CB  VAL A  70      50.690  65.580  22.790  1.00  0.00           C
ATOM   1013  HB  VAL A  70      50.970  66.380  22.080  1.00  0.00           H
ATOM   1014  CG1 VAL A  70      49.180  65.710  22.950  1.00  0.00           C
ATOM   1015 HG11 VAL A  70      48.650  65.740  21.970  1.00  0.00           H
ATOM   1016 HG12 VAL A  70      48.850  64.920  23.670  1.00  0.00           H
ATOM   1017 HG13 VAL A  70      49.060  66.710  23.420  1.00  0.00           H
ATOM   1018  CG2 VAL A  70      51.420  65.960  24.120  1.00  0.00           C
ATOM   1019 HG21 VAL A  70      51.500  67.060  24.260  1.00  0.00           H
ATOM   1020 HG22 VAL A  70      50.790  65.630  24.970  1.00  0.00           H
ATOM   1021 HG23 VAL A  70      52.420  65.480  24.080  1.00  0.00           H
ATOM   1022  C   VAL A  70      52.550  64.210  21.620  1.00  0.00           C
ATOM   1023  O   VAL A  70      52.770  64.680  20.480  1.00  0.00           O
ATOM   1024  N   VAL A  71      53.550  63.650  22.350  1.00  0.00           N
ATOM   1025  HN  VAL A  71      53.550  63.310  23.290  1.00  0.00           H
ATOM   1026  CA  VAL A  71      54.910  63.370  21.730  1.00  0.00           C
ATOM   1027  HA  VAL A  71      55.250  64.280  21.270  1.00  0.00           H
ATOM   1028  CB  VAL A  71      55.960  63.070  22.800  1.00  0.00           C
ATOM   1029  HB  VAL A  71      55.640  62.210  23.420  1.00  0.00           H
ATOM   1030  CG1 VAL A  71      57.250  62.520  22.200  1.00  0.00           C
ATOM   1031 HG11 VAL A  71      57.470  63.140  21.300  1.00  0.00           H
ATOM   1032 HG12 VAL A  71      58.010  62.560  23.000  1.00  0.00           H
ATOM   1033 HG13 VAL A  71      57.190  61.450  21.910  1.00  0.00           H
ATOM   1034  CG2 VAL A  71      56.270  64.380  23.630  1.00  0.00           C
ATOM   1035 HG21 VAL A  71      57.040  64.160  24.400  1.00  0.00           H
ATOM   1036 HG22 VAL A  71      56.610  65.200  22.960  1.00  0.00           H
ATOM   1037 HG23 VAL A  71      55.450  64.900  24.170  1.00  0.00           H
ATOM   1038  C   VAL A  71      54.800  62.310  20.550  1.00  0.00           C
ATOM   1039  O   VAL A  71      54.160  61.260  20.640  1.00  0.00           O
ATOM   1040  N   THR A  72      55.490  62.680  19.440  1.00  0.00           N
ATOM   1041  HN  THR A  72      56.080  63.470  19.580  1.00  0.00           H
ATOM   1042  CA  THR A  72      55.510  61.770  18.230  1.00  0.00           C
ATOM   1043  HA  THR A  72      54.510  61.820  17.840  1.00  0.00           H
ATOM   1044  CB  THR A  72      56.270  62.370  16.950  1.00  0.00           C
ATOM   1045  HB  THR A  72      56.270  61.590  16.160  1.00  0.00           H
ATOM   1046  OG1 THR A  72      57.580  62.840  17.390  1.00  0.00           O
ATOM   1047  HG1 THR A  72      58.280  62.500  16.820  1.00  0.00           H
ATOM   1048  CG2 THR A  72      55.390  63.460  16.250  1.00  0.00           C
ATOM   1049 HG21 THR A  72      55.280  64.280  16.990  1.00  0.00           H
ATOM   1050 HG22 THR A  72      56.050  63.890  15.470  1.00  0.00           H
ATOM   1051 HG23 THR A  72      54.520  62.950  15.770  1.00  0.00           H
ATOM   1052  C   THR A  72      55.870  60.280  18.370  1.00  0.00           C
ATOM   1053  O   THR A  72      57.010  59.850  18.630  1.00  0.00           O
ATOM   1054  N   GLY A  73      54.920  59.470  18.050  1.00  0.00           N
ATOM   1055  HN  GLY A  73      54.050  59.870  17.740  1.00  0.00           H
ATOM   1056  CA  GLY A  73      55.110  58.080  17.780  1.00  0.00           C
ATOM   1057  HA1 GLY A  73      54.190  57.610  17.480  1.00  0.00           H
ATOM   1058  HA2 GLY A  73      55.770  58.030  16.930  1.00  0.00           H
ATOM   1059  C   GLY A  73      55.630  57.300  18.930  1.00  0.00           C
ATOM   1060  O   GLY A  73      56.530  56.500  18.830  1.00  0.00           O
ATOM   1061  N   VAL A  74      54.970  57.430  20.100  1.00  0.00           N
ATOM   1062  HN  VAL A  74      54.170  58.000  20.280  1.00  0.00           H
ATOM   1063  CA  VAL A  74      55.310  56.710  21.310  1.00  0.00           C
ATOM   1064  HA  VAL A  74      56.390  56.670  21.400  1.00  0.00           H
ATOM   1065  CB  VAL A  74      54.980  57.610  22.540  1.00  0.00           C
ATOM   1066  HB  VAL A  74      53.940  58.010  22.540  1.00  0.00           H
ATOM   1067  CG1 VAL A  74      55.200  56.750  23.880  1.00  0.00           C
ATOM   1068 HG11 VAL A  74      55.130  57.410  24.770  1.00  0.00           H
ATOM   1069 HG12 VAL A  74      54.440  55.960  24.040  1.00  0.00           H
ATOM   1070 HG13 VAL A  74      56.230  56.320  23.860  1.00  0.00           H
ATOM   1071  CG2 VAL A  74      55.910  58.880  22.490  1.00  0.00           C
ATOM   1072 HG21 VAL A  74      56.960  58.590  22.670  1.00  0.00           H
ATOM   1073 HG22 VAL A  74      55.860  59.460  21.550  1.00  0.00           H
ATOM   1074 HG23 VAL A  74      55.740  59.490  23.400  1.00  0.00           H
ATOM   1075  C   VAL A  74      54.770  55.240  21.390  1.00  0.00           C
ATOM   1076  O   VAL A  74      53.610  55.020  21.030  1.00  0.00           O
ATOM   1077  N   THR A  75      55.700  54.240  21.870  1.00  0.00           N
ATOM   1078  HN  THR A  75      56.690  54.370  21.860  1.00  0.00           H
ATOM   1079  CA  THR A  75      55.220  52.990  22.460  1.00  0.00           C
ATOM   1080  HA  THR A  75      54.200  53.070  22.810  1.00  0.00           H
ATOM   1081  CB  THR A  75      55.390  51.840  21.500  1.00  0.00           C
ATOM   1082  HB  THR A  75      56.290  51.990  20.860  1.00  0.00           H
ATOM   1083  OG1 THR A  75      54.360  51.690  20.620  1.00  0.00           O
ATOM   1084  HG1 THR A  75      54.510  52.480  20.100  1.00  0.00           H
ATOM   1085  CG2 THR A  75      55.610  50.440  22.210  1.00  0.00           C
ATOM   1086 HG21 THR A  75      56.510  50.410  22.850  1.00  0.00           H
ATOM   1087 HG22 THR A  75      54.700  50.230  22.810  1.00  0.00           H
ATOM   1088 HG23 THR A  75      55.700  49.620  21.470  1.00  0.00           H
ATOM   1089  C   THR A  75      56.070  52.790  23.680  1.00  0.00           C
ATOM   1090  O   THR A  75      57.250  52.750  23.580  1.00  0.00           O
ATOM   1091  N   ALA A  76      55.460  52.720  24.870  1.00  0.00           N
ATOM   1092  HN  ALA A  76      54.470  52.810  24.830  1.00  0.00           H
ATOM   1093  CA  ALA A  76      56.060  52.380  26.130  1.00  0.00           C
ATOM   1094  HA  ALA A  76      56.840  53.110  26.290  1.00  0.00           H
ATOM   1095  CB  ALA A  76      55.000  52.420  27.230  1.00  0.00           C
ATOM   1096  HB1 ALA A  76      55.440  52.000  28.150  1.00  0.00           H
ATOM   1097  HB2 ALA A  76      54.770  53.420  27.650  1.00  0.00           H
ATOM   1098  HB3 ALA A  76      54.050  51.940  26.890  1.00  0.00           H
ATOM   1099  C   ALA A  76      56.790  51.000  26.160  1.00  0.00           C
ATOM   1100  O   ALA A  76      56.400  49.960  25.690  1.00  0.00           O
ATOM   1101  N   VAL A  77      57.870  50.920  26.940  1.00  0.00           N
ATOM   1102  HN  VAL A  77      58.090  51.770  27.410  1.00  0.00           H
ATOM   1103  CA  VAL A  77      58.510  49.740  27.330  1.00  0.00           C
ATOM   1104  HA  VAL A  77      58.730  49.170  26.430  1.00  0.00           H
ATOM   1105  CB  VAL A  77      59.860  50.000  27.990  1.00  0.00           C
ATOM   1106  HB  VAL A  77      60.200  49.000  28.320  1.00  0.00           H
ATOM   1107  CG1 VAL A  77      60.970  50.560  27.040  1.00  0.00           C
ATOM   1108 HG11 VAL A  77      61.980  50.580  27.500  1.00  0.00           H
ATOM   1109 HG12 VAL A  77      60.980  49.910  26.130  1.00  0.00           H
ATOM   1110 HG13 VAL A  77      60.570  51.560  26.810  1.00  0.00           H
ATOM   1111  CG2 VAL A  77      59.710  51.030  29.100  1.00  0.00           C
ATOM   1112 HG21 VAL A  77      60.700  51.480  29.350  1.00  0.00           H
ATOM   1113 HG22 VAL A  77      59.020  51.870  28.890  1.00  0.00           H
ATOM   1114 HG23 VAL A  77      59.370  50.570  30.050  1.00  0.00           H
ATOM   1115  C   VAL A  77      57.680  48.760  28.220  1.00  0.00           C
ATOM   1116  O   VAL A  77      57.060  49.150  29.200  1.00  0.00           O
ATOM   1117  N   ALA A  78      57.670  47.470  27.880  1.00  0.00           N
ATOM   1118  HN  ALA A  78      58.220  47.160  27.100  1.00  0.00           H
ATOM   1119  CA  ALA A  78      56.970  46.380  28.490  1.00  0.00           C
ATOM   1120  HA  ALA A  78      55.910  46.580  28.510  1.00  0.00           H
ATOM   1121  CB  ALA A  78      57.280  45.140  27.640  1.00  0.00           C
ATOM   1122  HB1 ALA A  78      56.740  44.260  28.060  1.00  0.00           H
ATOM   1123  HB2 ALA A  78      56.860  45.210  26.620  1.00  0.00           H
ATOM   1124  HB3 ALA A  78      58.340  44.820  27.590  1.00  0.00           H
ATOM   1125  C   ALA A  78      57.380  46.090  29.940  1.00  0.00           C
ATOM   1126  O   ALA A  78      58.570  45.980  30.250  1.00  0.00           O
ATOM   1127  N   GLN A  79      56.470  45.870  30.890  1.00  0.00           N
ATOM   1128  HN  GLN A  79      55.500  45.980  30.720  1.00  0.00           H
ATOM   1129  CA  GLN A  79      56.930  45.500  32.270  1.00  0.00           C
ATOM   1130  HA  GLN A  79      57.980  45.680  32.450  1.00  0.00           H
ATOM   1131  CB  GLN A  79      56.260  46.370  33.330  1.00  0.00           C
ATOM   1132  HB1 GLN A  79      56.540  46.060  34.360  1.00  0.00           H
ATOM   1133  HB2 GLN A  79      55.160  46.190  33.270  1.00  0.00           H
ATOM   1134  CG  GLN A  79      56.530  47.870  33.290  1.00  0.00           C
ATOM   1135  HG1 GLN A  79      56.090  48.250  34.240  1.00  0.00           H
ATOM   1136  HG2 GLN A  79      55.970  48.320  32.440  1.00  0.00           H
ATOM   1137  CD  GLN A  79      57.960  48.400  33.110  1.00  0.00           C
ATOM   1138  OE1 GLN A  79      58.740  48.200  34.070  1.00  0.00           O
ATOM   1139  NE2 GLN A  79      58.380  48.900  31.920  1.00  0.00           N
ATOM   1140 HE21 GLN A  79      57.740  49.070  31.170  1.00  0.00           H
ATOM   1141 HE22 GLN A  79      59.330  49.190  31.890  1.00  0.00           H
ATOM   1142  C   GLN A  79      56.590  44.050  32.510  1.00  0.00           C
ATOM   1143  O   GLN A  79      55.810  43.460  31.770  1.00  0.00           O
ATOM   1144  N   LYS A  80      57.160  43.450  33.620  1.00  0.00           N
ATOM   1145  HN  LYS A  80      57.750  43.970  34.240  1.00  0.00           H
ATOM   1146  CA  LYS A  80      56.710  42.050  34.030  1.00  0.00           C
ATOM   1147  HA  LYS A  80      57.290  41.510  33.300  1.00  0.00           H
ATOM   1148  CB  LYS A  80      57.220  41.520  35.500  1.00  0.00           C
ATOM   1149  HB1 LYS A  80      56.590  40.640  35.750  1.00  0.00           H
ATOM   1150  HB2 LYS A  80      57.120  42.340  36.240  1.00  0.00           H
ATOM   1151  CG  LYS A  80      58.670  41.020  35.630  1.00  0.00           C
ATOM   1152  HG1 LYS A  80      58.660  40.120  34.970  1.00  0.00           H
ATOM   1153  HG2 LYS A  80      58.820  40.650  36.670  1.00  0.00           H
ATOM   1154  CD  LYS A  80      59.790  42.000  35.220  1.00  0.00           C
ATOM   1155  HD1 LYS A  80      59.860  42.420  34.200  1.00  0.00           H
ATOM   1156  HD2 LYS A  80      59.530  42.900  35.820  1.00  0.00           H
ATOM   1157  CE  LYS A  80      61.220  41.460  35.590  1.00  0.00           C
ATOM   1158  HE1 LYS A  80      61.160  41.200  36.670  1.00  0.00           H
ATOM   1159  HE2 LYS A  80      61.880  42.300  35.320  1.00  0.00           H
ATOM   1160  NZ  LYS A  80      61.660  40.350  34.740  1.00  0.00           N
ATOM   1161  HZ1 LYS A  80      62.650  40.080  34.900  1.00  0.00           H
ATOM   1162  HZ2 LYS A  80      61.060  39.540  35.020  1.00  0.00           H
ATOM   1163  HZ3 LYS A  80      61.630  40.640  33.740  1.00  0.00           H
ATOM   1164  C   LYS A  80      55.260  41.630  33.890  1.00  0.00           C
ATOM   1165  O   LYS A  80      54.330  42.450  34.030  1.00  0.00           O
ATOM   1166  N   THR A  81      54.990  40.410  33.550  1.00  0.00           N
ATOM   1167  HN  THR A  81      55.670  39.690  33.470  1.00  0.00           H
ATOM   1168  CA  THR A  81      53.680  39.900  33.110  1.00  0.00           C
ATOM   1169  HA  THR A  81      53.300  40.580  32.370  1.00  0.00           H
ATOM   1170  CB  THR A  81      53.920  38.580  32.590  1.00  0.00           C
ATOM   1171  HB  THR A  81      53.030  37.920  32.510  1.00  0.00           H
ATOM   1172  OG1 THR A  81      54.940  37.940  33.290  1.00  0.00           O
ATOM   1173  HG1 THR A  81      54.960  37.090  32.840  1.00  0.00           H
ATOM   1174  CG2 THR A  81      54.460  38.690  31.110  1.00  0.00           C
ATOM   1175 HG21 THR A  81      54.830  37.710  30.720  1.00  0.00           H
ATOM   1176 HG22 THR A  81      53.720  39.070  30.380  1.00  0.00           H
ATOM   1177 HG23 THR A  81      55.370  39.320  31.140  1.00  0.00           H
ATOM   1178  C   THR A  81      52.570  39.920  34.180  1.00  0.00           C
ATOM   1179  O   THR A  81      51.390  39.850  33.920  1.00  0.00           O
ATOM   1180  N   VAL A  82      52.930  39.840  35.470  1.00  0.00           N
ATOM   1181  HN  VAL A  82      53.900  39.790  35.720  1.00  0.00           H
ATOM   1182  CA  VAL A  82      52.160  39.620  36.640  1.00  0.00           C
ATOM   1183  HA  VAL A  82      51.770  38.620  36.530  1.00  0.00           H
ATOM   1184  CB  VAL A  82      53.100  39.540  37.930  1.00  0.00           C
ATOM   1185  HB  VAL A  82      53.800  40.400  37.930  1.00  0.00           H
ATOM   1186  CG1 VAL A  82      52.260  39.540  39.210  1.00  0.00           C
ATOM   1187 HG11 VAL A  82      51.620  40.450  39.290  1.00  0.00           H
ATOM   1188 HG12 VAL A  82      51.550  38.680  39.180  1.00  0.00           H
ATOM   1189 HG13 VAL A  82      52.920  39.590  40.100  1.00  0.00           H
ATOM   1190  CG2 VAL A  82      54.060  38.310  37.760  1.00  0.00           C
ATOM   1191 HG21 VAL A  82      54.660  38.220  38.690  1.00  0.00           H
ATOM   1192 HG22 VAL A  82      53.490  37.370  37.610  1.00  0.00           H
ATOM   1193 HG23 VAL A  82      54.800  38.420  36.940  1.00  0.00           H
ATOM   1194  C   VAL A  82      50.950  40.600  36.870  1.00  0.00           C
ATOM   1195  O   VAL A  82      51.070  41.860  36.610  1.00  0.00           O
ATOM   1196  N   GLU A  83      49.740  39.990  37.220  1.00  0.00           N
ATOM   1197  HN  GLU A  83      49.540  39.030  37.390  1.00  0.00           H
ATOM   1198  CA  GLU A  83      48.510  40.730  37.460  1.00  0.00           C
ATOM   1199  HA  GLU A  83      48.400  41.310  36.550  1.00  0.00           H
ATOM   1200  CB  GLU A  83      47.370  39.770  37.690  1.00  0.00           C
ATOM   1201  HB1 GLU A  83      46.430  40.290  37.950  1.00  0.00           H
ATOM   1202  HB2 GLU A  83      47.570  39.180  38.600  1.00  0.00           H
ATOM   1203  CG  GLU A  83      47.060  38.910  36.460  1.00  0.00           C
ATOM   1204  HG1 GLU A  83      47.970  38.840  35.830  1.00  0.00           H
ATOM   1205  HG2 GLU A  83      46.230  39.360  35.890  1.00  0.00           H
ATOM   1206  CD  GLU A  83      46.480  37.570  37.010  1.00  0.00           C
ATOM   1207  OE1 GLU A  83      47.330  36.690  37.340  1.00  0.00           O
ATOM   1208  OE2 GLU A  83      45.280  37.420  37.100  1.00  0.00           O
ATOM   1209  C   GLU A  83      48.580  41.680  38.650  1.00  0.00           C
ATOM   1210  O   GLU A  83      48.600  41.150  39.810  1.00  0.00           O
ATOM   1211  N   GLY A  84      48.600  42.970  38.370  1.00  0.00           N
ATOM   1212  HN  GLY A  84      48.490  43.250  37.420  1.00  0.00           H
ATOM   1213  CA  GLY A  84      48.550  44.080  39.290  1.00  0.00           C
ATOM   1214  HA1 GLY A  84      49.510  44.160  39.780  1.00  0.00           H
ATOM   1215  HA2 GLY A  84      48.300  44.990  38.780  1.00  0.00           H
ATOM   1216  C   GLY A  84      47.480  44.000  40.300  1.00  0.00           C
ATOM   1217  O   GLY A  84      46.470  43.270  40.270  1.00  0.00           O
ATOM   1218  N   ALA A  85      47.580  44.910  41.340  1.00  0.00           N
ATOM   1219  HN  ALA A  85      48.430  45.430  41.420  1.00  0.00           H
ATOM   1220  CA  ALA A  85      46.540  45.350  42.220  1.00  0.00           C
ATOM   1221  HA  ALA A  85      46.220  44.460  42.750  1.00  0.00           H
ATOM   1222  CB  ALA A  85      46.920  46.530  43.200  1.00  0.00           C
ATOM   1223  HB1 ALA A  85      47.090  47.470  42.650  1.00  0.00           H
ATOM   1224  HB2 ALA A  85      46.060  46.700  43.880  1.00  0.00           H
ATOM   1225  HB3 ALA A  85      47.710  46.230  43.930  1.00  0.00           H
ATOM   1226  C   ALA A  85      45.340  45.880  41.490  1.00  0.00           C
ATOM   1227  O   ALA A  85      45.480  46.730  40.680  1.00  0.00           O
ATOM   1228  N   GLY A  86      44.120  45.420  41.910  1.00  0.00           N
ATOM   1229  HN  GLY A  86      44.020  44.670  42.560  1.00  0.00           H
ATOM   1230  CA  GLY A  86      42.890  46.060  41.420  1.00  0.00           C
ATOM   1231  HA1 GLY A  86      42.870  45.860  40.360  1.00  0.00           H
ATOM   1232  HA2 GLY A  86      42.000  45.600  41.820  1.00  0.00           H
ATOM   1233  C   GLY A  86      42.690  47.450  41.740  1.00  0.00           C
ATOM   1234  O   GLY A  86      42.950  47.950  42.850  1.00  0.00           O
ATOM   1235  N   SER A  87      42.000  48.110  40.820  1.00  0.00           N
ATOM   1236  HN  SER A  87      41.850  47.780  39.890  1.00  0.00           H
ATOM   1237  CA  SER A  87      41.460  49.380  41.220  1.00  0.00           C
ATOM   1238  HA  SER A  87      42.310  50.010  41.450  1.00  0.00           H
ATOM   1239  CB  SER A  87      40.840  50.230  40.000  1.00  0.00           C
ATOM   1240  HB1 SER A  87      41.630  50.580  39.300  1.00  0.00           H
ATOM   1241  HB2 SER A  87      40.440  51.170  40.430  1.00  0.00           H
ATOM   1242  OG  SER A  87      39.860  49.460  39.330  1.00  0.00           O
ATOM   1243  HG1 SER A  87      40.260  48.690  38.930  1.00  0.00           H
ATOM   1244  C   SER A  87      40.390  49.410  42.330  1.00  0.00           C
ATOM   1245  O   SER A  87      39.620  48.510  42.560  1.00  0.00           O
ATOM   1246  N   ILE A  88      40.340  50.580  42.960  1.00  0.00           N
ATOM   1247  HN  ILE A  88      41.110  51.170  42.720  1.00  0.00           H
ATOM   1248  CA  ILE A  88      39.250  51.120  43.730  1.00  0.00           C
ATOM   1249  HA  ILE A  88      39.580  51.100  44.760  1.00  0.00           H
ATOM   1250  CB  ILE A  88      39.100  52.600  43.580  1.00  0.00           C
ATOM   1251  HB  ILE A  88      40.040  53.100  43.900  1.00  0.00           H
ATOM   1252  CG2 ILE A  88      38.980  52.900  42.040  1.00  0.00           C
ATOM   1253 HG21 ILE A  88      38.680  53.930  41.770  1.00  0.00           H
ATOM   1254 HG22 ILE A  88      39.980  52.680  41.610  1.00  0.00           H
ATOM   1255 HG23 ILE A  88      38.260  52.230  41.510  1.00  0.00           H
ATOM   1256  CG1 ILE A  88      37.900  53.200  44.380  1.00  0.00           C
ATOM   1257 HG11 ILE A  88      36.860  53.050  44.040  1.00  0.00           H
ATOM   1258 HG12 ILE A  88      38.180  54.240  44.120  1.00  0.00           H
ATOM   1259  CD  ILE A  88      38.010  53.030  45.890  1.00  0.00           C
ATOM   1260  HD1 ILE A  88      37.380  53.830  46.340  1.00  0.00           H
ATOM   1261  HD2 ILE A  88      37.810  52.020  46.290  1.00  0.00           H
ATOM   1262  HD3 ILE A  88      39.050  53.220  46.230  1.00  0.00           H
ATOM   1263  C   ILE A  88      37.870  50.350  43.860  1.00  0.00           C
ATOM   1264  O   ILE A  88      37.120  50.280  42.890  1.00  0.00           O
ATOM   1265  N   ALA A  89      37.600  49.650  45.020  1.00  0.00           N
ATOM   1266  HN  ALA A  89      38.250  49.620  45.770  1.00  0.00           H
ATOM   1267  CA  ALA A  89      36.340  48.920  45.170  1.00  0.00           C
ATOM   1268  HA  ALA A  89      36.190  48.270  44.310  1.00  0.00           H
ATOM   1269  CB  ALA A  89      36.580  48.000  46.360  1.00  0.00           C
ATOM   1270  HB1 ALA A  89      36.960  48.530  47.260  1.00  0.00           H
ATOM   1271  HB2 ALA A  89      35.650  47.420  46.560  1.00  0.00           H
ATOM   1272  HB3 ALA A  89      37.410  47.340  46.030  1.00  0.00           H
ATOM   1273  C   ALA A  89      35.100  49.700  45.410  1.00  0.00           C
ATOM   1274  O   ALA A  89      33.950  49.260  45.270  1.00  0.00           O
ATOM   1275  N   ALA A  90      35.210  50.960  45.850  1.00  0.00           N
ATOM   1276  HN  ALA A  90      36.060  51.330  46.220  1.00  0.00           H
ATOM   1277  CA  ALA A  90      34.130  51.960  45.990  1.00  0.00           C
ATOM   1278  HA  ALA A  90      33.220  51.510  46.350  1.00  0.00           H
ATOM   1279  CB  ALA A  90      34.430  53.010  47.150  1.00  0.00           C
ATOM   1280  HB1 ALA A  90      35.230  53.750  46.940  1.00  0.00           H
ATOM   1281  HB2 ALA A  90      33.470  53.490  47.420  1.00  0.00           H
ATOM   1282  HB3 ALA A  90      34.630  52.370  48.040  1.00  0.00           H
ATOM   1283  C   ALA A  90      33.780  52.750  44.670  1.00  0.00           C
ATOM   1284  O   ALA A  90      34.510  52.790  43.680  1.00  0.00           O
ATOM   1285  N   ALA A  91      32.580  53.310  44.590  1.00  0.00           N
ATOM   1286  HN  ALA A  91      32.220  53.520  45.490  1.00  0.00           H
ATOM   1287  CA  ALA A  91      32.130  54.230  43.500  1.00  0.00           C
ATOM   1288  HA  ALA A  91      32.290  53.760  42.540  1.00  0.00           H
ATOM   1289  CB  ALA A  91      30.600  54.580  43.540  1.00  0.00           C
ATOM   1290  HB1 ALA A  91      30.150  55.110  42.670  1.00  0.00           H
ATOM   1291  HB2 ALA A  91      30.110  53.590  43.620  1.00  0.00           H
ATOM   1292  HB3 ALA A  91      30.320  55.200  44.420  1.00  0.00           H
ATOM   1293  C   ALA A  91      32.900  55.560  43.570  1.00  0.00           C
ATOM   1294  O   ALA A  91      33.080  56.180  44.650  1.00  0.00           O
ATOM   1295  N   THR A  92      33.450  56.080  42.470  1.00  0.00           N
ATOM   1296  HN  THR A  92      33.360  55.790  41.520  1.00  0.00           H
ATOM   1297  CA  THR A  92      34.260  57.320  42.480  1.00  0.00           C
ATOM   1298  HA  THR A  92      33.820  57.930  43.260  1.00  0.00           H
ATOM   1299  CB  THR A  92      35.750  57.190  42.830  1.00  0.00           C
ATOM   1300  HB  THR A  92      35.800  56.580  43.750  1.00  0.00           H
ATOM   1301  OG1 THR A  92      36.520  58.400  43.040  1.00  0.00           O
ATOM   1302  HG1 THR A  92      35.910  58.860  43.630  1.00  0.00           H
ATOM   1303  CG2 THR A  92      36.460  56.320  41.720  1.00  0.00           C
ATOM   1304 HG21 THR A  92      37.510  56.290  42.080  1.00  0.00           H
ATOM   1305 HG22 THR A  92      35.950  55.340  41.580  1.00  0.00           H
ATOM   1306 HG23 THR A  92      36.700  56.760  40.730  1.00  0.00           H
ATOM   1307  C   THR A  92      34.120  58.090  41.220  1.00  0.00           C
ATOM   1308  O   THR A  92      34.040  57.440  40.170  1.00  0.00           O
ATOM   1309  N   GLY A  93      34.090  59.430  41.340  1.00  0.00           N
ATOM   1310  HN  GLY A  93      34.180  59.830  42.250  1.00  0.00           H
ATOM   1311  CA  GLY A  93      33.840  60.330  40.310  1.00  0.00           C
ATOM   1312  HA1 GLY A  93      33.390  59.830  39.460  1.00  0.00           H
ATOM   1313  HA2 GLY A  93      33.210  61.150  40.590  1.00  0.00           H
ATOM   1314  C   GLY A  93      35.110  60.920  39.800  1.00  0.00           C
ATOM   1315  O   GLY A  93      35.130  62.000  39.310  1.00  0.00           O
ATOM   1316  N   PHE A  94      36.200  60.090  39.950  1.00  0.00           N
ATOM   1317  HN  PHE A  94      36.040  59.340  40.580  1.00  0.00           H
ATOM   1318  CA  PHE A  94      37.550  60.490  39.520  1.00  0.00           C
ATOM   1319  HA  PHE A  94      37.720  61.540  39.660  1.00  0.00           H
ATOM   1320  CB  PHE A  94      38.600  59.820  40.450  1.00  0.00           C
ATOM   1321  HB1 PHE A  94      38.470  58.730  40.620  1.00  0.00           H
ATOM   1322  HB2 PHE A  94      38.460  60.340  41.420  1.00  0.00           H
ATOM   1323  CG  PHE A  94      40.040  60.020  40.120  1.00  0.00           C
ATOM   1324  CD1 PHE A  94      40.900  59.050  39.670  1.00  0.00           C
ATOM   1325  HD1 PHE A  94      40.430  58.130  39.360  1.00  0.00           H
ATOM   1326  CE1 PHE A  94      42.260  59.480  39.400  1.00  0.00           C
ATOM   1327  HE1 PHE A  94      42.920  58.760  38.940  1.00  0.00           H
ATOM   1328  CZ  PHE A  94      42.750  60.850  39.570  1.00  0.00           C
ATOM   1329  HZ  PHE A  94      43.750  61.130  39.260  1.00  0.00           H
ATOM   1330  CD2 PHE A  94      40.520  61.360  40.330  1.00  0.00           C
ATOM   1331  HD2 PHE A  94      39.740  62.040  40.620  1.00  0.00           H
ATOM   1332  CE2 PHE A  94      41.820  61.840  40.040  1.00  0.00           C
ATOM   1333  HE2 PHE A  94      42.090  62.880  40.120  1.00  0.00           H
ATOM   1334  C   PHE A  94      37.640  60.070  38.070  1.00  0.00           C
ATOM   1335  O   PHE A  94      38.440  60.550  37.330  1.00  0.00           O
ATOM   1336  N   VAL A  95      36.700  59.280  37.580  1.00  0.00           N
ATOM   1337  HN  VAL A  95      35.960  59.040  38.210  1.00  0.00           H
ATOM   1338  CA  VAL A  95      36.520  58.950  36.230  1.00  0.00           C
ATOM   1339  HA  VAL A  95      37.530  59.070  35.880  1.00  0.00           H
ATOM   1340  CB  VAL A  95      36.080  57.520  36.130  1.00  0.00           C
ATOM   1341  HB  VAL A  95      35.020  57.320  36.400  1.00  0.00           H
ATOM   1342  CG1 VAL A  95      36.400  56.990  34.770  1.00  0.00           C
ATOM   1343 HG11 VAL A  95      35.770  57.590  34.080  1.00  0.00           H
ATOM   1344 HG12 VAL A  95      37.490  57.090  34.600  1.00  0.00           H
ATOM   1345 HG13 VAL A  95      36.080  55.920  34.810  1.00  0.00           H
ATOM   1346  CG2 VAL A  95      36.850  56.620  37.090  1.00  0.00           C
ATOM   1347 HG21 VAL A  95      37.940  56.840  37.130  1.00  0.00           H
ATOM   1348 HG22 VAL A  95      36.560  56.730  38.150  1.00  0.00           H
ATOM   1349 HG23 VAL A  95      36.720  55.570  36.760  1.00  0.00           H
ATOM   1350  C   VAL A  95      35.570  59.890  35.520  1.00  0.00           C
ATOM   1351  O   VAL A  95      34.530  60.270  35.980  1.00  0.00           O
ATOM   1352  N   LYS A  96      35.890  60.240  34.280  1.00  0.00           N
ATOM   1353  HN  LYS A  96      36.790  60.010  33.920  1.00  0.00           H
ATOM   1354  CA  LYS A  96      35.170  61.120  33.440  1.00  0.00           C
ATOM   1355  HA  LYS A  96      34.280  61.370  34.000  1.00  0.00           H
ATOM   1356  CB  LYS A  96      36.070  62.330  33.150  1.00  0.00           C
ATOM   1357  HB1 LYS A  96      35.650  62.920  32.310  1.00  0.00           H
ATOM   1358  HB2 LYS A  96      37.060  61.940  32.810  1.00  0.00           H
ATOM   1359  CG  LYS A  96      36.200  63.280  34.380  1.00  0.00           C
ATOM   1360  HG1 LYS A  96      36.530  62.790  35.320  1.00  0.00           H
ATOM   1361  HG2 LYS A  96      35.210  63.680  34.670  1.00  0.00           H
ATOM   1362  CD  LYS A  96      37.170  64.350  34.010  1.00  0.00           C
ATOM   1363  HD1 LYS A  96      37.850  63.960  33.220  1.00  0.00           H
ATOM   1364  HD2 LYS A  96      36.530  65.070  33.450  1.00  0.00           H
ATOM   1365  CE  LYS A  96      37.720  65.280  35.120  1.00  0.00           C
ATOM   1366  HE1 LYS A  96      38.070  66.170  34.560  1.00  0.00           H
ATOM   1367  HE2 LYS A  96      38.490  64.760  35.740  1.00  0.00           H
ATOM   1368  NZ  LYS A  96      36.700  65.730  36.060  1.00  0.00           N
ATOM   1369  HZ1 LYS A  96      36.480  64.980  36.740  1.00  0.00           H
ATOM   1370  HZ2 LYS A  96      36.890  66.670  36.440  1.00  0.00           H
ATOM   1371  HZ3 LYS A  96      35.810  65.820  35.530  1.00  0.00           H
ATOM   1372  C   LYS A  96      34.740  60.470  32.100  1.00  0.00           C
ATOM   1373  O   LYS A  96      35.410  59.690  31.440  1.00  0.00           O
ATOM   1374  N   LYS A  97      33.520  60.840  31.570  1.00  0.00           N
ATOM   1375  HN  LYS A  97      33.020  61.570  32.030  1.00  0.00           H
ATOM   1376  CA  LYS A  97      33.120  60.440  30.280  1.00  0.00           C
ATOM   1377  HA  LYS A  97      33.110  59.360  30.250  1.00  0.00           H
ATOM   1378  CB  LYS A  97      31.650  60.900  30.060  1.00  0.00           C
ATOM   1379  HB1 LYS A  97      31.270  60.470  29.100  1.00  0.00           H
ATOM   1380  HB2 LYS A  97      31.550  62.000  30.010  1.00  0.00           H
ATOM   1381  CG  LYS A  97      30.620  60.400  31.110  1.00  0.00           C
ATOM   1382  HG1 LYS A  97      29.620  60.800  30.830  1.00  0.00           H
ATOM   1383  HG2 LYS A  97      30.850  60.780  32.120  1.00  0.00           H
ATOM   1384  CD  LYS A  97      30.500  58.900  31.060  1.00  0.00           C
ATOM   1385  HD1 LYS A  97      30.290  58.480  30.060  1.00  0.00           H
ATOM   1386  HD2 LYS A  97      31.510  58.570  31.360  1.00  0.00           H
ATOM   1387  CE  LYS A  97      29.460  58.470  32.190  1.00  0.00           C
ATOM   1388  HE1 LYS A  97      28.440  58.820  31.960  1.00  0.00           H
ATOM   1389  HE2 LYS A  97      29.760  58.750  33.220  1.00  0.00           H
ATOM   1390  NZ  LYS A  97      29.450  56.980  32.160  1.00  0.00           N
ATOM   1391  HZ1 LYS A  97      30.410  56.650  32.400  1.00  0.00           H
ATOM   1392  HZ2 LYS A  97      28.710  56.650  32.810  1.00  0.00           H
ATOM   1393  HZ3 LYS A  97      29.160  56.630  31.230  1.00  0.00           H
ATOM   1394  C   LYS A  97      34.010  60.860  29.160  1.00  0.00           C
ATOM   1395  O   LYS A  97      34.740  61.800  29.280  1.00  0.00           O
ATOM   1396  N   ASP A  98      34.050  60.040  28.060  1.00  0.00           N
ATOM   1397  HN  ASP A  98      33.350  59.340  27.940  1.00  0.00           H
ATOM   1398  CA  ASP A  98      35.090  59.990  27.050  1.00  0.00           C
ATOM   1399  HA  ASP A  98      36.010  59.760  27.570  1.00  0.00           H
ATOM   1400  CB  ASP A  98      34.810  58.930  25.880  1.00  0.00           C
ATOM   1401  HB1 ASP A  98      35.470  59.160  25.020  1.00  0.00           H
ATOM   1402  HB2 ASP A  98      33.730  58.920  25.610  1.00  0.00           H
ATOM   1403  CG  ASP A  98      35.210  57.490  26.290  1.00  0.00           C
ATOM   1404  OD1 ASP A  98      35.200  56.650  25.430  1.00  0.00           O
ATOM   1405  OD2 ASP A  98      35.550  57.290  27.460  1.00  0.00           O
ATOM   1406  C   ASP A  98      35.190  61.410  26.430  1.00  0.00           C
ATOM   1407  O   ASP A  98      34.190  62.070  26.120  1.00  0.00           O
ATOM   1408  N   GLN A  99      36.410  61.940  26.270  1.00  0.00           N
ATOM   1409  HN  GLN A  99      37.200  61.350  26.390  1.00  0.00           H
ATOM   1410  CA  GLN A  99      36.710  63.210  25.830  1.00  0.00           C
ATOM   1411  HA  GLN A  99      37.790  63.310  25.770  1.00  0.00           H
ATOM   1412  CB  GLN A  99      36.210  63.540  24.440  1.00  0.00           C
ATOM   1413  HB1 GLN A  99      36.200  64.640  24.270  1.00  0.00           H
ATOM   1414  HB2 GLN A  99      35.160  63.300  24.180  1.00  0.00           H
ATOM   1415  CG  GLN A  99      37.160  62.980  23.310  1.00  0.00           C
ATOM   1416  HG1 GLN A  99      37.940  63.740  23.090  1.00  0.00           H
ATOM   1417  HG2 GLN A  99      36.490  62.900  22.430  1.00  0.00           H
ATOM   1418  CD  GLN A  99      37.790  61.660  23.520  1.00  0.00           C
ATOM   1419  OE1 GLN A  99      37.220  60.650  23.160  1.00  0.00           O
ATOM   1420  NE2 GLN A  99      39.090  61.620  23.910  1.00  0.00           N
ATOM   1421 HE21 GLN A  99      39.510  60.770  24.230  1.00  0.00           H
ATOM   1422 HE22 GLN A  99      39.580  62.490  23.950  1.00  0.00           H
ATOM   1423  C   GLN A  99      36.340  64.170  26.950  1.00  0.00           C
ATOM   1424  O   GLN A  99      35.800  65.270  26.760  1.00  0.00           O
ATOM   1425  N   LEU A 100      36.650  63.850  28.220  1.00  0.00           N
ATOM   1426  HN  LEU A 100      36.990  62.950  28.470  1.00  0.00           H
ATOM   1427  CA  LEU A 100      36.770  64.800  29.340  1.00  0.00           C
ATOM   1428  HA  LEU A 100      36.970  64.210  30.220  1.00  0.00           H
ATOM   1429  CB  LEU A 100      37.920  65.820  29.150  1.00  0.00           C
ATOM   1430  HB1 LEU A 100      38.050  66.480  30.040  1.00  0.00           H
ATOM   1431  HB2 LEU A 100      37.620  66.490  28.320  1.00  0.00           H
ATOM   1432  CG  LEU A 100      39.310  65.210  28.830  1.00  0.00           C
ATOM   1433  HG  LEU A 100      39.160  64.680  27.870  1.00  0.00           H
ATOM   1434  CD1 LEU A 100      40.410  66.280  28.750  1.00  0.00           C
ATOM   1435 HD11 LEU A 100      40.490  66.860  29.700  1.00  0.00           H
ATOM   1436 HD12 LEU A 100      41.350  65.690  28.710  1.00  0.00           H
ATOM   1437 HD13 LEU A 100      40.340  66.960  27.880  1.00  0.00           H
ATOM   1438  CD2 LEU A 100      39.810  64.110  29.870  1.00  0.00           C
ATOM   1439 HD21 LEU A 100      38.990  63.400  30.100  1.00  0.00           H
ATOM   1440 HD22 LEU A 100      40.690  63.550  29.480  1.00  0.00           H
ATOM   1441 HD23 LEU A 100      40.090  64.660  30.780  1.00  0.00           H
ATOM   1442  C   LEU A 100      35.450  65.420  29.650  1.00  0.00           C
ATOM   1443  O   LEU A 100      35.350  66.570  30.040  1.00  0.00           O
ATOM   1444  N   GLY A 101      34.390  64.590  29.470  1.00  0.00           N
ATOM   1445  HN  GLY A 101      34.600  63.630  29.300  1.00  0.00           H
ATOM   1446  CA  GLY A 101      33.010  64.990  29.760  1.00  0.00           C
ATOM   1447  HA1 GLY A 101      32.820  65.980  29.370  1.00  0.00           H
ATOM   1448  HA2 GLY A 101      32.420  64.220  29.270  1.00  0.00           H
ATOM   1449  C   GLY A 101      32.630  65.060  31.230  1.00  0.00           C
ATOM   1450  O   GLY A 101      33.520  65.300  32.080  1.00  0.00           O
ATOM   1451  N   LYS A 102      31.380  64.950  31.610  1.00  0.00           N
ATOM   1452  HN  LYS A 102      30.690  65.010  30.900  1.00  0.00           H
ATOM   1453  CA  LYS A 102      30.890  64.860  32.950  1.00  0.00           C
ATOM   1454  HA  LYS A 102      31.160  65.760  33.490  1.00  0.00           H
ATOM   1455  CB  LYS A 102      29.280  64.700  32.840  1.00  0.00           C
ATOM   1456  HB1 LYS A 102      28.970  65.480  32.120  1.00  0.00           H
ATOM   1457  HB2 LYS A 102      28.790  64.880  33.820  1.00  0.00           H
ATOM   1458  CG  LYS A 102      28.680  63.420  32.240  1.00  0.00           C
ATOM   1459  HG1 LYS A 102      29.250  62.990  31.390  1.00  0.00           H
ATOM   1460  HG2 LYS A 102      27.710  63.730  31.810  1.00  0.00           H
ATOM   1461  CD  LYS A 102      28.440  62.360  33.320  1.00  0.00           C
ATOM   1462  HD1 LYS A 102      28.070  61.470  32.780  1.00  0.00           H
ATOM   1463  HD2 LYS A 102      29.370  62.030  33.820  1.00  0.00           H
ATOM   1464  CE  LYS A 102      27.400  62.650  34.420  1.00  0.00           C
ATOM   1465  HE1 LYS A 102      26.400  62.780  33.970  1.00  0.00           H
ATOM   1466  HE2 LYS A 102      27.590  63.490  35.130  1.00  0.00           H
ATOM   1467  NZ  LYS A 102      27.280  61.440  35.300  1.00  0.00           N
ATOM   1468  HZ1 LYS A 102      26.660  61.680  36.100  1.00  0.00           H
ATOM   1469  HZ2 LYS A 102      26.920  60.570  34.850  1.00  0.00           H
ATOM   1470  HZ3 LYS A 102      28.240  61.280  35.660  1.00  0.00           H
ATOM   1471  C   LYS A 102      31.480  63.710  33.840  1.00  0.00           C
ATOM   1472  O   LYS A 102      31.920  62.670  33.380  1.00  0.00           O
ATOM   1473  N   ASN A 103      31.470  64.000  35.190  1.00  0.00           N
ATOM   1474  HN  ASN A 103      31.170  64.860  35.590  1.00  0.00           H
ATOM   1475  CA  ASN A 103      31.960  63.060  36.160  1.00  0.00           C
ATOM   1476  HA  ASN A 103      32.900  62.710  35.750  1.00  0.00           H
ATOM   1477  CB  ASN A 103      32.170  63.710  37.610  1.00  0.00           C
ATOM   1478  HB1 ASN A 103      32.480  62.900  38.300  1.00  0.00           H
ATOM   1479  HB2 ASN A 103      31.260  64.270  37.930  1.00  0.00           H
ATOM   1480  CG  ASN A 103      33.370  64.650  37.640  1.00  0.00           C
ATOM   1481  OD1 ASN A 103      34.290  64.430  36.870  1.00  0.00           O
ATOM   1482  ND2 ASN A 103      33.300  65.770  38.360  1.00  0.00           N
ATOM   1483 HD21 ASN A 103      33.880  66.580  38.290  1.00  0.00           H
ATOM   1484 HD22 ASN A 103      32.510  65.860  38.970  1.00  0.00           H
ATOM   1485  C   ASN A 103      31.080  61.790  36.340  1.00  0.00           C
ATOM   1486  O   ASN A 103      29.860  61.900  36.390  1.00  0.00           O
ATOM   1487  N   GLU A 104      31.670  60.600  36.500  1.00  0.00           N
ATOM   1488  HN  GLU A 104      32.660  60.610  36.500  1.00  0.00           H
ATOM   1489  CA  GLU A 104      31.080  59.320  37.000  1.00  0.00           C
ATOM   1490  HA  GLU A 104      30.380  59.040  36.230  1.00  0.00           H
ATOM   1491  CB  GLU A 104      32.070  58.120  36.840  1.00  0.00           C
ATOM   1492  HB1 GLU A 104      31.720  57.170  37.290  1.00  0.00           H
ATOM   1493  HB2 GLU A 104      33.100  58.330  37.220  1.00  0.00           H
ATOM   1494  CG  GLU A 104      32.370  57.700  35.360  1.00  0.00           C
ATOM   1495  HG1 GLU A 104      33.210  56.970  35.290  1.00  0.00           H
ATOM   1496  HG2 GLU A 104      32.700  58.600  34.800  1.00  0.00           H
ATOM   1497  CD  GLU A 104      31.340  56.910  34.580  1.00  0.00           C
ATOM   1498  OE1 GLU A 104      30.220  56.620  35.070  1.00  0.00           O
ATOM   1499  OE2 GLU A 104      31.660  56.480  33.430  1.00  0.00           O
ATOM   1500  C   GLU A 104      30.430  59.360  38.340  1.00  0.00           C
ATOM   1501  O   GLU A 104      30.710  60.250  39.210  1.00  0.00           O
ATOM   1502  N   GLU A 105      29.460  58.440  38.600  1.00  0.00           N
ATOM   1503  HN  GLU A 105      28.960  57.870  37.950  1.00  0.00           H
ATOM   1504  CA  GLU A 105      28.890  58.440  39.940  1.00  0.00           C
ATOM   1505  HA  GLU A 105      28.490  59.430  40.100  1.00  0.00           H
ATOM   1506  CB  GLU A 105      27.540  57.640  39.860  1.00  0.00           C
ATOM   1507  HB1 GLU A 105      27.050  57.660  40.860  1.00  0.00           H
ATOM   1508  HB2 GLU A 105      27.730  56.560  39.690  1.00  0.00           H
ATOM   1509  CG  GLU A 105      26.590  58.300  38.870  1.00  0.00           C
ATOM   1510  HG1 GLU A 105      26.980  58.510  37.850  1.00  0.00           H
ATOM   1511  HG2 GLU A 105      26.280  59.280  39.290  1.00  0.00           H
ATOM   1512  CD  GLU A 105      25.330  57.480  38.770  1.00  0.00           C
ATOM   1513  OE1 GLU A 105      24.260  58.100  38.960  1.00  0.00           O
ATOM   1514  OE2 GLU A 105      25.280  56.300  38.430  1.00  0.00           O
ATOM   1515  C   GLU A 105      29.760  58.000  41.070  1.00  0.00           C
ATOM   1516  O   GLU A 105      30.790  57.290  40.940  1.00  0.00           O
ATOM   1517  N   GLY A 106      29.450  58.410  42.370  1.00  0.00           N
ATOM   1518  HN  GLY A 106      28.540  58.790  42.510  1.00  0.00           H
ATOM   1519  CA  GLY A 106      30.300  58.360  43.510  1.00  0.00           C
ATOM   1520  HA1 GLY A 106      29.650  58.380  44.360  1.00  0.00           H
ATOM   1521  HA2 GLY A 106      30.940  57.490  43.460  1.00  0.00           H
ATOM   1522  C   GLY A 106      31.160  59.620  43.580  1.00  0.00           C
ATOM   1523  O   GLY A 106      31.210  60.390  42.620  1.00  0.00           O
ATOM   1524  N   ALA A 107      31.780  59.910  44.750  1.00  0.00           N
ATOM   1525  HN  ALA A 107      31.660  59.390  45.590  1.00  0.00           H
ATOM   1526  CA  ALA A 107      32.630  61.120  45.000  1.00  0.00           C
ATOM   1527  HA  ALA A 107      32.200  61.890  44.370  1.00  0.00           H
ATOM   1528  CB  ALA A 107      32.580  61.590  46.450  1.00  0.00           C
ATOM   1529  HB1 ALA A 107      33.170  62.530  46.520  1.00  0.00           H
ATOM   1530  HB2 ALA A 107      31.610  61.960  46.840  1.00  0.00           H
ATOM   1531  HB3 ALA A 107      33.020  60.820  47.120  1.00  0.00           H
ATOM   1532  C   ALA A 107      34.070  60.940  44.410  1.00  0.00           C
ATOM   1533  O   ALA A 107      34.430  59.760  44.340  1.00  0.00           O
ATOM   1534  N   PRO A 108      34.860  61.790  43.890  1.00  0.00           N
ATOM   1535  CD  PRO A 108      34.460  63.190  43.670  1.00  0.00           C
ATOM   1536  HD1 PRO A 108      33.540  63.100  43.050  1.00  0.00           H
ATOM   1537  HD2 PRO A 108      34.320  63.760  44.610  1.00  0.00           H
ATOM   1538  CA  PRO A 108      36.290  61.550  43.870  1.00  0.00           C
ATOM   1539  HA  PRO A 108      36.490  60.810  43.120  1.00  0.00           H
ATOM   1540  CB  PRO A 108      36.810  63.010  43.550  1.00  0.00           C
ATOM   1541  HB1 PRO A 108      37.700  63.010  42.880  1.00  0.00           H
ATOM   1542  HB2 PRO A 108      37.070  63.520  44.500  1.00  0.00           H
ATOM   1543  CG  PRO A 108      35.630  63.720  42.920  1.00  0.00           C
ATOM   1544  HG1 PRO A 108      35.700  63.510  41.830  1.00  0.00           H
ATOM   1545  HG2 PRO A 108      35.800  64.800  43.080  1.00  0.00           H
ATOM   1546  C   PRO A 108      37.010  60.940  45.110  1.00  0.00           C
ATOM   1547  O   PRO A 108      36.850  61.410  46.200  1.00  0.00           O
ATOM   1548  N   GLN A 109      38.010  60.030  44.910  1.00  0.00           N
ATOM   1549  HN  GLN A 109      38.100  59.660  43.990  1.00  0.00           H
ATOM   1550  CA  GLN A 109      38.980  59.550  45.830  1.00  0.00           C
ATOM   1551  HA  GLN A 109      38.570  59.150  46.750  1.00  0.00           H
ATOM   1552  CB  GLN A 109      39.930  58.500  45.230  1.00  0.00           C
ATOM   1553  HB1 GLN A 109      40.670  58.200  46.010  1.00  0.00           H
ATOM   1554  HB2 GLN A 109      40.480  58.860  44.330  1.00  0.00           H
ATOM   1555  CG  GLN A 109      39.130  57.200  44.920  1.00  0.00           C
ATOM   1556  HG1 GLN A 109      39.820  56.380  44.620  1.00  0.00           H
ATOM   1557  HG2 GLN A 109      38.520  57.390  44.010  1.00  0.00           H
ATOM   1558  CD  GLN A 109      38.290  56.740  46.100  1.00  0.00           C
ATOM   1559  OE1 GLN A 109      37.070  56.870  46.090  1.00  0.00           O
ATOM   1560  NE2 GLN A 109      38.870  56.020  47.030  1.00  0.00           N
ATOM   1561 HE21 GLN A 109      39.870  55.900  47.060  1.00  0.00           H
ATOM   1562 HE22 GLN A 109      38.300  55.670  47.770  1.00  0.00           H
ATOM   1563  C   GLN A 109      39.870  60.710  46.340  1.00  0.00           C
ATOM   1564  O   GLN A 109      40.220  61.620  45.560  1.00  0.00           O
ATOM   1565  N   GLU A 110      40.200  60.730  47.610  1.00  0.00           N
ATOM   1566  HN  GLU A 110      39.790  60.080  48.250  1.00  0.00           H
ATOM   1567  CA  GLU A 110      41.180  61.660  48.260  1.00  0.00           C
ATOM   1568  HA  GLU A 110      41.420  62.410  47.520  1.00  0.00           H
ATOM   1569  CB  GLU A 110      40.400  62.380  49.420  1.00  0.00           C
ATOM   1570  HB1 GLU A 110      41.110  62.540  50.270  1.00  0.00           H
ATOM   1571  HB2 GLU A 110      39.690  61.640  49.850  1.00  0.00           H
ATOM   1572  CG  GLU A 110      39.700  63.700  49.070  1.00  0.00           C
ATOM   1573  HG1 GLU A 110      39.060  63.520  48.170  1.00  0.00           H
ATOM   1574  HG2 GLU A 110      40.470  64.320  48.570  1.00  0.00           H
ATOM   1575  CD  GLU A 110      38.870  64.340  50.190  1.00  0.00           C
ATOM   1576  OE1 GLU A 110      38.090  63.680  50.890  1.00  0.00           O
ATOM   1577  OE2 GLU A 110      38.990  65.590  50.380  1.00  0.00           O
ATOM   1578  C   GLU A 110      42.450  60.970  48.720  1.00  0.00           C
ATOM   1579  O   GLU A 110      43.330  61.440  49.430  1.00  0.00           O
ATOM   1580  N   GLY A 111      42.660  59.670  48.280  1.00  0.00           N
ATOM   1581  HN  GLY A 111      41.920  59.200  47.800  1.00  0.00           H
ATOM   1582  CA  GLY A 111      43.830  58.870  48.500  1.00  0.00           C
ATOM   1583  HA1 GLY A 111      44.300  59.160  49.420  1.00  0.00           H
ATOM   1584  HA2 GLY A 111      43.540  57.830  48.530  1.00  0.00           H
ATOM   1585  C   GLY A 111      44.850  59.010  47.420  1.00  0.00           C
ATOM   1586  O   GLY A 111      45.060  60.000  46.810  1.00  0.00           O
ATOM   1587  N   ILE A 112      45.700  58.040  47.140  1.00  0.00           N
ATOM   1588  HN  ILE A 112      45.560  57.210  47.670  1.00  0.00           H
ATOM   1589  CA  ILE A 112      46.890  58.180  46.300  1.00  0.00           C
ATOM   1590  HA  ILE A 112      47.410  59.120  46.370  1.00  0.00           H
ATOM   1591  CB  ILE A 112      47.890  57.170  46.750  1.00  0.00           C
ATOM   1592  HB  ILE A 112      47.620  56.120  46.530  1.00  0.00           H
ATOM   1593  CG2 ILE A 112      49.200  57.380  45.970  1.00  0.00           C
ATOM   1594 HG21 ILE A 112      49.030  56.910  44.980  1.00  0.00           H
ATOM   1595 HG22 ILE A 112      49.560  58.430  45.950  1.00  0.00           H
ATOM   1596 HG23 ILE A 112      49.990  56.860  46.560  1.00  0.00           H
ATOM   1597  CG1 ILE A 112      48.200  57.270  48.320  1.00  0.00           C
ATOM   1598 HG11 ILE A 112      48.950  56.470  48.520  1.00  0.00           H
ATOM   1599 HG12 ILE A 112      47.320  57.120  48.980  1.00  0.00           H
ATOM   1600  CD  ILE A 112      48.740  58.670  48.730  1.00  0.00           C
ATOM   1601  HD1 ILE A 112      49.100  58.530  49.780  1.00  0.00           H
ATOM   1602  HD2 ILE A 112      49.500  59.130  48.070  1.00  0.00           H
ATOM   1603  HD3 ILE A 112      47.890  59.380  48.790  1.00  0.00           H
ATOM   1604  C   ILE A 112      46.530  57.970  44.920  1.00  0.00           C
ATOM   1605  O   ILE A 112      45.990  56.880  44.540  1.00  0.00           O
ATOM   1606  N   LEU A 113      46.790  58.950  44.040  1.00  0.00           N
ATOM   1607  HN  LEU A 113      47.330  59.750  44.250  1.00  0.00           H
ATOM   1608  CA  LEU A 113      46.310  58.990  42.630  1.00  0.00           C
ATOM   1609  HA  LEU A 113      45.620  58.170  42.540  1.00  0.00           H
ATOM   1610  CB  LEU A 113      45.580  60.340  42.370  1.00  0.00           C
ATOM   1611  HB1 LEU A 113      45.110  60.370  41.370  1.00  0.00           H
ATOM   1612  HB2 LEU A 113      46.280  61.210  42.410  1.00  0.00           H
ATOM   1613  CG  LEU A 113      44.480  60.560  43.370  1.00  0.00           C
ATOM   1614  HG  LEU A 113      44.970  60.570  44.370  1.00  0.00           H
ATOM   1615  CD1 LEU A 113      44.010  61.990  43.160  1.00  0.00           C
ATOM   1616 HD11 LEU A 113      44.870  62.680  43.310  1.00  0.00           H
ATOM   1617 HD12 LEU A 113      43.460  62.130  42.200  1.00  0.00           H
ATOM   1618 HD13 LEU A 113      43.280  62.250  43.960  1.00  0.00           H
ATOM   1619  CD2 LEU A 113      43.270  59.570  43.430  1.00  0.00           C
ATOM   1620 HD21 LEU A 113      43.610  58.550  43.690  1.00  0.00           H
ATOM   1621 HD22 LEU A 113      42.500  60.010  44.100  1.00  0.00           H
ATOM   1622 HD23 LEU A 113      42.780  59.500  42.430  1.00  0.00           H
ATOM   1623  C   LEU A 113      47.450  58.870  41.700  1.00  0.00           C
ATOM   1624  O   LEU A 113      47.270  59.060  40.480  1.00  0.00           O
ATOM   1625  N   GLU A 114      48.680  58.570  42.240  1.00  0.00           N
ATOM   1626  HN  GLU A 114      48.770  58.350  43.200  1.00  0.00           H
ATOM   1627  CA  GLU A 114      49.910  58.460  41.510  1.00  0.00           C
ATOM   1628  HA  GLU A 114      49.940  59.240  40.770  1.00  0.00           H
ATOM   1629  CB  GLU A 114      51.180  58.660  42.290  1.00  0.00           C
ATOM   1630  HB1 GLU A 114      52.050  58.390  41.650  1.00  0.00           H
ATOM   1631  HB2 GLU A 114      51.100  57.990  43.170  1.00  0.00           H
ATOM   1632  CG  GLU A 114      51.430  60.060  42.790  1.00  0.00           C
ATOM   1633  HG1 GLU A 114      50.620  60.440  43.450  1.00  0.00           H
ATOM   1634  HG2 GLU A 114      51.550  60.820  42.000  1.00  0.00           H
ATOM   1635  CD  GLU A 114      52.680  59.990  43.640  1.00  0.00           C
ATOM   1636  OE1 GLU A 114      52.770  60.640  44.750  1.00  0.00           O
ATOM   1637  OE2 GLU A 114      53.700  59.350  43.260  1.00  0.00           O
ATOM   1638  C   GLU A 114      50.150  57.110  40.700  1.00  0.00           C
ATOM   1639  O   GLU A 114      49.680  56.060  41.010  1.00  0.00           O
ATOM   1640  N   ASP A 115      50.850  57.360  39.540  1.00  0.00           N
ATOM   1641  HN  ASP A 115      51.150  58.300  39.370  1.00  0.00           H
ATOM   1642  CA  ASP A 115      51.110  56.370  38.470  1.00  0.00           C
ATOM   1643  HA  ASP A 115      51.400  55.450  38.950  1.00  0.00           H
ATOM   1644  CB  ASP A 115      49.880  56.120  37.530  1.00  0.00           C
ATOM   1645  HB1 ASP A 115      49.780  56.970  36.820  1.00  0.00           H
ATOM   1646  HB2 ASP A 115      49.010  56.130  38.220  1.00  0.00           H
ATOM   1647  CG  ASP A 115      49.970  54.780  36.760  1.00  0.00           C
ATOM   1648  OD1 ASP A 115      51.130  54.200  36.730  1.00  0.00           O
ATOM   1649  OD2 ASP A 115      48.920  54.400  36.270  1.00  0.00           O
ATOM   1650  C   ASP A 115      52.390  56.830  37.760  1.00  0.00           C
ATOM   1651  O   ASP A 115      52.890  57.890  37.990  1.00  0.00           O
ATOM   1652  N   MET A 116      53.010  55.940  36.960  1.00  0.00           N
ATOM   1653  HN  MET A 116      52.580  55.040  36.940  1.00  0.00           H
ATOM   1654  CA  MET A 116      54.280  56.070  36.260  1.00  0.00           C
ATOM   1655  HA  MET A 116      55.090  56.090  36.980  1.00  0.00           H
ATOM   1656  CB  MET A 116      54.500  54.760  35.560  1.00  0.00           C
ATOM   1657  HB1 MET A 116      55.410  54.900  34.940  1.00  0.00           H
ATOM   1658  HB2 MET A 116      53.650  54.460  34.910  1.00  0.00           H
ATOM   1659  CG  MET A 116      54.790  53.610  36.550  1.00  0.00           C
ATOM   1660  HG1 MET A 116      55.030  52.740  35.900  1.00  0.00           H
ATOM   1661  HG2 MET A 116      54.010  53.440  37.320  1.00  0.00           H
ATOM   1662  SD  MET A 116      56.310  53.950  37.520  1.00  0.00           S
ATOM   1663  CE  MET A 116      56.360  52.370  38.450  1.00  0.00           C
ATOM   1664  HE1 MET A 116      55.340  51.990  38.660  1.00  0.00           H
ATOM   1665  HE2 MET A 116      56.910  51.710  37.730  1.00  0.00           H
ATOM   1666  HE3 MET A 116      56.870  52.530  39.420  1.00  0.00           H
ATOM   1667  C   MET A 116      54.340  57.230  35.210  1.00  0.00           C
ATOM   1668  O   MET A 116      53.410  57.510  34.440  1.00  0.00           O
ATOM   1669  N   PRO A 117      55.440  57.910  35.060  1.00  0.00           N
ATOM   1670  CD  PRO A 117      56.670  57.600  35.800  1.00  0.00           C
ATOM   1671  HD1 PRO A 117      56.650  58.090  36.790  1.00  0.00           H
ATOM   1672  HD2 PRO A 117      56.800  56.500  35.930  1.00  0.00           H
ATOM   1673  CA  PRO A 117      55.730  58.540  33.740  1.00  0.00           C
ATOM   1674  HA  PRO A 117      54.960  59.260  33.510  1.00  0.00           H
ATOM   1675  CB  PRO A 117      57.040  59.220  34.100  1.00  0.00           C
ATOM   1676  HB1 PRO A 117      57.000  60.100  34.770  1.00  0.00           H
ATOM   1677  HB2 PRO A 117      57.510  59.570  33.150  1.00  0.00           H
ATOM   1678  CG  PRO A 117      57.810  58.210  34.980  1.00  0.00           C
ATOM   1679  HG1 PRO A 117      58.640  58.680  35.550  1.00  0.00           H
ATOM   1680  HG2 PRO A 117      58.170  57.410  34.300  1.00  0.00           H
ATOM   1681  C   PRO A 117      55.830  57.520  32.530  1.00  0.00           C
ATOM   1682  O   PRO A 117      55.910  56.340  32.770  1.00  0.00           O
ATOM   1683  N   VAL A 118      55.730  57.980  31.290  1.00  0.00           N
ATOM   1684  HN  VAL A 118      55.570  58.920  30.970  1.00  0.00           H
ATOM   1685  CA  VAL A 118      55.980  57.120  30.230  1.00  0.00           C
ATOM   1686  HA  VAL A 118      55.860  56.090  30.500  1.00  0.00           H
ATOM   1687  CB  VAL A 118      55.040  57.330  29.020  1.00  0.00           C
ATOM   1688  HB  VAL A 118      53.990  57.260  29.350  1.00  0.00           H
ATOM   1689  CG1 VAL A 118      55.020  58.650  28.220  1.00  0.00           C
ATOM   1690 HG11 VAL A 118      56.040  58.830  27.840  1.00  0.00           H
ATOM   1691 HG12 VAL A 118      54.260  58.710  27.410  1.00  0.00           H
ATOM   1692 HG13 VAL A 118      54.620  59.400  28.940  1.00  0.00           H
ATOM   1693  CG2 VAL A 118      55.170  56.280  28.000  1.00  0.00           C
ATOM   1694 HG21 VAL A 118      54.300  56.310  27.320  1.00  0.00           H
ATOM   1695 HG22 VAL A 118      56.100  56.310  27.390  1.00  0.00           H
ATOM   1696 HG23 VAL A 118      55.140  55.280  28.500  1.00  0.00           H
ATOM   1697  C   VAL A 118      57.440  57.170  29.810  1.00  0.00           C
ATOM   1698  O   VAL A 118      58.090  58.220  29.650  1.00  0.00           O
ATOM   1699  N   ASP A 119      57.970  55.980  29.510  1.00  0.00           N
ATOM   1700  HN  ASP A 119      57.400  55.160  29.600  1.00  0.00           H
ATOM   1701  CA  ASP A 119      59.280  55.760  29.000  1.00  0.00           C
ATOM   1702  HA  ASP A 119      59.810  56.700  29.000  1.00  0.00           H
ATOM   1703  CB  ASP A 119      59.970  54.660  29.900  1.00  0.00           C
ATOM   1704  HB1 ASP A 119      60.790  54.260  29.280  1.00  0.00           H
ATOM   1705  HB2 ASP A 119      59.220  53.860  30.080  1.00  0.00           H
ATOM   1706  CG  ASP A 119      60.580  55.130  31.230  1.00  0.00           C
ATOM   1707  OD1 ASP A 119      61.040  54.320  32.100  1.00  0.00           O
ATOM   1708  OD2 ASP A 119      60.790  56.350  31.350  1.00  0.00           O
ATOM   1709  C   ASP A 119      59.120  55.250  27.580  1.00  0.00           C
ATOM   1710  O   ASP A 119      58.680  54.120  27.390  1.00  0.00           O
ATOM   1711  N   PRO A 120      59.520  55.950  26.510  1.00  0.00           N
ATOM   1712  CD  PRO A 120      59.750  57.400  26.550  1.00  0.00           C
ATOM   1713  HD1 PRO A 120      59.150  57.840  27.380  1.00  0.00           H
ATOM   1714  HD2 PRO A 120      60.800  57.710  26.720  1.00  0.00           H
ATOM   1715  CA  PRO A 120      59.380  55.510  25.140  1.00  0.00           C
ATOM   1716  HA  PRO A 120      58.380  55.110  25.080  1.00  0.00           H
ATOM   1717  CB  PRO A 120      59.600  56.720  24.210  1.00  0.00           C
ATOM   1718  HB1 PRO A 120      58.830  56.700  23.420  1.00  0.00           H
ATOM   1719  HB2 PRO A 120      60.620  56.910  23.790  1.00  0.00           H
ATOM   1720  CG  PRO A 120      59.320  57.900  25.190  1.00  0.00           C
ATOM   1721  HG1 PRO A 120      58.230  58.080  25.140  1.00  0.00           H
ATOM   1722  HG2 PRO A 120      60.000  58.710  24.840  1.00  0.00           H
ATOM   1723  C   PRO A 120      60.410  54.430  24.770  1.00  0.00           C
ATOM   1724  O   PRO A 120      61.570  54.610  25.050  1.00  0.00           O
ATOM   1725  N   ASP A 121      60.010  53.280  24.110  1.00  0.00           N
ATOM   1726  HN  ASP A 121      59.020  53.160  24.160  1.00  0.00           H
ATOM   1727  CA  ASP A 121      60.830  52.190  23.620  1.00  0.00           C
ATOM   1728  HA  ASP A 121      61.530  51.910  24.400  1.00  0.00           H
ATOM   1729  CB  ASP A 121      59.960  50.940  23.100  1.00  0.00           C
ATOM   1730  HB1 ASP A 121      59.330  51.210  22.220  1.00  0.00           H
ATOM   1731  HB2 ASP A 121      59.320  50.680  23.980  1.00  0.00           H
ATOM   1732  CG  ASP A 121      60.870  49.850  22.700  1.00  0.00           C
ATOM   1733  OD1 ASP A 121      61.770  49.470  23.500  1.00  0.00           O
ATOM   1734  OD2 ASP A 121      60.650  49.310  21.590  1.00  0.00           O
ATOM   1735  C   ASP A 121      61.790  52.810  22.550  1.00  0.00           C
ATOM   1736  O   ASP A 121      61.390  53.330  21.500  1.00  0.00           O
ATOM   1737  N   ASN A 122      63.140  52.730  22.880  1.00  0.00           N
ATOM   1738  HN  ASN A 122      63.410  52.260  23.720  1.00  0.00           H
ATOM   1739  CA  ASN A 122      64.170  53.080  21.950  1.00  0.00           C
ATOM   1740  HA  ASN A 122      63.800  53.080  20.940  1.00  0.00           H
ATOM   1741  CB  ASN A 122      64.660  54.490  22.480  1.00  0.00           C
ATOM   1742  HB1 ASN A 122      64.980  54.260  23.510  1.00  0.00           H
ATOM   1743  HB2 ASN A 122      63.830  55.220  22.450  1.00  0.00           H
ATOM   1744  CG  ASN A 122      65.800  54.970  21.620  1.00  0.00           C
ATOM   1745  OD1 ASN A 122      66.260  54.390  20.610  1.00  0.00           O
ATOM   1746  ND2 ASN A 122      66.370  56.150  22.000  1.00  0.00           N
ATOM   1747 HD21 ASN A 122      67.160  56.310  21.410  1.00  0.00           H
ATOM   1748 HD22 ASN A 122      66.240  56.410  22.960  1.00  0.00           H
ATOM   1749  C   ASN A 122      65.220  52.000  22.110  1.00  0.00           C
ATOM   1750  O   ASN A 122      65.770  51.710  23.170  1.00  0.00           O
ATOM   1751  N   GLU A 123      65.660  51.570  20.900  1.00  0.00           N
ATOM   1752  HN  GLU A 123      65.100  51.800  20.110  1.00  0.00           H
ATOM   1753  CA  GLU A 123      66.900  50.790  20.710  1.00  0.00           C
ATOM   1754  HA  GLU A 123      66.880  49.840  21.230  1.00  0.00           H
ATOM   1755  CB  GLU A 123      67.140  50.290  19.230  1.00  0.00           C
ATOM   1756  HB1 GLU A 123      68.030  49.640  19.290  1.00  0.00           H
ATOM   1757  HB2 GLU A 123      67.180  51.220  18.620  1.00  0.00           H
ATOM   1758  CG  GLU A 123      65.990  49.470  18.740  1.00  0.00           C
ATOM   1759  HG1 GLU A 123      65.110  50.080  18.450  1.00  0.00           H
ATOM   1760  HG2 GLU A 123      65.740  48.750  19.560  1.00  0.00           H
ATOM   1761  CD  GLU A 123      66.240  48.580  17.560  1.00  0.00           C
ATOM   1762  OE1 GLU A 123      67.250  47.820  17.640  1.00  0.00           O
ATOM   1763  OE2 GLU A 123      65.570  48.750  16.510  1.00  0.00           O
ATOM   1764  C   GLU A 123      68.270  51.440  21.220  1.00  0.00           C
ATOM   1765  O   GLU A 123      68.990  50.760  21.910  1.00  0.00           O
ATOM   1766  N   ALA A 124      68.610  52.700  20.990  1.00  0.00           N
ATOM   1767  HN  ALA A 124      68.000  53.330  20.520  1.00  0.00           H
ATOM   1768  CA  ALA A 124      69.920  53.230  21.330  1.00  0.00           C
ATOM   1769  HA  ALA A 124      70.620  52.420  21.420  1.00  0.00           H
ATOM   1770  CB  ALA A 124      70.580  54.000  20.120  1.00  0.00           C
ATOM   1771  HB1 ALA A 124      71.470  54.540  20.520  1.00  0.00           H
ATOM   1772  HB2 ALA A 124      70.920  53.250  19.360  1.00  0.00           H
ATOM   1773  HB3 ALA A 124      69.940  54.750  19.610  1.00  0.00           H
ATOM   1774  C   ALA A 124      70.120  54.110  22.560  1.00  0.00           C
ATOM   1775  O   ALA A 124      69.420  55.070  22.850  1.00  0.00           O
ATOM   1776  N   TYR A 125      71.160  53.730  23.410  1.00  0.00           N
ATOM   1777  HN  TYR A 125      71.790  52.990  23.170  1.00  0.00           H
ATOM   1778  CA  TYR A 125      71.580  54.410  24.580  1.00  0.00           C
ATOM   1779  HA  TYR A 125      70.700  54.420  25.200  1.00  0.00           H
ATOM   1780  CB  TYR A 125      72.680  53.490  25.330  1.00  0.00           C
ATOM   1781  HB1 TYR A 125      73.500  53.410  24.580  1.00  0.00           H
ATOM   1782  HB2 TYR A 125      72.260  52.460  25.380  1.00  0.00           H
ATOM   1783  CG  TYR A 125      73.130  53.950  26.580  1.00  0.00           C
ATOM   1784  CD1 TYR A 125      74.160  54.960  26.630  1.00  0.00           C
ATOM   1785  HD1 TYR A 125      74.560  55.390  25.730  1.00  0.00           H
ATOM   1786  CE1 TYR A 125      74.630  55.390  27.870  1.00  0.00           C
ATOM   1787  HE1 TYR A 125      75.390  56.160  27.950  1.00  0.00           H
ATOM   1788  CZ  TYR A 125      74.070  54.870  29.030  1.00  0.00           C
ATOM   1789  OH  TYR A 125      74.410  55.220  30.270  1.00  0.00           O
ATOM   1790  HH  TYR A 125      75.180  55.770  30.100  1.00  0.00           H
ATOM   1791  CD2 TYR A 125      72.610  53.320  27.760  1.00  0.00           C
ATOM   1792  HD2 TYR A 125      71.820  52.580  27.750  1.00  0.00           H
ATOM   1793  CE2 TYR A 125      73.070  53.820  28.970  1.00  0.00           C
ATOM   1794  HE2 TYR A 125      72.530  53.420  29.810  1.00  0.00           H
ATOM   1795  C   TYR A 125      72.030  55.890  24.240  1.00  0.00           C
ATOM   1796  O   TYR A 125      73.010  56.120  23.560  1.00  0.00           O
ATOM   1797  N   GLU A 126      71.400  56.950  24.760  1.00  0.00           N
ATOM   1798  HN  GLU A 126      70.560  56.750  25.260  1.00  0.00           H
ATOM   1799  CA  GLU A 126      71.810  58.330  24.720  1.00  0.00           C
ATOM   1800  HA  GLU A 126      72.500  58.550  23.910  1.00  0.00           H
ATOM   1801  CB  GLU A 126      70.580  59.240  24.460  1.00  0.00           C
ATOM   1802  HB1 GLU A 126      70.990  60.270  24.580  1.00  0.00           H
ATOM   1803  HB2 GLU A 126      69.860  59.210  25.310  1.00  0.00           H
ATOM   1804  CG  GLU A 126      69.990  59.090  23.080  1.00  0.00           C
ATOM   1805  HG1 GLU A 126      69.140  59.780  22.950  1.00  0.00           H
ATOM   1806  HG2 GLU A 126      69.570  58.060  23.020  1.00  0.00           H
ATOM   1807  CD  GLU A 126      70.910  59.230  21.870  1.00  0.00           C
ATOM   1808  OE1 GLU A 126      72.000  59.890  22.030  1.00  0.00           O
ATOM   1809  OE2 GLU A 126      70.470  58.820  20.730  1.00  0.00           O
ATOM   1810  C   GLU A 126      72.490  58.600  26.050  1.00  0.00           C
ATOM   1811  O   GLU A 126      72.090  58.000  27.100  1.00  0.00           O
ATOM   1812  N   MET A 127      73.520  59.470  26.060  1.00  0.00           N
ATOM   1813  HN  MET A 127      73.730  60.030  25.260  1.00  0.00           H
ATOM   1814  CA  MET A 127      74.230  59.820  27.210  1.00  0.00           C
ATOM   1815  HA  MET A 127      74.640  58.930  27.650  1.00  0.00           H
ATOM   1816  CB  MET A 127      75.470  60.680  26.870  1.00  0.00           C
ATOM   1817  HB1 MET A 127      76.000  60.910  27.820  1.00  0.00           H
ATOM   1818  HB2 MET A 127      75.170  61.620  26.360  1.00  0.00           H
ATOM   1819  CG  MET A 127      76.440  59.960  25.900  1.00  0.00           C
ATOM   1820  HG1 MET A 127      77.200  60.730  25.600  1.00  0.00           H
ATOM   1821  HG2 MET A 127      75.810  59.550  25.090  1.00  0.00           H
ATOM   1822  SD  MET A 127      77.270  58.520  26.630  1.00  0.00           S
ATOM   1823  CE  MET A 127      78.290  59.430  27.780  1.00  0.00           C
ATOM   1824  HE1 MET A 127      77.690  59.900  28.590  1.00  0.00           H
ATOM   1825  HE2 MET A 127      78.880  58.700  28.380  1.00  0.00           H
ATOM   1826  HE3 MET A 127      78.990  60.170  27.350  1.00  0.00           H
ATOM   1827  C   MET A 127      73.450  60.470  28.400  1.00  0.00           C
ATOM   1828  O   MET A 127      72.580  61.280  28.060  1.00  0.00           O
ATOM   1829  N   PRO A 128      73.680  60.190  29.670  1.00  0.00           N
ATOM   1830  CD  PRO A 128      74.560  59.090  30.130  1.00  0.00           C
ATOM   1831  HD1 PRO A 128      74.340  58.120  29.630  1.00  0.00           H
ATOM   1832  HD2 PRO A 128      75.590  59.460  29.960  1.00  0.00           H
ATOM   1833  CA  PRO A 128      73.000  60.880  30.810  1.00  0.00           C
ATOM   1834  HA  PRO A 128      72.010  60.440  30.850  1.00  0.00           H
ATOM   1835  CB  PRO A 128      73.850  60.390  32.010  1.00  0.00           C
ATOM   1836  HB1 PRO A 128      73.270  60.350  32.960  1.00  0.00           H
ATOM   1837  HB2 PRO A 128      74.660  61.120  32.210  1.00  0.00           H
ATOM   1838  CG  PRO A 128      74.420  59.040  31.580  1.00  0.00           C
ATOM   1839  HG1 PRO A 128      73.650  58.270  31.790  1.00  0.00           H
ATOM   1840  HG2 PRO A 128      75.280  58.820  32.240  1.00  0.00           H
ATOM   1841  C   PRO A 128      72.930  62.350  30.610  1.00  0.00           C
ATOM   1842  O   PRO A 128      73.910  63.030  30.320  1.00  0.00           O
ATOM   1843  N   SER A 129      71.710  62.860  30.830  1.00  0.00           N
ATOM   1844  HN  SER A 129      71.010  62.270  31.230  1.00  0.00           H
ATOM   1845  CA  SER A 129      71.350  64.270  30.710  1.00  0.00           C
ATOM   1846  HA  SER A 129      71.730  64.610  29.750  1.00  0.00           H
ATOM   1847  CB  SER A 129      69.830  64.620  30.820  1.00  0.00           C
ATOM   1848  HB1 SER A 129      69.310  63.860  31.450  1.00  0.00           H
ATOM   1849  HB2 SER A 129      69.370  64.500  29.810  1.00  0.00           H
ATOM   1850  OG  SER A 129      69.530  65.930  31.350  1.00  0.00           O
ATOM   1851  HG1 SER A 129      69.370  66.470  30.560  1.00  0.00           H
ATOM   1852  C   SER A 129      72.220  65.200  31.620  1.00  0.00           C
ATOM   1853  O   SER A 129      72.580  64.830  32.740  1.00  0.00           O
ATOM   1854  N   GLU A 130      72.520  66.480  31.200  1.00  0.00           N
ATOM   1855  HN  GLU A 130      72.450  66.740  30.240  1.00  0.00           H
ATOM   1856  CA  GLU A 130      73.380  67.320  31.980  1.00  0.00           C
ATOM   1857  HA  GLU A 130      74.070  66.770  32.600  1.00  0.00           H
ATOM   1858  CB  GLU A 130      74.260  68.220  30.930  1.00  0.00           C
ATOM   1859  HB1 GLU A 130      74.840  68.860  31.630  1.00  0.00           H
ATOM   1860  HB2 GLU A 130      73.480  68.840  30.430  1.00  0.00           H
ATOM   1861  CG  GLU A 130      75.080  67.420  30.000  1.00  0.00           C
ATOM   1862  HG1 GLU A 130      74.520  66.610  29.490  1.00  0.00           H
ATOM   1863  HG2 GLU A 130      75.930  66.970  30.560  1.00  0.00           H
ATOM   1864  CD  GLU A 130      75.690  68.330  28.880  1.00  0.00           C
ATOM   1865  OE1 GLU A 130      76.960  68.290  28.720  1.00  0.00           O
ATOM   1866  OE2 GLU A 130      74.930  69.000  28.170  1.00  0.00           O
ATOM   1867  C   GLU A 130      72.510  68.240  32.880  1.00  0.00           C
ATOM   1868  O   GLU A 130      73.000  68.960  33.770  1.00  0.00           O
ATOM   1869  N   GLU A 131      71.160  68.220  32.700  1.00  0.00           N
ATOM   1870  HN  GLU A 131      70.790  67.550  32.050  1.00  0.00           H
ATOM   1871  CA  GLU A 131      70.270  69.240  33.090  1.00  0.00           C
ATOM   1872  HA  GLU A 131      70.760  70.150  33.380  1.00  0.00           H
ATOM   1873  CB  GLU A 131      69.300  69.660  31.930  1.00  0.00           C
ATOM   1874  HB1 GLU A 131      68.450  70.230  32.350  1.00  0.00           H
ATOM   1875  HB2 GLU A 131      68.840  68.680  31.680  1.00  0.00           H
ATOM   1876  CG  GLU A 131      69.950  70.480  30.720  1.00  0.00           C
ATOM   1877  HG1 GLU A 131      70.730  69.880  30.190  1.00  0.00           H
ATOM   1878  HG2 GLU A 131      70.460  71.400  31.080  1.00  0.00           H
ATOM   1879  CD  GLU A 131      68.920  70.800  29.660  1.00  0.00           C
ATOM   1880  OE1 GLU A 131      68.210  69.930  29.170  1.00  0.00           O
ATOM   1881  OE2 GLU A 131      68.800  72.020  29.360  1.00  0.00           O
ATOM   1882  C   GLU A 131      69.510  68.780  34.300  1.00  0.00           C
ATOM   1883  O   GLU A 131      69.190  67.650  34.480  1.00  0.00           O
ATOM   1884  N   GLY A 132      69.270  69.660  35.260  1.00  0.00           N
ATOM   1885  HN  GLY A 132      69.620  70.590  35.150  1.00  0.00           H
ATOM   1886  CA  GLY A 132      68.640  69.400  36.600  1.00  0.00           C
ATOM   1887  HA1 GLY A 132      69.260  68.630  37.040  1.00  0.00           H
ATOM   1888  HA2 GLY A 132      68.620  70.310  37.180  1.00  0.00           H
ATOM   1889  C   GLY A 132      67.240  68.780  36.630  1.00  0.00           C
ATOM   1890  O   GLY A 132      66.460  68.780  35.670  1.00  0.00           O
ATOM   1891  N   TYR A 133      66.950  68.270  37.800  1.00  0.00           N
ATOM   1892  HN  TYR A 133      67.590  68.330  38.560  1.00  0.00           H
ATOM   1893  CA  TYR A 133      65.630  67.600  38.090  1.00  0.00           C
ATOM   1894  HA  TYR A 133      64.900  68.120  37.490  1.00  0.00           H
ATOM   1895  CB  TYR A 133      65.660  66.110  37.660  1.00  0.00           C
ATOM   1896  HB1 TYR A 133      66.490  65.630  38.220  1.00  0.00           H
ATOM   1897  HB2 TYR A 133      65.820  66.200  36.560  1.00  0.00           H
ATOM   1898  CG  TYR A 133      64.360  65.350  38.020  1.00  0.00           C
ATOM   1899  CD1 TYR A 133      64.380  64.490  39.170  1.00  0.00           C
ATOM   1900  HD1 TYR A 133      65.210  64.510  39.860  1.00  0.00           H
ATOM   1901  CE1 TYR A 133      63.280  63.720  39.500  1.00  0.00           C
ATOM   1902  HE1 TYR A 133      63.170  63.210  40.440  1.00  0.00           H
ATOM   1903  CZ  TYR A 133      62.140  63.750  38.740  1.00  0.00           C
ATOM   1904  OH  TYR A 133      60.960  63.170  39.100  1.00  0.00           O
ATOM   1905  HH  TYR A 133      60.990  63.120  40.060  1.00  0.00           H
ATOM   1906  CD2 TYR A 133      63.210  65.310  37.210  1.00  0.00           C
ATOM   1907  HD2 TYR A 133      63.170  65.920  36.320  1.00  0.00           H
ATOM   1908  CE2 TYR A 133      62.120  64.450  37.530  1.00  0.00           C
ATOM   1909  HE2 TYR A 133      61.250  64.490  36.890  1.00  0.00           H
ATOM   1910  C   TYR A 133      65.210  67.800  39.500  1.00  0.00           C
ATOM   1911  O   TYR A 133      65.990  67.860  40.430  1.00  0.00           O
ATOM   1912  N   GLN A 134      63.870  67.920  39.760  1.00  0.00           N
ATOM   1913  HN  GLN A 134      63.150  67.770  39.080  1.00  0.00           H
ATOM   1914  CA  GLN A 134      63.400  68.140  41.070  1.00  0.00           C
ATOM   1915  HA  GLN A 134      63.700  69.170  41.190  1.00  0.00           H
ATOM   1916  CB  GLN A 134      61.820  68.050  40.980  1.00  0.00           C
ATOM   1917  HB1 GLN A 134      61.630  69.060  40.570  1.00  0.00           H
ATOM   1918  HB2 GLN A 134      61.250  68.060  41.930  1.00  0.00           H
ATOM   1919  CG  GLN A 134      61.260  66.870  40.120  1.00  0.00           C
ATOM   1920  HG1 GLN A 134      61.820  65.940  40.350  1.00  0.00           H
ATOM   1921  HG2 GLN A 134      61.520  67.070  39.060  1.00  0.00           H
ATOM   1922  CD  GLN A 134      59.710  66.630  40.190  1.00  0.00           C
ATOM   1923  OE1 GLN A 134      58.970  66.720  39.170  1.00  0.00           O
ATOM   1924  NE2 GLN A 134      59.280  66.040  41.340  1.00  0.00           N
ATOM   1925 HE21 GLN A 134      59.880  66.030  42.140  1.00  0.00           H
ATOM   1926 HE22 GLN A 134      58.290  65.880  41.370  1.00  0.00           H
ATOM   1927  C   GLN A 134      63.920  67.410  42.290  1.00  0.00           C
ATOM   1928  O   GLN A 134      63.700  66.250  42.350  1.00  0.00           O
ATOM   1929  N   ASP A 135      64.400  68.210  43.260  1.00  0.00           N
ATOM   1930  HN  ASP A 135      64.390  69.210  43.300  1.00  0.00           H
ATOM   1931  CA  ASP A 135      64.940  67.810  44.510  1.00  0.00           C
ATOM   1932  HA  ASP A 135      65.340  66.850  44.250  1.00  0.00           H
ATOM   1933  CB  ASP A 135      65.970  68.820  45.040  1.00  0.00           C
ATOM   1934  HB1 ASP A 135      66.930  68.720  44.480  1.00  0.00           H
ATOM   1935  HB2 ASP A 135      66.300  68.640  46.080  1.00  0.00           H
ATOM   1936  CG  ASP A 135      65.750  70.340  44.860  1.00  0.00           C
ATOM   1937  OD1 ASP A 135      66.390  71.120  45.600  1.00  0.00           O
ATOM   1938  OD2 ASP A 135      64.970  70.770  43.990  1.00  0.00           O
ATOM   1939  C   ASP A 135      63.960  67.520  45.610  1.00  0.00           C
ATOM   1940  O   ASP A 135      62.850  68.070  45.680  1.00  0.00           O
ATOM   1941  N   TYR A 136      64.300  66.570  46.580  1.00  0.00           N
ATOM   1942  HN  TYR A 136      65.180  66.110  46.500  1.00  0.00           H
ATOM   1943  CA  TYR A 136      63.500  66.250  47.700  1.00  0.00           C
ATOM   1944  HA  TYR A 136      62.480  66.390  47.400  1.00  0.00           H
ATOM   1945  CB  TYR A 136      63.500  64.790  48.040  1.00  0.00           C
ATOM   1946  HB1 TYR A 136      64.570  64.550  48.220  1.00  0.00           H
ATOM   1947  HB2 TYR A 136      63.090  64.140  47.240  1.00  0.00           H
ATOM   1948  CG  TYR A 136      62.630  64.490  49.280  1.00  0.00           C
ATOM   1949  CD1 TYR A 136      63.180  63.830  50.390  1.00  0.00           C
ATOM   1950  HD1 TYR A 136      64.250  63.930  50.480  1.00  0.00           H
ATOM   1951  CE1 TYR A 136      62.430  63.290  51.440  1.00  0.00           C
ATOM   1952  HE1 TYR A 136      62.920  62.890  52.310  1.00  0.00           H
ATOM   1953  CZ  TYR A 136      61.010  63.300  51.350  1.00  0.00           C
ATOM   1954  OH  TYR A 136      60.220  62.660  52.360  1.00  0.00           O
ATOM   1955  HH  TYR A 136      59.320  62.610  52.040  1.00  0.00           H
ATOM   1956  CD2 TYR A 136      61.200  64.530  49.240  1.00  0.00           C
ATOM   1957  HD2 TYR A 136      60.750  64.910  48.340  1.00  0.00           H
ATOM   1958  CE2 TYR A 136      60.450  64.000  50.270  1.00  0.00           C
ATOM   1959  HE2 TYR A 136      59.380  63.970  50.120  1.00  0.00           H
ATOM   1960  C   TYR A 136      63.710  67.190  48.910  1.00  0.00           C
ATOM   1961  O   TYR A 136      64.770  67.320  49.530  1.00  0.00           O
ATOM   1962  N   GLU A 137      62.590  67.680  49.440  1.00  0.00           N
ATOM   1963  HN  GLU A 137      61.700  67.570  49.020  1.00  0.00           H
ATOM   1964  CA  GLU A 137      62.590  68.560  50.590  1.00  0.00           C
ATOM   1965  HA  GLU A 137      63.590  68.790  50.910  1.00  0.00           H
ATOM   1966  CB  GLU A 137      61.970  70.000  50.260  1.00  0.00           C
ATOM   1967  HB1 GLU A 137      61.930  70.440  51.280  1.00  0.00           H
ATOM   1968  HB2 GLU A 137      60.970  69.950  49.760  1.00  0.00           H
ATOM   1969  CG  GLU A 137      62.980  70.880  49.460  1.00  0.00           C
ATOM   1970  HG1 GLU A 137      63.350  70.430  48.520  1.00  0.00           H
ATOM   1971  HG2 GLU A 137      63.860  70.930  50.140  1.00  0.00           H
ATOM   1972  CD  GLU A 137      62.500  72.270  49.230  1.00  0.00           C
ATOM   1973  OE1 GLU A 137      61.740  72.830  50.060  1.00  0.00           O
ATOM   1974  OE2 GLU A 137      63.150  72.910  48.360  1.00  0.00           O
ATOM   1975  C   GLU A 137      61.810  67.880  51.710  1.00  0.00           C
ATOM   1976  O   GLU A 137      60.750  67.320  51.450  1.00  0.00           O
ATOM   1977  N   PRO A 138      62.350  67.670  53.000  1.00  0.00           N
ATOM   1978  CD  PRO A 138      63.780  67.850  53.340  1.00  0.00           C
ATOM   1979  HD1 PRO A 138      64.340  67.280  52.570  1.00  0.00           H
ATOM   1980  HD2 PRO A 138      64.050  68.920  53.520  1.00  0.00           H
ATOM   1981  CA  PRO A 138      61.690  66.950  54.090  1.00  0.00           C
ATOM   1982  HA  PRO A 138      61.710  65.900  53.810  1.00  0.00           H
ATOM   1983  CB  PRO A 138      62.590  67.210  55.250  1.00  0.00           C
ATOM   1984  HB1 PRO A 138      62.430  66.480  56.070  1.00  0.00           H
ATOM   1985  HB2 PRO A 138      62.330  68.230  55.590  1.00  0.00           H
ATOM   1986  CG  PRO A 138      63.960  66.980  54.560  1.00  0.00           C
ATOM   1987  HG1 PRO A 138      64.100  65.980  54.120  1.00  0.00           H
ATOM   1988  HG2 PRO A 138      64.720  67.360  55.290  1.00  0.00           H
ATOM   1989  C   PRO A 138      60.210  67.170  54.310  1.00  0.00           C
ATOM   1990  O   PRO A 138      59.720  68.320  54.570  1.00  0.00           O
ATOM   1991  N   GLU A 139      59.410  66.060  54.230  1.00  0.00           N
ATOM   1992  HN  GLU A 139      59.860  65.270  53.840  1.00  0.00           H
ATOM   1993  CA  GLU A 139      57.990  66.090  54.430  1.00  0.00           C
ATOM   1994  HA  GLU A 139      57.600  66.930  53.870  1.00  0.00           H
ATOM   1995  CB  GLU A 139      57.360  64.930  53.710  1.00  0.00           C
ATOM   1996  HB1 GLU A 139      56.260  64.850  53.810  1.00  0.00           H
ATOM   1997  HB2 GLU A 139      57.740  63.940  54.070  1.00  0.00           H
ATOM   1998  CG  GLU A 139      57.520  64.970  52.190  1.00  0.00           C
ATOM   1999  HG1 GLU A 139      58.540  65.180  51.800  1.00  0.00           H
ATOM   2000  HG2 GLU A 139      56.890  65.740  51.710  1.00  0.00           H
ATOM   2001  CD  GLU A 139      56.970  63.600  51.640  1.00  0.00           C
ATOM   2002  OE1 GLU A 139      57.850  62.720  51.410  1.00  0.00           O
ATOM   2003  OE2 GLU A 139      55.750  63.510  51.560  1.00  0.00           O
ATOM   2004  C   GLU A 139      57.400  66.320  55.790  1.00  0.00           C
ATOM   2005  O   GLU A 139      57.710  65.710  56.790  1.00  0.00           O
ATOM   2006  N   ALA A 140      56.490  67.340  55.820  1.00  0.00           N
ATOM   2007  HN  ALA A 140      56.230  67.820  54.980  1.00  0.00           H
ATOM   2008  CA  ALA A 140      55.910  67.900  57.010  1.00  0.00           C
ATOM   2009  HA  ALA A 140      56.450  67.490  57.850  1.00  0.00           H
ATOM   2010  CB  ALA A 140      56.070  69.380  56.970  1.00  0.00           C
ATOM   2011  HB1 ALA A 140      55.410  69.740  56.150  1.00  0.00           H
ATOM   2012  HB2 ALA A 140      55.700  69.780  57.940  1.00  0.00           H
ATOM   2013  HB3 ALA A 140      57.120  69.640  56.720  1.00  0.00           H
ATOM   2014  C   ALA A 140      54.400  67.560  57.130  1.00  0.00           C
ATOM   2015  OT1 ALA A 140      53.650  67.540  56.130  1.00  0.00           O
ATOM   2016  OT2 ALA A 140      54.090  67.190  58.330  1.00  0.00           O
ATOM   2017  N   MET B   1      49.020  67.340  38.080  1.00  0.00           N
ATOM   2018  H1  MET B   1      49.330  67.180  39.060  1.00  0.00           H
ATOM   2019  H2  MET B   1      49.810  67.210  37.410  1.00  0.00           H
ATOM   2020  H3  MET B   1      48.730  68.340  37.970  1.00  0.00           H
ATOM   2021  CA  MET B   1      47.920  66.490  37.730  1.00  0.00           C
ATOM   2022  HA  MET B   1      48.140  65.510  38.130  1.00  0.00           H
ATOM   2023  CB  MET B   1      46.510  66.950  38.320  1.00  0.00           C
ATOM   2024  HB1 MET B   1      46.270  68.000  38.050  1.00  0.00           H
ATOM   2025  HB2 MET B   1      46.580  67.010  39.430  1.00  0.00           H
ATOM   2026  CG  MET B   1      45.320  65.980  38.050  1.00  0.00           C
ATOM   2027  HG1 MET B   1      45.000  66.040  36.990  1.00  0.00           H
ATOM   2028  HG2 MET B   1      44.480  66.410  38.650  1.00  0.00           H
ATOM   2029  SD  MET B   1      45.570  64.280  38.680  1.00  0.00           S
ATOM   2030  CE  MET B   1      45.160  64.670  40.410  1.00  0.00           C
ATOM   2031  HE1 MET B   1      45.960  65.270  40.890  1.00  0.00           H
ATOM   2032  HE2 MET B   1      44.160  65.140  40.530  1.00  0.00           H
ATOM   2033  HE3 MET B   1      45.150  63.740  41.030  1.00  0.00           H
ATOM   2034  C   MET B   1      47.750  66.360  36.210  1.00  0.00           C
ATOM   2035  O   MET B   1      47.260  67.240  35.560  1.00  0.00           O
ATOM   2036  N   ASP B   2      48.170  65.210  35.590  1.00  0.00           N
ATOM   2037  HN  ASP B   2      48.400  64.430  36.170  1.00  0.00           H
ATOM   2038  CA  ASP B   2      48.290  65.010  34.120  1.00  0.00           C
ATOM   2039  HA  ASP B   2      48.480  65.940  33.600  1.00  0.00           H
ATOM   2040  CB  ASP B   2      49.480  64.010  33.830  1.00  0.00           C
ATOM   2041  HB1 ASP B   2      49.550  63.820  32.740  1.00  0.00           H
ATOM   2042  HB2 ASP B   2      49.400  63.110  34.470  1.00  0.00           H
ATOM   2043  CG  ASP B   2      50.800  64.710  34.110  1.00  0.00           C
ATOM   2044  OD1 ASP B   2      51.870  64.090  34.030  1.00  0.00           O
ATOM   2045  OD2 ASP B   2      50.810  65.930  34.340  1.00  0.00           O
ATOM   2046  C   ASP B   2      47.010  64.350  33.640  1.00  0.00           C
ATOM   2047  O   ASP B   2      46.620  63.240  34.080  1.00  0.00           O
ATOM   2048  N   VAL B   3      46.350  64.920  32.690  1.00  0.00           N
ATOM   2049  HN  VAL B   3      46.630  65.820  32.340  1.00  0.00           H
ATOM   2050  CA  VAL B   3      45.150  64.380  31.950  1.00  0.00           C
ATOM   2051  HA  VAL B   3      44.580  63.730  32.600  1.00  0.00           H
ATOM   2052  CB  VAL B   3      44.180  65.540  31.780  1.00  0.00           C
ATOM   2053  HB  VAL B   3      44.460  66.250  30.970  1.00  0.00           H
ATOM   2054  CG1 VAL B   3      42.910  64.860  31.180  1.00  0.00           C
ATOM   2055 HG11 VAL B   3      42.430  64.140  31.880  1.00  0.00           H
ATOM   2056 HG12 VAL B   3      42.240  65.730  31.050  1.00  0.00           H
ATOM   2057 HG13 VAL B   3      43.050  64.570  30.110  1.00  0.00           H
ATOM   2058  CG2 VAL B   3      43.900  66.380  32.980  1.00  0.00           C
ATOM   2059 HG21 VAL B   3      43.580  65.740  33.830  1.00  0.00           H
ATOM   2060 HG22 VAL B   3      44.800  66.940  33.300  1.00  0.00           H
ATOM   2061 HG23 VAL B   3      43.020  67.040  32.820  1.00  0.00           H
ATOM   2062  C   VAL B   3      45.600  63.740  30.610  1.00  0.00           C
ATOM   2063  O   VAL B   3      44.910  62.930  30.060  1.00  0.00           O
ATOM   2064  N   PHE B   4      46.770  64.070  30.090  1.00  0.00           N
ATOM   2065  HN  PHE B   4      47.340  64.780  30.500  1.00  0.00           H
ATOM   2066  CA  PHE B   4      47.460  63.420  28.940  1.00  0.00           C
ATOM   2067  HA  PHE B   4      46.990  62.540  28.520  1.00  0.00           H
ATOM   2068  CB  PHE B   4      47.670  64.430  27.800  1.00  0.00           C
ATOM   2069  HB1 PHE B   4      48.310  64.040  26.980  1.00  0.00           H
ATOM   2070  HB2 PHE B   4      48.240  65.320  28.140  1.00  0.00           H
ATOM   2071  CG  PHE B   4      46.200  64.770  27.380  1.00  0.00           C
ATOM   2072  CD1 PHE B   4      45.520  65.890  27.850  1.00  0.00           C
ATOM   2073  HD1 PHE B   4      46.010  66.580  28.530  1.00  0.00           H
ATOM   2074  CE1 PHE B   4      44.180  66.050  27.600  1.00  0.00           C
ATOM   2075  HE1 PHE B   4      43.670  66.910  28.010  1.00  0.00           H
ATOM   2076  CZ  PHE B   4      43.510  65.120  26.860  1.00  0.00           C
ATOM   2077  HZ  PHE B   4      42.440  65.140  26.700  1.00  0.00           H
ATOM   2078  CD2 PHE B   4      45.540  63.880  26.540  1.00  0.00           C
ATOM   2079  HD2 PHE B   4      46.070  63.060  26.070  1.00  0.00           H
ATOM   2080  CE2 PHE B   4      44.180  64.020  26.310  1.00  0.00           C
ATOM   2081  HE2 PHE B   4      43.730  63.280  25.670  1.00  0.00           H
ATOM   2082  C   PHE B   4      48.830  62.920  29.370  1.00  0.00           C
ATOM   2083  O   PHE B   4      49.540  63.550  30.170  1.00  0.00           O
ATOM   2084  N   MET B   5      49.270  61.730  28.830  1.00  0.00           N
ATOM   2085  HN  MET B   5      48.620  61.120  28.390  1.00  0.00           H
ATOM   2086  CA  MET B   5      50.560  61.220  29.220  1.00  0.00           C
ATOM   2087  HA  MET B   5      50.490  61.100  30.290  1.00  0.00           H
ATOM   2088  CB  MET B   5      50.850  59.800  28.780  1.00  0.00           C
ATOM   2089  HB1 MET B   5      51.880  59.420  28.910  1.00  0.00           H
ATOM   2090  HB2 MET B   5      50.610  59.680  27.710  1.00  0.00           H
ATOM   2091  CG  MET B   5      49.960  58.740  29.540  1.00  0.00           C
ATOM   2092  HG1 MET B   5      49.290  59.380  30.150  1.00  0.00           H
ATOM   2093  HG2 MET B   5      50.700  58.290  30.240  1.00  0.00           H
ATOM   2094  SD  MET B   5      48.970  57.520  28.610  1.00  0.00           S
ATOM   2095  CE  MET B   5      49.800  55.940  28.970  1.00  0.00           C
ATOM   2096  HE1 MET B   5      49.340  55.100  28.410  1.00  0.00           H
ATOM   2097  HE2 MET B   5      50.840  56.090  28.600  1.00  0.00           H
ATOM   2098  HE3 MET B   5      49.830  55.800  30.070  1.00  0.00           H
ATOM   2099  C   MET B   5      51.810  62.160  28.940  1.00  0.00           C
ATOM   2100  O   MET B   5      51.770  63.050  28.100  1.00  0.00           O
ATOM   2101  N   LYS B   6      52.940  62.010  29.690  1.00  0.00           N
ATOM   2102  HN  LYS B   6      53.050  61.310  30.390  1.00  0.00           H
ATOM   2103  CA  LYS B   6      54.140  62.780  29.480  1.00  0.00           C
ATOM   2104  HA  LYS B   6      54.360  62.680  28.420  1.00  0.00           H
ATOM   2105  CB  LYS B   6      54.120  64.300  29.760  1.00  0.00           C
ATOM   2106  HB1 LYS B   6      53.540  64.840  28.990  1.00  0.00           H
ATOM   2107  HB2 LYS B   6      55.170  64.670  29.670  1.00  0.00           H
ATOM   2108  CG  LYS B   6      53.530  64.810  31.110  1.00  0.00           C
ATOM   2109  HG1 LYS B   6      53.940  64.200  31.940  1.00  0.00           H
ATOM   2110  HG2 LYS B   6      52.430  64.750  31.010  1.00  0.00           H
ATOM   2111  CD  LYS B   6      53.830  66.330  31.250  1.00  0.00           C
ATOM   2112  HD1 LYS B   6      54.930  66.460  31.110  1.00  0.00           H
ATOM   2113  HD2 LYS B   6      53.420  66.820  30.340  1.00  0.00           H
ATOM   2114  CE  LYS B   6      53.310  67.020  32.470  1.00  0.00           C
ATOM   2115  HE1 LYS B   6      52.230  67.180  32.260  1.00  0.00           H
ATOM   2116  HE2 LYS B   6      53.690  68.050  32.640  1.00  0.00           H
ATOM   2117  NZ  LYS B   6      53.580  66.280  33.690  1.00  0.00           N
ATOM   2118  HZ1 LYS B   6      52.890  65.520  33.830  1.00  0.00           H
ATOM   2119  HZ2 LYS B   6      54.530  65.890  33.760  1.00  0.00           H
ATOM   2120  HZ3 LYS B   6      53.480  66.940  34.480  1.00  0.00           H
ATOM   2121  C   LYS B   6      55.360  61.970  30.100  1.00  0.00           C
ATOM   2122  O   LYS B   6      55.080  61.160  30.970  1.00  0.00           O
ATOM   2123  N   GLY B   7      56.630  62.210  29.710  1.00  0.00           N
ATOM   2124  HN  GLY B   7      56.570  62.500  28.760  1.00  0.00           H
ATOM   2125  CA  GLY B   7      57.850  62.100  30.500  1.00  0.00           C
ATOM   2126  HA1 GLY B   7      57.760  61.130  30.970  1.00  0.00           H
ATOM   2127  HA2 GLY B   7      58.660  62.030  29.790  1.00  0.00           H
ATOM   2128  C   GLY B   7      58.080  63.200  31.520  1.00  0.00           C
ATOM   2129  O   GLY B   7      57.160  63.940  31.810  1.00  0.00           O
ATOM   2130  N   LEU B   8      59.390  63.350  31.940  1.00  0.00           N
ATOM   2131  HN  LEU B   8      60.000  62.700  31.510  1.00  0.00           H
ATOM   2132  CA  LEU B   8      59.790  64.240  33.020  1.00  0.00           C
ATOM   2133  HA  LEU B   8      59.030  64.410  33.770  1.00  0.00           H
ATOM   2134  CB  LEU B   8      61.120  63.730  33.660  1.00  0.00           C
ATOM   2135  HB1 LEU B   8      61.260  64.340  34.570  1.00  0.00           H
ATOM   2136  HB2 LEU B   8      62.040  63.920  33.060  1.00  0.00           H
ATOM   2137  CG  LEU B   8      61.150  62.170  34.030  1.00  0.00           C
ATOM   2138  HG  LEU B   8      61.150  61.620  33.060  1.00  0.00           H
ATOM   2139  CD1 LEU B   8      62.490  61.800  34.710  1.00  0.00           C
ATOM   2140 HD11 LEU B   8      63.410  61.940  34.110  1.00  0.00           H
ATOM   2141 HD12 LEU B   8      62.630  62.480  35.590  1.00  0.00           H
ATOM   2142 HD13 LEU B   8      62.420  60.750  35.060  1.00  0.00           H
ATOM   2143  CD2 LEU B   8      59.940  61.720  34.850  1.00  0.00           C
ATOM   2144 HD21 LEU B   8      59.710  62.430  35.670  1.00  0.00           H
ATOM   2145 HD22 LEU B   8      59.030  61.620  34.230  1.00  0.00           H
ATOM   2146 HD23 LEU B   8      60.190  60.720  35.260  1.00  0.00           H
ATOM   2147  C   LEU B   8      60.010  65.540  32.340  1.00  0.00           C
ATOM   2148  O   LEU B   8      60.640  65.560  31.280  1.00  0.00           O
ATOM   2149  N   SER B   9      59.380  66.630  32.830  1.00  0.00           N
ATOM   2150  HN  SER B   9      59.060  66.470  33.760  1.00  0.00           H
ATOM   2151  CA  SER B   9      59.390  67.950  32.150  1.00  0.00           C
ATOM   2152  HA  SER B   9      59.200  67.670  31.130  1.00  0.00           H
ATOM   2153  CB  SER B   9      58.280  68.920  32.690  1.00  0.00           C
ATOM   2154  HB1 SER B   9      58.330  69.890  32.160  1.00  0.00           H
ATOM   2155  HB2 SER B   9      58.400  68.950  33.800  1.00  0.00           H
ATOM   2156  OG  SER B   9      57.040  68.400  32.330  1.00  0.00           O
ATOM   2157  HG1 SER B   9      56.560  69.150  31.970  1.00  0.00           H
ATOM   2158  C   SER B   9      60.720  68.640  32.100  1.00  0.00           C
ATOM   2159  O   SER B   9      61.630  68.390  32.870  1.00  0.00           O
ATOM   2160  N   LYS B  10      61.060  69.480  31.100  1.00  0.00           N
ATOM   2161  HN  LYS B  10      60.480  69.440  30.290  1.00  0.00           H
ATOM   2162  CA  LYS B  10      62.350  70.170  30.980  1.00  0.00           C
ATOM   2163  HA  LYS B  10      63.060  69.390  30.750  1.00  0.00           H
ATOM   2164  CB  LYS B  10      62.350  71.140  29.800  1.00  0.00           C
ATOM   2165  HB1 LYS B  10      63.360  71.580  29.650  1.00  0.00           H
ATOM   2166  HB2 LYS B  10      61.640  71.980  29.990  1.00  0.00           H
ATOM   2167  CG  LYS B  10      61.940  70.530  28.430  1.00  0.00           C
ATOM   2168  HG1 LYS B  10      62.050  71.350  27.690  1.00  0.00           H
ATOM   2169  HG2 LYS B  10      60.840  70.440  28.490  1.00  0.00           H
ATOM   2170  CD  LYS B  10      62.800  69.300  28.090  1.00  0.00           C
ATOM   2171  HD1 LYS B  10      63.840  69.560  28.370  1.00  0.00           H
ATOM   2172  HD2 LYS B  10      62.470  68.480  28.760  1.00  0.00           H
ATOM   2173  CE  LYS B  10      62.670  68.800  26.640  1.00  0.00           C
ATOM   2174  HE1 LYS B  10      61.690  68.360  26.350  1.00  0.00           H
ATOM   2175  HE2 LYS B  10      63.410  67.970  26.570  1.00  0.00           H
ATOM   2176  NZ  LYS B  10      63.040  69.790  25.620  1.00  0.00           N
ATOM   2177  HZ1 LYS B  10      63.600  69.290  24.900  1.00  0.00           H
ATOM   2178  HZ2 LYS B  10      62.100  70.080  25.300  1.00  0.00           H
ATOM   2179  HZ3 LYS B  10      63.640  70.570  25.960  1.00  0.00           H
ATOM   2180  C   LYS B  10      62.750  70.960  32.150  1.00  0.00           C
ATOM   2181  O   LYS B  10      61.920  71.380  32.930  1.00  0.00           O
ATOM   2182  N   ALA B  11      64.050  71.310  32.250  1.00  0.00           N
ATOM   2183  HN  ALA B  11      64.790  71.010  31.650  1.00  0.00           H
ATOM   2184  CA  ALA B  11      64.570  71.950  33.400  1.00  0.00           C
ATOM   2185  HA  ALA B  11      64.030  71.520  34.230  1.00  0.00           H
ATOM   2186  CB  ALA B  11      66.040  71.560  33.570  1.00  0.00           C
ATOM   2187  HB1 ALA B  11      66.200  70.470  33.450  1.00  0.00           H
ATOM   2188  HB2 ALA B  11      66.670  72.020  32.780  1.00  0.00           H
ATOM   2189  HB3 ALA B  11      66.410  71.790  34.590  1.00  0.00           H
ATOM   2190  C   ALA B  11      64.330  73.440  33.450  1.00  0.00           C
ATOM   2191  O   ALA B  11      64.520  74.100  32.380  1.00  0.00           O
ATOM   2192  N   LYS B  12      63.970  74.120  34.570  1.00  0.00           N
ATOM   2193  HN  LYS B  12      63.540  73.630  35.320  1.00  0.00           H
ATOM   2194  CA  LYS B  12      63.720  75.510  34.670  1.00  0.00           C
ATOM   2195  HA  LYS B  12      63.000  75.740  33.890  1.00  0.00           H
ATOM   2196  CB  LYS B  12      63.110  75.930  36.040  1.00  0.00           C
ATOM   2197  HB1 LYS B  12      62.010  75.760  36.010  1.00  0.00           H
ATOM   2198  HB2 LYS B  12      63.230  77.020  36.160  1.00  0.00           H
ATOM   2199  CG  LYS B  12      63.690  75.340  37.310  1.00  0.00           C
ATOM   2200  HG1 LYS B  12      64.800  75.310  37.290  1.00  0.00           H
ATOM   2201  HG2 LYS B  12      63.360  74.290  37.470  1.00  0.00           H
ATOM   2202  CD  LYS B  12      63.280  76.180  38.570  1.00  0.00           C
ATOM   2203  HD1 LYS B  12      63.550  77.230  38.350  1.00  0.00           H
ATOM   2204  HD2 LYS B  12      62.170  76.250  38.680  1.00  0.00           H
ATOM   2205  CE  LYS B  12      63.880  75.710  39.860  1.00  0.00           C
ATOM   2206  HE1 LYS B  12      64.930  75.360  39.800  1.00  0.00           H
ATOM   2207  HE2 LYS B  12      63.150  75.010  40.340  1.00  0.00           H
ATOM   2208  NZ  LYS B  12      63.900  76.890  40.840  1.00  0.00           N
ATOM   2209  HZ1 LYS B  12      64.520  77.600  40.400  1.00  0.00           H
ATOM   2210  HZ2 LYS B  12      62.950  77.290  41.000  1.00  0.00           H
ATOM   2211  HZ3 LYS B  12      64.210  76.480  41.740  1.00  0.00           H
ATOM   2212  C   LYS B  12      65.030  76.260  34.410  1.00  0.00           C
ATOM   2213  O   LYS B  12      65.030  77.320  33.760  1.00  0.00           O
ATOM   2214  N   GLU B  13      66.100  75.790  35.090  1.00  0.00           N
ATOM   2215  HN  GLU B  13      66.030  74.980  35.670  1.00  0.00           H
ATOM   2216  CA  GLU B  13      67.350  76.510  35.190  1.00  0.00           C
ATOM   2217  HA  GLU B  13      67.230  77.480  34.730  1.00  0.00           H
ATOM   2218  CB  GLU B  13      67.850  76.830  36.590  1.00  0.00           C
ATOM   2219  HB1 GLU B  13      68.820  77.380  36.710  1.00  0.00           H
ATOM   2220  HB2 GLU B  13      67.910  75.920  37.220  1.00  0.00           H
ATOM   2221  CG  GLU B  13      66.810  77.680  37.450  1.00  0.00           C
ATOM   2222  HG1 GLU B  13      65.820  77.400  37.030  1.00  0.00           H
ATOM   2223  HG2 GLU B  13      66.960  78.740  37.130  1.00  0.00           H
ATOM   2224  CD  GLU B  13      66.980  77.680  39.000  1.00  0.00           C
ATOM   2225  OE1 GLU B  13      66.040  78.150  39.670  1.00  0.00           O
ATOM   2226  OE2 GLU B  13      67.960  77.140  39.480  1.00  0.00           O
ATOM   2227  C   GLU B  13      68.440  75.810  34.420  1.00  0.00           C
ATOM   2228  O   GLU B  13      69.610  76.130  34.570  1.00  0.00           O
ATOM   2229  N   GLY B  14      68.080  74.760  33.570  1.00  0.00           N
ATOM   2230  HN  GLY B  14      67.140  74.410  33.630  1.00  0.00           H
ATOM   2231  CA  GLY B  14      68.980  74.090  32.700  1.00  0.00           C
ATOM   2232  HA1 GLY B  14      68.280  73.440  32.190  1.00  0.00           H
ATOM   2233  HA2 GLY B  14      69.520  74.770  32.060  1.00  0.00           H
ATOM   2234  C   GLY B  14      70.060  73.160  33.410  1.00  0.00           C
ATOM   2235  O   GLY B  14      69.700  72.440  34.300  1.00  0.00           O
ATOM   2236  N   VAL B  15      71.340  73.180  33.000  1.00  0.00           N
ATOM   2237  HN  VAL B  15      71.530  73.850  32.290  1.00  0.00           H
ATOM   2238  CA  VAL B  15      72.540  72.400  33.580  1.00  0.00           C
ATOM   2239  HA  VAL B  15      72.330  71.370  33.350  1.00  0.00           H
ATOM   2240  CB  VAL B  15      73.780  72.690  32.660  1.00  0.00           C
ATOM   2241  HB  VAL B  15      73.840  73.760  32.390  1.00  0.00           H
ATOM   2242  CG1 VAL B  15      75.140  72.380  33.290  1.00  0.00           C
ATOM   2243 HG11 VAL B  15      75.190  71.280  33.490  1.00  0.00           H
ATOM   2244 HG12 VAL B  15      76.050  72.760  32.790  1.00  0.00           H
ATOM   2245 HG13 VAL B  15      75.280  72.930  34.240  1.00  0.00           H
ATOM   2246  CG2 VAL B  15      73.760  71.960  31.270  1.00  0.00           C
ATOM   2247 HG21 VAL B  15      73.770  70.850  31.340  1.00  0.00           H
ATOM   2248 HG22 VAL B  15      72.830  72.240  30.730  1.00  0.00           H
ATOM   2249 HG23 VAL B  15      74.620  72.380  30.720  1.00  0.00           H
ATOM   2250  C   VAL B  15      72.760  72.600  35.050  1.00  0.00           C
ATOM   2251  O   VAL B  15      72.620  73.710  35.520  1.00  0.00           O
ATOM   2252  N   VAL B  16      73.050  71.490  35.800  1.00  0.00           N
ATOM   2253  HN  VAL B  16      73.060  70.600  35.350  1.00  0.00           H
ATOM   2254  CA  VAL B  16      73.270  71.430  37.210  1.00  0.00           C
ATOM   2255  HA  VAL B  16      72.330  71.800  37.590  1.00  0.00           H
ATOM   2256  CB  VAL B  16      73.510  70.090  37.810  1.00  0.00           C
ATOM   2257  HB  VAL B  16      73.500  70.310  38.900  1.00  0.00           H
ATOM   2258  CG1 VAL B  16      72.400  69.050  37.510  1.00  0.00           C
ATOM   2259 HG11 VAL B  16      72.650  68.110  38.050  1.00  0.00           H
ATOM   2260 HG12 VAL B  16      71.390  69.390  37.820  1.00  0.00           H
ATOM   2261 HG13 VAL B  16      72.310  68.770  36.440  1.00  0.00           H
ATOM   2262  CG2 VAL B  16      74.900  69.460  37.420  1.00  0.00           C
ATOM   2263 HG21 VAL B  16      75.700  70.070  37.900  1.00  0.00           H
ATOM   2264 HG22 VAL B  16      74.990  68.450  37.870  1.00  0.00           H
ATOM   2265 HG23 VAL B  16      75.050  69.450  36.320  1.00  0.00           H
ATOM   2266  C   VAL B  16      74.410  72.410  37.630  1.00  0.00           C
ATOM   2267  O   VAL B  16      75.410  72.550  36.960  1.00  0.00           O
ATOM   2268  N   ALA B  17      74.170  73.190  38.780  1.00  0.00           N
ATOM   2269  HN  ALA B  17      73.360  73.050  39.340  1.00  0.00           H
ATOM   2270  CA  ALA B  17      75.050  74.240  39.210  1.00  0.00           C
ATOM   2271  HA  ALA B  17      75.390  74.920  38.440  1.00  0.00           H
ATOM   2272  CB  ALA B  17      74.480  74.990  40.500  1.00  0.00           C
ATOM   2273  HB1 ALA B  17      75.110  75.840  40.830  1.00  0.00           H
ATOM   2274  HB2 ALA B  17      73.480  75.430  40.280  1.00  0.00           H
ATOM   2275  HB3 ALA B  17      74.420  74.210  41.280  1.00  0.00           H
ATOM   2276  C   ALA B  17      76.400  73.730  39.670  1.00  0.00           C
ATOM   2277  O   ALA B  17      77.490  74.380  39.490  1.00  0.00           O
ATOM   2278  N   ALA B  18      76.310  72.550  40.230  1.00  0.00           N
ATOM   2279  HN  ALA B  18      75.390  72.200  40.390  1.00  0.00           H
ATOM   2280  CA  ALA B  18      77.420  71.710  40.690  1.00  0.00           C
ATOM   2281  HA  ALA B  18      77.810  72.130  41.600  1.00  0.00           H
ATOM   2282  CB  ALA B  18      76.820  70.300  40.890  1.00  0.00           C
ATOM   2283  HB1 ALA B  18      76.290  70.310  41.870  1.00  0.00           H
ATOM   2284  HB2 ALA B  18      76.220  69.870  40.070  1.00  0.00           H
ATOM   2285  HB3 ALA B  18      77.640  69.560  41.030  1.00  0.00           H
ATOM   2286  C   ALA B  18      78.560  71.520  39.660  1.00  0.00           C
ATOM   2287  O   ALA B  18      78.330  71.370  38.460  1.00  0.00           O
ATOM   2288  N   ALA B  19      79.810  71.470  40.110  1.00  0.00           N
ATOM   2289  HN  ALA B  19      79.900  71.520  41.100  1.00  0.00           H
ATOM   2290  CA  ALA B  19      80.900  71.340  39.120  1.00  0.00           C
ATOM   2291  HA  ALA B  19      80.620  71.950  38.270  1.00  0.00           H
ATOM   2292  CB  ALA B  19      82.270  71.820  39.640  1.00  0.00           C
ATOM   2293  HB1 ALA B  19      82.170  72.780  40.190  1.00  0.00           H
ATOM   2294  HB2 ALA B  19      82.600  71.170  40.480  1.00  0.00           H
ATOM   2295  HB3 ALA B  19      83.040  71.840  38.840  1.00  0.00           H
ATOM   2296  C   ALA B  19      81.050  69.900  38.740  1.00  0.00           C
ATOM   2297  O   ALA B  19      81.260  69.520  37.600  1.00  0.00           O
ATOM   2298  N   GLU B  20      80.900  68.920  39.760  1.00  0.00           N
ATOM   2299  HN  GLU B  20      80.790  69.290  40.680  1.00  0.00           H
ATOM   2300  CA  GLU B  20      80.910  67.520  39.620  1.00  0.00           C
ATOM   2301  HA  GLU B  20      81.890  67.200  39.290  1.00  0.00           H
ATOM   2302  CB  GLU B  20      80.430  66.920  40.920  1.00  0.00           C
ATOM   2303  HB1 GLU B  20      80.170  65.880  40.650  1.00  0.00           H
ATOM   2304  HB2 GLU B  20      79.450  67.340  41.270  1.00  0.00           H
ATOM   2305  CG  GLU B  20      81.540  67.030  41.990  1.00  0.00           C
ATOM   2306  HG1 GLU B  20      82.180  67.900  41.700  1.00  0.00           H
ATOM   2307  HG2 GLU B  20      82.060  66.050  41.890  1.00  0.00           H
ATOM   2308  CD  GLU B  20      81.090  67.160  43.450  1.00  0.00           C
ATOM   2309  OE1 GLU B  20      80.540  66.150  43.970  1.00  0.00           O
ATOM   2310  OE2 GLU B  20      81.300  68.230  44.010  1.00  0.00           O
ATOM   2311  C   GLU B  20      79.940  66.960  38.500  1.00  0.00           C
ATOM   2312  O   GLU B  20      78.760  67.270  38.390  1.00  0.00           O
ATOM   2313  N   LYS B  21      80.490  66.070  37.610  1.00  0.00           N
ATOM   2314  HN  LYS B  21      81.440  65.810  37.730  1.00  0.00           H
ATOM   2315  CA  LYS B  21      79.700  65.370  36.550  1.00  0.00           C
ATOM   2316  HA  LYS B  21      79.120  66.160  36.090  1.00  0.00           H
ATOM   2317  CB  LYS B  21      80.620  64.730  35.490  1.00  0.00           C
ATOM   2318  HB1 LYS B  21      79.860  64.300  34.800  1.00  0.00           H
ATOM   2319  HB2 LYS B  21      81.260  63.950  35.950  1.00  0.00           H
ATOM   2320  CG  LYS B  21      81.430  65.750  34.510  1.00  0.00           C
ATOM   2321  HG1 LYS B  21      82.240  65.280  33.910  1.00  0.00           H
ATOM   2322  HG2 LYS B  21      82.070  66.330  35.210  1.00  0.00           H
ATOM   2323  CD  LYS B  21      80.600  66.710  33.650  1.00  0.00           C
ATOM   2324  HD1 LYS B  21      80.050  66.070  32.930  1.00  0.00           H
ATOM   2325  HD2 LYS B  21      79.860  67.160  34.350  1.00  0.00           H
ATOM   2326  CE  LYS B  21      81.470  67.740  32.910  1.00  0.00           C
ATOM   2327  HE1 LYS B  21      82.120  67.240  32.160  1.00  0.00           H
ATOM   2328  HE2 LYS B  21      82.000  68.370  33.650  1.00  0.00           H
ATOM   2329  NZ  LYS B  21      80.600  68.670  32.160  1.00  0.00           N
ATOM   2330  HZ1 LYS B  21      81.110  69.210  31.430  1.00  0.00           H
ATOM   2331  HZ2 LYS B  21      79.950  68.090  31.590  1.00  0.00           H
ATOM   2332  HZ3 LYS B  21      80.120  69.350  32.780  1.00  0.00           H
ATOM   2333  C   LYS B  21      78.720  64.380  37.270  1.00  0.00           C
ATOM   2334  O   LYS B  21      77.710  64.060  36.730  1.00  0.00           O
ATOM   2335  N   THR B  22      79.080  63.950  38.510  1.00  0.00           N
ATOM   2336  HN  THR B  22      79.930  64.190  38.960  1.00  0.00           H
ATOM   2337  CA  THR B  22      78.350  62.890  39.290  1.00  0.00           C
ATOM   2338  HA  THR B  22      78.290  62.000  38.670  1.00  0.00           H
ATOM   2339  CB  THR B  22      79.210  62.380  40.510  1.00  0.00           C
ATOM   2340  HB  THR B  22      78.610  61.610  41.030  1.00  0.00           H
ATOM   2341  OG1 THR B  22      79.610  63.430  41.380  1.00  0.00           O
ATOM   2342  HG1 THR B  22      80.250  63.050  41.980  1.00  0.00           H
ATOM   2343  CG2 THR B  22      80.470  61.510  40.150  1.00  0.00           C
ATOM   2344 HG21 THR B  22      80.080  60.710  39.480  1.00  0.00           H
ATOM   2345 HG22 THR B  22      81.270  62.080  39.630  1.00  0.00           H
ATOM   2346 HG23 THR B  22      80.790  60.970  41.060  1.00  0.00           H
ATOM   2347  C   THR B  22      76.950  63.310  39.780  1.00  0.00           C
ATOM   2348  O   THR B  22      76.200  62.380  40.120  1.00  0.00           O
ATOM   2349  N   LYS B  23      76.570  64.640  39.800  1.00  0.00           N
ATOM   2350  HN  LYS B  23      77.130  65.420  39.550  1.00  0.00           H
ATOM   2351  CA  LYS B  23      75.290  65.040  40.170  1.00  0.00           C
ATOM   2352  HA  LYS B  23      74.740  64.320  40.770  1.00  0.00           H
ATOM   2353  CB  LYS B  23      75.390  66.240  41.030  1.00  0.00           C
ATOM   2354  HB1 LYS B  23      74.370  66.680  40.970  1.00  0.00           H
ATOM   2355  HB2 LYS B  23      76.220  66.920  40.740  1.00  0.00           H
ATOM   2356  CG  LYS B  23      75.540  65.990  42.600  1.00  0.00           C
ATOM   2357  HG1 LYS B  23      74.800  65.220  42.890  1.00  0.00           H
ATOM   2358  HG2 LYS B  23      75.280  66.910  43.170  1.00  0.00           H
ATOM   2359  CD  LYS B  23      76.920  65.470  43.100  1.00  0.00           C
ATOM   2360  HD1 LYS B  23      77.160  64.510  42.580  1.00  0.00           H
ATOM   2361  HD2 LYS B  23      77.600  66.220  42.630  1.00  0.00           H
ATOM   2362  CE  LYS B  23      77.160  65.150  44.570  1.00  0.00           C
ATOM   2363  HE1 LYS B  23      76.420  64.410  44.920  1.00  0.00           H
ATOM   2364  HE2 LYS B  23      77.090  66.120  45.110  1.00  0.00           H
ATOM   2365  NZ  LYS B  23      78.500  64.650  44.770  1.00  0.00           N
ATOM   2366  HZ1 LYS B  23      79.200  65.350  44.450  1.00  0.00           H
ATOM   2367  HZ2 LYS B  23      78.640  64.570  45.800  1.00  0.00           H
ATOM   2368  HZ3 LYS B  23      78.710  63.760  44.270  1.00  0.00           H
ATOM   2369  C   LYS B  23      74.400  65.430  38.940  1.00  0.00           C
ATOM   2370  O   LYS B  23      73.220  65.790  39.020  1.00  0.00           O
ATOM   2371  N   GLN B  24      74.910  65.130  37.750  1.00  0.00           N
ATOM   2372  HN  GLN B  24      75.790  64.660  37.770  1.00  0.00           H
ATOM   2373  CA  GLN B  24      74.080  65.060  36.520  1.00  0.00           C
ATOM   2374  HA  GLN B  24      73.420  65.910  36.470  1.00  0.00           H
ATOM   2375  CB  GLN B  24      74.930  65.210  35.220  1.00  0.00           C
ATOM   2376  HB1 GLN B  24      74.260  65.290  34.340  1.00  0.00           H
ATOM   2377  HB2 GLN B  24      75.610  64.340  35.070  1.00  0.00           H
ATOM   2378  CG  GLN B  24      75.960  66.340  35.330  1.00  0.00           C
ATOM   2379  HG1 GLN B  24      76.830  66.060  35.950  1.00  0.00           H
ATOM   2380  HG2 GLN B  24      75.410  67.180  35.820  1.00  0.00           H
ATOM   2381  CD  GLN B  24      76.580  66.810  33.990  1.00  0.00           C
ATOM   2382  OE1 GLN B  24      76.560  66.110  33.020  1.00  0.00           O
ATOM   2383  NE2 GLN B  24      77.130  68.060  33.970  1.00  0.00           N
ATOM   2384 HE21 GLN B  24      77.620  68.350  33.150  1.00  0.00           H
ATOM   2385 HE22 GLN B  24      77.280  68.600  34.790  1.00  0.00           H
ATOM   2386  C   GLN B  24      73.370  63.700  36.440  1.00  0.00           C
ATOM   2387  O   GLN B  24      73.670  62.820  37.270  1.00  0.00           O
ATOM   2388  N   GLY B  25      72.600  63.610  35.330  1.00  0.00           N
ATOM   2389  HN  GLY B  25      72.540  64.390  34.710  1.00  0.00           H
ATOM   2390  CA  GLY B  25      71.860  62.310  34.960  1.00  0.00           C
ATOM   2391  HA1 GLY B  25      71.350  62.430  34.020  1.00  0.00           H
ATOM   2392  HA2 GLY B  25      72.510  61.450  34.990  1.00  0.00           H
ATOM   2393  C   GLY B  25      70.750  62.080  36.010  1.00  0.00           C
ATOM   2394  O   GLY B  25      70.370  60.930  36.240  1.00  0.00           O
ATOM   2395  N   VAL B  26      70.220  63.140  36.610  1.00  0.00           N
ATOM   2396  HN  VAL B  26      70.480  64.090  36.440  1.00  0.00           H
ATOM   2397  CA  VAL B  26      69.080  63.140  37.510  1.00  0.00           C
ATOM   2398  HA  VAL B  26      69.130  62.260  38.130  1.00  0.00           H
ATOM   2399  CB  VAL B  26      69.130  64.450  38.460  1.00  0.00           C
ATOM   2400  HB  VAL B  26      68.230  64.570  39.090  1.00  0.00           H
ATOM   2401  CG1 VAL B  26      70.390  64.230  39.380  1.00  0.00           C
ATOM   2402 HG11 VAL B  26      70.190  63.380  40.070  1.00  0.00           H
ATOM   2403 HG12 VAL B  26      71.280  63.980  38.770  1.00  0.00           H
ATOM   2404 HG13 VAL B  26      70.640  65.100  40.020  1.00  0.00           H
ATOM   2405  CG2 VAL B  26      69.290  65.690  37.600  1.00  0.00           C
ATOM   2406 HG21 VAL B  26      70.300  65.710  37.130  1.00  0.00           H
ATOM   2407 HG22 VAL B  26      68.450  65.740  36.870  1.00  0.00           H
ATOM   2408 HG23 VAL B  26      69.300  66.480  38.380  1.00  0.00           H
ATOM   2409  C   VAL B  26      67.810  63.160  36.700  1.00  0.00           C
ATOM   2410  O   VAL B  26      66.770  62.620  37.070  1.00  0.00           O
ATOM   2411  N   ALA B  27      67.880  63.670  35.430  1.00  0.00           N
ATOM   2412  HN  ALA B  27      68.720  64.090  35.100  1.00  0.00           H
ATOM   2413  CA  ALA B  27      66.800  63.820  34.490  1.00  0.00           C
ATOM   2414  HA  ALA B  27      65.870  63.870  35.030  1.00  0.00           H
ATOM   2415  CB  ALA B  27      66.940  65.230  33.820  1.00  0.00           C
ATOM   2416  HB1 ALA B  27      67.080  66.090  34.510  1.00  0.00           H
ATOM   2417  HB2 ALA B  27      67.870  65.230  33.210  1.00  0.00           H
ATOM   2418  HB3 ALA B  27      66.060  65.530  33.200  1.00  0.00           H
ATOM   2419  C   ALA B  27      66.810  62.640  33.600  1.00  0.00           C
ATOM   2420  O   ALA B  27      65.870  62.470  32.750  1.00  0.00           O
ATOM   2421  N   GLU B  28      67.670  61.620  33.740  1.00  0.00           N
ATOM   2422  HN  GLU B  28      68.330  61.740  34.480  1.00  0.00           H
ATOM   2423  CA  GLU B  28      67.670  60.390  32.920  1.00  0.00           C
ATOM   2424  HA  GLU B  28      68.540  59.840  33.260  1.00  0.00           H
ATOM   2425  CB  GLU B  28      66.410  59.470  33.050  1.00  0.00           C
ATOM   2426  HB1 GLU B  28      66.580  58.470  32.590  1.00  0.00           H
ATOM   2427  HB2 GLU B  28      65.590  60.030  32.560  1.00  0.00           H
ATOM   2428  CG  GLU B  28      65.860  59.290  34.540  1.00  0.00           C
ATOM   2429  HG1 GLU B  28      65.500  60.290  34.870  1.00  0.00           H
ATOM   2430  HG2 GLU B  28      66.620  58.920  35.260  1.00  0.00           H
ATOM   2431  CD  GLU B  28      64.620  58.400  34.660  1.00  0.00           C
ATOM   2432  OE1 GLU B  28      64.160  58.040  35.730  1.00  0.00           O
ATOM   2433  OE2 GLU B  28      64.010  58.200  33.590  1.00  0.00           O
ATOM   2434  C   GLU B  28      67.970  60.640  31.410  1.00  0.00           C
ATOM   2435  O   GLU B  28      68.400  61.740  31.090  1.00  0.00           O
ATOM   2436  N   ALA B  29      67.630  59.740  30.510  1.00  0.00           N
ATOM   2437  HN  ALA B  29      67.360  58.810  30.730  1.00  0.00           H
ATOM   2438  CA  ALA B  29      67.770  59.990  29.050  1.00  0.00           C
ATOM   2439  HA  ALA B  29      67.330  60.940  28.780  1.00  0.00           H
ATOM   2440  CB  ALA B  29      69.310  59.910  28.750  1.00  0.00           C
ATOM   2441  HB1 ALA B  29      69.930  60.700  29.230  1.00  0.00           H
ATOM   2442  HB2 ALA B  29      69.690  58.970  29.200  1.00  0.00           H
ATOM   2443  HB3 ALA B  29      69.500  59.910  27.660  1.00  0.00           H
ATOM   2444  C   ALA B  29      66.980  59.020  28.240  1.00  0.00           C
ATOM   2445  O   ALA B  29      66.450  58.030  28.730  1.00  0.00           O
ATOM   2446  N   ALA B  30      66.900  59.270  26.900  1.00  0.00           N
ATOM   2447  HN  ALA B  30      67.370  60.040  26.470  1.00  0.00           H
ATOM   2448  CA  ALA B  30      66.260  58.300  26.000  1.00  0.00           C
ATOM   2449  HA  ALA B  30      65.390  58.010  26.580  1.00  0.00           H
ATOM   2450  CB  ALA B  30      65.840  58.960  24.720  1.00  0.00           C
ATOM   2451  HB1 ALA B  30      66.790  59.340  24.280  1.00  0.00           H
ATOM   2452  HB2 ALA B  30      65.310  58.210  24.090  1.00  0.00           H
ATOM   2453  HB3 ALA B  30      65.160  59.820  24.870  1.00  0.00           H
ATOM   2454  C   ALA B  30      67.160  57.150  25.720  1.00  0.00           C
ATOM   2455  O   ALA B  30      68.370  57.200  25.950  1.00  0.00           O
ATOM   2456  N   GLY B  31      66.480  56.060  25.350  1.00  0.00           N
ATOM   2457  HN  GLY B  31      65.560  56.200  24.970  1.00  0.00           H
ATOM   2458  CA  GLY B  31      67.150  54.780  25.320  1.00  0.00           C
ATOM   2459  HA1 GLY B  31      67.080  54.410  24.310  1.00  0.00           H
ATOM   2460  HA2 GLY B  31      68.190  54.780  25.630  1.00  0.00           H
ATOM   2461  C   GLY B  31      66.630  53.810  26.220  1.00  0.00           C
ATOM   2462  O   GLY B  31      67.350  52.880  26.520  1.00  0.00           O
ATOM   2463  N   LYS B  32      65.360  53.960  26.620  1.00  0.00           N
ATOM   2464  HN  LYS B  32      64.720  54.630  26.260  1.00  0.00           H
ATOM   2465  CA  LYS B  32      64.850  53.080  27.710  1.00  0.00           C
ATOM   2466  HA  LYS B  32      65.650  53.140  28.430  1.00  0.00           H
ATOM   2467  CB  LYS B  32      63.560  53.700  28.250  1.00  0.00           C
ATOM   2468  HB1 LYS B  32      63.190  52.910  28.940  1.00  0.00           H
ATOM   2469  HB2 LYS B  32      62.890  53.890  27.390  1.00  0.00           H
ATOM   2470  CG  LYS B  32      63.820  54.940  29.120  1.00  0.00           C
ATOM   2471  HG1 LYS B  32      62.810  55.360  29.310  1.00  0.00           H
ATOM   2472  HG2 LYS B  32      64.320  55.700  28.490  1.00  0.00           H
ATOM   2473  CD  LYS B  32      64.800  54.860  30.340  1.00  0.00           C
ATOM   2474  HD1 LYS B  32      64.560  53.890  30.840  1.00  0.00           H
ATOM   2475  HD2 LYS B  32      65.820  54.800  29.920  1.00  0.00           H
ATOM   2476  CE  LYS B  32      64.560  56.140  31.210  1.00  0.00           C
ATOM   2477  HE1 LYS B  32      64.560  57.010  30.520  1.00  0.00           H
ATOM   2478  HE2 LYS B  32      65.480  56.260  31.820  1.00  0.00           H
ATOM   2479  NZ  LYS B  32      63.400  56.220  31.980  1.00  0.00           N
ATOM   2480  HZ1 LYS B  32      63.370  55.370  32.580  1.00  0.00           H
ATOM   2481  HZ2 LYS B  32      63.390  57.080  32.570  1.00  0.00           H
ATOM   2482  HZ3 LYS B  32      62.480  56.240  31.490  1.00  0.00           H
ATOM   2483  C   LYS B  32      64.790  51.590  27.440  1.00  0.00           C
ATOM   2484  O   LYS B  32      64.460  51.050  26.430  1.00  0.00           O
ATOM   2485  N   THR B  33      65.240  50.860  28.470  1.00  0.00           N
ATOM   2486  HN  THR B  33      65.440  51.340  29.330  1.00  0.00           H
ATOM   2487  CA  THR B  33      65.310  49.360  28.480  1.00  0.00           C
ATOM   2488  HA  THR B  33      65.190  48.970  27.480  1.00  0.00           H
ATOM   2489  CB  THR B  33      66.510  48.800  29.100  1.00  0.00           C
ATOM   2490  HB  THR B  33      66.440  47.690  29.160  1.00  0.00           H
ATOM   2491  OG1 THR B  33      66.670  49.480  30.340  1.00  0.00           O
ATOM   2492  HG1 THR B  33      67.440  49.060  30.730  1.00  0.00           H
ATOM   2493  CG2 THR B  33      67.790  49.060  28.250  1.00  0.00           C
ATOM   2494 HG21 THR B  33      68.690  48.600  28.710  1.00  0.00           H
ATOM   2495 HG22 THR B  33      67.600  48.570  27.270  1.00  0.00           H
ATOM   2496 HG23 THR B  33      67.950  50.160  28.140  1.00  0.00           H
ATOM   2497  C   THR B  33      63.990  48.820  29.000  1.00  0.00           C
ATOM   2498  O   THR B  33      63.350  49.470  29.820  1.00  0.00           O
ATOM   2499  N   LYS B  34      63.420  47.620  28.590  1.00  0.00           N
ATOM   2500  HN  LYS B  34      63.830  47.090  27.860  1.00  0.00           H
ATOM   2501  CA  LYS B  34      62.260  46.950  29.150  1.00  0.00           C
ATOM   2502  HA  LYS B  34      61.640  47.750  29.540  1.00  0.00           H
ATOM   2503  CB  LYS B  34      61.500  46.050  28.150  1.00  0.00           C
ATOM   2504  HB1 LYS B  34      61.380  46.720  27.270  1.00  0.00           H
ATOM   2505  HB2 LYS B  34      60.510  45.780  28.570  1.00  0.00           H
ATOM   2506  CG  LYS B  34      62.260  44.830  27.570  1.00  0.00           C
ATOM   2507  HG1 LYS B  34      63.070  44.580  28.290  1.00  0.00           H
ATOM   2508  HG2 LYS B  34      62.760  44.990  26.590  1.00  0.00           H
ATOM   2509  CD  LYS B  34      61.230  43.730  27.340  1.00  0.00           C
ATOM   2510  HD1 LYS B  34      60.570  43.690  28.220  1.00  0.00           H
ATOM   2511  HD2 LYS B  34      60.630  44.120  26.490  1.00  0.00           H
ATOM   2512  CE  LYS B  34      61.800  42.320  26.990  1.00  0.00           C
ATOM   2513  HE1 LYS B  34      60.900  41.680  26.950  1.00  0.00           H
ATOM   2514  HE2 LYS B  34      62.480  42.100  27.840  1.00  0.00           H
ATOM   2515  NZ  LYS B  34      62.530  42.340  25.800  1.00  0.00           N
ATOM   2516  HZ1 LYS B  34      62.340  41.470  25.250  1.00  0.00           H
ATOM   2517  HZ2 LYS B  34      62.330  43.170  25.210  1.00  0.00           H
ATOM   2518  HZ3 LYS B  34      63.560  42.280  25.980  1.00  0.00           H
ATOM   2519  C   LYS B  34      62.610  46.280  30.480  1.00  0.00           C
ATOM   2520  O   LYS B  34      63.770  45.960  30.740  1.00  0.00           O
ATOM   2521  N   GLU B  35      61.520  46.090  31.280  1.00  0.00           N
ATOM   2522  HN  GLU B  35      60.630  46.260  30.880  1.00  0.00           H
ATOM   2523  CA  GLU B  35      61.520  45.330  32.500  1.00  0.00           C
ATOM   2524  HA  GLU B  35      60.470  45.500  32.710  1.00  0.00           H
ATOM   2525  CB  GLU B  35      61.990  43.870  32.220  1.00  0.00           C
ATOM   2526  HB1 GLU B  35      62.090  43.360  33.200  1.00  0.00           H
ATOM   2527  HB2 GLU B  35      63.010  43.870  31.770  1.00  0.00           H
ATOM   2528  CG  GLU B  35      60.940  43.050  31.350  1.00  0.00           C
ATOM   2529  HG1 GLU B  35      60.960  43.560  30.360  1.00  0.00           H
ATOM   2530  HG2 GLU B  35      59.920  43.170  31.780  1.00  0.00           H
ATOM   2531  CD  GLU B  35      61.250  41.590  31.170  1.00  0.00           C
ATOM   2532  OE1 GLU B  35      61.620  40.920  32.180  1.00  0.00           O
ATOM   2533  OE2 GLU B  35      61.190  40.990  30.040  1.00  0.00           O
ATOM   2534  C   GLU B  35      62.180  46.010  33.690  1.00  0.00           C
ATOM   2535  O   GLU B  35      63.020  45.390  34.430  1.00  0.00           O
ATOM   2536  N   GLY B  36      61.840  47.240  34.060  1.00  0.00           N
ATOM   2537  HN  GLY B  36      61.180  47.790  33.540  1.00  0.00           H
ATOM   2538  CA  GLY B  36      62.360  47.930  35.230  1.00  0.00           C
ATOM   2539  HA1 GLY B  36      63.430  48.000  35.060  1.00  0.00           H
ATOM   2540  HA2 GLY B  36      61.810  48.830  35.460  1.00  0.00           H
ATOM   2541  C   GLY B  36      62.220  47.260  36.570  1.00  0.00           C
ATOM   2542  O   GLY B  36      61.270  46.560  36.960  1.00  0.00           O
ATOM   2543  N   VAL B  37      63.230  47.550  37.390  1.00  0.00           N
ATOM   2544  HN  VAL B  37      64.080  47.930  37.040  1.00  0.00           H
ATOM   2545  CA  VAL B  37      63.330  47.160  38.790  1.00  0.00           C
ATOM   2546  HA  VAL B  37      63.050  46.120  38.780  1.00  0.00           H
ATOM   2547  CB  VAL B  37      64.790  47.460  39.310  1.00  0.00           C
ATOM   2548  HB  VAL B  37      65.590  47.300  38.550  1.00  0.00           H
ATOM   2549  CG1 VAL B  37      64.970  48.960  39.850  1.00  0.00           C
ATOM   2550 HG11 VAL B  37      64.410  49.650  39.190  1.00  0.00           H
ATOM   2551 HG12 VAL B  37      64.720  49.170  40.910  1.00  0.00           H
ATOM   2552 HG13 VAL B  37      66.030  49.200  39.600  1.00  0.00           H
ATOM   2553  CG2 VAL B  37      65.140  46.450  40.410  1.00  0.00           C
ATOM   2554 HG21 VAL B  37      66.190  46.540  40.750  1.00  0.00           H
ATOM   2555 HG22 VAL B  37      64.490  46.670  41.290  1.00  0.00           H
ATOM   2556 HG23 VAL B  37      65.120  45.420  40.000  1.00  0.00           H
ATOM   2557  C   VAL B  37      62.240  47.720  39.740  1.00  0.00           C
ATOM   2558  O   VAL B  37      61.790  48.830  39.570  1.00  0.00           O
ATOM   2559  N   LEU B  38      61.800  46.860  40.720  1.00  0.00           N
ATOM   2560  HN  LEU B  38      62.090  45.910  40.800  1.00  0.00           H
ATOM   2561  CA  LEU B  38      60.940  47.330  41.800  1.00  0.00           C
ATOM   2562  HA  LEU B  38      60.140  47.930  41.400  1.00  0.00           H
ATOM   2563  CB  LEU B  38      60.260  46.090  42.340  1.00  0.00           C
ATOM   2564  HB1 LEU B  38      61.130  45.510  42.710  1.00  0.00           H
ATOM   2565  HB2 LEU B  38      59.870  45.520  41.470  1.00  0.00           H
ATOM   2566  CG  LEU B  38      59.220  46.170  43.510  1.00  0.00           C
ATOM   2567  HG  LEU B  38      59.610  46.760  44.380  1.00  0.00           H
ATOM   2568  CD1 LEU B  38      57.930  46.840  43.100  1.00  0.00           C
ATOM   2569 HD11 LEU B  38      58.100  47.750  42.490  1.00  0.00           H
ATOM   2570 HD12 LEU B  38      57.330  46.120  42.510  1.00  0.00           H
ATOM   2571 HD13 LEU B  38      57.270  46.960  43.980  1.00  0.00           H
ATOM   2572  CD2 LEU B  38      59.070  44.750  44.200  1.00  0.00           C
ATOM   2573 HD21 LEU B  38      58.710  44.010  43.450  1.00  0.00           H
ATOM   2574 HD22 LEU B  38      60.080  44.460  44.550  1.00  0.00           H
ATOM   2575 HD23 LEU B  38      58.330  44.760  45.030  1.00  0.00           H
ATOM   2576  C   LEU B  38      61.560  48.240  42.830  1.00  0.00           C
ATOM   2577  O   LEU B  38      60.990  49.330  43.200  1.00  0.00           O
ATOM   2578  N   TYR B  39      62.820  48.030  43.310  1.00  0.00           N
ATOM   2579  HN  TYR B  39      63.480  47.350  43.000  1.00  0.00           H
ATOM   2580  CA  TYR B  39      63.360  48.890  44.320  1.00  0.00           C
ATOM   2581  HA  TYR B  39      63.030  49.910  44.230  1.00  0.00           H
ATOM   2582  CB  TYR B  39      62.990  48.300  45.740  1.00  0.00           C
ATOM   2583  HB1 TYR B  39      63.460  47.310  45.930  1.00  0.00           H
ATOM   2584  HB2 TYR B  39      61.900  48.090  45.730  1.00  0.00           H
ATOM   2585  CG  TYR B  39      63.390  49.360  46.690  1.00  0.00           C
ATOM   2586  CD1 TYR B  39      62.460  50.290  47.020  1.00  0.00           C
ATOM   2587  HD1 TYR B  39      61.470  50.180  46.590  1.00  0.00           H
ATOM   2588  CE1 TYR B  39      62.750  51.340  47.880  1.00  0.00           C
ATOM   2589  HE1 TYR B  39      61.930  51.960  48.210  1.00  0.00           H
ATOM   2590  CZ  TYR B  39      64.040  51.520  48.330  1.00  0.00           C
ATOM   2591  OH  TYR B  39      64.480  52.610  48.990  1.00  0.00           O
ATOM   2592  HH  TYR B  39      63.780  53.130  49.400  1.00  0.00           H
ATOM   2593  CD2 TYR B  39      64.650  49.500  47.210  1.00  0.00           C
ATOM   2594  HD2 TYR B  39      65.410  48.750  47.000  1.00  0.00           H
ATOM   2595  CE2 TYR B  39      65.000  50.670  47.990  1.00  0.00           C
ATOM   2596  HE2 TYR B  39      66.020  50.610  48.350  1.00  0.00           H
ATOM   2597  C   TYR B  39      64.850  48.790  44.080  1.00  0.00           C
ATOM   2598  O   TYR B  39      65.370  47.710  43.840  1.00  0.00           O
ATOM   2599  N   VAL B  40      65.640  49.890  44.130  1.00  0.00           N
ATOM   2600  HN  VAL B  40      65.290  50.810  44.250  1.00  0.00           H
ATOM   2601  CA  VAL B  40      66.980  49.910  43.760  1.00  0.00           C
ATOM   2602  HA  VAL B  40      67.410  48.970  44.050  1.00  0.00           H
ATOM   2603  CB  VAL B  40      67.170  50.050  42.270  1.00  0.00           C
ATOM   2604  HB  VAL B  40      66.820  49.080  41.870  1.00  0.00           H
ATOM   2605  CG1 VAL B  40      66.430  51.300  41.610  1.00  0.00           C
ATOM   2606 HG11 VAL B  40      66.830  52.280  41.940  1.00  0.00           H
ATOM   2607 HG12 VAL B  40      66.320  51.340  40.500  1.00  0.00           H
ATOM   2608 HG13 VAL B  40      65.420  51.360  42.080  1.00  0.00           H
ATOM   2609  CG2 VAL B  40      68.670  50.140  41.860  1.00  0.00           C
ATOM   2610 HG21 VAL B  40      68.820  50.140  40.760  1.00  0.00           H
ATOM   2611 HG22 VAL B  40      69.150  51.040  42.310  1.00  0.00           H
ATOM   2612 HG23 VAL B  40      69.280  49.270  42.180  1.00  0.00           H
ATOM   2613  C   VAL B  40      67.740  51.000  44.540  1.00  0.00           C
ATOM   2614  O   VAL B  40      68.940  50.850  44.770  1.00  0.00           O
ATOM   2615  N   GLY B  41      67.070  51.940  45.150  1.00  0.00           N
ATOM   2616  HN  GLY B  41      66.090  51.930  44.980  1.00  0.00           H
ATOM   2617  CA  GLY B  41      67.550  52.970  46.020  1.00  0.00           C
ATOM   2618  HA1 GLY B  41      66.670  53.150  46.620  1.00  0.00           H
ATOM   2619  HA2 GLY B  41      68.350  52.530  46.600  1.00  0.00           H
ATOM   2620  C   GLY B  41      68.110  54.230  45.440  1.00  0.00           C
ATOM   2621  O   GLY B  41      68.750  54.190  44.410  1.00  0.00           O
ATOM   2622  N   SER B  42      67.770  55.320  46.110  1.00  0.00           N
ATOM   2623  HN  SER B  42      67.100  55.200  46.840  1.00  0.00           H
ATOM   2624  CA  SER B  42      68.150  56.710  45.740  1.00  0.00           C
ATOM   2625  HA  SER B  42      68.280  56.700  44.670  1.00  0.00           H
ATOM   2626  CB  SER B  42      66.970  57.680  45.900  1.00  0.00           C
ATOM   2627  HB1 SER B  42      67.330  58.730  45.910  1.00  0.00           H
ATOM   2628  HB2 SER B  42      66.440  57.560  46.870  1.00  0.00           H
ATOM   2629  OG  SER B  42      66.000  57.460  44.850  1.00  0.00           O
ATOM   2630  HG1 SER B  42      65.320  58.140  44.890  1.00  0.00           H
ATOM   2631  C   SER B  42      69.370  57.290  46.330  1.00  0.00           C
ATOM   2632  O   SER B  42      69.670  57.000  47.540  1.00  0.00           O
ATOM   2633  N   LYS B  43      70.080  58.150  45.590  1.00  0.00           N
ATOM   2634  HN  LYS B  43      69.750  58.280  44.650  1.00  0.00           H
ATOM   2635  CA  LYS B  43      71.110  59.010  46.040  1.00  0.00           C
ATOM   2636  HA  LYS B  43      71.820  58.370  46.530  1.00  0.00           H
ATOM   2637  CB  LYS B  43      71.820  59.700  44.830  1.00  0.00           C
ATOM   2638  HB1 LYS B  43      72.640  60.360  45.190  1.00  0.00           H
ATOM   2639  HB2 LYS B  43      71.170  60.450  44.330  1.00  0.00           H
ATOM   2640  CG  LYS B  43      72.530  58.810  43.810  1.00  0.00           C
ATOM   2641  HG1 LYS B  43      71.700  58.280  43.280  1.00  0.00           H
ATOM   2642  HG2 LYS B  43      73.070  57.980  44.310  1.00  0.00           H
ATOM   2643  CD  LYS B  43      73.430  59.400  42.750  1.00  0.00           C
ATOM   2644  HD1 LYS B  43      73.740  58.620  42.020  1.00  0.00           H
ATOM   2645  HD2 LYS B  43      72.780  60.140  42.220  1.00  0.00           H
ATOM   2646  CE  LYS B  43      74.700  60.140  43.210  1.00  0.00           C
ATOM   2647  HE1 LYS B  43      74.400  61.050  43.760  1.00  0.00           H
ATOM   2648  HE2 LYS B  43      75.430  60.390  42.410  1.00  0.00           H
ATOM   2649  NZ  LYS B  43      75.550  59.330  44.100  1.00  0.00           N
ATOM   2650  HZ1 LYS B  43      76.400  59.780  44.500  1.00  0.00           H
ATOM   2651  HZ2 LYS B  43      75.010  58.980  44.910  1.00  0.00           H
ATOM   2652  HZ3 LYS B  43      75.780  58.420  43.660  1.00  0.00           H
ATOM   2653  C   LYS B  43      70.680  60.010  47.080  1.00  0.00           C
ATOM   2654  O   LYS B  43      69.510  60.350  47.130  1.00  0.00           O
ATOM   2655  N   THR B  44      71.650  60.350  48.020  1.00  0.00           N
ATOM   2656  HN  THR B  44      72.590  60.020  48.080  1.00  0.00           H
ATOM   2657  CA  THR B  44      71.290  61.130  49.240  1.00  0.00           C
ATOM   2658  HA  THR B  44      70.340  61.630  49.110  1.00  0.00           H
ATOM   2659  CB  THR B  44      71.390  60.280  50.460  1.00  0.00           C
ATOM   2660  HB  THR B  44      71.400  60.930  51.360  1.00  0.00           H
ATOM   2661  OG1 THR B  44      72.550  59.390  50.490  1.00  0.00           O
ATOM   2662  HG1 THR B  44      73.240  59.940  50.870  1.00  0.00           H
ATOM   2663  CG2 THR B  44      70.180  59.300  50.420  1.00  0.00           C
ATOM   2664 HG21 THR B  44      69.820  59.080  49.400  1.00  0.00           H
ATOM   2665 HG22 THR B  44      70.420  58.320  50.890  1.00  0.00           H
ATOM   2666 HG23 THR B  44      69.250  59.620  50.930  1.00  0.00           H
ATOM   2667  C   THR B  44      72.210  62.310  49.520  1.00  0.00           C
ATOM   2668  O   THR B  44      73.430  62.310  49.340  1.00  0.00           O
ATOM   2669  N   LYS B  45      71.660  63.350  50.150  1.00  0.00           N
ATOM   2670  HN  LYS B  45      70.700  63.320  50.420  1.00  0.00           H
ATOM   2671  CA  LYS B  45      72.370  64.500  50.670  1.00  0.00           C
ATOM   2672  HA  LYS B  45      72.720  65.040  49.800  1.00  0.00           H
ATOM   2673  CB  LYS B  45      71.330  65.430  51.390  1.00  0.00           C
ATOM   2674  HB1 LYS B  45      71.680  66.140  52.170  1.00  0.00           H
ATOM   2675  HB2 LYS B  45      70.640  64.780  51.960  1.00  0.00           H
ATOM   2676  CG  LYS B  45      70.570  66.290  50.430  1.00  0.00           C
ATOM   2677  HG1 LYS B  45      69.700  66.730  50.970  1.00  0.00           H
ATOM   2678  HG2 LYS B  45      70.200  65.670  49.590  1.00  0.00           H
ATOM   2679  CD  LYS B  45      71.430  67.530  49.900  1.00  0.00           C
ATOM   2680  HD1 LYS B  45      71.650  68.250  50.710  1.00  0.00           H
ATOM   2681  HD2 LYS B  45      72.440  67.170  49.600  1.00  0.00           H
ATOM   2682  CE  LYS B  45      70.730  68.320  48.800  1.00  0.00           C
ATOM   2683  HE1 LYS B  45      70.610  67.700  47.890  1.00  0.00           H
ATOM   2684  HE2 LYS B  45      71.280  69.230  48.480  1.00  0.00           H
ATOM   2685  NZ  LYS B  45      69.340  68.610  49.190  1.00  0.00           N
ATOM   2686  HZ1 LYS B  45      68.890  69.250  48.510  1.00  0.00           H
ATOM   2687  HZ2 LYS B  45      68.760  67.750  49.150  1.00  0.00           H
ATOM   2688  HZ3 LYS B  45      69.290  69.040  50.130  1.00  0.00           H
ATOM   2689  C   LYS B  45      73.650  64.200  51.490  1.00  0.00           C
ATOM   2690  O   LYS B  45      73.600  63.530  52.520  1.00  0.00           O
ATOM   2691  N   GLU B  46      74.750  64.760  50.940  1.00  0.00           N
ATOM   2692  HN  GLU B  46      74.560  65.180  50.050  1.00  0.00           H
ATOM   2693  CA  GLU B  46      76.090  64.790  51.520  1.00  0.00           C
ATOM   2694  HA  GLU B  46      76.250  63.850  52.020  1.00  0.00           H
ATOM   2695  CB  GLU B  46      77.200  65.040  50.480  1.00  0.00           C
ATOM   2696  HB1 GLU B  46      78.140  65.290  51.020  1.00  0.00           H
ATOM   2697  HB2 GLU B  46      76.840  65.940  49.930  1.00  0.00           H
ATOM   2698  CG  GLU B  46      77.350  63.830  49.560  1.00  0.00           C
ATOM   2699  HG1 GLU B  46      76.410  63.230  49.500  1.00  0.00           H
ATOM   2700  HG2 GLU B  46      78.170  63.180  49.930  1.00  0.00           H
ATOM   2701  CD  GLU B  46      77.670  64.260  48.100  1.00  0.00           C
ATOM   2702  OE1 GLU B  46      78.560  63.660  47.470  1.00  0.00           O
ATOM   2703  OE2 GLU B  46      77.050  65.200  47.600  1.00  0.00           O
ATOM   2704  C   GLU B  46      76.260  65.900  52.630  1.00  0.00           C
ATOM   2705  O   GLU B  46      75.640  66.930  52.640  1.00  0.00           O
ATOM   2706  N   GLY B  47      77.160  65.700  53.550  1.00  0.00           N
ATOM   2707  HN  GLY B  47      77.720  64.870  53.540  1.00  0.00           H
ATOM   2708  CA  GLY B  47      77.420  66.530  54.690  1.00  0.00           C
ATOM   2709  HA1 GLY B  47      78.350  66.280  55.180  1.00  0.00           H
ATOM   2710  HA2 GLY B  47      77.380  67.540  54.330  1.00  0.00           H
ATOM   2711  C   GLY B  47      76.260  66.280  55.780  1.00  0.00           C
ATOM   2712  O   GLY B  47      75.370  65.410  55.590  1.00  0.00           O
ATOM   2713  N   VAL B  48      76.320  67.050  56.920  1.00  0.00           N
ATOM   2714  HN  VAL B  48      77.100  67.650  57.080  1.00  0.00           H
ATOM   2715  CA  VAL B  48      75.340  66.850  57.990  1.00  0.00           C
ATOM   2716  HA  VAL B  48      75.210  65.770  58.030  1.00  0.00           H
ATOM   2717  CB  VAL B  48      75.870  67.240  59.300  1.00  0.00           C
ATOM   2718  HB  VAL B  48      76.270  68.280  59.310  1.00  0.00           H
ATOM   2719  CG1 VAL B  48      74.730  67.130  60.370  1.00  0.00           C
ATOM   2720 HG11 VAL B  48      74.440  66.060  60.300  1.00  0.00           H
ATOM   2721 HG12 VAL B  48      75.090  67.300  61.410  1.00  0.00           H
ATOM   2722 HG13 VAL B  48      73.940  67.880  60.150  1.00  0.00           H
ATOM   2723  CG2 VAL B  48      76.930  66.170  59.740  1.00  0.00           C
ATOM   2724 HG21 VAL B  48      76.520  65.150  59.910  1.00  0.00           H
ATOM   2725 HG22 VAL B  48      77.700  66.070  58.940  1.00  0.00           H
ATOM   2726 HG23 VAL B  48      77.480  66.340  60.690  1.00  0.00           H
ATOM   2727  C   VAL B  48      73.980  67.450  57.560  1.00  0.00           C
ATOM   2728  O   VAL B  48      73.860  68.380  56.800  1.00  0.00           O
ATOM   2729  N   VAL B  49      72.880  66.790  57.950  1.00  0.00           N
ATOM   2730  HN  VAL B  49      73.010  65.810  58.100  1.00  0.00           H
ATOM   2731  CA  VAL B  49      71.530  67.250  57.570  1.00  0.00           C
ATOM   2732  HA  VAL B  49      71.530  68.130  56.950  1.00  0.00           H
ATOM   2733  CB  VAL B  49      70.600  66.140  56.900  1.00  0.00           C
ATOM   2734  HB  VAL B  49      70.320  65.430  57.710  1.00  0.00           H
ATOM   2735  CG1 VAL B  49      69.290  66.820  56.460  1.00  0.00           C
ATOM   2736 HG11 VAL B  49      68.410  66.190  56.210  1.00  0.00           H
ATOM   2737 HG12 VAL B  49      69.080  67.370  57.400  1.00  0.00           H
ATOM   2738 HG13 VAL B  49      69.380  67.570  55.640  1.00  0.00           H
ATOM   2739  CG2 VAL B  49      71.360  65.500  55.700  1.00  0.00           C
ATOM   2740 HG21 VAL B  49      71.650  66.310  54.990  1.00  0.00           H
ATOM   2741 HG22 VAL B  49      72.240  64.990  56.150  1.00  0.00           H
ATOM   2742 HG23 VAL B  49      70.720  64.750  55.190  1.00  0.00           H
ATOM   2743  C   VAL B  49      70.950  67.800  58.900  1.00  0.00           C
ATOM   2744  O   VAL B  49      70.420  67.070  59.730  1.00  0.00           O
ATOM   2745  N   HIS B  50      71.180  69.080  59.190  1.00  0.00           N
ATOM   2746  HN  HIS B  50      71.690  69.790  58.700  1.00  0.00           H
ATOM   2747  CA  HIS B  50      70.580  69.690  60.320  1.00  0.00           C
ATOM   2748  HA  HIS B  50      70.030  68.940  60.870  1.00  0.00           H
ATOM   2749  CB  HIS B  50      71.540  70.160  61.330  1.00  0.00           C
ATOM   2750  HB1 HIS B  50      72.030  69.250  61.760  1.00  0.00           H
ATOM   2751  HB2 HIS B  50      71.040  70.710  62.150  1.00  0.00           H
ATOM   2752  ND1 HIS B  50      72.330  72.270  60.160  1.00  0.00           N
ATOM   2753  CG  HIS B  50      72.650  71.090  60.820  1.00  0.00           C
ATOM   2754  CE1 HIS B  50      73.450  72.950  60.080  1.00  0.00           C
ATOM   2755  HE1 HIS B  50      73.570  73.970  59.700  1.00  0.00           H
ATOM   2756  NE2 HIS B  50      74.480  72.250  60.680  1.00  0.00           N
ATOM   2757  HE2 HIS B  50      75.430  72.570  60.600  1.00  0.00           H
ATOM   2758  CD2 HIS B  50      74.000  71.090  61.170  1.00  0.00           C
ATOM   2759  HD2 HIS B  50      74.530  70.290  61.680  1.00  0.00           H
ATOM   2760  C   HIS B  50      69.560  70.670  59.900  1.00  0.00           C
ATOM   2761  O   HIS B  50      69.570  71.040  58.700  1.00  0.00           O
ATOM   2762  N   GLY B  51      68.590  71.190  60.680  1.00  0.00           N
ATOM   2763  HN  GLY B  51      68.520  70.820  61.600  1.00  0.00           H
ATOM   2764  CA  GLY B  51      67.700  72.260  60.370  1.00  0.00           C
ATOM   2765  HA1 GLY B  51      67.290  72.620  61.300  1.00  0.00           H
ATOM   2766  HA2 GLY B  51      68.240  72.960  59.760  1.00  0.00           H
ATOM   2767  C   GLY B  51      66.540  71.840  59.560  1.00  0.00           C
ATOM   2768  O   GLY B  51      66.010  72.710  58.840  1.00  0.00           O
ATOM   2769  N   VAL B  52      66.080  70.610  59.710  1.00  0.00           N
ATOM   2770  HN  VAL B  52      66.660  69.990  60.230  1.00  0.00           H
ATOM   2771  CA  VAL B  52      64.950  70.140  58.890  1.00  0.00           C
ATOM   2772  HA  VAL B  52      64.450  70.970  58.410  1.00  0.00           H
ATOM   2773  CB  VAL B  52      65.350  69.200  57.770  1.00  0.00           C
ATOM   2774  HB  VAL B  52      64.390  68.970  57.270  1.00  0.00           H
ATOM   2775  CG1 VAL B  52      66.240  70.050  56.790  1.00  0.00           C
ATOM   2776 HG11 VAL B  52      65.610  70.730  56.170  1.00  0.00           H
ATOM   2777 HG12 VAL B  52      67.070  70.530  57.350  1.00  0.00           H
ATOM   2778 HG13 VAL B  52      66.620  69.390  55.980  1.00  0.00           H
ATOM   2779  CG2 VAL B  52      66.200  68.060  58.370  1.00  0.00           C
ATOM   2780 HG21 VAL B  52      67.230  68.320  58.710  1.00  0.00           H
ATOM   2781 HG22 VAL B  52      65.710  67.540  59.220  1.00  0.00           H
ATOM   2782 HG23 VAL B  52      66.130  67.280  57.580  1.00  0.00           H
ATOM   2783  C   VAL B  52      63.890  69.490  59.840  1.00  0.00           C
ATOM   2784  O   VAL B  52      62.750  69.210  59.390  1.00  0.00           O
ATOM   2785  N   ALA B  53      64.320  69.200  61.120  1.00  0.00           N
ATOM   2786  HN  ALA B  53      65.300  69.360  61.200  1.00  0.00           H
ATOM   2787  CA  ALA B  53      63.630  68.420  62.080  1.00  0.00           C
ATOM   2788  HA  ALA B  53      62.560  68.490  61.970  1.00  0.00           H
ATOM   2789  CB  ALA B  53      64.050  66.940  61.740  1.00  0.00           C
ATOM   2790  HB1 ALA B  53      65.150  66.780  61.690  1.00  0.00           H
ATOM   2791  HB2 ALA B  53      63.610  66.250  62.490  1.00  0.00           H
ATOM   2792  HB3 ALA B  53      63.720  66.480  60.780  1.00  0.00           H
ATOM   2793  C   ALA B  53      64.050  68.770  63.460  1.00  0.00           C
ATOM   2794  O   ALA B  53      65.120  69.340  63.730  1.00  0.00           O
ATOM   2795  N   THR B  54      63.270  68.450  64.480  1.00  0.00           N
ATOM   2796  HN  THR B  54      62.340  68.170  64.250  1.00  0.00           H
ATOM   2797  CA  THR B  54      63.630  68.640  65.890  1.00  0.00           C
ATOM   2798  HA  THR B  54      64.650  68.300  65.960  1.00  0.00           H
ATOM   2799  CB  THR B  54      63.550  70.070  66.310  1.00  0.00           C
ATOM   2800  HB  THR B  54      63.960  70.790  65.570  1.00  0.00           H
ATOM   2801  OG1 THR B  54      64.230  70.360  67.490  1.00  0.00           O
ATOM   2802  HG1 THR B  54      64.980  70.850  67.140  1.00  0.00           H
ATOM   2803  CG2 THR B  54      62.060  70.410  66.450  1.00  0.00           C
ATOM   2804 HG21 THR B  54      61.680  69.900  67.370  1.00  0.00           H
ATOM   2805 HG22 THR B  54      62.010  71.500  66.670  1.00  0.00           H
ATOM   2806 HG23 THR B  54      61.450  70.160  65.550  1.00  0.00           H
ATOM   2807  C   THR B  54      62.890  67.620  66.700  1.00  0.00           C
ATOM   2808  O   THR B  54      61.790  67.180  66.360  1.00  0.00           O
ATOM   2809  N   VAL B  55      63.380  67.190  67.870  1.00  0.00           N
ATOM   2810  HN  VAL B  55      64.250  67.530  68.230  1.00  0.00           H
ATOM   2811  CA  VAL B  55      62.700  66.310  68.790  1.00  0.00           C
ATOM   2812  HA  VAL B  55      62.160  65.550  68.240  1.00  0.00           H
ATOM   2813  CB  VAL B  55      63.690  65.460  69.460  1.00  0.00           C
ATOM   2814  HB  VAL B  55      64.360  66.040  70.120  1.00  0.00           H
ATOM   2815  CG1 VAL B  55      62.910  64.460  70.340  1.00  0.00           C
ATOM   2816 HG11 VAL B  55      62.600  64.990  71.270  1.00  0.00           H
ATOM   2817 HG12 VAL B  55      62.110  63.960  69.750  1.00  0.00           H
ATOM   2818 HG13 VAL B  55      63.640  63.730  70.730  1.00  0.00           H
ATOM   2819  CG2 VAL B  55      64.610  64.620  68.520  1.00  0.00           C
ATOM   2820 HG21 VAL B  55      65.440  65.230  68.100  1.00  0.00           H
ATOM   2821 HG22 VAL B  55      65.080  63.820  69.130  1.00  0.00           H
ATOM   2822 HG23 VAL B  55      64.060  64.150  67.670  1.00  0.00           H
ATOM   2823  C   VAL B  55      61.650  67.020  69.570  1.00  0.00           C
ATOM   2824  O   VAL B  55      61.780  68.180  69.960  1.00  0.00           O
ATOM   2825  N   ALA B  56      60.480  66.370  69.810  1.00  0.00           N
ATOM   2826  HN  ALA B  56      60.310  65.430  69.530  1.00  0.00           H
ATOM   2827  CA  ALA B  56      59.310  67.170  70.170  1.00  0.00           C
ATOM   2828  HA  ALA B  56      59.390  68.180  69.780  1.00  0.00           H
ATOM   2829  CB  ALA B  56      58.020  66.500  69.630  1.00  0.00           C
ATOM   2830  HB1 ALA B  56      58.000  65.430  69.940  1.00  0.00           H
ATOM   2831  HB2 ALA B  56      57.130  67.010  70.050  1.00  0.00           H
ATOM   2832  HB3 ALA B  56      57.760  66.590  68.550  1.00  0.00           H
ATOM   2833  C   ALA B  56      59.170  67.320  71.710  1.00  0.00           C
ATOM   2834  O   ALA B  56      58.740  68.330  72.280  1.00  0.00           O
ATOM   2835  N   GLU B  57      59.740  66.310  72.400  1.00  0.00           N
ATOM   2836  HN  GLU B  57      60.110  65.530  71.920  1.00  0.00           H
ATOM   2837  CA  GLU B  57      59.660  66.090  73.810  1.00  0.00           C
ATOM   2838  HA  GLU B  57      58.940  66.790  74.210  1.00  0.00           H
ATOM   2839  CB  GLU B  57      59.320  64.680  74.140  1.00  0.00           C
ATOM   2840  HB1 GLU B  57      59.320  64.620  75.250  1.00  0.00           H
ATOM   2841  HB2 GLU B  57      60.080  63.950  73.800  1.00  0.00           H
ATOM   2842  CG  GLU B  57      57.860  64.390  73.590  1.00  0.00           C
ATOM   2843  HG1 GLU B  57      57.720  64.590  72.510  1.00  0.00           H
ATOM   2844  HG2 GLU B  57      57.150  65.110  74.070  1.00  0.00           H
ATOM   2845  CD  GLU B  57      57.470  63.010  74.060  1.00  0.00           C
ATOM   2846  OE1 GLU B  57      56.820  62.910  75.100  1.00  0.00           O
ATOM   2847  OE2 GLU B  57      57.950  61.950  73.430  1.00  0.00           O
ATOM   2848  C   GLU B  57      60.960  66.580  74.470  1.00  0.00           C
ATOM   2849  O   GLU B  57      61.920  65.850  74.620  1.00  0.00           O
ATOM   2850  N   LYS B  58      60.860  67.800  74.970  1.00  0.00           N
ATOM   2851  HN  LYS B  58      59.950  68.220  74.930  1.00  0.00           H
ATOM   2852  CA  LYS B  58      61.950  68.600  75.350  1.00  0.00           C
ATOM   2853  HA  LYS B  58      62.640  68.600  74.520  1.00  0.00           H
ATOM   2854  CB  LYS B  58      61.430  70.020  75.530  1.00  0.00           C
ATOM   2855  HB1 LYS B  58      62.250  70.640  75.960  1.00  0.00           H
ATOM   2856  HB2 LYS B  58      60.560  69.930  76.220  1.00  0.00           H
ATOM   2857  CG  LYS B  58      60.880  70.550  74.080  1.00  0.00           C
ATOM   2858  HG1 LYS B  58      60.380  71.510  74.310  1.00  0.00           H
ATOM   2859  HG2 LYS B  58      60.160  69.790  73.710  1.00  0.00           H
ATOM   2860  CD  LYS B  58      61.970  70.830  73.030  1.00  0.00           C
ATOM   2861  HD1 LYS B  58      62.260  69.830  72.670  1.00  0.00           H
ATOM   2862  HD2 LYS B  58      61.420  71.270  72.160  1.00  0.00           H
ATOM   2863  CE  LYS B  58      63.150  71.740  73.350  1.00  0.00           C
ATOM   2864  HE1 LYS B  58      63.660  71.450  74.300  1.00  0.00           H
ATOM   2865  HE2 LYS B  58      62.750  72.760  73.220  1.00  0.00           H
ATOM   2866  NZ  LYS B  58      64.120  71.660  72.310  1.00  0.00           N
ATOM   2867  HZ1 LYS B  58      64.120  70.700  71.910  1.00  0.00           H
ATOM   2868  HZ2 LYS B  58      63.920  72.390  71.600  1.00  0.00           H
ATOM   2869  HZ3 LYS B  58      65.020  71.910  72.760  1.00  0.00           H
ATOM   2870  C   LYS B  58      62.690  68.160  76.570  1.00  0.00           C
ATOM   2871  O   LYS B  58      63.950  68.000  76.580  1.00  0.00           O
ATOM   2872  N   THR B  59      61.870  67.960  77.680  1.00  0.00           N
ATOM   2873  HN  THR B  59      60.870  67.990  77.610  1.00  0.00           H
ATOM   2874  CA  THR B  59      62.470  67.640  78.980  1.00  0.00           C
ATOM   2875  HA  THR B  59      63.160  68.460  79.090  1.00  0.00           H
ATOM   2876  CB  THR B  59      61.450  67.740  80.080  1.00  0.00           C
ATOM   2877  HB  THR B  59      60.460  67.410  79.690  1.00  0.00           H
ATOM   2878  OG1 THR B  59      61.270  69.080  80.590  1.00  0.00           O
ATOM   2879  HG1 THR B  59      62.160  69.420  80.730  1.00  0.00           H
ATOM   2880  CG2 THR B  59      61.680  67.020  81.360  1.00  0.00           C
ATOM   2881 HG21 THR B  59      62.500  67.420  81.990  1.00  0.00           H
ATOM   2882 HG22 THR B  59      60.760  67.020  81.970  1.00  0.00           H
ATOM   2883 HG23 THR B  59      61.870  65.950  81.110  1.00  0.00           H
ATOM   2884  C   THR B  59      63.210  66.250  79.030  1.00  0.00           C
ATOM   2885  O   THR B  59      64.210  66.080  79.730  1.00  0.00           O
ATOM   2886  N   LYS B  60      62.660  65.280  78.320  1.00  0.00           N
ATOM   2887  HN  LYS B  60      61.890  65.580  77.760  1.00  0.00           H
ATOM   2888  CA  LYS B  60      63.120  63.910  78.200  1.00  0.00           C
ATOM   2889  HA  LYS B  60      63.140  63.520  79.210  1.00  0.00           H
ATOM   2890  CB  LYS B  60      62.080  62.970  77.440  1.00  0.00           C
ATOM   2891  HB1 LYS B  60      62.310  61.890  77.580  1.00  0.00           H
ATOM   2892  HB2 LYS B  60      62.170  63.230  76.360  1.00  0.00           H
ATOM   2893  CG  LYS B  60      60.590  63.140  77.830  1.00  0.00           C
ATOM   2894  HG1 LYS B  60      60.030  62.510  77.100  1.00  0.00           H
ATOM   2895  HG2 LYS B  60      60.420  64.230  77.730  1.00  0.00           H
ATOM   2896  CD  LYS B  60      60.290  62.750  79.290  1.00  0.00           C
ATOM   2897  HD1 LYS B  60      60.290  61.650  79.460  1.00  0.00           H
ATOM   2898  HD2 LYS B  60      61.000  63.180  80.020  1.00  0.00           H
ATOM   2899  CE  LYS B  60      58.950  63.310  79.700  1.00  0.00           C
ATOM   2900  HE1 LYS B  60      58.700  64.280  79.220  1.00  0.00           H
ATOM   2901  HE2 LYS B  60      58.850  63.420  80.800  1.00  0.00           H
ATOM   2902  NZ  LYS B  60      57.850  62.420  79.220  1.00  0.00           N
ATOM   2903  HZ1 LYS B  60      57.000  62.910  79.550  1.00  0.00           H
ATOM   2904  HZ2 LYS B  60      57.740  62.250  78.200  1.00  0.00           H
ATOM   2905  HZ3 LYS B  60      57.990  61.530  79.730  1.00  0.00           H
ATOM   2906  C   LYS B  60      64.530  63.910  77.600  1.00  0.00           C
ATOM   2907  O   LYS B  60      64.890  64.630  76.640  1.00  0.00           O
ATOM   2908  N   GLU B  61      65.450  63.130  78.280  1.00  0.00           N
ATOM   2909  HN  GLU B  61      65.180  62.590  79.080  1.00  0.00           H
ATOM   2910  CA  GLU B  61      66.830  62.820  77.890  1.00  0.00           C
ATOM   2911  HA  GLU B  61      67.520  63.610  78.150  1.00  0.00           H
ATOM   2912  CB  GLU B  61      67.220  61.570  78.800  1.00  0.00           C
ATOM   2913  HB1 GLU B  61      68.290  61.400  78.550  1.00  0.00           H
ATOM   2914  HB2 GLU B  61      66.680  60.660  78.460  1.00  0.00           H
ATOM   2915  CG  GLU B  61      67.140  61.800  80.300  1.00  0.00           C
ATOM   2916  HG1 GLU B  61      67.100  62.900  80.480  1.00  0.00           H
ATOM   2917  HG2 GLU B  61      68.050  61.330  80.740  1.00  0.00           H
ATOM   2918  CD  GLU B  61      65.860  61.260  81.070  1.00  0.00           C
ATOM   2919  OE1 GLU B  61      65.970  60.440  82.000  1.00  0.00           O
ATOM   2920  OE2 GLU B  61      64.780  61.840  80.730  1.00  0.00           O
ATOM   2921  C   GLU B  61      66.970  62.550  76.300  1.00  0.00           C
ATOM   2922  O   GLU B  61      66.330  61.700  75.750  1.00  0.00           O
ATOM   2923  N   GLN B  62      67.910  63.240  75.600  1.00  0.00           N
ATOM   2924  HN  GLN B  62      68.530  63.840  76.090  1.00  0.00           H
ATOM   2925  CA  GLN B  62      67.960  63.250  74.080  1.00  0.00           C
ATOM   2926  HA  GLN B  62      67.080  62.770  73.680  1.00  0.00           H
ATOM   2927  CB  GLN B  62      68.130  64.650  73.550  1.00  0.00           C
ATOM   2928  HB1 GLN B  62      68.090  64.450  72.460  1.00  0.00           H
ATOM   2929  HB2 GLN B  62      69.050  65.160  73.900  1.00  0.00           H
ATOM   2930  CG  GLN B  62      66.940  65.670  73.840  1.00  0.00           C
ATOM   2931  HG1 GLN B  62      67.210  66.700  73.540  1.00  0.00           H
ATOM   2932  HG2 GLN B  62      66.850  65.670  74.950  1.00  0.00           H
ATOM   2933  CD  GLN B  62      65.560  65.390  73.270  1.00  0.00           C
ATOM   2934  OE1 GLN B  62      65.160  65.870  72.230  1.00  0.00           O
ATOM   2935  NE2 GLN B  62      64.820  64.480  73.960  1.00  0.00           N
ATOM   2936 HE21 GLN B  62      64.940  64.400  74.950  1.00  0.00           H
ATOM   2937 HE22 GLN B  62      64.000  64.190  73.470  1.00  0.00           H
ATOM   2938  C   GLN B  62      69.210  62.520  73.540  1.00  0.00           C
ATOM   2939  O   GLN B  62      70.270  62.410  74.120  1.00  0.00           O
ATOM   2940  N   VAL B  63      69.020  61.930  72.270  1.00  0.00           N
ATOM   2941  HN  VAL B  63      68.140  62.080  71.830  1.00  0.00           H
ATOM   2942  CA  VAL B  63      70.070  61.370  71.450  1.00  0.00           C
ATOM   2943  HA  VAL B  63      70.380  60.480  71.970  1.00  0.00           H
ATOM   2944  CB  VAL B  63      69.570  60.920  70.070  1.00  0.00           C
ATOM   2945  HB  VAL B  63      70.390  60.550  69.420  1.00  0.00           H
ATOM   2946  CG1 VAL B  63      68.580  59.790  70.270  1.00  0.00           C
ATOM   2947 HG11 VAL B  63      69.100  59.000  70.860  1.00  0.00           H
ATOM   2948 HG12 VAL B  63      67.690  60.170  70.810  1.00  0.00           H
ATOM   2949 HG13 VAL B  63      68.190  59.470  69.280  1.00  0.00           H
ATOM   2950  CG2 VAL B  63      68.900  62.020  69.240  1.00  0.00           C
ATOM   2951 HG21 VAL B  63      69.610  62.840  69.010  1.00  0.00           H
ATOM   2952 HG22 VAL B  63      68.500  61.570  68.310  1.00  0.00           H
ATOM   2953 HG23 VAL B  63      68.000  62.540  69.630  1.00  0.00           H
ATOM   2954  C   VAL B  63      71.270  62.360  71.260  1.00  0.00           C
ATOM   2955  O   VAL B  63      71.130  63.560  71.130  1.00  0.00           O
ATOM   2956  N   THR B  64      72.480  61.760  71.220  1.00  0.00           N
ATOM   2957  HN  THR B  64      72.490  60.780  71.420  1.00  0.00           H
ATOM   2958  CA  THR B  64      73.800  62.370  71.240  1.00  0.00           C
ATOM   2959  HA  THR B  64      73.700  63.330  71.720  1.00  0.00           H
ATOM   2960  CB  THR B  64      74.730  61.530  72.100  1.00  0.00           C
ATOM   2961  HB  THR B  64      75.730  62.010  72.020  1.00  0.00           H
ATOM   2962  OG1 THR B  64      74.680  60.170  71.690  1.00  0.00           O
ATOM   2963  HG1 THR B  64      75.390  59.770  72.210  1.00  0.00           H
ATOM   2964  CG2 THR B  64      74.210  61.630  73.550  1.00  0.00           C
ATOM   2965 HG21 THR B  64      74.980  61.250  74.250  1.00  0.00           H
ATOM   2966 HG22 THR B  64      74.130  62.690  73.860  1.00  0.00           H
ATOM   2967 HG23 THR B  64      73.260  61.070  73.730  1.00  0.00           H
ATOM   2968  C   THR B  64      74.460  62.610  69.830  1.00  0.00           C
ATOM   2969  O   THR B  64      75.450  63.350  69.600  1.00  0.00           O
ATOM   2970  N   ASN B  65      73.810  62.060  68.800  1.00  0.00           N
ATOM   2971  HN  ASN B  65      72.940  61.590  68.900  1.00  0.00           H
ATOM   2972  CA  ASN B  65      74.440  61.980  67.450  1.00  0.00           C
ATOM   2973  HA  ASN B  65      75.510  62.090  67.590  1.00  0.00           H
ATOM   2974  CB  ASN B  65      74.250  60.640  66.780  1.00  0.00           C
ATOM   2975  HB1 ASN B  65      74.970  60.520  65.940  1.00  0.00           H
ATOM   2976  HB2 ASN B  65      73.170  60.650  66.520  1.00  0.00           H
ATOM   2977  CG  ASN B  65      74.370  59.520  67.760  1.00  0.00           C
ATOM   2978  OD1 ASN B  65      73.420  59.150  68.510  1.00  0.00           O
ATOM   2979  ND2 ASN B  65      75.590  58.900  67.810  1.00  0.00           N
ATOM   2980 HD21 ASN B  65      76.390  59.220  67.310  1.00  0.00           H
ATOM   2981 HD22 ASN B  65      75.560  58.100  68.420  1.00  0.00           H
ATOM   2982  C   ASN B  65      73.960  63.190  66.660  1.00  0.00           C
ATOM   2983  O   ASN B  65      72.950  63.910  67.000  1.00  0.00           O
ATOM   2984  N   VAL B  66      74.660  63.460  65.550  1.00  0.00           N
ATOM   2985  HN  VAL B  66      75.470  62.940  65.270  1.00  0.00           H
ATOM   2986  CA  VAL B  66      74.220  64.690  64.720  1.00  0.00           C
ATOM   2987  HA  VAL B  66      73.580  65.340  65.300  1.00  0.00           H
ATOM   2988  CB  VAL B  66      75.380  65.550  64.220  1.00  0.00           C
ATOM   2989  HB  VAL B  66      75.160  66.610  63.980  1.00  0.00           H
ATOM   2990  CG1 VAL B  66      76.260  65.720  65.460  1.00  0.00           C
ATOM   2991 HG11 VAL B  66      77.090  66.420  65.220  1.00  0.00           H
ATOM   2992 HG12 VAL B  66      75.770  66.000  66.410  1.00  0.00           H
ATOM   2993 HG13 VAL B  66      76.680  64.730  65.730  1.00  0.00           H
ATOM   2994  CG2 VAL B  66      76.140  64.980  63.100  1.00  0.00           C
ATOM   2995 HG21 VAL B  66      76.480  63.920  63.180  1.00  0.00           H
ATOM   2996 HG22 VAL B  66      75.530  65.020  62.170  1.00  0.00           H
ATOM   2997 HG23 VAL B  66      77.080  65.560  63.000  1.00  0.00           H
ATOM   2998  C   VAL B  66      73.330  64.160  63.540  1.00  0.00           C
ATOM   2999  O   VAL B  66      73.640  63.070  62.960  1.00  0.00           O
ATOM   3000  N   GLY B  67      72.330  65.040  63.180  1.00  0.00           N
ATOM   3001  HN  GLY B  67      72.140  65.770  63.830  1.00  0.00           H
ATOM   3002  CA  GLY B  67      71.560  65.060  61.910  1.00  0.00           C
ATOM   3003  HA1 GLY B  67      70.670  65.630  62.130  1.00  0.00           H
ATOM   3004  HA2 GLY B  67      72.220  65.510  61.180  1.00  0.00           H
ATOM   3005  C   GLY B  67      71.020  63.730  61.490  1.00  0.00           C
ATOM   3006  O   GLY B  67      70.210  63.090  62.130  1.00  0.00           O
ATOM   3007  N   GLY B  68      71.480  63.280  60.320  1.00  0.00           N
ATOM   3008  HN  GLY B  68      72.180  63.810  59.850  1.00  0.00           H
ATOM   3009  CA  GLY B  68      70.970  62.060  59.560  1.00  0.00           C
ATOM   3010  HA1 GLY B  68      71.570  61.970  58.670  1.00  0.00           H
ATOM   3011  HA2 GLY B  68      71.080  61.200  60.210  1.00  0.00           H
ATOM   3012  C   GLY B  68      69.510  62.200  59.190  1.00  0.00           C
ATOM   3013  O   GLY B  68      68.940  63.270  59.270  1.00  0.00           O
ATOM   3014  N   ALA B  69      68.940  61.180  58.640  1.00  0.00           N
ATOM   3015  HN  ALA B  69      69.440  60.330  58.510  1.00  0.00           H
ATOM   3016  CA  ALA B  69      67.580  61.160  58.130  1.00  0.00           C
ATOM   3017  HA  ALA B  69      67.570  62.080  57.560  1.00  0.00           H
ATOM   3018  CB  ALA B  69      67.410  60.060  57.140  1.00  0.00           C
ATOM   3019  HB1 ALA B  69      68.040  60.140  56.240  1.00  0.00           H
ATOM   3020  HB2 ALA B  69      67.440  59.040  57.560  1.00  0.00           H
ATOM   3021  HB3 ALA B  69      66.350  60.090  56.780  1.00  0.00           H
ATOM   3022  C   ALA B  69      66.550  61.310  59.190  1.00  0.00           C
ATOM   3023  O   ALA B  69      66.770  60.780  60.330  1.00  0.00           O
ATOM   3024  N   VAL B  70      65.460  62.010  58.840  1.00  0.00           N
ATOM   3025  HN  VAL B  70      65.250  62.240  57.890  1.00  0.00           H
ATOM   3026  CA  VAL B  70      64.480  62.420  59.760  1.00  0.00           C
ATOM   3027  HA  VAL B  70      64.970  63.000  60.530  1.00  0.00           H
ATOM   3028  CB  VAL B  70      63.580  63.490  58.960  1.00  0.00           C
ATOM   3029  HB  VAL B  70      63.080  62.980  58.100  1.00  0.00           H
ATOM   3030  CG1 VAL B  70      62.360  64.050  59.900  1.00  0.00           C
ATOM   3031 HG11 VAL B  70      61.550  63.310  60.050  1.00  0.00           H
ATOM   3032 HG12 VAL B  70      62.850  64.520  60.780  1.00  0.00           H
ATOM   3033 HG13 VAL B  70      61.930  64.870  59.280  1.00  0.00           H
ATOM   3034  CG2 VAL B  70      64.460  64.640  58.540  1.00  0.00           C
ATOM   3035 HG21 VAL B  70      63.860  65.480  58.140  1.00  0.00           H
ATOM   3036 HG22 VAL B  70      65.060  65.040  59.390  1.00  0.00           H
ATOM   3037 HG23 VAL B  70      65.200  64.300  57.780  1.00  0.00           H
ATOM   3038  C   VAL B  70      63.680  61.370  60.490  1.00  0.00           C
ATOM   3039  O   VAL B  70      63.530  61.390  61.700  1.00  0.00           O
ATOM   3040  N   VAL B  71      63.140  60.380  59.780  1.00  0.00           N
ATOM   3041  HN  VAL B  71      63.330  60.140  58.830  1.00  0.00           H
ATOM   3042  CA  VAL B  71      62.160  59.490  60.420  1.00  0.00           C
ATOM   3043  HA  VAL B  71      61.580  60.130  61.080  1.00  0.00           H
ATOM   3044  CB  VAL B  71      61.250  58.800  59.410  1.00  0.00           C
ATOM   3045  HB  VAL B  71      60.760  59.600  58.820  1.00  0.00           H
ATOM   3046  CG1 VAL B  71      61.910  57.890  58.490  1.00  0.00           C
ATOM   3047 HG11 VAL B  71      62.850  58.310  58.060  1.00  0.00           H
ATOM   3048 HG12 VAL B  71      62.130  57.010  59.120  1.00  0.00           H
ATOM   3049 HG13 VAL B  71      61.340  57.470  57.640  1.00  0.00           H
ATOM   3050  CG2 VAL B  71      60.030  58.180  60.170  1.00  0.00           C
ATOM   3051 HG21 VAL B  71      60.330  57.700  61.130  1.00  0.00           H
ATOM   3052 HG22 VAL B  71      59.230  58.930  60.330  1.00  0.00           H
ATOM   3053 HG23 VAL B  71      59.690  57.440  59.410  1.00  0.00           H
ATOM   3054  C   VAL B  71      62.930  58.450  61.370  1.00  0.00           C
ATOM   3055  O   VAL B  71      63.870  57.780  61.000  1.00  0.00           O
ATOM   3056  N   THR B  72      62.300  58.230  62.600  1.00  0.00           N
ATOM   3057  HN  THR B  72      61.390  58.620  62.740  1.00  0.00           H
ATOM   3058  CA  THR B  72      62.690  57.300  63.640  1.00  0.00           C
ATOM   3059  HA  THR B  72      63.310  56.560  63.160  1.00  0.00           H
ATOM   3060  CB  THR B  72      63.490  57.850  64.850  1.00  0.00           C
ATOM   3061  HB  THR B  72      64.430  58.090  64.310  1.00  0.00           H
ATOM   3062  OG1 THR B  72      63.840  56.950  65.920  1.00  0.00           O
ATOM   3063  HG1 THR B  72      64.470  56.360  65.510  1.00  0.00           H
ATOM   3064  CG2 THR B  72      62.870  59.080  65.400  1.00  0.00           C
ATOM   3065 HG21 THR B  72      61.940  58.730  65.900  1.00  0.00           H
ATOM   3066 HG22 THR B  72      63.530  59.500  66.200  1.00  0.00           H
ATOM   3067 HG23 THR B  72      62.660  59.830  64.610  1.00  0.00           H
ATOM   3068  C   THR B  72      61.450  56.680  64.260  1.00  0.00           C
ATOM   3069  O   THR B  72      60.390  57.310  64.260  1.00  0.00           O
ATOM   3070  N   GLY B  73      61.540  55.390  64.670  1.00  0.00           N
ATOM   3071  HN  GLY B  73      62.420  54.940  64.530  1.00  0.00           H
ATOM   3072  CA  GLY B  73      60.450  54.660  65.290  1.00  0.00           C
ATOM   3073  HA1 GLY B  73      60.800  54.230  66.220  1.00  0.00           H
ATOM   3074  HA2 GLY B  73      59.580  55.280  65.420  1.00  0.00           H
ATOM   3075  C   GLY B  73      60.110  53.540  64.270  1.00  0.00           C
ATOM   3076  O   GLY B  73      58.950  53.140  64.210  1.00  0.00           O
ATOM   3077  N   VAL B  74      61.120  53.130  63.450  1.00  0.00           N
ATOM   3078  HN  VAL B  74      61.990  53.610  63.470  1.00  0.00           H
ATOM   3079  CA  VAL B  74      60.940  52.450  62.130  1.00  0.00           C
ATOM   3080  HA  VAL B  74      60.060  51.820  62.190  1.00  0.00           H
ATOM   3081  CB  VAL B  74      60.830  53.520  60.970  1.00  0.00           C
ATOM   3082  HB  VAL B  74      60.670  52.890  60.070  1.00  0.00           H
ATOM   3083  CG1 VAL B  74      59.660  54.440  61.230  1.00  0.00           C
ATOM   3084 HG11 VAL B  74      59.400  55.040  60.330  1.00  0.00           H
ATOM   3085 HG12 VAL B  74      58.750  53.820  61.390  1.00  0.00           H
ATOM   3086 HG13 VAL B  74      59.800  55.160  62.060  1.00  0.00           H
ATOM   3087  CG2 VAL B  74      62.200  54.140  60.780  1.00  0.00           C
ATOM   3088 HG21 VAL B  74      62.220  54.860  59.930  1.00  0.00           H
ATOM   3089 HG22 VAL B  74      62.510  54.720  61.670  1.00  0.00           H
ATOM   3090 HG23 VAL B  74      63.000  53.400  60.600  1.00  0.00           H
ATOM   3091  C   VAL B  74      62.020  51.390  61.800  1.00  0.00           C
ATOM   3092  O   VAL B  74      61.750  50.540  60.940  1.00  0.00           O
ATOM   3093  N   THR B  75      63.160  51.450  62.540  1.00  0.00           N
ATOM   3094  HN  THR B  75      63.410  52.160  63.200  1.00  0.00           H
ATOM   3095  CA  THR B  75      64.180  50.400  62.360  1.00  0.00           C
ATOM   3096  HA  THR B  75      64.520  50.410  61.340  1.00  0.00           H
ATOM   3097  CB  THR B  75      65.380  50.640  63.240  1.00  0.00           C
ATOM   3098  HB  THR B  75      65.920  51.550  62.910  1.00  0.00           H
ATOM   3099  OG1 THR B  75      66.390  49.660  62.990  1.00  0.00           O
ATOM   3100  HG1 THR B  75      67.180  50.050  63.360  1.00  0.00           H
ATOM   3101  CG2 THR B  75      65.140  50.700  64.780  1.00  0.00           C
ATOM   3102 HG21 THR B  75      64.430  51.530  65.010  1.00  0.00           H
ATOM   3103 HG22 THR B  75      64.860  49.660  65.060  1.00  0.00           H
ATOM   3104 HG23 THR B  75      66.110  50.830  65.290  1.00  0.00           H
ATOM   3105  C   THR B  75      63.660  48.910  62.640  1.00  0.00           C
ATOM   3106  O   THR B  75      62.940  48.550  63.560  1.00  0.00           O
ATOM   3107  N   ALA B  76      64.020  48.020  61.660  1.00  0.00           N
ATOM   3108  HN  ALA B  76      64.560  48.330  60.890  1.00  0.00           H
ATOM   3109  CA  ALA B  76      63.790  46.630  61.690  1.00  0.00           C
ATOM   3110  HA  ALA B  76      62.770  46.550  62.060  1.00  0.00           H
ATOM   3111  CB  ALA B  76      63.880  46.050  60.290  1.00  0.00           C
ATOM   3112  HB1 ALA B  76      63.060  45.320  60.150  1.00  0.00           H
ATOM   3113  HB2 ALA B  76      63.620  46.700  59.430  1.00  0.00           H
ATOM   3114  HB3 ALA B  76      64.820  45.490  60.090  1.00  0.00           H
ATOM   3115  C   ALA B  76      64.620  45.790  62.610  1.00  0.00           C
ATOM   3116  O   ALA B  76      64.090  44.820  63.130  1.00  0.00           O
ATOM   3117  N   VAL B  77      65.910  46.210  62.860  1.00  0.00           N
ATOM   3118  HN  VAL B  77      66.230  47.030  62.390  1.00  0.00           H
ATOM   3119  CA  VAL B  77      66.850  45.510  63.710  1.00  0.00           C
ATOM   3120  HA  VAL B  77      66.860  44.510  63.300  1.00  0.00           H
ATOM   3121  CB  VAL B  77      68.250  45.910  63.590  1.00  0.00           C
ATOM   3122  HB  VAL B  77      68.630  45.510  62.630  1.00  0.00           H
ATOM   3123  CG1 VAL B  77      68.470  47.480  63.400  1.00  0.00           C
ATOM   3124 HG11 VAL B  77      68.170  47.700  62.350  1.00  0.00           H
ATOM   3125 HG12 VAL B  77      67.960  48.190  64.080  1.00  0.00           H
ATOM   3126 HG13 VAL B  77      69.530  47.760  63.560  1.00  0.00           H
ATOM   3127  CG2 VAL B  77      69.100  45.310  64.710  1.00  0.00           C
ATOM   3128 HG21 VAL B  77      68.860  45.720  65.720  1.00  0.00           H
ATOM   3129 HG22 VAL B  77      69.040  44.200  64.710  1.00  0.00           H
ATOM   3130 HG23 VAL B  77      70.180  45.440  64.490  1.00  0.00           H
ATOM   3131  C   VAL B  77      66.400  45.480  65.210  1.00  0.00           C
ATOM   3132  O   VAL B  77      66.490  44.430  65.870  1.00  0.00           O
ATOM   3133  N   ALA B  78      65.910  46.590  65.830  1.00  0.00           N
ATOM   3134  HN  ALA B  78      65.770  47.410  65.280  1.00  0.00           H
ATOM   3135  CA  ALA B  78      65.540  46.710  67.230  1.00  0.00           C
ATOM   3136  HA  ALA B  78      66.350  46.220  67.750  1.00  0.00           H
ATOM   3137  CB  ALA B  78      65.350  48.150  67.510  1.00  0.00           C
ATOM   3138  HB1 ALA B  78      65.090  48.470  68.550  1.00  0.00           H
ATOM   3139  HB2 ALA B  78      66.260  48.680  67.160  1.00  0.00           H
ATOM   3140  HB3 ALA B  78      64.560  48.540  66.840  1.00  0.00           H
ATOM   3141  C   ALA B  78      64.250  45.890  67.560  1.00  0.00           C
ATOM   3142  O   ALA B  78      63.350  45.750  66.760  1.00  0.00           O
ATOM   3143  N   GLN B  79      64.160  45.070  68.680  1.00  0.00           N
ATOM   3144  HN  GLN B  79      64.950  45.070  69.280  1.00  0.00           H
ATOM   3145  CA  GLN B  79      63.050  44.150  68.980  1.00  0.00           C
ATOM   3146  HA  GLN B  79      62.330  44.320  68.180  1.00  0.00           H
ATOM   3147  CB  GLN B  79      63.610  42.700  68.990  1.00  0.00           C
ATOM   3148  HB1 GLN B  79      62.760  42.020  69.210  1.00  0.00           H
ATOM   3149  HB2 GLN B  79      64.410  42.460  69.730  1.00  0.00           H
ATOM   3150  CG  GLN B  79      64.230  42.130  67.690  1.00  0.00           C
ATOM   3151  HG1 GLN B  79      64.630  41.110  67.890  1.00  0.00           H
ATOM   3152  HG2 GLN B  79      65.090  42.750  67.350  1.00  0.00           H
ATOM   3153  CD  GLN B  79      63.180  41.890  66.620  1.00  0.00           C
ATOM   3154  OE1 GLN B  79      62.820  40.720  66.380  1.00  0.00           O
ATOM   3155  NE2 GLN B  79      62.750  42.930  65.950  1.00  0.00           N
ATOM   3156 HE21 GLN B  79      62.770  43.890  66.230  1.00  0.00           H
ATOM   3157 HE22 GLN B  79      62.170  42.730  65.150  1.00  0.00           H
ATOM   3158  C   GLN B  79      62.440  44.340  70.300  1.00  0.00           C
ATOM   3159  O   GLN B  79      63.180  44.570  71.230  1.00  0.00           O
ATOM   3160  N   LYS B  80      61.070  44.260  70.460  1.00  0.00           N
ATOM   3161  HN  LYS B  80      60.450  44.240  69.680  1.00  0.00           H
ATOM   3162  CA  LYS B  80      60.550  44.050  71.770  1.00  0.00           C
ATOM   3163  HA  LYS B  80      61.140  43.290  72.250  1.00  0.00           H
ATOM   3164  CB  LYS B  80      60.480  45.220  72.760  1.00  0.00           C
ATOM   3165  HB1 LYS B  80      61.540  45.520  72.900  1.00  0.00           H
ATOM   3166  HB2 LYS B  80      60.120  44.900  73.760  1.00  0.00           H
ATOM   3167  CG  LYS B  80      59.810  46.480  72.270  1.00  0.00           C
ATOM   3168  HG1 LYS B  80      58.800  46.370  71.830  1.00  0.00           H
ATOM   3169  HG2 LYS B  80      60.490  46.900  71.500  1.00  0.00           H
ATOM   3170  CD  LYS B  80      59.690  47.660  73.270  1.00  0.00           C
ATOM   3171  HD1 LYS B  80      60.680  48.000  73.650  1.00  0.00           H
ATOM   3172  HD2 LYS B  80      59.300  48.570  72.770  1.00  0.00           H
ATOM   3173  CE  LYS B  80      58.900  47.280  74.520  1.00  0.00           C
ATOM   3174  HE1 LYS B  80      59.560  46.590  75.100  1.00  0.00           H
ATOM   3175  HE2 LYS B  80      57.930  46.820  74.260  1.00  0.00           H
ATOM   3176  NZ  LYS B  80      58.620  48.540  75.280  1.00  0.00           N
ATOM   3177  HZ1 LYS B  80      59.510  49.050  75.130  1.00  0.00           H
ATOM   3178  HZ2 LYS B  80      57.790  49.040  74.910  1.00  0.00           H
ATOM   3179  HZ3 LYS B  80      58.560  48.270  76.290  1.00  0.00           H
ATOM   3180  C   LYS B  80      59.180  43.340  71.650  1.00  0.00           C
ATOM   3181  O   LYS B  80      58.550  43.530  70.650  1.00  0.00           O
ATOM   3182  N   THR B  81      58.700  42.550  72.640  1.00  0.00           N
ATOM   3183  HN  THR B  81      59.300  42.450  73.420  1.00  0.00           H
ATOM   3184  CA  THR B  81      57.380  41.930  72.580  1.00  0.00           C
ATOM   3185  HA  THR B  81      57.230  41.540  71.590  1.00  0.00           H
ATOM   3186  CB  THR B  81      57.160  40.900  73.640  1.00  0.00           C
ATOM   3187  HB  THR B  81      56.060  40.730  73.770  1.00  0.00           H
ATOM   3188  OG1 THR B  81      57.660  41.260  74.920  1.00  0.00           O
ATOM   3189  HG1 THR B  81      57.300  40.600  75.510  1.00  0.00           H
ATOM   3190  CG2 THR B  81      57.900  39.660  73.190  1.00  0.00           C
ATOM   3191 HG21 THR B  81      59.000  39.780  73.290  1.00  0.00           H
ATOM   3192 HG22 THR B  81      57.560  38.750  73.720  1.00  0.00           H
ATOM   3193 HG23 THR B  81      57.710  39.610  72.100  1.00  0.00           H
ATOM   3194  C   THR B  81      56.200  42.940  72.550  1.00  0.00           C
ATOM   3195  O   THR B  81      56.230  44.080  73.030  1.00  0.00           O
ATOM   3196  N   VAL B  82      55.110  42.590  71.850  1.00  0.00           N
ATOM   3197  HN  VAL B  82      55.100  41.720  71.370  1.00  0.00           H
ATOM   3198  CA  VAL B  82      54.050  43.530  71.550  1.00  0.00           C
ATOM   3199  HA  VAL B  82      54.400  44.530  71.730  1.00  0.00           H
ATOM   3200  CB  VAL B  82      53.420  43.360  70.210  1.00  0.00           C
ATOM   3201  HB  VAL B  82      52.860  42.410  70.080  1.00  0.00           H
ATOM   3202  CG1 VAL B  82      52.450  44.570  70.000  1.00  0.00           C
ATOM   3203 HG11 VAL B  82      51.930  44.470  69.020  1.00  0.00           H
ATOM   3204 HG12 VAL B  82      51.720  44.800  70.800  1.00  0.00           H
ATOM   3205 HG13 VAL B  82      53.040  45.510  69.920  1.00  0.00           H
ATOM   3206  CG2 VAL B  82      54.560  43.380  69.090  1.00  0.00           C
ATOM   3207 HG21 VAL B  82      55.300  44.170  69.320  1.00  0.00           H
ATOM   3208 HG22 VAL B  82      55.050  42.390  69.000  1.00  0.00           H
ATOM   3209 HG23 VAL B  82      54.010  43.560  68.140  1.00  0.00           H
ATOM   3210  C   VAL B  82      53.000  43.180  72.670  1.00  0.00           C
ATOM   3211  O   VAL B  82      52.720  42.040  73.030  1.00  0.00           O
ATOM   3212  N   GLU B  83      52.490  44.280  73.350  1.00  0.00           N
ATOM   3213  HN  GLU B  83      52.760  45.190  73.050  1.00  0.00           H
ATOM   3214  CA  GLU B  83      51.510  44.230  74.510  1.00  0.00           C
ATOM   3215  HA  GLU B  83      51.310  43.190  74.720  1.00  0.00           H
ATOM   3216  CB  GLU B  83      52.020  45.080  75.700  1.00  0.00           C
ATOM   3217  HB1 GLU B  83      51.190  45.240  76.430  1.00  0.00           H
ATOM   3218  HB2 GLU B  83      52.260  46.110  75.370  1.00  0.00           H
ATOM   3219  CG  GLU B  83      53.150  44.400  76.430  1.00  0.00           C
ATOM   3220  HG1 GLU B  83      54.060  44.430  75.790  1.00  0.00           H
ATOM   3221  HG2 GLU B  83      52.870  43.340  76.590  1.00  0.00           H
ATOM   3222  CD  GLU B  83      53.550  45.050  77.750  1.00  0.00           C
ATOM   3223  OE1 GLU B  83      53.460  44.360  78.870  1.00  0.00           O
ATOM   3224  OE2 GLU B  83      53.990  46.190  77.750  1.00  0.00           O
ATOM   3225  C   GLU B  83      50.260  45.020  74.020  1.00  0.00           C
ATOM   3226  O   GLU B  83      49.160  44.720  74.450  1.00  0.00           O
ATOM   3227  N   GLY B  84      50.360  45.980  73.110  1.00  0.00           N
ATOM   3228  HN  GLY B  84      51.290  46.110  72.760  1.00  0.00           H
ATOM   3229  CA  GLY B  84      49.350  46.470  72.090  1.00  0.00           C
ATOM   3230  HA1 GLY B  84      48.540  47.030  72.530  1.00  0.00           H
ATOM   3231  HA2 GLY B  84      49.890  47.050  71.350  1.00  0.00           H
ATOM   3232  C   GLY B  84      48.790  45.340  71.260  1.00  0.00           C
ATOM   3233  O   GLY B  84      49.010  44.110  71.450  1.00  0.00           O
ATOM   3234  N   ALA B  85      47.930  45.710  70.270  1.00  0.00           N
ATOM   3235  HN  ALA B  85      47.660  46.660  70.190  1.00  0.00           H
ATOM   3236  CA  ALA B  85      47.090  44.700  69.600  1.00  0.00           C
ATOM   3237  HA  ALA B  85      47.530  43.730  69.800  1.00  0.00           H
ATOM   3238  CB  ALA B  85      45.590  44.720  69.990  1.00  0.00           C
ATOM   3239  HB1 ALA B  85      45.500  44.410  71.050  1.00  0.00           H
ATOM   3240  HB2 ALA B  85      45.110  45.700  69.790  1.00  0.00           H
ATOM   3241  HB3 ALA B  85      44.970  43.960  69.460  1.00  0.00           H
ATOM   3242  C   ALA B  85      47.280  44.820  68.070  1.00  0.00           C
ATOM   3243  O   ALA B  85      47.540  45.920  67.600  1.00  0.00           O
ATOM   3244  N   GLY B  86      47.150  43.680  67.330  1.00  0.00           N
ATOM   3245  HN  GLY B  86      46.840  42.850  67.800  1.00  0.00           H
ATOM   3246  CA  GLY B  86      47.370  43.450  65.850  1.00  0.00           C
ATOM   3247  HA1 GLY B  86      48.350  43.810  65.590  1.00  0.00           H
ATOM   3248  HA2 GLY B  86      47.210  42.410  65.630  1.00  0.00           H
ATOM   3249  C   GLY B  86      46.410  44.080  64.880  1.00  0.00           C
ATOM   3250  O   GLY B  86      45.550  44.890  65.210  1.00  0.00           O
ATOM   3251  N   SER B  87      46.610  43.850  63.550  1.00  0.00           N
ATOM   3252  HN  SER B  87      47.270  43.180  63.240  1.00  0.00           H
ATOM   3253  CA  SER B  87      45.860  44.440  62.450  1.00  0.00           C
ATOM   3254  HA  SER B  87      44.950  44.890  62.810  1.00  0.00           H
ATOM   3255  CB  SER B  87      46.690  45.620  61.890  1.00  0.00           C
ATOM   3256  HB1 SER B  87      47.720  45.240  61.740  1.00  0.00           H
ATOM   3257  HB2 SER B  87      46.690  46.410  62.680  1.00  0.00           H
ATOM   3258  OG  SER B  87      46.030  46.150  60.690  1.00  0.00           O
ATOM   3259  HG1 SER B  87      46.300  47.060  60.560  1.00  0.00           H
ATOM   3260  C   SER B  87      45.570  43.380  61.350  1.00  0.00           C
ATOM   3261  O   SER B  87      46.470  42.760  60.740  1.00  0.00           O
ATOM   3262  N   ILE B  88      44.350  43.180  60.970  1.00  0.00           N
ATOM   3263  HN  ILE B  88      43.570  43.380  61.570  1.00  0.00           H
ATOM   3264  CA  ILE B  88      43.960  42.440  59.820  1.00  0.00           C
ATOM   3265  HA  ILE B  88      44.510  41.520  59.750  1.00  0.00           H
ATOM   3266  CB  ILE B  88      42.490  42.130  59.890  1.00  0.00           C
ATOM   3267  HB  ILE B  88      42.250  41.910  60.960  1.00  0.00           H
ATOM   3268  CG2 ILE B  88      41.630  43.330  59.480  1.00  0.00           C
ATOM   3269 HG21 ILE B  88      41.940  43.700  58.480  1.00  0.00           H
ATOM   3270 HG22 ILE B  88      40.600  42.930  59.450  1.00  0.00           H
ATOM   3271 HG23 ILE B  88      41.600  44.140  60.240  1.00  0.00           H
ATOM   3272  CG1 ILE B  88      42.000  40.900  59.110  1.00  0.00           C
ATOM   3273 HG11 ILE B  88      42.070  41.180  58.030  1.00  0.00           H
ATOM   3274 HG12 ILE B  88      40.950  40.710  59.400  1.00  0.00           H
ATOM   3275  CD  ILE B  88      42.770  39.630  59.370  1.00  0.00           C
ATOM   3276  HD1 ILE B  88      43.800  39.820  59.010  1.00  0.00           H
ATOM   3277  HD2 ILE B  88      42.850  39.490  60.470  1.00  0.00           H
ATOM   3278  HD3 ILE B  88      42.310  38.750  58.880  1.00  0.00           H
ATOM   3279  C   ILE B  88      44.380  43.180  58.520  1.00  0.00           C
ATOM   3280  O   ILE B  88      44.600  42.570  57.470  1.00  0.00           O
ATOM   3281  N   ALA B  89      44.620  44.480  58.550  1.00  0.00           N
ATOM   3282  HN  ALA B  89      44.520  44.950  59.420  1.00  0.00           H
ATOM   3283  CA  ALA B  89      45.000  45.110  57.270  1.00  0.00           C
ATOM   3284  HA  ALA B  89      44.560  44.580  56.440  1.00  0.00           H
ATOM   3285  CB  ALA B  89      44.460  46.550  57.270  1.00  0.00           C
ATOM   3286  HB1 ALA B  89      45.170  47.120  57.920  1.00  0.00           H
ATOM   3287  HB2 ALA B  89      44.510  47.030  56.270  1.00  0.00           H
ATOM   3288  HB3 ALA B  89      43.400  46.610  57.600  1.00  0.00           H
ATOM   3289  C   ALA B  89      46.430  45.080  56.970  1.00  0.00           C
ATOM   3290  O   ALA B  89      46.890  45.200  55.870  1.00  0.00           O
ATOM   3291  N   ALA B  90      47.200  44.970  58.040  1.00  0.00           N
ATOM   3292  HN  ALA B  90      46.710  44.890  58.910  1.00  0.00           H
ATOM   3293  CA  ALA B  90      48.620  44.710  58.040  1.00  0.00           C
ATOM   3294  HA  ALA B  90      48.990  45.400  57.290  1.00  0.00           H
ATOM   3295  CB  ALA B  90      49.160  45.180  59.400  1.00  0.00           C
ATOM   3296  HB1 ALA B  90      48.860  46.240  59.600  1.00  0.00           H
ATOM   3297  HB2 ALA B  90      48.700  44.590  60.220  1.00  0.00           H
ATOM   3298  HB3 ALA B  90      50.260  45.090  59.550  1.00  0.00           H
ATOM   3299  C   ALA B  90      49.090  43.320  57.690  1.00  0.00           C
ATOM   3300  O   ALA B  90      49.880  43.080  56.790  1.00  0.00           O
ATOM   3301  N   ALA B  91      48.370  42.320  58.270  1.00  0.00           N
ATOM   3302  HN  ALA B  91      47.610  42.420  58.900  1.00  0.00           H
ATOM   3303  CA  ALA B  91      48.580  40.860  57.880  1.00  0.00           C
ATOM   3304  HA  ALA B  91      49.630  40.610  57.880  1.00  0.00           H
ATOM   3305  CB  ALA B  91      47.690  39.960  58.860  1.00  0.00           C
ATOM   3306  HB1 ALA B  91      47.740  38.860  58.720  1.00  0.00           H
ATOM   3307  HB2 ALA B  91      47.960  40.130  59.920  1.00  0.00           H
ATOM   3308  HB3 ALA B  91      46.600  40.180  58.730  1.00  0.00           H
ATOM   3309  C   ALA B  91      48.180  40.530  56.460  1.00  0.00           C
ATOM   3310  O   ALA B  91      48.670  39.520  55.950  1.00  0.00           O
ATOM   3311  N   THR B  92      47.190  41.190  55.830  1.00  0.00           N
ATOM   3312  HN  THR B  92      46.580  41.700  56.430  1.00  0.00           H
ATOM   3313  CA  THR B  92      46.840  40.870  54.460  1.00  0.00           C
ATOM   3314  HA  THR B  92      47.330  39.950  54.170  1.00  0.00           H
ATOM   3315  CB  THR B  92      45.300  40.830  54.190  1.00  0.00           C
ATOM   3316  HB  THR B  92      45.100  40.730  53.100  1.00  0.00           H
ATOM   3317  OG1 THR B  92      44.690  41.930  54.830  1.00  0.00           O
ATOM   3318  HG1 THR B  92      44.750  41.930  55.790  1.00  0.00           H
ATOM   3319  CG2 THR B  92      44.820  39.610  54.910  1.00  0.00           C
ATOM   3320 HG21 THR B  92      45.180  39.570  55.960  1.00  0.00           H
ATOM   3321 HG22 THR B  92      43.710  39.570  54.830  1.00  0.00           H
ATOM   3322 HG23 THR B  92      45.210  38.670  54.460  1.00  0.00           H
ATOM   3323  C   THR B  92      47.460  41.890  53.530  1.00  0.00           C
ATOM   3324  O   THR B  92      47.270  41.910  52.300  1.00  0.00           O
ATOM   3325  N   GLY B  93      48.350  42.820  53.920  1.00  0.00           N
ATOM   3326  HN  GLY B  93      48.370  42.820  54.910  1.00  0.00           H
ATOM   3327  CA  GLY B  93      49.220  43.660  53.100  1.00  0.00           C
ATOM   3328  HA1 GLY B  93      49.950  44.100  53.770  1.00  0.00           H
ATOM   3329  HA2 GLY B  93      49.720  43.140  52.300  1.00  0.00           H
ATOM   3330  C   GLY B  93      48.570  44.770  52.330  1.00  0.00           C
ATOM   3331  O   GLY B  93      48.980  44.950  51.180  1.00  0.00           O
ATOM   3332  N   PHE B  94      47.540  45.480  52.950  1.00  0.00           N
ATOM   3333  HN  PHE B  94      47.050  45.120  53.740  1.00  0.00           H
ATOM   3334  CA  PHE B  94      46.990  46.700  52.350  1.00  0.00           C
ATOM   3335  HA  PHE B  94      47.210  46.780  51.290  1.00  0.00           H
ATOM   3336  CB  PHE B  94      45.410  46.760  52.480  1.00  0.00           C
ATOM   3337  HB1 PHE B  94      44.980  47.730  52.160  1.00  0.00           H
ATOM   3338  HB2 PHE B  94      45.260  46.720  53.580  1.00  0.00           H
ATOM   3339  CG  PHE B  94      44.730  45.650  51.720  1.00  0.00           C
ATOM   3340  CD1 PHE B  94      44.690  44.430  52.360  1.00  0.00           C
ATOM   3341  HD1 PHE B  94      45.030  44.380  53.380  1.00  0.00           H
ATOM   3342  CE1 PHE B  94      44.280  43.240  51.780  1.00  0.00           C
ATOM   3343  HE1 PHE B  94      44.170  42.320  52.320  1.00  0.00           H
ATOM   3344  CZ  PHE B  94      43.650  43.430  50.520  1.00  0.00           C
ATOM   3345  HZ  PHE B  94      43.380  42.550  49.950  1.00  0.00           H
ATOM   3346  CD2 PHE B  94      44.250  45.740  50.420  1.00  0.00           C
ATOM   3347  HD2 PHE B  94      44.210  46.710  49.940  1.00  0.00           H
ATOM   3348  CE2 PHE B  94      43.660  44.600  49.800  1.00  0.00           C
ATOM   3349  HE2 PHE B  94      43.190  44.680  48.840  1.00  0.00           H
ATOM   3350  C   PHE B  94      47.600  47.930  52.960  1.00  0.00           C
ATOM   3351  O   PHE B  94      47.700  48.930  52.220  1.00  0.00           O
ATOM   3352  N   VAL B  95      47.860  48.010  54.270  1.00  0.00           N
ATOM   3353  HN  VAL B  95      47.770  47.210  54.850  1.00  0.00           H
ATOM   3354  CA  VAL B  95      48.320  49.330  54.850  1.00  0.00           C
ATOM   3355  HA  VAL B  95      47.650  50.040  54.390  1.00  0.00           H
ATOM   3356  CB  VAL B  95      48.100  49.460  56.390  1.00  0.00           C
ATOM   3357  HB  VAL B  95      48.670  50.370  56.670  1.00  0.00           H
ATOM   3358  CG1 VAL B  95      46.570  49.550  56.690  1.00  0.00           C
ATOM   3359 HG11 VAL B  95      46.300  49.810  57.730  1.00  0.00           H
ATOM   3360 HG12 VAL B  95      46.180  50.500  56.250  1.00  0.00           H
ATOM   3361 HG13 VAL B  95      46.000  48.690  56.280  1.00  0.00           H
ATOM   3362  CG2 VAL B  95      48.750  48.220  57.140  1.00  0.00           C
ATOM   3363 HG21 VAL B  95      49.790  48.060  56.770  1.00  0.00           H
ATOM   3364 HG22 VAL B  95      48.920  48.390  58.220  1.00  0.00           H
ATOM   3365 HG23 VAL B  95      48.090  47.340  57.020  1.00  0.00           H
ATOM   3366  C   VAL B  95      49.860  49.590  54.460  1.00  0.00           C
ATOM   3367  O   VAL B  95      50.340  50.700  54.660  1.00  0.00           O
ATOM   3368  N   LYS B  96      50.590  48.490  54.060  1.00  0.00           N
ATOM   3369  HN  LYS B  96      50.250  47.550  54.020  1.00  0.00           H
ATOM   3370  CA  LYS B  96      51.820  48.630  53.370  1.00  0.00           C
ATOM   3371  HA  LYS B  96      51.770  49.320  52.540  1.00  0.00           H
ATOM   3372  CB  LYS B  96      53.030  49.160  54.280  1.00  0.00           C
ATOM   3373  HB1 LYS B  96      52.760  50.130  54.750  1.00  0.00           H
ATOM   3374  HB2 LYS B  96      53.880  49.310  53.590  1.00  0.00           H
ATOM   3375  CG  LYS B  96      53.570  48.250  55.380  1.00  0.00           C
ATOM   3376  HG1 LYS B  96      52.830  47.500  55.730  1.00  0.00           H
ATOM   3377  HG2 LYS B  96      53.760  48.940  56.240  1.00  0.00           H
ATOM   3378  CD  LYS B  96      54.860  47.410  55.020  1.00  0.00           C
ATOM   3379  HD1 LYS B  96      54.490  46.660  54.290  1.00  0.00           H
ATOM   3380  HD2 LYS B  96      55.610  47.950  54.410  1.00  0.00           H
ATOM   3381  CE  LYS B  96      55.570  46.850  56.250  1.00  0.00           C
ATOM   3382  HE1 LYS B  96      54.850  46.360  56.940  1.00  0.00           H
ATOM   3383  HE2 LYS B  96      56.230  47.630  56.690  1.00  0.00           H
ATOM   3384  NZ  LYS B  96      56.420  45.770  55.750  1.00  0.00           N
ATOM   3385  HZ1 LYS B  96      55.810  45.030  55.350  1.00  0.00           H
ATOM   3386  HZ2 LYS B  96      57.020  46.120  54.980  1.00  0.00           H
ATOM   3387  HZ3 LYS B  96      57.040  45.290  56.440  1.00  0.00           H
ATOM   3388  C   LYS B  96      52.090  47.280  52.720  1.00  0.00           C
ATOM   3389  O   LYS B  96      51.610  46.270  53.170  1.00  0.00           O
ATOM   3390  N   LYS B  97      52.940  47.180  51.700  1.00  0.00           N
ATOM   3391  HN  LYS B  97      53.290  48.010  51.280  1.00  0.00           H
ATOM   3392  CA  LYS B  97      53.490  45.950  51.200  1.00  0.00           C
ATOM   3393  HA  LYS B  97      53.640  45.330  52.070  1.00  0.00           H
ATOM   3394  CB  LYS B  97      52.500  45.270  50.260  1.00  0.00           C
ATOM   3395  HB1 LYS B  97      52.070  46.070  49.620  1.00  0.00           H
ATOM   3396  HB2 LYS B  97      51.700  44.780  50.870  1.00  0.00           H
ATOM   3397  CG  LYS B  97      53.020  44.150  49.400  1.00  0.00           C
ATOM   3398  HG1 LYS B  97      53.190  43.380  50.190  1.00  0.00           H
ATOM   3399  HG2 LYS B  97      53.980  44.370  48.870  1.00  0.00           H
ATOM   3400  CD  LYS B  97      51.940  43.670  48.420  1.00  0.00           C
ATOM   3401  HD1 LYS B  97      51.120  43.300  49.080  1.00  0.00           H
ATOM   3402  HD2 LYS B  97      51.550  44.570  47.910  1.00  0.00           H
ATOM   3403  CE  LYS B  97      52.480  42.740  47.390  1.00  0.00           C
ATOM   3404  HE1 LYS B  97      52.950  41.870  47.890  1.00  0.00           H
ATOM   3405  HE2 LYS B  97      53.180  43.260  46.700  1.00  0.00           H
ATOM   3406  NZ  LYS B  97      51.350  42.260  46.570  1.00  0.00           N
ATOM   3407  HZ1 LYS B  97      50.410  42.590  46.870  1.00  0.00           H
ATOM   3408  HZ2 LYS B  97      51.470  42.470  45.560  1.00  0.00           H
ATOM   3409  HZ3 LYS B  97      51.390  41.230  46.720  1.00  0.00           H
ATOM   3410  C   LYS B  97      54.900  46.120  50.650  1.00  0.00           C
ATOM   3411  O   LYS B  97      55.290  47.130  50.050  1.00  0.00           O
ATOM   3412  N   ASP B  98      55.780  45.110  50.900  1.00  0.00           N
ATOM   3413  HN  ASP B  98      55.540  44.420  51.570  1.00  0.00           H
ATOM   3414  CA  ASP B  98      57.220  44.990  50.540  1.00  0.00           C
ATOM   3415  HA  ASP B  98      57.530  46.000  50.300  1.00  0.00           H
ATOM   3416  CB  ASP B  98      58.050  44.540  51.780  1.00  0.00           C
ATOM   3417  HB1 ASP B  98      59.060  44.330  51.390  1.00  0.00           H
ATOM   3418  HB2 ASP B  98      57.600  43.620  52.220  1.00  0.00           H
ATOM   3419  CG  ASP B  98      57.990  45.510  52.940  1.00  0.00           C
ATOM   3420  OD1 ASP B  98      58.760  45.270  53.910  1.00  0.00           O
ATOM   3421  OD2 ASP B  98      57.280  46.500  52.970  1.00  0.00           O
ATOM   3422  C   ASP B  98      57.510  44.010  49.340  1.00  0.00           C
ATOM   3423  O   ASP B  98      57.540  44.490  48.190  1.00  0.00           O
ATOM   3424  N   GLN B  99      57.660  42.710  49.530  1.00  0.00           N
ATOM   3425  HN  GLN B  99      57.670  42.400  50.470  1.00  0.00           H
ATOM   3426  CA  GLN B  99      58.030  41.740  48.500  1.00  0.00           C
ATOM   3427  HA  GLN B  99      58.320  40.810  48.970  1.00  0.00           H
ATOM   3428  CB  GLN B  99      56.830  41.290  47.550  1.00  0.00           C
ATOM   3429  HB1 GLN B  99      57.140  40.490  46.850  1.00  0.00           H
ATOM   3430  HB2 GLN B  99      56.450  42.200  47.040  1.00  0.00           H
ATOM   3431  CG  GLN B  99      55.570  40.760  48.280  1.00  0.00           C
ATOM   3432  HG1 GLN B  99      54.930  40.620  47.380  1.00  0.00           H
ATOM   3433  HG2 GLN B  99      55.330  41.520  49.050  1.00  0.00           H
ATOM   3434  CD  GLN B  99      55.690  39.410  48.880  1.00  0.00           C
ATOM   3435  OE1 GLN B  99      56.510  38.570  48.500  1.00  0.00           O
ATOM   3436  NE2 GLN B  99      54.780  39.010  49.850  1.00  0.00           N
ATOM   3437 HE21 GLN B  99      54.340  39.820  50.240  1.00  0.00           H
ATOM   3438 HE22 GLN B  99      54.860  38.190  50.420  1.00  0.00           H
ATOM   3439  C   GLN B  99      59.270  42.040  47.610  1.00  0.00           C
ATOM   3440  O   GLN B  99      59.180  42.270  46.440  1.00  0.00           O
ATOM   3441  N   LEU B 100      60.490  42.160  48.280  1.00  0.00           N
ATOM   3442  HN  LEU B 100      60.700  42.080  49.250  1.00  0.00           H
ATOM   3443  CA  LEU B 100      61.680  42.420  47.520  1.00  0.00           C
ATOM   3444  HA  LEU B 100      61.400  42.960  46.630  1.00  0.00           H
ATOM   3445  CB  LEU B 100      62.610  43.430  48.230  1.00  0.00           C
ATOM   3446  HB1 LEU B 100      63.640  43.360  47.820  1.00  0.00           H
ATOM   3447  HB2 LEU B 100      62.670  43.150  49.300  1.00  0.00           H
ATOM   3448  CG  LEU B 100      62.170  45.000  48.120  1.00  0.00           C
ATOM   3449  HG  LEU B 100      62.230  45.260  47.040  1.00  0.00           H
ATOM   3450  CD1 LEU B 100      60.960  45.460  48.780  1.00  0.00           C
ATOM   3451 HD11 LEU B 100      60.060  45.000  48.320  1.00  0.00           H
ATOM   3452 HD12 LEU B 100      61.100  45.150  49.840  1.00  0.00           H
ATOM   3453 HD13 LEU B 100      60.850  46.560  48.810  1.00  0.00           H
ATOM   3454  CD2 LEU B 100      63.240  45.850  48.730  1.00  0.00           C
ATOM   3455 HD21 LEU B 100      63.260  45.640  49.820  1.00  0.00           H
ATOM   3456 HD22 LEU B 100      64.260  45.590  48.390  1.00  0.00           H
ATOM   3457 HD23 LEU B 100      63.000  46.940  48.680  1.00  0.00           H
ATOM   3458  C   LEU B 100      62.370  41.110  47.120  1.00  0.00           C
ATOM   3459  O   LEU B 100      62.280  40.130  47.800  1.00  0.00           O
ATOM   3460  N   GLY B 101      63.120  41.160  45.980  1.00  0.00           N
ATOM   3461  HN  GLY B 101      63.330  42.040  45.560  1.00  0.00           H
ATOM   3462  CA  GLY B 101      63.860  40.070  45.430  1.00  0.00           C
ATOM   3463  HA1 GLY B 101      64.450  40.490  44.630  1.00  0.00           H
ATOM   3464  HA2 GLY B 101      64.380  39.610  46.250  1.00  0.00           H
ATOM   3465  C   GLY B 101      63.040  38.880  44.990  1.00  0.00           C
ATOM   3466  O   GLY B 101      63.500  37.750  44.960  1.00  0.00           O
ATOM   3467  N   LYS B 102      61.790  39.120  44.520  1.00  0.00           N
ATOM   3468  HN  LYS B 102      61.420  40.030  44.390  1.00  0.00           H
ATOM   3469  CA  LYS B 102      60.930  38.050  44.050  1.00  0.00           C
ATOM   3470  HA  LYS B 102      61.160  37.060  44.430  1.00  0.00           H
ATOM   3471  CB  LYS B 102      59.380  38.210  44.450  1.00  0.00           C
ATOM   3472  HB1 LYS B 102      58.720  37.400  44.080  1.00  0.00           H
ATOM   3473  HB2 LYS B 102      59.050  39.170  43.990  1.00  0.00           H
ATOM   3474  CG  LYS B 102      59.160  38.260  45.990  1.00  0.00           C
ATOM   3475  HG1 LYS B 102      58.070  38.210  46.180  1.00  0.00           H
ATOM   3476  HG2 LYS B 102      59.500  39.260  46.350  1.00  0.00           H
ATOM   3477  CD  LYS B 102      60.000  37.200  46.820  1.00  0.00           C
ATOM   3478  HD1 LYS B 102      59.740  36.160  46.540  1.00  0.00           H
ATOM   3479  HD2 LYS B 102      61.060  37.420  46.560  1.00  0.00           H
ATOM   3480  CE  LYS B 102      59.910  37.370  48.330  1.00  0.00           C
ATOM   3481  HE1 LYS B 102      60.130  38.400  48.680  1.00  0.00           H
ATOM   3482  HE2 LYS B 102      60.680  36.720  48.770  1.00  0.00           H
ATOM   3483  NZ  LYS B 102      58.620  36.890  48.800  1.00  0.00           N
ATOM   3484  HZ1 LYS B 102      58.530  35.880  48.570  1.00  0.00           H
ATOM   3485  HZ2 LYS B 102      58.620  37.080  49.830  1.00  0.00           H
ATOM   3486  HZ3 LYS B 102      57.820  37.440  48.420  1.00  0.00           H
ATOM   3487  C   LYS B 102      61.050  37.890  42.580  1.00  0.00           C
ATOM   3488  O   LYS B 102      60.740  36.840  41.980  1.00  0.00           O
ATOM   3489  N   ASN B 103      61.550  38.910  41.880  1.00  0.00           N
ATOM   3490  HN  ASN B 103      61.700  39.710  42.460  1.00  0.00           H
ATOM   3491  CA  ASN B 103      61.870  38.940  40.470  1.00  0.00           C
ATOM   3492  HA  ASN B 103      60.960  38.680  39.930  1.00  0.00           H
ATOM   3493  CB  ASN B 103      62.320  40.370  39.980  1.00  0.00           C
ATOM   3494  HB1 ASN B 103      61.580  41.100  40.400  1.00  0.00           H
ATOM   3495  HB2 ASN B 103      62.330  40.410  38.870  1.00  0.00           H
ATOM   3496  CG  ASN B 103      63.590  40.820  40.680  1.00  0.00           C
ATOM   3497  OD1 ASN B 103      63.510  41.130  41.860  1.00  0.00           O
ATOM   3498  ND2 ASN B 103      64.670  41.150  39.960  1.00  0.00           N
ATOM   3499 HD21 ASN B 103      64.580  41.090  38.960  1.00  0.00           H
ATOM   3500 HD22 ASN B 103      65.430  41.530  40.490  1.00  0.00           H
ATOM   3501  C   ASN B 103      62.900  37.900  40.010  1.00  0.00           C
ATOM   3502  O   ASN B 103      63.780  37.470  40.810  1.00  0.00           O
ATOM   3503  N   GLU B 104      62.850  37.580  38.710  1.00  0.00           N
ATOM   3504  HN  GLU B 104      62.090  37.970  38.200  1.00  0.00           H
ATOM   3505  CA  GLU B 104      63.670  36.590  37.980  1.00  0.00           C
ATOM   3506  HA  GLU B 104      63.380  35.610  38.320  1.00  0.00           H
ATOM   3507  CB  GLU B 104      63.230  36.690  36.490  1.00  0.00           C
ATOM   3508  HB1 GLU B 104      63.760  35.850  35.990  1.00  0.00           H
ATOM   3509  HB2 GLU B 104      63.540  37.680  36.080  1.00  0.00           H
ATOM   3510  CG  GLU B 104      61.730  36.320  36.400  1.00  0.00           C
ATOM   3511  HG1 GLU B 104      61.440  35.780  37.320  1.00  0.00           H
ATOM   3512  HG2 GLU B 104      61.660  35.570  35.580  1.00  0.00           H
ATOM   3513  CD  GLU B 104      60.940  37.530  36.130  1.00  0.00           C
ATOM   3514  OE1 GLU B 104      60.720  37.870  34.920  1.00  0.00           O
ATOM   3515  OE2 GLU B 104      60.590  38.280  37.050  1.00  0.00           O
ATOM   3516  C   GLU B 104      65.170  36.810  38.070  1.00  0.00           C
ATOM   3517  O   GLU B 104      65.940  35.830  38.050  1.00  0.00           O
ATOM   3518  N   GLU B 105      65.650  38.070  38.100  1.00  0.00           N
ATOM   3519  HN  GLU B 105      64.960  38.790  38.080  1.00  0.00           H
ATOM   3520  CA  GLU B 105      67.060  38.400  38.120  1.00  0.00           C
ATOM   3521  HA  GLU B 105      67.510  37.590  37.570  1.00  0.00           H
ATOM   3522  CB  GLU B 105      67.260  39.680  37.280  1.00  0.00           C
ATOM   3523  HB1 GLU B 105      68.320  39.660  36.990  1.00  0.00           H
ATOM   3524  HB2 GLU B 105      67.260  40.670  37.790  1.00  0.00           H
ATOM   3525  CG  GLU B 105      66.510  39.720  35.910  1.00  0.00           C
ATOM   3526  HG1 GLU B 105      66.500  38.660  35.580  1.00  0.00           H
ATOM   3527  HG2 GLU B 105      66.980  40.230  35.040  1.00  0.00           H
ATOM   3528  CD  GLU B 105      65.070  40.220  36.000  1.00  0.00           C
ATOM   3529  OE1 GLU B 105      64.340  40.060  35.030  1.00  0.00           O
ATOM   3530  OE2 GLU B 105      64.610  40.540  37.120  1.00  0.00           O
ATOM   3531  C   GLU B 105      67.550  38.540  39.610  1.00  0.00           C
ATOM   3532  O   GLU B 105      68.680  38.920  39.850  1.00  0.00           O
ATOM   3533  N   GLY B 106      66.580  38.430  40.560  1.00  0.00           N
ATOM   3534  HN  GLY B 106      65.630  38.280  40.330  1.00  0.00           H
ATOM   3535  CA  GLY B 106      66.680  38.660  42.000  1.00  0.00           C
ATOM   3536  HA1 GLY B 106      65.670  38.460  42.330  1.00  0.00           H
ATOM   3537  HA2 GLY B 106      67.290  37.910  42.480  1.00  0.00           H
ATOM   3538  C   GLY B 106      67.080  39.960  42.540  1.00  0.00           C
ATOM   3539  O   GLY B 106      66.980  40.950  41.790  1.00  0.00           O
ATOM   3540  N   ALA B 107      67.640  40.010  43.760  1.00  0.00           N
ATOM   3541  HN  ALA B 107      67.790  39.170  44.280  1.00  0.00           H
ATOM   3542  CA  ALA B 107      68.240  41.170  44.520  1.00  0.00           C
ATOM   3543  HA  ALA B 107      67.470  41.820  44.930  1.00  0.00           H
ATOM   3544  CB  ALA B 107      68.660  40.860  45.950  1.00  0.00           C
ATOM   3545  HB1 ALA B 107      68.990  41.810  46.430  1.00  0.00           H
ATOM   3546  HB2 ALA B 107      67.870  40.380  46.570  1.00  0.00           H
ATOM   3547  HB3 ALA B 107      69.500  40.150  46.090  1.00  0.00           H
ATOM   3548  C   ALA B 107      69.260  41.960  43.770  1.00  0.00           C
ATOM   3549  O   ALA B 107      70.240  41.310  43.330  1.00  0.00           O
ATOM   3550  N   PRO B 108      69.250  43.340  43.600  1.00  0.00           N
ATOM   3551  CD  PRO B 108      68.000  44.160  43.800  1.00  0.00           C
ATOM   3552  HD1 PRO B 108      67.190  43.540  43.360  1.00  0.00           H
ATOM   3553  HD2 PRO B 108      67.860  44.370  44.880  1.00  0.00           H
ATOM   3554  CA  PRO B 108      70.250  44.080  42.880  1.00  0.00           C
ATOM   3555  HA  PRO B 108      70.330  43.670  41.890  1.00  0.00           H
ATOM   3556  CB  PRO B 108      69.720  45.560  42.950  1.00  0.00           C
ATOM   3557  HB1 PRO B 108      70.140  46.110  42.080  1.00  0.00           H
ATOM   3558  HB2 PRO B 108      70.090  45.970  43.920  1.00  0.00           H
ATOM   3559  CG  PRO B 108      68.220  45.380  42.920  1.00  0.00           C
ATOM   3560  HG1 PRO B 108      67.820  44.970  41.970  1.00  0.00           H
ATOM   3561  HG2 PRO B 108      67.660  46.280  43.250  1.00  0.00           H
ATOM   3562  C   PRO B 108      71.670  44.110  43.380  1.00  0.00           C
ATOM   3563  O   PRO B 108      71.900  44.300  44.580  1.00  0.00           O
ATOM   3564  N   GLN B 109      72.620  43.800  42.500  1.00  0.00           N
ATOM   3565  HN  GLN B 109      72.300  43.830  41.560  1.00  0.00           H
ATOM   3566  CA  GLN B 109      74.010  43.700  42.710  1.00  0.00           C
ATOM   3567  HA  GLN B 109      74.210  42.850  43.360  1.00  0.00           H
ATOM   3568  CB  GLN B 109      74.760  43.360  41.340  1.00  0.00           C
ATOM   3569  HB1 GLN B 109      75.850  43.500  41.530  1.00  0.00           H
ATOM   3570  HB2 GLN B 109      74.510  44.150  40.600  1.00  0.00           H
ATOM   3571  CG  GLN B 109      74.450  42.020  40.800  1.00  0.00           C
ATOM   3572  HG1 GLN B 109      74.970  41.940  39.820  1.00  0.00           H
ATOM   3573  HG2 GLN B 109      73.360  42.020  40.570  1.00  0.00           H
ATOM   3574  CD  GLN B 109      74.780  40.750  41.590  1.00  0.00           C
ATOM   3575  OE1 GLN B 109      75.780  40.280  41.990  1.00  0.00           O
ATOM   3576  NE2 GLN B 109      73.650  40.010  41.860  1.00  0.00           N
ATOM   3577 HE21 GLN B 109      72.810  40.460  41.550  1.00  0.00           H
ATOM   3578 HE22 GLN B 109      73.640  39.100  42.270  1.00  0.00           H
ATOM   3579  C   GLN B 109      74.570  44.900  43.330  1.00  0.00           C
ATOM   3580  O   GLN B 109      75.430  45.030  44.160  1.00  0.00           O
ATOM   3581  N   GLU B 110      74.150  46.030  42.770  1.00  0.00           N
ATOM   3582  HN  GLU B 110      73.460  46.020  42.050  1.00  0.00           H
ATOM   3583  CA  GLU B 110      74.760  47.340  42.930  1.00  0.00           C
ATOM   3584  HA  GLU B 110      75.470  47.290  43.750  1.00  0.00           H
ATOM   3585  CB  GLU B 110      75.440  47.850  41.590  1.00  0.00           C
ATOM   3586  HB1 GLU B 110      75.900  48.790  41.980  1.00  0.00           H
ATOM   3587  HB2 GLU B 110      74.660  47.970  40.810  1.00  0.00           H
ATOM   3588  CG  GLU B 110      76.490  46.880  41.040  1.00  0.00           C
ATOM   3589  HG1 GLU B 110      76.140  45.870  40.740  1.00  0.00           H
ATOM   3590  HG2 GLU B 110      77.240  46.760  41.850  1.00  0.00           H
ATOM   3591  CD  GLU B 110      77.210  47.420  39.760  1.00  0.00           C
ATOM   3592  OE1 GLU B 110      76.660  47.240  38.630  1.00  0.00           O
ATOM   3593  OE2 GLU B 110      78.300  47.990  39.880  1.00  0.00           O
ATOM   3594  C   GLU B 110      73.650  48.400  43.370  1.00  0.00           C
ATOM   3595  O   GLU B 110      73.790  49.550  42.950  1.00  0.00           O
ATOM   3596  N   GLY B 111      72.550  47.930  44.040  1.00  0.00           N
ATOM   3597  HN  GLY B 111      72.320  46.980  44.250  1.00  0.00           H
ATOM   3598  CA  GLY B 111      71.560  48.740  44.760  1.00  0.00           C
ATOM   3599  HA1 GLY B 111      71.220  49.370  43.950  1.00  0.00           H
ATOM   3600  HA2 GLY B 111      70.790  48.090  45.150  1.00  0.00           H
ATOM   3601  C   GLY B 111      72.050  49.650  45.820  1.00  0.00           C
ATOM   3602  O   GLY B 111      73.170  49.510  46.220  1.00  0.00           O
ATOM   3603  N   ILE B 112      71.190  50.510  46.300  1.00  0.00           N
ATOM   3604  HN  ILE B 112      70.330  50.690  45.830  1.00  0.00           H
ATOM   3605  CA  ILE B 112      71.460  51.330  47.440  1.00  0.00           C
ATOM   3606  HA  ILE B 112      72.440  51.080  47.800  1.00  0.00           H
ATOM   3607  CB  ILE B 112      71.350  52.800  47.190  1.00  0.00           C
ATOM   3608  HB  ILE B 112      70.490  53.090  46.540  1.00  0.00           H
ATOM   3609  CG2 ILE B 112      71.110  53.650  48.420  1.00  0.00           C
ATOM   3610 HG21 ILE B 112      71.960  53.660  49.130  1.00  0.00           H
ATOM   3611 HG22 ILE B 112      70.850  54.670  48.060  1.00  0.00           H
ATOM   3612 HG23 ILE B 112      70.190  53.350  48.960  1.00  0.00           H
ATOM   3613  CG1 ILE B 112      72.570  53.360  46.370  1.00  0.00           C
ATOM   3614 HG11 ILE B 112      72.470  52.720  45.460  1.00  0.00           H
ATOM   3615 HG12 ILE B 112      73.510  53.150  46.920  1.00  0.00           H
ATOM   3616  CD  ILE B 112      72.520  54.810  45.890  1.00  0.00           C
ATOM   3617  HD1 ILE B 112      71.590  55.010  45.320  1.00  0.00           H
ATOM   3618  HD2 ILE B 112      72.650  55.530  46.720  1.00  0.00           H
ATOM   3619  HD3 ILE B 112      73.340  54.990  45.160  1.00  0.00           H
ATOM   3620  C   ILE B 112      70.560  50.900  48.490  1.00  0.00           C
ATOM   3621  O   ILE B 112      69.400  50.550  48.210  1.00  0.00           O
ATOM   3622  N   LEU B 113      71.030  50.800  49.690  1.00  0.00           N
ATOM   3623  HN  LEU B 113      71.880  51.210  50.030  1.00  0.00           H
ATOM   3624  CA  LEU B 113      70.430  50.190  50.810  1.00  0.00           C
ATOM   3625  HA  LEU B 113      71.060  50.410  51.660  1.00  0.00           H
ATOM   3626  CB  LEU B 113      69.040  50.720  51.220  1.00  0.00           C
ATOM   3627  HB1 LEU B 113      68.300  50.650  50.400  1.00  0.00           H
ATOM   3628  HB2 LEU B 113      69.230  51.810  51.390  1.00  0.00           H
ATOM   3629  CG  LEU B 113      68.350  50.210  52.450  1.00  0.00           C
ATOM   3630  HG  LEU B 113      68.190  49.120  52.250  1.00  0.00           H
ATOM   3631  CD1 LEU B 113      69.130  50.250  53.770  1.00  0.00           C
ATOM   3632 HD11 LEU B 113      68.450  50.040  54.620  1.00  0.00           H
ATOM   3633 HD12 LEU B 113      69.980  49.550  53.910  1.00  0.00           H
ATOM   3634 HD13 LEU B 113      69.480  51.290  53.950  1.00  0.00           H
ATOM   3635  CD2 LEU B 113      66.990  50.880  52.570  1.00  0.00           C
ATOM   3636 HD21 LEU B 113      67.250  51.950  52.420  1.00  0.00           H
ATOM   3637 HD22 LEU B 113      66.310  50.640  51.730  1.00  0.00           H
ATOM   3638 HD23 LEU B 113      66.590  50.670  53.590  1.00  0.00           H
ATOM   3639  C   LEU B 113      70.430  48.640  50.790  1.00  0.00           C
ATOM   3640  O   LEU B 113      70.170  48.000  49.800  1.00  0.00           O
ATOM   3641  N   GLU B 114      70.790  48.040  51.940  1.00  0.00           N
ATOM   3642  HN  GLU B 114      70.970  48.580  52.760  1.00  0.00           H
ATOM   3643  CA  GLU B 114      70.940  46.610  52.310  1.00  0.00           C
ATOM   3644  HA  GLU B 114      71.750  46.270  51.680  1.00  0.00           H
ATOM   3645  CB  GLU B 114      71.580  46.360  53.730  1.00  0.00           C
ATOM   3646  HB1 GLU B 114      71.530  45.310  54.100  1.00  0.00           H
ATOM   3647  HB2 GLU B 114      71.170  46.970  54.570  1.00  0.00           H
ATOM   3648  CG  GLU B 114      73.120  46.720  53.750  1.00  0.00           C
ATOM   3649  HG1 GLU B 114      73.250  47.720  53.290  1.00  0.00           H
ATOM   3650  HG2 GLU B 114      73.630  45.900  53.210  1.00  0.00           H
ATOM   3651  CD  GLU B 114      73.640  47.010  55.160  1.00  0.00           C
ATOM   3652  OE1 GLU B 114      73.570  46.090  56.010  1.00  0.00           O
ATOM   3653  OE2 GLU B 114      74.030  48.150  55.380  1.00  0.00           O
ATOM   3654  C   GLU B 114      69.770  45.720  52.000  1.00  0.00           C
ATOM   3655  O   GLU B 114      68.590  46.220  52.010  1.00  0.00           O
ATOM   3656  N   ASP B 115      70.020  44.460  51.650  1.00  0.00           N
ATOM   3657  HN  ASP B 115      70.890  44.090  51.360  1.00  0.00           H
ATOM   3658  CA  ASP B 115      69.080  43.470  51.360  1.00  0.00           C
ATOM   3659  HA  ASP B 115      68.280  44.020  50.910  1.00  0.00           H
ATOM   3660  CB  ASP B 115      69.700  42.530  50.310  1.00  0.00           C
ATOM   3661  HB1 ASP B 115      69.790  43.200  49.430  1.00  0.00           H
ATOM   3662  HB2 ASP B 115      68.980  41.710  50.080  1.00  0.00           H
ATOM   3663  CG  ASP B 115      70.960  41.820  50.790  1.00  0.00           C
ATOM   3664  OD1 ASP B 115      71.930  42.490  51.160  1.00  0.00           O
ATOM   3665  OD2 ASP B 115      71.080  40.540  50.740  1.00  0.00           O
ATOM   3666  C   ASP B 115      68.420  42.920  52.650  1.00  0.00           C
ATOM   3667  O   ASP B 115      67.260  42.560  52.720  1.00  0.00           O
ATOM   3668  N   MET B 116      69.210  42.870  53.730  1.00  0.00           N
ATOM   3669  HN  MET B 116      70.130  43.250  53.660  1.00  0.00           H
ATOM   3670  CA  MET B 116      68.770  42.530  55.090  1.00  0.00           C
ATOM   3671  HA  MET B 116      69.620  42.780  55.700  1.00  0.00           H
ATOM   3672  CB  MET B 116      67.700  43.510  55.650  1.00  0.00           C
ATOM   3673  HB1 MET B 116      67.280  43.120  56.600  1.00  0.00           H
ATOM   3674  HB2 MET B 116      66.920  43.550  54.860  1.00  0.00           H
ATOM   3675  CG  MET B 116      68.280  44.970  55.940  1.00  0.00           C
ATOM   3676  HG1 MET B 116      67.630  45.770  55.540  1.00  0.00           H
ATOM   3677  HG2 MET B 116      69.070  45.170  55.180  1.00  0.00           H
ATOM   3678  SD  MET B 116      68.960  45.170  57.620  1.00  0.00           S
ATOM   3679  CE  MET B 116      67.370  45.580  58.470  1.00  0.00           C
ATOM   3680  HE1 MET B 116      67.070  46.610  58.170  1.00  0.00           H
ATOM   3681  HE2 MET B 116      66.560  44.860  58.240  1.00  0.00           H
ATOM   3682  HE3 MET B 116      67.550  45.590  59.570  1.00  0.00           H
ATOM   3683  C   MET B 116      68.540  41.100  55.430  1.00  0.00           C
ATOM   3684  O   MET B 116      68.170  40.350  54.490  1.00  0.00           O
ATOM   3685  N   PRO B 117      68.710  40.630  56.620  1.00  0.00           N
ATOM   3686  CD  PRO B 117      69.540  41.220  57.660  1.00  0.00           C
ATOM   3687  HD1 PRO B 117      70.550  41.190  57.210  1.00  0.00           H
ATOM   3688  HD2 PRO B 117      69.210  42.280  57.750  1.00  0.00           H
ATOM   3689  CA  PRO B 117      68.180  39.290  57.120  1.00  0.00           C
ATOM   3690  HA  PRO B 117      68.940  38.560  56.870  1.00  0.00           H
ATOM   3691  CB  PRO B 117      68.160  39.560  58.640  1.00  0.00           C
ATOM   3692  HB1 PRO B 117      68.110  38.720  59.360  1.00  0.00           H
ATOM   3693  HB2 PRO B 117      67.300  40.250  58.780  1.00  0.00           H
ATOM   3694  CG  PRO B 117      69.470  40.330  58.880  1.00  0.00           C
ATOM   3695  HG1 PRO B 117      70.370  39.730  59.140  1.00  0.00           H
ATOM   3696  HG2 PRO B 117      69.280  40.930  59.800  1.00  0.00           H
ATOM   3697  C   PRO B 117      66.890  38.830  56.550  1.00  0.00           C
ATOM   3698  O   PRO B 117      65.880  39.590  56.550  1.00  0.00           O
ATOM   3699  N   VAL B 118      66.930  37.570  56.020  1.00  0.00           N
ATOM   3700  HN  VAL B 118      67.750  37.010  56.110  1.00  0.00           H
ATOM   3701  CA  VAL B 118      65.830  36.940  55.270  1.00  0.00           C
ATOM   3702  HA  VAL B 118      65.590  37.660  54.500  1.00  0.00           H
ATOM   3703  CB  VAL B 118      66.080  35.680  54.430  1.00  0.00           C
ATOM   3704  HB  VAL B 118      65.200  35.390  53.810  1.00  0.00           H
ATOM   3705  CG1 VAL B 118      67.120  35.920  53.360  1.00  0.00           C
ATOM   3706 HG11 VAL B 118      68.040  36.220  53.920  1.00  0.00           H
ATOM   3707 HG12 VAL B 118      67.350  35.030  52.730  1.00  0.00           H
ATOM   3708 HG13 VAL B 118      66.800  36.750  52.690  1.00  0.00           H
ATOM   3709  CG2 VAL B 118      66.280  34.420  55.300  1.00  0.00           C
ATOM   3710 HG21 VAL B 118      65.300  34.130  55.720  1.00  0.00           H
ATOM   3711 HG22 VAL B 118      66.890  33.620  54.820  1.00  0.00           H
ATOM   3712 HG23 VAL B 118      66.930  34.630  56.180  1.00  0.00           H
ATOM   3713  C   VAL B 118      64.500  36.760  56.010  1.00  0.00           C
ATOM   3714  O   VAL B 118      64.450  36.400  57.230  1.00  0.00           O
ATOM   3715  N   ASP B 119      63.360  36.910  55.310  1.00  0.00           N
ATOM   3716  HN  ASP B 119      63.550  37.120  54.360  1.00  0.00           H
ATOM   3717  CA  ASP B 119      61.910  36.820  55.760  1.00  0.00           C
ATOM   3718  HA  ASP B 119      61.860  37.670  56.420  1.00  0.00           H
ATOM   3719  CB  ASP B 119      60.970  36.930  54.520  1.00  0.00           C
ATOM   3720  HB1 ASP B 119      59.930  36.920  54.900  1.00  0.00           H
ATOM   3721  HB2 ASP B 119      60.970  35.970  53.960  1.00  0.00           H
ATOM   3722  CG  ASP B 119      61.170  38.140  53.750  1.00  0.00           C
ATOM   3723  OD1 ASP B 119      61.510  39.220  54.380  1.00  0.00           O
ATOM   3724  OD2 ASP B 119      60.830  38.180  52.550  1.00  0.00           O
ATOM   3725  C   ASP B 119      61.510  35.570  56.570  1.00  0.00           C
ATOM   3726  O   ASP B 119      61.990  34.450  56.360  1.00  0.00           O
ATOM   3727  N   PRO B 120      60.620  35.700  57.550  1.00  0.00           N
ATOM   3728  CD  PRO B 120      60.380  36.950  58.320  1.00  0.00           C
ATOM   3729  HD1 PRO B 120      61.310  37.450  58.670  1.00  0.00           H
ATOM   3730  HD2 PRO B 120      59.740  37.620  57.700  1.00  0.00           H
ATOM   3731  CA  PRO B 120      59.740  34.560  57.980  1.00  0.00           C
ATOM   3732  HA  PRO B 120      60.400  33.760  58.270  1.00  0.00           H
ATOM   3733  CB  PRO B 120      58.940  35.110  59.170  1.00  0.00           C
ATOM   3734  HB1 PRO B 120      58.880  34.400  60.010  1.00  0.00           H
ATOM   3735  HB2 PRO B 120      57.930  35.410  58.840  1.00  0.00           H
ATOM   3736  CG  PRO B 120      59.600  36.500  59.530  1.00  0.00           C
ATOM   3737  HG1 PRO B 120      60.340  36.390  60.350  1.00  0.00           H
ATOM   3738  HG2 PRO B 120      58.820  37.210  59.870  1.00  0.00           H
ATOM   3739  C   PRO B 120      58.840  34.010  56.910  1.00  0.00           C
ATOM   3740  O   PRO B 120      58.450  34.690  55.980  1.00  0.00           O
ATOM   3741  N   ASP B 121      58.460  32.780  57.180  1.00  0.00           N
ATOM   3742  HN  ASP B 121      58.930  32.400  57.980  1.00  0.00           H
ATOM   3743  CA  ASP B 121      57.540  32.040  56.390  1.00  0.00           C
ATOM   3744  HA  ASP B 121      58.000  31.860  55.420  1.00  0.00           H
ATOM   3745  CB  ASP B 121      57.330  30.600  56.940  1.00  0.00           C
ATOM   3746  HB1 ASP B 121      56.540  30.090  56.350  1.00  0.00           H
ATOM   3747  HB2 ASP B 121      56.970  30.570  57.980  1.00  0.00           H
ATOM   3748  CG  ASP B 121      58.510  29.690  56.720  1.00  0.00           C
ATOM   3749  OD1 ASP B 121      59.510  29.920  56.000  1.00  0.00           O
ATOM   3750  OD2 ASP B 121      58.370  28.550  57.280  1.00  0.00           O
ATOM   3751  C   ASP B 121      56.190  32.740  56.150  1.00  0.00           C
ATOM   3752  O   ASP B 121      55.760  32.860  55.070  1.00  0.00           O
ATOM   3753  N   ASN B 122      55.580  33.210  57.210  1.00  0.00           N
ATOM   3754  HN  ASN B 122      56.020  33.060  58.090  1.00  0.00           H
ATOM   3755  CA  ASN B 122      54.180  33.720  57.260  1.00  0.00           C
ATOM   3756  HA  ASN B 122      53.780  33.660  56.260  1.00  0.00           H
ATOM   3757  CB  ASN B 122      53.280  32.970  58.320  1.00  0.00           C
ATOM   3758  HB1 ASN B 122      52.390  33.600  58.510  1.00  0.00           H
ATOM   3759  HB2 ASN B 122      53.880  32.950  59.250  1.00  0.00           H
ATOM   3760  CG  ASN B 122      52.980  31.580  57.840  1.00  0.00           C
ATOM   3761  OD1 ASN B 122      53.160  31.330  56.630  1.00  0.00           O
ATOM   3762  ND2 ASN B 122      52.490  30.670  58.740  1.00  0.00           N
ATOM   3763 HD21 ASN B 122      52.340  30.970  59.680  1.00  0.00           H
ATOM   3764 HD22 ASN B 122      52.440  29.720  58.430  1.00  0.00           H
ATOM   3765  C   ASN B 122      54.150  35.180  57.560  1.00  0.00           C
ATOM   3766  O   ASN B 122      54.840  35.620  58.470  1.00  0.00           O
ATOM   3767  N   GLU B 123      53.380  35.970  56.850  1.00  0.00           N
ATOM   3768  HN  GLU B 123      52.960  35.560  56.050  1.00  0.00           H
ATOM   3769  CA  GLU B 123      53.320  37.410  57.000  1.00  0.00           C
ATOM   3770  HA  GLU B 123      54.310  37.700  57.340  1.00  0.00           H
ATOM   3771  CB  GLU B 123      52.870  37.980  55.600  1.00  0.00           C
ATOM   3772  HB1 GLU B 123      52.670  39.050  55.820  1.00  0.00           H
ATOM   3773  HB2 GLU B 123      51.940  37.500  55.240  1.00  0.00           H
ATOM   3774  CG  GLU B 123      53.980  37.850  54.490  1.00  0.00           C
ATOM   3775  HG1 GLU B 123      54.060  36.760  54.270  1.00  0.00           H
ATOM   3776  HG2 GLU B 123      54.910  38.250  54.930  1.00  0.00           H
ATOM   3777  CD  GLU B 123      53.680  38.650  53.250  1.00  0.00           C
ATOM   3778  OE1 GLU B 123      52.720  38.480  52.480  1.00  0.00           O
ATOM   3779  OE2 GLU B 123      54.430  39.610  53.040  1.00  0.00           O
ATOM   3780  C   GLU B 123      52.370  37.780  58.110  1.00  0.00           C
ATOM   3781  O   GLU B 123      51.380  37.060  58.440  1.00  0.00           O
ATOM   3782  N   ALA B 124      52.620  38.870  58.870  1.00  0.00           N
ATOM   3783  HN  ALA B 124      53.410  39.380  58.560  1.00  0.00           H
ATOM   3784  CA  ALA B 124      51.840  39.230  60.010  1.00  0.00           C
ATOM   3785  HA  ALA B 124      50.800  39.280  59.750  1.00  0.00           H
ATOM   3786  CB  ALA B 124      51.980  38.160  61.190  1.00  0.00           C
ATOM   3787  HB1 ALA B 124      51.540  38.550  62.130  1.00  0.00           H
ATOM   3788  HB2 ALA B 124      51.600  37.150  60.910  1.00  0.00           H
ATOM   3789  HB3 ALA B 124      53.080  38.130  61.310  1.00  0.00           H
ATOM   3790  C   ALA B 124      52.180  40.590  60.580  1.00  0.00           C
ATOM   3791  O   ALA B 124      51.530  41.030  61.500  1.00  0.00           O
ATOM   3792  N   TYR B 125      53.160  41.310  59.990  1.00  0.00           N
ATOM   3793  HN  TYR B 125      53.710  40.830  59.310  1.00  0.00           H
ATOM   3794  CA  TYR B 125      53.690  42.640  60.140  1.00  0.00           C
ATOM   3795  HA  TYR B 125      54.750  42.520  60.000  1.00  0.00           H
ATOM   3796  CB  TYR B 125      53.240  43.580  58.940  1.00  0.00           C
ATOM   3797  HB1 TYR B 125      52.130  43.500  58.870  1.00  0.00           H
ATOM   3798  HB2 TYR B 125      53.780  43.140  58.080  1.00  0.00           H
ATOM   3799  CG  TYR B 125      53.660  45.000  59.140  1.00  0.00           C
ATOM   3800  CD1 TYR B 125      54.850  45.390  59.750  1.00  0.00           C
ATOM   3801  HD1 TYR B 125      55.380  44.640  60.320  1.00  0.00           H
ATOM   3802  CE1 TYR B 125      55.290  46.720  59.860  1.00  0.00           C
ATOM   3803  HE1 TYR B 125      56.220  47.020  60.310  1.00  0.00           H
ATOM   3804  CZ  TYR B 125      54.420  47.780  59.410  1.00  0.00           C
ATOM   3805  OH  TYR B 125      54.740  49.120  59.510  1.00  0.00           O
ATOM   3806  HH  TYR B 125      55.700  49.160  59.590  1.00  0.00           H
ATOM   3807  CD2 TYR B 125      52.800  46.130  58.780  1.00  0.00           C
ATOM   3808  HD2 TYR B 125      51.850  45.920  58.330  1.00  0.00           H
ATOM   3809  CE2 TYR B 125      53.170  47.480  58.950  1.00  0.00           C
ATOM   3810  HE2 TYR B 125      52.370  48.150  58.690  1.00  0.00           H
ATOM   3811  C   TYR B 125      53.590  43.200  61.550  1.00  0.00           C
ATOM   3812  O   TYR B 125      52.880  44.150  61.710  1.00  0.00           O
ATOM   3813  N   GLU B 126      54.220  42.660  62.580  1.00  0.00           N
ATOM   3814  HN  GLU B 126      54.630  41.760  62.520  1.00  0.00           H
ATOM   3815  CA  GLU B 126      54.270  43.100  63.940  1.00  0.00           C
ATOM   3816  HA  GLU B 126      53.400  43.700  64.110  1.00  0.00           H
ATOM   3817  CB  GLU B 126      54.490  41.750  64.790  1.00  0.00           C
ATOM   3818  HB1 GLU B 126      54.470  42.170  65.820  1.00  0.00           H
ATOM   3819  HB2 GLU B 126      55.480  41.300  64.570  1.00  0.00           H
ATOM   3820  CG  GLU B 126      53.340  40.730  64.720  1.00  0.00           C
ATOM   3821  HG1 GLU B 126      53.330  40.340  63.680  1.00  0.00           H
ATOM   3822  HG2 GLU B 126      52.330  41.160  64.850  1.00  0.00           H
ATOM   3823  CD  GLU B 126      53.560  39.510  65.660  1.00  0.00           C
ATOM   3824  OE1 GLU B 126      54.710  39.020  65.740  1.00  0.00           O
ATOM   3825  OE2 GLU B 126      52.570  39.050  66.190  1.00  0.00           O
ATOM   3826  C   GLU B 126      55.430  44.040  64.210  1.00  0.00           C
ATOM   3827  O   GLU B 126      56.530  43.760  63.730  1.00  0.00           O
ATOM   3828  N   MET B 127      55.130  45.080  65.020  1.00  0.00           N
ATOM   3829  HN  MET B 127      54.160  45.060  65.270  1.00  0.00           H
ATOM   3830  CA  MET B 127      56.140  46.090  65.520  1.00  0.00           C
ATOM   3831  HA  MET B 127      57.090  45.640  65.270  1.00  0.00           H
ATOM   3832  CB  MET B 127      56.140  47.430  64.760  1.00  0.00           C
ATOM   3833  HB1 MET B 127      56.770  48.240  65.170  1.00  0.00           H
ATOM   3834  HB2 MET B 127      55.120  47.850  64.800  1.00  0.00           H
ATOM   3835  CG  MET B 127      56.440  47.180  63.290  1.00  0.00           C
ATOM   3836  HG1 MET B 127      56.380  48.130  62.720  1.00  0.00           H
ATOM   3837  HG2 MET B 127      55.610  46.650  62.770  1.00  0.00           H
ATOM   3838  SD  MET B 127      58.030  46.460  62.930  1.00  0.00           S
ATOM   3839  CE  MET B 127      58.970  48.040  63.260  1.00  0.00           C
ATOM   3840  HE1 MET B 127      60.070  47.910  63.250  1.00  0.00           H
ATOM   3841  HE2 MET B 127      58.650  48.840  62.560  1.00  0.00           H
ATOM   3842  HE3 MET B 127      58.780  48.490  64.250  1.00  0.00           H
ATOM   3843  C   MET B 127      55.880  46.430  66.930  1.00  0.00           C
ATOM   3844  O   MET B 127      54.770  46.240  67.370  1.00  0.00           O
ATOM   3845  N   PRO B 128      56.840  46.840  67.690  1.00  0.00           N
ATOM   3846  CD  PRO B 128      58.250  46.670  67.310  1.00  0.00           C
ATOM   3847  HD1 PRO B 128      58.380  45.600  67.070  1.00  0.00           H
ATOM   3848  HD2 PRO B 128      58.440  47.270  66.400  1.00  0.00           H
ATOM   3849  CA  PRO B 128      56.710  47.300  69.070  1.00  0.00           C
ATOM   3850  HA  PRO B 128      56.490  46.440  69.670  1.00  0.00           H
ATOM   3851  CB  PRO B 128      57.950  48.050  69.320  1.00  0.00           C
ATOM   3852  HB1 PRO B 128      58.180  48.150  70.400  1.00  0.00           H
ATOM   3853  HB2 PRO B 128      57.840  49.100  68.990  1.00  0.00           H
ATOM   3854  CG  PRO B 128      59.060  47.270  68.540  1.00  0.00           C
ATOM   3855  HG1 PRO B 128      59.380  46.370  69.090  1.00  0.00           H
ATOM   3856  HG2 PRO B 128      59.870  47.990  68.280  1.00  0.00           H
ATOM   3857  C   PRO B 128      55.490  48.170  69.450  1.00  0.00           C
ATOM   3858  O   PRO B 128      55.130  49.040  68.670  1.00  0.00           O
ATOM   3859  N   SER B 129      54.930  48.060  70.650  1.00  0.00           N
ATOM   3860  HN  SER B 129      55.190  47.470  71.410  1.00  0.00           H
ATOM   3861  CA  SER B 129      53.700  48.810  70.970  1.00  0.00           C
ATOM   3862  HA  SER B 129      53.410  49.320  70.070  1.00  0.00           H
ATOM   3863  CB  SER B 129      52.490  47.990  71.500  1.00  0.00           C
ATOM   3864  HB1 SER B 129      52.150  47.250  70.740  1.00  0.00           H
ATOM   3865  HB2 SER B 129      51.630  48.660  71.720  1.00  0.00           H
ATOM   3866  OG  SER B 129      52.870  47.240  72.650  1.00  0.00           O
ATOM   3867  HG1 SER B 129      53.300  47.900  73.200  1.00  0.00           H
ATOM   3868  C   SER B 129      54.030  49.850  71.980  1.00  0.00           C
ATOM   3869  O   SER B 129      54.140  49.560  73.180  1.00  0.00           O
ATOM   3870  N   GLU B 130      54.250  51.100  71.540  1.00  0.00           N
ATOM   3871  HN  GLU B 130      54.180  51.270  70.560  1.00  0.00           H
ATOM   3872  CA  GLU B 130      54.620  52.200  72.380  1.00  0.00           C
ATOM   3873  HA  GLU B 130      55.600  52.100  72.810  1.00  0.00           H
ATOM   3874  CB  GLU B 130      54.810  53.400  71.470  1.00  0.00           C
ATOM   3875  HB1 GLU B 130      55.160  54.290  72.040  1.00  0.00           H
ATOM   3876  HB2 GLU B 130      53.800  53.590  71.060  1.00  0.00           H
ATOM   3877  CG  GLU B 130      55.770  53.080  70.360  1.00  0.00           C
ATOM   3878  HG1 GLU B 130      55.340  52.440  69.560  1.00  0.00           H
ATOM   3879  HG2 GLU B 130      56.670  52.550  70.760  1.00  0.00           H
ATOM   3880  CD  GLU B 130      56.260  54.380  69.730  1.00  0.00           C
ATOM   3881  OE1 GLU B 130      56.950  55.190  70.360  1.00  0.00           O
ATOM   3882  OE2 GLU B 130      55.940  54.560  68.520  1.00  0.00           O
ATOM   3883  C   GLU B 130      53.660  52.550  73.550  1.00  0.00           C
ATOM   3884  O   GLU B 130      52.460  52.290  73.620  1.00  0.00           O
ATOM   3885  N   GLU B 131      54.230  53.250  74.560  1.00  0.00           N
ATOM   3886  HN  GLU B 131      55.190  53.530  74.560  1.00  0.00           H
ATOM   3887  CA  GLU B 131      53.400  53.940  75.590  1.00  0.00           C
ATOM   3888  HA  GLU B 131      52.950  53.140  76.170  1.00  0.00           H
ATOM   3889  CB  GLU B 131      54.380  54.520  76.650  1.00  0.00           C
ATOM   3890  HB1 GLU B 131      54.880  55.430  76.260  1.00  0.00           H
ATOM   3891  HB2 GLU B 131      55.110  53.730  76.930  1.00  0.00           H
ATOM   3892  CG  GLU B 131      53.640  54.980  77.940  1.00  0.00           C
ATOM   3893  HG1 GLU B 131      52.800  55.680  77.720  1.00  0.00           H
ATOM   3894  HG2 GLU B 131      54.430  55.470  78.550  1.00  0.00           H
ATOM   3895  CD  GLU B 131      53.040  53.980  78.880  1.00  0.00           C
ATOM   3896  OE1 GLU B 131      51.980  53.310  78.520  1.00  0.00           O
ATOM   3897  OE2 GLU B 131      53.600  53.880  80.030  1.00  0.00           O
ATOM   3898  C   GLU B 131      52.340  54.860  75.070  1.00  0.00           C
ATOM   3899  O   GLU B 131      52.600  55.550  74.110  1.00  0.00           O
ATOM   3900  N   GLY B 132      51.170  54.900  75.800  1.00  0.00           N
ATOM   3901  HN  GLY B 132      51.230  54.450  76.680  1.00  0.00           H
ATOM   3902  CA  GLY B 132      50.100  55.830  75.620  1.00  0.00           C
ATOM   3903  HA1 GLY B 132      49.800  56.170  76.600  1.00  0.00           H
ATOM   3904  HA2 GLY B 132      50.460  56.620  74.980  1.00  0.00           H
ATOM   3905  C   GLY B 132      49.020  55.220  74.840  1.00  0.00           C
ATOM   3906  O   GLY B 132      48.310  55.890  74.070  1.00  0.00           O
ATOM   3907  N   TYR B 133      48.950  53.830  74.930  1.00  0.00           N
ATOM   3908  HN  TYR B 133      49.530  53.330  75.560  1.00  0.00           H
ATOM   3909  CA  TYR B 133      48.070  53.000  74.030  1.00  0.00           C
ATOM   3910  HA  TYR B 133      48.140  53.470  73.060  1.00  0.00           H
ATOM   3911  CB  TYR B 133      48.690  51.540  74.070  1.00  0.00           C
ATOM   3912  HB1 TYR B 133      48.920  51.070  75.050  1.00  0.00           H
ATOM   3913  HB2 TYR B 133      49.570  51.550  73.380  1.00  0.00           H
ATOM   3914  CG  TYR B 133      47.780  50.640  73.310  1.00  0.00           C
ATOM   3915  CD1 TYR B 133      46.890  49.810  74.020  1.00  0.00           C
ATOM   3916  HD1 TYR B 133      46.800  49.720  75.090  1.00  0.00           H
ATOM   3917  CE1 TYR B 133      45.980  48.960  73.300  1.00  0.00           C
ATOM   3918  HE1 TYR B 133      45.270  48.330  73.810  1.00  0.00           H
ATOM   3919  CZ  TYR B 133      46.090  48.800  71.910  1.00  0.00           C
ATOM   3920  OH  TYR B 133      45.270  47.850  71.220  1.00  0.00           O
ATOM   3921  HH  TYR B 133      44.610  47.520  71.830  1.00  0.00           H
ATOM   3922  CD2 TYR B 133      47.890  50.390  71.910  1.00  0.00           C
ATOM   3923  HD2 TYR B 133      48.670  50.890  71.370  1.00  0.00           H
ATOM   3924  CE2 TYR B 133      47.100  49.460  71.210  1.00  0.00           C
ATOM   3925  HE2 TYR B 133      47.230  49.320  70.140  1.00  0.00           H
ATOM   3926  C   TYR B 133      46.580  53.090  74.500  1.00  0.00           C
ATOM   3927  O   TYR B 133      45.690  52.920  73.700  1.00  0.00           O
ATOM   3928  N   GLN B 134      46.350  53.260  75.870  1.00  0.00           N
ATOM   3929  HN  GLN B 134      47.130  53.100  76.460  1.00  0.00           H
ATOM   3930  CA  GLN B 134      45.100  53.570  76.450  1.00  0.00           C
ATOM   3931  HA  GLN B 134      44.530  52.670  76.310  1.00  0.00           H
ATOM   3932  CB  GLN B 134      45.250  53.620  77.930  1.00  0.00           C
ATOM   3933  HB1 GLN B 134      45.340  52.550  78.220  1.00  0.00           H
ATOM   3934  HB2 GLN B 134      44.430  54.130  78.480  1.00  0.00           H
ATOM   3935  CG  GLN B 134      46.560  54.330  78.510  1.00  0.00           C
ATOM   3936  HG1 GLN B 134      47.540  53.860  78.250  1.00  0.00           H
ATOM   3937  HG2 GLN B 134      46.500  54.270  79.610  1.00  0.00           H
ATOM   3938  CD  GLN B 134      46.640  55.810  78.090  1.00  0.00           C
ATOM   3939  OE1 GLN B 134      47.680  56.200  77.500  1.00  0.00           O
ATOM   3940  NE2 GLN B 134      45.640  56.640  78.480  1.00  0.00           N
ATOM   3941 HE21 GLN B 134      44.770  56.320  78.870  1.00  0.00           H
ATOM   3942 HE22 GLN B 134      45.940  57.570  78.260  1.00  0.00           H
ATOM   3943  C   GLN B 134      44.310  54.720  75.780  1.00  0.00           C
ATOM   3944  O   GLN B 134      44.790  55.800  75.510  1.00  0.00           O
ATOM   3945  N   ASP B 135      43.030  54.480  75.530  1.00  0.00           N
ATOM   3946  HN  ASP B 135      42.690  53.660  75.980  1.00  0.00           H
ATOM   3947  CA  ASP B 135      42.210  55.460  74.850  1.00  0.00           C
ATOM   3948  HA  ASP B 135      42.790  56.180  74.280  1.00  0.00           H
ATOM   3949  CB  ASP B 135      41.010  54.760  74.110  1.00  0.00           C
ATOM   3950  HB1 ASP B 135      40.130  55.430  74.140  1.00  0.00           H
ATOM   3951  HB2 ASP B 135      40.840  53.770  74.590  1.00  0.00           H
ATOM   3952  CG  ASP B 135      41.420  54.460  72.690  1.00  0.00           C
ATOM   3953  OD1 ASP B 135      42.440  54.790  72.100  1.00  0.00           O
ATOM   3954  OD2 ASP B 135      40.640  53.700  72.070  1.00  0.00           O
ATOM   3955  C   ASP B 135      41.600  56.290  75.980  1.00  0.00           C
ATOM   3956  O   ASP B 135      41.250  57.450  75.720  1.00  0.00           O
ATOM   3957  N   TYR B 136      41.550  55.770  77.240  1.00  0.00           N
ATOM   3958  HN  TYR B 136      41.870  54.860  77.500  1.00  0.00           H
ATOM   3959  CA  TYR B 136      41.090  56.490  78.410  1.00  0.00           C
ATOM   3960  HA  TYR B 136      40.890  57.530  78.220  1.00  0.00           H
ATOM   3961  CB  TYR B 136      39.740  56.040  78.920  1.00  0.00           C
ATOM   3962  HB1 TYR B 136      39.270  56.880  79.490  1.00  0.00           H
ATOM   3963  HB2 TYR B 136      39.770  55.170  79.600  1.00  0.00           H
ATOM   3964  CG  TYR B 136      38.710  55.660  77.940  1.00  0.00           C
ATOM   3965  CD1 TYR B 136      38.660  54.350  77.470  1.00  0.00           C
ATOM   3966  HD1 TYR B 136      39.500  53.720  77.700  1.00  0.00           H
ATOM   3967  CE1 TYR B 136      37.710  53.910  76.560  1.00  0.00           C
ATOM   3968  HE1 TYR B 136      37.670  52.970  76.030  1.00  0.00           H
ATOM   3969  CZ  TYR B 136      36.840  54.900  76.100  1.00  0.00           C
ATOM   3970  OH  TYR B 136      35.830  54.440  75.210  1.00  0.00           O
ATOM   3971  HH  TYR B 136      36.240  53.710  74.730  1.00  0.00           H
ATOM   3972  CD2 TYR B 136      37.740  56.570  77.500  1.00  0.00           C
ATOM   3973  HD2 TYR B 136      37.740  57.520  78.020  1.00  0.00           H
ATOM   3974  CE2 TYR B 136      36.740  56.170  76.600  1.00  0.00           C
ATOM   3975  HE2 TYR B 136      36.050  56.900  76.200  1.00  0.00           H
ATOM   3976  C   TYR B 136      42.090  56.640  79.530  1.00  0.00           C
ATOM   3977  O   TYR B 136      43.040  55.930  79.850  1.00  0.00           O
ATOM   3978  N   GLU B 137      41.840  57.710  80.320  1.00  0.00           N
ATOM   3979  HN  GLU B 137      40.970  58.140  80.070  1.00  0.00           H
ATOM   3980  CA  GLU B 137      42.640  58.230  81.500  1.00  0.00           C
ATOM   3981  HA  GLU B 137      43.640  58.440  81.160  1.00  0.00           H
ATOM   3982  CB  GLU B 137      42.160  59.710  81.840  1.00  0.00           C
ATOM   3983  HB1 GLU B 137      42.620  60.030  82.800  1.00  0.00           H
ATOM   3984  HB2 GLU B 137      41.080  59.760  82.070  1.00  0.00           H
ATOM   3985  CG  GLU B 137      42.400  60.660  80.580  1.00  0.00           C
ATOM   3986  HG1 GLU B 137      41.940  60.290  79.630  1.00  0.00           H
ATOM   3987  HG2 GLU B 137      43.490  60.660  80.390  1.00  0.00           H
ATOM   3988  CD  GLU B 137      41.930  62.100  80.870  1.00  0.00           C
ATOM   3989  OE1 GLU B 137      41.340  62.220  81.940  1.00  0.00           O
ATOM   3990  OE2 GLU B 137      42.080  62.990  80.000  1.00  0.00           O
ATOM   3991  C   GLU B 137      42.620  57.400  82.750  1.00  0.00           C
ATOM   3992  O   GLU B 137      41.640  56.680  82.970  1.00  0.00           O
ATOM   3993  N   PRO B 138      43.720  57.570  83.580  1.00  0.00           N
ATOM   3994  CD  PRO B 138      45.070  57.900  83.200  1.00  0.00           C
ATOM   3995  HD1 PRO B 138      45.500  57.490  82.270  1.00  0.00           H
ATOM   3996  HD2 PRO B 138      45.180  59.010  83.200  1.00  0.00           H
ATOM   3997  CA  PRO B 138      43.800  57.310  85.010  1.00  0.00           C
ATOM   3998  HA  PRO B 138      43.690  56.240  84.990  1.00  0.00           H
ATOM   3999  CB  PRO B 138      45.160  57.790  85.570  1.00  0.00           C
ATOM   4000  HB1 PRO B 138      45.380  57.220  86.500  1.00  0.00           H
ATOM   4001  HB2 PRO B 138      45.070  58.900  85.620  1.00  0.00           H
ATOM   4002  CG  PRO B 138      46.110  57.560  84.350  1.00  0.00           C
ATOM   4003  HG1 PRO B 138      46.480  56.510  84.370  1.00  0.00           H
ATOM   4004  HG2 PRO B 138      46.910  58.320  84.490  1.00  0.00           H
ATOM   4005  C   PRO B 138      42.560  57.800  85.790  1.00  0.00           C
ATOM   4006  O   PRO B 138      42.180  58.960  85.510  1.00  0.00           O
ATOM   4007  N   GLU B 139      42.190  57.060  86.910  1.00  0.00           N
ATOM   4008  HN  GLU B 139      42.780  56.300  87.160  1.00  0.00           H
ATOM   4009  CA  GLU B 139      41.310  57.440  87.980  1.00  0.00           C
ATOM   4010  HA  GLU B 139      40.280  57.500  87.660  1.00  0.00           H
ATOM   4011  CB  GLU B 139      41.460  56.530  89.210  1.00  0.00           C
ATOM   4012  HB1 GLU B 139      40.840  57.060  89.970  1.00  0.00           H
ATOM   4013  HB2 GLU B 139      42.520  56.560  89.570  1.00  0.00           H
ATOM   4014  CG  GLU B 139      41.030  55.050  88.980  1.00  0.00           C
ATOM   4015  HG1 GLU B 139      41.570  54.510  88.170  1.00  0.00           H
ATOM   4016  HG2 GLU B 139      39.990  55.080  88.570  1.00  0.00           H
ATOM   4017  CD  GLU B 139      40.940  54.190  90.180  1.00  0.00           C
ATOM   4018  OE1 GLU B 139      41.710  53.190  90.250  1.00  0.00           O
ATOM   4019  OE2 GLU B 139      40.180  54.460  91.130  1.00  0.00           O
ATOM   4020  C   GLU B 139      41.510  58.870  88.530  1.00  0.00           C
ATOM   4021  O   GLU B 139      42.550  59.510  88.420  1.00  0.00           O
ATOM   4022  N   ALA B 140      40.420  59.360  89.020  1.00  0.00           N
ATOM   4023  HN  ALA B 140      39.590  58.820  88.960  1.00  0.00           H
ATOM   4024  CA  ALA B 140      40.200  60.670  89.660  1.00  0.00           C
ATOM   4025  HA  ALA B 140      40.940  61.380  89.330  1.00  0.00           H
ATOM   4026  CB  ALA B 140      38.740  61.110  89.330  1.00  0.00           C
ATOM   4027  HB1 ALA B 140      38.460  62.050  89.840  1.00  0.00           H
ATOM   4028  HB2 ALA B 140      38.610  61.260  88.240  1.00  0.00           H
ATOM   4029  HB3 ALA B 140      38.020  60.300  89.590  1.00  0.00           H
ATOM   4030  C   ALA B 140      40.400  60.460  91.210  1.00  0.00           C
ATOM   4031  OT1 ALA B 140      39.850  59.480  91.790  1.00  0.00           O
ATOM   4032  OT2 ALA B 140      40.950  61.410  91.820  1.00  0.00           O
TER
ENDMDL
