# Supplementary material for: The Effect of SARS-COV‑2 Protein Fragments on the Dimerization of α‑Synuclein
Source: ACS Chem Neurosci. 2025 Oct 22;16(21):4279–88. doi: 10.1021/acschemneuro.5c00635 (PMC12593392; doi:10.1021/acschemneuro.5c00635)
Supplement: Supplementary file 1 [file cn5c00635_si_001.zip › aS Configurations - Supporting Information/Rod Binding Dimer/Control/r-c-1-initial.pdb]

REMARK    GENERATED BY TRJCONV
TITLE     Protein in water t=   0.00000 step= 0
REMARK    THIS IS A SIMULATION BOX
CRYST1  107.230  107.230  107.230  90.00  90.00  90.00 P 1           1
MODEL        1
ATOM      1  N   MET A   1      24.540  23.350  29.990  1.00  0.00           N
ATOM      2  H1  MET A   1      25.150  22.510  29.960  1.00  0.00           H
ATOM      3  H2  MET A   1      23.680  23.430  29.420  1.00  0.00           H
ATOM      4  H3  MET A   1      25.180  24.030  29.520  1.00  0.00           H
ATOM      5  CA  MET A   1      24.470  23.820  31.400  1.00  0.00           C
ATOM      6  HA  MET A   1      23.790  23.140  31.880  1.00  0.00           H
ATOM      7  CB  MET A   1      25.810  23.630  32.120  1.00  0.00           C
ATOM      8  HB1 MET A   1      26.600  24.110  31.500  1.00  0.00           H
ATOM      9  HB2 MET A   1      26.070  22.540  32.160  1.00  0.00           H
ATOM     10  CG  MET A   1      25.920  24.260  33.500  1.00  0.00           C
ATOM     11  HG1 MET A   1      25.910  25.360  33.650  1.00  0.00           H
ATOM     12  HG2 MET A   1      26.920  23.930  33.880  1.00  0.00           H
ATOM     13  SD  MET A   1      24.690  23.590  34.660  1.00  0.00           S
ATOM     14  CE  MET A   1      25.440  24.140  36.220  1.00  0.00           C
ATOM     15  HE1 MET A   1      26.420  23.660  36.420  1.00  0.00           H
ATOM     16  HE2 MET A   1      25.530  25.250  36.240  1.00  0.00           H
ATOM     17  HE3 MET A   1      24.710  23.750  36.960  1.00  0.00           H
ATOM     18  C   MET A   1      23.940  25.210  31.500  1.00  0.00           C
ATOM     19  O   MET A   1      24.480  26.090  30.820  1.00  0.00           O
ATOM     20  N   ASP A   2      22.910  25.410  32.330  1.00  0.00           N
ATOM     21  HN  ASP A   2      22.370  24.670  32.730  1.00  0.00           H
ATOM     22  CA  ASP A   2      22.360  26.690  32.660  1.00  0.00           C
ATOM     23  HA  ASP A   2      22.090  27.170  31.730  1.00  0.00           H
ATOM     24  CB  ASP A   2      21.090  26.290  33.440  1.00  0.00           C
ATOM     25  HB1 ASP A   2      20.610  27.190  33.880  1.00  0.00           H
ATOM     26  HB2 ASP A   2      21.340  25.620  34.290  1.00  0.00           H
ATOM     27  CG  ASP A   2      19.960  25.750  32.570  1.00  0.00           C
ATOM     28  OD1 ASP A   2      19.610  26.450  31.590  1.00  0.00           O
ATOM     29  OD2 ASP A   2      19.330  24.730  32.940  1.00  0.00           O
ATOM     30  C   ASP A   2      23.200  27.580  33.510  1.00  0.00           C
ATOM     31  O   ASP A   2      24.000  27.070  34.280  1.00  0.00           O
ATOM     32  N   VAL A   3      23.210  28.900  33.230  1.00  0.00           N
ATOM     33  HN  VAL A   3      22.640  29.290  32.510  1.00  0.00           H
ATOM     34  CA  VAL A   3      23.980  29.890  33.910  1.00  0.00           C
ATOM     35  HA  VAL A   3      24.900  29.450  34.260  1.00  0.00           H
ATOM     36  CB  VAL A   3      24.300  31.080  33.050  1.00  0.00           C
ATOM     37  HB  VAL A   3      24.720  31.910  33.660  1.00  0.00           H
ATOM     38  CG1 VAL A   3      25.250  30.700  31.900  1.00  0.00           C
ATOM     39 HG11 VAL A   3      25.340  31.600  31.250  1.00  0.00           H
ATOM     40 HG12 VAL A   3      26.300  30.480  32.170  1.00  0.00           H
ATOM     41 HG13 VAL A   3      24.920  29.870  31.250  1.00  0.00           H
ATOM     42  CG2 VAL A   3      22.990  31.700  32.520  1.00  0.00           C
ATOM     43 HG21 VAL A   3      23.270  32.640  32.010  1.00  0.00           H
ATOM     44 HG22 VAL A   3      22.570  31.070  31.710  1.00  0.00           H
ATOM     45 HG23 VAL A   3      22.220  31.900  33.300  1.00  0.00           H
ATOM     46  C   VAL A   3      23.340  30.440  35.140  1.00  0.00           C
ATOM     47  O   VAL A   3      22.120  30.290  35.180  1.00  0.00           O
ATOM     48  N   PHE A   4      23.970  31.150  36.090  1.00  0.00           N
ATOM     49  HN  PHE A   4      24.950  31.320  36.040  1.00  0.00           H
ATOM     50  CA  PHE A   4      23.350  31.750  37.220  1.00  0.00           C
ATOM     51  HA  PHE A   4      22.730  31.010  37.710  1.00  0.00           H
ATOM     52  CB  PHE A   4      24.380  32.180  38.280  1.00  0.00           C
ATOM     53  HB1 PHE A   4      25.060  32.920  37.800  1.00  0.00           H
ATOM     54  HB2 PHE A   4      25.030  31.320  38.550  1.00  0.00           H
ATOM     55  CG  PHE A   4      23.860  32.830  39.520  1.00  0.00           C
ATOM     56  CD1 PHE A   4      24.240  34.120  39.810  1.00  0.00           C
ATOM     57  HD1 PHE A   4      24.610  34.760  39.020  1.00  0.00           H
ATOM     58  CE1 PHE A   4      23.900  34.630  41.040  1.00  0.00           C
ATOM     59  HE1 PHE A   4      24.290  35.630  41.200  1.00  0.00           H
ATOM     60  CZ  PHE A   4      23.260  33.830  41.950  1.00  0.00           C
ATOM     61  HZ  PHE A   4      23.250  34.140  42.990  1.00  0.00           H
ATOM     62  CD2 PHE A   4      23.110  32.060  40.380  1.00  0.00           C
ATOM     63  HD2 PHE A   4      22.840  31.030  40.160  1.00  0.00           H
ATOM     64  CE2 PHE A   4      22.740  32.610  41.580  1.00  0.00           C
ATOM     65  HE2 PHE A   4      22.210  32.000  42.290  1.00  0.00           H
ATOM     66  C   PHE A   4      22.340  32.790  36.880  1.00  0.00           C
ATOM     67  O   PHE A   4      21.260  32.950  37.460  1.00  0.00           O
ATOM     68  N   MET A   5      22.590  33.650  35.870  1.00  0.00           N
ATOM     69  HN  MET A   5      23.490  33.620  35.440  1.00  0.00           H
ATOM     70  CA  MET A   5      21.720  34.710  35.480  1.00  0.00           C
ATOM     71  HA  MET A   5      20.700  34.480  35.740  1.00  0.00           H
ATOM     72  CB  MET A   5      22.060  35.920  36.360  1.00  0.00           C
ATOM     73  HB1 MET A   5      21.730  36.860  35.860  1.00  0.00           H
ATOM     74  HB2 MET A   5      23.160  35.890  36.490  1.00  0.00           H
ATOM     75  CG  MET A   5      21.420  36.040  37.750  1.00  0.00           C
ATOM     76  HG1 MET A   5      21.910  36.810  38.370  1.00  0.00           H
ATOM     77  HG2 MET A   5      21.830  35.180  38.320  1.00  0.00           H
ATOM     78  SD  MET A   5      19.640  36.430  37.690  1.00  0.00           S
ATOM     79  CE  MET A   5      19.390  36.050  39.440  1.00  0.00           C
ATOM     80  HE1 MET A   5      20.180  36.540  40.060  1.00  0.00           H
ATOM     81  HE2 MET A   5      18.400  36.420  39.780  1.00  0.00           H
ATOM     82  HE3 MET A   5      19.390  34.940  39.540  1.00  0.00           H
ATOM     83  C   MET A   5      21.690  35.060  34.030  1.00  0.00           C
ATOM     84  O   MET A   5      22.700  34.840  33.370  1.00  0.00           O
ATOM     85  N   LYS A   6      20.570  35.600  33.520  1.00  0.00           N
ATOM     86  HN  LYS A   6      19.810  35.650  34.160  1.00  0.00           H
ATOM     87  CA  LYS A   6      20.420  36.070  32.180  1.00  0.00           C
ATOM     88  HA  LYS A   6      20.700  35.270  31.500  1.00  0.00           H
ATOM     89  CB  LYS A   6      18.930  36.240  31.850  1.00  0.00           C
ATOM     90  HB1 LYS A   6      18.600  37.140  32.410  1.00  0.00           H
ATOM     91  HB2 LYS A   6      18.310  35.420  32.280  1.00  0.00           H
ATOM     92  CG  LYS A   6      18.600  36.430  30.370  1.00  0.00           C
ATOM     93  HG1 LYS A   6      18.990  35.490  29.930  1.00  0.00           H
ATOM     94  HG2 LYS A   6      19.270  37.080  29.760  1.00  0.00           H
ATOM     95  CD  LYS A   6      17.090  36.470  30.110  1.00  0.00           C
ATOM     96  HD1 LYS A   6      16.700  35.490  30.450  1.00  0.00           H
ATOM     97  HD2 LYS A   6      16.590  37.300  30.660  1.00  0.00           H
ATOM     98  CE  LYS A   6      16.690  36.400  28.630  1.00  0.00           C
ATOM     99  HE1 LYS A   6      15.600  36.430  28.460  1.00  0.00           H
ATOM    100  HE2 LYS A   6      17.180  35.550  28.090  1.00  0.00           H
ATOM    101  NZ  LYS A   6      17.180  37.590  27.900  1.00  0.00           N
ATOM    102  HZ1 LYS A   6      16.480  37.840  27.170  1.00  0.00           H
ATOM    103  HZ2 LYS A   6      17.070  38.390  28.540  1.00  0.00           H
ATOM    104  HZ3 LYS A   6      18.160  37.420  27.580  1.00  0.00           H
ATOM    105  C   LYS A   6      21.190  37.310  31.870  1.00  0.00           C
ATOM    106  O   LYS A   6      20.770  38.460  31.920  1.00  0.00           O
ATOM    107  N   GLY A   7      22.490  37.060  31.600  1.00  0.00           N
ATOM    108  HN  GLY A   7      22.820  36.130  31.500  1.00  0.00           H
ATOM    109  CA  GLY A   7      23.480  38.070  31.400  1.00  0.00           C
ATOM    110  HA1 GLY A   7      24.450  37.660  31.140  1.00  0.00           H
ATOM    111  HA2 GLY A   7      23.010  38.820  30.780  1.00  0.00           H
ATOM    112  C   GLY A   7      23.860  38.950  32.530  1.00  0.00           C
ATOM    113  O   GLY A   7      23.110  39.310  33.440  1.00  0.00           O
ATOM    114  N   LEU A   8      25.170  39.260  32.600  1.00  0.00           N
ATOM    115  HN  LEU A   8      25.740  38.840  31.900  1.00  0.00           H
ATOM    116  CA  LEU A   8      25.790  39.860  33.740  1.00  0.00           C
ATOM    117  HA  LEU A   8      25.110  40.490  34.290  1.00  0.00           H
ATOM    118  CB  LEU A   8      26.380  38.780  34.660  1.00  0.00           C
ATOM    119  HB1 LEU A   8      27.140  39.270  35.310  1.00  0.00           H
ATOM    120  HB2 LEU A   8      26.900  38.040  34.020  1.00  0.00           H
ATOM    121  CG  LEU A   8      25.350  38.090  35.570  1.00  0.00           C
ATOM    122  HG  LEU A   8      24.580  37.610  34.930  1.00  0.00           H
ATOM    123  CD1 LEU A   8      26.010  37.020  36.450  1.00  0.00           C
ATOM    124 HD11 LEU A   8      25.230  36.570  37.100  1.00  0.00           H
ATOM    125 HD12 LEU A   8      26.450  36.230  35.810  1.00  0.00           H
ATOM    126 HD13 LEU A   8      26.800  37.450  37.100  1.00  0.00           H
ATOM    127  CD2 LEU A   8      24.620  39.050  36.530  1.00  0.00           C
ATOM    128 HD21 LEU A   8      24.010  38.570  37.320  1.00  0.00           H
ATOM    129 HD22 LEU A   8      25.350  39.680  37.080  1.00  0.00           H
ATOM    130 HD23 LEU A   8      24.040  39.720  35.870  1.00  0.00           H
ATOM    131  C   LEU A   8      26.970  40.640  33.270  1.00  0.00           C
ATOM    132  O   LEU A   8      27.580  40.420  32.230  1.00  0.00           O
ATOM    133  N   SER A   9      27.300  41.650  34.100  1.00  0.00           N
ATOM    134  HN  SER A   9      26.640  41.800  34.830  1.00  0.00           H
ATOM    135  CA  SER A   9      28.270  42.660  33.850  1.00  0.00           C
ATOM    136  HA  SER A   9      28.110  43.100  32.880  1.00  0.00           H
ATOM    137  CB  SER A   9      28.270  43.790  34.900  1.00  0.00           C
ATOM    138  HB1 SER A   9      27.380  44.450  34.820  1.00  0.00           H
ATOM    139  HB2 SER A   9      29.140  44.430  34.640  1.00  0.00           H
ATOM    140  OG  SER A   9      28.480  43.310  36.220  1.00  0.00           O
ATOM    141  HG1 SER A   9      28.450  43.980  36.900  1.00  0.00           H
ATOM    142  C   SER A   9      29.580  41.960  33.750  1.00  0.00           C
ATOM    143  O   SER A   9      29.820  40.860  34.260  1.00  0.00           O
ATOM    144  N   LYS A  10      30.530  42.520  32.980  1.00  0.00           N
ATOM    145  HN  LYS A  10      30.260  43.350  32.500  1.00  0.00           H
ATOM    146  CA  LYS A  10      31.850  42.030  32.680  1.00  0.00           C
ATOM    147  HA  LYS A  10      31.760  41.010  32.350  1.00  0.00           H
ATOM    148  CB  LYS A  10      32.540  42.910  31.630  1.00  0.00           C
ATOM    149  HB1 LYS A  10      33.590  42.550  31.610  1.00  0.00           H
ATOM    150  HB2 LYS A  10      32.430  43.980  31.930  1.00  0.00           H
ATOM    151  CG  LYS A  10      31.850  42.680  30.290  1.00  0.00           C
ATOM    152  HG1 LYS A  10      30.800  43.030  30.270  1.00  0.00           H
ATOM    153  HG2 LYS A  10      31.830  41.600  30.020  1.00  0.00           H
ATOM    154  CD  LYS A  10      32.680  43.410  29.240  1.00  0.00           C
ATOM    155  HD1 LYS A  10      32.780  44.460  29.580  1.00  0.00           H
ATOM    156  HD2 LYS A  10      33.730  43.050  29.350  1.00  0.00           H
ATOM    157  CE  LYS A  10      32.170  43.320  27.800  1.00  0.00           C
ATOM    158  HE1 LYS A  10      31.080  43.510  27.860  1.00  0.00           H
ATOM    159  HE2 LYS A  10      32.390  42.360  27.280  1.00  0.00           H
ATOM    160  NZ  LYS A  10      32.750  44.410  26.980  1.00  0.00           N
ATOM    161  HZ1 LYS A  10      32.740  44.190  25.960  1.00  0.00           H
ATOM    162  HZ2 LYS A  10      32.050  45.180  27.080  1.00  0.00           H
ATOM    163  HZ3 LYS A  10      33.740  44.540  27.250  1.00  0.00           H
ATOM    164  C   LYS A  10      32.710  41.830  33.880  1.00  0.00           C
ATOM    165  O   LYS A  10      33.490  40.890  33.990  1.00  0.00           O
ATOM    166  N   ALA A  11      32.490  42.680  34.900  1.00  0.00           N
ATOM    167  HN  ALA A  11      31.750  43.320  34.750  1.00  0.00           H
ATOM    168  CA  ALA A  11      33.030  42.390  36.190  1.00  0.00           C
ATOM    169  HA  ALA A  11      34.100  42.270  36.120  1.00  0.00           H
ATOM    170  CB  ALA A  11      33.040  43.650  37.070  1.00  0.00           C
ATOM    171  HB1 ALA A  11      33.680  43.480  37.960  1.00  0.00           H
ATOM    172  HB2 ALA A  11      33.350  44.540  36.480  1.00  0.00           H
ATOM    173  HB3 ALA A  11      32.090  43.820  37.620  1.00  0.00           H
ATOM    174  C   ALA A  11      32.510  41.210  36.940  1.00  0.00           C
ATOM    175  O   ALA A  11      33.210  40.680  37.800  1.00  0.00           O
ATOM    176  N   LYS A  12      31.270  40.760  36.710  1.00  0.00           N
ATOM    177  HN  LYS A  12      30.750  40.960  35.880  1.00  0.00           H
ATOM    178  CA  LYS A  12      30.720  39.630  37.400  1.00  0.00           C
ATOM    179  HA  LYS A  12      31.130  39.710  38.400  1.00  0.00           H
ATOM    180  CB  LYS A  12      29.200  39.830  37.490  1.00  0.00           C
ATOM    181  HB1 LYS A  12      28.740  38.860  37.790  1.00  0.00           H
ATOM    182  HB2 LYS A  12      28.780  40.130  36.510  1.00  0.00           H
ATOM    183  CG  LYS A  12      28.820  40.860  38.560  1.00  0.00           C
ATOM    184  HG1 LYS A  12      29.430  41.780  38.390  1.00  0.00           H
ATOM    185  HG2 LYS A  12      29.120  40.340  39.490  1.00  0.00           H
ATOM    186  CD  LYS A  12      27.340  41.190  38.750  1.00  0.00           C
ATOM    187  HD1 LYS A  12      26.910  41.720  37.870  1.00  0.00           H
ATOM    188  HD2 LYS A  12      26.760  40.270  38.960  1.00  0.00           H
ATOM    189  CE  LYS A  12      27.170  42.240  39.850  1.00  0.00           C
ATOM    190  HE1 LYS A  12      27.260  43.280  39.480  1.00  0.00           H
ATOM    191  HE2 LYS A  12      28.020  41.970  40.510  1.00  0.00           H
ATOM    192  NZ  LYS A  12      25.890  42.140  40.570  1.00  0.00           N
ATOM    193  HZ1 LYS A  12      25.190  41.800  39.880  1.00  0.00           H
ATOM    194  HZ2 LYS A  12      25.890  41.370  41.280  1.00  0.00           H
ATOM    195  HZ3 LYS A  12      25.550  42.980  41.080  1.00  0.00           H
ATOM    196  C   LYS A  12      31.030  38.310  36.790  1.00  0.00           C
ATOM    197  O   LYS A  12      31.140  37.290  37.460  1.00  0.00           O
ATOM    198  N   GLU A  13      31.220  38.250  35.460  1.00  0.00           N
ATOM    199  HN  GLU A  13      31.180  39.080  34.910  1.00  0.00           H
ATOM    200  CA  GLU A  13      31.490  37.070  34.690  1.00  0.00           C
ATOM    201  HA  GLU A  13      30.660  36.390  34.790  1.00  0.00           H
ATOM    202  CB  GLU A  13      31.730  37.480  33.230  1.00  0.00           C
ATOM    203  HB1 GLU A  13      32.620  38.130  33.100  1.00  0.00           H
ATOM    204  HB2 GLU A  13      30.840  38.070  32.930  1.00  0.00           H
ATOM    205  CG  GLU A  13      31.870  36.230  32.350  1.00  0.00           C
ATOM    206  HG1 GLU A  13      32.670  35.540  32.700  1.00  0.00           H
ATOM    207  HG2 GLU A  13      32.120  36.620  31.340  1.00  0.00           H
ATOM    208  CD  GLU A  13      30.500  35.570  32.260  1.00  0.00           C
ATOM    209  OE1 GLU A  13      30.300  34.660  33.100  1.00  0.00           O
ATOM    210  OE2 GLU A  13      29.660  35.910  31.380  1.00  0.00           O
ATOM    211  C   GLU A  13      32.710  36.360  35.150  1.00  0.00           C
ATOM    212  O   GLU A  13      33.820  36.890  35.130  1.00  0.00           O
ATOM    213  N   GLY A  14      32.490  35.150  35.700  1.00  0.00           N
ATOM    214  HN  GLY A  14      31.650  34.620  35.610  1.00  0.00           H
ATOM    215  CA  GLY A  14      33.430  34.350  36.420  1.00  0.00           C
ATOM    216  HA1 GLY A  14      32.940  33.400  36.530  1.00  0.00           H
ATOM    217  HA2 GLY A  14      34.410  34.480  35.970  1.00  0.00           H
ATOM    218  C   GLY A  14      33.740  34.670  37.840  1.00  0.00           C
ATOM    219  O   GLY A  14      34.570  33.890  38.310  1.00  0.00           O
ATOM    220  N   VAL A  15      33.150  35.640  38.560  1.00  0.00           N
ATOM    221  HN  VAL A  15      32.460  36.270  38.200  1.00  0.00           H
ATOM    222  CA  VAL A  15      33.540  36.050  39.870  1.00  0.00           C
ATOM    223  HA  VAL A  15      34.360  35.470  40.270  1.00  0.00           H
ATOM    224  CB  VAL A  15      34.030  37.470  39.850  1.00  0.00           C
ATOM    225  HB  VAL A  15      33.200  38.140  39.550  1.00  0.00           H
ATOM    226  CG1 VAL A  15      34.600  37.910  41.210  1.00  0.00           C
ATOM    227 HG11 VAL A  15      33.800  37.790  41.970  1.00  0.00           H
ATOM    228 HG12 VAL A  15      35.380  37.160  41.460  1.00  0.00           H
ATOM    229 HG13 VAL A  15      34.920  38.970  41.090  1.00  0.00           H
ATOM    230  CG2 VAL A  15      35.180  37.610  38.840  1.00  0.00           C
ATOM    231 HG21 VAL A  15      35.570  38.650  38.880  1.00  0.00           H
ATOM    232 HG22 VAL A  15      35.990  36.910  39.110  1.00  0.00           H
ATOM    233 HG23 VAL A  15      34.830  37.460  37.790  1.00  0.00           H
ATOM    234  C   VAL A  15      32.340  35.910  40.750  1.00  0.00           C
ATOM    235  O   VAL A  15      32.440  35.390  41.860  1.00  0.00           O
ATOM    236  N   VAL A  16      31.120  36.140  40.240  1.00  0.00           N
ATOM    237  HN  VAL A  16      31.070  36.740  39.440  1.00  0.00           H
ATOM    238  CA  VAL A  16      29.810  35.930  40.780  1.00  0.00           C
ATOM    239  HA  VAL A  16      29.800  36.560  41.660  1.00  0.00           H
ATOM    240  CB  VAL A  16      28.690  36.480  39.950  1.00  0.00           C
ATOM    241  HB  VAL A  16      29.070  37.430  39.510  1.00  0.00           H
ATOM    242  CG1 VAL A  16      28.460  35.580  38.730  1.00  0.00           C
ATOM    243 HG11 VAL A  16      29.380  35.170  38.260  1.00  0.00           H
ATOM    244 HG12 VAL A  16      27.790  34.730  38.960  1.00  0.00           H
ATOM    245 HG13 VAL A  16      28.020  36.290  37.990  1.00  0.00           H
ATOM    246  CG2 VAL A  16      27.470  36.720  40.840  1.00  0.00           C
ATOM    247 HG21 VAL A  16      26.710  37.070  40.110  1.00  0.00           H
ATOM    248 HG22 VAL A  16      27.090  35.770  41.280  1.00  0.00           H
ATOM    249 HG23 VAL A  16      27.620  37.390  41.720  1.00  0.00           H
ATOM    250  C   VAL A  16      29.630  34.520  41.210  1.00  0.00           C
ATOM    251  O   VAL A  16      30.040  33.560  40.550  1.00  0.00           O
ATOM    252  N   ALA A  17      28.970  34.380  42.370  1.00  0.00           N
ATOM    253  HN  ALA A  17      28.560  35.140  42.870  1.00  0.00           H
ATOM    254  CA  ALA A  17      28.730  33.060  42.870  1.00  0.00           C
ATOM    255  HA  ALA A  17      28.600  32.300  42.110  1.00  0.00           H
ATOM    256  CB  ALA A  17      29.900  32.760  43.820  1.00  0.00           C
ATOM    257  HB1 ALA A  17      29.940  31.710  44.170  1.00  0.00           H
ATOM    258  HB2 ALA A  17      30.870  33.060  43.370  1.00  0.00           H
ATOM    259  HB3 ALA A  17      29.860  33.220  44.830  1.00  0.00           H
ATOM    260  C   ALA A  17      27.490  33.120  43.690  1.00  0.00           C
ATOM    261  O   ALA A  17      27.050  34.190  44.120  1.00  0.00           O
ATOM    262  N   ALA A  18      26.970  31.880  43.760  1.00  0.00           N
ATOM    263  HN  ALA A  18      27.370  31.030  43.430  1.00  0.00           H
ATOM    264  CA  ALA A  18      25.620  31.730  44.210  1.00  0.00           C
ATOM    265  HA  ALA A  18      24.970  32.510  43.850  1.00  0.00           H
ATOM    266  CB  ALA A  18      25.100  30.450  43.530  1.00  0.00           C
ATOM    267  HB1 ALA A  18      25.300  30.450  42.440  1.00  0.00           H
ATOM    268  HB2 ALA A  18      25.670  29.520  43.770  1.00  0.00           H
ATOM    269  HB3 ALA A  18      24.000  30.380  43.600  1.00  0.00           H
ATOM    270  C   ALA A  18      25.500  31.590  45.690  1.00  0.00           C
ATOM    271  O   ALA A  18      24.410  31.400  46.220  1.00  0.00           O
ATOM    272  N   ALA A  19      26.610  31.660  46.440  1.00  0.00           N
ATOM    273  HN  ALA A  19      27.550  31.730  46.110  1.00  0.00           H
ATOM    274  CA  ALA A  19      26.740  31.590  47.860  1.00  0.00           C
ATOM    275  HA  ALA A  19      26.010  32.220  48.350  1.00  0.00           H
ATOM    276  CB  ALA A  19      26.610  30.150  48.370  1.00  0.00           C
ATOM    277  HB1 ALA A  19      26.780  30.130  49.470  1.00  0.00           H
ATOM    278  HB2 ALA A  19      25.550  29.850  48.220  1.00  0.00           H
ATOM    279  HB3 ALA A  19      27.290  29.500  47.780  1.00  0.00           H
ATOM    280  C   ALA A  19      28.060  32.220  48.160  1.00  0.00           C
ATOM    281  O   ALA A  19      28.720  32.500  47.150  1.00  0.00           O
ATOM    282  N   GLU A  20      28.550  32.430  49.390  1.00  0.00           N
ATOM    283  HN  GLU A  20      27.940  32.220  50.150  1.00  0.00           H
ATOM    284  CA  GLU A  20      29.770  33.070  49.770  1.00  0.00           C
ATOM    285  HA  GLU A  20      29.800  33.980  49.190  1.00  0.00           H
ATOM    286  CB  GLU A  20      29.850  33.460  51.260  1.00  0.00           C
ATOM    287  HB1 GLU A  20      30.900  33.580  51.620  1.00  0.00           H
ATOM    288  HB2 GLU A  20      29.450  32.610  51.850  1.00  0.00           H
ATOM    289  CG  GLU A  20      29.170  34.790  51.580  1.00  0.00           C
ATOM    290  HG1 GLU A  20      28.090  34.550  51.540  1.00  0.00           H
ATOM    291  HG2 GLU A  20      29.490  35.590  50.880  1.00  0.00           H
ATOM    292  CD  GLU A  20      29.480  35.440  52.930  1.00  0.00           C
ATOM    293  OE1 GLU A  20      30.640  35.780  53.280  1.00  0.00           O
ATOM    294  OE2 GLU A  20      28.490  35.670  53.680  1.00  0.00           O
ATOM    295  C   GLU A  20      31.040  32.400  49.380  1.00  0.00           C
ATOM    296  O   GLU A  20      31.020  31.210  49.080  1.00  0.00           O
ATOM    297  N   LYS A  21      32.200  33.100  49.420  1.00  0.00           N
ATOM    298  HN  LYS A  21      32.280  34.020  49.780  1.00  0.00           H
ATOM    299  CA  LYS A  21      33.470  32.510  49.170  1.00  0.00           C
ATOM    300  HA  LYS A  21      33.320  31.450  49.310  1.00  0.00           H
ATOM    301  CB  LYS A  21      33.970  32.640  47.710  1.00  0.00           C
ATOM    302  HB1 LYS A  21      34.960  32.170  47.550  1.00  0.00           H
ATOM    303  HB2 LYS A  21      34.160  33.710  47.470  1.00  0.00           H
ATOM    304  CG  LYS A  21      33.030  32.010  46.680  1.00  0.00           C
ATOM    305  HG1 LYS A  21      31.990  32.400  46.670  1.00  0.00           H
ATOM    306  HG2 LYS A  21      33.100  30.930  46.920  1.00  0.00           H
ATOM    307  CD  LYS A  21      33.650  32.080  45.280  1.00  0.00           C
ATOM    308  HD1 LYS A  21      34.640  31.590  45.270  1.00  0.00           H
ATOM    309  HD2 LYS A  21      32.960  31.450  44.680  1.00  0.00           H
ATOM    310  CE  LYS A  21      33.740  33.530  44.820  1.00  0.00           C
ATOM    311  HE1 LYS A  21      34.530  33.980  45.460  1.00  0.00           H
ATOM    312  HE2 LYS A  21      32.840  34.140  45.050  1.00  0.00           H
ATOM    313  NZ  LYS A  21      34.120  33.690  43.400  1.00  0.00           N
ATOM    314  HZ1 LYS A  21      33.520  33.020  42.870  1.00  0.00           H
ATOM    315  HZ2 LYS A  21      33.880  34.640  43.070  1.00  0.00           H
ATOM    316  HZ3 LYS A  21      35.140  33.530  43.240  1.00  0.00           H
ATOM    317  C   LYS A  21      34.500  32.930  50.160  1.00  0.00           C
ATOM    318  O   LYS A  21      34.530  34.090  50.590  1.00  0.00           O
ATOM    319  N   THR A  22      35.350  31.970  50.560  1.00  0.00           N
ATOM    320  HN  THR A  22      35.180  31.030  50.280  1.00  0.00           H
ATOM    321  CA  THR A  22      36.510  32.130  51.380  1.00  0.00           C
ATOM    322  HA  THR A  22      36.260  32.530  52.350  1.00  0.00           H
ATOM    323  CB  THR A  22      37.250  30.870  51.710  1.00  0.00           C
ATOM    324  HB  THR A  22      38.240  31.170  52.120  1.00  0.00           H
ATOM    325  OG1 THR A  22      37.360  30.100  50.520  1.00  0.00           O
ATOM    326  HG1 THR A  22      38.110  30.400  49.990  1.00  0.00           H
ATOM    327  CG2 THR A  22      36.440  29.970  52.660  1.00  0.00           C
ATOM    328 HG21 THR A  22      37.020  29.030  52.840  1.00  0.00           H
ATOM    329 HG22 THR A  22      36.320  30.540  53.610  1.00  0.00           H
ATOM    330 HG23 THR A  22      35.390  29.850  52.330  1.00  0.00           H
ATOM    331  C   THR A  22      37.480  33.130  50.840  1.00  0.00           C
ATOM    332  O   THR A  22      37.770  33.190  49.640  1.00  0.00           O
ATOM    333  N   LYS A  23      38.030  34.010  51.690  1.00  0.00           N
ATOM    334  HN  LYS A  23      37.760  33.890  52.640  1.00  0.00           H
ATOM    335  CA  LYS A  23      38.850  35.100  51.270  1.00  0.00           C
ATOM    336  HA  LYS A  23      39.270  35.010  50.270  1.00  0.00           H
ATOM    337  CB  LYS A  23      38.170  36.450  51.540  1.00  0.00           C
ATOM    338  HB1 LYS A  23      38.920  37.260  51.490  1.00  0.00           H
ATOM    339  HB2 LYS A  23      37.570  36.440  52.480  1.00  0.00           H
ATOM    340  CG  LYS A  23      37.200  36.740  50.390  1.00  0.00           C
ATOM    341  HG1 LYS A  23      36.340  36.040  50.410  1.00  0.00           H
ATOM    342  HG2 LYS A  23      37.800  36.550  49.480  1.00  0.00           H
ATOM    343  CD  LYS A  23      36.620  38.150  50.450  1.00  0.00           C
ATOM    344  HD1 LYS A  23      37.450  38.900  50.490  1.00  0.00           H
ATOM    345  HD2 LYS A  23      36.030  38.360  49.530  1.00  0.00           H
ATOM    346  CE  LYS A  23      35.750  38.390  51.690  1.00  0.00           C
ATOM    347  HE1 LYS A  23      36.280  38.300  52.660  1.00  0.00           H
ATOM    348  HE2 LYS A  23      34.990  37.590  51.730  1.00  0.00           H
ATOM    349  NZ  LYS A  23      35.010  39.650  51.460  1.00  0.00           N
ATOM    350  HZ1 LYS A  23      34.650  39.930  50.520  1.00  0.00           H
ATOM    351  HZ2 LYS A  23      34.160  39.580  52.060  1.00  0.00           H
ATOM    352  HZ3 LYS A  23      35.580  40.440  51.810  1.00  0.00           H
ATOM    353  C   LYS A  23      40.010  35.160  52.200  1.00  0.00           C
ATOM    354  O   LYS A  23      39.840  35.140  53.420  1.00  0.00           O
ATOM    355  N   GLN A  24      41.210  35.140  51.590  1.00  0.00           N
ATOM    356  HN  GLN A  24      41.290  35.010  50.600  1.00  0.00           H
ATOM    357  CA  GLN A  24      42.440  35.260  52.290  1.00  0.00           C
ATOM    358  HA  GLN A  24      42.350  35.600  53.320  1.00  0.00           H
ATOM    359  CB  GLN A  24      43.170  33.910  52.280  1.00  0.00           C
ATOM    360  HB1 GLN A  24      43.200  33.440  51.270  1.00  0.00           H
ATOM    361  HB2 GLN A  24      42.560  33.280  52.960  1.00  0.00           H
ATOM    362  CG  GLN A  24      44.600  33.980  52.810  1.00  0.00           C
ATOM    363  HG1 GLN A  24      44.480  34.080  53.910  1.00  0.00           H
ATOM    364  HG2 GLN A  24      45.260  34.760  52.370  1.00  0.00           H
ATOM    365  CD  GLN A  24      45.360  32.660  52.730  1.00  0.00           C
ATOM    366  OE1 GLN A  24      45.770  32.170  53.780  1.00  0.00           O
ATOM    367  NE2 GLN A  24      45.640  32.130  51.510  1.00  0.00           N
ATOM    368 HE21 GLN A  24      45.290  32.630  50.710  1.00  0.00           H
ATOM    369 HE22 GLN A  24      45.970  31.200  51.340  1.00  0.00           H
ATOM    370  C   GLN A  24      43.260  36.280  51.590  1.00  0.00           C
ATOM    371  O   GLN A  24      43.780  36.000  50.510  1.00  0.00           O
ATOM    372  N   GLY A  25      43.290  37.540  52.060  1.00  0.00           N
ATOM    373  HN  GLY A  25      42.840  37.740  52.930  1.00  0.00           H
ATOM    374  CA  GLY A  25      43.890  38.610  51.320  1.00  0.00           C
ATOM    375  HA1 GLY A  25      44.110  38.320  50.300  1.00  0.00           H
ATOM    376  HA2 GLY A  25      43.230  39.460  51.400  1.00  0.00           H
ATOM    377  C   GLY A  25      45.150  39.110  51.940  1.00  0.00           C
ATOM    378  O   GLY A  25      45.990  39.830  51.400  1.00  0.00           O
ATOM    379  N   VAL A  26      45.430  38.620  53.160  1.00  0.00           N
ATOM    380  HN  VAL A  26      44.880  37.840  53.440  1.00  0.00           H
ATOM    381  CA  VAL A  26      46.730  38.720  53.760  1.00  0.00           C
ATOM    382  HA  VAL A  26      47.000  39.760  53.870  1.00  0.00           H
ATOM    383  CB  VAL A  26      46.710  38.190  55.160  1.00  0.00           C
ATOM    384  HB  VAL A  26      47.690  38.450  55.630  1.00  0.00           H
ATOM    385  CG1 VAL A  26      45.620  38.880  56.000  1.00  0.00           C
ATOM    386 HG11 VAL A  26      45.840  38.770  57.080  1.00  0.00           H
ATOM    387 HG12 VAL A  26      45.520  39.970  55.810  1.00  0.00           H
ATOM    388 HG13 VAL A  26      44.590  38.490  55.810  1.00  0.00           H
ATOM    389  CG2 VAL A  26      46.450  36.680  55.240  1.00  0.00           C
ATOM    390 HG21 VAL A  26      47.270  36.060  54.830  1.00  0.00           H
ATOM    391 HG22 VAL A  26      46.190  36.480  56.300  1.00  0.00           H
ATOM    392 HG23 VAL A  26      45.580  36.320  54.640  1.00  0.00           H
ATOM    393  C   VAL A  26      47.860  38.040  53.070  1.00  0.00           C
ATOM    394  O   VAL A  26      49.030  38.420  53.180  1.00  0.00           O
ATOM    395  N   ALA A  27      47.610  37.050  52.210  1.00  0.00           N
ATOM    396  HN  ALA A  27      46.700  36.680  52.050  1.00  0.00           H
ATOM    397  CA  ALA A  27      48.630  36.410  51.420  1.00  0.00           C
ATOM    398  HA  ALA A  27      49.630  36.620  51.760  1.00  0.00           H
ATOM    399  CB  ALA A  27      48.240  34.930  51.520  1.00  0.00           C
ATOM    400  HB1 ALA A  27      47.200  34.730  51.200  1.00  0.00           H
ATOM    401  HB2 ALA A  27      48.840  34.320  50.810  1.00  0.00           H
ATOM    402  HB3 ALA A  27      48.260  34.510  52.550  1.00  0.00           H
ATOM    403  C   ALA A  27      48.570  36.870  50.000  1.00  0.00           C
ATOM    404  O   ALA A  27      49.150  36.150  49.190  1.00  0.00           O
ATOM    405  N   GLU A  28      47.940  38.030  49.760  1.00  0.00           N
ATOM    406  HN  GLU A  28      47.520  38.560  50.490  1.00  0.00           H
ATOM    407  CA  GLU A  28      47.800  38.440  48.400  1.00  0.00           C
ATOM    408  HA  GLU A  28      48.500  37.850  47.820  1.00  0.00           H
ATOM    409  CB  GLU A  28      46.450  38.360  47.660  1.00  0.00           C
ATOM    410  HB1 GLU A  28      46.550  38.820  46.660  1.00  0.00           H
ATOM    411  HB2 GLU A  28      45.590  38.790  48.210  1.00  0.00           H
ATOM    412  CG  GLU A  28      45.980  36.930  47.390  1.00  0.00           C
ATOM    413  HG1 GLU A  28      45.900  36.300  48.300  1.00  0.00           H
ATOM    414  HG2 GLU A  28      46.750  36.420  46.760  1.00  0.00           H
ATOM    415  CD  GLU A  28      44.690  36.850  46.590  1.00  0.00           C
ATOM    416  OE1 GLU A  28      44.250  35.710  46.290  1.00  0.00           O
ATOM    417  OE2 GLU A  28      44.180  37.890  46.110  1.00  0.00           O
ATOM    418  C   GLU A  28      48.390  39.810  48.360  1.00  0.00           C
ATOM    419  O   GLU A  28      49.520  40.020  47.910  1.00  0.00           O
ATOM    420  N   ALA A  29      47.690  40.800  48.940  1.00  0.00           N
ATOM    421  HN  ALA A  29      46.800  40.530  49.280  1.00  0.00           H
ATOM    422  CA  ALA A  29      48.060  42.170  49.100  1.00  0.00           C
ATOM    423  HA  ALA A  29      48.490  42.600  48.200  1.00  0.00           H
ATOM    424  CB  ALA A  29      46.850  43.050  49.440  1.00  0.00           C
ATOM    425  HB1 ALA A  29      47.120  44.110  49.610  1.00  0.00           H
ATOM    426  HB2 ALA A  29      46.100  42.990  48.620  1.00  0.00           H
ATOM    427  HB3 ALA A  29      46.410  42.600  50.360  1.00  0.00           H
ATOM    428  C   ALA A  29      49.120  42.340  50.130  1.00  0.00           C
ATOM    429  O   ALA A  29      49.150  41.750  51.210  1.00  0.00           O
ATOM    430  N   ALA A  30      50.170  43.160  49.890  1.00  0.00           N
ATOM    431  HN  ALA A  30      50.230  43.610  49.000  1.00  0.00           H
ATOM    432  CA  ALA A  30      51.270  43.450  50.750  1.00  0.00           C
ATOM    433  HA  ALA A  30      51.500  42.520  51.250  1.00  0.00           H
ATOM    434  CB  ALA A  30      52.570  43.810  50.010  1.00  0.00           C
ATOM    435  HB1 ALA A  30      52.560  44.900  49.830  1.00  0.00           H
ATOM    436  HB2 ALA A  30      53.440  43.520  50.640  1.00  0.00           H
ATOM    437  HB3 ALA A  30      52.850  43.270  49.080  1.00  0.00           H
ATOM    438  C   ALA A  30      50.830  44.450  51.770  1.00  0.00           C
ATOM    439  O   ALA A  30      50.590  45.640  51.580  1.00  0.00           O
ATOM    440  N   GLY A  31      50.640  43.960  53.000  1.00  0.00           N
ATOM    441  HN  GLY A  31      50.790  42.980  53.130  1.00  0.00           H
ATOM    442  CA  GLY A  31      50.310  44.800  54.110  1.00  0.00           C
ATOM    443  HA1 GLY A  31      50.740  45.780  53.980  1.00  0.00           H
ATOM    444  HA2 GLY A  31      49.240  44.730  54.080  1.00  0.00           H
ATOM    445  C   GLY A  31      50.840  44.390  55.450  1.00  0.00           C
ATOM    446  O   GLY A  31      50.320  44.880  56.450  1.00  0.00           O
ATOM    447  N   LYS A  32      51.900  43.570  55.540  1.00  0.00           N
ATOM    448  HN  LYS A  32      52.410  43.160  54.780  1.00  0.00           H
ATOM    449  CA  LYS A  32      52.460  43.230  56.810  1.00  0.00           C
ATOM    450  HA  LYS A  32      51.720  43.090  57.580  1.00  0.00           H
ATOM    451  CB  LYS A  32      53.240  41.900  56.730  1.00  0.00           C
ATOM    452  HB1 LYS A  32      53.510  41.550  57.740  1.00  0.00           H
ATOM    453  HB2 LYS A  32      54.220  42.030  56.230  1.00  0.00           H
ATOM    454  CG  LYS A  32      52.300  40.830  56.170  1.00  0.00           C
ATOM    455  HG1 LYS A  32      52.030  41.090  55.130  1.00  0.00           H
ATOM    456  HG2 LYS A  32      51.400  40.750  56.820  1.00  0.00           H
ATOM    457  CD  LYS A  32      52.880  39.410  56.080  1.00  0.00           C
ATOM    458  HD1 LYS A  32      53.770  39.430  55.410  1.00  0.00           H
ATOM    459  HD2 LYS A  32      53.030  39.030  57.110  1.00  0.00           H
ATOM    460  CE  LYS A  32      51.930  38.440  55.370  1.00  0.00           C
ATOM    461  HE1 LYS A  32      51.900  38.830  54.330  1.00  0.00           H
ATOM    462  HE2 LYS A  32      50.900  38.400  55.780  1.00  0.00           H
ATOM    463  NZ  LYS A  32      52.440  37.050  55.350  1.00  0.00           N
ATOM    464  HZ1 LYS A  32      51.750  36.430  54.900  1.00  0.00           H
ATOM    465  HZ2 LYS A  32      53.340  37.020  54.830  1.00  0.00           H
ATOM    466  HZ3 LYS A  32      52.680  36.610  56.260  1.00  0.00           H
ATOM    467  C   LYS A  32      53.320  44.330  57.330  1.00  0.00           C
ATOM    468  O   LYS A  32      54.000  45.030  56.590  1.00  0.00           O
ATOM    469  N   THR A  33      53.510  44.280  58.660  1.00  0.00           N
ATOM    470  HN  THR A  33      52.920  43.760  59.280  1.00  0.00           H
ATOM    471  CA  THR A  33      54.440  45.210  59.220  1.00  0.00           C
ATOM    472  HA  THR A  33      54.500  46.110  58.630  1.00  0.00           H
ATOM    473  CB  THR A  33      53.960  45.890  60.470  1.00  0.00           C
ATOM    474  HB  THR A  33      54.750  46.520  60.930  1.00  0.00           H
ATOM    475  OG1 THR A  33      53.410  44.900  61.340  1.00  0.00           O
ATOM    476  HG1 THR A  33      54.170  44.680  61.880  1.00  0.00           H
ATOM    477  CG2 THR A  33      52.810  46.820  60.060  1.00  0.00           C
ATOM    478 HG21 THR A  33      52.110  46.310  59.370  1.00  0.00           H
ATOM    479 HG22 THR A  33      52.220  47.100  60.960  1.00  0.00           H
ATOM    480 HG23 THR A  33      53.100  47.790  59.600  1.00  0.00           H
ATOM    481  C   THR A  33      55.780  44.620  59.480  1.00  0.00           C
ATOM    482  O   THR A  33      56.760  45.360  59.560  1.00  0.00           O
ATOM    483  N   LYS A  34      55.970  43.290  59.580  1.00  0.00           N
ATOM    484  HN  LYS A  34      55.100  42.810  59.660  1.00  0.00           H
ATOM    485  CA  LYS A  34      57.200  42.570  59.550  1.00  0.00           C
ATOM    486  HA  LYS A  34      57.850  43.010  60.300  1.00  0.00           H
ATOM    487  CB  LYS A  34      57.100  41.060  59.800  1.00  0.00           C
ATOM    488  HB1 LYS A  34      58.110  40.620  59.690  1.00  0.00           H
ATOM    489  HB2 LYS A  34      56.420  40.630  59.030  1.00  0.00           H
ATOM    490  CG  LYS A  34      56.710  40.760  61.240  1.00  0.00           C
ATOM    491  HG1 LYS A  34      56.470  39.670  61.290  1.00  0.00           H
ATOM    492  HG2 LYS A  34      55.760  41.280  61.480  1.00  0.00           H
ATOM    493  CD  LYS A  34      57.800  40.970  62.290  1.00  0.00           C
ATOM    494  HD1 LYS A  34      58.730  40.470  61.940  1.00  0.00           H
ATOM    495  HD2 LYS A  34      57.980  42.070  62.300  1.00  0.00           H
ATOM    496  CE  LYS A  34      57.420  40.640  63.740  1.00  0.00           C
ATOM    497  HE1 LYS A  34      57.030  39.600  63.720  1.00  0.00           H
ATOM    498  HE2 LYS A  34      56.560  41.320  63.950  1.00  0.00           H
ATOM    499  NZ  LYS A  34      58.630  40.770  64.580  1.00  0.00           N
ATOM    500  HZ1 LYS A  34      58.340  40.640  65.570  1.00  0.00           H
ATOM    501  HZ2 LYS A  34      59.100  39.880  64.330  1.00  0.00           H
ATOM    502  HZ3 LYS A  34      59.250  41.600  64.430  1.00  0.00           H
ATOM    503  C   LYS A  34      57.800  42.840  58.210  1.00  0.00           C
ATOM    504  O   LYS A  34      57.110  42.600  57.210  1.00  0.00           O
ATOM    505  N   GLU A  35      59.070  43.250  58.150  1.00  0.00           N
ATOM    506  HN  GLU A  35      59.630  43.260  58.980  1.00  0.00           H
ATOM    507  CA  GLU A  35      59.770  43.440  56.920  1.00  0.00           C
ATOM    508  HA  GLU A  35      59.150  43.950  56.200  1.00  0.00           H
ATOM    509  CB  GLU A  35      61.010  44.340  57.020  1.00  0.00           C
ATOM    510  HB1 GLU A  35      61.490  44.350  56.020  1.00  0.00           H
ATOM    511  HB2 GLU A  35      61.840  44.020  57.690  1.00  0.00           H
ATOM    512  CG  GLU A  35      60.740  45.820  57.300  1.00  0.00           C
ATOM    513  HG1 GLU A  35      60.140  45.820  58.240  1.00  0.00           H
ATOM    514  HG2 GLU A  35      60.210  46.240  56.420  1.00  0.00           H
ATOM    515  CD  GLU A  35      61.950  46.650  57.680  1.00  0.00           C
ATOM    516  OE1 GLU A  35      62.470  47.310  56.740  1.00  0.00           O
ATOM    517  OE2 GLU A  35      62.380  46.670  58.870  1.00  0.00           O
ATOM    518  C   GLU A  35      60.130  42.170  56.220  1.00  0.00           C
ATOM    519  O   GLU A  35      60.660  41.210  56.780  1.00  0.00           O
ATOM    520  N   GLY A  36      59.970  42.110  54.890  1.00  0.00           N
ATOM    521  HN  GLY A  36      59.760  43.000  54.490  1.00  0.00           H
ATOM    522  CA  GLY A  36      60.250  41.070  53.950  1.00  0.00           C
ATOM    523  HA1 GLY A  36      60.990  41.360  53.210  1.00  0.00           H
ATOM    524  HA2 GLY A  36      60.530  40.130  54.380  1.00  0.00           H
ATOM    525  C   GLY A  36      59.040  40.710  53.160  1.00  0.00           C
ATOM    526  O   GLY A  36      58.470  41.530  52.440  1.00  0.00           O
ATOM    527  N   VAL A  37      58.660  39.420  53.200  1.00  0.00           N
ATOM    528  HN  VAL A  37      58.970  38.770  53.890  1.00  0.00           H
ATOM    529  CA  VAL A  37      57.530  38.930  52.460  1.00  0.00           C
ATOM    530  HA  VAL A  37      57.770  39.230  51.450  1.00  0.00           H
ATOM    531  CB  VAL A  37      57.580  37.430  52.430  1.00  0.00           C
ATOM    532  HB  VAL A  37      56.590  37.060  52.050  1.00  0.00           H
ATOM    533  CG1 VAL A  37      58.600  36.890  51.410  1.00  0.00           C
ATOM    534 HG11 VAL A  37      58.440  37.320  50.400  1.00  0.00           H
ATOM    535 HG12 VAL A  37      59.670  37.050  51.640  1.00  0.00           H
ATOM    536 HG13 VAL A  37      58.490  35.780  51.360  1.00  0.00           H
ATOM    537  CG2 VAL A  37      57.820  36.740  53.780  1.00  0.00           C
ATOM    538 HG21 VAL A  37      57.470  35.710  53.590  1.00  0.00           H
ATOM    539 HG22 VAL A  37      58.920  36.730  53.940  1.00  0.00           H
ATOM    540 HG23 VAL A  37      57.360  37.240  54.660  1.00  0.00           H
ATOM    541  C   VAL A  37      56.250  39.620  52.750  1.00  0.00           C
ATOM    542  O   VAL A  37      55.800  39.510  53.890  1.00  0.00           O
ATOM    543  N   LEU A  38      55.660  40.260  51.720  1.00  0.00           N
ATOM    544  HN  LEU A  38      56.100  40.300  50.830  1.00  0.00           H
ATOM    545  CA  LEU A  38      54.390  40.910  51.770  1.00  0.00           C
ATOM    546  HA  LEU A  38      54.330  41.360  50.780  1.00  0.00           H
ATOM    547  CB  LEU A  38      53.180  40.000  52.020  1.00  0.00           C
ATOM    548  HB1 LEU A  38      52.220  40.540  52.190  1.00  0.00           H
ATOM    549  HB2 LEU A  38      53.260  39.430  52.970  1.00  0.00           H
ATOM    550  CG  LEU A  38      53.000  38.980  50.880  1.00  0.00           C
ATOM    551  HG  LEU A  38      53.970  38.520  50.600  1.00  0.00           H
ATOM    552  CD1 LEU A  38      51.940  37.870  51.030  1.00  0.00           C
ATOM    553 HD11 LEU A  38      52.160  37.130  51.830  1.00  0.00           H
ATOM    554 HD12 LEU A  38      51.000  38.410  51.240  1.00  0.00           H
ATOM    555 HD13 LEU A  38      51.770  37.330  50.070  1.00  0.00           H
ATOM    556  CD2 LEU A  38      52.520  39.670  49.590  1.00  0.00           C
ATOM    557 HD21 LEU A  38      53.180  40.480  49.210  1.00  0.00           H
ATOM    558 HD22 LEU A  38      52.500  38.840  48.850  1.00  0.00           H
ATOM    559 HD23 LEU A  38      51.510  40.100  49.730  1.00  0.00           H
ATOM    560  C   LEU A  38      54.350  42.080  52.690  1.00  0.00           C
ATOM    561  O   LEU A  38      53.390  42.360  53.410  1.00  0.00           O
ATOM    562  N   TYR A  39      55.500  42.760  52.820  1.00  0.00           N
ATOM    563  HN  TYR A  39      56.300  42.330  52.390  1.00  0.00           H
ATOM    564  CA  TYR A  39      55.580  43.940  53.620  1.00  0.00           C
ATOM    565  HA  TYR A  39      55.200  43.740  54.620  1.00  0.00           H
ATOM    566  CB  TYR A  39      57.050  44.280  53.900  1.00  0.00           C
ATOM    567  HB1 TYR A  39      57.610  44.260  52.940  1.00  0.00           H
ATOM    568  HB2 TYR A  39      57.490  43.550  54.610  1.00  0.00           H
ATOM    569  CG  TYR A  39      57.350  45.580  54.580  1.00  0.00           C
ATOM    570  CD1 TYR A  39      58.190  46.520  54.040  1.00  0.00           C
ATOM    571  HD1 TYR A  39      58.660  46.300  53.090  1.00  0.00           H
ATOM    572  CE1 TYR A  39      58.470  47.690  54.700  1.00  0.00           C
ATOM    573  HE1 TYR A  39      59.080  48.440  54.230  1.00  0.00           H
ATOM    574  CZ  TYR A  39      58.000  47.930  55.970  1.00  0.00           C
ATOM    575  OH  TYR A  39      58.400  49.070  56.710  1.00  0.00           O
ATOM    576  HH  TYR A  39      57.610  49.320  57.190  1.00  0.00           H
ATOM    577  CD2 TYR A  39      56.920  45.800  55.870  1.00  0.00           C
ATOM    578  HD2 TYR A  39      56.290  45.110  56.400  1.00  0.00           H
ATOM    579  CE2 TYR A  39      57.180  46.980  56.530  1.00  0.00           C
ATOM    580  HE2 TYR A  39      56.900  47.170  57.560  1.00  0.00           H
ATOM    581  C   TYR A  39      54.770  45.110  53.160  1.00  0.00           C
ATOM    582  O   TYR A  39      54.680  45.410  51.970  1.00  0.00           O
ATOM    583  N   VAL A  40      54.180  45.960  54.020  1.00  0.00           N
ATOM    584  HN  VAL A  40      54.250  45.710  54.990  1.00  0.00           H
ATOM    585  CA  VAL A  40      53.440  47.130  53.680  1.00  0.00           C
ATOM    586  HA  VAL A  40      52.700  46.820  52.950  1.00  0.00           H
ATOM    587  CB  VAL A  40      52.830  47.880  54.830  1.00  0.00           C
ATOM    588  HB  VAL A  40      52.320  47.080  55.410  1.00  0.00           H
ATOM    589  CG1 VAL A  40      53.860  48.350  55.870  1.00  0.00           C
ATOM    590 HG11 VAL A  40      53.440  48.470  56.900  1.00  0.00           H
ATOM    591 HG12 VAL A  40      54.720  47.640  55.940  1.00  0.00           H
ATOM    592 HG13 VAL A  40      54.290  49.300  55.490  1.00  0.00           H
ATOM    593  CG2 VAL A  40      51.800  48.960  54.490  1.00  0.00           C
ATOM    594 HG21 VAL A  40      51.180  48.600  53.630  1.00  0.00           H
ATOM    595 HG22 VAL A  40      51.200  49.330  55.350  1.00  0.00           H
ATOM    596 HG23 VAL A  40      52.300  49.910  54.210  1.00  0.00           H
ATOM    597  C   VAL A  40      54.110  48.140  52.810  1.00  0.00           C
ATOM    598  O   VAL A  40      53.540  48.590  51.820  1.00  0.00           O
ATOM    599  N   GLY A  41      55.380  48.480  53.080  1.00  0.00           N
ATOM    600  HN  GLY A  41      55.730  48.190  53.970  1.00  0.00           H
ATOM    601  CA  GLY A  41      56.210  49.310  52.260  1.00  0.00           C
ATOM    602  HA1 GLY A  41      57.060  48.740  51.910  1.00  0.00           H
ATOM    603  HA2 GLY A  41      55.740  49.560  51.310  1.00  0.00           H
ATOM    604  C   GLY A  41      56.670  50.640  52.750  1.00  0.00           C
ATOM    605  O   GLY A  41      57.570  51.190  52.130  1.00  0.00           O
ATOM    606  N   SER A  42      56.050  51.100  53.850  1.00  0.00           N
ATOM    607  HN  SER A  42      55.310  50.590  54.280  1.00  0.00           H
ATOM    608  CA  SER A  42      56.330  52.360  54.460  1.00  0.00           C
ATOM    609  HA  SER A  42      57.250  52.730  54.040  1.00  0.00           H
ATOM    610  CB  SER A  42      55.360  53.500  54.100  1.00  0.00           C
ATOM    611  HB1 SER A  42      55.400  53.860  53.050  1.00  0.00           H
ATOM    612  HB2 SER A  42      55.750  54.400  54.630  1.00  0.00           H
ATOM    613  OG  SER A  42      54.060  53.180  54.570  1.00  0.00           O
ATOM    614  HG1 SER A  42      53.480  53.210  53.810  1.00  0.00           H
ATOM    615  C   SER A  42      56.520  52.270  55.930  1.00  0.00           C
ATOM    616  O   SER A  42      56.040  51.290  56.510  1.00  0.00           O
ATOM    617  N   LYS A  43      57.270  53.180  56.570  1.00  0.00           N
ATOM    618  HN  LYS A  43      57.710  53.930  56.090  1.00  0.00           H
ATOM    619  CA  LYS A  43      57.930  52.960  57.820  1.00  0.00           C
ATOM    620  HA  LYS A  43      57.530  52.090  58.310  1.00  0.00           H
ATOM    621  CB  LYS A  43      59.410  52.740  57.430  1.00  0.00           C
ATOM    622  HB1 LYS A  43      59.910  53.700  57.200  1.00  0.00           H
ATOM    623  HB2 LYS A  43      59.390  52.110  56.510  1.00  0.00           H
ATOM    624  CG  LYS A  43      60.080  51.850  58.470  1.00  0.00           C
ATOM    625  HG1 LYS A  43      59.360  51.130  58.910  1.00  0.00           H
ATOM    626  HG2 LYS A  43      60.590  52.460  59.250  1.00  0.00           H
ATOM    627  CD  LYS A  43      61.210  50.930  57.980  1.00  0.00           C
ATOM    628  HD1 LYS A  43      60.760  50.280  57.210  1.00  0.00           H
ATOM    629  HD2 LYS A  43      61.980  51.560  57.480  1.00  0.00           H
ATOM    630  CE  LYS A  43      61.800  50.090  59.120  1.00  0.00           C
ATOM    631  HE1 LYS A  43      61.130  49.320  59.530  1.00  0.00           H
ATOM    632  HE2 LYS A  43      62.180  50.710  59.960  1.00  0.00           H
ATOM    633  NZ  LYS A  43      62.990  49.390  58.580  1.00  0.00           N
ATOM    634  HZ1 LYS A  43      63.760  49.660  59.230  1.00  0.00           H
ATOM    635  HZ2 LYS A  43      62.850  48.360  58.510  1.00  0.00           H
ATOM    636  HZ3 LYS A  43      63.290  49.670  57.630  1.00  0.00           H
ATOM    637  C   LYS A  43      57.760  54.180  58.660  1.00  0.00           C
ATOM    638  O   LYS A  43      57.810  55.300  58.140  1.00  0.00           O
ATOM    639  N   THR A  44      57.490  54.130  59.970  1.00  0.00           N
ATOM    640  HN  THR A  44      57.230  53.230  60.310  1.00  0.00           H
ATOM    641  CA  THR A  44      57.180  55.190  60.880  1.00  0.00           C
ATOM    642  HA  THR A  44      56.400  55.770  60.420  1.00  0.00           H
ATOM    643  CB  THR A  44      56.460  54.810  62.150  1.00  0.00           C
ATOM    644  HB  THR A  44      56.330  55.660  62.850  1.00  0.00           H
ATOM    645  OG1 THR A  44      57.150  53.760  62.800  1.00  0.00           O
ATOM    646  HG1 THR A  44      56.710  53.650  63.650  1.00  0.00           H
ATOM    647  CG2 THR A  44      55.060  54.270  61.800  1.00  0.00           C
ATOM    648 HG21 THR A  44      54.530  55.160  61.390  1.00  0.00           H
ATOM    649 HG22 THR A  44      55.080  53.490  61.000  1.00  0.00           H
ATOM    650 HG23 THR A  44      54.560  53.920  62.720  1.00  0.00           H
ATOM    651  C   THR A  44      58.360  56.030  61.240  1.00  0.00           C
ATOM    652  O   THR A  44      59.480  55.530  61.310  1.00  0.00           O
ATOM    653  N   LYS A  45      58.100  57.340  61.370  1.00  0.00           N
ATOM    654  HN  LYS A  45      57.140  57.580  61.480  1.00  0.00           H
ATOM    655  CA  LYS A  45      59.000  58.440  61.550  1.00  0.00           C
ATOM    656  HA  LYS A  45      59.750  58.520  60.780  1.00  0.00           H
ATOM    657  CB  LYS A  45      58.170  59.730  61.420  1.00  0.00           C
ATOM    658  HB1 LYS A  45      57.290  59.730  62.090  1.00  0.00           H
ATOM    659  HB2 LYS A  45      57.720  59.830  60.410  1.00  0.00           H
ATOM    660  CG  LYS A  45      58.930  61.020  61.750  1.00  0.00           C
ATOM    661  HG1 LYS A  45      59.410  60.960  62.750  1.00  0.00           H
ATOM    662  HG2 LYS A  45      58.300  61.930  61.810  1.00  0.00           H
ATOM    663  CD  LYS A  45      60.070  61.320  60.780  1.00  0.00           C
ATOM    664  HD1 LYS A  45      60.500  62.230  61.250  1.00  0.00           H
ATOM    665  HD2 LYS A  45      60.770  60.480  60.990  1.00  0.00           H
ATOM    666  CE  LYS A  45      59.660  61.700  59.360  1.00  0.00           C
ATOM    667  HE1 LYS A  45      58.930  62.530  59.420  1.00  0.00           H
ATOM    668  HE2 LYS A  45      59.220  60.780  58.920  1.00  0.00           H
ATOM    669  NZ  LYS A  45      60.850  62.160  58.600  1.00  0.00           N
ATOM    670  HZ1 LYS A  45      60.480  62.520  57.700  1.00  0.00           H
ATOM    671  HZ2 LYS A  45      61.360  62.950  59.030  1.00  0.00           H
ATOM    672  HZ3 LYS A  45      61.430  61.330  58.360  1.00  0.00           H
ATOM    673  C   LYS A  45      59.640  58.300  62.890  1.00  0.00           C
ATOM    674  O   LYS A  45      58.990  58.030  63.890  1.00  0.00           O
ATOM    675  N   GLU A  46      60.970  58.470  62.890  1.00  0.00           N
ATOM    676  HN  GLU A  46      61.480  58.710  62.060  1.00  0.00           H
ATOM    677  CA  GLU A  46      61.840  58.170  63.990  1.00  0.00           C
ATOM    678  HA  GLU A  46      62.840  58.160  63.580  1.00  0.00           H
ATOM    679  CB  GLU A  46      61.850  59.210  65.120  1.00  0.00           C
ATOM    680  HB1 GLU A  46      62.120  58.700  66.070  1.00  0.00           H
ATOM    681  HB2 GLU A  46      60.820  59.620  65.240  1.00  0.00           H
ATOM    682  CG  GLU A  46      62.690  60.470  64.900  1.00  0.00           C
ATOM    683  HG1 GLU A  46      63.730  60.120  64.760  1.00  0.00           H
ATOM    684  HG2 GLU A  46      62.700  61.060  65.840  1.00  0.00           H
ATOM    685  CD  GLU A  46      62.380  61.460  63.780  1.00  0.00           C
ATOM    686  OE1 GLU A  46      62.740  61.170  62.610  1.00  0.00           O
ATOM    687  OE2 GLU A  46      61.890  62.560  64.120  1.00  0.00           O
ATOM    688  C   GLU A  46      61.720  56.770  64.480  1.00  0.00           C
ATOM    689  O   GLU A  46      62.140  56.320  65.540  1.00  0.00           O
ATOM    690  N   GLY A  47      61.030  55.910  63.710  1.00  0.00           N
ATOM    691  HN  GLY A  47      60.690  56.080  62.790  1.00  0.00           H
ATOM    692  CA  GLY A  47      60.760  54.580  64.160  1.00  0.00           C
ATOM    693  HA1 GLY A  47      60.320  54.060  63.320  1.00  0.00           H
ATOM    694  HA2 GLY A  47      61.690  54.090  64.390  1.00  0.00           H
ATOM    695  C   GLY A  47      59.790  54.450  65.290  1.00  0.00           C
ATOM    696  O   GLY A  47      59.920  53.510  66.070  1.00  0.00           O
ATOM    697  N   VAL A  48      58.840  55.380  65.460  1.00  0.00           N
ATOM    698  HN  VAL A  48      58.860  56.250  64.980  1.00  0.00           H
ATOM    699  CA  VAL A  48      57.860  55.290  66.490  1.00  0.00           C
ATOM    700  HA  VAL A  48      58.450  54.890  67.300  1.00  0.00           H
ATOM    701  CB  VAL A  48      57.420  56.680  66.850  1.00  0.00           C
ATOM    702  HB  VAL A  48      56.960  57.170  65.960  1.00  0.00           H
ATOM    703  CG1 VAL A  48      56.230  56.650  67.810  1.00  0.00           C
ATOM    704 HG11 VAL A  48      56.110  57.700  68.160  1.00  0.00           H
ATOM    705 HG12 VAL A  48      55.280  56.350  67.320  1.00  0.00           H
ATOM    706 HG13 VAL A  48      56.410  55.910  68.620  1.00  0.00           H
ATOM    707  CG2 VAL A  48      58.560  57.590  67.330  1.00  0.00           C
ATOM    708 HG21 VAL A  48      59.420  57.720  66.630  1.00  0.00           H
ATOM    709 HG22 VAL A  48      58.160  58.610  67.470  1.00  0.00           H
ATOM    710 HG23 VAL A  48      58.950  57.110  68.250  1.00  0.00           H
ATOM    711  C   VAL A  48      56.730  54.350  66.220  1.00  0.00           C
ATOM    712  O   VAL A  48      56.040  54.560  65.220  1.00  0.00           O
ATOM    713  N   VAL A  49      56.530  53.350  67.090  1.00  0.00           N
ATOM    714  HN  VAL A  49      57.120  53.290  67.890  1.00  0.00           H
ATOM    715  CA  VAL A  49      55.590  52.300  66.830  1.00  0.00           C
ATOM    716  HA  VAL A  49      54.750  52.660  66.260  1.00  0.00           H
ATOM    717  CB  VAL A  49      56.050  50.990  66.260  1.00  0.00           C
ATOM    718  HB  VAL A  49      55.200  50.290  66.330  1.00  0.00           H
ATOM    719  CG1 VAL A  49      56.360  51.180  64.770  1.00  0.00           C
ATOM    720 HG11 VAL A  49      56.440  50.220  64.220  1.00  0.00           H
ATOM    721 HG12 VAL A  49      55.660  51.890  64.280  1.00  0.00           H
ATOM    722 HG13 VAL A  49      57.430  51.490  64.680  1.00  0.00           H
ATOM    723  CG2 VAL A  49      57.220  50.330  67.010  1.00  0.00           C
ATOM    724 HG21 VAL A  49      56.950  50.010  68.030  1.00  0.00           H
ATOM    725 HG22 VAL A  49      57.640  49.500  66.400  1.00  0.00           H
ATOM    726 HG23 VAL A  49      57.960  51.160  67.030  1.00  0.00           H
ATOM    727  C   VAL A  49      54.770  52.050  68.050  1.00  0.00           C
ATOM    728  O   VAL A  49      53.610  51.630  68.010  1.00  0.00           O
ATOM    729  N   HIS A  50      55.310  52.390  69.230  1.00  0.00           N
ATOM    730  HN  HIS A  50      56.280  52.620  69.170  1.00  0.00           H
ATOM    731  CA  HIS A  50      54.690  52.170  70.500  1.00  0.00           C
ATOM    732  HA  HIS A  50      53.930  51.400  70.430  1.00  0.00           H
ATOM    733  CB  HIS A  50      55.600  51.650  71.620  1.00  0.00           C
ATOM    734  HB1 HIS A  50      54.970  51.680  72.540  1.00  0.00           H
ATOM    735  HB2 HIS A  50      56.440  52.330  71.860  1.00  0.00           H
ATOM    736  ND1 HIS A  50      55.660  49.180  72.150  1.00  0.00           N
ATOM    737  CG  HIS A  50      56.190  50.270  71.500  1.00  0.00           C
ATOM    738  CE1 HIS A  50      56.470  48.180  71.840  1.00  0.00           C
ATOM    739  HE1 HIS A  50      56.350  47.130  72.110  1.00  0.00           H
ATOM    740  NE2 HIS A  50      57.450  48.600  71.000  1.00  0.00           N
ATOM    741  HE2 HIS A  50      57.950  47.940  70.430  1.00  0.00           H
ATOM    742  CD2 HIS A  50      57.310  49.960  70.800  1.00  0.00           C
ATOM    743  HD2 HIS A  50      57.910  50.410  70.020  1.00  0.00           H
ATOM    744  C   HIS A  50      53.990  53.430  70.850  1.00  0.00           C
ATOM    745  O   HIS A  50      54.720  54.390  71.090  1.00  0.00           O
ATOM    746  N   GLY A  51      52.660  53.520  71.040  1.00  0.00           N
ATOM    747  HN  GLY A  51      51.960  52.830  70.860  1.00  0.00           H
ATOM    748  CA  GLY A  51      52.040  54.710  71.530  1.00  0.00           C
ATOM    749  HA1 GLY A  51      52.090  54.620  72.610  1.00  0.00           H
ATOM    750  HA2 GLY A  51      52.470  55.510  70.940  1.00  0.00           H
ATOM    751  C   GLY A  51      50.560  54.600  71.400  1.00  0.00           C
ATOM    752  O   GLY A  51      50.020  53.740  70.700  1.00  0.00           O
ATOM    753  N   VAL A  52      49.780  55.370  72.170  1.00  0.00           N
ATOM    754  HN  VAL A  52      50.250  56.130  72.620  1.00  0.00           H
ATOM    755  CA  VAL A  52      48.380  55.270  72.470  1.00  0.00           C
ATOM    756  HA  VAL A  52      48.070  54.240  72.540  1.00  0.00           H
ATOM    757  CB  VAL A  52      48.030  56.080  73.680  1.00  0.00           C
ATOM    758  HB  VAL A  52      48.330  57.150  73.560  1.00  0.00           H
ATOM    759  CG1 VAL A  52      46.550  55.990  74.080  1.00  0.00           C
ATOM    760 HG11 VAL A  52      45.970  56.490  73.270  1.00  0.00           H
ATOM    761 HG12 VAL A  52      46.200  54.940  74.220  1.00  0.00           H
ATOM    762 HG13 VAL A  52      46.440  56.580  75.010  1.00  0.00           H
ATOM    763  CG2 VAL A  52      48.730  55.540  74.940  1.00  0.00           C
ATOM    764 HG21 VAL A  52      48.340  54.520  75.150  1.00  0.00           H
ATOM    765 HG22 VAL A  52      49.800  55.350  74.710  1.00  0.00           H
ATOM    766 HG23 VAL A  52      48.600  56.220  75.810  1.00  0.00           H
ATOM    767  C   VAL A  52      47.670  55.880  71.310  1.00  0.00           C
ATOM    768  O   VAL A  52      47.990  56.980  70.850  1.00  0.00           O
ATOM    769  N   ALA A  53      46.720  55.160  70.700  1.00  0.00           N
ATOM    770  HN  ALA A  53      46.590  54.210  70.990  1.00  0.00           H
ATOM    771  CA  ALA A  53      45.840  55.620  69.670  1.00  0.00           C
ATOM    772  HA  ALA A  53      46.410  55.930  68.800  1.00  0.00           H
ATOM    773  CB  ALA A  53      44.970  54.420  69.240  1.00  0.00           C
ATOM    774  HB1 ALA A  53      45.680  53.650  68.860  1.00  0.00           H
ATOM    775  HB2 ALA A  53      44.420  53.870  70.020  1.00  0.00           H
ATOM    776  HB3 ALA A  53      44.290  54.760  68.430  1.00  0.00           H
ATOM    777  C   ALA A  53      45.040  56.810  70.040  1.00  0.00           C
ATOM    778  O   ALA A  53      44.920  57.180  71.210  1.00  0.00           O
ATOM    779  N   THR A  54      44.480  57.480  69.010  1.00  0.00           N
ATOM    780  HN  THR A  54      44.660  57.160  68.080  1.00  0.00           H
ATOM    781  CA  THR A  54      43.710  58.680  69.110  1.00  0.00           C
ATOM    782  HA  THR A  54      43.770  59.100  70.100  1.00  0.00           H
ATOM    783  CB  THR A  54      44.200  59.770  68.210  1.00  0.00           C
ATOM    784  HB  THR A  54      43.480  60.610  68.180  1.00  0.00           H
ATOM    785  OG1 THR A  54      44.230  59.400  66.840  1.00  0.00           O
ATOM    786  HG1 THR A  54      45.170  59.350  66.620  1.00  0.00           H
ATOM    787  CG2 THR A  54      45.540  60.410  68.630  1.00  0.00           C
ATOM    788 HG21 THR A  54      45.900  61.080  67.830  1.00  0.00           H
ATOM    789 HG22 THR A  54      45.370  61.000  69.560  1.00  0.00           H
ATOM    790 HG23 THR A  54      46.330  59.640  68.760  1.00  0.00           H
ATOM    791  C   THR A  54      42.270  58.360  68.910  1.00  0.00           C
ATOM    792  O   THR A  54      41.850  57.200  68.860  1.00  0.00           O
ATOM    793  N   VAL A  55      41.360  59.350  68.910  1.00  0.00           N
ATOM    794  HN  VAL A  55      41.590  60.290  69.120  1.00  0.00           H
ATOM    795  CA  VAL A  55      39.960  59.250  68.630  1.00  0.00           C
ATOM    796  HA  VAL A  55      39.580  58.760  69.510  1.00  0.00           H
ATOM    797  CB  VAL A  55      39.220  60.550  68.520  1.00  0.00           C
ATOM    798  HB  VAL A  55      38.200  60.370  68.120  1.00  0.00           H
ATOM    799  CG1 VAL A  55      39.070  61.250  69.880  1.00  0.00           C
ATOM    800 HG11 VAL A  55      38.270  62.030  69.910  1.00  0.00           H
ATOM    801 HG12 VAL A  55      38.810  60.570  70.720  1.00  0.00           H
ATOM    802 HG13 VAL A  55      40.020  61.730  70.200  1.00  0.00           H
ATOM    803  CG2 VAL A  55      39.920  61.430  67.470  1.00  0.00           C
ATOM    804 HG21 VAL A  55      39.180  62.210  67.180  1.00  0.00           H
ATOM    805 HG22 VAL A  55      40.800  61.950  67.900  1.00  0.00           H
ATOM    806 HG23 VAL A  55      40.250  60.890  66.550  1.00  0.00           H
ATOM    807  C   VAL A  55      39.530  58.340  67.530  1.00  0.00           C
ATOM    808  O   VAL A  55      39.980  58.280  66.390  1.00  0.00           O
ATOM    809  N   ALA A  56      38.410  57.650  67.820  1.00  0.00           N
ATOM    810  HN  ALA A  56      37.870  57.690  68.660  1.00  0.00           H
ATOM    811  CA  ALA A  56      37.760  56.850  66.830  1.00  0.00           C
ATOM    812  HA  ALA A  56      38.300  55.950  66.570  1.00  0.00           H
ATOM    813  CB  ALA A  56      36.390  56.450  67.420  1.00  0.00           C
ATOM    814  HB1 ALA A  56      35.850  55.670  66.860  1.00  0.00           H
ATOM    815  HB2 ALA A  56      36.620  56.010  68.410  1.00  0.00           H
ATOM    816  HB3 ALA A  56      35.680  57.300  67.500  1.00  0.00           H
ATOM    817  C   ALA A  56      37.420  57.550  65.560  1.00  0.00           C
ATOM    818  O   ALA A  56      37.150  58.730  65.380  1.00  0.00           O
ATOM    819  N   GLU A  57      37.470  56.870  64.400  1.00  0.00           N
ATOM    820  HN  GLU A  57      37.620  55.890  64.340  1.00  0.00           H
ATOM    821  CA  GLU A  57      37.120  57.420  63.130  1.00  0.00           C
ATOM    822  HA  GLU A  57      37.330  58.480  63.080  1.00  0.00           H
ATOM    823  CB  GLU A  57      37.810  56.810  61.900  1.00  0.00           C
ATOM    824  HB1 GLU A  57      37.430  57.210  60.930  1.00  0.00           H
ATOM    825  HB2 GLU A  57      37.800  55.710  61.790  1.00  0.00           H
ATOM    826  CG  GLU A  57      39.320  57.060  61.860  1.00  0.00           C
ATOM    827  HG1 GLU A  57      39.840  56.610  62.740  1.00  0.00           H
ATOM    828  HG2 GLU A  57      39.640  58.120  61.820  1.00  0.00           H
ATOM    829  CD  GLU A  57      40.100  56.350  60.760  1.00  0.00           C
ATOM    830  OE1 GLU A  57      41.010  56.990  60.170  1.00  0.00           O
ATOM    831  OE2 GLU A  57      39.910  55.150  60.420  1.00  0.00           O
ATOM    832  C   GLU A  57      35.660  57.460  62.850  1.00  0.00           C
ATOM    833  O   GLU A  57      35.180  58.200  62.000  1.00  0.00           O
ATOM    834  N   LYS A  58      34.890  56.610  63.560  1.00  0.00           N
ATOM    835  HN  LYS A  58      35.120  55.950  64.270  1.00  0.00           H
ATOM    836  CA  LYS A  58      33.470  56.500  63.350  1.00  0.00           C
ATOM    837  HA  LYS A  58      33.250  57.370  62.750  1.00  0.00           H
ATOM    838  CB  LYS A  58      33.150  55.240  62.540  1.00  0.00           C
ATOM    839  HB1 LYS A  58      32.090  55.280  62.190  1.00  0.00           H
ATOM    840  HB2 LYS A  58      33.190  54.330  63.180  1.00  0.00           H
ATOM    841  CG  LYS A  58      34.060  54.960  61.340  1.00  0.00           C
ATOM    842  HG1 LYS A  58      35.060  54.810  61.790  1.00  0.00           H
ATOM    843  HG2 LYS A  58      34.050  55.970  60.870  1.00  0.00           H
ATOM    844  CD  LYS A  58      33.510  53.890  60.400  1.00  0.00           C
ATOM    845  HD1 LYS A  58      33.650  52.880  60.840  1.00  0.00           H
ATOM    846  HD2 LYS A  58      32.410  54.040  60.370  1.00  0.00           H
ATOM    847  CE  LYS A  58      33.960  53.930  58.940  1.00  0.00           C
ATOM    848  HE1 LYS A  58      35.050  54.100  58.820  1.00  0.00           H
ATOM    849  HE2 LYS A  58      33.460  54.760  58.390  1.00  0.00           H
ATOM    850  NZ  LYS A  58      33.580  52.740  58.150  1.00  0.00           N
ATOM    851  HZ1 LYS A  58      32.560  52.780  57.930  1.00  0.00           H
ATOM    852  HZ2 LYS A  58      34.100  52.730  57.250  1.00  0.00           H
ATOM    853  HZ3 LYS A  58      33.750  51.850  58.670  1.00  0.00           H
ATOM    854  C   LYS A  58      32.710  56.570  64.620  1.00  0.00           C
ATOM    855  O   LYS A  58      33.210  56.220  65.690  1.00  0.00           O
ATOM    856  N   THR A  59      31.410  56.930  64.630  1.00  0.00           N
ATOM    857  HN  THR A  59      30.900  57.260  63.840  1.00  0.00           H
ATOM    858  CA  THR A  59      30.530  56.830  65.750  1.00  0.00           C
ATOM    859  HA  THR A  59      31.090  56.950  66.670  1.00  0.00           H
ATOM    860  CB  THR A  59      29.500  57.920  65.700  1.00  0.00           C
ATOM    861  HB  THR A  59      28.880  57.870  66.620  1.00  0.00           H
ATOM    862  OG1 THR A  59      28.680  57.800  64.550  1.00  0.00           O
ATOM    863  HG1 THR A  59      28.160  58.610  64.640  1.00  0.00           H
ATOM    864  CG2 THR A  59      30.210  59.290  65.700  1.00  0.00           C
ATOM    865 HG21 THR A  59      30.920  59.360  66.540  1.00  0.00           H
ATOM    866 HG22 THR A  59      30.820  59.260  64.770  1.00  0.00           H
ATOM    867 HG23 THR A  59      29.400  60.050  65.640  1.00  0.00           H
ATOM    868  C   THR A  59      29.900  55.480  65.790  1.00  0.00           C
ATOM    869  O   THR A  59      30.060  54.620  64.930  1.00  0.00           O
ATOM    870  N   LYS A  60      29.120  55.170  66.850  1.00  0.00           N
ATOM    871  HN  LYS A  60      29.150  55.780  67.640  1.00  0.00           H
ATOM    872  CA  LYS A  60      28.390  53.960  67.060  1.00  0.00           C
ATOM    873  HA  LYS A  60      29.130  53.190  66.910  1.00  0.00           H
ATOM    874  CB  LYS A  60      27.800  54.020  68.480  1.00  0.00           C
ATOM    875  HB1 LYS A  60      27.260  54.970  68.680  1.00  0.00           H
ATOM    876  HB2 LYS A  60      28.750  54.130  69.040  1.00  0.00           H
ATOM    877  CG  LYS A  60      27.170  52.710  68.940  1.00  0.00           C
ATOM    878  HG1 LYS A  60      27.960  51.930  68.850  1.00  0.00           H
ATOM    879  HG2 LYS A  60      26.280  52.350  68.380  1.00  0.00           H
ATOM    880  CD  LYS A  60      26.730  52.590  70.400  1.00  0.00           C
ATOM    881  HD1 LYS A  60      26.310  51.560  70.520  1.00  0.00           H
ATOM    882  HD2 LYS A  60      27.660  52.710  71.000  1.00  0.00           H
ATOM    883  CE  LYS A  60      25.750  53.720  70.730  1.00  0.00           C
ATOM    884  HE1 LYS A  60      25.080  53.940  69.880  1.00  0.00           H
ATOM    885  HE2 LYS A  60      26.280  54.660  71.010  1.00  0.00           H
ATOM    886  NZ  LYS A  60      24.790  53.430  71.820  1.00  0.00           N
ATOM    887  HZ1 LYS A  60      24.050  52.760  71.520  1.00  0.00           H
ATOM    888  HZ2 LYS A  60      25.370  53.140  72.630  1.00  0.00           H
ATOM    889  HZ3 LYS A  60      24.330  54.310  72.130  1.00  0.00           H
ATOM    890  C   LYS A  60      27.260  53.740  66.130  1.00  0.00           C
ATOM    891  O   LYS A  60      26.990  52.660  65.610  1.00  0.00           O
ATOM    892  N   GLU A  61      26.590  54.860  65.800  1.00  0.00           N
ATOM    893  HN  GLU A  61      26.910  55.630  66.340  1.00  0.00           H
ATOM    894  CA  GLU A  61      25.660  55.020  64.720  1.00  0.00           C
ATOM    895  HA  GLU A  61      24.880  54.280  64.840  1.00  0.00           H
ATOM    896  CB  GLU A  61      25.030  56.420  64.700  1.00  0.00           C
ATOM    897  HB1 GLU A  61      25.770  57.200  64.430  1.00  0.00           H
ATOM    898  HB2 GLU A  61      24.550  56.570  65.690  1.00  0.00           H
ATOM    899  CG  GLU A  61      23.980  56.520  63.590  1.00  0.00           C
ATOM    900  HG1 GLU A  61      23.500  55.520  63.550  1.00  0.00           H
ATOM    901  HG2 GLU A  61      24.600  56.630  62.680  1.00  0.00           H
ATOM    902  CD  GLU A  61      22.870  57.560  63.610  1.00  0.00           C
ATOM    903  OE1 GLU A  61      21.800  57.320  62.990  1.00  0.00           O
ATOM    904  OE2 GLU A  61      23.040  58.670  64.190  1.00  0.00           O
ATOM    905  C   GLU A  61      26.300  54.820  63.390  1.00  0.00           C
ATOM    906  O   GLU A  61      25.660  54.210  62.530  1.00  0.00           O
ATOM    907  N   GLN A  62      27.530  55.310  63.160  1.00  0.00           N
ATOM    908  HN  GLN A  62      28.110  55.800  63.810  1.00  0.00           H
ATOM    909  CA  GLN A  62      28.110  55.090  61.870  1.00  0.00           C
ATOM    910  HA  GLN A  62      27.300  55.260  61.180  1.00  0.00           H
ATOM    911  CB  GLN A  62      29.220  56.150  61.670  1.00  0.00           C
ATOM    912  HB1 GLN A  62      29.990  55.820  60.940  1.00  0.00           H
ATOM    913  HB2 GLN A  62      29.670  56.170  62.680  1.00  0.00           H
ATOM    914  CG  GLN A  62      28.760  57.580  61.410  1.00  0.00           C
ATOM    915  HG1 GLN A  62      27.980  57.900  62.140  1.00  0.00           H
ATOM    916  HG2 GLN A  62      28.410  57.680  60.360  1.00  0.00           H
ATOM    917  CD  GLN A  62      29.890  58.540  61.740  1.00  0.00           C
ATOM    918  OE1 GLN A  62      31.040  58.210  62.040  1.00  0.00           O
ATOM    919  NE2 GLN A  62      29.630  59.860  61.520  1.00  0.00           N
ATOM    920 HE21 GLN A  62      28.770  60.080  61.060  1.00  0.00           H
ATOM    921 HE22 GLN A  62      30.150  60.660  61.820  1.00  0.00           H
ATOM    922  C   GLN A  62      28.560  53.710  61.540  1.00  0.00           C
ATOM    923  O   GLN A  62      28.690  53.320  60.380  1.00  0.00           O
ATOM    924  N   VAL A  63      28.720  52.830  62.540  1.00  0.00           N
ATOM    925  HN  VAL A  63      28.590  53.150  63.480  1.00  0.00           H
ATOM    926  CA  VAL A  63      29.090  51.450  62.480  1.00  0.00           C
ATOM    927  HA  VAL A  63      29.870  51.490  61.740  1.00  0.00           H
ATOM    928  CB  VAL A  63      29.570  51.030  63.840  1.00  0.00           C
ATOM    929  HB  VAL A  63      28.970  51.580  64.590  1.00  0.00           H
ATOM    930  CG1 VAL A  63      29.710  49.510  64.040  1.00  0.00           C
ATOM    931 HG11 VAL A  63      30.270  49.020  63.220  1.00  0.00           H
ATOM    932 HG12 VAL A  63      30.120  49.310  65.050  1.00  0.00           H
ATOM    933 HG13 VAL A  63      28.720  49.010  63.990  1.00  0.00           H
ATOM    934  CG2 VAL A  63      30.980  51.640  63.870  1.00  0.00           C
ATOM    935 HG21 VAL A  63      31.520  51.410  64.810  1.00  0.00           H
ATOM    936 HG22 VAL A  63      31.590  51.080  63.130  1.00  0.00           H
ATOM    937 HG23 VAL A  63      31.230  52.720  63.870  1.00  0.00           H
ATOM    938  C   VAL A  63      28.030  50.610  61.850  1.00  0.00           C
ATOM    939  O   VAL A  63      26.940  50.410  62.380  1.00  0.00           O
ATOM    940  N   THR A  64      28.280  50.090  60.630  1.00  0.00           N
ATOM    941  HN  THR A  64      29.220  50.150  60.290  1.00  0.00           H
ATOM    942  CA  THR A  64      27.300  49.480  59.790  1.00  0.00           C
ATOM    943  HA  THR A  64      26.350  49.600  60.280  1.00  0.00           H
ATOM    944  CB  THR A  64      27.220  50.210  58.480  1.00  0.00           C
ATOM    945  HB  THR A  64      27.330  51.300  58.670  1.00  0.00           H
ATOM    946  OG1 THR A  64      25.950  49.960  57.890  1.00  0.00           O
ATOM    947  HG1 THR A  64      25.370  50.440  58.490  1.00  0.00           H
ATOM    948  CG2 THR A  64      28.360  49.960  57.470  1.00  0.00           C
ATOM    949 HG21 THR A  64      28.120  50.580  56.580  1.00  0.00           H
ATOM    950 HG22 THR A  64      29.300  50.350  57.910  1.00  0.00           H
ATOM    951 HG23 THR A  64      28.430  48.870  57.250  1.00  0.00           H
ATOM    952  C   THR A  64      27.660  48.060  59.500  1.00  0.00           C
ATOM    953  O   THR A  64      28.830  47.710  59.410  1.00  0.00           O
ATOM    954  N   ASN A  65      26.620  47.240  59.280  1.00  0.00           N
ATOM    955  HN  ASN A  65      25.680  47.570  59.310  1.00  0.00           H
ATOM    956  CA  ASN A  65      26.800  45.840  59.060  1.00  0.00           C
ATOM    957  HA  ASN A  65      27.680  45.600  59.630  1.00  0.00           H
ATOM    958  CB  ASN A  65      25.560  45.070  59.560  1.00  0.00           C
ATOM    959  HB1 ASN A  65      24.650  45.370  58.990  1.00  0.00           H
ATOM    960  HB2 ASN A  65      25.440  45.420  60.610  1.00  0.00           H
ATOM    961  CG  ASN A  65      25.650  43.560  59.430  1.00  0.00           C
ATOM    962  OD1 ASN A  65      26.720  42.970  59.300  1.00  0.00           O
ATOM    963  ND2 ASN A  65      24.480  42.880  59.290  1.00  0.00           N
ATOM    964 HD21 ASN A  65      23.590  43.320  59.170  1.00  0.00           H
ATOM    965 HD22 ASN A  65      24.450  41.930  58.980  1.00  0.00           H
ATOM    966  C   ASN A  65      27.020  45.620  57.600  1.00  0.00           C
ATOM    967  O   ASN A  65      26.630  46.430  56.760  1.00  0.00           O
ATOM    968  N   VAL A  66      27.790  44.560  57.270  1.00  0.00           N
ATOM    969  HN  VAL A  66      27.940  43.840  57.940  1.00  0.00           H
ATOM    970  CA  VAL A  66      28.250  44.370  55.930  1.00  0.00           C
ATOM    971  HA  VAL A  66      27.810  45.050  55.220  1.00  0.00           H
ATOM    972  CB  VAL A  66      29.740  44.450  55.780  1.00  0.00           C
ATOM    973  HB  VAL A  66      30.190  44.260  54.780  1.00  0.00           H
ATOM    974  CG1 VAL A  66      30.140  45.930  55.950  1.00  0.00           C
ATOM    975 HG11 VAL A  66      29.870  46.470  56.880  1.00  0.00           H
ATOM    976 HG12 VAL A  66      31.250  45.970  56.030  1.00  0.00           H
ATOM    977 HG13 VAL A  66      29.760  46.510  55.090  1.00  0.00           H
ATOM    978  CG2 VAL A  66      30.430  43.530  56.790  1.00  0.00           C
ATOM    979 HG21 VAL A  66      30.350  43.900  57.840  1.00  0.00           H
ATOM    980 HG22 VAL A  66      29.940  42.530  56.900  1.00  0.00           H
ATOM    981 HG23 VAL A  66      31.490  43.400  56.490  1.00  0.00           H
ATOM    982  C   VAL A  66      27.760  43.040  55.480  1.00  0.00           C
ATOM    983  O   VAL A  66      27.620  42.070  56.230  1.00  0.00           O
ATOM    984  N   GLY A  67      27.460  42.820  54.190  1.00  0.00           N
ATOM    985  HN  GLY A  67      27.560  43.590  53.570  1.00  0.00           H
ATOM    986  CA  GLY A  67      26.980  41.590  53.640  1.00  0.00           C
ATOM    987  HA1 GLY A  67      27.900  41.050  53.430  1.00  0.00           H
ATOM    988  HA2 GLY A  67      26.460  41.030  54.410  1.00  0.00           H
ATOM    989  C   GLY A  67      26.130  41.840  52.450  1.00  0.00           C
ATOM    990  O   GLY A  67      26.280  42.670  51.560  1.00  0.00           O
ATOM    991  N   GLY A  68      25.120  40.940  52.380  1.00  0.00           N
ATOM    992  HN  GLY A  68      24.920  40.350  53.150  1.00  0.00           H
ATOM    993  CA  GLY A  68      24.270  40.690  51.260  1.00  0.00           C
ATOM    994  HA1 GLY A  68      24.830  40.620  50.340  1.00  0.00           H
ATOM    995  HA2 GLY A  68      23.800  39.740  51.470  1.00  0.00           H
ATOM    996  C   GLY A  68      23.100  41.610  51.160  1.00  0.00           C
ATOM    997  O   GLY A  68      21.970  41.200  50.910  1.00  0.00           O
ATOM    998  N   ALA A  69      23.330  42.910  51.430  1.00  0.00           N
ATOM    999  HN  ALA A  69      24.240  43.290  51.540  1.00  0.00           H
ATOM   1000  CA  ALA A  69      22.200  43.770  51.640  1.00  0.00           C
ATOM   1001  HA  ALA A  69      21.440  43.480  50.920  1.00  0.00           H
ATOM   1002  CB  ALA A  69      21.570  43.530  53.020  1.00  0.00           C
ATOM   1003  HB1 ALA A  69      22.270  43.860  53.810  1.00  0.00           H
ATOM   1004  HB2 ALA A  69      20.660  44.170  52.950  1.00  0.00           H
ATOM   1005  HB3 ALA A  69      21.290  42.460  53.120  1.00  0.00           H
ATOM   1006  C   ALA A  69      22.610  45.180  51.410  1.00  0.00           C
ATOM   1007  O   ALA A  69      23.760  45.560  51.660  1.00  0.00           O
ATOM   1008  N   VAL A  70      21.640  46.030  51.040  1.00  0.00           N
ATOM   1009  HN  VAL A  70      20.810  45.620  50.650  1.00  0.00           H
ATOM   1010  CA  VAL A  70      21.820  47.440  50.900  1.00  0.00           C
ATOM   1011  HA  VAL A  70      22.740  47.600  50.350  1.00  0.00           H
ATOM   1012  CB  VAL A  70      20.670  48.030  50.130  1.00  0.00           C
ATOM   1013  HB  VAL A  70      19.730  47.830  50.690  1.00  0.00           H
ATOM   1014  CG1 VAL A  70      20.760  49.560  50.050  1.00  0.00           C
ATOM   1015 HG11 VAL A  70      19.950  50.000  49.430  1.00  0.00           H
ATOM   1016 HG12 VAL A  70      20.690  49.950  51.090  1.00  0.00           H
ATOM   1017 HG13 VAL A  70      21.710  49.800  49.530  1.00  0.00           H
ATOM   1018  CG2 VAL A  70      20.540  47.450  48.710  1.00  0.00           C
ATOM   1019 HG21 VAL A  70      20.060  46.450  48.620  1.00  0.00           H
ATOM   1020 HG22 VAL A  70      19.940  48.180  48.130  1.00  0.00           H
ATOM   1021 HG23 VAL A  70      21.520  47.440  48.200  1.00  0.00           H
ATOM   1022  C   VAL A  70      22.050  48.010  52.250  1.00  0.00           C
ATOM   1023  O   VAL A  70      21.530  47.540  53.260  1.00  0.00           O
ATOM   1024  N   VAL A  71      23.000  48.950  52.370  1.00  0.00           N
ATOM   1025  HN  VAL A  71      23.480  49.370  51.600  1.00  0.00           H
ATOM   1026  CA  VAL A  71      23.360  49.560  53.620  1.00  0.00           C
ATOM   1027  HA  VAL A  71      23.530  48.710  54.260  1.00  0.00           H
ATOM   1028  CB  VAL A  71      24.670  50.280  53.480  1.00  0.00           C
ATOM   1029  HB  VAL A  71      25.340  49.540  53.010  1.00  0.00           H
ATOM   1030  CG1 VAL A  71      24.720  51.300  52.330  1.00  0.00           C
ATOM   1031 HG11 VAL A  71      25.770  51.680  52.350  1.00  0.00           H
ATOM   1032 HG12 VAL A  71      24.440  50.810  51.370  1.00  0.00           H
ATOM   1033 HG13 VAL A  71      24.050  52.140  52.590  1.00  0.00           H
ATOM   1034  CG2 VAL A  71      25.110  50.940  54.800  1.00  0.00           C
ATOM   1035 HG21 VAL A  71      24.520  51.850  55.050  1.00  0.00           H
ATOM   1036 HG22 VAL A  71      24.890  50.200  55.600  1.00  0.00           H
ATOM   1037 HG23 VAL A  71      26.200  51.150  54.790  1.00  0.00           H
ATOM   1038  C   VAL A  71      22.290  50.390  54.230  1.00  0.00           C
ATOM   1039  O   VAL A  71      21.600  51.160  53.570  1.00  0.00           O
ATOM   1040  N   THR A  72      22.060  50.240  55.550  1.00  0.00           N
ATOM   1041  HN  THR A  72      22.540  49.590  56.130  1.00  0.00           H
ATOM   1042  CA  THR A  72      21.030  50.850  56.340  1.00  0.00           C
ATOM   1043  HA  THR A  72      20.240  51.240  55.730  1.00  0.00           H
ATOM   1044  CB  THR A  72      20.520  49.890  57.380  1.00  0.00           C
ATOM   1045  HB  THR A  72      19.920  50.450  58.120  1.00  0.00           H
ATOM   1046  OG1 THR A  72      21.610  49.250  58.030  1.00  0.00           O
ATOM   1047  HG1 THR A  72      21.390  49.370  58.960  1.00  0.00           H
ATOM   1048  CG2 THR A  72      19.690  48.760  56.750  1.00  0.00           C
ATOM   1049 HG21 THR A  72      20.340  47.890  56.490  1.00  0.00           H
ATOM   1050 HG22 THR A  72      18.920  48.500  57.500  1.00  0.00           H
ATOM   1051 HG23 THR A  72      19.210  49.170  55.840  1.00  0.00           H
ATOM   1052  C   THR A  72      21.590  52.110  56.910  1.00  0.00           C
ATOM   1053  O   THR A  72      22.640  52.070  57.550  1.00  0.00           O
ATOM   1054  N   GLY A  73      20.880  53.240  56.760  1.00  0.00           N
ATOM   1055  HN  GLY A  73      20.020  53.250  56.250  1.00  0.00           H
ATOM   1056  CA  GLY A  73      21.320  54.470  57.340  1.00  0.00           C
ATOM   1057  HA1 GLY A  73      20.470  55.120  57.280  1.00  0.00           H
ATOM   1058  HA2 GLY A  73      21.720  54.380  58.350  1.00  0.00           H
ATOM   1059  C   GLY A  73      22.320  55.140  56.470  1.00  0.00           C
ATOM   1060  O   GLY A  73      23.370  55.530  56.990  1.00  0.00           O
ATOM   1061  N   VAL A  74      22.090  55.380  55.160  1.00  0.00           N
ATOM   1062  HN  VAL A  74      21.180  55.100  54.870  1.00  0.00           H
ATOM   1063  CA  VAL A  74      22.930  55.830  54.100  1.00  0.00           C
ATOM   1064  HA  VAL A  74      23.800  55.190  54.060  1.00  0.00           H
ATOM   1065  CB  VAL A  74      22.220  55.750  52.780  1.00  0.00           C
ATOM   1066  HB  VAL A  74      21.200  56.130  53.000  1.00  0.00           H
ATOM   1067  CG1 VAL A  74      22.830  56.720  51.760  1.00  0.00           C
ATOM   1068 HG11 VAL A  74      22.240  56.580  50.830  1.00  0.00           H
ATOM   1069 HG12 VAL A  74      22.840  57.790  52.030  1.00  0.00           H
ATOM   1070 HG13 VAL A  74      23.830  56.320  51.470  1.00  0.00           H
ATOM   1071  CG2 VAL A  74      22.040  54.280  52.370  1.00  0.00           C
ATOM   1072 HG21 VAL A  74      21.140  54.300  51.710  1.00  0.00           H
ATOM   1073 HG22 VAL A  74      22.910  53.910  51.780  1.00  0.00           H
ATOM   1074 HG23 VAL A  74      21.890  53.550  53.190  1.00  0.00           H
ATOM   1075  C   VAL A  74      23.480  57.190  54.340  1.00  0.00           C
ATOM   1076  O   VAL A  74      24.650  57.490  54.110  1.00  0.00           O
ATOM   1077  N   THR A  75      22.630  58.010  54.990  1.00  0.00           N
ATOM   1078  HN  THR A  75      21.760  57.670  55.340  1.00  0.00           H
ATOM   1079  CA  THR A  75      23.130  59.300  55.340  1.00  0.00           C
ATOM   1080  HA  THR A  75      23.920  59.600  54.670  1.00  0.00           H
ATOM   1081  CB  THR A  75      22.030  60.320  55.310  1.00  0.00           C
ATOM   1082  HB  THR A  75      22.330  61.250  55.850  1.00  0.00           H
ATOM   1083  OG1 THR A  75      20.820  59.870  55.900  1.00  0.00           O
ATOM   1084  HG1 THR A  75      20.220  60.590  55.740  1.00  0.00           H
ATOM   1085  CG2 THR A  75      21.860  60.630  53.820  1.00  0.00           C
ATOM   1086 HG21 THR A  75      21.840  59.670  53.260  1.00  0.00           H
ATOM   1087 HG22 THR A  75      20.870  61.120  53.740  1.00  0.00           H
ATOM   1088 HG23 THR A  75      22.670  61.270  53.400  1.00  0.00           H
ATOM   1089  C   THR A  75      23.800  59.330  56.670  1.00  0.00           C
ATOM   1090  O   THR A  75      24.660  60.150  56.970  1.00  0.00           O
ATOM   1091  N   ALA A  76      23.420  58.380  57.550  1.00  0.00           N
ATOM   1092  HN  ALA A  76      23.010  57.550  57.190  1.00  0.00           H
ATOM   1093  CA  ALA A  76      23.820  58.440  58.920  1.00  0.00           C
ATOM   1094  HA  ALA A  76      24.020  59.480  59.130  1.00  0.00           H
ATOM   1095  CB  ALA A  76      22.650  57.930  59.770  1.00  0.00           C
ATOM   1096  HB1 ALA A  76      22.930  57.920  60.840  1.00  0.00           H
ATOM   1097  HB2 ALA A  76      21.680  58.470  59.710  1.00  0.00           H
ATOM   1098  HB3 ALA A  76      22.360  56.900  59.460  1.00  0.00           H
ATOM   1099  C   ALA A  76      25.060  57.680  59.260  1.00  0.00           C
ATOM   1100  O   ALA A  76      25.550  57.670  60.390  1.00  0.00           O
ATOM   1101  N   VAL A  77      25.630  57.080  58.210  1.00  0.00           N
ATOM   1102  HN  VAL A  77      25.170  57.050  57.320  1.00  0.00           H
ATOM   1103  CA  VAL A  77      26.940  56.510  58.170  1.00  0.00           C
ATOM   1104  HA  VAL A  77      27.270  56.290  59.170  1.00  0.00           H
ATOM   1105  CB  VAL A  77      26.860  55.180  57.480  1.00  0.00           C
ATOM   1106  HB  VAL A  77      27.850  54.670  57.460  1.00  0.00           H
ATOM   1107  CG1 VAL A  77      25.990  54.190  58.270  1.00  0.00           C
ATOM   1108 HG11 VAL A  77      25.780  53.260  57.700  1.00  0.00           H
ATOM   1109 HG12 VAL A  77      26.480  53.880  59.220  1.00  0.00           H
ATOM   1110 HG13 VAL A  77      24.970  54.600  58.480  1.00  0.00           H
ATOM   1111  CG2 VAL A  77      26.360  55.110  56.020  1.00  0.00           C
ATOM   1112 HG21 VAL A  77      25.980  54.110  55.710  1.00  0.00           H
ATOM   1113 HG22 VAL A  77      25.600  55.870  55.770  1.00  0.00           H
ATOM   1114 HG23 VAL A  77      27.270  55.390  55.460  1.00  0.00           H
ATOM   1115  C   VAL A  77      28.040  57.320  57.590  1.00  0.00           C
ATOM   1116  O   VAL A  77      29.230  57.030  57.740  1.00  0.00           O
ATOM   1117  N   ALA A  78      27.650  58.550  57.190  1.00  0.00           N
ATOM   1118  HN  ALA A  78      26.670  58.700  57.080  1.00  0.00           H
ATOM   1119  CA  ALA A  78      28.510  59.580  56.720  1.00  0.00           C
ATOM   1120  HA  ALA A  78      29.270  59.140  56.090  1.00  0.00           H
ATOM   1121  CB  ALA A  78      27.780  60.500  55.730  1.00  0.00           C
ATOM   1122  HB1 ALA A  78      27.240  59.920  54.950  1.00  0.00           H
ATOM   1123  HB2 ALA A  78      27.020  61.130  56.230  1.00  0.00           H
ATOM   1124  HB3 ALA A  78      28.510  61.220  55.290  1.00  0.00           H
ATOM   1125  C   ALA A  78      29.170  60.390  57.790  1.00  0.00           C
ATOM   1126  O   ALA A  78      28.510  60.980  58.630  1.00  0.00           O
ATOM   1127  N   GLN A  79      30.520  60.420  57.770  1.00  0.00           N
ATOM   1128  HN  GLN A  79      30.930  59.970  56.980  1.00  0.00           H
ATOM   1129  CA  GLN A  79      31.390  61.210  58.580  1.00  0.00           C
ATOM   1130  HA  GLN A  79      31.110  61.120  59.620  1.00  0.00           H
ATOM   1131  CB  GLN A  79      32.830  60.710  58.390  1.00  0.00           C
ATOM   1132  HB1 GLN A  79      33.550  61.300  59.000  1.00  0.00           H
ATOM   1133  HB2 GLN A  79      33.170  60.900  57.360  1.00  0.00           H
ATOM   1134  CG  GLN A  79      32.980  59.240  58.800  1.00  0.00           C
ATOM   1135  HG1 GLN A  79      32.230  58.650  58.240  1.00  0.00           H
ATOM   1136  HG2 GLN A  79      32.810  59.130  59.890  1.00  0.00           H
ATOM   1137  CD  GLN A  79      34.260  58.580  58.310  1.00  0.00           C
ATOM   1138  OE1 GLN A  79      34.300  58.290  57.110  1.00  0.00           O
ATOM   1139  NE2 GLN A  79      35.250  58.230  59.170  1.00  0.00           N
ATOM   1140 HE21 GLN A  79      35.140  58.400  60.150  1.00  0.00           H
ATOM   1141 HE22 GLN A  79      36.070  57.750  58.840  1.00  0.00           H
ATOM   1142  C   GLN A  79      31.240  62.650  58.210  1.00  0.00           C
ATOM   1143  O   GLN A  79      30.660  63.100  57.230  1.00  0.00           O
ATOM   1144  N   LYS A  80      31.700  63.540  59.110  1.00  0.00           N
ATOM   1145  HN  LYS A  80      32.090  63.180  59.960  1.00  0.00           H
ATOM   1146  CA  LYS A  80      31.470  64.930  58.910  1.00  0.00           C
ATOM   1147  HA  LYS A  80      30.440  65.140  58.670  1.00  0.00           H
ATOM   1148  CB  LYS A  80      31.880  65.700  60.180  1.00  0.00           C
ATOM   1149  HB1 LYS A  80      32.990  65.640  60.290  1.00  0.00           H
ATOM   1150  HB2 LYS A  80      31.470  65.270  61.110  1.00  0.00           H
ATOM   1151  CG  LYS A  80      31.500  67.170  59.990  1.00  0.00           C
ATOM   1152  HG1 LYS A  80      30.470  67.120  59.570  1.00  0.00           H
ATOM   1153  HG2 LYS A  80      32.230  67.650  59.300  1.00  0.00           H
ATOM   1154  CD  LYS A  80      31.450  67.970  61.300  1.00  0.00           C
ATOM   1155  HD1 LYS A  80      30.590  67.540  61.850  1.00  0.00           H
ATOM   1156  HD2 LYS A  80      32.380  67.720  61.860  1.00  0.00           H
ATOM   1157  CE  LYS A  80      31.230  69.460  61.020  1.00  0.00           C
ATOM   1158  HE1 LYS A  80      30.190  69.560  60.640  1.00  0.00           H
ATOM   1159  HE2 LYS A  80      31.930  70.030  60.370  1.00  0.00           H
ATOM   1160  NZ  LYS A  80      31.060  70.080  62.350  1.00  0.00           N
ATOM   1161  HZ1 LYS A  80      31.170  71.110  62.390  1.00  0.00           H
ATOM   1162  HZ2 LYS A  80      30.180  69.680  62.720  1.00  0.00           H
ATOM   1163  HZ3 LYS A  80      31.860  69.760  62.930  1.00  0.00           H
ATOM   1164  C   LYS A  80      32.260  65.430  57.750  1.00  0.00           C
ATOM   1165  O   LYS A  80      31.910  66.340  57.000  1.00  0.00           O
ATOM   1166  N   THR A  81      33.430  64.820  57.530  1.00  0.00           N
ATOM   1167  HN  THR A  81      33.780  64.160  58.190  1.00  0.00           H
ATOM   1168  CA  THR A  81      34.280  65.010  56.390  1.00  0.00           C
ATOM   1169  HA  THR A  81      34.550  66.060  56.390  1.00  0.00           H
ATOM   1170  CB  THR A  81      35.550  64.210  56.490  1.00  0.00           C
ATOM   1171  HB  THR A  81      36.170  64.040  55.580  1.00  0.00           H
ATOM   1172  OG1 THR A  81      35.180  62.960  57.060  1.00  0.00           O
ATOM   1173  HG1 THR A  81      35.890  62.370  56.820  1.00  0.00           H
ATOM   1174  CG2 THR A  81      36.530  64.850  57.480  1.00  0.00           C
ATOM   1175 HG21 THR A  81      36.820  65.870  57.150  1.00  0.00           H
ATOM   1176 HG22 THR A  81      36.010  65.040  58.450  1.00  0.00           H
ATOM   1177 HG23 THR A  81      37.380  64.140  57.530  1.00  0.00           H
ATOM   1178  C   THR A  81      33.580  64.860  55.090  1.00  0.00           C
ATOM   1179  O   THR A  81      33.760  65.640  54.150  1.00  0.00           O
ATOM   1180  N   VAL A  82      32.700  63.850  54.990  1.00  0.00           N
ATOM   1181  HN  VAL A  82      32.370  63.350  55.780  1.00  0.00           H
ATOM   1182  CA  VAL A  82      31.910  63.500  53.850  1.00  0.00           C
ATOM   1183  HA  VAL A  82      32.550  63.390  52.980  1.00  0.00           H
ATOM   1184  CB  VAL A  82      31.310  62.140  54.090  1.00  0.00           C
ATOM   1185  HB  VAL A  82      30.570  62.240  54.920  1.00  0.00           H
ATOM   1186  CG1 VAL A  82      30.360  61.710  52.970  1.00  0.00           C
ATOM   1187 HG11 VAL A  82      30.100  60.630  53.030  1.00  0.00           H
ATOM   1188 HG12 VAL A  82      29.440  62.340  52.910  1.00  0.00           H
ATOM   1189 HG13 VAL A  82      30.920  61.770  52.010  1.00  0.00           H
ATOM   1190  CG2 VAL A  82      32.360  61.070  54.440  1.00  0.00           C
ATOM   1191 HG21 VAL A  82      32.890  61.250  55.400  1.00  0.00           H
ATOM   1192 HG22 VAL A  82      31.950  60.050  54.550  1.00  0.00           H
ATOM   1193 HG23 VAL A  82      33.180  61.180  53.690  1.00  0.00           H
ATOM   1194  C   VAL A  82      30.840  64.500  53.580  1.00  0.00           C
ATOM   1195  O   VAL A  82      30.640  64.920  52.440  1.00  0.00           O
ATOM   1196  N   GLU A  83      30.150  64.890  54.660  1.00  0.00           N
ATOM   1197  HN  GLU A  83      30.540  64.630  55.530  1.00  0.00           H
ATOM   1198  CA  GLU A  83      29.040  65.800  54.610  1.00  0.00           C
ATOM   1199  HA  GLU A  83      28.320  65.500  53.860  1.00  0.00           H
ATOM   1200  CB  GLU A  83      28.390  65.730  56.000  1.00  0.00           C
ATOM   1201  HB1 GLU A  83      27.640  66.550  56.110  1.00  0.00           H
ATOM   1202  HB2 GLU A  83      29.170  65.920  56.760  1.00  0.00           H
ATOM   1203  CG  GLU A  83      27.520  64.530  56.380  1.00  0.00           C
ATOM   1204  HG1 GLU A  83      28.160  63.620  56.300  1.00  0.00           H
ATOM   1205  HG2 GLU A  83      26.670  64.430  55.680  1.00  0.00           H
ATOM   1206  CD  GLU A  83      27.110  64.560  57.840  1.00  0.00           C
ATOM   1207  OE1 GLU A  83      27.290  65.620  58.500  1.00  0.00           O
ATOM   1208  OE2 GLU A  83      26.540  63.560  58.350  1.00  0.00           O
ATOM   1209  C   GLU A  83      29.400  67.210  54.330  1.00  0.00           C
ATOM   1210  O   GLU A  83      28.690  67.970  53.680  1.00  0.00           O
ATOM   1211  N   GLY A  84      30.600  67.610  54.800  1.00  0.00           N
ATOM   1212  HN  GLY A  84      31.230  67.070  55.360  1.00  0.00           H
ATOM   1213  CA  GLY A  84      31.250  68.840  54.460  1.00  0.00           C
ATOM   1214  HA1 GLY A  84      30.590  69.690  54.510  1.00  0.00           H
ATOM   1215  HA2 GLY A  84      32.020  68.950  55.210  1.00  0.00           H
ATOM   1216  C   GLY A  84      31.740  68.860  53.050  1.00  0.00           C
ATOM   1217  O   GLY A  84      31.560  69.850  52.360  1.00  0.00           O
ATOM   1218  N   ALA A  85      32.300  67.770  52.500  1.00  0.00           N
ATOM   1219  HN  ALA A  85      32.570  66.910  52.920  1.00  0.00           H
ATOM   1220  CA  ALA A  85      32.500  67.650  51.090  1.00  0.00           C
ATOM   1221  HA  ALA A  85      33.150  68.460  50.790  1.00  0.00           H
ATOM   1222  CB  ALA A  85      33.380  66.470  50.630  1.00  0.00           C
ATOM   1223  HB1 ALA A  85      32.840  65.500  50.540  1.00  0.00           H
ATOM   1224  HB2 ALA A  85      33.890  66.650  49.660  1.00  0.00           H
ATOM   1225  HB3 ALA A  85      34.250  66.560  51.310  1.00  0.00           H
ATOM   1226  C   ALA A  85      31.350  67.680  50.150  1.00  0.00           C
ATOM   1227  O   ALA A  85      31.460  68.250  49.060  1.00  0.00           O
ATOM   1228  N   GLY A  86      30.180  67.110  50.490  1.00  0.00           N
ATOM   1229  HN  GLY A  86      30.180  66.720  51.400  1.00  0.00           H
ATOM   1230  CA  GLY A  86      28.900  67.280  49.870  1.00  0.00           C
ATOM   1231  HA1 GLY A  86      28.160  67.530  50.620  1.00  0.00           H
ATOM   1232  HA2 GLY A  86      29.010  68.140  49.220  1.00  0.00           H
ATOM   1233  C   GLY A  86      28.360  66.060  49.210  1.00  0.00           C
ATOM   1234  O   GLY A  86      27.270  66.120  48.640  1.00  0.00           O
ATOM   1235  N   SER A  87      29.100  64.940  49.360  1.00  0.00           N
ATOM   1236  HN  SER A  87      29.950  65.030  49.860  1.00  0.00           H
ATOM   1237  CA  SER A  87      28.860  63.640  48.810  1.00  0.00           C
ATOM   1238  HA  SER A  87      28.520  63.650  47.790  1.00  0.00           H
ATOM   1239  CB  SER A  87      30.100  62.730  48.810  1.00  0.00           C
ATOM   1240  HB1 SER A  87      29.980  61.740  48.330  1.00  0.00           H
ATOM   1241  HB2 SER A  87      30.510  62.490  49.810  1.00  0.00           H
ATOM   1242  OG  SER A  87      31.150  63.460  48.170  1.00  0.00           O
ATOM   1243  HG1 SER A  87      30.700  63.790  47.390  1.00  0.00           H
ATOM   1244  C   SER A  87      27.810  62.900  49.570  1.00  0.00           C
ATOM   1245  O   SER A  87      28.170  61.980  50.310  1.00  0.00           O
ATOM   1246  N   ILE A  88      26.540  63.310  49.440  1.00  0.00           N
ATOM   1247  HN  ILE A  88      26.370  64.120  48.890  1.00  0.00           H
ATOM   1248  CA  ILE A  88      25.490  62.930  50.340  1.00  0.00           C
ATOM   1249  HA  ILE A  88      25.870  62.170  51.000  1.00  0.00           H
ATOM   1250  CB  ILE A  88      24.970  64.040  51.190  1.00  0.00           C
ATOM   1251  HB  ILE A  88      24.320  64.640  50.520  1.00  0.00           H
ATOM   1252  CG2 ILE A  88      24.060  63.340  52.220  1.00  0.00           C
ATOM   1253 HG21 ILE A  88      24.560  62.470  52.700  1.00  0.00           H
ATOM   1254 HG22 ILE A  88      23.550  64.060  52.890  1.00  0.00           H
ATOM   1255 HG23 ILE A  88      23.240  62.850  51.660  1.00  0.00           H
ATOM   1256  CG1 ILE A  88      26.080  64.870  51.870  1.00  0.00           C
ATOM   1257 HG11 ILE A  88      26.650  65.240  50.990  1.00  0.00           H
ATOM   1258 HG12 ILE A  88      26.660  64.070  52.390  1.00  0.00           H
ATOM   1259  CD  ILE A  88      25.670  66.020  52.790  1.00  0.00           C
ATOM   1260  HD1 ILE A  88      26.580  66.630  52.980  1.00  0.00           H
ATOM   1261  HD2 ILE A  88      24.950  66.680  52.250  1.00  0.00           H
ATOM   1262  HD3 ILE A  88      25.290  65.650  53.770  1.00  0.00           H
ATOM   1263  C   ILE A  88      24.510  62.350  49.380  1.00  0.00           C
ATOM   1264  O   ILE A  88      24.230  62.960  48.350  1.00  0.00           O
ATOM   1265  N   ALA A  89      23.860  61.200  49.620  1.00  0.00           N
ATOM   1266  HN  ALA A  89      24.090  60.820  50.510  1.00  0.00           H
ATOM   1267  CA  ALA A  89      22.720  60.710  48.900  1.00  0.00           C
ATOM   1268  HA  ALA A  89      23.020  60.480  47.890  1.00  0.00           H
ATOM   1269  CB  ALA A  89      22.260  59.390  49.540  1.00  0.00           C
ATOM   1270  HB1 ALA A  89      23.020  58.590  49.400  1.00  0.00           H
ATOM   1271  HB2 ALA A  89      21.970  59.470  50.610  1.00  0.00           H
ATOM   1272  HB3 ALA A  89      21.280  59.070  49.120  1.00  0.00           H
ATOM   1273  C   ALA A  89      21.560  61.640  48.970  1.00  0.00           C
ATOM   1274  O   ALA A  89      21.190  62.220  49.990  1.00  0.00           O
ATOM   1275  N   ALA A  90      20.860  61.730  47.820  1.00  0.00           N
ATOM   1276  HN  ALA A  90      21.170  61.210  47.030  1.00  0.00           H
ATOM   1277  CA  ALA A  90      19.560  62.330  47.760  1.00  0.00           C
ATOM   1278  HA  ALA A  90      19.540  63.280  48.260  1.00  0.00           H
ATOM   1279  CB  ALA A  90      19.180  62.590  46.290  1.00  0.00           C
ATOM   1280  HB1 ALA A  90      19.840  63.410  45.910  1.00  0.00           H
ATOM   1281  HB2 ALA A  90      19.460  61.760  45.620  1.00  0.00           H
ATOM   1282  HB3 ALA A  90      18.160  62.990  46.090  1.00  0.00           H
ATOM   1283  C   ALA A  90      18.480  61.520  48.390  1.00  0.00           C
ATOM   1284  O   ALA A  90      18.480  60.300  48.490  1.00  0.00           O
ATOM   1285  N   ALA A  91      17.430  62.250  48.820  1.00  0.00           N
ATOM   1286  HN  ALA A  91      17.630  63.220  48.740  1.00  0.00           H
ATOM   1287  CA  ALA A  91      16.100  61.870  49.180  1.00  0.00           C
ATOM   1288  HA  ALA A  91      16.080  60.890  49.620  1.00  0.00           H
ATOM   1289  CB  ALA A  91      15.440  62.900  50.120  1.00  0.00           C
ATOM   1290  HB1 ALA A  91      14.520  62.530  50.610  1.00  0.00           H
ATOM   1291  HB2 ALA A  91      16.090  62.930  51.020  1.00  0.00           H
ATOM   1292  HB3 ALA A  91      15.330  63.940  49.750  1.00  0.00           H
ATOM   1293  C   ALA A  91      15.230  61.780  47.970  1.00  0.00           C
ATOM   1294  O   ALA A  91      14.990  62.740  47.250  1.00  0.00           O
ATOM   1295  N   THR A  92      14.650  60.610  47.650  1.00  0.00           N
ATOM   1296  HN  THR A  92      14.900  59.850  48.240  1.00  0.00           H
ATOM   1297  CA  THR A  92      13.800  60.460  46.510  1.00  0.00           C
ATOM   1298  HA  THR A  92      14.340  61.000  45.740  1.00  0.00           H
ATOM   1299  CB  THR A  92      13.610  59.040  46.070  1.00  0.00           C
ATOM   1300  HB  THR A  92      12.870  59.000  45.230  1.00  0.00           H
ATOM   1301  OG1 THR A  92      13.340  58.150  47.140  1.00  0.00           O
ATOM   1302  HG1 THR A  92      12.380  58.170  47.170  1.00  0.00           H
ATOM   1303  CG2 THR A  92      14.910  58.430  45.530  1.00  0.00           C
ATOM   1304 HG21 THR A  92      14.820  57.360  45.230  1.00  0.00           H
ATOM   1305 HG22 THR A  92      15.390  59.010  44.720  1.00  0.00           H
ATOM   1306 HG23 THR A  92      15.640  58.390  46.370  1.00  0.00           H
ATOM   1307  C   THR A  92      12.470  61.120  46.630  1.00  0.00           C
ATOM   1308  O   THR A  92      11.830  61.100  47.680  1.00  0.00           O
ATOM   1309  N   GLY A  93      12.040  61.750  45.530  1.00  0.00           N
ATOM   1310  HN  GLY A  93      12.520  61.530  44.690  1.00  0.00           H
ATOM   1311  CA  GLY A  93      10.850  62.550  45.490  1.00  0.00           C
ATOM   1312  HA1 GLY A  93      10.280  62.380  44.590  1.00  0.00           H
ATOM   1313  HA2 GLY A  93      10.230  62.300  46.330  1.00  0.00           H
ATOM   1314  C   GLY A  93      11.110  64.020  45.600  1.00  0.00           C
ATOM   1315  O   GLY A  93      10.140  64.770  45.700  1.00  0.00           O
ATOM   1316  N   PHE A  94      12.390  64.390  45.700  1.00  0.00           N
ATOM   1317  HN  PHE A  94      13.110  63.710  45.800  1.00  0.00           H
ATOM   1318  CA  PHE A  94      12.810  65.760  45.600  1.00  0.00           C
ATOM   1319  HA  PHE A  94      11.980  66.380  45.930  1.00  0.00           H
ATOM   1320  CB  PHE A  94      14.020  66.020  46.520  1.00  0.00           C
ATOM   1321  HB1 PHE A  94      14.620  66.880  46.150  1.00  0.00           H
ATOM   1322  HB2 PHE A  94      14.730  65.170  46.440  1.00  0.00           H
ATOM   1323  CG  PHE A  94      13.630  66.300  47.930  1.00  0.00           C
ATOM   1324  CD1 PHE A  94      12.940  65.320  48.620  1.00  0.00           C
ATOM   1325  HD1 PHE A  94      12.710  64.450  48.030  1.00  0.00           H
ATOM   1326  CE1 PHE A  94      12.790  65.410  49.980  1.00  0.00           C
ATOM   1327  HE1 PHE A  94      12.220  64.620  50.440  1.00  0.00           H
ATOM   1328  CZ  PHE A  94      13.190  66.570  50.590  1.00  0.00           C
ATOM   1329  HZ  PHE A  94      12.990  66.590  51.650  1.00  0.00           H
ATOM   1330  CD2 PHE A  94      14.010  67.430  48.600  1.00  0.00           C
ATOM   1331  HD2 PHE A  94      14.410  68.320  48.120  1.00  0.00           H
ATOM   1332  CE2 PHE A  94      13.760  67.640  49.940  1.00  0.00           C
ATOM   1333  HE2 PHE A  94      13.970  68.570  50.440  1.00  0.00           H
ATOM   1334  C   PHE A  94      12.930  66.290  44.220  1.00  0.00           C
ATOM   1335  O   PHE A  94      12.890  65.500  43.270  1.00  0.00           O
ATOM   1336  N   VAL A  95      13.110  67.610  44.040  1.00  0.00           N
ATOM   1337  HN  VAL A  95      12.820  68.120  44.840  1.00  0.00           H
ATOM   1338  CA  VAL A  95      13.420  68.300  42.830  1.00  0.00           C
ATOM   1339  HA  VAL A  95      12.670  67.920  42.160  1.00  0.00           H
ATOM   1340  CB  VAL A  95      13.180  69.780  42.930  1.00  0.00           C
ATOM   1341  HB  VAL A  95      13.290  70.280  41.940  1.00  0.00           H
ATOM   1342  CG1 VAL A  95      11.770  70.190  43.390  1.00  0.00           C
ATOM   1343 HG11 VAL A  95      11.640  70.000  44.480  1.00  0.00           H
ATOM   1344 HG12 VAL A  95      11.700  71.290  43.290  1.00  0.00           H
ATOM   1345 HG13 VAL A  95      10.940  69.620  42.920  1.00  0.00           H
ATOM   1346  CG2 VAL A  95      14.270  70.380  43.830  1.00  0.00           C
ATOM   1347 HG21 VAL A  95      13.950  71.440  43.940  1.00  0.00           H
ATOM   1348 HG22 VAL A  95      14.210  69.980  44.860  1.00  0.00           H
ATOM   1349 HG23 VAL A  95      15.290  70.380  43.410  1.00  0.00           H
ATOM   1350  C   VAL A  95      14.600  67.850  42.030  1.00  0.00           C
ATOM   1351  O   VAL A  95      15.540  67.220  42.510  1.00  0.00           O
ATOM   1352  N   LYS A  96      14.630  68.270  40.750  1.00  0.00           N
ATOM   1353  HN  LYS A  96      13.960  68.970  40.540  1.00  0.00           H
ATOM   1354  CA  LYS A  96      15.660  67.960  39.810  1.00  0.00           C
ATOM   1355  HA  LYS A  96      15.970  66.940  40.020  1.00  0.00           H
ATOM   1356  CB  LYS A  96      15.090  67.810  38.390  1.00  0.00           C
ATOM   1357  HB1 LYS A  96      15.990  67.580  37.780  1.00  0.00           H
ATOM   1358  HB2 LYS A  96      14.600  68.760  38.080  1.00  0.00           H
ATOM   1359  CG  LYS A  96      14.120  66.640  38.250  1.00  0.00           C
ATOM   1360  HG1 LYS A  96      13.260  66.920  38.900  1.00  0.00           H
ATOM   1361  HG2 LYS A  96      14.630  65.770  38.720  1.00  0.00           H
ATOM   1362  CD  LYS A  96      13.690  66.360  36.810  1.00  0.00           C
ATOM   1363  HD1 LYS A  96      13.820  67.300  36.220  1.00  0.00           H
ATOM   1364  HD2 LYS A  96      14.280  65.580  36.290  1.00  0.00           H
ATOM   1365  CE  LYS A  96      12.200  66.060  36.690  1.00  0.00           C
ATOM   1366  HE1 LYS A  96      11.610  66.990  36.820  1.00  0.00           H
ATOM   1367  HE2 LYS A  96      11.840  65.240  37.350  1.00  0.00           H
ATOM   1368  NZ  LYS A  96      11.870  65.640  35.310  1.00  0.00           N
ATOM   1369  HZ1 LYS A  96      10.850  65.460  35.410  1.00  0.00           H
ATOM   1370  HZ2 LYS A  96      12.070  66.430  34.670  1.00  0.00           H
ATOM   1371  HZ3 LYS A  96      12.400  64.790  35.040  1.00  0.00           H
ATOM   1372  C   LYS A  96      16.900  68.780  39.880  1.00  0.00           C
ATOM   1373  O   LYS A  96      16.920  69.920  40.350  1.00  0.00           O
ATOM   1374  N   LYS A  97      18.010  68.260  39.330  1.00  0.00           N
ATOM   1375  HN  LYS A  97      18.020  67.400  38.810  1.00  0.00           H
ATOM   1376  CA  LYS A  97      19.200  69.030  39.120  1.00  0.00           C
ATOM   1377  HA  LYS A  97      19.250  69.690  39.970  1.00  0.00           H
ATOM   1378  CB  LYS A  97      20.500  68.220  39.190  1.00  0.00           C
ATOM   1379  HB1 LYS A  97      21.350  68.900  38.990  1.00  0.00           H
ATOM   1380  HB2 LYS A  97      20.470  67.490  38.350  1.00  0.00           H
ATOM   1381  CG  LYS A  97      20.780  67.480  40.500  1.00  0.00           C
ATOM   1382  HG1 LYS A  97      21.680  66.840  40.390  1.00  0.00           H
ATOM   1383  HG2 LYS A  97      19.980  66.750  40.730  1.00  0.00           H
ATOM   1384  CD  LYS A  97      20.850  68.460  41.680  1.00  0.00           C
ATOM   1385  HD1 LYS A  97      21.630  69.220  41.480  1.00  0.00           H
ATOM   1386  HD2 LYS A  97      19.910  69.050  41.720  1.00  0.00           H
ATOM   1387  CE  LYS A  97      21.050  67.810  43.050  1.00  0.00           C
ATOM   1388  HE1 LYS A  97      20.170  67.160  43.240  1.00  0.00           H
ATOM   1389  HE2 LYS A  97      21.280  68.630  43.760  1.00  0.00           H
ATOM   1390  NZ  LYS A  97      22.210  66.890  42.940  1.00  0.00           N
ATOM   1391  HZ1 LYS A  97      21.920  65.960  42.580  1.00  0.00           H
ATOM   1392  HZ2 LYS A  97      22.870  67.290  42.240  1.00  0.00           H
ATOM   1393  HZ3 LYS A  97      22.790  66.890  43.810  1.00  0.00           H
ATOM   1394  C   LYS A  97      19.320  69.870  37.890  1.00  0.00           C
ATOM   1395  O   LYS A  97      18.590  69.550  36.950  1.00  0.00           O
ATOM   1396  N   ASP A  98      20.200  70.880  37.840  1.00  0.00           N
ATOM   1397  HN  ASP A  98      20.530  71.310  38.680  1.00  0.00           H
ATOM   1398  CA  ASP A  98      20.770  71.530  36.690  1.00  0.00           C
ATOM   1399  HA  ASP A  98      20.000  72.130  36.230  1.00  0.00           H
ATOM   1400  CB  ASP A  98      22.000  72.330  37.140  1.00  0.00           C
ATOM   1401  HB1 ASP A  98      22.290  72.810  36.180  1.00  0.00           H
ATOM   1402  HB2 ASP A  98      22.910  71.760  37.450  1.00  0.00           H
ATOM   1403  CG  ASP A  98      21.580  73.450  38.070  1.00  0.00           C
ATOM   1404  OD1 ASP A  98      20.580  74.170  37.820  1.00  0.00           O
ATOM   1405  OD2 ASP A  98      22.180  73.650  39.170  1.00  0.00           O
ATOM   1406  C   ASP A  98      21.120  70.580  35.600  1.00  0.00           C
ATOM   1407  O   ASP A  98      21.690  69.530  35.890  1.00  0.00           O
ATOM   1408  N   GLN A  99      20.800  70.990  34.370  1.00  0.00           N
ATOM   1409  HN  GLN A  99      20.260  71.820  34.220  1.00  0.00           H
ATOM   1410  CA  GLN A  99      21.070  70.320  33.130  1.00  0.00           C
ATOM   1411  HA  GLN A  99      20.740  69.300  33.220  1.00  0.00           H
ATOM   1412  CB  GLN A  99      20.490  71.140  31.970  1.00  0.00           C
ATOM   1413  HB1 GLN A  99      20.880  72.180  32.010  1.00  0.00           H
ATOM   1414  HB2 GLN A  99      19.410  71.190  32.210  1.00  0.00           H
ATOM   1415  CG  GLN A  99      20.560  70.620  30.530  1.00  0.00           C
ATOM   1416  HG1 GLN A  99      21.630  70.660  30.220  1.00  0.00           H
ATOM   1417  HG2 GLN A  99      19.860  71.330  30.030  1.00  0.00           H
ATOM   1418  CD  GLN A  99      20.060  69.190  30.350  1.00  0.00           C
ATOM   1419  OE1 GLN A  99      19.410  68.620  31.220  1.00  0.00           O
ATOM   1420  NE2 GLN A  99      20.250  68.660  29.110  1.00  0.00           N
ATOM   1421 HE21 GLN A  99      21.030  68.970  28.570  1.00  0.00           H
ATOM   1422 HE22 GLN A  99      19.690  67.870  28.850  1.00  0.00           H
ATOM   1423  C   GLN A  99      22.560  70.250  33.020  1.00  0.00           C
ATOM   1424  O   GLN A  99      23.230  71.070  32.400  1.00  0.00           O
ATOM   1425  N   LEU A 100      23.210  69.210  33.590  1.00  0.00           N
ATOM   1426  HN  LEU A 100      22.720  68.560  34.160  1.00  0.00           H
ATOM   1427  CA  LEU A 100      24.620  69.020  33.580  1.00  0.00           C
ATOM   1428  HA  LEU A 100      25.000  69.640  32.770  1.00  0.00           H
ATOM   1429  CB  LEU A 100      25.380  69.410  34.860  1.00  0.00           C
ATOM   1430  HB1 LEU A 100      26.450  69.150  34.690  1.00  0.00           H
ATOM   1431  HB2 LEU A 100      25.150  68.750  35.720  1.00  0.00           H
ATOM   1432  CG  LEU A 100      25.450  70.920  35.150  1.00  0.00           C
ATOM   1433  HG  LEU A 100      24.400  71.290  35.150  1.00  0.00           H
ATOM   1434  CD1 LEU A 100      26.030  71.110  36.560  1.00  0.00           C
ATOM   1435 HD11 LEU A 100      27.090  70.810  36.520  1.00  0.00           H
ATOM   1436 HD12 LEU A 100      25.930  72.200  36.770  1.00  0.00           H
ATOM   1437 HD13 LEU A 100      25.530  70.480  37.320  1.00  0.00           H
ATOM   1438  CD2 LEU A 100      26.180  71.720  34.050  1.00  0.00           C
ATOM   1439 HD21 LEU A 100      27.280  71.740  34.170  1.00  0.00           H
ATOM   1440 HD22 LEU A 100      26.010  71.350  33.020  1.00  0.00           H
ATOM   1441 HD23 LEU A 100      25.850  72.780  34.010  1.00  0.00           H
ATOM   1442  C   LEU A 100      25.080  67.640  33.270  1.00  0.00           C
ATOM   1443  O   LEU A 100      24.410  66.630  33.510  1.00  0.00           O
ATOM   1444  N   GLY A 101      26.240  67.490  32.590  1.00  0.00           N
ATOM   1445  HN  GLY A 101      26.850  68.270  32.490  1.00  0.00           H
ATOM   1446  CA  GLY A 101      26.640  66.270  31.960  1.00  0.00           C
ATOM   1447  HA1 GLY A 101      25.780  65.670  31.720  1.00  0.00           H
ATOM   1448  HA2 GLY A 101      27.270  66.640  31.170  1.00  0.00           H
ATOM   1449  C   GLY A 101      27.510  65.600  32.970  1.00  0.00           C
ATOM   1450  O   GLY A 101      28.700  65.340  32.770  1.00  0.00           O
ATOM   1451  N   LYS A 102      26.870  65.360  34.130  1.00  0.00           N
ATOM   1452  HN  LYS A 102      25.910  65.590  34.280  1.00  0.00           H
ATOM   1453  CA  LYS A 102      27.580  64.800  35.240  1.00  0.00           C
ATOM   1454  HA  LYS A 102      28.420  64.260  34.820  1.00  0.00           H
ATOM   1455  CB  LYS A 102      28.210  65.840  36.170  1.00  0.00           C
ATOM   1456  HB1 LYS A 102      28.730  65.190  36.910  1.00  0.00           H
ATOM   1457  HB2 LYS A 102      27.420  66.500  36.590  1.00  0.00           H
ATOM   1458  CG  LYS A 102      29.260  66.750  35.520  1.00  0.00           C
ATOM   1459  HG1 LYS A 102      28.900  67.220  34.580  1.00  0.00           H
ATOM   1460  HG2 LYS A 102      30.120  66.150  35.160  1.00  0.00           H
ATOM   1461  CD  LYS A 102      29.820  67.760  36.520  1.00  0.00           C
ATOM   1462  HD1 LYS A 102      30.330  68.570  35.960  1.00  0.00           H
ATOM   1463  HD2 LYS A 102      28.900  68.200  36.980  1.00  0.00           H
ATOM   1464  CE  LYS A 102      30.810  67.330  37.600  1.00  0.00           C
ATOM   1465  HE1 LYS A 102      31.430  68.160  38.000  1.00  0.00           H
ATOM   1466  HE2 LYS A 102      31.470  66.540  37.180  1.00  0.00           H
ATOM   1467  NZ  LYS A 102      30.210  66.660  38.770  1.00  0.00           N
ATOM   1468  HZ1 LYS A 102      29.940  65.660  38.670  1.00  0.00           H
ATOM   1469  HZ2 LYS A 102      30.900  66.690  39.550  1.00  0.00           H
ATOM   1470  HZ3 LYS A 102      29.390  67.200  39.120  1.00  0.00           H
ATOM   1471  C   LYS A 102      26.720  63.840  36.000  1.00  0.00           C
ATOM   1472  O   LYS A 102      25.540  64.110  36.200  1.00  0.00           O
ATOM   1473  N   ASN A 103      27.200  62.670  36.440  1.00  0.00           N
ATOM   1474  HN  ASN A 103      28.120  62.470  36.110  1.00  0.00           H
ATOM   1475  CA  ASN A 103      26.570  61.720  37.300  1.00  0.00           C
ATOM   1476  HA  ASN A 103      25.530  61.680  37.000  1.00  0.00           H
ATOM   1477  CB  ASN A 103      27.000  60.240  37.170  1.00  0.00           C
ATOM   1478  HB1 ASN A 103      26.210  59.770  37.800  1.00  0.00           H
ATOM   1479  HB2 ASN A 103      28.030  60.230  37.570  1.00  0.00           H
ATOM   1480  CG  ASN A 103      26.930  59.590  35.800  1.00  0.00           C
ATOM   1481  OD1 ASN A 103      26.350  60.020  34.800  1.00  0.00           O
ATOM   1482  ND2 ASN A 103      27.610  58.410  35.740  1.00  0.00           N
ATOM   1483 HD21 ASN A 103      27.880  58.010  36.620  1.00  0.00           H
ATOM   1484 HD22 ASN A 103      27.750  58.070  34.810  1.00  0.00           H
ATOM   1485  C   ASN A 103      26.560  62.190  38.710  1.00  0.00           C
ATOM   1486  O   ASN A 103      27.560  62.580  39.320  1.00  0.00           O
ATOM   1487  N   GLU A 104      25.380  62.010  39.330  1.00  0.00           N
ATOM   1488  HN  GLU A 104      24.640  61.650  38.770  1.00  0.00           H
ATOM   1489  CA  GLU A 104      25.160  62.170  40.730  1.00  0.00           C
ATOM   1490  HA  GLU A 104      25.550  63.120  41.050  1.00  0.00           H
ATOM   1491  CB  GLU A 104      23.640  62.200  40.960  1.00  0.00           C
ATOM   1492  HB1 GLU A 104      23.590  62.360  42.060  1.00  0.00           H
ATOM   1493  HB2 GLU A 104      23.190  61.210  40.700  1.00  0.00           H
ATOM   1494  CG  GLU A 104      22.820  63.240  40.210  1.00  0.00           C
ATOM   1495  HG1 GLU A 104      22.540  62.820  39.220  1.00  0.00           H
ATOM   1496  HG2 GLU A 104      23.390  64.180  40.060  1.00  0.00           H
ATOM   1497  CD  GLU A 104      21.660  63.770  41.050  1.00  0.00           C
ATOM   1498  OE1 GLU A 104      20.450  63.530  40.790  1.00  0.00           O
ATOM   1499  OE2 GLU A 104      22.040  64.420  42.060  1.00  0.00           O
ATOM   1500  C   GLU A 104      25.930  61.160  41.530  1.00  0.00           C
ATOM   1501  O   GLU A 104      26.160  60.060  41.040  1.00  0.00           O
ATOM   1502  N   GLU A 105      26.260  61.550  42.770  1.00  0.00           N
ATOM   1503  HN  GLU A 105      26.050  62.480  43.030  1.00  0.00           H
ATOM   1504  CA  GLU A 105      27.010  60.710  43.660  1.00  0.00           C
ATOM   1505  HA  GLU A 105      27.890  60.360  43.130  1.00  0.00           H
ATOM   1506  CB  GLU A 105      27.470  61.440  44.930  1.00  0.00           C
ATOM   1507  HB1 GLU A 105      28.350  62.060  44.670  1.00  0.00           H
ATOM   1508  HB2 GLU A 105      27.800  60.690  45.680  1.00  0.00           H
ATOM   1509  CG  GLU A 105      26.440  62.420  45.510  1.00  0.00           C
ATOM   1510  HG1 GLU A 105      26.670  62.620  46.580  1.00  0.00           H
ATOM   1511  HG2 GLU A 105      25.380  62.140  45.370  1.00  0.00           H
ATOM   1512  CD  GLU A 105      26.580  63.750  44.780  1.00  0.00           C
ATOM   1513  OE1 GLU A 105      27.610  64.450  45.020  1.00  0.00           O
ATOM   1514  OE2 GLU A 105      25.730  64.010  43.890  1.00  0.00           O
ATOM   1515  C   GLU A 105      26.330  59.410  43.890  1.00  0.00           C
ATOM   1516  O   GLU A 105      27.030  58.400  43.890  1.00  0.00           O
ATOM   1517  N   GLY A 106      25.000  59.320  44.060  1.00  0.00           N
ATOM   1518  HN  GLY A 106      24.540  60.200  44.150  1.00  0.00           H
ATOM   1519  CA  GLY A 106      24.290  58.080  44.080  1.00  0.00           C
ATOM   1520  HA1 GLY A 106      23.240  58.260  43.890  1.00  0.00           H
ATOM   1521  HA2 GLY A 106      24.770  57.460  43.340  1.00  0.00           H
ATOM   1522  C   GLY A 106      24.390  57.460  45.430  1.00  0.00           C
ATOM   1523  O   GLY A 106      24.120  58.120  46.440  1.00  0.00           O
ATOM   1524  N   ALA A 107      24.850  56.200  45.460  1.00  0.00           N
ATOM   1525  HN  ALA A 107      25.090  55.700  44.630  1.00  0.00           H
ATOM   1526  CA  ALA A 107      24.960  55.400  46.640  1.00  0.00           C
ATOM   1527  HA  ALA A 107      25.000  56.010  47.530  1.00  0.00           H
ATOM   1528  CB  ALA A 107      23.770  54.440  46.830  1.00  0.00           C
ATOM   1529  HB1 ALA A 107      22.870  54.940  47.240  1.00  0.00           H
ATOM   1530  HB2 ALA A 107      23.510  53.940  45.870  1.00  0.00           H
ATOM   1531  HB3 ALA A 107      23.950  53.730  47.670  1.00  0.00           H
ATOM   1532  C   ALA A 107      26.200  54.590  46.500  1.00  0.00           C
ATOM   1533  O   ALA A 107      26.730  54.610  45.390  1.00  0.00           O
ATOM   1534  N   PRO A 108      26.770  53.970  47.490  1.00  0.00           N
ATOM   1535  CD  PRO A 108      26.590  54.420  48.870  1.00  0.00           C
ATOM   1536  HD1 PRO A 108      26.690  55.530  48.960  1.00  0.00           H
ATOM   1537  HD2 PRO A 108      25.620  54.160  49.330  1.00  0.00           H
ATOM   1538  CA  PRO A 108      27.580  52.800  47.380  1.00  0.00           C
ATOM   1539  HA  PRO A 108      28.490  53.140  46.900  1.00  0.00           H
ATOM   1540  CB  PRO A 108      27.780  52.330  48.820  1.00  0.00           C
ATOM   1541  HB1 PRO A 108      28.830  51.980  48.890  1.00  0.00           H
ATOM   1542  HB2 PRO A 108      27.120  51.490  49.130  1.00  0.00           H
ATOM   1543  CG  PRO A 108      27.610  53.590  49.670  1.00  0.00           C
ATOM   1544  HG1 PRO A 108      28.490  54.260  49.600  1.00  0.00           H
ATOM   1545  HG2 PRO A 108      27.170  53.450  50.680  1.00  0.00           H
ATOM   1546  C   PRO A 108      27.070  51.650  46.570  1.00  0.00           C
ATOM   1547  O   PRO A 108      26.180  50.900  46.960  1.00  0.00           O
ATOM   1548  N   GLN A 109      27.670  51.490  45.380  1.00  0.00           N
ATOM   1549  HN  GLN A 109      28.370  52.190  45.230  1.00  0.00           H
ATOM   1550  CA  GLN A 109      27.340  50.460  44.440  1.00  0.00           C
ATOM   1551  HA  GLN A 109      26.340  50.120  44.660  1.00  0.00           H
ATOM   1552  CB  GLN A 109      27.500  51.020  43.010  1.00  0.00           C
ATOM   1553  HB1 GLN A 109      27.520  50.240  42.220  1.00  0.00           H
ATOM   1554  HB2 GLN A 109      28.430  51.640  43.020  1.00  0.00           H
ATOM   1555  CG  GLN A 109      26.300  51.920  42.750  1.00  0.00           C
ATOM   1556  HG1 GLN A 109      26.270  52.840  43.380  1.00  0.00           H
ATOM   1557  HG2 GLN A 109      25.300  51.430  42.790  1.00  0.00           H
ATOM   1558  CD  GLN A 109      26.220  52.300  41.280  1.00  0.00           C
ATOM   1559  OE1 GLN A 109      26.210  51.520  40.330  1.00  0.00           O
ATOM   1560  NE2 GLN A 109      26.260  53.650  41.070  1.00  0.00           N
ATOM   1561 HE21 GLN A 109      26.720  54.140  41.810  1.00  0.00           H
ATOM   1562 HE22 GLN A 109      26.350  53.880  40.100  1.00  0.00           H
ATOM   1563  C   GLN A 109      28.200  49.280  44.720  1.00  0.00           C
ATOM   1564  O   GLN A 109      29.330  49.320  45.200  1.00  0.00           O
ATOM   1565  N   GLU A 110      27.650  48.110  44.370  1.00  0.00           N
ATOM   1566  HN  GLU A 110      26.690  48.050  44.100  1.00  0.00           H
ATOM   1567  CA  GLU A 110      28.220  46.800  44.440  1.00  0.00           C
ATOM   1568  HA  GLU A 110      28.340  46.700  45.510  1.00  0.00           H
ATOM   1569  CB  GLU A 110      27.250  45.700  43.970  1.00  0.00           C
ATOM   1570  HB1 GLU A 110      26.530  45.690  44.820  1.00  0.00           H
ATOM   1571  HB2 GLU A 110      27.780  44.720  43.910  1.00  0.00           H
ATOM   1572  CG  GLU A 110      26.560  45.880  42.620  1.00  0.00           C
ATOM   1573  HG1 GLU A 110      27.320  46.020  41.830  1.00  0.00           H
ATOM   1574  HG2 GLU A 110      25.960  46.820  42.630  1.00  0.00           H
ATOM   1575  CD  GLU A 110      25.730  44.720  42.100  1.00  0.00           C
ATOM   1576  OE1 GLU A 110      25.490  43.690  42.780  1.00  0.00           O
ATOM   1577  OE2 GLU A 110      25.400  44.860  40.890  1.00  0.00           O
ATOM   1578  C   GLU A 110      29.570  46.520  43.860  1.00  0.00           C
ATOM   1579  O   GLU A 110      29.760  46.470  42.640  1.00  0.00           O
ATOM   1580  N   GLY A 111      30.570  46.320  44.730  1.00  0.00           N
ATOM   1581  HN  GLY A 111      30.380  46.440  45.700  1.00  0.00           H
ATOM   1582  CA  GLY A 111      31.940  46.100  44.370  1.00  0.00           C
ATOM   1583  HA1 GLY A 111      32.470  46.180  45.310  1.00  0.00           H
ATOM   1584  HA2 GLY A 111      32.100  45.180  43.840  1.00  0.00           H
ATOM   1585  C   GLY A 111      32.550  47.240  43.620  1.00  0.00           C
ATOM   1586  O   GLY A 111      33.500  47.020  42.870  1.00  0.00           O
ATOM   1587  N   ILE A 112      32.070  48.480  43.820  1.00  0.00           N
ATOM   1588  HN  ILE A 112      31.260  48.620  44.390  1.00  0.00           H
ATOM   1589  CA  ILE A 112      32.430  49.680  43.120  1.00  0.00           C
ATOM   1590  HA  ILE A 112      33.300  49.430  42.540  1.00  0.00           H
ATOM   1591  CB  ILE A 112      31.320  50.130  42.210  1.00  0.00           C
ATOM   1592  HB  ILE A 112      30.390  50.160  42.820  1.00  0.00           H
ATOM   1593  CG2 ILE A 112      31.620  51.560  41.720  1.00  0.00           C
ATOM   1594 HG21 ILE A 112      32.640  51.900  41.980  1.00  0.00           H
ATOM   1595 HG22 ILE A 112      31.560  51.570  40.610  1.00  0.00           H
ATOM   1596 HG23 ILE A 112      30.920  52.270  42.220  1.00  0.00           H
ATOM   1597  CG1 ILE A 112      31.120  49.160  41.040  1.00  0.00           C
ATOM   1598 HG11 ILE A 112      31.160  48.130  41.450  1.00  0.00           H
ATOM   1599 HG12 ILE A 112      31.900  49.380  40.280  1.00  0.00           H
ATOM   1600  CD  ILE A 112      29.760  49.320  40.370  1.00  0.00           C
ATOM   1601  HD1 ILE A 112      29.470  50.360  40.120  1.00  0.00           H
ATOM   1602  HD2 ILE A 112      29.610  48.790  39.400  1.00  0.00           H
ATOM   1603  HD3 ILE A 112      29.060  48.930  41.140  1.00  0.00           H
ATOM   1604  C   ILE A 112      32.820  50.650  44.190  1.00  0.00           C
ATOM   1605  O   ILE A 112      32.140  50.780  45.210  1.00  0.00           O
ATOM   1606  N   LEU A 113      34.020  51.250  44.120  1.00  0.00           N
ATOM   1607  HN  LEU A 113      34.670  50.870  43.470  1.00  0.00           H
ATOM   1608  CA  LEU A 113      34.470  52.120  45.160  1.00  0.00           C
ATOM   1609  HA  LEU A 113      33.810  52.110  46.020  1.00  0.00           H
ATOM   1610  CB  LEU A 113      35.720  51.570  45.870  1.00  0.00           C
ATOM   1611  HB1 LEU A 113      36.050  52.310  46.630  1.00  0.00           H
ATOM   1612  HB2 LEU A 113      36.470  51.470  45.050  1.00  0.00           H
ATOM   1613  CG  LEU A 113      35.480  50.200  46.510  1.00  0.00           C
ATOM   1614  HG  LEU A 113      35.050  49.540  45.720  1.00  0.00           H
ATOM   1615  CD1 LEU A 113      36.810  49.600  46.980  1.00  0.00           C
ATOM   1616 HD11 LEU A 113      37.150  49.990  47.970  1.00  0.00           H
ATOM   1617 HD12 LEU A 113      36.630  48.530  47.190  1.00  0.00           H
ATOM   1618 HD13 LEU A 113      37.600  49.770  46.210  1.00  0.00           H
ATOM   1619  CD2 LEU A 113      34.560  50.180  47.740  1.00  0.00           C
ATOM   1620 HD21 LEU A 113      33.600  50.710  47.540  1.00  0.00           H
ATOM   1621 HD22 LEU A 113      34.430  49.110  48.020  1.00  0.00           H
ATOM   1622 HD23 LEU A 113      35.060  50.700  48.590  1.00  0.00           H
ATOM   1623  C   LEU A 113      34.760  53.490  44.650  1.00  0.00           C
ATOM   1624  O   LEU A 113      34.980  53.770  43.480  1.00  0.00           O
ATOM   1625  N   GLU A 114      34.660  54.500  45.540  1.00  0.00           N
ATOM   1626  HN  GLU A 114      34.390  54.200  46.450  1.00  0.00           H
ATOM   1627  CA  GLU A 114      34.840  55.880  45.230  1.00  0.00           C
ATOM   1628  HA  GLU A 114      34.180  56.030  44.380  1.00  0.00           H
ATOM   1629  CB  GLU A 114      34.490  56.800  46.410  1.00  0.00           C
ATOM   1630  HB1 GLU A 114      34.800  57.850  46.230  1.00  0.00           H
ATOM   1631  HB2 GLU A 114      35.090  56.540  47.310  1.00  0.00           H
ATOM   1632  CG  GLU A 114      32.990  56.910  46.700  1.00  0.00           C
ATOM   1633  HG1 GLU A 114      32.500  55.960  46.400  1.00  0.00           H
ATOM   1634  HG2 GLU A 114      32.630  57.800  46.150  1.00  0.00           H
ATOM   1635  CD  GLU A 114      32.600  57.150  48.150  1.00  0.00           C
ATOM   1636  OE1 GLU A 114      32.000  58.200  48.490  1.00  0.00           O
ATOM   1637  OE2 GLU A 114      32.720  56.220  48.990  1.00  0.00           O
ATOM   1638  C   GLU A 114      36.190  56.230  44.700  1.00  0.00           C
ATOM   1639  O   GLU A 114      37.150  55.530  45.020  1.00  0.00           O
ATOM   1640  N   ASP A 115      36.280  57.270  43.850  1.00  0.00           N
ATOM   1641  HN  ASP A 115      35.440  57.670  43.510  1.00  0.00           H
ATOM   1642  CA  ASP A 115      37.560  57.800  43.470  1.00  0.00           C
ATOM   1643  HA  ASP A 115      38.170  57.020  43.050  1.00  0.00           H
ATOM   1644  CB  ASP A 115      37.310  58.810  42.340  1.00  0.00           C
ATOM   1645  HB1 ASP A 115      38.300  59.260  42.110  1.00  0.00           H
ATOM   1646  HB2 ASP A 115      36.630  59.660  42.540  1.00  0.00           H
ATOM   1647  CG  ASP A 115      36.770  58.080  41.110  1.00  0.00           C
ATOM   1648  OD1 ASP A 115      37.150  56.890  40.970  1.00  0.00           O
ATOM   1649  OD2 ASP A 115      36.210  58.710  40.170  1.00  0.00           O
ATOM   1650  C   ASP A 115      38.350  58.460  44.550  1.00  0.00           C
ATOM   1651  O   ASP A 115      37.840  59.190  45.380  1.00  0.00           O
ATOM   1652  N   MET A 116      39.690  58.280  44.530  1.00  0.00           N
ATOM   1653  HN  MET A 116      39.990  57.720  43.770  1.00  0.00           H
ATOM   1654  CA  MET A 116      40.700  58.970  45.270  1.00  0.00           C
ATOM   1655  HA  MET A 116      40.240  58.960  46.240  1.00  0.00           H
ATOM   1656  CB  MET A 116      42.110  58.350  45.280  1.00  0.00           C
ATOM   1657  HB1 MET A 116      42.890  59.000  45.720  1.00  0.00           H
ATOM   1658  HB2 MET A 116      42.370  58.060  44.230  1.00  0.00           H
ATOM   1659  CG  MET A 116      42.270  57.010  46.000  1.00  0.00           C
ATOM   1660  HG1 MET A 116      43.290  56.610  45.810  1.00  0.00           H
ATOM   1661  HG2 MET A 116      41.530  56.290  45.580  1.00  0.00           H
ATOM   1662  SD  MET A 116      41.920  57.160  47.780  1.00  0.00           S
ATOM   1663  CE  MET A 116      41.490  55.410  47.980  1.00  0.00           C
ATOM   1664  HE1 MET A 116      42.270  54.720  47.600  1.00  0.00           H
ATOM   1665  HE2 MET A 116      41.370  55.080  49.030  1.00  0.00           H
ATOM   1666  HE3 MET A 116      40.520  55.120  47.520  1.00  0.00           H
ATOM   1667  C   MET A 116      40.830  60.450  45.140  1.00  0.00           C
ATOM   1668  O   MET A 116      40.580  60.950  44.040  1.00  0.00           O
ATOM   1669  N   PRO A 117      41.170  61.310  46.060  1.00  0.00           N
ATOM   1670  CD  PRO A 117      41.210  60.970  47.470  1.00  0.00           C
ATOM   1671  HD1 PRO A 117      40.290  61.400  47.930  1.00  0.00           H
ATOM   1672  HD2 PRO A 117      41.290  59.890  47.710  1.00  0.00           H
ATOM   1673  CA  PRO A 117      41.680  62.630  45.810  1.00  0.00           C
ATOM   1674  HA  PRO A 117      40.890  63.260  45.440  1.00  0.00           H
ATOM   1675  CB  PRO A 117      42.060  63.120  47.210  1.00  0.00           C
ATOM   1676  HB1 PRO A 117      41.110  63.540  47.610  1.00  0.00           H
ATOM   1677  HB2 PRO A 117      42.830  63.920  47.220  1.00  0.00           H
ATOM   1678  CG  PRO A 117      42.400  61.810  47.950  1.00  0.00           C
ATOM   1679  HG1 PRO A 117      42.410  61.900  49.050  1.00  0.00           H
ATOM   1680  HG2 PRO A 117      43.420  61.530  47.610  1.00  0.00           H
ATOM   1681  C   PRO A 117      42.780  62.800  44.820  1.00  0.00           C
ATOM   1682  O   PRO A 117      43.630  61.930  44.630  1.00  0.00           O
ATOM   1683  N   VAL A 118      42.790  64.010  44.240  1.00  0.00           N
ATOM   1684  HN  VAL A 118      42.150  64.720  44.530  1.00  0.00           H
ATOM   1685  CA  VAL A 118      43.700  64.430  43.220  1.00  0.00           C
ATOM   1686  HA  VAL A 118      43.980  63.580  42.610  1.00  0.00           H
ATOM   1687  CB  VAL A 118      43.100  65.440  42.290  1.00  0.00           C
ATOM   1688  HB  VAL A 118      43.800  65.610  41.440  1.00  0.00           H
ATOM   1689  CG1 VAL A 118      41.750  64.870  41.840  1.00  0.00           C
ATOM   1690 HG11 VAL A 118      41.100  64.640  42.710  1.00  0.00           H
ATOM   1691 HG12 VAL A 118      41.220  65.620  41.210  1.00  0.00           H
ATOM   1692 HG13 VAL A 118      41.940  63.950  41.240  1.00  0.00           H
ATOM   1693  CG2 VAL A 118      42.880  66.800  42.980  1.00  0.00           C
ATOM   1694 HG21 VAL A 118      42.470  67.610  42.330  1.00  0.00           H
ATOM   1695 HG22 VAL A 118      42.110  66.740  43.770  1.00  0.00           H
ATOM   1696 HG23 VAL A 118      43.830  67.200  43.410  1.00  0.00           H
ATOM   1697  C   VAL A 118      44.890  64.940  43.950  1.00  0.00           C
ATOM   1698  O   VAL A 118      44.770  65.510  45.030  1.00  0.00           O
ATOM   1699  N   ASP A 119      46.130  64.720  43.470  1.00  0.00           N
ATOM   1700  HN  ASP A 119      46.240  64.180  42.640  1.00  0.00           H
ATOM   1701  CA  ASP A 119      47.350  65.090  44.120  1.00  0.00           C
ATOM   1702  HA  ASP A 119      47.210  64.550  45.050  1.00  0.00           H
ATOM   1703  CB  ASP A 119      48.610  64.480  43.470  1.00  0.00           C
ATOM   1704  HB1 ASP A 119      49.370  64.450  44.280  1.00  0.00           H
ATOM   1705  HB2 ASP A 119      48.930  65.150  42.650  1.00  0.00           H
ATOM   1706  CG  ASP A 119      48.360  63.090  42.910  1.00  0.00           C
ATOM   1707  OD1 ASP A 119      47.610  62.850  41.920  1.00  0.00           O
ATOM   1708  OD2 ASP A 119      48.880  62.150  43.560  1.00  0.00           O
ATOM   1709  C   ASP A 119      47.610  66.540  44.310  1.00  0.00           C
ATOM   1710  O   ASP A 119      47.310  67.280  43.370  1.00  0.00           O
ATOM   1711  N   PRO A 120      48.190  67.050  45.360  1.00  0.00           N
ATOM   1712  CD  PRO A 120      48.500  66.290  46.560  1.00  0.00           C
ATOM   1713  HD1 PRO A 120      47.920  65.350  46.730  1.00  0.00           H
ATOM   1714  HD2 PRO A 120      49.540  65.920  46.700  1.00  0.00           H
ATOM   1715  CA  PRO A 120      48.180  68.460  45.620  1.00  0.00           C
ATOM   1716  HA  PRO A 120      47.220  68.890  45.400  1.00  0.00           H
ATOM   1717  CB  PRO A 120      48.540  68.540  47.100  1.00  0.00           C
ATOM   1718  HB1 PRO A 120      47.890  69.350  47.510  1.00  0.00           H
ATOM   1719  HB2 PRO A 120      49.640  68.580  47.180  1.00  0.00           H
ATOM   1720  CG  PRO A 120      48.030  67.220  47.690  1.00  0.00           C
ATOM   1721  HG1 PRO A 120      46.920  67.140  47.780  1.00  0.00           H
ATOM   1722  HG2 PRO A 120      48.480  67.070  48.690  1.00  0.00           H
ATOM   1723  C   PRO A 120      49.090  69.270  44.750  1.00  0.00           C
ATOM   1724  O   PRO A 120      49.030  70.490  44.860  1.00  0.00           O
ATOM   1725  N   ASP A 121      49.840  68.650  43.830  1.00  0.00           N
ATOM   1726  HN  ASP A 121      49.970  67.660  43.840  1.00  0.00           H
ATOM   1727  CA  ASP A 121      50.590  69.330  42.820  1.00  0.00           C
ATOM   1728  HA  ASP A 121      51.060  70.190  43.270  1.00  0.00           H
ATOM   1729  CB  ASP A 121      51.560  68.250  42.310  1.00  0.00           C
ATOM   1730  HB1 ASP A 121      52.190  68.750  41.540  1.00  0.00           H
ATOM   1731  HB2 ASP A 121      50.990  67.380  41.920  1.00  0.00           H
ATOM   1732  CG  ASP A 121      52.420  67.740  43.450  1.00  0.00           C
ATOM   1733  OD1 ASP A 121      53.170  68.540  44.090  1.00  0.00           O
ATOM   1734  OD2 ASP A 121      52.580  66.510  43.630  1.00  0.00           O
ATOM   1735  C   ASP A 121      49.750  69.810  41.680  1.00  0.00           C
ATOM   1736  O   ASP A 121      50.180  70.700  40.940  1.00  0.00           O
ATOM   1737  N   ASN A 122      48.510  69.310  41.570  1.00  0.00           N
ATOM   1738  HN  ASN A 122      48.210  68.500  42.050  1.00  0.00           H
ATOM   1739  CA  ASN A 122      47.520  69.710  40.610  1.00  0.00           C
ATOM   1740  HA  ASN A 122      48.130  69.630  39.730  1.00  0.00           H
ATOM   1741  CB  ASN A 122      46.330  68.740  40.480  1.00  0.00           C
ATOM   1742  HB1 ASN A 122      45.630  69.170  39.740  1.00  0.00           H
ATOM   1743  HB2 ASN A 122      45.910  68.510  41.480  1.00  0.00           H
ATOM   1744  CG  ASN A 122      46.740  67.430  39.810  1.00  0.00           C
ATOM   1745  OD1 ASN A 122      46.790  67.250  38.590  1.00  0.00           O
ATOM   1746  ND2 ASN A 122      47.070  66.410  40.640  1.00  0.00           N
ATOM   1747 HD21 ASN A 122      46.960  66.590  41.620  1.00  0.00           H
ATOM   1748 HD22 ASN A 122      47.180  65.480  40.300  1.00  0.00           H
ATOM   1749  C   ASN A 122      47.110  71.120  40.820  1.00  0.00           C
ATOM   1750  O   ASN A 122      46.910  71.630  41.920  1.00  0.00           O
ATOM   1751  N   GLU A 123      46.780  71.850  39.730  1.00  0.00           N
ATOM   1752  HN  GLU A 123      46.890  71.470  38.820  1.00  0.00           H
ATOM   1753  CA  GLU A 123      46.120  73.120  39.770  1.00  0.00           C
ATOM   1754  HA  GLU A 123      46.810  73.670  40.400  1.00  0.00           H
ATOM   1755  CB  GLU A 123      46.030  73.770  38.380  1.00  0.00           C
ATOM   1756  HB1 GLU A 123      45.580  73.020  37.700  1.00  0.00           H
ATOM   1757  HB2 GLU A 123      47.040  74.050  38.000  1.00  0.00           H
ATOM   1758  CG  GLU A 123      45.210  75.060  38.300  1.00  0.00           C
ATOM   1759  HG1 GLU A 123      45.470  75.730  39.140  1.00  0.00           H
ATOM   1760  HG2 GLU A 123      44.110  74.980  38.430  1.00  0.00           H
ATOM   1761  CD  GLU A 123      45.330  75.780  36.970  1.00  0.00           C
ATOM   1762  OE1 GLU A 123      45.830  76.920  36.840  1.00  0.00           O
ATOM   1763  OE2 GLU A 123      44.820  75.220  35.950  1.00  0.00           O
ATOM   1764  C   GLU A 123      44.780  73.130  40.440  1.00  0.00           C
ATOM   1765  O   GLU A 123      44.450  74.010  41.220  1.00  0.00           O
ATOM   1766  N   ALA A 124      43.930  72.120  40.170  1.00  0.00           N
ATOM   1767  HN  ALA A 124      44.230  71.420  39.530  1.00  0.00           H
ATOM   1768  CA  ALA A 124      42.620  72.020  40.740  1.00  0.00           C
ATOM   1769  HA  ALA A 124      42.100  72.960  40.730  1.00  0.00           H
ATOM   1770  CB  ALA A 124      41.900  70.950  39.890  1.00  0.00           C
ATOM   1771  HB1 ALA A 124      40.860  70.830  40.260  1.00  0.00           H
ATOM   1772  HB2 ALA A 124      41.830  71.290  38.840  1.00  0.00           H
ATOM   1773  HB3 ALA A 124      42.430  69.980  39.980  1.00  0.00           H
ATOM   1774  C   ALA A 124      42.500  71.740  42.200  1.00  0.00           C
ATOM   1775  O   ALA A 124      41.420  71.430  42.710  1.00  0.00           O
ATOM   1776  N   TYR A 125      43.620  71.780  42.950  1.00  0.00           N
ATOM   1777  HN  TYR A 125      44.510  71.900  42.530  1.00  0.00           H
ATOM   1778  CA  TYR A 125      43.670  71.480  44.350  1.00  0.00           C
ATOM   1779  HA  TYR A 125      43.010  70.650  44.560  1.00  0.00           H
ATOM   1780  CB  TYR A 125      45.100  71.000  44.670  1.00  0.00           C
ATOM   1781  HB1 TYR A 125      45.810  71.810  44.430  1.00  0.00           H
ATOM   1782  HB2 TYR A 125      45.280  70.060  44.100  1.00  0.00           H
ATOM   1783  CG  TYR A 125      45.410  70.700  46.100  1.00  0.00           C
ATOM   1784  CD1 TYR A 125      44.760  69.610  46.640  1.00  0.00           C
ATOM   1785  HD1 TYR A 125      44.220  69.020  45.910  1.00  0.00           H
ATOM   1786  CE1 TYR A 125      44.880  69.280  47.970  1.00  0.00           C
ATOM   1787  HE1 TYR A 125      44.320  68.470  48.400  1.00  0.00           H
ATOM   1788  CZ  TYR A 125      45.670  70.090  48.760  1.00  0.00           C
ATOM   1789  OH  TYR A 125      45.810  69.910  50.150  1.00  0.00           O
ATOM   1790  HH  TYR A 125      45.090  69.340  50.440  1.00  0.00           H
ATOM   1791  CD2 TYR A 125      46.240  71.420  46.920  1.00  0.00           C
ATOM   1792  HD2 TYR A 125      46.700  72.350  46.610  1.00  0.00           H
ATOM   1793  CE2 TYR A 125      46.420  71.120  48.250  1.00  0.00           C
ATOM   1794  HE2 TYR A 125      47.080  71.730  48.850  1.00  0.00           H
ATOM   1795  C   TYR A 125      43.170  72.650  45.120  1.00  0.00           C
ATOM   1796  O   TYR A 125      43.480  73.800  44.820  1.00  0.00           O
ATOM   1797  N   GLU A 126      42.450  72.480  46.240  1.00  0.00           N
ATOM   1798  HN  GLU A 126      42.270  71.590  46.660  1.00  0.00           H
ATOM   1799  CA  GLU A 126      42.170  73.580  47.110  1.00  0.00           C
ATOM   1800  HA  GLU A 126      42.940  74.330  47.000  1.00  0.00           H
ATOM   1801  CB  GLU A 126      40.900  74.390  46.830  1.00  0.00           C
ATOM   1802  HB1 GLU A 126      40.040  73.680  46.840  1.00  0.00           H
ATOM   1803  HB2 GLU A 126      41.000  74.840  45.820  1.00  0.00           H
ATOM   1804  CG  GLU A 126      40.390  75.490  47.760  1.00  0.00           C
ATOM   1805  HG1 GLU A 126      41.180  76.250  47.970  1.00  0.00           H
ATOM   1806  HG2 GLU A 126      40.110  74.970  48.700  1.00  0.00           H
ATOM   1807  CD  GLU A 126      39.220  76.210  47.100  1.00  0.00           C
ATOM   1808  OE1 GLU A 126      38.110  75.630  47.040  1.00  0.00           O
ATOM   1809  OE2 GLU A 126      39.490  77.350  46.620  1.00  0.00           O
ATOM   1810  C   GLU A 126      42.360  73.240  48.550  1.00  0.00           C
ATOM   1811  O   GLU A 126      41.830  72.250  49.060  1.00  0.00           O
ATOM   1812  N   MET A 127      43.100  74.090  49.280  1.00  0.00           N
ATOM   1813  HN  MET A 127      43.420  74.900  48.800  1.00  0.00           H
ATOM   1814  CA  MET A 127      43.230  74.230  50.700  1.00  0.00           C
ATOM   1815  HA  MET A 127      44.050  73.610  51.050  1.00  0.00           H
ATOM   1816  CB  MET A 127      43.800  75.590  51.120  1.00  0.00           C
ATOM   1817  HB1 MET A 127      43.990  75.570  52.210  1.00  0.00           H
ATOM   1818  HB2 MET A 127      43.130  76.430  50.840  1.00  0.00           H
ATOM   1819  CG  MET A 127      45.090  75.900  50.370  1.00  0.00           C
ATOM   1820  HG1 MET A 127      45.680  74.950  50.340  1.00  0.00           H
ATOM   1821  HG2 MET A 127      45.670  76.610  51.000  1.00  0.00           H
ATOM   1822  SD  MET A 127      45.000  76.720  48.750  1.00  0.00           S
ATOM   1823  CE  MET A 127      46.790  76.610  48.450  1.00  0.00           C
ATOM   1824  HE1 MET A 127      47.150  76.980  47.470  1.00  0.00           H
ATOM   1825  HE2 MET A 127      47.300  77.240  49.200  1.00  0.00           H
ATOM   1826  HE3 MET A 127      47.280  75.630  48.620  1.00  0.00           H
ATOM   1827  C   MET A 127      42.160  73.780  51.640  1.00  0.00           C
ATOM   1828  O   MET A 127      41.020  74.210  51.450  1.00  0.00           O
ATOM   1829  N   PRO A 128      42.310  73.000  52.670  1.00  0.00           N
ATOM   1830  CD  PRO A 128      43.520  72.230  52.920  1.00  0.00           C
ATOM   1831  HD1 PRO A 128      44.020  71.840  52.010  1.00  0.00           H
ATOM   1832  HD2 PRO A 128      44.240  73.000  53.250  1.00  0.00           H
ATOM   1833  CA  PRO A 128      41.260  72.590  53.560  1.00  0.00           C
ATOM   1834  HA  PRO A 128      40.550  71.970  53.030  1.00  0.00           H
ATOM   1835  CB  PRO A 128      42.000  71.900  54.700  1.00  0.00           C
ATOM   1836  HB1 PRO A 128      41.320  71.210  55.240  1.00  0.00           H
ATOM   1837  HB2 PRO A 128      42.400  72.560  55.500  1.00  0.00           H
ATOM   1838  CG  PRO A 128      43.170  71.190  54.000  1.00  0.00           C
ATOM   1839  HG1 PRO A 128      42.940  70.180  53.590  1.00  0.00           H
ATOM   1840  HG2 PRO A 128      44.050  71.020  54.660  1.00  0.00           H
ATOM   1841  C   PRO A 128      40.530  73.700  54.230  1.00  0.00           C
ATOM   1842  O   PRO A 128      41.090  74.760  54.520  1.00  0.00           O
ATOM   1843  N   SER A 129      39.230  73.530  54.530  1.00  0.00           N
ATOM   1844  HN  SER A 129      38.890  72.660  54.190  1.00  0.00           H
ATOM   1845  CA  SER A 129      38.360  74.350  55.310  1.00  0.00           C
ATOM   1846  HA  SER A 129      38.550  75.350  54.960  1.00  0.00           H
ATOM   1847  CB  SER A 129      36.920  74.000  54.890  1.00  0.00           C
ATOM   1848  HB1 SER A 129      36.190  74.640  55.420  1.00  0.00           H
ATOM   1849  HB2 SER A 129      36.660  72.940  55.090  1.00  0.00           H
ATOM   1850  OG  SER A 129      36.700  74.330  53.520  1.00  0.00           O
ATOM   1851  HG1 SER A 129      37.050  75.220  53.570  1.00  0.00           H
ATOM   1852  C   SER A 129      38.630  74.360  56.780  1.00  0.00           C
ATOM   1853  O   SER A 129      38.250  75.290  57.490  1.00  0.00           O
ATOM   1854  N   GLU A 130      39.280  73.310  57.310  1.00  0.00           N
ATOM   1855  HN  GLU A 130      39.670  72.680  56.650  1.00  0.00           H
ATOM   1856  CA  GLU A 130      39.520  73.220  58.720  1.00  0.00           C
ATOM   1857  HA  GLU A 130      39.100  74.050  59.260  1.00  0.00           H
ATOM   1858  CB  GLU A 130      38.820  71.950  59.220  1.00  0.00           C
ATOM   1859  HB1 GLU A 130      38.990  71.760  60.300  1.00  0.00           H
ATOM   1860  HB2 GLU A 130      39.170  70.970  58.810  1.00  0.00           H
ATOM   1861  CG  GLU A 130      37.310  72.040  58.970  1.00  0.00           C
ATOM   1862  HG1 GLU A 130      37.040  72.110  57.900  1.00  0.00           H
ATOM   1863  HG2 GLU A 130      37.040  73.030  59.400  1.00  0.00           H
ATOM   1864  CD  GLU A 130      36.490  70.860  59.470  1.00  0.00           C
ATOM   1865  OE1 GLU A 130      36.350  69.860  58.710  1.00  0.00           O
ATOM   1866  OE2 GLU A 130      35.910  71.000  60.580  1.00  0.00           O
ATOM   1867  C   GLU A 130      40.980  73.120  59.050  1.00  0.00           C
ATOM   1868  O   GLU A 130      41.830  72.980  58.170  1.00  0.00           O
ATOM   1869  N   GLU A 131      41.390  73.320  60.310  1.00  0.00           N
ATOM   1870  HN  GLU A 131      40.650  73.590  60.920  1.00  0.00           H
ATOM   1871  CA  GLU A 131      42.710  73.440  60.850  1.00  0.00           C
ATOM   1872  HA  GLU A 131      43.280  74.270  60.470  1.00  0.00           H
ATOM   1873  CB  GLU A 131      42.500  73.720  62.350  1.00  0.00           C
ATOM   1874  HB1 GLU A 131      42.430  72.740  62.860  1.00  0.00           H
ATOM   1875  HB2 GLU A 131      41.560  74.300  62.500  1.00  0.00           H
ATOM   1876  CG  GLU A 131      43.540  74.640  63.000  1.00  0.00           C
ATOM   1877  HG1 GLU A 131      43.240  74.900  64.040  1.00  0.00           H
ATOM   1878  HG2 GLU A 131      43.500  75.580  62.420  1.00  0.00           H
ATOM   1879  CD  GLU A 131      44.890  73.940  63.060  1.00  0.00           C
ATOM   1880  OE1 GLU A 131      45.790  74.310  62.250  1.00  0.00           O
ATOM   1881  OE2 GLU A 131      45.190  72.930  63.740  1.00  0.00           O
ATOM   1882  C   GLU A 131      43.510  72.200  60.630  1.00  0.00           C
ATOM   1883  O   GLU A 131      44.610  72.230  60.080  1.00  0.00           O
ATOM   1884  N   GLY A 132      42.870  71.050  60.920  1.00  0.00           N
ATOM   1885  HN  GLY A 132      41.900  71.130  61.120  1.00  0.00           H
ATOM   1886  CA  GLY A 132      43.470  69.760  60.710  1.00  0.00           C
ATOM   1887  HA1 GLY A 132      43.030  69.460  59.770  1.00  0.00           H
ATOM   1888  HA2 GLY A 132      44.540  69.780  60.570  1.00  0.00           H
ATOM   1889  C   GLY A 132      43.090  68.840  61.820  1.00  0.00           C
ATOM   1890  O   GLY A 132      42.310  69.170  62.710  1.00  0.00           O
ATOM   1891  N   TYR A 133      43.650  67.620  61.710  1.00  0.00           N
ATOM   1892  HN  TYR A 133      44.450  67.580  61.120  1.00  0.00           H
ATOM   1893  CA  TYR A 133      43.430  66.480  62.550  1.00  0.00           C
ATOM   1894  HA  TYR A 133      42.360  66.410  62.440  1.00  0.00           H
ATOM   1895  CB  TYR A 133      44.180  65.230  62.070  1.00  0.00           C
ATOM   1896  HB1 TYR A 133      45.230  65.440  62.360  1.00  0.00           H
ATOM   1897  HB2 TYR A 133      44.070  65.010  60.990  1.00  0.00           H
ATOM   1898  CG  TYR A 133      43.850  63.960  62.780  1.00  0.00           C
ATOM   1899  CD1 TYR A 133      44.590  63.590  63.870  1.00  0.00           C
ATOM   1900  HD1 TYR A 133      45.470  64.140  64.160  1.00  0.00           H
ATOM   1901  CE1 TYR A 133      44.190  62.500  64.610  1.00  0.00           C
ATOM   1902  HE1 TYR A 133      44.640  62.150  65.520  1.00  0.00           H
ATOM   1903  CZ  TYR A 133      43.160  61.690  64.180  1.00  0.00           C
ATOM   1904  OH  TYR A 133      42.770  60.480  64.780  1.00  0.00           O
ATOM   1905  HH  TYR A 133      43.290  60.460  65.580  1.00  0.00           H
ATOM   1906  CD2 TYR A 133      42.740  63.220  62.430  1.00  0.00           C
ATOM   1907  HD2 TYR A 133      42.220  63.500  61.520  1.00  0.00           H
ATOM   1908  CE2 TYR A 133      42.470  62.010  63.040  1.00  0.00           C
ATOM   1909  HE2 TYR A 133      41.680  61.400  62.620  1.00  0.00           H
ATOM   1910  C   TYR A 133      43.630  66.660  64.010  1.00  0.00           C
ATOM   1911  O   TYR A 133      44.780  66.810  64.430  1.00  0.00           O
ATOM   1912  N   GLN A 134      42.540  66.760  64.800  1.00  0.00           N
ATOM   1913  HN  GLN A 134      41.600  66.750  64.460  1.00  0.00           H
ATOM   1914  CA  GLN A 134      42.580  66.530  66.210  1.00  0.00           C
ATOM   1915  HA  GLN A 134      43.320  67.240  66.570  1.00  0.00           H
ATOM   1916  CB  GLN A 134      41.260  67.100  66.740  1.00  0.00           C
ATOM   1917  HB1 GLN A 134      40.470  66.680  66.080  1.00  0.00           H
ATOM   1918  HB2 GLN A 134      41.160  68.190  66.520  1.00  0.00           H
ATOM   1919  CG  GLN A 134      40.950  66.720  68.190  1.00  0.00           C
ATOM   1920  HG1 GLN A 134      41.810  67.130  68.770  1.00  0.00           H
ATOM   1921  HG2 GLN A 134      40.890  65.620  68.390  1.00  0.00           H
ATOM   1922  CD  GLN A 134      39.550  67.190  68.550  1.00  0.00           C
ATOM   1923  OE1 GLN A 134      38.720  67.520  67.700  1.00  0.00           O
ATOM   1924  NE2 GLN A 134      39.300  67.240  69.880  1.00  0.00           N
ATOM   1925 HE21 GLN A 134      40.100  67.360  70.470  1.00  0.00           H
ATOM   1926 HE22 GLN A 134      38.380  67.490  70.190  1.00  0.00           H
ATOM   1927  C   GLN A 134      42.880  65.180  66.760  1.00  0.00           C
ATOM   1928  O   GLN A 134      42.410  64.150  66.290  1.00  0.00           O
ATOM   1929  N   ASP A 135      43.680  65.250  67.840  1.00  0.00           N
ATOM   1930  HN  ASP A 135      44.140  66.070  68.170  1.00  0.00           H
ATOM   1931  CA  ASP A 135      44.100  64.090  68.560  1.00  0.00           C
ATOM   1932  HA  ASP A 135      44.130  63.200  67.940  1.00  0.00           H
ATOM   1933  CB  ASP A 135      45.550  64.280  69.050  1.00  0.00           C
ATOM   1934  HB1 ASP A 135      46.230  64.130  68.190  1.00  0.00           H
ATOM   1935  HB2 ASP A 135      45.860  63.550  69.830  1.00  0.00           H
ATOM   1936  CG  ASP A 135      45.920  65.660  69.560  1.00  0.00           C
ATOM   1937  OD1 ASP A 135      47.100  65.940  69.890  1.00  0.00           O
ATOM   1938  OD2 ASP A 135      45.000  66.510  69.730  1.00  0.00           O
ATOM   1939  C   ASP A 135      43.280  63.850  69.780  1.00  0.00           C
ATOM   1940  O   ASP A 135      42.770  62.760  69.980  1.00  0.00           O
ATOM   1941  N   TYR A 136      43.000  64.850  70.630  1.00  0.00           N
ATOM   1942  HN  TYR A 136      43.440  65.740  70.510  1.00  0.00           H
ATOM   1943  CA  TYR A 136      42.250  64.520  71.810  1.00  0.00           C
ATOM   1944  HA  TYR A 136      41.490  63.760  71.690  1.00  0.00           H
ATOM   1945  CB  TYR A 136      42.990  64.160  73.100  1.00  0.00           C
ATOM   1946  HB1 TYR A 136      43.430  63.150  72.990  1.00  0.00           H
ATOM   1947  HB2 TYR A 136      42.280  64.070  73.950  1.00  0.00           H
ATOM   1948  CG  TYR A 136      44.160  65.070  73.300  1.00  0.00           C
ATOM   1949  CD1 TYR A 136      45.410  64.780  72.830  1.00  0.00           C
ATOM   1950  HD1 TYR A 136      45.400  63.920  72.170  1.00  0.00           H
ATOM   1951  CE1 TYR A 136      46.530  65.440  73.270  1.00  0.00           C
ATOM   1952  HE1 TYR A 136      47.520  65.160  72.930  1.00  0.00           H
ATOM   1953  CZ  TYR A 136      46.380  66.500  74.130  1.00  0.00           C
ATOM   1954  OH  TYR A 136      47.420  67.090  74.870  1.00  0.00           O
ATOM   1955  HH  TYR A 136      47.620  67.860  74.330  1.00  0.00           H
ATOM   1956  CD2 TYR A 136      43.990  66.140  74.150  1.00  0.00           C
ATOM   1957  HD2 TYR A 136      42.990  66.400  74.470  1.00  0.00           H
ATOM   1958  CE2 TYR A 136      45.110  66.860  74.510  1.00  0.00           C
ATOM   1959  HE2 TYR A 136      45.110  67.710  75.180  1.00  0.00           H
ATOM   1960  C   TYR A 136      41.410  65.700  72.160  1.00  0.00           C
ATOM   1961  O   TYR A 136      41.600  66.860  71.810  1.00  0.00           O
ATOM   1962  N   GLU A 137      40.260  65.400  72.810  1.00  0.00           N
ATOM   1963  HN  GLU A 137      39.970  64.480  73.050  1.00  0.00           H
ATOM   1964  CA  GLU A 137      39.300  66.310  73.340  1.00  0.00           C
ATOM   1965  HA  GLU A 137      39.100  67.030  72.560  1.00  0.00           H
ATOM   1966  CB  GLU A 137      38.070  65.460  73.700  1.00  0.00           C
ATOM   1967  HB1 GLU A 137      37.360  65.970  74.380  1.00  0.00           H
ATOM   1968  HB2 GLU A 137      38.500  64.710  74.400  1.00  0.00           H
ATOM   1969  CG  GLU A 137      37.330  64.790  72.550  1.00  0.00           C
ATOM   1970  HG1 GLU A 137      36.830  63.860  72.900  1.00  0.00           H
ATOM   1971  HG2 GLU A 137      38.100  64.330  71.890  1.00  0.00           H
ATOM   1972  CD  GLU A 137      36.260  65.610  71.840  1.00  0.00           C
ATOM   1973  OE1 GLU A 137      36.040  66.800  72.190  1.00  0.00           O
ATOM   1974  OE2 GLU A 137      35.520  65.070  70.980  1.00  0.00           O
ATOM   1975  C   GLU A 137      39.750  67.030  74.570  1.00  0.00           C
ATOM   1976  O   GLU A 137      40.560  66.470  75.310  1.00  0.00           O
ATOM   1977  N   PRO A 138      39.380  68.260  74.770  1.00  0.00           N
ATOM   1978  CD  PRO A 138      38.550  69.000  73.830  1.00  0.00           C
ATOM   1979  HD1 PRO A 138      39.110  69.180  72.890  1.00  0.00           H
ATOM   1980  HD2 PRO A 138      37.650  68.410  73.560  1.00  0.00           H
ATOM   1981  CA  PRO A 138      39.940  69.050  75.830  1.00  0.00           C
ATOM   1982  HA  PRO A 138      41.010  68.930  75.790  1.00  0.00           H
ATOM   1983  CB  PRO A 138      39.700  70.500  75.420  1.00  0.00           C
ATOM   1984  HB1 PRO A 138      40.580  70.720  74.780  1.00  0.00           H
ATOM   1985  HB2 PRO A 138      39.500  71.320  76.150  1.00  0.00           H
ATOM   1986  CG  PRO A 138      38.440  70.350  74.550  1.00  0.00           C
ATOM   1987  HG1 PRO A 138      38.290  71.160  73.810  1.00  0.00           H
ATOM   1988  HG2 PRO A 138      37.560  70.450  75.230  1.00  0.00           H
ATOM   1989  C   PRO A 138      39.500  68.740  77.210  1.00  0.00           C
ATOM   1990  O   PRO A 138      39.760  69.580  78.070  1.00  0.00           O
ATOM   1991  N   GLU A 139      38.940  67.540  77.480  1.00  0.00           N
ATOM   1992  HN  GLU A 139      38.770  66.980  76.680  1.00  0.00           H
ATOM   1993  CA  GLU A 139      38.590  66.980  78.750  1.00  0.00           C
ATOM   1994  HA  GLU A 139      38.080  67.750  79.320  1.00  0.00           H
ATOM   1995  CB  GLU A 139      37.630  65.800  78.520  1.00  0.00           C
ATOM   1996  HB1 GLU A 139      37.990  64.880  78.020  1.00  0.00           H
ATOM   1997  HB2 GLU A 139      36.910  66.110  77.740  1.00  0.00           H
ATOM   1998  CG  GLU A 139      36.870  65.360  79.780  1.00  0.00           C
ATOM   1999  HG1 GLU A 139      36.420  66.180  80.370  1.00  0.00           H
ATOM   2000  HG2 GLU A 139      37.570  64.800  80.440  1.00  0.00           H
ATOM   2001  CD  GLU A 139      35.740  64.420  79.400  1.00  0.00           C
ATOM   2002  OE1 GLU A 139      36.050  63.240  79.070  1.00  0.00           O
ATOM   2003  OE2 GLU A 139      34.570  64.850  79.510  1.00  0.00           O
ATOM   2004  C   GLU A 139      39.800  66.530  79.480  1.00  0.00           C
ATOM   2005  O   GLU A 139      39.930  66.450  80.700  1.00  0.00           O
ATOM   2006  N   ALA A 140      40.900  66.270  78.750  1.00  0.00           N
ATOM   2007  HN  ALA A 140      40.850  66.540  77.790  1.00  0.00           H
ATOM   2008  CA  ALA A 140      42.130  65.750  79.250  1.00  0.00           C
ATOM   2009  HA  ALA A 140      41.840  65.160  80.110  1.00  0.00           H
ATOM   2010  CB  ALA A 140      42.850  65.030  78.100  1.00  0.00           C
ATOM   2011  HB1 ALA A 140      43.950  64.920  78.170  1.00  0.00           H
ATOM   2012  HB2 ALA A 140      42.380  64.030  78.050  1.00  0.00           H
ATOM   2013  HB3 ALA A 140      42.530  65.540  77.170  1.00  0.00           H
ATOM   2014  C   ALA A 140      42.920  66.900  79.870  1.00  0.00           C
ATOM   2015  OT1 ALA A 140      43.300  67.840  79.120  1.00  0.00           O
ATOM   2016  OT2 ALA A 140      43.040  66.980  81.120  1.00  0.00           O
ATOM   2017  N   MET B   1      82.720  83.730  26.190  1.00  0.00           N
ATOM   2018  H1  MET B   1      82.310  83.050  25.530  1.00  0.00           H
ATOM   2019  H2  MET B   1      82.180  84.620  26.110  1.00  0.00           H
ATOM   2020  H3  MET B   1      83.720  83.930  25.960  1.00  0.00           H
ATOM   2021  CA  MET B   1      82.750  83.420  27.630  1.00  0.00           C
ATOM   2022  HA  MET B   1      83.550  84.020  28.050  1.00  0.00           H
ATOM   2023  CB  MET B   1      81.360  83.640  28.260  1.00  0.00           C
ATOM   2024  HB1 MET B   1      80.550  83.220  27.630  1.00  0.00           H
ATOM   2025  HB2 MET B   1      81.160  84.730  28.340  1.00  0.00           H
ATOM   2026  CG  MET B   1      81.100  83.080  29.660  1.00  0.00           C
ATOM   2027  HG1 MET B   1      81.120  81.980  29.500  1.00  0.00           H
ATOM   2028  HG2 MET B   1      80.060  83.300  29.990  1.00  0.00           H
ATOM   2029  SD  MET B   1      82.240  83.640  30.960  1.00  0.00           S
ATOM   2030  CE  MET B   1      81.530  82.850  32.430  1.00  0.00           C
ATOM   2031  HE1 MET B   1      80.440  82.690  32.310  1.00  0.00           H
ATOM   2032  HE2 MET B   1      82.060  81.880  32.600  1.00  0.00           H
ATOM   2033  HE3 MET B   1      81.690  83.490  33.320  1.00  0.00           H
ATOM   2034  C   MET B   1      83.180  82.010  27.810  1.00  0.00           C
ATOM   2035  O   MET B   1      82.700  81.040  27.210  1.00  0.00           O
ATOM   2036  N   ASP B   2      84.250  81.790  28.600  1.00  0.00           N
ATOM   2037  HN  ASP B   2      84.680  82.440  29.200  1.00  0.00           H
ATOM   2038  CA  ASP B   2      84.720  80.460  28.840  1.00  0.00           C
ATOM   2039  HA  ASP B   2      84.810  80.060  27.850  1.00  0.00           H
ATOM   2040  CB  ASP B   2      86.040  80.540  29.640  1.00  0.00           C
ATOM   2041  HB1 ASP B   2      86.390  79.560  30.010  1.00  0.00           H
ATOM   2042  HB2 ASP B   2      85.770  81.260  30.440  1.00  0.00           H
ATOM   2043  CG  ASP B   2      87.030  81.200  28.690  1.00  0.00           C
ATOM   2044  OD1 ASP B   2      87.450  80.550  27.700  1.00  0.00           O
ATOM   2045  OD2 ASP B   2      87.510  82.340  28.930  1.00  0.00           O
ATOM   2046  C   ASP B   2      83.800  79.670  29.710  1.00  0.00           C
ATOM   2047  O   ASP B   2      83.020  80.110  30.550  1.00  0.00           O
ATOM   2048  N   VAL B   3      83.900  78.330  29.610  1.00  0.00           N
ATOM   2049  HN  VAL B   3      84.450  77.910  28.900  1.00  0.00           H
ATOM   2050  CA  VAL B   3      83.380  77.350  30.510  1.00  0.00           C
ATOM   2051  HA  VAL B   3      82.330  77.530  30.670  1.00  0.00           H
ATOM   2052  CB  VAL B   3      83.400  75.960  29.960  1.00  0.00           C
ATOM   2053  HB  VAL B   3      83.080  75.260  30.770  1.00  0.00           H
ATOM   2054  CG1 VAL B   3      82.460  75.800  28.750  1.00  0.00           C
ATOM   2055 HG11 VAL B   3      82.390  74.720  28.500  1.00  0.00           H
ATOM   2056 HG12 VAL B   3      81.470  76.060  29.170  1.00  0.00           H
ATOM   2057 HG13 VAL B   3      82.750  76.420  27.870  1.00  0.00           H
ATOM   2058  CG2 VAL B   3      84.830  75.740  29.440  1.00  0.00           C
ATOM   2059 HG21 VAL B   3      84.890  76.070  28.380  1.00  0.00           H
ATOM   2060 HG22 VAL B   3      85.620  76.260  30.030  1.00  0.00           H
ATOM   2061 HG23 VAL B   3      85.040  74.660  29.530  1.00  0.00           H
ATOM   2062  C   VAL B   3      84.030  77.340  31.850  1.00  0.00           C
ATOM   2063  O   VAL B   3      85.210  77.620  32.060  1.00  0.00           O
ATOM   2064  N   PHE B   4      83.250  76.850  32.840  1.00  0.00           N
ATOM   2065  HN  PHE B   4      82.280  76.720  32.670  1.00  0.00           H
ATOM   2066  CA  PHE B   4      83.750  76.460  34.120  1.00  0.00           C
ATOM   2067  HA  PHE B   4      84.410  77.240  34.480  1.00  0.00           H
ATOM   2068  CB  PHE B   4      82.620  76.390  35.170  1.00  0.00           C
ATOM   2069  HB1 PHE B   4      81.880  75.660  34.790  1.00  0.00           H
ATOM   2070  HB2 PHE B   4      82.160  77.400  35.070  1.00  0.00           H
ATOM   2071  CG  PHE B   4      83.060  76.010  36.540  1.00  0.00           C
ATOM   2072  CD1 PHE B   4      82.720  74.820  37.140  1.00  0.00           C
ATOM   2073  HD1 PHE B   4      81.990  74.150  36.710  1.00  0.00           H
ATOM   2074  CE1 PHE B   4      83.170  74.420  38.380  1.00  0.00           C
ATOM   2075  HE1 PHE B   4      82.910  73.480  38.850  1.00  0.00           H
ATOM   2076  CZ  PHE B   4      83.960  75.340  39.030  1.00  0.00           C
ATOM   2077  HZ  PHE B   4      84.150  75.110  40.070  1.00  0.00           H
ATOM   2078  CD2 PHE B   4      83.790  76.930  37.250  1.00  0.00           C
ATOM   2079  HD2 PHE B   4      84.010  77.920  36.880  1.00  0.00           H
ATOM   2080  CE2 PHE B   4      84.210  76.580  38.520  1.00  0.00           C
ATOM   2081  HE2 PHE B   4      84.770  77.330  39.060  1.00  0.00           H
ATOM   2082  C   PHE B   4      84.600  75.240  34.050  1.00  0.00           C
ATOM   2083  O   PHE B   4      85.550  75.100  34.820  1.00  0.00           O
ATOM   2084  N   MET B   5      84.240  74.240  33.230  1.00  0.00           N
ATOM   2085  HN  MET B   5      83.410  74.340  32.680  1.00  0.00           H
ATOM   2086  CA  MET B   5      85.100  73.140  32.940  1.00  0.00           C
ATOM   2087  HA  MET B   5      86.140  73.380  33.100  1.00  0.00           H
ATOM   2088  CB  MET B   5      84.700  71.870  33.720  1.00  0.00           C
ATOM   2089  HB1 MET B   5      85.160  70.950  33.310  1.00  0.00           H
ATOM   2090  HB2 MET B   5      83.630  71.700  33.500  1.00  0.00           H
ATOM   2091  CG  MET B   5      84.980  71.940  35.220  1.00  0.00           C
ATOM   2092  HG1 MET B   5      84.620  71.020  35.740  1.00  0.00           H
ATOM   2093  HG2 MET B   5      84.460  72.840  35.630  1.00  0.00           H
ATOM   2094  SD  MET B   5      86.770  71.970  35.550  1.00  0.00           S
ATOM   2095  CE  MET B   5      86.650  72.520  37.270  1.00  0.00           C
ATOM   2096  HE1 MET B   5      85.980  71.910  37.930  1.00  0.00           H
ATOM   2097  HE2 MET B   5      87.670  72.380  37.690  1.00  0.00           H
ATOM   2098  HE3 MET B   5      86.530  73.620  37.370  1.00  0.00           H
ATOM   2099  C   MET B   5      84.970  72.770  31.500  1.00  0.00           C
ATOM   2100  O   MET B   5      83.890  72.920  30.920  1.00  0.00           O
ATOM   2101  N   LYS B   6      86.060  72.190  30.970  1.00  0.00           N
ATOM   2102  HN  LYS B   6      86.930  72.190  31.450  1.00  0.00           H
ATOM   2103  CA  LYS B   6      86.110  71.720  29.620  1.00  0.00           C
ATOM   2104  HA  LYS B   6      85.700  72.490  28.990  1.00  0.00           H
ATOM   2105  CB  LYS B   6      87.570  71.500  29.180  1.00  0.00           C
ATOM   2106  HB1 LYS B   6      87.990  70.560  29.590  1.00  0.00           H
ATOM   2107  HB2 LYS B   6      88.220  72.350  29.480  1.00  0.00           H
ATOM   2108  CG  LYS B   6      87.790  71.500  27.660  1.00  0.00           C
ATOM   2109  HG1 LYS B   6      87.880  72.570  27.350  1.00  0.00           H
ATOM   2110  HG2 LYS B   6      86.900  71.100  27.140  1.00  0.00           H
ATOM   2111  CD  LYS B   6      89.160  70.950  27.260  1.00  0.00           C
ATOM   2112  HD1 LYS B   6      89.590  71.620  26.490  1.00  0.00           H
ATOM   2113  HD2 LYS B   6      89.780  71.030  28.180  1.00  0.00           H
ATOM   2114  CE  LYS B   6      89.040  69.500  26.780  1.00  0.00           C
ATOM   2115  HE1 LYS B   6      90.070  69.090  26.710  1.00  0.00           H
ATOM   2116  HE2 LYS B   6      88.600  69.390  25.770  1.00  0.00           H
ATOM   2117  NZ  LYS B   6      88.270  68.650  27.720  1.00  0.00           N
ATOM   2118  HZ1 LYS B   6      87.300  69.010  27.790  1.00  0.00           H
ATOM   2119  HZ2 LYS B   6      88.190  67.660  27.410  1.00  0.00           H
ATOM   2120  HZ3 LYS B   6      88.730  68.690  28.650  1.00  0.00           H
ATOM   2121  C   LYS B   6      85.380  70.430  29.420  1.00  0.00           C
ATOM   2122  O   LYS B   6      85.920  69.370  29.100  1.00  0.00           O
ATOM   2123  N   GLY B   7      84.050  70.580  29.520  1.00  0.00           N
ATOM   2124  HN  GLY B   7      83.820  71.530  29.690  1.00  0.00           H
ATOM   2125  CA  GLY B   7      83.160  69.470  29.420  1.00  0.00           C
ATOM   2126  HA1 GLY B   7      82.220  69.840  29.050  1.00  0.00           H
ATOM   2127  HA2 GLY B   7      83.660  68.770  28.770  1.00  0.00           H
ATOM   2128  C   GLY B   7      82.760  68.910  30.750  1.00  0.00           C
ATOM   2129  O   GLY B   7      83.560  68.710  31.660  1.00  0.00           O
ATOM   2130  N   LEU B   8      81.470  68.600  30.900  1.00  0.00           N
ATOM   2131  HN  LEU B   8      80.840  68.670  30.130  1.00  0.00           H
ATOM   2132  CA  LEU B   8      80.970  67.990  32.090  1.00  0.00           C
ATOM   2133  HA  LEU B   8      81.730  67.460  32.650  1.00  0.00           H
ATOM   2134  CB  LEU B   8      80.240  69.050  32.930  1.00  0.00           C
ATOM   2135  HB1 LEU B   8      79.410  68.700  33.580  1.00  0.00           H
ATOM   2136  HB2 LEU B   8      79.690  69.690  32.200  1.00  0.00           H
ATOM   2137  CG  LEU B   8      81.200  69.950  33.730  1.00  0.00           C
ATOM   2138  HG  LEU B   8      82.020  70.380  33.120  1.00  0.00           H
ATOM   2139  CD1 LEU B   8      80.390  71.180  34.170  1.00  0.00           C
ATOM   2140 HD11 LEU B   8      81.070  71.910  34.650  1.00  0.00           H
ATOM   2141 HD12 LEU B   8      79.960  71.750  33.320  1.00  0.00           H
ATOM   2142 HD13 LEU B   8      79.530  70.850  34.790  1.00  0.00           H
ATOM   2143  CD2 LEU B   8      81.890  69.160  34.850  1.00  0.00           C
ATOM   2144 HD21 LEU B   8      81.100  68.660  35.450  1.00  0.00           H
ATOM   2145 HD22 LEU B   8      82.680  68.580  34.330  1.00  0.00           H
ATOM   2146 HD23 LEU B   8      82.390  69.920  35.490  1.00  0.00           H
ATOM   2147  C   LEU B   8      79.930  66.940  31.860  1.00  0.00           C
ATOM   2148  O   LEU B   8      79.390  66.750  30.770  1.00  0.00           O
ATOM   2149  N   SER B   9      79.670  66.110  32.880  1.00  0.00           N
ATOM   2150  HN  SER B   9      80.290  66.110  33.660  1.00  0.00           H
ATOM   2151  CA  SER B   9      78.510  65.270  32.950  1.00  0.00           C
ATOM   2152  HA  SER B   9      78.520  64.630  32.070  1.00  0.00           H
ATOM   2153  CB  SER B   9      78.430  64.320  34.150  1.00  0.00           C
ATOM   2154  HB1 SER B   9      79.470  64.050  34.440  1.00  0.00           H
ATOM   2155  HB2 SER B   9      77.780  63.440  33.970  1.00  0.00           H
ATOM   2156  OG  SER B   9      78.030  64.900  35.380  1.00  0.00           O
ATOM   2157  HG1 SER B   9      78.360  64.350  36.090  1.00  0.00           H
ATOM   2158  C   SER B   9      77.210  65.970  32.780  1.00  0.00           C
ATOM   2159  O   SER B   9      76.990  67.140  33.100  1.00  0.00           O
ATOM   2160  N   LYS B  10      76.230  65.360  32.090  1.00  0.00           N
ATOM   2161  HN  LYS B  10      76.430  64.510  31.610  1.00  0.00           H
ATOM   2162  CA  LYS B  10      74.930  65.860  31.790  1.00  0.00           C
ATOM   2163  HA  LYS B  10      75.020  66.800  31.260  1.00  0.00           H
ATOM   2164  CB  LYS B  10      74.310  64.730  30.940  1.00  0.00           C
ATOM   2165  HB1 LYS B  10      73.200  64.680  31.020  1.00  0.00           H
ATOM   2166  HB2 LYS B  10      74.600  63.690  31.220  1.00  0.00           H
ATOM   2167  CG  LYS B  10      74.680  64.790  29.460  1.00  0.00           C
ATOM   2168  HG1 LYS B  10      75.780  64.790  29.330  1.00  0.00           H
ATOM   2169  HG2 LYS B  10      74.300  65.740  29.030  1.00  0.00           H
ATOM   2170  CD  LYS B  10      74.010  63.650  28.690  1.00  0.00           C
ATOM   2171  HD1 LYS B  10      74.430  62.680  29.020  1.00  0.00           H
ATOM   2172  HD2 LYS B  10      72.930  63.630  28.940  1.00  0.00           H
ATOM   2173  CE  LYS B  10      74.090  63.800  27.170  1.00  0.00           C
ATOM   2174  HE1 LYS B  10      75.100  63.860  26.710  1.00  0.00           H
ATOM   2175  HE2 LYS B  10      73.630  64.760  26.850  1.00  0.00           H
ATOM   2176  NZ  LYS B  10      73.280  62.800  26.440  1.00  0.00           N
ATOM   2177  HZ1 LYS B  10      72.360  63.230  26.660  1.00  0.00           H
ATOM   2178  HZ2 LYS B  10      73.480  62.790  25.420  1.00  0.00           H
ATOM   2179  HZ3 LYS B  10      73.340  61.830  26.810  1.00  0.00           H
ATOM   2180  C   LYS B  10      74.160  66.400  32.940  1.00  0.00           C
ATOM   2181  O   LYS B  10      73.490  67.430  32.900  1.00  0.00           O
ATOM   2182  N   ALA B  11      74.370  65.720  34.080  1.00  0.00           N
ATOM   2183  HN  ALA B  11      74.900  64.890  33.910  1.00  0.00           H
ATOM   2184  CA  ALA B  11      73.870  65.910  35.410  1.00  0.00           C
ATOM   2185  HA  ALA B  11      72.830  66.200  35.320  1.00  0.00           H
ATOM   2186  CB  ALA B  11      74.130  64.630  36.220  1.00  0.00           C
ATOM   2187  HB1 ALA B  11      73.740  64.680  37.260  1.00  0.00           H
ATOM   2188  HB2 ALA B  11      73.700  63.770  35.660  1.00  0.00           H
ATOM   2189  HB3 ALA B  11      75.180  64.260  36.240  1.00  0.00           H
ATOM   2190  C   ALA B  11      74.410  67.070  36.160  1.00  0.00           C
ATOM   2191  O   ALA B  11      73.760  67.560  37.080  1.00  0.00           O
ATOM   2192  N   LYS B  12      75.640  67.510  35.850  1.00  0.00           N
ATOM   2193  HN  LYS B  12      76.150  66.980  35.170  1.00  0.00           H
ATOM   2194  CA  LYS B  12      76.210  68.700  36.400  1.00  0.00           C
ATOM   2195  HA  LYS B  12      75.710  68.920  37.340  1.00  0.00           H
ATOM   2196  CB  LYS B  12      77.650  68.390  36.820  1.00  0.00           C
ATOM   2197  HB1 LYS B  12      78.120  69.380  37.000  1.00  0.00           H
ATOM   2198  HB2 LYS B  12      78.180  67.960  35.940  1.00  0.00           H
ATOM   2199  CG  LYS B  12      77.930  67.460  38.000  1.00  0.00           C
ATOM   2200  HG1 LYS B  12      77.500  66.450  37.830  1.00  0.00           H
ATOM   2201  HG2 LYS B  12      77.480  68.000  38.860  1.00  0.00           H
ATOM   2202  CD  LYS B  12      79.450  67.340  38.210  1.00  0.00           C
ATOM   2203  HD1 LYS B  12      79.830  67.000  37.230  1.00  0.00           H
ATOM   2204  HD2 LYS B  12      79.820  68.360  38.460  1.00  0.00           H
ATOM   2205  CE  LYS B  12      79.770  66.330  39.320  1.00  0.00           C
ATOM   2206  HE1 LYS B  12      79.510  65.370  38.830  1.00  0.00           H
ATOM   2207  HE2 LYS B  12      79.250  66.590  40.270  1.00  0.00           H
ATOM   2208  NZ  LYS B  12      81.230  66.230  39.570  1.00  0.00           N
ATOM   2209  HZ1 LYS B  12      81.720  65.900  38.720  1.00  0.00           H
ATOM   2210  HZ2 LYS B  12      81.620  67.140  39.890  1.00  0.00           H
ATOM   2211  HZ3 LYS B  12      81.360  65.500  40.300  1.00  0.00           H
ATOM   2212  C   LYS B  12      75.960  69.910  35.560  1.00  0.00           C
ATOM   2213  O   LYS B  12      76.150  71.030  36.040  1.00  0.00           O
ATOM   2214  N   GLU B  13      75.610  69.810  34.270  1.00  0.00           N
ATOM   2215  HN  GLU B  13      75.640  68.890  33.900  1.00  0.00           H
ATOM   2216  CA  GLU B  13      75.210  70.860  33.380  1.00  0.00           C
ATOM   2217  HA  GLU B  13      76.120  71.440  33.360  1.00  0.00           H
ATOM   2218  CB  GLU B  13      74.840  70.320  31.990  1.00  0.00           C
ATOM   2219  HB1 GLU B  13      74.050  69.550  32.050  1.00  0.00           H
ATOM   2220  HB2 GLU B  13      75.670  69.750  31.510  1.00  0.00           H
ATOM   2221  CG  GLU B  13      74.620  71.400  30.930  1.00  0.00           C
ATOM   2222  HG1 GLU B  13      73.760  72.010  31.290  1.00  0.00           H
ATOM   2223  HG2 GLU B  13      74.260  70.870  30.020  1.00  0.00           H
ATOM   2224  CD  GLU B  13      75.770  72.330  30.590  1.00  0.00           C
ATOM   2225  OE1 GLU B  13      76.100  73.290  31.350  1.00  0.00           O
ATOM   2226  OE2 GLU B  13      76.320  72.190  29.470  1.00  0.00           O
ATOM   2227  C   GLU B  13      74.110  71.720  33.890  1.00  0.00           C
ATOM   2228  O   GLU B  13      73.060  71.280  34.370  1.00  0.00           O
ATOM   2229  N   GLY B  14      74.430  73.020  34.010  1.00  0.00           N
ATOM   2230  HN  GLY B  14      75.230  73.450  33.600  1.00  0.00           H
ATOM   2231  CA  GLY B  14      73.590  74.000  34.630  1.00  0.00           C
ATOM   2232  HA1 GLY B  14      74.040  74.940  34.340  1.00  0.00           H
ATOM   2233  HA2 GLY B  14      72.560  73.900  34.310  1.00  0.00           H
ATOM   2234  C   GLY B  14      73.550  73.960  36.120  1.00  0.00           C
ATOM   2235  O   GLY B  14      73.010  74.840  36.790  1.00  0.00           O
ATOM   2236  N   VAL B  15      74.080  72.880  36.710  1.00  0.00           N
ATOM   2237  HN  VAL B  15      74.600  72.210  36.190  1.00  0.00           H
ATOM   2238  CA  VAL B  15      73.950  72.500  38.090  1.00  0.00           C
ATOM   2239  HA  VAL B  15      73.240  73.160  38.560  1.00  0.00           H
ATOM   2240  CB  VAL B  15      73.410  71.120  38.300  1.00  0.00           C
ATOM   2241  HB  VAL B  15      74.070  70.360  37.850  1.00  0.00           H
ATOM   2242  CG1 VAL B  15      73.210  70.710  39.770  1.00  0.00           C
ATOM   2243 HG11 VAL B  15      72.510  71.390  40.300  1.00  0.00           H
ATOM   2244 HG12 VAL B  15      72.740  69.700  39.770  1.00  0.00           H
ATOM   2245 HG13 VAL B  15      74.120  70.640  40.400  1.00  0.00           H
ATOM   2246  CG2 VAL B  15      72.030  71.040  37.620  1.00  0.00           C
ATOM   2247 HG21 VAL B  15      72.080  71.490  36.610  1.00  0.00           H
ATOM   2248 HG22 VAL B  15      71.680  69.980  37.620  1.00  0.00           H
ATOM   2249 HG23 VAL B  15      71.460  71.780  38.230  1.00  0.00           H
ATOM   2250  C   VAL B  15      75.190  72.740  38.890  1.00  0.00           C
ATOM   2251  O   VAL B  15      75.160  73.010  40.090  1.00  0.00           O
ATOM   2252  N   VAL B  16      76.360  72.770  38.220  1.00  0.00           N
ATOM   2253  HN  VAL B  16      76.400  72.710  37.230  1.00  0.00           H
ATOM   2254  CA  VAL B  16      77.610  73.210  38.760  1.00  0.00           C
ATOM   2255  HA  VAL B  16      77.700  72.750  39.730  1.00  0.00           H
ATOM   2256  CB  VAL B  16      78.760  72.720  37.940  1.00  0.00           C
ATOM   2257  HB  VAL B  16      78.530  71.690  37.590  1.00  0.00           H
ATOM   2258  CG1 VAL B  16      79.050  73.540  36.670  1.00  0.00           C
ATOM   2259 HG11 VAL B  16      79.830  72.990  36.100  1.00  0.00           H
ATOM   2260 HG12 VAL B  16      78.080  73.690  36.130  1.00  0.00           H
ATOM   2261 HG13 VAL B  16      79.470  74.520  36.990  1.00  0.00           H
ATOM   2262  CG2 VAL B  16      79.990  72.650  38.850  1.00  0.00           C
ATOM   2263 HG21 VAL B  16      80.230  73.680  39.200  1.00  0.00           H
ATOM   2264 HG22 VAL B  16      79.890  71.960  39.720  1.00  0.00           H
ATOM   2265 HG23 VAL B  16      80.760  72.210  38.170  1.00  0.00           H
ATOM   2266  C   VAL B  16      77.650  74.670  39.060  1.00  0.00           C
ATOM   2267  O   VAL B  16      77.090  75.440  38.280  1.00  0.00           O
ATOM   2268  N   ALA B  17      78.370  75.120  40.100  1.00  0.00           N
ATOM   2269  HN  ALA B  17      78.740  74.460  40.750  1.00  0.00           H
ATOM   2270  CA  ALA B  17      78.750  76.480  40.320  1.00  0.00           C
ATOM   2271  HA  ALA B  17      78.840  76.910  39.330  1.00  0.00           H
ATOM   2272  CB  ALA B  17      77.690  77.120  41.230  1.00  0.00           C
ATOM   2273  HB1 ALA B  17      77.990  78.110  41.650  1.00  0.00           H
ATOM   2274  HB2 ALA B  17      76.830  77.240  40.530  1.00  0.00           H
ATOM   2275  HB3 ALA B  17      77.350  76.550  42.110  1.00  0.00           H
ATOM   2276  C   ALA B  17      80.100  76.540  40.960  1.00  0.00           C
ATOM   2277  O   ALA B  17      80.740  75.540  41.270  1.00  0.00           O
ATOM   2278  N   ALA B  18      80.560  77.770  41.250  1.00  0.00           N
ATOM   2279  HN  ALA B  18      80.090  78.550  40.850  1.00  0.00           H
ATOM   2280  CA  ALA B  18      81.880  78.050  41.720  1.00  0.00           C
ATOM   2281  HA  ALA B  18      82.470  77.150  41.690  1.00  0.00           H
ATOM   2282  CB  ALA B  18      82.650  78.980  40.760  1.00  0.00           C
ATOM   2283  HB1 ALA B  18      82.220  80.000  40.740  1.00  0.00           H
ATOM   2284  HB2 ALA B  18      83.630  79.040  41.280  1.00  0.00           H
ATOM   2285  HB3 ALA B  18      82.660  78.460  39.780  1.00  0.00           H
ATOM   2286  C   ALA B  18      81.770  78.570  43.120  1.00  0.00           C
ATOM   2287  O   ALA B  18      82.700  79.180  43.640  1.00  0.00           O
ATOM   2288  N   ALA B  19      80.580  78.460  43.730  1.00  0.00           N
ATOM   2289  HN  ALA B  19      79.770  78.230  43.200  1.00  0.00           H
ATOM   2290  CA  ALA B  19      80.350  78.820  45.100  1.00  0.00           C
ATOM   2291  HA  ALA B  19      81.150  78.460  45.740  1.00  0.00           H
ATOM   2292  CB  ALA B  19      80.080  80.330  45.270  1.00  0.00           C
ATOM   2293  HB1 ALA B  19      81.030  80.820  44.960  1.00  0.00           H
ATOM   2294  HB2 ALA B  19      79.170  80.610  44.700  1.00  0.00           H
ATOM   2295  HB3 ALA B  19      79.820  80.530  46.330  1.00  0.00           H
ATOM   2296  C   ALA B  19      79.160  78.050  45.540  1.00  0.00           C
ATOM   2297  O   ALA B  19      78.340  77.480  44.820  1.00  0.00           O
ATOM   2298  N   GLU B  20      78.960  77.920  46.860  1.00  0.00           N
ATOM   2299  HN  GLU B  20      79.590  78.290  47.550  1.00  0.00           H
ATOM   2300  CA  GLU B  20      77.830  77.290  47.470  1.00  0.00           C
ATOM   2301  HA  GLU B  20      77.700  76.380  46.900  1.00  0.00           H
ATOM   2302  CB  GLU B  20      78.120  77.100  48.970  1.00  0.00           C
ATOM   2303  HB1 GLU B  20      77.260  76.640  49.500  1.00  0.00           H
ATOM   2304  HB2 GLU B  20      78.420  78.080  49.410  1.00  0.00           H
ATOM   2305  CG  GLU B  20      79.300  76.160  49.170  1.00  0.00           C
ATOM   2306  HG1 GLU B  20      80.280  76.680  49.080  1.00  0.00           H
ATOM   2307  HG2 GLU B  20      79.400  75.430  48.340  1.00  0.00           H
ATOM   2308  CD  GLU B  20      79.140  75.490  50.530  1.00  0.00           C
ATOM   2309  OE1 GLU B  20      78.620  74.350  50.670  1.00  0.00           O
ATOM   2310  OE2 GLU B  20      79.500  76.180  51.520  1.00  0.00           O
ATOM   2311  C   GLU B  20      76.590  78.090  47.300  1.00  0.00           C
ATOM   2312  O   GLU B  20      76.620  79.300  47.490  1.00  0.00           O
ATOM   2313  N   LYS B  21      75.520  77.450  46.810  1.00  0.00           N
ATOM   2314  HN  LYS B  21      75.630  76.480  46.570  1.00  0.00           H
ATOM   2315  CA  LYS B  21      74.240  78.030  46.520  1.00  0.00           C
ATOM   2316  HA  LYS B  21      74.320  79.100  46.600  1.00  0.00           H
ATOM   2317  CB  LYS B  21      73.730  77.650  45.120  1.00  0.00           C
ATOM   2318  HB1 LYS B  21      72.770  78.180  44.910  1.00  0.00           H
ATOM   2319  HB2 LYS B  21      73.570  76.550  45.000  1.00  0.00           H
ATOM   2320  CG  LYS B  21      74.750  77.930  44.020  1.00  0.00           C
ATOM   2321  HG1 LYS B  21      75.790  77.570  44.180  1.00  0.00           H
ATOM   2322  HG2 LYS B  21      74.770  79.030  43.880  1.00  0.00           H
ATOM   2323  CD  LYS B  21      74.320  77.210  42.740  1.00  0.00           C
ATOM   2324  HD1 LYS B  21      73.240  77.460  42.620  1.00  0.00           H
ATOM   2325  HD2 LYS B  21      74.830  77.670  41.870  1.00  0.00           H
ATOM   2326  CE  LYS B  21      74.540  75.700  42.670  1.00  0.00           C
ATOM   2327  HE1 LYS B  21      74.070  75.180  43.540  1.00  0.00           H
ATOM   2328  HE2 LYS B  21      75.630  75.530  42.540  1.00  0.00           H
ATOM   2329  NZ  LYS B  21      73.850  75.150  41.480  1.00  0.00           N
ATOM   2330  HZ1 LYS B  21      72.820  75.170  41.600  1.00  0.00           H
ATOM   2331  HZ2 LYS B  21      74.060  75.790  40.690  1.00  0.00           H
ATOM   2332  HZ3 LYS B  21      74.170  74.230  41.120  1.00  0.00           H
ATOM   2333  C   LYS B  21      73.190  77.650  47.510  1.00  0.00           C
ATOM   2334  O   LYS B  21      73.110  76.490  47.900  1.00  0.00           O
ATOM   2335  N   THR B  22      72.390  78.640  47.940  1.00  0.00           N
ATOM   2336  HN  THR B  22      72.590  79.590  47.750  1.00  0.00           H
ATOM   2337  CA  THR B  22      71.310  78.610  48.890  1.00  0.00           C
ATOM   2338  HA  THR B  22      71.790  78.230  49.780  1.00  0.00           H
ATOM   2339  CB  THR B  22      70.640  79.900  49.250  1.00  0.00           C
ATOM   2340  HB  THR B  22      69.690  79.640  49.760  1.00  0.00           H
ATOM   2341  OG1 THR B  22      70.350  80.670  48.090  1.00  0.00           O
ATOM   2342  HG1 THR B  22      69.900  81.410  48.510  1.00  0.00           H
ATOM   2343  CG2 THR B  22      71.400  80.880  50.150  1.00  0.00           C
ATOM   2344 HG21 THR B  22      72.360  81.020  49.610  1.00  0.00           H
ATOM   2345 HG22 THR B  22      70.830  81.800  50.380  1.00  0.00           H
ATOM   2346 HG23 THR B  22      71.680  80.410  51.120  1.00  0.00           H
ATOM   2347  C   THR B  22      70.280  77.550  48.670  1.00  0.00           C
ATOM   2348  O   THR B  22      69.720  77.420  47.580  1.00  0.00           O
ATOM   2349  N   LYS B  23      70.020  76.850  49.780  1.00  0.00           N
ATOM   2350  HN  LYS B  23      70.330  77.120  50.690  1.00  0.00           H
ATOM   2351  CA  LYS B  23      69.040  75.800  49.810  1.00  0.00           C
ATOM   2352  HA  LYS B  23      68.550  75.750  48.850  1.00  0.00           H
ATOM   2353  CB  LYS B  23      69.580  74.380  50.030  1.00  0.00           C
ATOM   2354  HB1 LYS B  23      68.680  73.740  50.080  1.00  0.00           H
ATOM   2355  HB2 LYS B  23      70.240  74.370  50.930  1.00  0.00           H
ATOM   2356  CG  LYS B  23      70.520  73.960  48.900  1.00  0.00           C
ATOM   2357  HG1 LYS B  23      71.080  74.850  48.540  1.00  0.00           H
ATOM   2358  HG2 LYS B  23      69.830  73.680  48.070  1.00  0.00           H
ATOM   2359  CD  LYS B  23      71.480  72.810  49.210  1.00  0.00           C
ATOM   2360  HD1 LYS B  23      70.890  71.900  49.450  1.00  0.00           H
ATOM   2361  HD2 LYS B  23      71.870  72.660  48.180  1.00  0.00           H
ATOM   2362  CE  LYS B  23      72.660  73.110  50.140  1.00  0.00           C
ATOM   2363  HE1 LYS B  23      72.470  72.740  51.170  1.00  0.00           H
ATOM   2364  HE2 LYS B  23      72.980  74.170  50.210  1.00  0.00           H
ATOM   2365  NZ  LYS B  23      73.800  72.230  49.780  1.00  0.00           N
ATOM   2366  HZ1 LYS B  23      74.520  72.590  50.430  1.00  0.00           H
ATOM   2367  HZ2 LYS B  23      73.650  71.240  50.050  1.00  0.00           H
ATOM   2368  HZ3 LYS B  23      74.110  72.360  48.790  1.00  0.00           H
ATOM   2369  C   LYS B  23      67.950  75.990  50.800  1.00  0.00           C
ATOM   2370  O   LYS B  23      68.130  76.460  51.920  1.00  0.00           O
ATOM   2371  N   GLN B  24      66.720  75.570  50.420  1.00  0.00           N
ATOM   2372  HN  GLN B  24      66.670  75.110  49.540  1.00  0.00           H
ATOM   2373  CA  GLN B  24      65.530  75.620  51.210  1.00  0.00           C
ATOM   2374  HA  GLN B  24      65.680  75.290  52.220  1.00  0.00           H
ATOM   2375  CB  GLN B  24      64.930  77.030  51.190  1.00  0.00           C
ATOM   2376  HB1 GLN B  24      64.760  77.210  50.110  1.00  0.00           H
ATOM   2377  HB2 GLN B  24      65.720  77.760  51.470  1.00  0.00           H
ATOM   2378  CG  GLN B  24      63.700  77.290  52.070  1.00  0.00           C
ATOM   2379  HG1 GLN B  24      63.920  77.140  53.150  1.00  0.00           H
ATOM   2380  HG2 GLN B  24      62.890  76.550  51.940  1.00  0.00           H
ATOM   2381  CD  GLN B  24      63.140  78.700  51.970  1.00  0.00           C
ATOM   2382  OE1 GLN B  24      62.850  79.470  52.880  1.00  0.00           O
ATOM   2383  NE2 GLN B  24      62.890  79.080  50.680  1.00  0.00           N
ATOM   2384 HE21 GLN B  24      63.260  78.560  49.920  1.00  0.00           H
ATOM   2385 HE22 GLN B  24      62.510  80.000  50.600  1.00  0.00           H
ATOM   2386  C   GLN B  24      64.610  74.720  50.440  1.00  0.00           C
ATOM   2387  O   GLN B  24      63.560  75.070  49.890  1.00  0.00           O
ATOM   2388  N   GLY B  25      64.940  73.420  50.440  1.00  0.00           N
ATOM   2389  HN  GLY B  25      65.790  73.180  50.910  1.00  0.00           H
ATOM   2390  CA  GLY B  25      64.160  72.390  49.830  1.00  0.00           C
ATOM   2391  HA1 GLY B  25      63.860  72.660  48.820  1.00  0.00           H
ATOM   2392  HA2 GLY B  25      64.770  71.500  49.800  1.00  0.00           H
ATOM   2393  C   GLY B  25      62.940  72.040  50.600  1.00  0.00           C
ATOM   2394  O   GLY B  25      62.030  71.440  50.030  1.00  0.00           O
ATOM   2395  N   VAL B  26      62.800  72.480  51.860  1.00  0.00           N
ATOM   2396  HN  VAL B  26      63.500  72.990  52.350  1.00  0.00           H
ATOM   2397  CA  VAL B  26      61.660  72.390  52.720  1.00  0.00           C
ATOM   2398  HA  VAL B  26      61.390  71.350  52.790  1.00  0.00           H
ATOM   2399  CB  VAL B  26      62.060  72.860  54.090  1.00  0.00           C
ATOM   2400  HB  VAL B  26      61.170  72.620  54.710  1.00  0.00           H
ATOM   2401  CG1 VAL B  26      63.270  72.080  54.630  1.00  0.00           C
ATOM   2402 HG11 VAL B  26      64.180  72.400  54.070  1.00  0.00           H
ATOM   2403 HG12 VAL B  26      63.410  72.380  55.690  1.00  0.00           H
ATOM   2404 HG13 VAL B  26      63.100  70.990  54.600  1.00  0.00           H
ATOM   2405  CG2 VAL B  26      62.460  74.350  54.000  1.00  0.00           C
ATOM   2406 HG21 VAL B  26      61.580  75.010  53.840  1.00  0.00           H
ATOM   2407 HG22 VAL B  26      62.950  74.580  54.960  1.00  0.00           H
ATOM   2408 HG23 VAL B  26      63.260  74.520  53.250  1.00  0.00           H
ATOM   2409  C   VAL B  26      60.520  73.190  52.180  1.00  0.00           C
ATOM   2410  O   VAL B  26      59.360  72.980  52.530  1.00  0.00           O
ATOM   2411  N   ALA B  27      60.780  74.080  51.210  1.00  0.00           N
ATOM   2412  HN  ALA B  27      61.690  74.420  51.000  1.00  0.00           H
ATOM   2413  CA  ALA B  27      59.780  74.800  50.490  1.00  0.00           C
ATOM   2414  HA  ALA B  27      58.930  75.010  51.120  1.00  0.00           H
ATOM   2415  CB  ALA B  27      60.370  76.190  50.160  1.00  0.00           C
ATOM   2416  HB1 ALA B  27      61.240  76.130  49.480  1.00  0.00           H
ATOM   2417  HB2 ALA B  27      59.710  76.820  49.530  1.00  0.00           H
ATOM   2418  HB3 ALA B  27      60.680  76.760  51.060  1.00  0.00           H
ATOM   2419  C   ALA B  27      59.290  74.250  49.190  1.00  0.00           C
ATOM   2420  O   ALA B  27      58.390  74.820  48.580  1.00  0.00           O
ATOM   2421  N   GLU B  28      59.980  73.150  48.840  1.00  0.00           N
ATOM   2422  HN  GLU B  28      60.690  72.750  49.410  1.00  0.00           H
ATOM   2423  CA  GLU B  28      59.900  72.500  47.570  1.00  0.00           C
ATOM   2424  HA  GLU B  28      59.250  72.980  46.840  1.00  0.00           H
ATOM   2425  CB  GLU B  28      61.260  72.340  46.860  1.00  0.00           C
ATOM   2426  HB1 GLU B  28      61.230  71.900  45.850  1.00  0.00           H
ATOM   2427  HB2 GLU B  28      61.910  71.780  47.570  1.00  0.00           H
ATOM   2428  CG  GLU B  28      61.990  73.660  46.580  1.00  0.00           C
ATOM   2429  HG1 GLU B  28      62.220  74.140  47.550  1.00  0.00           H
ATOM   2430  HG2 GLU B  28      61.240  74.280  46.050  1.00  0.00           H
ATOM   2431  CD  GLU B  28      63.170  73.570  45.630  1.00  0.00           C
ATOM   2432  OE1 GLU B  28      63.810  74.630  45.430  1.00  0.00           O
ATOM   2433  OE2 GLU B  28      63.440  72.440  45.130  1.00  0.00           O
ATOM   2434  C   GLU B  28      59.320  71.130  47.620  1.00  0.00           C
ATOM   2435  O   GLU B  28      58.370  70.840  46.890  1.00  0.00           O
ATOM   2436  N   ALA B  29      59.760  70.310  48.590  1.00  0.00           N
ATOM   2437  HN  ALA B  29      60.480  70.670  49.190  1.00  0.00           H
ATOM   2438  CA  ALA B  29      59.440  68.960  48.920  1.00  0.00           C
ATOM   2439  HA  ALA B  29      59.150  68.460  48.000  1.00  0.00           H
ATOM   2440  CB  ALA B  29      60.710  68.150  49.220  1.00  0.00           C
ATOM   2441  HB1 ALA B  29      61.410  68.060  48.360  1.00  0.00           H
ATOM   2442  HB2 ALA B  29      61.270  68.670  50.030  1.00  0.00           H
ATOM   2443  HB3 ALA B  29      60.350  67.180  49.630  1.00  0.00           H
ATOM   2444  C   ALA B  29      58.480  68.890  50.060  1.00  0.00           C
ATOM   2445  O   ALA B  29      58.450  69.770  50.920  1.00  0.00           O
ATOM   2446  N   ALA B  30      57.550  67.920  50.140  1.00  0.00           N
ATOM   2447  HN  ALA B  30      57.500  67.150  49.510  1.00  0.00           H
ATOM   2448  CA  ALA B  30      56.420  67.950  51.010  1.00  0.00           C
ATOM   2449  HA  ALA B  30      56.430  68.900  51.510  1.00  0.00           H
ATOM   2450  CB  ALA B  30      55.220  67.620  50.100  1.00  0.00           C
ATOM   2451  HB1 ALA B  30      55.420  66.590  49.730  1.00  0.00           H
ATOM   2452  HB2 ALA B  30      54.220  67.700  50.560  1.00  0.00           H
ATOM   2453  HB3 ALA B  30      55.150  68.240  49.180  1.00  0.00           H
ATOM   2454  C   ALA B  30      56.720  66.970  52.090  1.00  0.00           C
ATOM   2455  O   ALA B  30      56.700  65.760  51.830  1.00  0.00           O
ATOM   2456  N   GLY B  31      57.100  67.420  53.290  1.00  0.00           N
ATOM   2457  HN  GLY B  31      57.130  68.410  53.440  1.00  0.00           H
ATOM   2458  CA  GLY B  31      57.520  66.570  54.360  1.00  0.00           C
ATOM   2459  HA1 GLY B  31      57.020  65.620  54.250  1.00  0.00           H
ATOM   2460  HA2 GLY B  31      58.590  66.600  54.480  1.00  0.00           H
ATOM   2461  C   GLY B  31      57.050  67.050  55.690  1.00  0.00           C
ATOM   2462  O   GLY B  31      57.580  66.650  56.720  1.00  0.00           O
ATOM   2463  N   LYS B  32      56.120  68.020  55.600  1.00  0.00           N
ATOM   2464  HN  LYS B  32      55.650  68.140  54.730  1.00  0.00           H
ATOM   2465  CA  LYS B  32      55.610  68.630  56.780  1.00  0.00           C
ATOM   2466  HA  LYS B  32      56.380  68.860  57.500  1.00  0.00           H
ATOM   2467  CB  LYS B  32      54.880  69.970  56.570  1.00  0.00           C
ATOM   2468  HB1 LYS B  32      54.630  70.330  57.590  1.00  0.00           H
ATOM   2469  HB2 LYS B  32      53.940  69.820  56.000  1.00  0.00           H
ATOM   2470  CG  LYS B  32      55.830  71.040  56.030  1.00  0.00           C
ATOM   2471  HG1 LYS B  32      56.060  70.930  54.950  1.00  0.00           H
ATOM   2472  HG2 LYS B  32      56.740  71.160  56.650  1.00  0.00           H
ATOM   2473  CD  LYS B  32      55.300  72.480  55.940  1.00  0.00           C
ATOM   2474  HD1 LYS B  32      54.430  72.470  55.240  1.00  0.00           H
ATOM   2475  HD2 LYS B  32      54.810  72.750  56.890  1.00  0.00           H
ATOM   2476  CE  LYS B  32      56.310  73.490  55.390  1.00  0.00           C
ATOM   2477  HE1 LYS B  32      56.740  72.980  54.500  1.00  0.00           H
ATOM   2478  HE2 LYS B  32      57.120  73.720  56.120  1.00  0.00           H
ATOM   2479  NZ  LYS B  32      55.670  74.800  55.140  1.00  0.00           N
ATOM   2480  HZ1 LYS B  32      55.330  75.200  56.030  1.00  0.00           H
ATOM   2481  HZ2 LYS B  32      56.280  75.500  54.670  1.00  0.00           H
ATOM   2482  HZ3 LYS B  32      54.930  74.740  54.410  1.00  0.00           H
ATOM   2483  C   LYS B  32      54.650  67.760  57.520  1.00  0.00           C
ATOM   2484  O   LYS B  32      53.890  66.970  56.970  1.00  0.00           O
ATOM   2485  N   THR B  33      54.560  67.950  58.850  1.00  0.00           N
ATOM   2486  HN  THR B  33      54.920  68.820  59.200  1.00  0.00           H
ATOM   2487  CA  THR B  33      53.650  67.350  59.770  1.00  0.00           C
ATOM   2488  HA  THR B  33      53.280  66.420  59.370  1.00  0.00           H
ATOM   2489  CB  THR B  33      54.070  67.080  61.190  1.00  0.00           C
ATOM   2490  HB  THR B  33      53.280  66.610  61.820  1.00  0.00           H
ATOM   2491  OG1 THR B  33      54.590  68.220  61.850  1.00  0.00           O
ATOM   2492  HG1 THR B  33      53.850  68.770  62.130  1.00  0.00           H
ATOM   2493  CG2 THR B  33      55.150  65.990  61.160  1.00  0.00           C
ATOM   2494 HG21 THR B  33      55.440  65.900  62.230  1.00  0.00           H
ATOM   2495 HG22 THR B  33      54.790  64.960  61.000  1.00  0.00           H
ATOM   2496 HG23 THR B  33      56.000  66.230  60.480  1.00  0.00           H
ATOM   2497  C   THR B  33      52.360  68.100  59.800  1.00  0.00           C
ATOM   2498  O   THR B  33      51.360  67.620  60.320  1.00  0.00           O
ATOM   2499  N   LYS B  34      52.250  69.240  59.090  1.00  0.00           N
ATOM   2500  HN  LYS B  34      53.070  69.630  58.670  1.00  0.00           H
ATOM   2501  CA  LYS B  34      51.030  69.980  59.130  1.00  0.00           C
ATOM   2502  HA  LYS B  34      50.410  69.710  59.980  1.00  0.00           H
ATOM   2503  CB  LYS B  34      51.460  71.400  59.530  1.00  0.00           C
ATOM   2504  HB1 LYS B  34      51.990  71.900  58.690  1.00  0.00           H
ATOM   2505  HB2 LYS B  34      52.060  71.350  60.460  1.00  0.00           H
ATOM   2506  CG  LYS B  34      50.220  72.250  59.830  1.00  0.00           C
ATOM   2507  HG1 LYS B  34      49.370  72.050  59.150  1.00  0.00           H
ATOM   2508  HG2 LYS B  34      50.570  73.310  59.810  1.00  0.00           H
ATOM   2509  CD  LYS B  34      49.680  71.940  61.220  1.00  0.00           C
ATOM   2510  HD1 LYS B  34      49.310  70.910  61.460  1.00  0.00           H
ATOM   2511  HD2 LYS B  34      50.440  72.270  61.960  1.00  0.00           H
ATOM   2512  CE  LYS B  34      48.510  72.820  61.650  1.00  0.00           C
ATOM   2513  HE1 LYS B  34      48.750  73.910  61.560  1.00  0.00           H
ATOM   2514  HE2 LYS B  34      48.410  72.720  62.750  1.00  0.00           H
ATOM   2515  NZ  LYS B  34      47.210  72.560  60.990  1.00  0.00           N
ATOM   2516  HZ1 LYS B  34      47.140  72.860  60.000  1.00  0.00           H
ATOM   2517  HZ2 LYS B  34      47.020  71.550  61.200  1.00  0.00           H
ATOM   2518  HZ3 LYS B  34      46.460  73.020  61.550  1.00  0.00           H
ATOM   2519  C   LYS B  34      50.290  70.070  57.840  1.00  0.00           C
ATOM   2520  O   LYS B  34      50.910  70.380  56.820  1.00  0.00           O
ATOM   2521  N   GLU B  35      48.990  69.750  57.950  1.00  0.00           N
ATOM   2522  HN  GLU B  35      48.730  69.660  58.910  1.00  0.00           H
ATOM   2523  CA  GLU B  35      48.040  69.480  56.920  1.00  0.00           C
ATOM   2524  HA  GLU B  35      48.380  68.660  56.290  1.00  0.00           H
ATOM   2525  CB  GLU B  35      46.710  68.900  57.450  1.00  0.00           C
ATOM   2526  HB1 GLU B  35      45.960  68.870  56.630  1.00  0.00           H
ATOM   2527  HB2 GLU B  35      46.310  69.430  58.340  1.00  0.00           H
ATOM   2528  CG  GLU B  35      46.950  67.440  57.840  1.00  0.00           C
ATOM   2529  HG1 GLU B  35      47.880  67.390  58.440  1.00  0.00           H
ATOM   2530  HG2 GLU B  35      47.050  66.760  56.970  1.00  0.00           H
ATOM   2531  CD  GLU B  35      45.840  66.940  58.750  1.00  0.00           C
ATOM   2532  OE1 GLU B  35      45.110  66.000  58.320  1.00  0.00           O
ATOM   2533  OE2 GLU B  35      45.740  67.380  59.930  1.00  0.00           O
ATOM   2534  C   GLU B  35      47.800  70.560  55.930  1.00  0.00           C
ATOM   2535  O   GLU B  35      47.810  71.740  56.290  1.00  0.00           O
ATOM   2536  N   GLY B  36      47.590  70.250  54.630  1.00  0.00           N
ATOM   2537  HN  GLY B  36      47.590  69.280  54.390  1.00  0.00           H
ATOM   2538  CA  GLY B  36      47.380  71.220  53.600  1.00  0.00           C
ATOM   2539  HA1 GLY B  36      46.640  70.910  52.880  1.00  0.00           H
ATOM   2540  HA2 GLY B  36      47.110  72.160  54.050  1.00  0.00           H
ATOM   2541  C   GLY B  36      48.700  71.300  52.910  1.00  0.00           C
ATOM   2542  O   GLY B  36      49.350  70.300  52.590  1.00  0.00           O
ATOM   2543  N   VAL B  37      49.240  72.500  52.630  1.00  0.00           N
ATOM   2544  HN  VAL B  37      48.520  73.180  52.750  1.00  0.00           H
ATOM   2545  CA  VAL B  37      50.390  72.760  51.820  1.00  0.00           C
ATOM   2546  HA  VAL B  37      50.210  72.410  50.820  1.00  0.00           H
ATOM   2547  CB  VAL B  37      50.640  74.230  51.680  1.00  0.00           C
ATOM   2548  HB  VAL B  37      51.650  74.340  51.210  1.00  0.00           H
ATOM   2549  CG1 VAL B  37      49.600  74.760  50.690  1.00  0.00           C
ATOM   2550 HG11 VAL B  37      49.570  74.080  49.810  1.00  0.00           H
ATOM   2551 HG12 VAL B  37      48.580  74.830  51.130  1.00  0.00           H
ATOM   2552 HG13 VAL B  37      49.840  75.740  50.230  1.00  0.00           H
ATOM   2553  CG2 VAL B  37      50.500  75.060  52.970  1.00  0.00           C
ATOM   2554 HG21 VAL B  37      50.810  74.460  53.850  1.00  0.00           H
ATOM   2555 HG22 VAL B  37      51.100  75.980  52.870  1.00  0.00           H
ATOM   2556 HG23 VAL B  37      49.430  75.360  53.030  1.00  0.00           H
ATOM   2557  C   VAL B  37      51.610  72.050  52.290  1.00  0.00           C
ATOM   2558  O   VAL B  37      52.170  72.400  53.330  1.00  0.00           O
ATOM   2559  N   LEU B  38      52.120  71.120  51.460  1.00  0.00           N
ATOM   2560  HN  LEU B  38      51.670  70.780  50.640  1.00  0.00           H
ATOM   2561  CA  LEU B  38      53.350  70.410  51.680  1.00  0.00           C
ATOM   2562  HA  LEU B  38      53.280  69.930  50.720  1.00  0.00           H
ATOM   2563  CB  LEU B  38      54.580  71.340  51.790  1.00  0.00           C
ATOM   2564  HB1 LEU B  38      55.490  70.700  51.790  1.00  0.00           H
ATOM   2565  HB2 LEU B  38      54.530  71.840  52.780  1.00  0.00           H
ATOM   2566  CG  LEU B  38      54.750  72.370  50.670  1.00  0.00           C
ATOM   2567  HG  LEU B  38      53.900  73.070  50.480  1.00  0.00           H
ATOM   2568  CD1 LEU B  38      56.040  73.130  51.010  1.00  0.00           C
ATOM   2569 HD11 LEU B  38      55.940  73.420  52.080  1.00  0.00           H
ATOM   2570 HD12 LEU B  38      56.840  72.370  50.940  1.00  0.00           H
ATOM   2571 HD13 LEU B  38      56.240  74.020  50.370  1.00  0.00           H
ATOM   2572  CD2 LEU B  38      54.940  71.660  49.320  1.00  0.00           C
ATOM   2573 HD21 LEU B  38      55.820  70.990  49.310  1.00  0.00           H
ATOM   2574 HD22 LEU B  38      54.050  71.040  49.050  1.00  0.00           H
ATOM   2575 HD23 LEU B  38      55.120  72.500  48.600  1.00  0.00           H
ATOM   2576  C   LEU B  38      53.320  69.360  52.730  1.00  0.00           C
ATOM   2577  O   LEU B  38      54.320  69.050  53.380  1.00  0.00           O
ATOM   2578  N   TYR B  39      52.130  68.770  52.990  1.00  0.00           N
ATOM   2579  HN  TYR B  39      51.320  69.060  52.490  1.00  0.00           H
ATOM   2580  CA  TYR B  39      51.930  67.710  53.930  1.00  0.00           C
ATOM   2581  HA  TYR B  39      52.520  68.030  54.780  1.00  0.00           H
ATOM   2582  CB  TYR B  39      50.450  67.500  54.270  1.00  0.00           C
ATOM   2583  HB1 TYR B  39      49.930  67.220  53.320  1.00  0.00           H
ATOM   2584  HB2 TYR B  39      49.940  68.410  54.630  1.00  0.00           H
ATOM   2585  CG  TYR B  39      50.200  66.450  55.300  1.00  0.00           C
ATOM   2586  CD1 TYR B  39      49.480  65.280  55.150  1.00  0.00           C
ATOM   2587  HD1 TYR B  39      48.840  65.170  54.290  1.00  0.00           H
ATOM   2588  CE1 TYR B  39      49.390  64.380  56.180  1.00  0.00           C
ATOM   2589  HE1 TYR B  39      48.950  63.400  56.050  1.00  0.00           H
ATOM   2590  CZ  TYR B  39      50.080  64.600  57.350  1.00  0.00           C
ATOM   2591  OH  TYR B  39      50.100  63.580  58.320  1.00  0.00           O
ATOM   2592  HH  TYR B  39      50.500  64.000  59.090  1.00  0.00           H
ATOM   2593  CD2 TYR B  39      50.700  66.780  56.530  1.00  0.00           C
ATOM   2594  HD2 TYR B  39      51.240  67.700  56.670  1.00  0.00           H
ATOM   2595  CE2 TYR B  39      50.680  65.830  57.520  1.00  0.00           C
ATOM   2596  HE2 TYR B  39      51.260  65.960  58.420  1.00  0.00           H
ATOM   2597  C   TYR B  39      52.610  66.450  53.510  1.00  0.00           C
ATOM   2598  O   TYR B  39      52.580  66.010  52.370  1.00  0.00           O
ATOM   2599  N   VAL B  40      53.270  65.750  54.450  1.00  0.00           N
ATOM   2600  HN  VAL B  40      53.490  66.140  55.340  1.00  0.00           H
ATOM   2601  CA  VAL B  40      53.980  64.530  54.220  1.00  0.00           C
ATOM   2602  HA  VAL B  40      54.760  64.710  53.490  1.00  0.00           H
ATOM   2603  CB  VAL B  40      54.630  63.930  55.440  1.00  0.00           C
ATOM   2604  HB  VAL B  40      55.320  64.620  55.960  1.00  0.00           H
ATOM   2605  CG1 VAL B  40      53.680  63.600  56.600  1.00  0.00           C
ATOM   2606 HG11 VAL B  40      54.310  63.310  57.470  1.00  0.00           H
ATOM   2607 HG12 VAL B  40      52.940  64.360  56.930  1.00  0.00           H
ATOM   2608 HG13 VAL B  40      53.230  62.600  56.410  1.00  0.00           H
ATOM   2609  CG2 VAL B  40      55.550  62.740  55.110  1.00  0.00           C
ATOM   2610 HG21 VAL B  40      56.130  63.100  54.230  1.00  0.00           H
ATOM   2611 HG22 VAL B  40      56.220  62.580  55.980  1.00  0.00           H
ATOM   2612 HG23 VAL B  40      54.990  61.820  54.850  1.00  0.00           H
ATOM   2613  C   VAL B  40      53.230  63.450  53.530  1.00  0.00           C
ATOM   2614  O   VAL B  40      53.710  62.680  52.700  1.00  0.00           O
ATOM   2615  N   GLY B  41      51.910  63.460  53.740  1.00  0.00           N
ATOM   2616  HN  GLY B  41      51.610  64.170  54.370  1.00  0.00           H
ATOM   2617  CA  GLY B  41      51.050  62.440  53.230  1.00  0.00           C
ATOM   2618  HA1 GLY B  41      50.050  62.820  53.390  1.00  0.00           H
ATOM   2619  HA2 GLY B  41      51.270  62.390  52.170  1.00  0.00           H
ATOM   2620  C   GLY B  41      51.110  61.100  53.890  1.00  0.00           C
ATOM   2621  O   GLY B  41      50.830  60.110  53.210  1.00  0.00           O
ATOM   2622  N   SER B  42      51.450  60.940  55.180  1.00  0.00           N
ATOM   2623  HN  SER B  42      51.950  61.670  55.640  1.00  0.00           H
ATOM   2624  CA  SER B  42      51.500  59.610  55.690  1.00  0.00           C
ATOM   2625  HA  SER B  42      50.670  59.080  55.260  1.00  0.00           H
ATOM   2626  CB  SER B  42      52.820  58.850  55.460  1.00  0.00           C
ATOM   2627  HB1 SER B  42      52.820  58.660  54.360  1.00  0.00           H
ATOM   2628  HB2 SER B  42      52.710  57.850  55.930  1.00  0.00           H
ATOM   2629  OG  SER B  42      53.920  59.660  55.860  1.00  0.00           O
ATOM   2630  HG1 SER B  42      53.830  59.830  56.800  1.00  0.00           H
ATOM   2631  C   SER B  42      51.230  59.710  57.150  1.00  0.00           C
ATOM   2632  O   SER B  42      51.830  60.530  57.840  1.00  0.00           O
ATOM   2633  N   LYS B  43      50.310  58.930  57.750  1.00  0.00           N
ATOM   2634  HN  LYS B  43      49.820  58.440  57.040  1.00  0.00           H
ATOM   2635  CA  LYS B  43      49.890  58.860  59.120  1.00  0.00           C
ATOM   2636  HA  LYS B  43      50.630  59.430  59.670  1.00  0.00           H
ATOM   2637  CB  LYS B  43      48.480  59.380  59.440  1.00  0.00           C
ATOM   2638  HB1 LYS B  43      48.070  59.180  60.450  1.00  0.00           H
ATOM   2639  HB2 LYS B  43      47.710  58.960  58.760  1.00  0.00           H
ATOM   2640  CG  LYS B  43      48.460  60.890  59.150  1.00  0.00           C
ATOM   2641  HG1 LYS B  43      48.910  61.040  58.150  1.00  0.00           H
ATOM   2642  HG2 LYS B  43      49.060  61.400  59.940  1.00  0.00           H
ATOM   2643  CD  LYS B  43      47.050  61.480  59.080  1.00  0.00           C
ATOM   2644  HD1 LYS B  43      46.500  60.770  58.410  1.00  0.00           H
ATOM   2645  HD2 LYS B  43      46.680  61.380  60.120  1.00  0.00           H
ATOM   2646  CE  LYS B  43      46.890  62.930  58.630  1.00  0.00           C
ATOM   2647  HE1 LYS B  43      47.300  63.170  57.630  1.00  0.00           H
ATOM   2648  HE2 LYS B  43      47.410  63.520  59.410  1.00  0.00           H
ATOM   2649  NZ  LYS B  43      45.470  63.360  58.610  1.00  0.00           N
ATOM   2650  HZ1 LYS B  43      44.870  63.030  59.390  1.00  0.00           H
ATOM   2651  HZ2 LYS B  43      45.370  64.380  58.460  1.00  0.00           H
ATOM   2652  HZ3 LYS B  43      45.010  62.840  57.830  1.00  0.00           H
ATOM   2653  C   LYS B  43      50.080  57.500  59.690  1.00  0.00           C
ATOM   2654  O   LYS B  43      50.190  56.530  58.940  1.00  0.00           O
ATOM   2655  N   THR B  44      50.140  57.400  61.030  1.00  0.00           N
ATOM   2656  HN  THR B  44      49.940  58.180  61.620  1.00  0.00           H
ATOM   2657  CA  THR B  44      50.410  56.200  61.760  1.00  0.00           C
ATOM   2658  HA  THR B  44      51.140  55.620  61.210  1.00  0.00           H
ATOM   2659  CB  THR B  44      51.030  56.320  63.120  1.00  0.00           C
ATOM   2660  HB  THR B  44      50.250  56.740  63.800  1.00  0.00           H
ATOM   2661  OG1 THR B  44      52.100  57.250  63.120  1.00  0.00           O
ATOM   2662  HG1 THR B  44      51.760  58.100  62.840  1.00  0.00           H
ATOM   2663  CG2 THR B  44      51.550  54.980  63.660  1.00  0.00           C
ATOM   2664 HG21 THR B  44      50.770  54.240  63.930  1.00  0.00           H
ATOM   2665 HG22 THR B  44      52.020  54.370  62.870  1.00  0.00           H
ATOM   2666 HG23 THR B  44      52.270  55.140  64.500  1.00  0.00           H
ATOM   2667  C   THR B  44      49.130  55.430  61.790  1.00  0.00           C
ATOM   2668  O   THR B  44      48.050  56.010  61.830  1.00  0.00           O
ATOM   2669  N   LYS B  45      49.140  54.080  61.730  1.00  0.00           N
ATOM   2670  HN  LYS B  45      50.030  53.640  61.610  1.00  0.00           H
ATOM   2671  CA  LYS B  45      47.970  53.300  62.010  1.00  0.00           C
ATOM   2672  HA  LYS B  45      47.290  53.540  61.210  1.00  0.00           H
ATOM   2673  CB  LYS B  45      48.340  51.810  62.010  1.00  0.00           C
ATOM   2674  HB1 LYS B  45      49.220  51.680  62.670  1.00  0.00           H
ATOM   2675  HB2 LYS B  45      48.670  51.460  61.010  1.00  0.00           H
ATOM   2676  CG  LYS B  45      47.330  50.780  62.530  1.00  0.00           C
ATOM   2677  HG1 LYS B  45      47.000  51.040  63.560  1.00  0.00           H
ATOM   2678  HG2 LYS B  45      47.870  49.830  62.720  1.00  0.00           H
ATOM   2679  CD  LYS B  45      46.210  50.400  61.560  1.00  0.00           C
ATOM   2680  HD1 LYS B  45      45.560  49.590  61.970  1.00  0.00           H
ATOM   2681  HD2 LYS B  45      45.650  51.330  61.330  1.00  0.00           H
ATOM   2682  CE  LYS B  45      46.530  49.860  60.170  1.00  0.00           C
ATOM   2683  HE1 LYS B  45      47.160  48.940  60.240  1.00  0.00           H
ATOM   2684  HE2 LYS B  45      47.240  50.580  59.710  1.00  0.00           H
ATOM   2685  NZ  LYS B  45      45.360  49.720  59.280  1.00  0.00           N
ATOM   2686  HZ1 LYS B  45      45.700  49.140  58.490  1.00  0.00           H
ATOM   2687  HZ2 LYS B  45      44.550  49.310  59.790  1.00  0.00           H
ATOM   2688  HZ3 LYS B  45      45.090  50.670  58.970  1.00  0.00           H
ATOM   2689  C   LYS B  45      47.250  53.590  63.280  1.00  0.00           C
ATOM   2690  O   LYS B  45      47.820  53.620  64.360  1.00  0.00           O
ATOM   2691  N   GLU B  46      45.930  53.850  63.220  1.00  0.00           N
ATOM   2692  HN  GLU B  46      45.430  53.840  62.350  1.00  0.00           H
ATOM   2693  CA  GLU B  46      45.060  54.100  64.320  1.00  0.00           C
ATOM   2694  HA  GLU B  46      44.140  54.190  63.760  1.00  0.00           H
ATOM   2695  CB  GLU B  46      44.930  52.990  65.380  1.00  0.00           C
ATOM   2696  HB1 GLU B  46      44.360  53.380  66.250  1.00  0.00           H
ATOM   2697  HB2 GLU B  46      45.920  52.770  65.840  1.00  0.00           H
ATOM   2698  CG  GLU B  46      44.250  51.760  64.760  1.00  0.00           C
ATOM   2699  HG1 GLU B  46      44.520  51.550  63.700  1.00  0.00           H
ATOM   2700  HG2 GLU B  46      43.170  52.010  64.750  1.00  0.00           H
ATOM   2701  CD  GLU B  46      44.430  50.550  65.670  1.00  0.00           C
ATOM   2702  OE1 GLU B  46      44.850  49.490  65.130  1.00  0.00           O
ATOM   2703  OE2 GLU B  46      44.250  50.690  66.910  1.00  0.00           O
ATOM   2704  C   GLU B  46      45.190  55.450  64.930  1.00  0.00           C
ATOM   2705  O   GLU B  46      44.630  55.790  65.970  1.00  0.00           O
ATOM   2706  N   GLY B  47      45.960  56.300  64.230  1.00  0.00           N
ATOM   2707  HN  GLY B  47      46.390  55.960  63.390  1.00  0.00           H
ATOM   2708  CA  GLY B  47      46.050  57.710  64.460  1.00  0.00           C
ATOM   2709  HA1 GLY B  47      46.490  58.060  63.540  1.00  0.00           H
ATOM   2710  HA2 GLY B  47      45.040  58.060  64.610  1.00  0.00           H
ATOM   2711  C   GLY B  47      46.970  58.190  65.530  1.00  0.00           C
ATOM   2712  O   GLY B  47      46.950  59.360  65.910  1.00  0.00           O
ATOM   2713  N   VAL B  48      47.920  57.320  65.930  1.00  0.00           N
ATOM   2714  HN  VAL B  48      48.070  56.460  65.440  1.00  0.00           H
ATOM   2715  CA  VAL B  48      48.910  57.560  66.940  1.00  0.00           C
ATOM   2716  HA  VAL B  48      48.430  57.830  67.870  1.00  0.00           H
ATOM   2717  CB  VAL B  48      49.720  56.300  67.080  1.00  0.00           C
ATOM   2718  HB  VAL B  48      50.110  55.960  66.100  1.00  0.00           H
ATOM   2719  CG1 VAL B  48      50.790  56.480  68.160  1.00  0.00           C
ATOM   2720 HG11 VAL B  48      51.250  55.490  68.350  1.00  0.00           H
ATOM   2721 HG12 VAL B  48      51.670  57.080  67.830  1.00  0.00           H
ATOM   2722 HG13 VAL B  48      50.330  57.060  68.990  1.00  0.00           H
ATOM   2723  CG2 VAL B  48      48.810  55.130  67.490  1.00  0.00           C
ATOM   2724 HG21 VAL B  48      48.020  55.010  66.730  1.00  0.00           H
ATOM   2725 HG22 VAL B  48      49.290  54.130  67.540  1.00  0.00           H
ATOM   2726 HG23 VAL B  48      48.390  55.240  68.520  1.00  0.00           H
ATOM   2727  C   VAL B  48      49.790  58.690  66.540  1.00  0.00           C
ATOM   2728  O   VAL B  48      50.530  58.480  65.580  1.00  0.00           O
ATOM   2729  N   VAL B  49      49.890  59.780  67.330  1.00  0.00           N
ATOM   2730  HN  VAL B  49      49.380  59.850  68.180  1.00  0.00           H
ATOM   2731  CA  VAL B  49      50.730  60.900  67.060  1.00  0.00           C
ATOM   2732  HA  VAL B  49      51.290  60.890  66.140  1.00  0.00           H
ATOM   2733  CB  VAL B  49      50.030  62.220  66.900  1.00  0.00           C
ATOM   2734  HB  VAL B  49      50.740  63.080  66.940  1.00  0.00           H
ATOM   2735  CG1 VAL B  49      49.250  62.170  65.570  1.00  0.00           C
ATOM   2736 HG11 VAL B  49      48.370  61.490  65.640  1.00  0.00           H
ATOM   2737 HG12 VAL B  49      48.940  63.170  65.210  1.00  0.00           H
ATOM   2738 HG13 VAL B  49      49.960  61.630  64.910  1.00  0.00           H
ATOM   2739  CG2 VAL B  49      49.030  62.420  68.060  1.00  0.00           C
ATOM   2740 HG21 VAL B  49      49.620  62.350  69.000  1.00  0.00           H
ATOM   2741 HG22 VAL B  49      48.590  63.430  68.170  1.00  0.00           H
ATOM   2742 HG23 VAL B  49      48.220  61.660  68.090  1.00  0.00           H
ATOM   2743  C   VAL B  49      51.730  61.030  68.150  1.00  0.00           C
ATOM   2744  O   VAL B  49      52.590  61.910  68.100  1.00  0.00           O
ATOM   2745  N   HIS B  50      51.590  60.320  69.290  1.00  0.00           N
ATOM   2746  HN  HIS B  50      50.800  59.720  69.270  1.00  0.00           H
ATOM   2747  CA  HIS B  50      52.460  60.450  70.420  1.00  0.00           C
ATOM   2748  HA  HIS B  50      53.350  60.940  70.050  1.00  0.00           H
ATOM   2749  CB  HIS B  50      51.720  61.220  71.530  1.00  0.00           C
ATOM   2750  HB1 HIS B  50      52.340  61.250  72.450  1.00  0.00           H
ATOM   2751  HB2 HIS B  50      50.790  60.770  71.940  1.00  0.00           H
ATOM   2752  ND1 HIS B  50      49.940  63.020  71.790  1.00  0.00           N
ATOM   2753  CG  HIS B  50      51.120  62.560  71.230  1.00  0.00           C
ATOM   2754  CE1 HIS B  50      49.800  64.240  71.320  1.00  0.00           C
ATOM   2755  HE1 HIS B  50      48.830  64.750  71.330  1.00  0.00           H
ATOM   2756  NE2 HIS B  50      50.840  64.620  70.530  1.00  0.00           N
ATOM   2757  HE2 HIS B  50      50.970  65.380  69.900  1.00  0.00           H
ATOM   2758  CD2 HIS B  50      51.700  63.540  70.490  1.00  0.00           C
ATOM   2759  HD2 HIS B  50      52.540  63.630  69.810  1.00  0.00           H
ATOM   2760  C   HIS B  50      52.800  59.100  70.930  1.00  0.00           C
ATOM   2761  O   HIS B  50      51.920  58.390  71.410  1.00  0.00           O
ATOM   2762  N   GLY B  51      54.080  58.690  70.940  1.00  0.00           N
ATOM   2763  HN  GLY B  51      54.800  59.340  70.720  1.00  0.00           H
ATOM   2764  CA  GLY B  51      54.610  57.400  71.270  1.00  0.00           C
ATOM   2765  HA1 GLY B  51      54.320  57.180  72.280  1.00  0.00           H
ATOM   2766  HA2 GLY B  51      54.300  56.780  70.440  1.00  0.00           H
ATOM   2767  C   GLY B  51      56.100  57.420  71.340  1.00  0.00           C
ATOM   2768  O   GLY B  51      56.750  58.460  71.290  1.00  0.00           O
ATOM   2769  N   VAL B  52      56.700  56.220  71.440  1.00  0.00           N
ATOM   2770  HN  VAL B  52      56.120  55.410  71.530  1.00  0.00           H
ATOM   2771  CA  VAL B  52      58.050  55.900  71.790  1.00  0.00           C
ATOM   2772  HA  VAL B  52      58.540  56.840  71.990  1.00  0.00           H
ATOM   2773  CB  VAL B  52      58.080  55.070  73.030  1.00  0.00           C
ATOM   2774  HB  VAL B  52      57.810  54.010  72.850  1.00  0.00           H
ATOM   2775  CG1 VAL B  52      59.470  54.840  73.660  1.00  0.00           C
ATOM   2776 HG11 VAL B  52      59.970  55.820  73.800  1.00  0.00           H
ATOM   2777 HG12 VAL B  52      59.320  54.420  74.670  1.00  0.00           H
ATOM   2778 HG13 VAL B  52      60.090  54.200  73.000  1.00  0.00           H
ATOM   2779  CG2 VAL B  52      57.200  55.720  74.110  1.00  0.00           C
ATOM   2780 HG21 VAL B  52      57.360  55.170  75.060  1.00  0.00           H
ATOM   2781 HG22 VAL B  52      57.430  56.780  74.350  1.00  0.00           H
ATOM   2782 HG23 VAL B  52      56.150  55.560  73.760  1.00  0.00           H
ATOM   2783  C   VAL B  52      58.760  55.320  70.610  1.00  0.00           C
ATOM   2784  O   VAL B  52      58.200  54.460  69.930  1.00  0.00           O
ATOM   2785  N   ALA B  53      59.920  55.900  70.260  1.00  0.00           N
ATOM   2786  HN  ALA B  53      60.410  56.460  70.920  1.00  0.00           H
ATOM   2787  CA  ALA B  53      60.820  55.500  69.220  1.00  0.00           C
ATOM   2788  HA  ALA B  53      60.270  55.330  68.300  1.00  0.00           H
ATOM   2789  CB  ALA B  53      61.890  56.570  68.950  1.00  0.00           C
ATOM   2790  HB1 ALA B  53      62.560  56.710  69.830  1.00  0.00           H
ATOM   2791  HB2 ALA B  53      62.630  56.280  68.170  1.00  0.00           H
ATOM   2792  HB3 ALA B  53      61.540  57.560  68.620  1.00  0.00           H
ATOM   2793  C   ALA B  53      61.560  54.220  69.390  1.00  0.00           C
ATOM   2794  O   ALA B  53      61.870  53.880  70.530  1.00  0.00           O
ATOM   2795  N   THR B  54      61.820  53.440  68.320  1.00  0.00           N
ATOM   2796  HN  THR B  54      61.360  53.660  67.470  1.00  0.00           H
ATOM   2797  CA  THR B  54      62.670  52.300  68.210  1.00  0.00           C
ATOM   2798  HA  THR B  54      62.610  51.730  69.120  1.00  0.00           H
ATOM   2799  CB  THR B  54      62.180  51.300  67.210  1.00  0.00           C
ATOM   2800  HB  THR B  54      62.730  50.330  67.260  1.00  0.00           H
ATOM   2801  OG1 THR B  54      62.120  51.860  65.900  1.00  0.00           O
ATOM   2802  HG1 THR B  54      61.320  52.390  65.880  1.00  0.00           H
ATOM   2803  CG2 THR B  54      60.750  50.870  67.570  1.00  0.00           C
ATOM   2804 HG21 THR B  54      60.300  50.330  66.700  1.00  0.00           H
ATOM   2805 HG22 THR B  54      60.780  50.150  68.410  1.00  0.00           H
ATOM   2806 HG23 THR B  54      60.150  51.770  67.820  1.00  0.00           H
ATOM   2807  C   THR B  54      64.140  52.450  68.070  1.00  0.00           C
ATOM   2808  O   THR B  54      64.600  53.560  67.790  1.00  0.00           O
ATOM   2809  N   VAL B  55      64.940  51.410  68.370  1.00  0.00           N
ATOM   2810  HN  VAL B  55      64.560  50.490  68.450  1.00  0.00           H
ATOM   2811  CA  VAL B  55      66.330  51.550  68.630  1.00  0.00           C
ATOM   2812  HA  VAL B  55      66.420  52.300  69.400  1.00  0.00           H
ATOM   2813  CB  VAL B  55      66.930  50.280  69.160  1.00  0.00           C
ATOM   2814  HB  VAL B  55      67.950  50.430  69.580  1.00  0.00           H
ATOM   2815  CG1 VAL B  55      65.990  49.660  70.220  1.00  0.00           C
ATOM   2816 HG11 VAL B  55      65.090  49.270  69.700  1.00  0.00           H
ATOM   2817 HG12 VAL B  55      66.350  48.750  70.740  1.00  0.00           H
ATOM   2818 HG13 VAL B  55      65.710  50.440  70.960  1.00  0.00           H
ATOM   2819  CG2 VAL B  55      67.110  49.130  68.160  1.00  0.00           C
ATOM   2820 HG21 VAL B  55      66.310  48.950  67.410  1.00  0.00           H
ATOM   2821 HG22 VAL B  55      68.020  49.310  67.550  1.00  0.00           H
ATOM   2822 HG23 VAL B  55      67.280  48.140  68.650  1.00  0.00           H
ATOM   2823  C   VAL B  55      67.070  51.940  67.390  1.00  0.00           C
ATOM   2824  O   VAL B  55      66.650  51.750  66.260  1.00  0.00           O
ATOM   2825  N   ALA B  56      68.220  52.630  67.530  1.00  0.00           N
ATOM   2826  HN  ALA B  56      68.550  52.680  68.470  1.00  0.00           H
ATOM   2827  CA  ALA B  56      68.930  53.200  66.430  1.00  0.00           C
ATOM   2828  HA  ALA B  56      68.200  53.830  65.940  1.00  0.00           H
ATOM   2829  CB  ALA B  56      70.080  54.110  66.920  1.00  0.00           C
ATOM   2830  HB1 ALA B  56      70.610  54.560  66.050  1.00  0.00           H
ATOM   2831  HB2 ALA B  56      69.710  54.880  67.620  1.00  0.00           H
ATOM   2832  HB3 ALA B  56      70.820  53.490  67.470  1.00  0.00           H
ATOM   2833  C   ALA B  56      69.500  52.210  65.470  1.00  0.00           C
ATOM   2834  O   ALA B  56      70.060  51.170  65.810  1.00  0.00           O
ATOM   2835  N   GLU B  57      69.480  52.620  64.190  1.00  0.00           N
ATOM   2836  HN  GLU B  57      69.020  53.480  63.980  1.00  0.00           H
ATOM   2837  CA  GLU B  57      69.960  51.930  63.030  1.00  0.00           C
ATOM   2838  HA  GLU B  57      69.640  50.900  63.160  1.00  0.00           H
ATOM   2839  CB  GLU B  57      69.290  52.450  61.750  1.00  0.00           C
ATOM   2840  HB1 GLU B  57      69.700  51.820  60.920  1.00  0.00           H
ATOM   2841  HB2 GLU B  57      69.520  53.520  61.580  1.00  0.00           H
ATOM   2842  CG  GLU B  57      67.770  52.280  61.680  1.00  0.00           C
ATOM   2843  HG1 GLU B  57      67.380  52.690  62.640  1.00  0.00           H
ATOM   2844  HG2 GLU B  57      67.570  51.210  61.500  1.00  0.00           H
ATOM   2845  CD  GLU B  57      67.070  52.930  60.500  1.00  0.00           C
ATOM   2846  OE1 GLU B  57      65.870  52.680  60.220  1.00  0.00           O
ATOM   2847  OE2 GLU B  57      67.730  53.690  59.740  1.00  0.00           O
ATOM   2848  C   GLU B  57      71.450  51.910  62.990  1.00  0.00           C
ATOM   2849  O   GLU B  57      71.990  50.850  62.670  1.00  0.00           O
ATOM   2850  N   LYS B  58      72.130  53.020  63.320  1.00  0.00           N
ATOM   2851  HN  LYS B  58      71.570  53.810  63.540  1.00  0.00           H
ATOM   2852  CA  LYS B  58      73.550  53.170  63.320  1.00  0.00           C
ATOM   2853  HA  LYS B  58      74.080  52.320  62.920  1.00  0.00           H
ATOM   2854  CB  LYS B  58      73.990  54.320  62.400  1.00  0.00           C
ATOM   2855  HB1 LYS B  58      75.100  54.290  62.380  1.00  0.00           H
ATOM   2856  HB2 LYS B  58      73.730  55.340  62.750  1.00  0.00           H
ATOM   2857  CG  LYS B  58      73.520  54.220  60.950  1.00  0.00           C
ATOM   2858  HG1 LYS B  58      72.410  54.120  60.980  1.00  0.00           H
ATOM   2859  HG2 LYS B  58      73.980  53.310  60.510  1.00  0.00           H
ATOM   2860  CD  LYS B  58      74.030  55.280  59.970  1.00  0.00           C
ATOM   2861  HD1 LYS B  58      73.770  56.190  60.550  1.00  0.00           H
ATOM   2862  HD2 LYS B  58      75.140  55.280  59.920  1.00  0.00           H
ATOM   2863  CE  LYS B  58      73.400  55.410  58.580  1.00  0.00           C
ATOM   2864  HE1 LYS B  58      73.610  56.420  58.160  1.00  0.00           H
ATOM   2865  HE2 LYS B  58      72.320  55.180  58.700  1.00  0.00           H
ATOM   2866  NZ  LYS B  58      73.960  54.400  57.660  1.00  0.00           N
ATOM   2867  HZ1 LYS B  58      73.470  54.360  56.740  1.00  0.00           H
ATOM   2868  HZ2 LYS B  58      74.980  54.570  57.650  1.00  0.00           H
ATOM   2869  HZ3 LYS B  58      73.860  53.470  58.130  1.00  0.00           H
ATOM   2870  C   LYS B  58      74.170  53.360  64.670  1.00  0.00           C
ATOM   2871  O   LYS B  58      73.690  54.180  65.450  1.00  0.00           O
ATOM   2872  N   THR B  59      75.320  52.740  65.000  1.00  0.00           N
ATOM   2873  HN  THR B  59      75.810  52.200  64.320  1.00  0.00           H
ATOM   2874  CA  THR B  59      76.080  53.000  66.170  1.00  0.00           C
ATOM   2875  HA  THR B  59      75.370  53.080  66.990  1.00  0.00           H
ATOM   2876  CB  THR B  59      77.010  51.910  66.610  1.00  0.00           C
ATOM   2877  HB  THR B  59      77.410  52.210  67.610  1.00  0.00           H
ATOM   2878  OG1 THR B  59      77.970  51.660  65.590  1.00  0.00           O
ATOM   2879  HG1 THR B  59      78.520  51.000  66.020  1.00  0.00           H
ATOM   2880  CG2 THR B  59      76.110  50.690  66.820  1.00  0.00           C
ATOM   2881 HG21 THR B  59      76.610  49.840  67.330  1.00  0.00           H
ATOM   2882 HG22 THR B  59      75.140  50.910  67.330  1.00  0.00           H
ATOM   2883 HG23 THR B  59      75.880  50.360  65.790  1.00  0.00           H
ATOM   2884  C   THR B  59      76.820  54.290  66.020  1.00  0.00           C
ATOM   2885  O   THR B  59      77.030  54.760  64.900  1.00  0.00           O
ATOM   2886  N   LYS B  60      77.190  54.870  67.180  1.00  0.00           N
ATOM   2887  HN  LYS B  60      76.900  54.450  68.030  1.00  0.00           H
ATOM   2888  CA  LYS B  60      78.010  56.050  67.200  1.00  0.00           C
ATOM   2889  HA  LYS B  60      77.360  56.880  66.960  1.00  0.00           H
ATOM   2890  CB  LYS B  60      78.410  56.330  68.660  1.00  0.00           C
ATOM   2891  HB1 LYS B  60      78.910  55.390  68.980  1.00  0.00           H
ATOM   2892  HB2 LYS B  60      77.390  56.420  69.110  1.00  0.00           H
ATOM   2893  CG  LYS B  60      79.250  57.570  68.940  1.00  0.00           C
ATOM   2894  HG1 LYS B  60      78.590  58.350  68.490  1.00  0.00           H
ATOM   2895  HG2 LYS B  60      80.200  57.700  68.370  1.00  0.00           H
ATOM   2896  CD  LYS B  60      79.280  57.910  70.430  1.00  0.00           C
ATOM   2897  HD1 LYS B  60      79.800  58.890  70.540  1.00  0.00           H
ATOM   2898  HD2 LYS B  60      78.210  58.010  70.700  1.00  0.00           H
ATOM   2899  CE  LYS B  60      79.920  56.860  71.330  1.00  0.00           C
ATOM   2900  HE1 LYS B  60      79.470  55.870  71.110  1.00  0.00           H
ATOM   2901  HE2 LYS B  60      79.800  57.130  72.400  1.00  0.00           H
ATOM   2902  NZ  LYS B  60      81.360  56.690  71.020  1.00  0.00           N
ATOM   2903  HZ1 LYS B  60      81.550  56.210  70.120  1.00  0.00           H
ATOM   2904  HZ2 LYS B  60      81.830  57.610  71.140  1.00  0.00           H
ATOM   2905  HZ3 LYS B  60      81.730  56.060  71.770  1.00  0.00           H
ATOM   2906  C   LYS B  60      79.180  56.140  66.290  1.00  0.00           C
ATOM   2907  O   LYS B  60      79.420  57.150  65.630  1.00  0.00           O
ATOM   2908  N   GLU B  61      79.890  55.020  66.030  1.00  0.00           N
ATOM   2909  HN  GLU B  61      79.700  54.190  66.540  1.00  0.00           H
ATOM   2910  CA  GLU B  61      80.950  54.710  65.130  1.00  0.00           C
ATOM   2911  HA  GLU B  61      81.750  55.430  65.220  1.00  0.00           H
ATOM   2912  CB  GLU B  61      81.570  53.340  65.480  1.00  0.00           C
ATOM   2913  HB1 GLU B  61      80.730  52.660  65.750  1.00  0.00           H
ATOM   2914  HB2 GLU B  61      82.250  53.600  66.320  1.00  0.00           H
ATOM   2915  CG  GLU B  61      82.520  52.750  64.440  1.00  0.00           C
ATOM   2916  HG1 GLU B  61      83.210  53.500  64.010  1.00  0.00           H
ATOM   2917  HG2 GLU B  61      81.990  52.290  63.570  1.00  0.00           H
ATOM   2918  CD  GLU B  61      83.290  51.530  64.920  1.00  0.00           C
ATOM   2919  OE1 GLU B  61      84.550  51.570  64.970  1.00  0.00           O
ATOM   2920  OE2 GLU B  61      82.700  50.470  65.270  1.00  0.00           O
ATOM   2921  C   GLU B  61      80.570  54.750  63.690  1.00  0.00           C
ATOM   2922  O   GLU B  61      81.360  55.160  62.840  1.00  0.00           O
ATOM   2923  N   GLN B  62      79.310  54.460  63.290  1.00  0.00           N
ATOM   2924  HN  GLN B  62      78.650  54.450  64.040  1.00  0.00           H
ATOM   2925  CA  GLN B  62      78.810  54.240  61.970  1.00  0.00           C
ATOM   2926  HA  GLN B  62      79.700  53.930  61.450  1.00  0.00           H
ATOM   2927  CB  GLN B  62      77.700  53.180  61.820  1.00  0.00           C
ATOM   2928  HB1 GLN B  62      77.300  53.130  60.780  1.00  0.00           H
ATOM   2929  HB2 GLN B  62      76.850  53.410  62.480  1.00  0.00           H
ATOM   2930  CG  GLN B  62      78.220  51.790  62.170  1.00  0.00           C
ATOM   2931  HG1 GLN B  62      78.960  51.820  63.000  1.00  0.00           H
ATOM   2932  HG2 GLN B  62      78.690  51.490  61.210  1.00  0.00           H
ATOM   2933  CD  GLN B  62      77.180  50.750  62.540  1.00  0.00           C
ATOM   2934  OE1 GLN B  62      76.000  50.990  62.780  1.00  0.00           O
ATOM   2935  NE2 GLN B  62      77.720  49.520  62.760  1.00  0.00           N
ATOM   2936 HE21 GLN B  62      78.690  49.380  62.550  1.00  0.00           H
ATOM   2937 HE22 GLN B  62      77.120  48.780  63.070  1.00  0.00           H
ATOM   2938  C   GLN B  62      78.330  55.500  61.320  1.00  0.00           C
ATOM   2939  O   GLN B  62      78.230  55.610  60.100  1.00  0.00           O
ATOM   2940  N   VAL B  63      78.280  56.560  62.150  1.00  0.00           N
ATOM   2941  HN  VAL B  63      78.410  56.470  63.130  1.00  0.00           H
ATOM   2942  CA  VAL B  63      77.850  57.850  61.700  1.00  0.00           C
ATOM   2943  HA  VAL B  63      77.060  57.740  60.960  1.00  0.00           H
ATOM   2944  CB  VAL B  63      77.050  58.540  62.760  1.00  0.00           C
ATOM   2945  HB  VAL B  63      77.720  58.640  63.640  1.00  0.00           H
ATOM   2946  CG1 VAL B  63      76.560  59.930  62.300  1.00  0.00           C
ATOM   2947 HG11 VAL B  63      77.400  60.580  61.960  1.00  0.00           H
ATOM   2948 HG12 VAL B  63      75.840  59.930  61.460  1.00  0.00           H
ATOM   2949 HG13 VAL B  63      75.920  60.330  63.110  1.00  0.00           H
ATOM   2950  CG2 VAL B  63      75.810  57.790  63.270  1.00  0.00           C
ATOM   2951 HG21 VAL B  63      75.190  58.420  63.940  1.00  0.00           H
ATOM   2952 HG22 VAL B  63      75.250  57.510  62.360  1.00  0.00           H
ATOM   2953 HG23 VAL B  63      76.170  56.860  63.770  1.00  0.00           H
ATOM   2954  C   VAL B  63      79.050  58.650  61.350  1.00  0.00           C
ATOM   2955  O   VAL B  63      79.990  58.860  62.120  1.00  0.00           O
ATOM   2956  N   THR B  64      79.170  59.100  60.090  1.00  0.00           N
ATOM   2957  HN  THR B  64      78.380  58.920  59.510  1.00  0.00           H
ATOM   2958  CA  THR B  64      80.370  59.500  59.410  1.00  0.00           C
ATOM   2959  HA  THR B  64      81.070  59.750  60.180  1.00  0.00           H
ATOM   2960  CB  THR B  64      81.010  58.500  58.490  1.00  0.00           C
ATOM   2961  HB  THR B  64      81.000  57.540  59.050  1.00  0.00           H
ATOM   2962  OG1 THR B  64      82.300  58.870  58.000  1.00  0.00           O
ATOM   2963  HG1 THR B  64      83.000  58.710  58.640  1.00  0.00           H
ATOM   2964  CG2 THR B  64      80.110  58.210  57.280  1.00  0.00           C
ATOM   2965 HG21 THR B  64      80.590  57.510  56.560  1.00  0.00           H
ATOM   2966 HG22 THR B  64      79.160  57.730  57.610  1.00  0.00           H
ATOM   2967 HG23 THR B  64      79.840  59.100  56.670  1.00  0.00           H
ATOM   2968  C   THR B  64      80.100  60.770  58.680  1.00  0.00           C
ATOM   2969  O   THR B  64      78.970  61.180  58.430  1.00  0.00           O
ATOM   2970  N   ASN B  65      81.180  61.550  58.480  1.00  0.00           N
ATOM   2971  HN  ASN B  65      82.020  61.200  58.870  1.00  0.00           H
ATOM   2972  CA  ASN B  65      81.170  62.830  57.830  1.00  0.00           C
ATOM   2973  HA  ASN B  65      80.460  63.500  58.280  1.00  0.00           H
ATOM   2974  CB  ASN B  65      82.530  63.540  58.000  1.00  0.00           C
ATOM   2975  HB1 ASN B  65      83.320  63.150  57.320  1.00  0.00           H
ATOM   2976  HB2 ASN B  65      82.960  63.230  58.970  1.00  0.00           H
ATOM   2977  CG  ASN B  65      82.550  65.060  58.010  1.00  0.00           C
ATOM   2978  OD1 ASN B  65      81.510  65.690  57.820  1.00  0.00           O
ATOM   2979  ND2 ASN B  65      83.700  65.680  58.380  1.00  0.00           N
ATOM   2980 HD21 ASN B  65      84.470  65.230  58.820  1.00  0.00           H
ATOM   2981 HD22 ASN B  65      83.700  66.680  58.430  1.00  0.00           H
ATOM   2982  C   ASN B  65      80.760  62.830  56.390  1.00  0.00           C
ATOM   2983  O   ASN B  65      80.940  61.850  55.670  1.00  0.00           O
ATOM   2984  N   VAL B  66      80.190  63.960  55.950  1.00  0.00           N
ATOM   2985  HN  VAL B  66      80.320  64.780  56.500  1.00  0.00           H
ATOM   2986  CA  VAL B  66      79.770  64.110  54.590  1.00  0.00           C
ATOM   2987  HA  VAL B  66      80.120  63.250  54.040  1.00  0.00           H
ATOM   2988  CB  VAL B  66      78.280  64.220  54.550  1.00  0.00           C
ATOM   2989  HB  VAL B  66      77.920  64.340  53.510  1.00  0.00           H
ATOM   2990  CG1 VAL B  66      77.680  62.860  54.930  1.00  0.00           C
ATOM   2991 HG11 VAL B  66      76.570  62.920  55.010  1.00  0.00           H
ATOM   2992 HG12 VAL B  66      77.990  61.990  54.310  1.00  0.00           H
ATOM   2993 HG13 VAL B  66      77.910  62.500  55.960  1.00  0.00           H
ATOM   2994  CG2 VAL B  66      77.710  65.250  55.540  1.00  0.00           C
ATOM   2995 HG21 VAL B  66      77.940  64.980  56.590  1.00  0.00           H
ATOM   2996 HG22 VAL B  66      78.110  66.280  55.460  1.00  0.00           H
ATOM   2997 HG23 VAL B  66      76.600  65.260  55.560  1.00  0.00           H
ATOM   2998  C   VAL B  66      80.420  65.340  54.050  1.00  0.00           C
ATOM   2999  O   VAL B  66      80.840  66.240  54.780  1.00  0.00           O
ATOM   3000  N   GLY B  67      80.610  65.250  52.720  1.00  0.00           N
ATOM   3001  HN  GLY B  67      80.140  64.460  52.320  1.00  0.00           H
ATOM   3002  CA  GLY B  67      81.240  66.270  51.960  1.00  0.00           C
ATOM   3003  HA1 GLY B  67      80.410  66.820  51.540  1.00  0.00           H
ATOM   3004  HA2 GLY B  67      81.940  66.760  52.620  1.00  0.00           H
ATOM   3005  C   GLY B  67      82.060  65.690  50.860  1.00  0.00           C
ATOM   3006  O   GLY B  67      81.800  64.570  50.400  1.00  0.00           O
ATOM   3007  N   GLY B  68      82.980  66.510  50.330  1.00  0.00           N
ATOM   3008  HN  GLY B  68      83.080  67.360  50.830  1.00  0.00           H
ATOM   3009  CA  GLY B  68      83.920  66.270  49.280  1.00  0.00           C
ATOM   3010  HA1 GLY B  68      83.410  65.700  48.520  1.00  0.00           H
ATOM   3011  HA2 GLY B  68      84.200  67.240  48.900  1.00  0.00           H
ATOM   3012  C   GLY B  68      85.130  65.470  49.620  1.00  0.00           C
ATOM   3013  O   GLY B  68      86.290  65.860  49.480  1.00  0.00           O
ATOM   3014  N   ALA B  69      84.850  64.370  50.350  1.00  0.00           N
ATOM   3015  HN  ALA B  69      83.910  64.060  50.330  1.00  0.00           H
ATOM   3016  CA  ALA B  69      85.860  63.550  50.930  1.00  0.00           C
ATOM   3017  HA  ALA B  69      86.870  63.870  50.680  1.00  0.00           H
ATOM   3018  CB  ALA B  69      85.920  63.730  52.460  1.00  0.00           C
ATOM   3019  HB1 ALA B  69      86.410  62.900  53.000  1.00  0.00           H
ATOM   3020  HB2 ALA B  69      86.470  64.660  52.740  1.00  0.00           H
ATOM   3021  HB3 ALA B  69      84.910  63.910  52.890  1.00  0.00           H
ATOM   3022  C   ALA B  69      85.640  62.100  50.680  1.00  0.00           C
ATOM   3023  O   ALA B  69      84.540  61.580  50.580  1.00  0.00           O
ATOM   3024  N   VAL B  70      86.770  61.370  50.580  1.00  0.00           N
ATOM   3025  HN  VAL B  70      87.620  61.880  50.530  1.00  0.00           H
ATOM   3026  CA  VAL B  70      86.670  59.950  50.480  1.00  0.00           C
ATOM   3027  HA  VAL B  70      85.840  59.690  49.840  1.00  0.00           H
ATOM   3028  CB  VAL B  70      87.900  59.200  50.060  1.00  0.00           C
ATOM   3029  HB  VAL B  70      88.800  59.560  50.610  1.00  0.00           H
ATOM   3030  CG1 VAL B  70      87.740  57.680  50.200  1.00  0.00           C
ATOM   3031 HG11 VAL B  70      86.770  57.380  49.730  1.00  0.00           H
ATOM   3032 HG12 VAL B  70      88.550  57.110  49.710  1.00  0.00           H
ATOM   3033 HG13 VAL B  70      87.660  57.240  51.220  1.00  0.00           H
ATOM   3034  CG2 VAL B  70      88.140  59.570  48.580  1.00  0.00           C
ATOM   3035 HG21 VAL B  70      88.490  60.620  48.520  1.00  0.00           H
ATOM   3036 HG22 VAL B  70      88.930  59.000  48.050  1.00  0.00           H
ATOM   3037 HG23 VAL B  70      87.180  59.510  48.030  1.00  0.00           H
ATOM   3038  C   VAL B  70      86.220  59.430  51.810  1.00  0.00           C
ATOM   3039  O   VAL B  70      86.700  59.900  52.840  1.00  0.00           O
ATOM   3040  N   VAL B  71      85.270  58.480  51.820  1.00  0.00           N
ATOM   3041  HN  VAL B  71      85.030  58.020  50.960  1.00  0.00           H
ATOM   3042  CA  VAL B  71      84.660  58.080  53.050  1.00  0.00           C
ATOM   3043  HA  VAL B  71      84.350  58.990  53.550  1.00  0.00           H
ATOM   3044  CB  VAL B  71      83.370  57.370  52.810  1.00  0.00           C
ATOM   3045  HB  VAL B  71      82.890  57.850  51.930  1.00  0.00           H
ATOM   3046  CG1 VAL B  71      83.550  55.900  52.390  1.00  0.00           C
ATOM   3047 HG11 VAL B  71      84.100  55.250  53.110  1.00  0.00           H
ATOM   3048 HG12 VAL B  71      82.620  55.340  52.170  1.00  0.00           H
ATOM   3049 HG13 VAL B  71      84.110  55.910  51.440  1.00  0.00           H
ATOM   3050  CG2 VAL B  71      82.330  57.470  53.940  1.00  0.00           C
ATOM   3051 HG21 VAL B  71      81.480  56.800  53.680  1.00  0.00           H
ATOM   3052 HG22 VAL B  71      82.590  56.960  54.900  1.00  0.00           H
ATOM   3053 HG23 VAL B  71      82.030  58.530  54.030  1.00  0.00           H
ATOM   3054  C   VAL B  71      85.590  57.400  54.000  1.00  0.00           C
ATOM   3055  O   VAL B  71      86.440  56.640  53.530  1.00  0.00           O
ATOM   3056  N   THR B  72      85.550  57.670  55.310  1.00  0.00           N
ATOM   3057  HN  THR B  72      84.940  58.400  55.620  1.00  0.00           H
ATOM   3058  CA  THR B  72      86.490  57.200  56.280  1.00  0.00           C
ATOM   3059  HA  THR B  72      87.390  56.950  55.750  1.00  0.00           H
ATOM   3060  CB  THR B  72      86.950  58.150  57.340  1.00  0.00           C
ATOM   3061  HB  THR B  72      87.420  57.630  58.210  1.00  0.00           H
ATOM   3062  OG1 THR B  72      85.930  58.910  57.960  1.00  0.00           O
ATOM   3063  HG1 THR B  72      85.320  58.310  58.400  1.00  0.00           H
ATOM   3064  CG2 THR B  72      88.020  59.060  56.710  1.00  0.00           C
ATOM   3065 HG21 THR B  72      87.550  59.900  56.150  1.00  0.00           H
ATOM   3066 HG22 THR B  72      88.500  59.470  57.620  1.00  0.00           H
ATOM   3067 HG23 THR B  72      88.690  58.390  56.130  1.00  0.00           H
ATOM   3068  C   THR B  72      86.040  55.860  56.780  1.00  0.00           C
ATOM   3069  O   THR B  72      84.860  55.710  57.100  1.00  0.00           O
ATOM   3070  N   GLY B  73      86.910  54.850  56.920  1.00  0.00           N
ATOM   3071  HN  GLY B  73      87.890  54.940  56.750  1.00  0.00           H
ATOM   3072  CA  GLY B  73      86.460  53.560  57.340  1.00  0.00           C
ATOM   3073  HA1 GLY B  73      87.260  52.830  57.270  1.00  0.00           H
ATOM   3074  HA2 GLY B  73      86.150  53.710  58.360  1.00  0.00           H
ATOM   3075  C   GLY B  73      85.270  52.970  56.660  1.00  0.00           C
ATOM   3076  O   GLY B  73      84.260  52.750  57.320  1.00  0.00           O
ATOM   3077  N   VAL B  74      85.460  52.420  55.450  1.00  0.00           N
ATOM   3078  HN  VAL B  74      86.320  52.500  54.950  1.00  0.00           H
ATOM   3079  CA  VAL B  74      84.400  51.960  54.600  1.00  0.00           C
ATOM   3080  HA  VAL B  74      83.590  52.680  54.620  1.00  0.00           H
ATOM   3081  CB  VAL B  74      84.950  51.610  53.250  1.00  0.00           C
ATOM   3082  HB  VAL B  74      85.630  50.730  53.250  1.00  0.00           H
ATOM   3083  CG1 VAL B  74      83.940  51.170  52.180  1.00  0.00           C
ATOM   3084 HG11 VAL B  74      83.390  50.290  52.570  1.00  0.00           H
ATOM   3085 HG12 VAL B  74      83.140  51.910  51.980  1.00  0.00           H
ATOM   3086 HG13 VAL B  74      84.400  50.890  51.210  1.00  0.00           H
ATOM   3087  CG2 VAL B  74      85.780  52.780  52.680  1.00  0.00           C
ATOM   3088 HG21 VAL B  74      86.700  53.050  53.230  1.00  0.00           H
ATOM   3089 HG22 VAL B  74      86.170  52.430  51.700  1.00  0.00           H
ATOM   3090 HG23 VAL B  74      85.220  53.740  52.650  1.00  0.00           H
ATOM   3091  C   VAL B  74      83.740  50.760  55.190  1.00  0.00           C
ATOM   3092  O   VAL B  74      82.520  50.640  55.180  1.00  0.00           O
ATOM   3093  N   THR B  75      84.490  49.850  55.830  1.00  0.00           N
ATOM   3094  HN  THR B  75      85.470  49.680  55.840  1.00  0.00           H
ATOM   3095  CA  THR B  75      83.820  48.780  56.510  1.00  0.00           C
ATOM   3096  HA  THR B  75      83.070  48.320  55.880  1.00  0.00           H
ATOM   3097  CB  THR B  75      84.750  47.620  56.690  1.00  0.00           C
ATOM   3098  HB  THR B  75      84.220  46.820  57.240  1.00  0.00           H
ATOM   3099  OG1 THR B  75      85.900  47.890  57.490  1.00  0.00           O
ATOM   3100  HG1 THR B  75      86.420  48.590  57.100  1.00  0.00           H
ATOM   3101  CG2 THR B  75      85.290  47.160  55.330  1.00  0.00           C
ATOM   3102 HG21 THR B  75      85.900  47.840  54.700  1.00  0.00           H
ATOM   3103 HG22 THR B  75      85.890  46.270  55.630  1.00  0.00           H
ATOM   3104 HG23 THR B  75      84.420  46.770  54.750  1.00  0.00           H
ATOM   3105  C   THR B  75      83.140  49.100  57.800  1.00  0.00           C
ATOM   3106  O   THR B  75      82.150  48.490  58.200  1.00  0.00           O
ATOM   3107  N   ALA B  76      83.750  50.080  58.490  1.00  0.00           N
ATOM   3108  HN  ALA B  76      84.430  50.650  58.040  1.00  0.00           H
ATOM   3109  CA  ALA B  76      83.370  50.590  59.780  1.00  0.00           C
ATOM   3110  HA  ALA B  76      83.390  49.720  60.430  1.00  0.00           H
ATOM   3111  CB  ALA B  76      84.290  51.720  60.260  1.00  0.00           C
ATOM   3112  HB1 ALA B  76      84.210  52.680  59.700  1.00  0.00           H
ATOM   3113  HB2 ALA B  76      84.110  52.010  61.310  1.00  0.00           H
ATOM   3114  HB3 ALA B  76      85.350  51.410  60.160  1.00  0.00           H
ATOM   3115  C   ALA B  76      82.000  51.170  59.810  1.00  0.00           C
ATOM   3116  O   ALA B  76      81.250  51.020  60.780  1.00  0.00           O
ATOM   3117  N   VAL B  77      81.550  51.850  58.750  1.00  0.00           N
ATOM   3118  HN  VAL B  77      82.010  51.980  57.880  1.00  0.00           H
ATOM   3119  CA  VAL B  77      80.280  52.530  58.760  1.00  0.00           C
ATOM   3120  HA  VAL B  77      80.110  52.820  59.780  1.00  0.00           H
ATOM   3121  CB  VAL B  77      80.340  53.790  57.950  1.00  0.00           C
ATOM   3122  HB  VAL B  77      79.380  54.330  57.770  1.00  0.00           H
ATOM   3123  CG1 VAL B  77      81.300  54.690  58.760  1.00  0.00           C
ATOM   3124 HG11 VAL B  77      81.380  55.710  58.320  1.00  0.00           H
ATOM   3125 HG12 VAL B  77      80.840  54.810  59.760  1.00  0.00           H
ATOM   3126 HG13 VAL B  77      82.290  54.280  59.020  1.00  0.00           H
ATOM   3127  CG2 VAL B  77      80.930  53.550  56.550  1.00  0.00           C
ATOM   3128 HG21 VAL B  77      80.830  54.390  55.830  1.00  0.00           H
ATOM   3129 HG22 VAL B  77      82.040  53.540  56.620  1.00  0.00           H
ATOM   3130 HG23 VAL B  77      80.520  52.610  56.120  1.00  0.00           H
ATOM   3131  C   VAL B  77      79.210  51.590  58.330  1.00  0.00           C
ATOM   3132  O   VAL B  77      78.050  51.970  58.440  1.00  0.00           O
ATOM   3133  N   ALA B  78      79.500  50.320  57.980  1.00  0.00           N
ATOM   3134  HN  ALA B  78      80.420  49.950  58.070  1.00  0.00           H
ATOM   3135  CA  ALA B  78      78.440  49.470  57.520  1.00  0.00           C
ATOM   3136  HA  ALA B  78      77.600  50.000  57.100  1.00  0.00           H
ATOM   3137  CB  ALA B  78      78.960  48.420  56.530  1.00  0.00           C
ATOM   3138  HB1 ALA B  78      79.610  48.930  55.780  1.00  0.00           H
ATOM   3139  HB2 ALA B  78      79.640  47.680  56.980  1.00  0.00           H
ATOM   3140  HB3 ALA B  78      78.120  47.980  55.940  1.00  0.00           H
ATOM   3141  C   ALA B  78      77.870  48.760  58.690  1.00  0.00           C
ATOM   3142  O   ALA B  78      78.640  48.270  59.530  1.00  0.00           O
ATOM   3143  N   GLN B  79      76.530  48.780  58.770  1.00  0.00           N
ATOM   3144  HN  GLN B  79      76.040  49.350  58.100  1.00  0.00           H
ATOM   3145  CA  GLN B  79      75.760  48.150  59.790  1.00  0.00           C
ATOM   3146  HA  GLN B  79      76.240  48.400  60.720  1.00  0.00           H
ATOM   3147  CB  GLN B  79      74.340  48.750  59.840  1.00  0.00           C
ATOM   3148  HB1 GLN B  79      73.590  48.270  60.510  1.00  0.00           H
ATOM   3149  HB2 GLN B  79      73.980  48.580  58.800  1.00  0.00           H
ATOM   3150  CG  GLN B  79      74.200  50.230  60.170  1.00  0.00           C
ATOM   3151  HG1 GLN B  79      75.110  50.870  60.150  1.00  0.00           H
ATOM   3152  HG2 GLN B  79      73.830  50.330  61.220  1.00  0.00           H
ATOM   3153  CD  GLN B  79      73.200  50.950  59.280  1.00  0.00           C
ATOM   3154  OE1 GLN B  79      73.650  51.760  58.480  1.00  0.00           O
ATOM   3155  NE2 GLN B  79      71.870  50.720  59.460  1.00  0.00           N
ATOM   3156 HE21 GLN B  79      71.730  50.100  60.230  1.00  0.00           H
ATOM   3157 HE22 GLN B  79      71.180  51.080  58.820  1.00  0.00           H
ATOM   3158  C   GLN B  79      75.730  46.670  59.620  1.00  0.00           C
ATOM   3159  O   GLN B  79      76.250  46.100  58.660  1.00  0.00           O
ATOM   3160  N   LYS B  80      75.090  45.950  60.560  1.00  0.00           N
ATOM   3161  HN  LYS B  80      74.710  46.280  61.420  1.00  0.00           H
ATOM   3162  CA  LYS B  80      75.040  44.530  60.680  1.00  0.00           C
ATOM   3163  HA  LYS B  80      76.060  44.200  60.650  1.00  0.00           H
ATOM   3164  CB  LYS B  80      74.410  43.940  61.950  1.00  0.00           C
ATOM   3165  HB1 LYS B  80      73.390  44.340  62.120  1.00  0.00           H
ATOM   3166  HB2 LYS B  80      75.060  44.380  62.740  1.00  0.00           H
ATOM   3167  CG  LYS B  80      74.510  42.430  62.140  1.00  0.00           C
ATOM   3168  HG1 LYS B  80      75.490  42.040  61.790  1.00  0.00           H
ATOM   3169  HG2 LYS B  80      73.750  41.990  61.450  1.00  0.00           H
ATOM   3170  CD  LYS B  80      74.050  41.910  63.510  1.00  0.00           C
ATOM   3171  HD1 LYS B  80      74.490  42.660  64.200  1.00  0.00           H
ATOM   3172  HD2 LYS B  80      72.970  42.100  63.660  1.00  0.00           H
ATOM   3173  CE  LYS B  80      74.340  40.440  63.820  1.00  0.00           C
ATOM   3174  HE1 LYS B  80      73.990  40.200  64.840  1.00  0.00           H
ATOM   3175  HE2 LYS B  80      75.450  40.390  63.900  1.00  0.00           H
ATOM   3176  NZ  LYS B  80      73.870  39.400  62.880  1.00  0.00           N
ATOM   3177  HZ1 LYS B  80      72.840  39.390  62.720  1.00  0.00           H
ATOM   3178  HZ2 LYS B  80      74.380  39.310  61.980  1.00  0.00           H
ATOM   3179  HZ3 LYS B  80      74.040  38.460  63.280  1.00  0.00           H
ATOM   3180  C   LYS B  80      74.380  43.950  59.470  1.00  0.00           C
ATOM   3181  O   LYS B  80      74.700  42.870  58.990  1.00  0.00           O
ATOM   3182  N   THR B  81      73.320  44.590  58.940  1.00  0.00           N
ATOM   3183  HN  THR B  81      72.990  45.480  59.250  1.00  0.00           H
ATOM   3184  CA  THR B  81      72.680  44.100  57.760  1.00  0.00           C
ATOM   3185  HA  THR B  81      72.350  43.080  57.930  1.00  0.00           H
ATOM   3186  CB  THR B  81      71.470  44.920  57.440  1.00  0.00           C
ATOM   3187  HB  THR B  81      71.140  44.700  56.400  1.00  0.00           H
ATOM   3188  OG1 THR B  81      71.750  46.300  57.590  1.00  0.00           O
ATOM   3189  HG1 THR B  81      71.020  46.760  57.160  1.00  0.00           H
ATOM   3190  CG2 THR B  81      70.300  44.570  58.370  1.00  0.00           C
ATOM   3191 HG21 THR B  81      69.950  43.540  58.130  1.00  0.00           H
ATOM   3192 HG22 THR B  81      70.530  44.730  59.440  1.00  0.00           H
ATOM   3193 HG23 THR B  81      69.460  45.260  58.110  1.00  0.00           H
ATOM   3194  C   THR B  81      73.500  44.110  56.510  1.00  0.00           C
ATOM   3195  O   THR B  81      73.210  43.280  55.640  1.00  0.00           O
ATOM   3196  N   VAL B  82      74.420  45.060  56.270  1.00  0.00           N
ATOM   3197  HN  VAL B  82      74.580  45.750  56.970  1.00  0.00           H
ATOM   3198  CA  VAL B  82      75.320  45.040  55.160  1.00  0.00           C
ATOM   3199  HA  VAL B  82      74.790  44.760  54.250  1.00  0.00           H
ATOM   3200  CB  VAL B  82      75.760  46.460  55.000  1.00  0.00           C
ATOM   3201  HB  VAL B  82      76.280  46.850  55.900  1.00  0.00           H
ATOM   3202  CG1 VAL B  82      76.700  46.610  53.790  1.00  0.00           C
ATOM   3203 HG11 VAL B  82      76.240  46.190  52.870  1.00  0.00           H
ATOM   3204 HG12 VAL B  82      76.930  47.660  53.520  1.00  0.00           H
ATOM   3205 HG13 VAL B  82      77.650  46.100  54.070  1.00  0.00           H
ATOM   3206  CG2 VAL B  82      74.550  47.390  54.750  1.00  0.00           C
ATOM   3207 HG21 VAL B  82      74.270  47.890  55.710  1.00  0.00           H
ATOM   3208 HG22 VAL B  82      74.840  48.170  54.020  1.00  0.00           H
ATOM   3209 HG23 VAL B  82      73.780  46.770  54.260  1.00  0.00           H
ATOM   3210  C   VAL B  82      76.460  44.090  55.300  1.00  0.00           C
ATOM   3211  O   VAL B  82      76.980  43.570  54.320  1.00  0.00           O
ATOM   3212  N   GLU B  83      76.860  43.730  56.530  1.00  0.00           N
ATOM   3213  HN  GLU B  83      76.710  44.160  57.420  1.00  0.00           H
ATOM   3214  CA  GLU B  83      77.670  42.570  56.740  1.00  0.00           C
ATOM   3215  HA  GLU B  83      78.540  42.720  56.120  1.00  0.00           H
ATOM   3216  CB  GLU B  83      77.940  42.500  58.250  1.00  0.00           C
ATOM   3217  HB1 GLU B  83      78.640  41.660  58.410  1.00  0.00           H
ATOM   3218  HB2 GLU B  83      77.040  42.170  58.810  1.00  0.00           H
ATOM   3219  CG  GLU B  83      78.610  43.690  58.940  1.00  0.00           C
ATOM   3220  HG1 GLU B  83      77.900  44.550  59.000  1.00  0.00           H
ATOM   3221  HG2 GLU B  83      79.560  43.920  58.420  1.00  0.00           H
ATOM   3222  CD  GLU B  83      78.970  43.320  60.370  1.00  0.00           C
ATOM   3223  OE1 GLU B  83      79.740  42.360  60.640  1.00  0.00           O
ATOM   3224  OE2 GLU B  83      78.540  44.070  61.300  1.00  0.00           O
ATOM   3225  C   GLU B  83      76.940  41.320  56.400  1.00  0.00           C
ATOM   3226  O   GLU B  83      77.480  40.430  55.740  1.00  0.00           O
ATOM   3227  N   GLY B  84      75.650  41.190  56.760  1.00  0.00           N
ATOM   3228  HN  GLY B  84      75.230  41.940  57.270  1.00  0.00           H
ATOM   3229  CA  GLY B  84      74.850  40.040  56.470  1.00  0.00           C
ATOM   3230  HA1 GLY B  84      75.410  39.130  56.610  1.00  0.00           H
ATOM   3231  HA2 GLY B  84      73.900  40.140  56.980  1.00  0.00           H
ATOM   3232  C   GLY B  84      74.500  39.950  55.020  1.00  0.00           C
ATOM   3233  O   GLY B  84      74.430  38.860  54.460  1.00  0.00           O
ATOM   3234  N   ALA B  85      74.130  41.070  54.380  1.00  0.00           N
ATOM   3235  HN  ALA B  85      74.000  41.880  54.940  1.00  0.00           H
ATOM   3236  CA  ALA B  85      73.940  41.150  52.960  1.00  0.00           C
ATOM   3237  HA  ALA B  85      73.180  40.420  52.740  1.00  0.00           H
ATOM   3238  CB  ALA B  85      73.520  42.590  52.620  1.00  0.00           C
ATOM   3239  HB1 ALA B  85      73.660  42.870  51.550  1.00  0.00           H
ATOM   3240  HB2 ALA B  85      72.470  42.860  52.880  1.00  0.00           H
ATOM   3241  HB3 ALA B  85      74.100  43.270  53.270  1.00  0.00           H
ATOM   3242  C   ALA B  85      75.150  40.850  52.150  1.00  0.00           C
ATOM   3243  O   ALA B  85      75.040  40.300  51.050  1.00  0.00           O
ATOM   3244  N   GLY B  86      76.340  41.260  52.620  1.00  0.00           N
ATOM   3245  HN  GLY B  86      76.460  41.700  53.510  1.00  0.00           H
ATOM   3246  CA  GLY B  86      77.560  40.830  52.020  1.00  0.00           C
ATOM   3247  HA1 GLY B  86      78.230  40.540  52.820  1.00  0.00           H
ATOM   3248  HA2 GLY B  86      77.320  40.000  51.380  1.00  0.00           H
ATOM   3249  C   GLY B  86      78.300  41.770  51.130  1.00  0.00           C
ATOM   3250  O   GLY B  86      79.240  41.430  50.410  1.00  0.00           O
ATOM   3251  N   SER B  87      77.950  43.070  51.130  1.00  0.00           N
ATOM   3252  HN  SER B  87      77.240  43.330  51.780  1.00  0.00           H
ATOM   3253  CA  SER B  87      78.420  44.130  50.280  1.00  0.00           C
ATOM   3254  HA  SER B  87      78.470  43.710  49.290  1.00  0.00           H
ATOM   3255  CB  SER B  87      77.290  45.170  50.240  1.00  0.00           C
ATOM   3256  HB1 SER B  87      77.410  45.910  49.420  1.00  0.00           H
ATOM   3257  HB2 SER B  87      77.210  45.640  51.240  1.00  0.00           H
ATOM   3258  OG  SER B  87      76.000  44.630  50.000  1.00  0.00           O
ATOM   3259  HG1 SER B  87      75.330  45.190  50.410  1.00  0.00           H
ATOM   3260  C   SER B  87      79.680  44.770  50.740  1.00  0.00           C
ATOM   3261  O   SER B  87      80.010  45.880  50.330  1.00  0.00           O
ATOM   3262  N   ILE B  88      80.410  44.100  51.650  1.00  0.00           N
ATOM   3263  HN  ILE B  88      80.090  43.200  51.950  1.00  0.00           H
ATOM   3264  CA  ILE B  88      81.610  44.520  52.290  1.00  0.00           C
ATOM   3265  HA  ILE B  88      81.400  45.430  52.840  1.00  0.00           H
ATOM   3266  CB  ILE B  88      82.060  43.520  53.320  1.00  0.00           C
ATOM   3267  HB  ILE B  88      82.410  42.590  52.830  1.00  0.00           H
ATOM   3268  CG2 ILE B  88      83.150  44.120  54.230  1.00  0.00           C
ATOM   3269 HG21 ILE B  88      83.650  43.470  54.980  1.00  0.00           H
ATOM   3270 HG22 ILE B  88      83.930  44.520  53.540  1.00  0.00           H
ATOM   3271 HG23 ILE B  88      82.660  44.980  54.720  1.00  0.00           H
ATOM   3272  CG1 ILE B  88      80.840  43.060  54.130  1.00  0.00           C
ATOM   3273 HG11 ILE B  88      80.310  42.270  53.550  1.00  0.00           H
ATOM   3274 HG12 ILE B  88      80.190  43.930  54.350  1.00  0.00           H
ATOM   3275  CD  ILE B  88      81.090  42.370  55.470  1.00  0.00           C
ATOM   3276  HD1 ILE B  88      81.330  43.030  56.330  1.00  0.00           H
ATOM   3277  HD2 ILE B  88      80.330  41.610  55.760  1.00  0.00           H
ATOM   3278  HD3 ILE B  88      81.930  41.670  55.330  1.00  0.00           H
ATOM   3279  C   ILE B  88      82.690  44.770  51.290  1.00  0.00           C
ATOM   3280  O   ILE B  88      82.960  43.920  50.440  1.00  0.00           O
ATOM   3281  N   ALA B  89      83.420  45.890  51.380  1.00  0.00           N
ATOM   3282  HN  ALA B  89      83.240  46.500  52.150  1.00  0.00           H
ATOM   3283  CA  ALA B  89      84.480  46.290  50.510  1.00  0.00           C
ATOM   3284  HA  ALA B  89      84.120  46.090  49.510  1.00  0.00           H
ATOM   3285  CB  ALA B  89      84.800  47.780  50.700  1.00  0.00           C
ATOM   3286  HB1 ALA B  89      84.940  47.960  51.790  1.00  0.00           H
ATOM   3287  HB2 ALA B  89      85.650  47.990  50.020  1.00  0.00           H
ATOM   3288  HB3 ALA B  89      83.840  48.280  50.420  1.00  0.00           H
ATOM   3289  C   ALA B  89      85.710  45.470  50.720  1.00  0.00           C
ATOM   3290  O   ALA B  89      86.200  45.330  51.840  1.00  0.00           O
ATOM   3291  N   ALA B  90      86.400  45.020  49.650  1.00  0.00           N
ATOM   3292  HN  ALA B  90      86.130  45.210  48.710  1.00  0.00           H
ATOM   3293  CA  ALA B  90      87.620  44.280  49.670  1.00  0.00           C
ATOM   3294  HA  ALA B  90      87.670  43.620  50.530  1.00  0.00           H
ATOM   3295  CB  ALA B  90      87.970  43.540  48.370  1.00  0.00           C
ATOM   3296  HB1 ALA B  90      88.880  42.910  48.420  1.00  0.00           H
ATOM   3297  HB2 ALA B  90      87.150  42.830  48.120  1.00  0.00           H
ATOM   3298  HB3 ALA B  90      87.930  44.280  47.550  1.00  0.00           H
ATOM   3299  C   ALA B  90      88.800  45.130  49.990  1.00  0.00           C
ATOM   3300  O   ALA B  90      88.830  46.330  49.720  1.00  0.00           O
ATOM   3301  N   ALA B  91      89.860  44.530  50.560  1.00  0.00           N
ATOM   3302  HN  ALA B  91      89.800  43.580  50.880  1.00  0.00           H
ATOM   3303  CA  ALA B  91      91.110  45.160  50.860  1.00  0.00           C
ATOM   3304  HA  ALA B  91      91.030  46.230  50.980  1.00  0.00           H
ATOM   3305  CB  ALA B  91      91.750  44.610  52.140  1.00  0.00           C
ATOM   3306  HB1 ALA B  91      90.910  44.620  52.870  1.00  0.00           H
ATOM   3307  HB2 ALA B  91      92.030  43.540  52.070  1.00  0.00           H
ATOM   3308  HB3 ALA B  91      92.620  45.240  52.460  1.00  0.00           H
ATOM   3309  C   ALA B  91      92.050  44.890  49.730  1.00  0.00           C
ATOM   3310  O   ALA B  91      92.090  43.840  49.090  1.00  0.00           O
ATOM   3311  N   THR B  92      92.940  45.840  49.390  1.00  0.00           N
ATOM   3312  HN  THR B  92      92.920  46.690  49.900  1.00  0.00           H
ATOM   3313  CA  THR B  92      93.890  45.780  48.330  1.00  0.00           C
ATOM   3314  HA  THR B  92      93.440  45.320  47.460  1.00  0.00           H
ATOM   3315  CB  THR B  92      94.480  47.050  47.810  1.00  0.00           C
ATOM   3316  HB  THR B  92      95.340  46.890  47.120  1.00  0.00           H
ATOM   3317  OG1 THR B  92      94.860  47.970  48.820  1.00  0.00           O
ATOM   3318  HG1 THR B  92      94.830  48.850  48.440  1.00  0.00           H
ATOM   3319  CG2 THR B  92      93.390  47.750  46.980  1.00  0.00           C
ATOM   3320 HG21 THR B  92      93.870  48.560  46.390  1.00  0.00           H
ATOM   3321 HG22 THR B  92      92.970  47.090  46.200  1.00  0.00           H
ATOM   3322 HG23 THR B  92      92.630  48.250  47.620  1.00  0.00           H
ATOM   3323  C   THR B  92      94.970  44.790  48.640  1.00  0.00           C
ATOM   3324  O   THR B  92      95.330  44.810  49.810  1.00  0.00           O
ATOM   3325  N   GLY B  93      95.470  43.950  47.720  1.00  0.00           N
ATOM   3326  HN  GLY B  93      95.230  44.000  46.750  1.00  0.00           H
ATOM   3327  CA  GLY B  93      96.430  42.910  47.950  1.00  0.00           C
ATOM   3328  HA1 GLY B  93      97.100  42.820  47.120  1.00  0.00           H
ATOM   3329  HA2 GLY B  93      96.920  43.090  48.900  1.00  0.00           H
ATOM   3330  C   GLY B  93      95.880  41.560  48.270  1.00  0.00           C
ATOM   3331  O   GLY B  93      96.570  40.560  48.460  1.00  0.00           O
ATOM   3332  N   PHE B  94      94.540  41.410  48.370  1.00  0.00           N
ATOM   3333  HN  PHE B  94      93.950  42.190  48.560  1.00  0.00           H
ATOM   3334  CA  PHE B  94      93.870  40.150  48.260  1.00  0.00           C
ATOM   3335  HA  PHE B  94      94.430  39.540  48.950  1.00  0.00           H
ATOM   3336  CB  PHE B  94      92.470  40.340  48.870  1.00  0.00           C
ATOM   3337  HB1 PHE B  94      91.820  39.550  48.440  1.00  0.00           H
ATOM   3338  HB2 PHE B  94      92.030  41.350  48.780  1.00  0.00           H
ATOM   3339  CG  PHE B  94      92.560  40.080  50.330  1.00  0.00           C
ATOM   3340  CD1 PHE B  94      93.240  41.000  51.100  1.00  0.00           C
ATOM   3341  HD1 PHE B  94      93.640  41.920  50.700  1.00  0.00           H
ATOM   3342  CE1 PHE B  94      93.360  40.850  52.460  1.00  0.00           C
ATOM   3343  HE1 PHE B  94      93.990  41.510  53.040  1.00  0.00           H
ATOM   3344  CZ  PHE B  94      92.880  39.720  53.060  1.00  0.00           C
ATOM   3345  HZ  PHE B  94      93.140  39.350  54.040  1.00  0.00           H
ATOM   3346  CD2 PHE B  94      92.040  38.960  50.940  1.00  0.00           C
ATOM   3347  HD2 PHE B  94      91.490  38.170  50.440  1.00  0.00           H
ATOM   3348  CE2 PHE B  94      92.200  38.800  52.290  1.00  0.00           C
ATOM   3349  HE2 PHE B  94      92.030  37.770  52.550  1.00  0.00           H
ATOM   3350  C   PHE B  94      93.920  39.530  46.910  1.00  0.00           C
ATOM   3351  O   PHE B  94      94.150  40.190  45.900  1.00  0.00           O
ATOM   3352  N   VAL B  95      93.540  38.240  46.840  1.00  0.00           N
ATOM   3353  HN  VAL B  95      93.500  37.760  47.710  1.00  0.00           H
ATOM   3354  CA  VAL B  95      93.230  37.560  45.620  1.00  0.00           C
ATOM   3355  HA  VAL B  95      94.090  37.490  44.970  1.00  0.00           H
ATOM   3356  CB  VAL B  95      92.960  36.110  45.900  1.00  0.00           C
ATOM   3357  HB  VAL B  95      92.890  35.640  44.900  1.00  0.00           H
ATOM   3358  CG1 VAL B  95      94.250  35.460  46.420  1.00  0.00           C
ATOM   3359 HG11 VAL B  95      95.190  35.950  46.070  1.00  0.00           H
ATOM   3360 HG12 VAL B  95      94.170  35.520  47.520  1.00  0.00           H
ATOM   3361 HG13 VAL B  95      94.360  34.420  46.050  1.00  0.00           H
ATOM   3362  CG2 VAL B  95      91.660  35.910  46.690  1.00  0.00           C
ATOM   3363 HG21 VAL B  95      91.400  36.750  47.380  1.00  0.00           H
ATOM   3364 HG22 VAL B  95      90.790  35.850  46.010  1.00  0.00           H
ATOM   3365 HG23 VAL B  95      91.650  35.030  47.370  1.00  0.00           H
ATOM   3366  C   VAL B  95      92.200  38.140  44.700  1.00  0.00           C
ATOM   3367  O   VAL B  95      91.350  38.960  45.030  1.00  0.00           O
ATOM   3368  N   LYS B  96      92.310  37.670  43.450  1.00  0.00           N
ATOM   3369  HN  LYS B  96      93.090  37.170  43.090  1.00  0.00           H
ATOM   3370  CA  LYS B  96      91.310  37.810  42.430  1.00  0.00           C
ATOM   3371  HA  LYS B  96      90.930  38.820  42.480  1.00  0.00           H
ATOM   3372  CB  LYS B  96      91.740  37.470  40.990  1.00  0.00           C
ATOM   3373  HB1 LYS B  96      90.890  37.430  40.280  1.00  0.00           H
ATOM   3374  HB2 LYS B  96      92.270  36.490  40.980  1.00  0.00           H
ATOM   3375  CG  LYS B  96      92.830  38.410  40.470  1.00  0.00           C
ATOM   3376  HG1 LYS B  96      93.620  38.550  41.250  1.00  0.00           H
ATOM   3377  HG2 LYS B  96      92.360  39.390  40.240  1.00  0.00           H
ATOM   3378  CD  LYS B  96      93.570  37.970  39.210  1.00  0.00           C
ATOM   3379  HD1 LYS B  96      93.780  36.880  39.230  1.00  0.00           H
ATOM   3380  HD2 LYS B  96      92.790  38.140  38.440  1.00  0.00           H
ATOM   3381  CE  LYS B  96      94.880  38.720  38.980  1.00  0.00           C
ATOM   3382  HE1 LYS B  96      95.800  38.370  39.500  1.00  0.00           H
ATOM   3383  HE2 LYS B  96      94.700  39.800  39.190  1.00  0.00           H
ATOM   3384  NZ  LYS B  96      95.190  38.590  37.540  1.00  0.00           N
ATOM   3385  HZ1 LYS B  96      96.210  38.620  37.350  1.00  0.00           H
ATOM   3386  HZ2 LYS B  96      94.850  37.660  37.210  1.00  0.00           H
ATOM   3387  HZ3 LYS B  96      94.690  39.300  36.980  1.00  0.00           H
ATOM   3388  C   LYS B  96      90.070  37.000  42.630  1.00  0.00           C
ATOM   3389  O   LYS B  96      90.050  35.830  43.020  1.00  0.00           O
ATOM   3390  N   LYS B  97      88.930  37.600  42.250  1.00  0.00           N
ATOM   3391  HN  LYS B  97      88.940  38.590  42.100  1.00  0.00           H
ATOM   3392  CA  LYS B  97      87.670  36.950  42.100  1.00  0.00           C
ATOM   3393  HA  LYS B  97      87.370  36.460  43.020  1.00  0.00           H
ATOM   3394  CB  LYS B  97      86.520  37.960  41.950  1.00  0.00           C
ATOM   3395  HB1 LYS B  97      85.560  37.420  41.770  1.00  0.00           H
ATOM   3396  HB2 LYS B  97      86.690  38.460  40.980  1.00  0.00           H
ATOM   3397  CG  LYS B  97      86.280  38.930  43.110  1.00  0.00           C
ATOM   3398  HG1 LYS B  97      85.460  39.560  42.700  1.00  0.00           H
ATOM   3399  HG2 LYS B  97      87.170  39.540  43.370  1.00  0.00           H
ATOM   3400  CD  LYS B  97      86.000  38.200  44.430  1.00  0.00           C
ATOM   3401  HD1 LYS B  97      85.210  37.510  44.060  1.00  0.00           H
ATOM   3402  HD2 LYS B  97      86.830  37.560  44.790  1.00  0.00           H
ATOM   3403  CE  LYS B  97      85.680  39.230  45.510  1.00  0.00           C
ATOM   3404  HE1 LYS B  97      86.610  39.780  45.760  1.00  0.00           H
ATOM   3405  HE2 LYS B  97      85.270  38.600  46.330  1.00  0.00           H
ATOM   3406  NZ  LYS B  97      84.710  40.310  45.220  1.00  0.00           N
ATOM   3407  HZ1 LYS B  97      84.250  40.610  46.110  1.00  0.00           H
ATOM   3408  HZ2 LYS B  97      85.150  41.170  44.830  1.00  0.00           H
ATOM   3409  HZ3 LYS B  97      84.020  39.970  44.530  1.00  0.00           H
ATOM   3410  C   LYS B  97      87.580  35.970  40.990  1.00  0.00           C
ATOM   3411  O   LYS B  97      88.390  35.980  40.070  1.00  0.00           O
ATOM   3412  N   ASP B  98      86.530  35.120  40.910  1.00  0.00           N
ATOM   3413  HN  ASP B  98      85.860  35.030  41.640  1.00  0.00           H
ATOM   3414  CA  ASP B  98      86.310  34.190  39.850  1.00  0.00           C
ATOM   3415  HA  ASP B  98      87.230  33.660  39.680  1.00  0.00           H
ATOM   3416  CB  ASP B  98      85.170  33.240  40.260  1.00  0.00           C
ATOM   3417  HB1 ASP B  98      85.000  32.450  39.500  1.00  0.00           H
ATOM   3418  HB2 ASP B  98      84.280  33.880  40.460  1.00  0.00           H
ATOM   3419  CG  ASP B  98      85.540  32.540  41.560  1.00  0.00           C
ATOM   3420  OD1 ASP B  98      86.610  31.870  41.560  1.00  0.00           O
ATOM   3421  OD2 ASP B  98      84.590  32.460  42.400  1.00  0.00           O
ATOM   3422  C   ASP B  98      85.990  34.960  38.610  1.00  0.00           C
ATOM   3423  O   ASP B  98      85.510  36.090  38.600  1.00  0.00           O
ATOM   3424  N   GLN B  99      86.140  34.370  37.410  1.00  0.00           N
ATOM   3425  HN  GLN B  99      86.480  33.430  37.360  1.00  0.00           H
ATOM   3426  CA  GLN B  99      85.980  34.920  36.100  1.00  0.00           C
ATOM   3427  HA  GLN B  99      86.310  35.950  36.050  1.00  0.00           H
ATOM   3428  CB  GLN B  99      86.840  34.160  35.080  1.00  0.00           C
ATOM   3429  HB1 GLN B  99      86.620  33.080  35.240  1.00  0.00           H
ATOM   3430  HB2 GLN B  99      87.880  34.230  35.470  1.00  0.00           H
ATOM   3431  CG  GLN B  99      86.740  34.560  33.610  1.00  0.00           C
ATOM   3432  HG1 GLN B  99      85.740  34.430  33.140  1.00  0.00           H
ATOM   3433  HG2 GLN B  99      87.360  33.810  33.080  1.00  0.00           H
ATOM   3434  CD  GLN B  99      87.420  35.890  33.340  1.00  0.00           C
ATOM   3435  OE1 GLN B  99      88.380  36.290  33.990  1.00  0.00           O
ATOM   3436  NE2 GLN B  99      86.920  36.620  32.310  1.00  0.00           N
ATOM   3437 HE21 GLN B  99      86.070  36.400  31.830  1.00  0.00           H
ATOM   3438 HE22 GLN B  99      87.550  37.310  31.960  1.00  0.00           H
ATOM   3439  C   GLN B  99      84.530  34.910  35.770  1.00  0.00           C
ATOM   3440  O   GLN B  99      84.050  33.910  35.250  1.00  0.00           O
ATOM   3441  N   LEU B 100      83.850  36.040  36.040  1.00  0.00           N
ATOM   3442  HN  LEU B 100      84.290  36.860  36.390  1.00  0.00           H
ATOM   3443  CA  LEU B 100      82.450  36.160  35.750  1.00  0.00           C
ATOM   3444  HA  LEU B 100      82.170  35.540  34.920  1.00  0.00           H
ATOM   3445  CB  LEU B 100      81.540  35.970  36.980  1.00  0.00           C
ATOM   3446  HB1 LEU B 100      80.510  36.350  36.800  1.00  0.00           H
ATOM   3447  HB2 LEU B 100      82.000  36.510  37.830  1.00  0.00           H
ATOM   3448  CG  LEU B 100      81.400  34.500  37.400  1.00  0.00           C
ATOM   3449  HG  LEU B 100      82.350  33.990  37.110  1.00  0.00           H
ATOM   3450  CD1 LEU B 100      81.230  34.460  38.930  1.00  0.00           C
ATOM   3451 HD11 LEU B 100      82.030  35.020  39.460  1.00  0.00           H
ATOM   3452 HD12 LEU B 100      80.270  34.920  39.220  1.00  0.00           H
ATOM   3453 HD13 LEU B 100      81.330  33.400  39.240  1.00  0.00           H
ATOM   3454  CD2 LEU B 100      80.300  33.730  36.650  1.00  0.00           C
ATOM   3455 HD21 LEU B 100      80.480  32.720  37.080  1.00  0.00           H
ATOM   3456 HD22 LEU B 100      79.270  33.950  37.000  1.00  0.00           H
ATOM   3457 HD23 LEU B 100      80.290  33.710  35.540  1.00  0.00           H
ATOM   3458  C   LEU B 100      82.240  37.590  35.380  1.00  0.00           C
ATOM   3459  O   LEU B 100      82.910  38.520  35.840  1.00  0.00           O
ATOM   3460  N   GLY B 101      81.330  37.940  34.460  1.00  0.00           N
ATOM   3461  HN  GLY B 101      80.800  37.210  34.020  1.00  0.00           H
ATOM   3462  CA  GLY B 101      81.060  39.240  33.940  1.00  0.00           C
ATOM   3463  HA1 GLY B 101      81.910  39.900  34.030  1.00  0.00           H
ATOM   3464  HA2 GLY B 101      80.810  39.020  32.910  1.00  0.00           H
ATOM   3465  C   GLY B 101      79.970  39.910  34.710  1.00  0.00           C
ATOM   3466  O   GLY B 101      78.930  40.150  34.100  1.00  0.00           O
ATOM   3467  N   LYS B 102      80.320  40.370  35.930  1.00  0.00           N
ATOM   3468  HN  LYS B 102      81.130  40.020  36.390  1.00  0.00           H
ATOM   3469  CA  LYS B 102      79.650  41.290  36.800  1.00  0.00           C
ATOM   3470  HA  LYS B 102      78.770  41.660  36.300  1.00  0.00           H
ATOM   3471  CB  LYS B 102      79.050  40.490  37.970  1.00  0.00           C
ATOM   3472  HB1 LYS B 102      79.050  41.170  38.850  1.00  0.00           H
ATOM   3473  HB2 LYS B 102      79.770  39.700  38.270  1.00  0.00           H
ATOM   3474  CG  LYS B 102      77.670  39.860  37.750  1.00  0.00           C
ATOM   3475  HG1 LYS B 102      77.820  39.130  36.930  1.00  0.00           H
ATOM   3476  HG2 LYS B 102      76.980  40.630  37.350  1.00  0.00           H
ATOM   3477  CD  LYS B 102      77.130  39.150  38.990  1.00  0.00           C
ATOM   3478  HD1 LYS B 102      76.690  38.190  38.640  1.00  0.00           H
ATOM   3479  HD2 LYS B 102      77.990  38.910  39.650  1.00  0.00           H
ATOM   3480  CE  LYS B 102      76.110  39.900  39.860  1.00  0.00           C
ATOM   3481  HE1 LYS B 102      75.930  39.300  40.780  1.00  0.00           H
ATOM   3482  HE2 LYS B 102      75.240  40.210  39.240  1.00  0.00           H
ATOM   3483  NZ  LYS B 102      76.820  41.120  40.270  1.00  0.00           N
ATOM   3484  HZ1 LYS B 102      76.300  41.600  41.030  1.00  0.00           H
ATOM   3485  HZ2 LYS B 102      77.780  40.910  40.630  1.00  0.00           H
ATOM   3486  HZ3 LYS B 102      76.920  41.800  39.490  1.00  0.00           H
ATOM   3487  C   LYS B 102      80.650  42.220  37.380  1.00  0.00           C
ATOM   3488  O   LYS B 102      81.830  41.880  37.420  1.00  0.00           O
ATOM   3489  N   ASN B 103      80.210  43.400  37.860  1.00  0.00           N
ATOM   3490  HN  ASN B 103      79.280  43.730  37.800  1.00  0.00           H
ATOM   3491  CA  ASN B 103      81.080  44.270  38.590  1.00  0.00           C
ATOM   3492  HA  ASN B 103      82.080  44.170  38.190  1.00  0.00           H
ATOM   3493  CB  ASN B 103      80.540  45.710  38.440  1.00  0.00           C
ATOM   3494  HB1 ASN B 103      80.850  46.310  39.320  1.00  0.00           H
ATOM   3495  HB2 ASN B 103      79.430  45.590  38.510  1.00  0.00           H
ATOM   3496  CG  ASN B 103      80.870  46.460  37.160  1.00  0.00           C
ATOM   3497  OD1 ASN B 103      81.510  45.900  36.270  1.00  0.00           O
ATOM   3498  ND2 ASN B 103      80.260  47.670  37.020  1.00  0.00           N
ATOM   3499 HD21 ASN B 103      79.660  47.970  37.770  1.00  0.00           H
ATOM   3500 HD22 ASN B 103      80.410  48.310  36.260  1.00  0.00           H
ATOM   3501  C   ASN B 103      81.050  43.890  40.030  1.00  0.00           C
ATOM   3502  O   ASN B 103      80.050  43.440  40.590  1.00  0.00           O
ATOM   3503  N   GLU B 104      82.200  44.080  40.700  1.00  0.00           N
ATOM   3504  HN  GLU B 104      82.950  44.490  40.190  1.00  0.00           H
ATOM   3505  CA  GLU B 104      82.420  44.110  42.110  1.00  0.00           C
ATOM   3506  HA  GLU B 104      81.920  43.220  42.480  1.00  0.00           H
ATOM   3507  CB  GLU B 104      83.930  44.070  42.430  1.00  0.00           C
ATOM   3508  HB1 GLU B 104      84.170  44.440  43.450  1.00  0.00           H
ATOM   3509  HB2 GLU B 104      84.510  44.750  41.760  1.00  0.00           H
ATOM   3510  CG  GLU B 104      84.460  42.640  42.320  1.00  0.00           C
ATOM   3511  HG1 GLU B 104      84.550  42.290  41.270  1.00  0.00           H
ATOM   3512  HG2 GLU B 104      83.710  42.000  42.830  1.00  0.00           H
ATOM   3513  CD  GLU B 104      85.880  42.600  42.860  1.00  0.00           C
ATOM   3514  OE1 GLU B 104      86.790  42.860  42.030  1.00  0.00           O
ATOM   3515  OE2 GLU B 104      85.970  42.440  44.110  1.00  0.00           O
ATOM   3516  C   GLU B 104      81.760  45.210  42.860  1.00  0.00           C
ATOM   3517  O   GLU B 104      81.410  46.210  42.230  1.00  0.00           O
ATOM   3518  N   GLU B 105      81.350  45.140  44.140  1.00  0.00           N
ATOM   3519  HN  GLU B 105      81.670  44.340  44.640  1.00  0.00           H
ATOM   3520  CA  GLU B 105      80.550  46.180  44.710  1.00  0.00           C
ATOM   3521  HA  GLU B 105      79.850  46.520  43.960  1.00  0.00           H
ATOM   3522  CB  GLU B 105      79.690  45.620  45.860  1.00  0.00           C
ATOM   3523  HB1 GLU B 105      78.920  45.000  45.360  1.00  0.00           H
ATOM   3524  HB2 GLU B 105      79.170  46.530  46.240  1.00  0.00           H
ATOM   3525  CG  GLU B 105      80.360  44.920  47.040  1.00  0.00           C
ATOM   3526  HG1 GLU B 105      79.570  44.960  47.820  1.00  0.00           H
ATOM   3527  HG2 GLU B 105      81.280  45.390  47.440  1.00  0.00           H
ATOM   3528  CD  GLU B 105      80.690  43.460  46.740  1.00  0.00           C
ATOM   3529  OE1 GLU B 105      79.880  42.550  47.030  1.00  0.00           O
ATOM   3530  OE2 GLU B 105      81.740  43.140  46.120  1.00  0.00           O
ATOM   3531  C   GLU B 105      81.240  47.420  45.170  1.00  0.00           C
ATOM   3532  O   GLU B 105      80.680  48.510  45.110  1.00  0.00           O
ATOM   3533  N   GLY B 106      82.550  47.340  45.430  1.00  0.00           N
ATOM   3534  HN  GLY B 106      82.920  46.410  45.510  1.00  0.00           H
ATOM   3535  CA  GLY B 106      83.400  48.450  45.730  1.00  0.00           C
ATOM   3536  HA1 GLY B 106      84.300  47.990  46.110  1.00  0.00           H
ATOM   3537  HA2 GLY B 106      83.570  48.980  44.800  1.00  0.00           H
ATOM   3538  C   GLY B 106      83.000  49.370  46.830  1.00  0.00           C
ATOM   3539  O   GLY B 106      82.930  48.910  47.970  1.00  0.00           O
ATOM   3540  N   ALA B 107      82.780  50.670  46.550  1.00  0.00           N
ATOM   3541  HN  ALA B 107      82.770  51.070  45.640  1.00  0.00           H
ATOM   3542  CA  ALA B 107      82.420  51.630  47.550  1.00  0.00           C
ATOM   3543  HA  ALA B 107      81.860  51.140  48.330  1.00  0.00           H
ATOM   3544  CB  ALA B 107      83.750  52.090  48.150  1.00  0.00           C
ATOM   3545  HB1 ALA B 107      84.320  51.180  48.440  1.00  0.00           H
ATOM   3546  HB2 ALA B 107      84.340  52.570  47.340  1.00  0.00           H
ATOM   3547  HB3 ALA B 107      83.520  52.740  49.020  1.00  0.00           H
ATOM   3548  C   ALA B 107      81.640  52.720  46.890  1.00  0.00           C
ATOM   3549  O   ALA B 107      81.680  52.730  45.660  1.00  0.00           O
ATOM   3550  N   PRO B 108      80.990  53.620  47.570  1.00  0.00           N
ATOM   3551  CD  PRO B 108      80.790  53.490  49.010  1.00  0.00           C
ATOM   3552  HD1 PRO B 108      80.360  52.490  49.200  1.00  0.00           H
ATOM   3553  HD2 PRO B 108      81.650  53.710  49.670  1.00  0.00           H
ATOM   3554  CA  PRO B 108      80.530  54.840  46.980  1.00  0.00           C
ATOM   3555  HA  PRO B 108      79.710  54.540  46.340  1.00  0.00           H
ATOM   3556  CB  PRO B 108      80.040  55.690  48.150  1.00  0.00           C
ATOM   3557  HB1 PRO B 108      79.080  56.190  47.900  1.00  0.00           H
ATOM   3558  HB2 PRO B 108      80.740  56.420  48.610  1.00  0.00           H
ATOM   3559  CG  PRO B 108      79.790  54.630  49.240  1.00  0.00           C
ATOM   3560  HG1 PRO B 108      78.770  54.180  49.170  1.00  0.00           H
ATOM   3561  HG2 PRO B 108      79.930  55.010  50.270  1.00  0.00           H
ATOM   3562  C   PRO B 108      81.330  55.700  46.050  1.00  0.00           C
ATOM   3563  O   PRO B 108      82.550  55.680  46.200  1.00  0.00           O
ATOM   3564  N   GLN B 109      80.610  56.320  45.100  1.00  0.00           N
ATOM   3565  HN  GLN B 109      79.630  56.130  45.180  1.00  0.00           H
ATOM   3566  CA  GLN B 109      81.140  57.220  44.120  1.00  0.00           C
ATOM   3567  HA  GLN B 109      82.140  57.520  44.400  1.00  0.00           H
ATOM   3568  CB  GLN B 109      81.040  56.540  42.740  1.00  0.00           C
ATOM   3569  HB1 GLN B 109      81.590  57.230  42.060  1.00  0.00           H
ATOM   3570  HB2 GLN B 109      80.020  56.320  42.340  1.00  0.00           H
ATOM   3571  CG  GLN B 109      81.780  55.210  42.710  1.00  0.00           C
ATOM   3572  HG1 GLN B 109      81.710  54.550  43.600  1.00  0.00           H
ATOM   3573  HG2 GLN B 109      82.850  55.450  42.550  1.00  0.00           H
ATOM   3574  CD  GLN B 109      81.520  54.400  41.440  1.00  0.00           C
ATOM   3575  OE1 GLN B 109      82.130  54.730  40.430  1.00  0.00           O
ATOM   3576  NE2 GLN B 109      80.500  53.500  41.460  1.00  0.00           N
ATOM   3577 HE21 GLN B 109      80.050  53.410  42.350  1.00  0.00           H
ATOM   3578 HE22 GLN B 109      80.210  53.110  40.590  1.00  0.00           H
ATOM   3579  C   GLN B 109      80.260  58.420  44.040  1.00  0.00           C
ATOM   3580  O   GLN B 109      79.110  58.300  44.460  1.00  0.00           O
ATOM   3581  N   GLU B 110      80.780  59.570  43.560  1.00  0.00           N
ATOM   3582  HN  GLU B 110      81.750  59.530  43.330  1.00  0.00           H
ATOM   3583  CA  GLU B 110      80.180  60.850  43.350  1.00  0.00           C
ATOM   3584  HA  GLU B 110      80.200  61.350  44.300  1.00  0.00           H
ATOM   3585  CB  GLU B 110      80.920  61.780  42.370  1.00  0.00           C
ATOM   3586  HB1 GLU B 110      80.240  62.540  41.940  1.00  0.00           H
ATOM   3587  HB2 GLU B 110      81.240  61.140  41.520  1.00  0.00           H
ATOM   3588  CG  GLU B 110      82.150  62.580  42.800  1.00  0.00           C
ATOM   3589  HG1 GLU B 110      82.850  61.900  43.320  1.00  0.00           H
ATOM   3590  HG2 GLU B 110      81.710  63.370  43.450  1.00  0.00           H
ATOM   3591  CD  GLU B 110      82.860  63.320  41.680  1.00  0.00           C
ATOM   3592  OE1 GLU B 110      84.060  63.050  41.410  1.00  0.00           O
ATOM   3593  OE2 GLU B 110      82.190  64.210  41.090  1.00  0.00           O
ATOM   3594  C   GLU B 110      78.770  60.790  42.880  1.00  0.00           C
ATOM   3595  O   GLU B 110      78.450  60.730  41.700  1.00  0.00           O
ATOM   3596  N   GLY B 111      77.800  60.790  43.820  1.00  0.00           N
ATOM   3597  HN  GLY B 111      78.050  60.600  44.770  1.00  0.00           H
ATOM   3598  CA  GLY B 111      76.400  60.880  43.570  1.00  0.00           C
ATOM   3599  HA1 GLY B 111      75.820  61.040  44.470  1.00  0.00           H
ATOM   3600  HA2 GLY B 111      76.170  61.690  42.890  1.00  0.00           H
ATOM   3601  C   GLY B 111      75.870  59.650  42.920  1.00  0.00           C
ATOM   3602  O   GLY B 111      74.870  59.660  42.210  1.00  0.00           O
ATOM   3603  N   ILE B 112      76.500  58.500  43.220  1.00  0.00           N
ATOM   3604  HN  ILE B 112      77.330  58.490  43.780  1.00  0.00           H
ATOM   3605  CA  ILE B 112      76.020  57.280  42.640  1.00  0.00           C
ATOM   3606  HA  ILE B 112      75.160  57.360  41.980  1.00  0.00           H
ATOM   3607  CB  ILE B 112      77.090  56.480  41.960  1.00  0.00           C
ATOM   3608  HB  ILE B 112      77.960  56.470  42.650  1.00  0.00           H
ATOM   3609  CG2 ILE B 112      76.690  55.040  41.610  1.00  0.00           C
ATOM   3610 HG21 ILE B 112      77.510  54.530  41.080  1.00  0.00           H
ATOM   3611 HG22 ILE B 112      76.300  54.410  42.440  1.00  0.00           H
ATOM   3612 HG23 ILE B 112      75.870  55.100  40.860  1.00  0.00           H
ATOM   3613  CG1 ILE B 112      77.530  57.270  40.710  1.00  0.00           C
ATOM   3614 HG11 ILE B 112      77.820  58.300  40.990  1.00  0.00           H
ATOM   3615 HG12 ILE B 112      76.720  57.570  40.010  1.00  0.00           H
ATOM   3616  CD  ILE B 112      78.650  56.700  39.850  1.00  0.00           C
ATOM   3617  HD1 ILE B 112      79.630  56.460  40.320  1.00  0.00           H
ATOM   3618  HD2 ILE B 112      78.240  55.780  39.400  1.00  0.00           H
ATOM   3619  HD3 ILE B 112      78.910  57.400  39.020  1.00  0.00           H
ATOM   3620  C   ILE B 112      75.430  56.580  43.820  1.00  0.00           C
ATOM   3621  O   ILE B 112      76.050  56.370  44.850  1.00  0.00           O
ATOM   3622  N   LEU B 113      74.160  56.140  43.730  1.00  0.00           N
ATOM   3623  HN  LEU B 113      73.590  56.350  42.940  1.00  0.00           H
ATOM   3624  CA  LEU B 113      73.440  55.420  44.730  1.00  0.00           C
ATOM   3625  HA  LEU B 113      74.090  55.430  45.590  1.00  0.00           H
ATOM   3626  CB  LEU B 113      72.120  56.120  45.110  1.00  0.00           C
ATOM   3627  HB1 LEU B 113      71.590  55.520  45.890  1.00  0.00           H
ATOM   3628  HB2 LEU B 113      71.410  56.330  44.290  1.00  0.00           H
ATOM   3629  CG  LEU B 113      72.350  57.500  45.760  1.00  0.00           C
ATOM   3630  HG  LEU B 113      72.940  58.220  45.140  1.00  0.00           H
ATOM   3631  CD1 LEU B 113      71.020  58.160  46.170  1.00  0.00           C
ATOM   3632 HD11 LEU B 113      70.500  57.780  47.070  1.00  0.00           H
ATOM   3633 HD12 LEU B 113      71.240  59.180  46.530  1.00  0.00           H
ATOM   3634 HD13 LEU B 113      70.340  58.180  45.300  1.00  0.00           H
ATOM   3635  CD2 LEU B 113      73.210  57.390  47.030  1.00  0.00           C
ATOM   3636 HD21 LEU B 113      73.140  58.370  47.560  1.00  0.00           H
ATOM   3637 HD22 LEU B 113      72.960  56.480  47.620  1.00  0.00           H
ATOM   3638 HD23 LEU B 113      74.270  57.270  46.730  1.00  0.00           H
ATOM   3639  C   LEU B 113      73.180  54.010  44.310  1.00  0.00           C
ATOM   3640  O   LEU B 113      72.850  53.670  43.180  1.00  0.00           O
ATOM   3641  N   GLU B 114      73.220  53.090  45.290  1.00  0.00           N
ATOM   3642  HN  GLU B 114      73.650  53.300  46.170  1.00  0.00           H
ATOM   3643  CA  GLU B 114      72.950  51.690  45.210  1.00  0.00           C
ATOM   3644  HA  GLU B 114      73.550  51.240  44.430  1.00  0.00           H
ATOM   3645  CB  GLU B 114      73.230  50.960  46.530  1.00  0.00           C
ATOM   3646  HB1 GLU B 114      72.950  49.900  46.430  1.00  0.00           H
ATOM   3647  HB2 GLU B 114      72.760  51.520  47.380  1.00  0.00           H
ATOM   3648  CG  GLU B 114      74.720  50.790  46.830  1.00  0.00           C
ATOM   3649  HG1 GLU B 114      75.280  51.730  46.660  1.00  0.00           H
ATOM   3650  HG2 GLU B 114      75.160  49.970  46.230  1.00  0.00           H
ATOM   3651  CD  GLU B 114      74.940  50.310  48.250  1.00  0.00           C
ATOM   3652  OE1 GLU B 114      75.470  49.180  48.400  1.00  0.00           O
ATOM   3653  OE2 GLU B 114      74.580  51.020  49.230  1.00  0.00           O
ATOM   3654  C   GLU B 114      71.610  51.270  44.710  1.00  0.00           C
ATOM   3655  O   GLU B 114      70.650  51.990  44.980  1.00  0.00           O
ATOM   3656  N   ASP B 115      71.410  50.160  43.970  1.00  0.00           N
ATOM   3657  HN  ASP B 115      72.230  49.620  43.830  1.00  0.00           H
ATOM   3658  CA  ASP B 115      70.180  49.580  43.510  1.00  0.00           C
ATOM   3659  HA  ASP B 115      69.720  50.420  43.010  1.00  0.00           H
ATOM   3660  CB  ASP B 115      70.370  48.410  42.530  1.00  0.00           C
ATOM   3661  HB1 ASP B 115      69.420  47.860  42.360  1.00  0.00           H
ATOM   3662  HB2 ASP B 115      71.110  47.760  43.040  1.00  0.00           H
ATOM   3663  CG  ASP B 115      70.830  48.880  41.150  1.00  0.00           C
ATOM   3664  OD1 ASP B 115      70.680  48.050  40.220  1.00  0.00           O
ATOM   3665  OD2 ASP B 115      71.540  49.890  40.950  1.00  0.00           O
ATOM   3666  C   ASP B 115      69.170  49.170  44.520  1.00  0.00           C
ATOM   3667  O   ASP B 115      69.420  48.490  45.510  1.00  0.00           O
ATOM   3668  N   MET B 116      67.880  49.520  44.350  1.00  0.00           N
ATOM   3669  HN  MET B 116      67.670  50.200  43.650  1.00  0.00           H
ATOM   3670  CA  MET B 116      66.810  49.140  45.210  1.00  0.00           C
ATOM   3671  HA  MET B 116      67.260  49.430  46.150  1.00  0.00           H
ATOM   3672  CB  MET B 116      65.580  50.030  44.990  1.00  0.00           C
ATOM   3673  HB1 MET B 116      64.680  49.660  45.540  1.00  0.00           H
ATOM   3674  HB2 MET B 116      65.340  50.030  43.910  1.00  0.00           H
ATOM   3675  CG  MET B 116      65.910  51.430  45.530  1.00  0.00           C
ATOM   3676  HG1 MET B 116      65.350  52.290  45.110  1.00  0.00           H
ATOM   3677  HG2 MET B 116      66.920  51.750  45.210  1.00  0.00           H
ATOM   3678  SD  MET B 116      65.680  51.560  47.320  1.00  0.00           S
ATOM   3679  CE  MET B 116      65.930  53.360  47.350  1.00  0.00           C
ATOM   3680  HE1 MET B 116      66.990  53.660  47.490  1.00  0.00           H
ATOM   3681  HE2 MET B 116      65.600  54.010  46.520  1.00  0.00           H
ATOM   3682  HE3 MET B 116      65.400  53.760  48.240  1.00  0.00           H
ATOM   3683  C   MET B 116      66.580  47.670  45.200  1.00  0.00           C
ATOM   3684  O   MET B 116      66.710  47.060  44.140  1.00  0.00           O
ATOM   3685  N   PRO B 117      66.220  47.020  46.270  1.00  0.00           N
ATOM   3686  CD  PRO B 117      66.080  47.620  47.590  1.00  0.00           C
ATOM   3687  HD1 PRO B 117      67.120  47.840  47.930  1.00  0.00           H
ATOM   3688  HD2 PRO B 117      65.430  48.520  47.560  1.00  0.00           H
ATOM   3689  CA  PRO B 117      65.920  45.620  46.250  1.00  0.00           C
ATOM   3690  HA  PRO B 117      66.710  45.060  45.770  1.00  0.00           H
ATOM   3691  CB  PRO B 117      65.800  45.210  47.720  1.00  0.00           C
ATOM   3692  HB1 PRO B 117      66.700  44.610  47.980  1.00  0.00           H
ATOM   3693  HB2 PRO B 117      65.000  44.450  47.840  1.00  0.00           H
ATOM   3694  CG  PRO B 117      65.560  46.500  48.510  1.00  0.00           C
ATOM   3695  HG1 PRO B 117      66.110  46.500  49.470  1.00  0.00           H
ATOM   3696  HG2 PRO B 117      64.470  46.630  48.700  1.00  0.00           H
ATOM   3697  C   PRO B 117      64.740  45.170  45.460  1.00  0.00           C
ATOM   3698  O   PRO B 117      63.800  45.940  45.250  1.00  0.00           O
ATOM   3699  N   VAL B 118      64.780  43.940  44.910  1.00  0.00           N
ATOM   3700  HN  VAL B 118      65.610  43.390  44.820  1.00  0.00           H
ATOM   3701  CA  VAL B 118      63.680  43.360  44.190  1.00  0.00           C
ATOM   3702  HA  VAL B 118      63.470  44.100  43.430  1.00  0.00           H
ATOM   3703  CB  VAL B 118      63.930  42.060  43.500  1.00  0.00           C
ATOM   3704  HB  VAL B 118      63.010  41.740  42.970  1.00  0.00           H
ATOM   3705  CG1 VAL B 118      64.950  42.370  42.390  1.00  0.00           C
ATOM   3706 HG11 VAL B 118      65.140  41.390  41.900  1.00  0.00           H
ATOM   3707 HG12 VAL B 118      64.530  43.100  41.670  1.00  0.00           H
ATOM   3708 HG13 VAL B 118      65.910  42.750  42.790  1.00  0.00           H
ATOM   3709  CG2 VAL B 118      64.350  40.960  44.500  1.00  0.00           C
ATOM   3710 HG21 VAL B 118      65.190  41.490  45.010  1.00  0.00           H
ATOM   3711 HG22 VAL B 118      63.560  40.640  45.210  1.00  0.00           H
ATOM   3712 HG23 VAL B 118      64.640  39.980  44.050  1.00  0.00           H
ATOM   3713  C   VAL B 118      62.440  43.220  45.000  1.00  0.00           C
ATOM   3714  O   VAL B 118      62.440  43.070  46.220  1.00  0.00           O
ATOM   3715  N   ASP B 119      61.290  43.320  44.310  1.00  0.00           N
ATOM   3716  HN  ASP B 119      61.380  43.610  43.360  1.00  0.00           H
ATOM   3717  CA  ASP B 119      60.010  43.120  44.910  1.00  0.00           C
ATOM   3718  HA  ASP B 119      59.930  43.810  45.740  1.00  0.00           H
ATOM   3719  CB  ASP B 119      58.730  43.310  44.080  1.00  0.00           C
ATOM   3720  HB1 ASP B 119      57.780  43.060  44.600  1.00  0.00           H
ATOM   3721  HB2 ASP B 119      58.670  42.580  43.250  1.00  0.00           H
ATOM   3722  CG  ASP B 119      58.500  44.600  43.310  1.00  0.00           C
ATOM   3723  OD1 ASP B 119      59.370  45.500  43.190  1.00  0.00           O
ATOM   3724  OD2 ASP B 119      57.370  44.740  42.760  1.00  0.00           O
ATOM   3725  C   ASP B 119      59.830  41.780  45.530  1.00  0.00           C
ATOM   3726  O   ASP B 119      60.220  40.760  44.950  1.00  0.00           O
ATOM   3727  N   PRO B 120      59.270  41.500  46.670  1.00  0.00           N
ATOM   3728  CD  PRO B 120      58.960  42.480  47.690  1.00  0.00           C
ATOM   3729  HD1 PRO B 120      59.590  43.390  47.690  1.00  0.00           H
ATOM   3730  HD2 PRO B 120      57.940  42.910  47.600  1.00  0.00           H
ATOM   3731  CA  PRO B 120      59.180  40.170  47.200  1.00  0.00           C
ATOM   3732  HA  PRO B 120      60.040  39.560  46.960  1.00  0.00           H
ATOM   3733  CB  PRO B 120      58.870  40.330  48.690  1.00  0.00           C
ATOM   3734  HB1 PRO B 120      59.530  39.630  49.240  1.00  0.00           H
ATOM   3735  HB2 PRO B 120      57.810  40.140  48.970  1.00  0.00           H
ATOM   3736  CG  PRO B 120      59.240  41.780  49.030  1.00  0.00           C
ATOM   3737  HG1 PRO B 120      60.340  41.790  49.170  1.00  0.00           H
ATOM   3738  HG2 PRO B 120      58.690  42.120  49.940  1.00  0.00           H
ATOM   3739  C   PRO B 120      58.090  39.340  46.620  1.00  0.00           C
ATOM   3740  O   PRO B 120      57.800  38.230  47.040  1.00  0.00           O
ATOM   3741  N   ASP B 121      57.510  39.800  45.490  1.00  0.00           N
ATOM   3742  HN  ASP B 121      57.620  40.770  45.260  1.00  0.00           H
ATOM   3743  CA  ASP B 121      56.590  39.110  44.650  1.00  0.00           C
ATOM   3744  HA  ASP B 121      56.050  38.450  45.330  1.00  0.00           H
ATOM   3745  CB  ASP B 121      55.830  40.160  43.830  1.00  0.00           C
ATOM   3746  HB1 ASP B 121      55.130  39.640  43.150  1.00  0.00           H
ATOM   3747  HB2 ASP B 121      56.570  40.750  43.250  1.00  0.00           H
ATOM   3748  CG  ASP B 121      55.090  41.120  44.750  1.00  0.00           C
ATOM   3749  OD1 ASP B 121      54.830  40.810  45.940  1.00  0.00           O
ATOM   3750  OD2 ASP B 121      54.780  42.270  44.330  1.00  0.00           O
ATOM   3751  C   ASP B 121      57.200  38.090  43.750  1.00  0.00           C
ATOM   3752  O   ASP B 121      56.550  37.200  43.210  1.00  0.00           O
ATOM   3753  N   ASN B 122      58.500  38.250  43.420  1.00  0.00           N
ATOM   3754  HN  ASN B 122      59.030  38.900  43.960  1.00  0.00           H
ATOM   3755  CA  ASN B 122      59.170  37.530  42.390  1.00  0.00           C
ATOM   3756  HA  ASN B 122      58.620  37.600  41.460  1.00  0.00           H
ATOM   3757  CB  ASN B 122      60.560  38.160  42.220  1.00  0.00           C
ATOM   3758  HB1 ASN B 122      61.230  37.570  41.550  1.00  0.00           H
ATOM   3759  HB2 ASN B 122      61.060  38.390  43.180  1.00  0.00           H
ATOM   3760  CG  ASN B 122      60.330  39.460  41.460  1.00  0.00           C
ATOM   3761  OD1 ASN B 122      60.500  39.500  40.240  1.00  0.00           O
ATOM   3762  ND2 ASN B 122      60.200  40.590  42.190  1.00  0.00           N
ATOM   3763 HD21 ASN B 122      60.380  40.640  43.180  1.00  0.00           H
ATOM   3764 HD22 ASN B 122      59.990  41.450  41.720  1.00  0.00           H
ATOM   3765  C   ASN B 122      59.330  36.090  42.750  1.00  0.00           C
ATOM   3766  O   ASN B 122      59.210  35.690  43.900  1.00  0.00           O
ATOM   3767  N   GLU B 123      59.710  35.290  41.730  1.00  0.00           N
ATOM   3768  HN  GLU B 123      59.560  35.640  40.810  1.00  0.00           H
ATOM   3769  CA  GLU B 123      60.310  34.000  41.910  1.00  0.00           C
ATOM   3770  HA  GLU B 123      59.570  33.470  42.490  1.00  0.00           H
ATOM   3771  CB  GLU B 123      60.510  33.310  40.560  1.00  0.00           C
ATOM   3772  HB1 GLU B 123      61.200  33.820  39.860  1.00  0.00           H
ATOM   3773  HB2 GLU B 123      59.510  33.420  40.100  1.00  0.00           H
ATOM   3774  CG  GLU B 123      60.900  31.830  40.550  1.00  0.00           C
ATOM   3775  HG1 GLU B 123      60.050  31.210  40.930  1.00  0.00           H
ATOM   3776  HG2 GLU B 123      61.750  31.640  41.240  1.00  0.00           H
ATOM   3777  CD  GLU B 123      61.220  31.340  39.150  1.00  0.00           C
ATOM   3778  OE1 GLU B 123      60.350  31.380  38.240  1.00  0.00           O
ATOM   3779  OE2 GLU B 123      62.380  30.930  38.860  1.00  0.00           O
ATOM   3780  C   GLU B 123      61.600  34.050  42.650  1.00  0.00           C
ATOM   3781  O   GLU B 123      61.840  33.250  43.560  1.00  0.00           O
ATOM   3782  N   ALA B 124      62.580  34.870  42.240  1.00  0.00           N
ATOM   3783  HN  ALA B 124      62.440  35.380  41.390  1.00  0.00           H
ATOM   3784  CA  ALA B 124      63.890  35.120  42.770  1.00  0.00           C
ATOM   3785  HA  ALA B 124      64.200  34.130  43.060  1.00  0.00           H
ATOM   3786  CB  ALA B 124      64.670  35.720  41.590  1.00  0.00           C
ATOM   3787  HB1 ALA B 124      64.720  35.060  40.690  1.00  0.00           H
ATOM   3788  HB2 ALA B 124      64.160  36.660  41.270  1.00  0.00           H
ATOM   3789  HB3 ALA B 124      65.720  35.980  41.850  1.00  0.00           H
ATOM   3790  C   ALA B 124      63.930  36.030  43.950  1.00  0.00           C
ATOM   3791  O   ALA B 124      64.480  37.120  43.860  1.00  0.00           O
ATOM   3792  N   TYR B 125      63.360  35.650  45.110  1.00  0.00           N
ATOM   3793  HN  TYR B 125      62.990  34.740  45.280  1.00  0.00           H
ATOM   3794  CA  TYR B 125      63.430  36.380  46.340  1.00  0.00           C
ATOM   3795  HA  TYR B 125      64.280  37.050  46.340  1.00  0.00           H
ATOM   3796  CB  TYR B 125      62.150  37.180  46.630  1.00  0.00           C
ATOM   3797  HB1 TYR B 125      61.250  36.530  46.730  1.00  0.00           H
ATOM   3798  HB2 TYR B 125      62.000  37.790  45.720  1.00  0.00           H
ATOM   3799  CG  TYR B 125      62.220  38.110  47.790  1.00  0.00           C
ATOM   3800  CD1 TYR B 125      62.720  39.390  47.730  1.00  0.00           C
ATOM   3801  HD1 TYR B 125      62.880  39.840  46.760  1.00  0.00           H
ATOM   3802  CE1 TYR B 125      62.860  40.230  48.810  1.00  0.00           C
ATOM   3803  HE1 TYR B 125      63.200  41.250  48.850  1.00  0.00           H
ATOM   3804  CZ  TYR B 125      62.460  39.790  50.050  1.00  0.00           C
ATOM   3805  OH  TYR B 125      62.610  40.600  51.190  1.00  0.00           O
ATOM   3806  HH  TYR B 125      63.120  41.360  50.920  1.00  0.00           H
ATOM   3807  CD2 TYR B 125      61.920  37.670  49.060  1.00  0.00           C
ATOM   3808  HD2 TYR B 125      61.520  36.680  49.170  1.00  0.00           H
ATOM   3809  CE2 TYR B 125      62.030  38.490  50.160  1.00  0.00           C
ATOM   3810  HE2 TYR B 125      61.810  38.200  51.180  1.00  0.00           H
ATOM   3811  C   TYR B 125      63.690  35.340  47.380  1.00  0.00           C
ATOM   3812  O   TYR B 125      63.300  34.180  47.300  1.00  0.00           O
ATOM   3813  N   GLU B 126      64.390  35.730  48.450  1.00  0.00           N
ATOM   3814  HN  GLU B 126      64.760  36.650  48.540  1.00  0.00           H
ATOM   3815  CA  GLU B 126      64.860  34.840  49.480  1.00  0.00           C
ATOM   3816  HA  GLU B 126      64.500  33.830  49.360  1.00  0.00           H
ATOM   3817  CB  GLU B 126      66.390  34.710  49.350  1.00  0.00           C
ATOM   3818  HB1 GLU B 126      66.950  35.580  49.730  1.00  0.00           H
ATOM   3819  HB2 GLU B 126      66.730  34.580  48.300  1.00  0.00           H
ATOM   3820  CG  GLU B 126      66.830  33.380  49.970  1.00  0.00           C
ATOM   3821  HG1 GLU B 126      66.200  32.520  49.650  1.00  0.00           H
ATOM   3822  HG2 GLU B 126      66.830  33.460  51.070  1.00  0.00           H
ATOM   3823  CD  GLU B 126      68.240  32.920  49.610  1.00  0.00           C
ATOM   3824  OE1 GLU B 126      69.230  33.260  50.320  1.00  0.00           O
ATOM   3825  OE2 GLU B 126      68.420  32.200  48.590  1.00  0.00           O
ATOM   3826  C   GLU B 126      64.460  35.290  50.840  1.00  0.00           C
ATOM   3827  O   GLU B 126      64.300  36.480  51.120  1.00  0.00           O
ATOM   3828  N   MET B 127      64.420  34.380  51.830  1.00  0.00           N
ATOM   3829  HN  MET B 127      64.670  33.440  51.600  1.00  0.00           H
ATOM   3830  CA  MET B 127      63.970  34.710  53.150  1.00  0.00           C
ATOM   3831  HA  MET B 127      63.130  35.390  53.050  1.00  0.00           H
ATOM   3832  CB  MET B 127      63.240  33.500  53.750  1.00  0.00           C
ATOM   3833  HB1 MET B 127      63.170  33.680  54.850  1.00  0.00           H
ATOM   3834  HB2 MET B 127      63.880  32.620  53.560  1.00  0.00           H
ATOM   3835  CG  MET B 127      61.800  33.350  53.250  1.00  0.00           C
ATOM   3836  HG1 MET B 127      61.140  34.210  53.500  1.00  0.00           H
ATOM   3837  HG2 MET B 127      61.480  32.550  53.940  1.00  0.00           H
ATOM   3838  SD  MET B 127      61.510  32.850  51.530  1.00  0.00           S
ATOM   3839  CE  MET B 127      59.700  32.960  51.500  1.00  0.00           C
ATOM   3840  HE1 MET B 127      59.350  33.350  50.520  1.00  0.00           H
ATOM   3841  HE2 MET B 127      59.200  31.990  51.680  1.00  0.00           H
ATOM   3842  HE3 MET B 127      59.320  33.660  52.280  1.00  0.00           H
ATOM   3843  C   MET B 127      65.000  35.230  54.100  1.00  0.00           C
ATOM   3844  O   MET B 127      66.110  34.710  54.020  1.00  0.00           O
ATOM   3845  N   PRO B 128      64.810  36.150  55.000  1.00  0.00           N
ATOM   3846  CD  PRO B 128      63.530  36.820  55.170  1.00  0.00           C
ATOM   3847  HD1 PRO B 128      63.630  37.580  54.360  1.00  0.00           H
ATOM   3848  HD2 PRO B 128      62.660  36.180  54.910  1.00  0.00           H
ATOM   3849  CA  PRO B 128      65.670  36.380  56.120  1.00  0.00           C
ATOM   3850  HA  PRO B 128      66.540  36.890  55.730  1.00  0.00           H
ATOM   3851  CB  PRO B 128      64.970  37.400  57.010  1.00  0.00           C
ATOM   3852  HB1 PRO B 128      65.330  38.430  56.780  1.00  0.00           H
ATOM   3853  HB2 PRO B 128      65.140  37.200  58.090  1.00  0.00           H
ATOM   3854  CG  PRO B 128      63.490  37.250  56.650  1.00  0.00           C
ATOM   3855  HG1 PRO B 128      62.880  38.170  56.760  1.00  0.00           H
ATOM   3856  HG2 PRO B 128      63.120  36.380  57.240  1.00  0.00           H
ATOM   3857  C   PRO B 128      66.150  35.210  56.910  1.00  0.00           C
ATOM   3858  O   PRO B 128      65.360  34.390  57.360  1.00  0.00           O
ATOM   3859  N   SER B 129      67.460  35.100  57.190  1.00  0.00           N
ATOM   3860  HN  SER B 129      68.110  35.840  57.040  1.00  0.00           H
ATOM   3861  CA  SER B 129      68.010  34.170  58.130  1.00  0.00           C
ATOM   3862  HA  SER B 129      67.390  33.290  58.140  1.00  0.00           H
ATOM   3863  CB  SER B 129      69.390  33.690  57.670  1.00  0.00           C
ATOM   3864  HB1 SER B 129      69.240  32.920  56.890  1.00  0.00           H
ATOM   3865  HB2 SER B 129      70.040  33.100  58.350  1.00  0.00           H
ATOM   3866  OG  SER B 129      70.190  34.800  57.260  1.00  0.00           O
ATOM   3867  HG1 SER B 129      69.810  35.150  56.450  1.00  0.00           H
ATOM   3868  C   SER B 129      68.120  34.600  59.550  1.00  0.00           C
ATOM   3869  O   SER B 129      68.410  33.840  60.470  1.00  0.00           O
ATOM   3870  N   GLU B 130      67.810  35.890  59.750  1.00  0.00           N
ATOM   3871  HN  GLU B 130      67.550  36.430  58.940  1.00  0.00           H
ATOM   3872  CA  GLU B 130      67.660  36.570  61.000  1.00  0.00           C
ATOM   3873  HA  GLU B 130      68.050  35.810  61.660  1.00  0.00           H
ATOM   3874  CB  GLU B 130      68.560  37.810  61.050  1.00  0.00           C
ATOM   3875  HB1 GLU B 130      68.330  38.450  61.930  1.00  0.00           H
ATOM   3876  HB2 GLU B 130      68.510  38.500  60.180  1.00  0.00           H
ATOM   3877  CG  GLU B 130      70.000  37.300  61.200  1.00  0.00           C
ATOM   3878  HG1 GLU B 130      70.470  37.180  60.200  1.00  0.00           H
ATOM   3879  HG2 GLU B 130      69.970  36.360  61.780  1.00  0.00           H
ATOM   3880  CD  GLU B 130      70.800  38.210  62.120  1.00  0.00           C
ATOM   3881  OE1 GLU B 130      71.580  38.980  61.500  1.00  0.00           O
ATOM   3882  OE2 GLU B 130      70.730  38.110  63.370  1.00  0.00           O
ATOM   3883  C   GLU B 130      66.250  36.730  61.460  1.00  0.00           C
ATOM   3884  O   GLU B 130      65.240  36.340  60.880  1.00  0.00           O
ATOM   3885  N   GLU B 131      66.030  37.220  62.690  1.00  0.00           N
ATOM   3886  HN  GLU B 131      66.840  37.430  63.240  1.00  0.00           H
ATOM   3887  CA  GLU B 131      64.690  37.420  63.150  1.00  0.00           C
ATOM   3888  HA  GLU B 131      64.040  36.650  62.770  1.00  0.00           H
ATOM   3889  CB  GLU B 131      64.660  37.320  64.690  1.00  0.00           C
ATOM   3890  HB1 GLU B 131      63.700  37.600  65.170  1.00  0.00           H
ATOM   3891  HB2 GLU B 131      65.480  37.980  65.050  1.00  0.00           H
ATOM   3892  CG  GLU B 131      65.090  35.940  65.210  1.00  0.00           C
ATOM   3893  HG1 GLU B 131      65.400  36.010  66.270  1.00  0.00           H
ATOM   3894  HG2 GLU B 131      65.980  35.590  64.660  1.00  0.00           H
ATOM   3895  CD  GLU B 131      63.970  34.910  65.180  1.00  0.00           C
ATOM   3896  OE1 GLU B 131      64.100  33.920  64.410  1.00  0.00           O
ATOM   3897  OE2 GLU B 131      63.040  34.890  66.030  1.00  0.00           O
ATOM   3898  C   GLU B 131      64.050  38.710  62.800  1.00  0.00           C
ATOM   3899  O   GLU B 131      62.880  38.960  63.120  1.00  0.00           O
ATOM   3900  N   GLY B 132      64.690  39.550  61.970  1.00  0.00           N
ATOM   3901  HN  GLY B 132      65.580  39.310  61.570  1.00  0.00           H
ATOM   3902  CA  GLY B 132      64.250  40.800  61.450  1.00  0.00           C
ATOM   3903  HA1 GLY B 132      64.760  41.010  60.520  1.00  0.00           H
ATOM   3904  HA2 GLY B 132      63.190  40.730  61.220  1.00  0.00           H
ATOM   3905  C   GLY B 132      64.400  41.880  62.470  1.00  0.00           C
ATOM   3906  O   GLY B 132      65.100  41.750  63.470  1.00  0.00           O
ATOM   3907  N   TYR B 133      63.780  43.040  62.190  1.00  0.00           N
ATOM   3908  HN  TYR B 133      63.230  43.060  61.360  1.00  0.00           H
ATOM   3909  CA  TYR B 133      63.980  44.290  62.860  1.00  0.00           C
ATOM   3910  HA  TYR B 133      65.030  44.550  62.810  1.00  0.00           H
ATOM   3911  CB  TYR B 133      63.040  45.310  62.200  1.00  0.00           C
ATOM   3912  HB1 TYR B 133      61.990  44.990  62.330  1.00  0.00           H
ATOM   3913  HB2 TYR B 133      63.240  45.460  61.120  1.00  0.00           H
ATOM   3914  CG  TYR B 133      63.240  46.660  62.800  1.00  0.00           C
ATOM   3915  CD1 TYR B 133      62.320  47.300  63.600  1.00  0.00           C
ATOM   3916  HD1 TYR B 133      61.370  46.890  63.890  1.00  0.00           H
ATOM   3917  CE1 TYR B 133      62.510  48.560  64.120  1.00  0.00           C
ATOM   3918  HE1 TYR B 133      61.860  49.160  64.730  1.00  0.00           H
ATOM   3919  CZ  TYR B 133      63.730  49.130  63.830  1.00  0.00           C
ATOM   3920  OH  TYR B 133      63.970  50.360  64.470  1.00  0.00           O
ATOM   3921  HH  TYR B 133      63.230  50.740  64.960  1.00  0.00           H
ATOM   3922  CD2 TYR B 133      64.430  47.290  62.490  1.00  0.00           C
ATOM   3923  HD2 TYR B 133      65.140  46.660  61.960  1.00  0.00           H
ATOM   3924  CE2 TYR B 133      64.670  48.530  63.020  1.00  0.00           C
ATOM   3925  HE2 TYR B 133      65.590  49.090  62.910  1.00  0.00           H
ATOM   3926  C   TYR B 133      63.590  44.160  64.300  1.00  0.00           C
ATOM   3927  O   TYR B 133      62.510  43.710  64.650  1.00  0.00           O
ATOM   3928  N   GLN B 134      64.470  44.590  65.230  1.00  0.00           N
ATOM   3929  HN  GLN B 134      65.360  44.990  65.030  1.00  0.00           H
ATOM   3930  CA  GLN B 134      64.120  44.680  66.610  1.00  0.00           C
ATOM   3931  HA  GLN B 134      63.310  43.980  66.770  1.00  0.00           H
ATOM   3932  CB  GLN B 134      65.330  44.440  67.530  1.00  0.00           C
ATOM   3933  HB1 GLN B 134      66.130  45.160  67.270  1.00  0.00           H
ATOM   3934  HB2 GLN B 134      65.830  43.470  67.330  1.00  0.00           H
ATOM   3935  CG  GLN B 134      64.990  44.610  69.020  1.00  0.00           C
ATOM   3936  HG1 GLN B 134      64.320  43.750  69.230  1.00  0.00           H
ATOM   3937  HG2 GLN B 134      64.480  45.560  69.280  1.00  0.00           H
ATOM   3938  CD  GLN B 134      66.290  44.610  69.800  1.00  0.00           C
ATOM   3939  OE1 GLN B 134      67.420  44.740  69.340  1.00  0.00           O
ATOM   3940  NE2 GLN B 134      66.170  44.490  71.150  1.00  0.00           N
ATOM   3941 HE21 GLN B 134      65.320  44.820  71.550  1.00  0.00           H
ATOM   3942 HE22 GLN B 134      67.020  44.590  71.670  1.00  0.00           H
ATOM   3943  C   GLN B 134      63.560  46.030  66.900  1.00  0.00           C
ATOM   3944  O   GLN B 134      64.160  47.070  66.680  1.00  0.00           O
ATOM   3945  N   ASP B 135      62.430  46.000  67.640  1.00  0.00           N
ATOM   3946  HN  ASP B 135      61.930  45.240  68.040  1.00  0.00           H
ATOM   3947  CA  ASP B 135      61.850  47.170  68.210  1.00  0.00           C
ATOM   3948  HA  ASP B 135      62.030  48.000  67.550  1.00  0.00           H
ATOM   3949  CB  ASP B 135      60.310  47.160  68.310  1.00  0.00           C
ATOM   3950  HB1 ASP B 135      59.830  47.230  67.310  1.00  0.00           H
ATOM   3951  HB2 ASP B 135      59.970  48.050  68.880  1.00  0.00           H
ATOM   3952  CG  ASP B 135      59.770  45.930  69.020  1.00  0.00           C
ATOM   3953  OD1 ASP B 135      58.540  45.930  69.270  1.00  0.00           O
ATOM   3954  OD2 ASP B 135      60.540  44.960  69.270  1.00  0.00           O
ATOM   3955  C   ASP B 135      62.400  47.690  69.500  1.00  0.00           C
ATOM   3956  O   ASP B 135      62.860  48.830  69.520  1.00  0.00           O
ATOM   3957  N   TYR B 136      62.560  46.850  70.530  1.00  0.00           N
ATOM   3958  HN  TYR B 136      62.060  45.980  70.470  1.00  0.00           H
ATOM   3959  CA  TYR B 136      62.960  47.420  71.780  1.00  0.00           C
ATOM   3960  HA  TYR B 136      63.680  48.200  71.610  1.00  0.00           H
ATOM   3961  CB  TYR B 136      61.800  48.030  72.590  1.00  0.00           C
ATOM   3962  HB1 TYR B 136      61.190  48.570  71.830  1.00  0.00           H
ATOM   3963  HB2 TYR B 136      62.180  48.760  73.330  1.00  0.00           H
ATOM   3964  CG  TYR B 136      60.910  47.050  73.280  1.00  0.00           C
ATOM   3965  CD1 TYR B 136      59.810  46.490  72.690  1.00  0.00           C
ATOM   3966  HD1 TYR B 136      59.590  46.700  71.650  1.00  0.00           H
ATOM   3967  CE1 TYR B 136      58.930  45.760  73.460  1.00  0.00           C
ATOM   3968  HE1 TYR B 136      57.970  45.440  73.080  1.00  0.00           H
ATOM   3969  CZ  TYR B 136      59.220  45.430  74.760  1.00  0.00           C
ATOM   3970  OH  TYR B 136      58.270  44.700  75.500  1.00  0.00           O
ATOM   3971  HH  TYR B 136      57.660  44.300  74.880  1.00  0.00           H
ATOM   3972  CD2 TYR B 136      61.200  46.690  74.580  1.00  0.00           C
ATOM   3973  HD2 TYR B 136      62.120  47.130  74.930  1.00  0.00           H
ATOM   3974  CE2 TYR B 136      60.340  45.950  75.370  1.00  0.00           C
ATOM   3975  HE2 TYR B 136      60.580  45.810  76.410  1.00  0.00           H
ATOM   3976  C   TYR B 136      63.680  46.370  72.550  1.00  0.00           C
ATOM   3977  O   TYR B 136      63.530  45.190  72.240  1.00  0.00           O
ATOM   3978  N   GLU B 137      64.610  46.730  73.460  1.00  0.00           N
ATOM   3979  HN  GLU B 137      64.730  47.680  73.750  1.00  0.00           H
ATOM   3980  CA  GLU B 137      65.430  45.870  74.240  1.00  0.00           C
ATOM   3981  HA  GLU B 137      65.690  44.970  73.700  1.00  0.00           H
ATOM   3982  CB  GLU B 137      66.770  46.580  74.520  1.00  0.00           C
ATOM   3983  HB1 GLU B 137      67.320  45.860  75.170  1.00  0.00           H
ATOM   3984  HB2 GLU B 137      66.610  47.540  75.050  1.00  0.00           H
ATOM   3985  CG  GLU B 137      67.610  46.920  73.280  1.00  0.00           C
ATOM   3986  HG1 GLU B 137      68.090  47.910  73.390  1.00  0.00           H
ATOM   3987  HG2 GLU B 137      66.860  46.970  72.470  1.00  0.00           H
ATOM   3988  CD  GLU B 137      68.710  45.920  72.980  1.00  0.00           C
ATOM   3989  OE1 GLU B 137      68.500  44.680  72.940  1.00  0.00           O
ATOM   3990  OE2 GLU B 137      69.870  46.400  72.800  1.00  0.00           O
ATOM   3991  C   GLU B 137      64.790  45.350  75.480  1.00  0.00           C
ATOM   3992  O   GLU B 137      64.150  46.180  76.120  1.00  0.00           O
ATOM   3993  N   PRO B 138      64.910  44.140  75.940  1.00  0.00           N
ATOM   3994  CD  PRO B 138      65.790  43.150  75.330  1.00  0.00           C
ATOM   3995  HD1 PRO B 138      65.520  42.910  74.270  1.00  0.00           H
ATOM   3996  HD2 PRO B 138      66.810  43.570  75.250  1.00  0.00           H
ATOM   3997  CA  PRO B 138      64.280  43.650  77.130  1.00  0.00           C
ATOM   3998  HA  PRO B 138      63.240  43.950  77.090  1.00  0.00           H
ATOM   3999  CB  PRO B 138      64.470  42.140  76.990  1.00  0.00           C
ATOM   4000  HB1 PRO B 138      63.660  41.780  76.330  1.00  0.00           H
ATOM   4001  HB2 PRO B 138      64.450  41.520  77.910  1.00  0.00           H
ATOM   4002  CG  PRO B 138      65.770  41.900  76.210  1.00  0.00           C
ATOM   4003  HG1 PRO B 138      65.910  41.000  75.570  1.00  0.00           H
ATOM   4004  HG2 PRO B 138      66.650  41.970  76.880  1.00  0.00           H
ATOM   4005  C   PRO B 138      64.850  44.150  78.420  1.00  0.00           C
ATOM   4006  O   PRO B 138      64.330  43.720  79.450  1.00  0.00           O
ATOM   4007  N   GLU B 139      65.730  45.160  78.530  1.00  0.00           N
ATOM   4008  HN  GLU B 139      66.190  45.570  77.740  1.00  0.00           H
ATOM   4009  CA  GLU B 139      65.900  45.810  79.790  1.00  0.00           C
ATOM   4010  HA  GLU B 139      66.030  45.020  80.520  1.00  0.00           H
ATOM   4011  CB  GLU B 139      67.140  46.720  79.730  1.00  0.00           C
ATOM   4012  HB1 GLU B 139      67.140  47.250  78.750  1.00  0.00           H
ATOM   4013  HB2 GLU B 139      67.940  45.950  79.760  1.00  0.00           H
ATOM   4014  CG  GLU B 139      67.350  47.840  80.740  1.00  0.00           C
ATOM   4015  HG1 GLU B 139      67.180  47.580  81.810  1.00  0.00           H
ATOM   4016  HG2 GLU B 139      66.600  48.620  80.470  1.00  0.00           H
ATOM   4017  CD  GLU B 139      68.720  48.460  80.480  1.00  0.00           C
ATOM   4018  OE1 GLU B 139      68.830  49.350  79.610  1.00  0.00           O
ATOM   4019  OE2 GLU B 139      69.680  47.960  81.120  1.00  0.00           O
ATOM   4020  C   GLU B 139      64.730  46.620  80.230  1.00  0.00           C
ATOM   4021  O   GLU B 139      64.580  46.880  81.430  1.00  0.00           O
ATOM   4022  N   ALA B 140      63.860  47.100  79.330  1.00  0.00           N
ATOM   4023  HN  ALA B 140      63.890  46.790  78.380  1.00  0.00           H
ATOM   4024  CA  ALA B 140      62.750  47.980  79.490  1.00  0.00           C
ATOM   4025  HA  ALA B 140      63.040  48.680  80.250  1.00  0.00           H
ATOM   4026  CB  ALA B 140      62.500  48.810  78.220  1.00  0.00           C
ATOM   4027  HB1 ALA B 140      62.270  48.180  77.330  1.00  0.00           H
ATOM   4028  HB2 ALA B 140      61.620  49.490  78.180  1.00  0.00           H
ATOM   4029  HB3 ALA B 140      63.420  49.370  77.940  1.00  0.00           H
ATOM   4030  C   ALA B 140      61.460  47.370  80.030  1.00  0.00           C
ATOM   4031  OT1 ALA B 140      61.430  46.280  80.670  1.00  0.00           O
ATOM   4032  OT2 ALA B 140      60.400  47.990  79.770  1.00  0.00           O
TER
ENDMDL
