# Supplementary material for: The Effect of SARS-COV‑2 Protein Fragments on the Dimerization of α‑Synuclein
Source: ACS Chem Neurosci. 2025 Oct 22;16(21):4279–88. doi: 10.1021/acschemneuro.5c00635 (PMC12593392; doi:10.1021/acschemneuro.5c00635)
Supplement: Supplementary file 1 [file cn5c00635_si_001.zip › aS Configurations - Supporting Information/Rod Binding Dimer/Control/r-c-2-final.pdb]

REMARK    GENERATED BY TRJCONV
TITLE     Protein in water t= 500000.00000 step= 250000000
REMARK    THIS IS A SIMULATION BOX
CRYST1  107.318  107.318  107.318  90.00  90.00  90.00 P 1           1
MODEL        1
ATOM      1  N   MET A   1      65.490  57.790  57.040  1.00  0.00           N
ATOM      2  H1  MET A   1      64.470  57.800  56.840  1.00  0.00           H
ATOM      3  H2  MET A   1      66.000  58.160  56.210  1.00  0.00           H
ATOM      4  H3  MET A   1      65.720  56.780  57.170  1.00  0.00           H
ATOM      5  CA  MET A   1      65.810  58.550  58.270  1.00  0.00           C
ATOM      6  HA  MET A   1      65.150  58.150  59.020  1.00  0.00           H
ATOM      7  CB  MET A   1      67.310  58.280  58.510  1.00  0.00           C
ATOM      8  HB1 MET A   1      67.880  58.740  57.670  1.00  0.00           H
ATOM      9  HB2 MET A   1      67.430  57.180  58.590  1.00  0.00           H
ATOM     10  CG  MET A   1      67.680  58.740  59.910  1.00  0.00           C
ATOM     11  HG1 MET A   1      67.560  59.840  59.880  1.00  0.00           H
ATOM     12  HG2 MET A   1      68.740  58.540  60.190  1.00  0.00           H
ATOM     13  SD  MET A   1      66.710  58.030  61.220  1.00  0.00           S
ATOM     14  CE  MET A   1      67.830  56.580  61.320  1.00  0.00           C
ATOM     15  HE1 MET A   1      68.840  56.940  61.610  1.00  0.00           H
ATOM     16  HE2 MET A   1      67.460  55.950  62.160  1.00  0.00           H
ATOM     17  HE3 MET A   1      67.840  56.080  60.330  1.00  0.00           H
ATOM     18  C   MET A   1      65.460  59.990  58.070  1.00  0.00           C
ATOM     19  O   MET A   1      65.760  60.670  57.060  1.00  0.00           O
ATOM     20  N   ASP A   2      64.680  60.610  58.980  1.00  0.00           N
ATOM     21  HN  ASP A   2      64.620  60.180  59.880  1.00  0.00           H
ATOM     22  CA  ASP A   2      64.060  61.870  58.760  1.00  0.00           C
ATOM     23  HA  ASP A   2      63.810  61.900  57.710  1.00  0.00           H
ATOM     24  CB  ASP A   2      62.740  62.030  59.530  1.00  0.00           C
ATOM     25  HB1 ASP A   2      62.240  62.990  59.240  1.00  0.00           H
ATOM     26  HB2 ASP A   2      62.890  61.940  60.620  1.00  0.00           H
ATOM     27  CG  ASP A   2      61.660  61.040  59.130  1.00  0.00           C
ATOM     28  OD1 ASP A   2      61.700  60.570  57.930  1.00  0.00           O
ATOM     29  OD2 ASP A   2      60.720  60.920  59.880  1.00  0.00           O
ATOM     30  C   ASP A   2      65.050  62.980  59.120  1.00  0.00           C
ATOM     31  O   ASP A   2      65.040  63.550  60.230  1.00  0.00           O
ATOM     32  N   VAL A   3      65.840  63.440  58.110  1.00  0.00           N
ATOM     33  HN  VAL A   3      65.820  62.930  57.250  1.00  0.00           H
ATOM     34  CA  VAL A   3      66.780  64.590  58.140  1.00  0.00           C
ATOM     35  HA  VAL A   3      66.720  65.050  59.120  1.00  0.00           H
ATOM     36  CB  VAL A   3      68.210  64.200  57.900  1.00  0.00           C
ATOM     37  HB  VAL A   3      68.350  63.780  56.880  1.00  0.00           H
ATOM     38  CG1 VAL A   3      69.200  65.370  58.010  1.00  0.00           C
ATOM     39 HG11 VAL A   3      70.180  64.970  58.370  1.00  0.00           H
ATOM     40 HG12 VAL A   3      69.270  65.920  57.050  1.00  0.00           H
ATOM     41 HG13 VAL A   3      68.820  66.070  58.790  1.00  0.00           H
ATOM     42  CG2 VAL A   3      68.550  62.930  58.820  1.00  0.00           C
ATOM     43 HG21 VAL A   3      67.980  62.040  58.490  1.00  0.00           H
ATOM     44 HG22 VAL A   3      69.640  62.740  58.810  1.00  0.00           H
ATOM     45 HG23 VAL A   3      68.270  63.130  59.880  1.00  0.00           H
ATOM     46  C   VAL A   3      66.370  65.650  57.130  1.00  0.00           C
ATOM     47  O   VAL A   3      66.210  65.370  55.970  1.00  0.00           O
ATOM     48  N   PHE A   4      66.030  66.870  57.650  1.00  0.00           N
ATOM     49  HN  PHE A   4      66.040  67.030  58.630  1.00  0.00           H
ATOM     50  CA  PHE A   4      65.530  68.000  56.880  1.00  0.00           C
ATOM     51  HA  PHE A   4      65.160  67.520  55.990  1.00  0.00           H
ATOM     52  CB  PHE A   4      64.330  68.680  57.700  1.00  0.00           C
ATOM     53  HB1 PHE A   4      63.710  69.300  57.010  1.00  0.00           H
ATOM     54  HB2 PHE A   4      64.890  69.240  58.470  1.00  0.00           H
ATOM     55  CG  PHE A   4      63.440  67.540  58.350  1.00  0.00           C
ATOM     56  CD1 PHE A   4      63.330  67.570  59.740  1.00  0.00           C
ATOM     57  HD1 PHE A   4      63.770  68.290  60.410  1.00  0.00           H
ATOM     58  CE1 PHE A   4      62.310  66.730  60.260  1.00  0.00           C
ATOM     59  HE1 PHE A   4      62.120  66.920  61.300  1.00  0.00           H
ATOM     60  CZ  PHE A   4      61.550  65.800  59.450  1.00  0.00           C
ATOM     61  HZ  PHE A   4      60.870  65.180  60.020  1.00  0.00           H
ATOM     62  CD2 PHE A   4      62.630  66.670  57.540  1.00  0.00           C
ATOM     63  HD2 PHE A   4      62.720  66.750  56.470  1.00  0.00           H
ATOM     64  CE2 PHE A   4      61.690  65.820  58.050  1.00  0.00           C
ATOM     65  HE2 PHE A   4      61.200  65.180  57.330  1.00  0.00           H
ATOM     66  C   PHE A   4      66.570  68.990  56.540  1.00  0.00           C
ATOM     67  O   PHE A   4      67.500  69.250  57.350  1.00  0.00           O
ATOM     68  N   MET A   5      66.580  69.570  55.330  1.00  0.00           N
ATOM     69  HN  MET A   5      65.940  69.280  54.620  1.00  0.00           H
ATOM     70  CA  MET A   5      67.450  70.550  54.750  1.00  0.00           C
ATOM     71  HA  MET A   5      68.270  70.740  55.440  1.00  0.00           H
ATOM     72  CB  MET A   5      67.870  70.240  53.310  1.00  0.00           C
ATOM     73  HB1 MET A   5      68.610  70.980  52.940  1.00  0.00           H
ATOM     74  HB2 MET A   5      66.940  70.480  52.740  1.00  0.00           H
ATOM     75  CG  MET A   5      68.320  68.830  53.180  1.00  0.00           C
ATOM     76  HG1 MET A   5      68.530  68.600  52.110  1.00  0.00           H
ATOM     77  HG2 MET A   5      67.560  68.090  53.500  1.00  0.00           H
ATOM     78  SD  MET A   5      69.710  68.340  54.230  1.00  0.00           S
ATOM     79  CE  MET A   5      69.750  66.590  54.050  1.00  0.00           C
ATOM     80  HE1 MET A   5      70.660  66.180  54.520  1.00  0.00           H
ATOM     81  HE2 MET A   5      68.820  66.300  54.590  1.00  0.00           H
ATOM     82  HE3 MET A   5      69.710  66.270  52.990  1.00  0.00           H
ATOM     83  C   MET A   5      66.810  71.970  54.800  1.00  0.00           C
ATOM     84  O   MET A   5      65.610  72.090  55.100  1.00  0.00           O
ATOM     85  N   LYS A   6      67.600  73.020  54.460  1.00  0.00           N
ATOM     86  HN  LYS A   6      68.580  72.910  54.390  1.00  0.00           H
ATOM     87  CA  LYS A   6      67.060  74.340  54.500  1.00  0.00           C
ATOM     88  HA  LYS A   6      66.490  74.520  55.400  1.00  0.00           H
ATOM     89  CB  LYS A   6      68.110  75.420  54.690  1.00  0.00           C
ATOM     90  HB1 LYS A   6      67.690  76.430  54.470  1.00  0.00           H
ATOM     91  HB2 LYS A   6      68.920  75.130  54.000  1.00  0.00           H
ATOM     92  CG  LYS A   6      68.680  75.420  56.150  1.00  0.00           C
ATOM     93  HG1 LYS A   6      69.110  74.420  56.370  1.00  0.00           H
ATOM     94  HG2 LYS A   6      67.880  75.760  56.840  1.00  0.00           H
ATOM     95  CD  LYS A   6      69.950  76.310  56.350  1.00  0.00           C
ATOM     96  HD1 LYS A   6      70.740  75.780  55.770  1.00  0.00           H
ATOM     97  HD2 LYS A   6      69.860  77.330  55.910  1.00  0.00           H
ATOM     98  CE  LYS A   6      70.340  76.460  57.770  1.00  0.00           C
ATOM     99  HE1 LYS A   6      70.710  75.560  58.310  1.00  0.00           H
ATOM    100  HE2 LYS A   6      69.530  77.040  58.270  1.00  0.00           H
ATOM    101  NZ  LYS A   6      71.500  77.320  57.780  1.00  0.00           N
ATOM    102  HZ1 LYS A   6      71.340  78.090  57.100  1.00  0.00           H
ATOM    103  HZ2 LYS A   6      71.660  77.660  58.750  1.00  0.00           H
ATOM    104  HZ3 LYS A   6      72.330  76.780  57.460  1.00  0.00           H
ATOM    105  C   LYS A   6      66.120  74.560  53.280  1.00  0.00           C
ATOM    106  O   LYS A   6      66.260  73.920  52.250  1.00  0.00           O
ATOM    107  N   GLY A   7      65.070  75.450  53.420  1.00  0.00           N
ATOM    108  HN  GLY A   7      65.030  76.070  54.190  1.00  0.00           H
ATOM    109  CA  GLY A   7      64.150  75.730  52.300  1.00  0.00           C
ATOM    110  HA1 GLY A   7      64.070  74.850  51.680  1.00  0.00           H
ATOM    111  HA2 GLY A   7      63.210  75.950  52.780  1.00  0.00           H
ATOM    112  C   GLY A   7      64.580  76.760  51.270  1.00  0.00           C
ATOM    113  O   GLY A   7      65.710  77.040  50.910  1.00  0.00           O
ATOM    114  N   LEU A   8      63.580  77.310  50.560  1.00  0.00           N
ATOM    115  HN  LEU A   8      62.670  77.040  50.870  1.00  0.00           H
ATOM    116  CA  LEU A   8      63.580  77.990  49.290  1.00  0.00           C
ATOM    117  HA  LEU A   8      63.950  77.280  48.560  1.00  0.00           H
ATOM    118  CB  LEU A   8      62.130  78.170  48.900  1.00  0.00           C
ATOM    119  HB1 LEU A   8      61.690  78.890  49.640  1.00  0.00           H
ATOM    120  HB2 LEU A   8      61.530  77.240  48.980  1.00  0.00           H
ATOM    121  CG  LEU A   8      61.930  78.840  47.500  1.00  0.00           C
ATOM    122  HG  LEU A   8      62.510  79.770  47.390  1.00  0.00           H
ATOM    123  CD1 LEU A   8      62.320  77.880  46.460  1.00  0.00           C
ATOM    124 HD11 LEU A   8      61.640  77.020  46.630  1.00  0.00           H
ATOM    125 HD12 LEU A   8      62.270  78.310  45.440  1.00  0.00           H
ATOM    126 HD13 LEU A   8      63.340  77.510  46.710  1.00  0.00           H
ATOM    127  CD2 LEU A   8      60.490  79.290  47.250  1.00  0.00           C
ATOM    128 HD21 LEU A   8      60.360  79.730  46.240  1.00  0.00           H
ATOM    129 HD22 LEU A   8      59.810  78.450  47.470  1.00  0.00           H
ATOM    130 HD23 LEU A   8      60.320  80.110  47.980  1.00  0.00           H
ATOM    131  C   LEU A   8      64.300  79.390  49.310  1.00  0.00           C
ATOM    132  O   LEU A   8      64.740  79.980  48.370  1.00  0.00           O
ATOM    133  N   SER A   9      64.500  79.960  50.570  1.00  0.00           N
ATOM    134  HN  SER A   9      64.300  79.460  51.400  1.00  0.00           H
ATOM    135  CA  SER A   9      65.090  81.260  50.690  1.00  0.00           C
ATOM    136  HA  SER A   9      65.680  81.460  49.800  1.00  0.00           H
ATOM    137  CB  SER A   9      64.090  82.420  51.000  1.00  0.00           C
ATOM    138  HB1 SER A   9      63.330  82.250  51.790  1.00  0.00           H
ATOM    139  HB2 SER A   9      63.530  82.400  50.050  1.00  0.00           H
ATOM    140  OG  SER A   9      64.810  83.660  51.060  1.00  0.00           O
ATOM    141  HG1 SER A   9      64.820  83.990  50.160  1.00  0.00           H
ATOM    142  C   SER A   9      66.000  81.100  51.860  1.00  0.00           C
ATOM    143  O   SER A   9      65.660  80.890  53.050  1.00  0.00           O
ATOM    144  N   LYS A  10      67.320  81.090  51.560  1.00  0.00           N
ATOM    145  HN  LYS A  10      67.680  81.350  50.670  1.00  0.00           H
ATOM    146  CA  LYS A  10      68.310  80.800  52.560  1.00  0.00           C
ATOM    147  HA  LYS A  10      67.920  80.570  53.540  1.00  0.00           H
ATOM    148  CB  LYS A  10      69.200  79.660  52.140  1.00  0.00           C
ATOM    149  HB1 LYS A  10      69.900  79.350  52.940  1.00  0.00           H
ATOM    150  HB2 LYS A  10      69.630  79.810  51.120  1.00  0.00           H
ATOM    151  CG  LYS A  10      68.340  78.460  51.870  1.00  0.00           C
ATOM    152  HG1 LYS A  10      67.820  78.660  50.910  1.00  0.00           H
ATOM    153  HG2 LYS A  10      67.510  78.260  52.580  1.00  0.00           H
ATOM    154  CD  LYS A  10      69.250  77.270  51.730  1.00  0.00           C
ATOM    155  HD1 LYS A  10      70.150  77.640  51.190  1.00  0.00           H
ATOM    156  HD2 LYS A  10      69.580  76.880  52.710  1.00  0.00           H
ATOM    157  CE  LYS A  10      68.680  76.030  51.070  1.00  0.00           C
ATOM    158  HE1 LYS A  10      67.660  75.800  51.430  1.00  0.00           H
ATOM    159  HE2 LYS A  10      69.310  75.120  51.160  1.00  0.00           H
ATOM    160  NZ  LYS A  10      68.520  76.380  49.630  1.00  0.00           N
ATOM    161  HZ1 LYS A  10      67.780  77.110  49.600  1.00  0.00           H
ATOM    162  HZ2 LYS A  10      69.470  76.640  49.300  1.00  0.00           H
ATOM    163  HZ3 LYS A  10      68.170  75.560  49.100  1.00  0.00           H
ATOM    164  C   LYS A  10      69.300  81.990  52.650  1.00  0.00           C
ATOM    165  O   LYS A  10      69.440  82.790  51.690  1.00  0.00           O
ATOM    166  N   ALA A  11      69.960  82.120  53.820  1.00  0.00           N
ATOM    167  HN  ALA A  11      69.690  81.500  54.550  1.00  0.00           H
ATOM    168  CA  ALA A  11      70.920  83.180  54.220  1.00  0.00           C
ATOM    169  HA  ALA A  11      71.020  83.900  53.410  1.00  0.00           H
ATOM    170  CB  ALA A  11      70.540  83.920  55.500  1.00  0.00           C
ATOM    171  HB1 ALA A  11      70.550  83.250  56.380  1.00  0.00           H
ATOM    172  HB2 ALA A  11      71.150  84.820  55.710  1.00  0.00           H
ATOM    173  HB3 ALA A  11      69.550  84.380  55.280  1.00  0.00           H
ATOM    174  C   ALA A  11      72.400  82.660  54.400  1.00  0.00           C
ATOM    175  O   ALA A  11      72.640  81.520  54.840  1.00  0.00           O
ATOM    176  N   LYS A  12      73.380  83.490  53.940  1.00  0.00           N
ATOM    177  HN  LYS A  12      73.170  84.370  53.530  1.00  0.00           H
ATOM    178  CA  LYS A  12      74.730  82.980  53.750  1.00  0.00           C
ATOM    179  HA  LYS A  12      74.700  82.010  53.280  1.00  0.00           H
ATOM    180  CB  LYS A  12      75.520  84.020  52.830  1.00  0.00           C
ATOM    181  HB1 LYS A  12      76.540  83.600  52.770  1.00  0.00           H
ATOM    182  HB2 LYS A  12      75.600  85.020  53.310  1.00  0.00           H
ATOM    183  CG  LYS A  12      74.970  84.180  51.410  1.00  0.00           C
ATOM    184  HG1 LYS A  12      75.590  84.910  50.860  1.00  0.00           H
ATOM    185  HG2 LYS A  12      73.950  84.620  51.420  1.00  0.00           H
ATOM    186  CD  LYS A  12      74.990  82.930  50.470  1.00  0.00           C
ATOM    187  HD1 LYS A  12      76.060  82.620  50.450  1.00  0.00           H
ATOM    188  HD2 LYS A  12      74.330  82.160  50.900  1.00  0.00           H
ATOM    189  CE  LYS A  12      74.570  83.300  49.050  1.00  0.00           C
ATOM    190  HE1 LYS A  12      75.340  83.900  48.510  1.00  0.00           H
ATOM    191  HE2 LYS A  12      73.620  83.880  49.040  1.00  0.00           H
ATOM    192  NZ  LYS A  12      74.280  82.120  48.160  1.00  0.00           N
ATOM    193  HZ1 LYS A  12      75.040  81.420  48.270  1.00  0.00           H
ATOM    194  HZ2 LYS A  12      73.420  81.680  48.540  1.00  0.00           H
ATOM    195  HZ3 LYS A  12      74.230  82.300  47.130  1.00  0.00           H
ATOM    196  C   LYS A  12      75.470  82.910  55.140  1.00  0.00           C
ATOM    197  O   LYS A  12      75.090  83.760  55.990  1.00  0.00           O
ATOM    198  N   GLU A  13      76.480  82.040  55.380  1.00  0.00           N
ATOM    199  HN  GLU A  13      76.750  81.490  54.590  1.00  0.00           H
ATOM    200  CA  GLU A  13      77.100  81.830  56.600  1.00  0.00           C
ATOM    201  HA  GLU A  13      77.970  81.260  56.320  1.00  0.00           H
ATOM    202  CB  GLU A  13      77.780  83.080  57.210  1.00  0.00           C
ATOM    203  HB1 GLU A  13      78.290  82.700  58.110  1.00  0.00           H
ATOM    204  HB2 GLU A  13      76.930  83.710  57.550  1.00  0.00           H
ATOM    205  CG  GLU A  13      78.730  83.800  56.280  1.00  0.00           C
ATOM    206  HG1 GLU A  13      78.210  83.870  55.300  1.00  0.00           H
ATOM    207  HG2 GLU A  13      79.700  83.330  56.040  1.00  0.00           H
ATOM    208  CD  GLU A  13      78.950  85.230  56.850  1.00  0.00           C
ATOM    209  OE1 GLU A  13      79.570  85.320  57.900  1.00  0.00           O
ATOM    210  OE2 GLU A  13      78.520  86.200  56.160  1.00  0.00           O
ATOM    211  C   GLU A  13      76.480  80.810  57.530  1.00  0.00           C
ATOM    212  O   GLU A  13      76.390  81.110  58.710  1.00  0.00           O
ATOM    213  N   GLY A  14      75.990  79.630  57.050  1.00  0.00           N
ATOM    214  HN  GLY A  14      76.020  79.450  56.070  1.00  0.00           H
ATOM    215  CA  GLY A  14      75.750  78.480  57.910  1.00  0.00           C
ATOM    216  HA1 GLY A  14      74.990  78.820  58.600  1.00  0.00           H
ATOM    217  HA2 GLY A  14      75.480  77.670  57.240  1.00  0.00           H
ATOM    218  C   GLY A  14      76.950  77.970  58.670  1.00  0.00           C
ATOM    219  O   GLY A  14      78.070  78.310  58.340  1.00  0.00           O
ATOM    220  N   VAL A  15      76.730  77.120  59.730  1.00  0.00           N
ATOM    221  HN  VAL A  15      75.880  76.610  59.800  1.00  0.00           H
ATOM    222  CA  VAL A  15      77.770  76.710  60.610  1.00  0.00           C
ATOM    223  HA  VAL A  15      78.320  77.600  60.850  1.00  0.00           H
ATOM    224  CB  VAL A  15      77.120  76.070  61.830  1.00  0.00           C
ATOM    225  HB  VAL A  15      76.320  75.420  61.410  1.00  0.00           H
ATOM    226  CG1 VAL A  15      78.150  75.350  62.740  1.00  0.00           C
ATOM    227 HG11 VAL A  15      78.870  76.160  62.990  1.00  0.00           H
ATOM    228 HG12 VAL A  15      77.620  75.100  63.680  1.00  0.00           H
ATOM    229 HG13 VAL A  15      78.700  74.470  62.360  1.00  0.00           H
ATOM    230  CG2 VAL A  15      76.360  77.170  62.650  1.00  0.00           C
ATOM    231 HG21 VAL A  15      75.960  76.690  63.570  1.00  0.00           H
ATOM    232 HG22 VAL A  15      77.060  77.890  63.130  1.00  0.00           H
ATOM    233 HG23 VAL A  15      75.600  77.660  62.010  1.00  0.00           H
ATOM    234  C   VAL A  15      78.750  75.800  59.980  1.00  0.00           C
ATOM    235  O   VAL A  15      78.280  74.900  59.340  1.00  0.00           O
ATOM    236  N   VAL A  16      80.070  76.010  60.060  1.00  0.00           N
ATOM    237  HN  VAL A  16      80.380  76.800  60.590  1.00  0.00           H
ATOM    238  CA  VAL A  16      81.140  75.190  59.390  1.00  0.00           C
ATOM    239  HA  VAL A  16      80.820  75.260  58.360  1.00  0.00           H
ATOM    240  CB  VAL A  16      82.500  75.840  59.560  1.00  0.00           C
ATOM    241  HB  VAL A  16      82.450  76.880  59.180  1.00  0.00           H
ATOM    242  CG1 VAL A  16      82.780  75.890  61.020  1.00  0.00           C
ATOM    243 HG11 VAL A  16      83.880  76.050  61.100  1.00  0.00           H
ATOM    244 HG12 VAL A  16      82.240  76.590  61.700  1.00  0.00           H
ATOM    245 HG13 VAL A  16      82.820  74.890  61.500  1.00  0.00           H
ATOM    246  CG2 VAL A  16      83.510  74.960  58.810  1.00  0.00           C
ATOM    247 HG21 VAL A  16      84.490  75.480  58.900  1.00  0.00           H
ATOM    248 HG22 VAL A  16      83.640  73.950  59.270  1.00  0.00           H
ATOM    249 HG23 VAL A  16      83.330  74.990  57.710  1.00  0.00           H
ATOM    250  C   VAL A  16      81.090  73.690  59.660  1.00  0.00           C
ATOM    251  O   VAL A  16      81.020  73.250  60.800  1.00  0.00           O
ATOM    252  N   ALA A  17      81.110  72.960  58.500  1.00  0.00           N
ATOM    253  HN  ALA A  17      81.190  73.440  57.630  1.00  0.00           H
ATOM    254  CA  ALA A  17      81.170  71.470  58.440  1.00  0.00           C
ATOM    255  HA  ALA A  17      80.160  71.160  58.670  1.00  0.00           H
ATOM    256  CB  ALA A  17      81.210  71.190  56.910  1.00  0.00           C
ATOM    257  HB1 ALA A  17      82.210  71.570  56.620  1.00  0.00           H
ATOM    258  HB2 ALA A  17      81.020  70.100  56.800  1.00  0.00           H
ATOM    259  HB3 ALA A  17      80.350  71.760  56.490  1.00  0.00           H
ATOM    260  C   ALA A  17      82.200  70.720  59.310  1.00  0.00           C
ATOM    261  O   ALA A  17      83.260  71.220  59.700  1.00  0.00           O
ATOM    262  N   ALA A  18      81.990  69.380  59.370  1.00  0.00           N
ATOM    263  HN  ALA A  18      81.100  68.980  59.180  1.00  0.00           H
ATOM    264  CA  ALA A  18      83.010  68.400  59.830  1.00  0.00           C
ATOM    265  HA  ALA A  18      84.000  68.770  60.010  1.00  0.00           H
ATOM    266  CB  ALA A  18      82.510  67.800  61.190  1.00  0.00           C
ATOM    267  HB1 ALA A  18      82.410  68.520  62.020  1.00  0.00           H
ATOM    268  HB2 ALA A  18      81.550  67.320  60.890  1.00  0.00           H
ATOM    269  HB3 ALA A  18      83.180  66.960  61.470  1.00  0.00           H
ATOM    270  C   ALA A  18      83.120  67.240  58.790  1.00  0.00           C
ATOM    271  O   ALA A  18      82.190  66.910  58.080  1.00  0.00           O
ATOM    272  N   ALA A  19      84.390  66.670  58.720  1.00  0.00           N
ATOM    273  HN  ALA A  19      85.070  67.090  59.310  1.00  0.00           H
ATOM    274  CA  ALA A  19      84.760  65.490  57.910  1.00  0.00           C
ATOM    275  HA  ALA A  19      84.830  65.730  56.860  1.00  0.00           H
ATOM    276  CB  ALA A  19      86.130  64.920  58.330  1.00  0.00           C
ATOM    277  HB1 ALA A  19      86.250  63.890  57.940  1.00  0.00           H
ATOM    278  HB2 ALA A  19      86.970  65.580  58.030  1.00  0.00           H
ATOM    279  HB3 ALA A  19      86.190  64.880  59.440  1.00  0.00           H
ATOM    280  C   ALA A  19      83.770  64.340  57.890  1.00  0.00           C
ATOM    281  O   ALA A  19      83.510  63.750  58.940  1.00  0.00           O
ATOM    282  N   GLU A  20      83.150  63.950  56.720  1.00  0.00           N
ATOM    283  HN  GLU A  20      83.450  64.320  55.840  1.00  0.00           H
ATOM    284  CA  GLU A  20      82.160  62.890  56.620  1.00  0.00           C
ATOM    285  HA  GLU A  20      81.320  63.250  57.200  1.00  0.00           H
ATOM    286  CB  GLU A  20      81.890  62.530  55.130  1.00  0.00           C
ATOM    287  HB1 GLU A  20      81.020  61.850  55.220  1.00  0.00           H
ATOM    288  HB2 GLU A  20      82.730  61.900  54.760  1.00  0.00           H
ATOM    289  CG  GLU A  20      81.680  63.730  54.270  1.00  0.00           C
ATOM    290  HG1 GLU A  20      82.480  64.500  54.270  1.00  0.00           H
ATOM    291  HG2 GLU A  20      80.770  64.270  54.590  1.00  0.00           H
ATOM    292  CD  GLU A  20      81.510  63.350  52.890  1.00  0.00           C
ATOM    293  OE1 GLU A  20      82.440  63.710  52.050  1.00  0.00           O
ATOM    294  OE2 GLU A  20      80.540  62.640  52.490  1.00  0.00           O
ATOM    295  C   GLU A  20      82.520  61.540  57.270  1.00  0.00           C
ATOM    296  O   GLU A  20      83.550  60.870  57.010  1.00  0.00           O
ATOM    297  N   LYS A  21      81.630  61.070  58.180  1.00  0.00           N
ATOM    298  HN  LYS A  21      80.810  61.520  58.510  1.00  0.00           H
ATOM    299  CA  LYS A  21      81.940  59.790  58.830  1.00  0.00           C
ATOM    300  HA  LYS A  21      82.850  60.030  59.370  1.00  0.00           H
ATOM    301  CB  LYS A  21      80.820  59.500  59.850  1.00  0.00           C
ATOM    302  HB1 LYS A  21      81.160  58.680  60.520  1.00  0.00           H
ATOM    303  HB2 LYS A  21      79.900  59.120  59.340  1.00  0.00           H
ATOM    304  CG  LYS A  21      80.460  60.600  60.860  1.00  0.00           C
ATOM    305  HG1 LYS A  21      79.750  60.190  61.610  1.00  0.00           H
ATOM    306  HG2 LYS A  21      79.960  61.490  60.430  1.00  0.00           H
ATOM    307  CD  LYS A  21      81.750  61.130  61.640  1.00  0.00           C
ATOM    308  HD1 LYS A  21      82.330  60.240  61.970  1.00  0.00           H
ATOM    309  HD2 LYS A  21      82.420  61.680  60.950  1.00  0.00           H
ATOM    310  CE  LYS A  21      81.310  62.160  62.700  1.00  0.00           C
ATOM    311  HE1 LYS A  21      80.510  61.590  63.230  1.00  0.00           H
ATOM    312  HE2 LYS A  21      80.940  63.030  62.120  1.00  0.00           H
ATOM    313  NZ  LYS A  21      82.390  62.550  63.550  1.00  0.00           N
ATOM    314  HZ1 LYS A  21      83.160  62.950  62.990  1.00  0.00           H
ATOM    315  HZ2 LYS A  21      82.030  63.250  64.230  1.00  0.00           H
ATOM    316  HZ3 LYS A  21      82.850  61.800  64.110  1.00  0.00           H
ATOM    317  C   LYS A  21      82.050  58.560  57.940  1.00  0.00           C
ATOM    318  O   LYS A  21      82.930  57.700  58.010  1.00  0.00           O
ATOM    319  N   THR A  22      81.120  58.430  56.910  1.00  0.00           N
ATOM    320  HN  THR A  22      80.500  59.180  56.710  1.00  0.00           H
ATOM    321  CA  THR A  22      81.130  57.270  56.010  1.00  0.00           C
ATOM    322  HA  THR A  22      82.150  57.020  55.780  1.00  0.00           H
ATOM    323  CB  THR A  22      80.450  56.100  56.720  1.00  0.00           C
ATOM    324  HB  THR A  22      81.130  55.770  57.530  1.00  0.00           H
ATOM    325  OG1 THR A  22      80.340  55.000  55.800  1.00  0.00           O
ATOM    326  HG1 THR A  22      81.200  54.620  55.960  1.00  0.00           H
ATOM    327  CG2 THR A  22      79.010  56.430  57.250  1.00  0.00           C
ATOM    328 HG21 THR A  22      78.380  56.680  56.370  1.00  0.00           H
ATOM    329 HG22 THR A  22      78.700  55.410  57.550  1.00  0.00           H
ATOM    330 HG23 THR A  22      78.860  57.110  58.110  1.00  0.00           H
ATOM    331  C   THR A  22      80.500  57.570  54.700  1.00  0.00           C
ATOM    332  O   THR A  22      79.620  58.420  54.480  1.00  0.00           O
ATOM    333  N   LYS A  23      80.980  56.850  53.680  1.00  0.00           N
ATOM    334  HN  LYS A  23      81.710  56.200  53.880  1.00  0.00           H
ATOM    335  CA  LYS A  23      80.730  57.010  52.250  1.00  0.00           C
ATOM    336  HA  LYS A  23      80.010  57.800  52.090  1.00  0.00           H
ATOM    337  CB  LYS A  23      82.120  57.240  51.480  1.00  0.00           C
ATOM    338  HB1 LYS A  23      81.910  57.220  50.390  1.00  0.00           H
ATOM    339  HB2 LYS A  23      82.740  56.360  51.760  1.00  0.00           H
ATOM    340  CG  LYS A  23      82.920  58.400  51.930  1.00  0.00           C
ATOM    341  HG1 LYS A  23      83.920  58.360  51.440  1.00  0.00           H
ATOM    342  HG2 LYS A  23      83.180  58.200  52.990  1.00  0.00           H
ATOM    343  CD  LYS A  23      82.230  59.730  51.730  1.00  0.00           C
ATOM    344  HD1 LYS A  23      81.200  59.590  52.120  1.00  0.00           H
ATOM    345  HD2 LYS A  23      82.680  60.500  52.400  1.00  0.00           H
ATOM    346  CE  LYS A  23      82.320  60.400  50.360  1.00  0.00           C
ATOM    347  HE1 LYS A  23      82.040  59.620  49.620  1.00  0.00           H
ATOM    348  HE2 LYS A  23      83.250  60.940  50.080  1.00  0.00           H
ATOM    349  NZ  LYS A  23      81.200  61.280  50.310  1.00  0.00           N
ATOM    350  HZ1 LYS A  23      81.120  61.920  51.130  1.00  0.00           H
ATOM    351  HZ2 LYS A  23      81.430  61.870  49.490  1.00  0.00           H
ATOM    352  HZ3 LYS A  23      80.300  60.800  50.120  1.00  0.00           H
ATOM    353  C   LYS A  23      80.150  55.710  51.730  1.00  0.00           C
ATOM    354  O   LYS A  23      79.720  55.600  50.590  1.00  0.00           O
ATOM    355  N   GLN A  24      79.970  54.660  52.580  1.00  0.00           N
ATOM    356  HN  GLN A  24      80.290  54.790  53.520  1.00  0.00           H
ATOM    357  CA  GLN A  24      79.120  53.530  52.240  1.00  0.00           C
ATOM    358  HA  GLN A  24      78.920  53.470  51.180  1.00  0.00           H
ATOM    359  CB  GLN A  24      79.850  52.180  52.540  1.00  0.00           C
ATOM    360  HB1 GLN A  24      79.120  51.400  52.210  1.00  0.00           H
ATOM    361  HB2 GLN A  24      80.140  52.140  53.610  1.00  0.00           H
ATOM    362  CG  GLN A  24      81.250  52.020  51.770  1.00  0.00           C
ATOM    363  HG1 GLN A  24      82.040  52.690  52.170  1.00  0.00           H
ATOM    364  HG2 GLN A  24      81.000  52.370  50.750  1.00  0.00           H
ATOM    365  CD  GLN A  24      81.810  50.630  51.600  1.00  0.00           C
ATOM    366  OE1 GLN A  24      82.860  50.420  50.980  1.00  0.00           O
ATOM    367  NE2 GLN A  24      81.050  49.670  52.150  1.00  0.00           N
ATOM    368 HE21 GLN A  24      81.310  48.710  52.060  1.00  0.00           H
ATOM    369 HE22 GLN A  24      80.180  49.940  52.560  1.00  0.00           H
ATOM    370  C   GLN A  24      77.950  53.540  53.190  1.00  0.00           C
ATOM    371  O   GLN A  24      76.920  53.000  52.930  1.00  0.00           O
ATOM    372  N   GLY A  25      78.030  54.190  54.400  1.00  0.00           N
ATOM    373  HN  GLY A  25      78.890  54.570  54.730  1.00  0.00           H
ATOM    374  CA  GLY A  25      76.940  54.110  55.300  1.00  0.00           C
ATOM    375  HA1 GLY A  25      76.910  55.020  55.890  1.00  0.00           H
ATOM    376  HA2 GLY A  25      76.040  54.110  54.700  1.00  0.00           H
ATOM    377  C   GLY A  25      76.870  52.850  56.100  1.00  0.00           C
ATOM    378  O   GLY A  25      75.810  52.340  56.430  1.00  0.00           O
ATOM    379  N   VAL A  26      78.110  52.330  56.450  1.00  0.00           N
ATOM    380  HN  VAL A  26      78.990  52.780  56.300  1.00  0.00           H
ATOM    381  CA  VAL A  26      78.170  51.060  57.110  1.00  0.00           C
ATOM    382  HA  VAL A  26      77.340  50.380  56.930  1.00  0.00           H
ATOM    383  CB  VAL A  26      79.290  50.330  56.370  1.00  0.00           C
ATOM    384  HB  VAL A  26      79.270  50.490  55.280  1.00  0.00           H
ATOM    385  CG1 VAL A  26      80.610  50.950  56.770  1.00  0.00           C
ATOM    386 HG11 VAL A  26      80.920  50.730  57.820  1.00  0.00           H
ATOM    387 HG12 VAL A  26      81.380  50.470  56.140  1.00  0.00           H
ATOM    388 HG13 VAL A  26      80.610  52.060  56.780  1.00  0.00           H
ATOM    389  CG2 VAL A  26      79.220  48.770  56.670  1.00  0.00           C
ATOM    390 HG21 VAL A  26      79.720  48.660  57.650  1.00  0.00           H
ATOM    391 HG22 VAL A  26      78.220  48.290  56.760  1.00  0.00           H
ATOM    392 HG23 VAL A  26      79.770  48.140  55.940  1.00  0.00           H
ATOM    393  C   VAL A  26      78.260  51.160  58.680  1.00  0.00           C
ATOM    394  O   VAL A  26      78.920  52.000  59.320  1.00  0.00           O
ATOM    395  N   ALA A  27      77.550  50.230  59.330  1.00  0.00           N
ATOM    396  HN  ALA A  27      77.060  49.460  58.930  1.00  0.00           H
ATOM    397  CA  ALA A  27      77.710  50.160  60.790  1.00  0.00           C
ATOM    398  HA  ALA A  27      77.940  51.160  61.140  1.00  0.00           H
ATOM    399  CB  ALA A  27      76.510  49.770  61.590  1.00  0.00           C
ATOM    400  HB1 ALA A  27      76.410  48.710  61.910  1.00  0.00           H
ATOM    401  HB2 ALA A  27      76.510  50.310  62.570  1.00  0.00           H
ATOM    402  HB3 ALA A  27      75.560  50.040  61.080  1.00  0.00           H
ATOM    403  C   ALA A  27      78.850  49.210  61.100  1.00  0.00           C
ATOM    404  O   ALA A  27      79.110  48.270  60.300  1.00  0.00           O
ATOM    405  N   GLU A  28      79.590  49.400  62.240  1.00  0.00           N
ATOM    406  HN  GLU A  28      79.300  50.080  62.920  1.00  0.00           H
ATOM    407  CA  GLU A  28      80.760  48.710  62.580  1.00  0.00           C
ATOM    408  HA  GLU A  28      80.760  47.820  61.960  1.00  0.00           H
ATOM    409  CB  GLU A  28      82.010  49.460  62.110  1.00  0.00           C
ATOM    410  HB1 GLU A  28      82.960  49.000  62.480  1.00  0.00           H
ATOM    411  HB2 GLU A  28      82.050  50.500  62.490  1.00  0.00           H
ATOM    412  CG  GLU A  28      82.140  49.650  60.550  1.00  0.00           C
ATOM    413  HG1 GLU A  28      81.270  50.170  60.100  1.00  0.00           H
ATOM    414  HG2 GLU A  28      82.060  48.640  60.090  1.00  0.00           H
ATOM    415  CD  GLU A  28      83.470  50.200  59.950  1.00  0.00           C
ATOM    416  OE1 GLU A  28      84.420  49.400  59.710  1.00  0.00           O
ATOM    417  OE2 GLU A  28      83.550  51.450  59.690  1.00  0.00           O
ATOM    418  C   GLU A  28      80.900  48.450  64.070  1.00  0.00           C
ATOM    419  O   GLU A  28      80.260  49.110  64.860  1.00  0.00           O
ATOM    420  N   ALA A  29      81.690  47.450  64.470  1.00  0.00           N
ATOM    421  HN  ALA A  29      82.200  46.840  63.860  1.00  0.00           H
ATOM    422  CA  ALA A  29      81.860  47.110  65.860  1.00  0.00           C
ATOM    423  HA  ALA A  29      81.490  47.870  66.530  1.00  0.00           H
ATOM    424  CB  ALA A  29      81.090  45.850  66.080  1.00  0.00           C
ATOM    425  HB1 ALA A  29      81.410  45.450  67.060  1.00  0.00           H
ATOM    426  HB2 ALA A  29      79.990  46.040  66.050  1.00  0.00           H
ATOM    427  HB3 ALA A  29      81.460  45.300  65.180  1.00  0.00           H
ATOM    428  C   ALA A  29      83.330  47.010  65.970  1.00  0.00           C
ATOM    429  O   ALA A  29      84.060  46.650  65.000  1.00  0.00           O
ATOM    430  N   ALA A  30      83.940  47.390  67.080  1.00  0.00           N
ATOM    431  HN  ALA A  30      83.430  47.830  67.820  1.00  0.00           H
ATOM    432  CA  ALA A  30      85.340  47.360  67.410  1.00  0.00           C
ATOM    433  HA  ALA A  30      85.850  48.050  66.760  1.00  0.00           H
ATOM    434  CB  ALA A  30      85.550  47.620  68.940  1.00  0.00           C
ATOM    435  HB1 ALA A  30      86.620  47.480  69.230  1.00  0.00           H
ATOM    436  HB2 ALA A  30      85.450  48.700  69.180  1.00  0.00           H
ATOM    437  HB3 ALA A  30      84.850  47.120  69.640  1.00  0.00           H
ATOM    438  C   ALA A  30      86.010  46.070  67.130  1.00  0.00           C
ATOM    439  O   ALA A  30      85.580  44.980  67.610  1.00  0.00           O
ATOM    440  N   GLY A  31      87.090  46.100  66.300  1.00  0.00           N
ATOM    441  HN  GLY A  31      87.270  46.970  65.850  1.00  0.00           H
ATOM    442  CA  GLY A  31      87.820  44.880  65.940  1.00  0.00           C
ATOM    443  HA1 GLY A  31      87.060  44.190  65.610  1.00  0.00           H
ATOM    444  HA2 GLY A  31      88.480  45.210  65.150  1.00  0.00           H
ATOM    445  C   GLY A  31      88.780  44.250  66.940  1.00  0.00           C
ATOM    446  O   GLY A  31      88.810  44.660  68.090  1.00  0.00           O
ATOM    447  N   LYS A  32      89.550  43.230  66.480  1.00  0.00           N
ATOM    448  HN  LYS A  32      89.320  42.900  65.570  1.00  0.00           H
ATOM    449  CA  LYS A  32      90.490  42.440  67.190  1.00  0.00           C
ATOM    450  HA  LYS A  32      90.000  41.860  67.950  1.00  0.00           H
ATOM    451  CB  LYS A  32      90.970  41.310  66.200  1.00  0.00           C
ATOM    452  HB1 LYS A  32      91.810  40.740  66.650  1.00  0.00           H
ATOM    453  HB2 LYS A  32      91.290  41.750  65.230  1.00  0.00           H
ATOM    454  CG  LYS A  32      89.860  40.380  65.740  1.00  0.00           C
ATOM    455  HG1 LYS A  32      89.000  40.880  65.250  1.00  0.00           H
ATOM    456  HG2 LYS A  32      89.300  39.930  66.580  1.00  0.00           H
ATOM    457  CD  LYS A  32      90.430  39.220  64.910  1.00  0.00           C
ATOM    458  HD1 LYS A  32      91.110  39.620  64.120  1.00  0.00           H
ATOM    459  HD2 LYS A  32      91.030  38.530  65.540  1.00  0.00           H
ATOM    460  CE  LYS A  32      89.290  38.440  64.140  1.00  0.00           C
ATOM    461  HE1 LYS A  32      88.590  39.120  63.600  1.00  0.00           H
ATOM    462  HE2 LYS A  32      88.650  37.950  64.900  1.00  0.00           H
ATOM    463  NZ  LYS A  32      89.760  37.430  63.180  1.00  0.00           N
ATOM    464  HZ1 LYS A  32      90.330  36.640  63.520  1.00  0.00           H
ATOM    465  HZ2 LYS A  32      89.010  36.970  62.610  1.00  0.00           H
ATOM    466  HZ3 LYS A  32      90.270  37.900  62.400  1.00  0.00           H
ATOM    467  C   LYS A  32      91.670  43.150  67.910  1.00  0.00           C
ATOM    468  O   LYS A  32      92.140  44.210  67.520  1.00  0.00           O
ATOM    469  N   THR A  33      92.280  42.590  69.030  1.00  0.00           N
ATOM    470  HN  THR A  33      91.840  41.750  69.330  1.00  0.00           H
ATOM    471  CA  THR A  33      93.500  43.230  69.570  1.00  0.00           C
ATOM    472  HA  THR A  33      93.280  44.270  69.740  1.00  0.00           H
ATOM    473  CB  THR A  33      93.790  42.700  70.960  1.00  0.00           C
ATOM    474  HB  THR A  33      93.950  41.610  70.840  1.00  0.00           H
ATOM    475  OG1 THR A  33      92.730  42.970  71.860  1.00  0.00           O
ATOM    476  HG1 THR A  33      91.910  42.630  71.500  1.00  0.00           H
ATOM    477  CG2 THR A  33      95.030  43.320  71.550  1.00  0.00           C
ATOM    478 HG21 THR A  33      94.990  44.420  71.490  1.00  0.00           H
ATOM    479 HG22 THR A  33      95.170  43.030  72.620  1.00  0.00           H
ATOM    480 HG23 THR A  33      95.880  42.890  70.980  1.00  0.00           H
ATOM    481  C   THR A  33      94.730  43.090  68.630  1.00  0.00           C
ATOM    482  O   THR A  33      95.070  41.950  68.350  1.00  0.00           O
ATOM    483  N   LYS A  34      95.430  44.160  68.250  1.00  0.00           N
ATOM    484  HN  LYS A  34      95.060  45.080  68.340  1.00  0.00           H
ATOM    485  CA  LYS A  34      96.760  44.260  67.690  1.00  0.00           C
ATOM    486  HA  LYS A  34      96.890  43.280  67.260  1.00  0.00           H
ATOM    487  CB  LYS A  34      96.870  45.340  66.630  1.00  0.00           C
ATOM    488  HB1 LYS A  34      97.890  45.310  66.200  1.00  0.00           H
ATOM    489  HB2 LYS A  34      96.610  46.380  66.930  1.00  0.00           H
ATOM    490  CG  LYS A  34      96.020  45.080  65.400  1.00  0.00           C
ATOM    491  HG1 LYS A  34      94.980  45.230  65.740  1.00  0.00           H
ATOM    492  HG2 LYS A  34      96.090  44.080  64.930  1.00  0.00           H
ATOM    493  CD  LYS A  34      96.230  45.960  64.230  1.00  0.00           C
ATOM    494  HD1 LYS A  34      95.510  45.790  63.400  1.00  0.00           H
ATOM    495  HD2 LYS A  34      96.060  47.010  64.560  1.00  0.00           H
ATOM    496  CE  LYS A  34      97.590  45.850  63.450  1.00  0.00           C
ATOM    497  HE1 LYS A  34      97.660  44.760  63.230  1.00  0.00           H
ATOM    498  HE2 LYS A  34      98.460  46.180  64.050  1.00  0.00           H
ATOM    499  NZ  LYS A  34      97.490  46.690  62.210  1.00  0.00           N
ATOM    500  HZ1 LYS A  34      96.540  46.610  61.790  1.00  0.00           H
ATOM    501  HZ2 LYS A  34      97.560  47.700  62.420  1.00  0.00           H
ATOM    502  HZ3 LYS A  34      98.070  46.450  61.380  1.00  0.00           H
ATOM    503  C   LYS A  34      98.000  44.430  68.640  1.00  0.00           C
ATOM    504  O   LYS A  34      97.950  45.230  69.560  1.00  0.00           O
ATOM    505  N   GLU A  35      99.040  43.560  68.500  1.00  0.00           N
ATOM    506  HN  GLU A  35      98.900  42.970  67.710  1.00  0.00           H
ATOM    507  CA  GLU A  35     100.190  43.310  69.400  1.00  0.00           C
ATOM    508  HA  GLU A  35      99.710  43.360  70.370  1.00  0.00           H
ATOM    509  CB  GLU A  35     100.780  41.900  69.150  1.00  0.00           C
ATOM    510  HB1 GLU A  35     101.720  41.860  69.730  1.00  0.00           H
ATOM    511  HB2 GLU A  35     100.990  41.780  68.060  1.00  0.00           H
ATOM    512  CG  GLU A  35      99.900  40.690  69.480  1.00  0.00           C
ATOM    513  HG1 GLU A  35      99.850  40.070  68.560  1.00  0.00           H
ATOM    514  HG2 GLU A  35      98.910  40.990  69.900  1.00  0.00           H
ATOM    515  CD  GLU A  35     100.590  39.880  70.570  1.00  0.00           C
ATOM    516  OE1 GLU A  35     101.350  38.920  70.230  1.00  0.00           O
ATOM    517  OE2 GLU A  35     100.320  40.090  71.790  1.00  0.00           O
ATOM    518  C   GLU A  35     101.210  44.370  69.220  1.00  0.00           C
ATOM    519  O   GLU A  35     101.120  45.170  68.330  1.00  0.00           O
ATOM    520  N   GLY A  36     102.240  44.440  70.050  1.00  0.00           N
ATOM    521  HN  GLY A  36     102.480  43.680  70.640  1.00  0.00           H
ATOM    522  CA  GLY A  36     102.980  45.720  70.230  1.00  0.00           C
ATOM    523  HA1 GLY A  36     103.740  45.540  70.970  1.00  0.00           H
ATOM    524  HA2 GLY A  36     103.230  46.020  69.220  1.00  0.00           H
ATOM    525  C   GLY A  36     102.290  46.910  70.780  1.00  0.00           C
ATOM    526  O   GLY A  36     101.100  46.860  71.100  1.00  0.00           O
ATOM    527  N   VAL A  37     103.010  48.040  70.860  1.00  0.00           N
ATOM    528  HN  VAL A  37     103.910  48.140  70.440  1.00  0.00           H
ATOM    529  CA  VAL A  37     102.610  49.280  71.450  1.00  0.00           C
ATOM    530  HA  VAL A  37     102.500  49.160  72.520  1.00  0.00           H
ATOM    531  CB  VAL A  37     103.820  50.190  71.440  1.00  0.00           C
ATOM    532  HB  VAL A  37     104.130  50.390  70.390  1.00  0.00           H
ATOM    533  CG1 VAL A  37     103.500  51.570  72.060  1.00  0.00           C
ATOM    534 HG11 VAL A  37     102.760  52.170  71.500  1.00  0.00           H
ATOM    535 HG12 VAL A  37     103.010  51.460  73.050  1.00  0.00           H
ATOM    536 HG13 VAL A  37     104.510  52.050  72.110  1.00  0.00           H
ATOM    537  CG2 VAL A  37     105.000  49.580  72.200  1.00  0.00           C
ATOM    538 HG21 VAL A  37     104.680  49.450  73.260  1.00  0.00           H
ATOM    539 HG22 VAL A  37     105.320  48.600  71.780  1.00  0.00           H
ATOM    540 HG23 VAL A  37     105.890  50.230  72.170  1.00  0.00           H
ATOM    541  C   VAL A  37     101.280  49.840  71.020  1.00  0.00           C
ATOM    542  O   VAL A  37     101.090  50.170  69.850  1.00  0.00           O
ATOM    543  N   LEU A  38     100.270  49.890  71.990  1.00  0.00           N
ATOM    544  HN  LEU A  38     100.360  49.250  72.740  1.00  0.00           H
ATOM    545  CA  LEU A  38      99.050  50.590  71.870  1.00  0.00           C
ATOM    546  HA  LEU A  38      98.750  50.370  70.860  1.00  0.00           H
ATOM    547  CB  LEU A  38      97.920  50.160  72.860  1.00  0.00           C
ATOM    548  HB1 LEU A  38      98.320  50.330  73.890  1.00  0.00           H
ATOM    549  HB2 LEU A  38      97.690  49.090  72.700  1.00  0.00           H
ATOM    550  CG  LEU A  38      96.520  50.830  72.790  1.00  0.00           C
ATOM    551  HG  LEU A  38      96.630  51.930  72.920  1.00  0.00           H
ATOM    552  CD1 LEU A  38      95.740  50.490  71.570  1.00  0.00           C
ATOM    553 HD11 LEU A  38      95.340  49.470  71.730  1.00  0.00           H
ATOM    554 HD12 LEU A  38      94.850  51.130  71.370  1.00  0.00           H
ATOM    555 HD13 LEU A  38      96.290  50.440  70.600  1.00  0.00           H
ATOM    556  CD2 LEU A  38      95.840  50.420  74.070  1.00  0.00           C
ATOM    557 HD21 LEU A  38      95.590  49.340  74.120  1.00  0.00           H
ATOM    558 HD22 LEU A  38      96.360  50.730  75.000  1.00  0.00           H
ATOM    559 HD23 LEU A  38      94.840  50.890  74.060  1.00  0.00           H
ATOM    560  C   LEU A  38      99.250  52.070  72.080  1.00  0.00           C
ATOM    561  O   LEU A  38      99.770  52.560  73.090  1.00  0.00           O
ATOM    562  N   TYR A  39      98.700  52.930  71.160  1.00  0.00           N
ATOM    563  HN  TYR A  39      98.400  52.540  70.290  1.00  0.00           H
ATOM    564  CA  TYR A  39      98.530  54.380  71.270  1.00  0.00           C
ATOM    565  HA  TYR A  39      99.500  54.780  71.530  1.00  0.00           H
ATOM    566  CB  TYR A  39      98.080  55.020  69.910  1.00  0.00           C
ATOM    567  HB1 TYR A  39      98.920  54.890  69.200  1.00  0.00           H
ATOM    568  HB2 TYR A  39      97.840  56.090  70.090  1.00  0.00           H
ATOM    569  CG  TYR A  39      96.820  54.350  69.230  1.00  0.00           C
ATOM    570  CD1 TYR A  39      95.460  54.840  69.300  1.00  0.00           C
ATOM    571  HD1 TYR A  39      95.360  55.800  69.790  1.00  0.00           H
ATOM    572  CE1 TYR A  39      94.350  54.210  68.710  1.00  0.00           C
ATOM    573  HE1 TYR A  39      93.340  54.570  68.780  1.00  0.00           H
ATOM    574  CZ  TYR A  39      94.660  53.020  68.030  1.00  0.00           C
ATOM    575  OH  TYR A  39      93.570  52.400  67.430  1.00  0.00           O
ATOM    576  HH  TYR A  39      93.880  52.250  66.530  1.00  0.00           H
ATOM    577  CD2 TYR A  39      97.050  53.190  68.480  1.00  0.00           C
ATOM    578  HD2 TYR A  39      98.040  52.800  68.290  1.00  0.00           H
ATOM    579  CE2 TYR A  39      95.940  52.560  67.830  1.00  0.00           C
ATOM    580  HE2 TYR A  39      95.990  51.750  67.120  1.00  0.00           H
ATOM    581  C   TYR A  39      97.770  55.010  72.410  1.00  0.00           C
ATOM    582  O   TYR A  39      96.710  54.600  72.900  1.00  0.00           O
ATOM    583  N   VAL A  40      98.310  56.060  73.050  1.00  0.00           N
ATOM    584  HN  VAL A  40      99.270  56.290  72.880  1.00  0.00           H
ATOM    585  CA  VAL A  40      97.660  56.940  74.010  1.00  0.00           C
ATOM    586  HA  VAL A  40      97.480  56.240  74.810  1.00  0.00           H
ATOM    587  CB  VAL A  40      98.660  58.000  74.540  1.00  0.00           C
ATOM    588  HB  VAL A  40      98.960  58.770  73.790  1.00  0.00           H
ATOM    589  CG1 VAL A  40      98.030  58.680  75.800  1.00  0.00           C
ATOM    590 HG11 VAL A  40      97.160  59.220  75.360  1.00  0.00           H
ATOM    591 HG12 VAL A  40      97.710  57.850  76.460  1.00  0.00           H
ATOM    592 HG13 VAL A  40      98.750  59.410  76.240  1.00  0.00           H
ATOM    593  CG2 VAL A  40      99.980  57.330  75.090  1.00  0.00           C
ATOM    594 HG21 VAL A  40     100.550  56.900  74.240  1.00  0.00           H
ATOM    595 HG22 VAL A  40     100.660  58.080  75.560  1.00  0.00           H
ATOM    596 HG23 VAL A  40      99.750  56.460  75.730  1.00  0.00           H
ATOM    597  C   VAL A  40      96.300  57.610  73.560  1.00  0.00           C
ATOM    598  O   VAL A  40      95.360  57.700  74.360  1.00  0.00           O
ATOM    599  N   GLY A  41      96.220  58.180  72.320  1.00  0.00           N
ATOM    600  HN  GLY A  41      96.940  58.240  71.640  1.00  0.00           H
ATOM    601  CA  GLY A  41      94.900  58.680  71.810  1.00  0.00           C
ATOM    602  HA1 GLY A  41      94.570  59.360  72.580  1.00  0.00           H
ATOM    603  HA2 GLY A  41      95.190  58.980  70.810  1.00  0.00           H
ATOM    604  C   GLY A  41      93.770  57.680  71.660  1.00  0.00           C
ATOM    605  O   GLY A  41      93.800  56.460  71.950  1.00  0.00           O
ATOM    606  N   SER A  42      92.580  58.080  71.160  1.00  0.00           N
ATOM    607  HN  SER A  42      92.400  59.050  71.010  1.00  0.00           H
ATOM    608  CA  SER A  42      91.480  57.210  70.680  1.00  0.00           C
ATOM    609  HA  SER A  42      91.640  56.150  70.800  1.00  0.00           H
ATOM    610  CB  SER A  42      90.130  57.510  71.320  1.00  0.00           C
ATOM    611  HB1 SER A  42      89.450  56.760  70.870  1.00  0.00           H
ATOM    612  HB2 SER A  42      89.770  58.490  70.930  1.00  0.00           H
ATOM    613  OG  SER A  42      90.130  57.390  72.740  1.00  0.00           O
ATOM    614  HG1 SER A  42      90.270  56.450  72.870  1.00  0.00           H
ATOM    615  C   SER A  42      91.300  57.570  69.150  1.00  0.00           C
ATOM    616  O   SER A  42      91.710  58.630  68.680  1.00  0.00           O
ATOM    617  N   LYS A  43      90.680  56.720  68.400  1.00  0.00           N
ATOM    618  HN  LYS A  43      90.350  55.870  68.790  1.00  0.00           H
ATOM    619  CA  LYS A  43      90.200  56.940  67.100  1.00  0.00           C
ATOM    620  HA  LYS A  43      90.700  57.820  66.730  1.00  0.00           H
ATOM    621  CB  LYS A  43      90.690  55.790  66.130  1.00  0.00           C
ATOM    622  HB1 LYS A  43      90.320  56.000  65.110  1.00  0.00           H
ATOM    623  HB2 LYS A  43      90.150  54.900  66.530  1.00  0.00           H
ATOM    624  CG  LYS A  43      92.210  55.580  66.020  1.00  0.00           C
ATOM    625  HG1 LYS A  43      92.430  54.650  65.470  1.00  0.00           H
ATOM    626  HG2 LYS A  43      92.550  55.450  67.070  1.00  0.00           H
ATOM    627  CD  LYS A  43      93.060  56.740  65.520  1.00  0.00           C
ATOM    628  HD1 LYS A  43      92.910  56.980  64.450  1.00  0.00           H
ATOM    629  HD2 LYS A  43      92.650  57.610  66.070  1.00  0.00           H
ATOM    630  CE  LYS A  43      94.490  56.530  65.930  1.00  0.00           C
ATOM    631  HE1 LYS A  43      94.920  55.570  65.580  1.00  0.00           H
ATOM    632  HE2 LYS A  43      94.610  56.650  67.030  1.00  0.00           H
ATOM    633  NZ  LYS A  43      95.260  57.620  65.370  1.00  0.00           N
ATOM    634  HZ1 LYS A  43      95.070  57.660  64.350  1.00  0.00           H
ATOM    635  HZ2 LYS A  43      95.120  58.580  65.730  1.00  0.00           H
ATOM    636  HZ3 LYS A  43      96.270  57.440  65.570  1.00  0.00           H
ATOM    637  C   LYS A  43      88.700  56.970  67.110  1.00  0.00           C
ATOM    638  O   LYS A  43      88.020  56.170  67.640  1.00  0.00           O
ATOM    639  N   THR A  44      88.030  57.990  66.580  1.00  0.00           N
ATOM    640  HN  THR A  44      88.420  58.840  66.220  1.00  0.00           H
ATOM    641  CA  THR A  44      86.600  58.240  66.830  1.00  0.00           C
ATOM    642  HA  THR A  44      86.350  57.900  67.820  1.00  0.00           H
ATOM    643  CB  THR A  44      86.270  59.720  66.790  1.00  0.00           C
ATOM    644  HB  THR A  44      85.190  59.880  66.580  1.00  0.00           H
ATOM    645  OG1 THR A  44      87.100  60.550  66.000  1.00  0.00           O
ATOM    646  HG1 THR A  44      86.610  60.680  65.180  1.00  0.00           H
ATOM    647  CG2 THR A  44      86.670  60.230  68.180  1.00  0.00           C
ATOM    648 HG21 THR A  44      86.130  59.800  69.050  1.00  0.00           H
ATOM    649 HG22 THR A  44      87.710  60.000  68.480  1.00  0.00           H
ATOM    650 HG23 THR A  44      86.480  61.320  68.150  1.00  0.00           H
ATOM    651  C   THR A  44      85.560  57.450  66.030  1.00  0.00           C
ATOM    652  O   THR A  44      84.330  57.500  66.330  1.00  0.00           O
ATOM    653  N   LYS A  45      86.060  56.570  65.180  1.00  0.00           N
ATOM    654  HN  LYS A  45      87.060  56.610  65.160  1.00  0.00           H
ATOM    655  CA  LYS A  45      85.340  55.620  64.430  1.00  0.00           C
ATOM    656  HA  LYS A  45      84.510  56.100  63.930  1.00  0.00           H
ATOM    657  CB  LYS A  45      86.090  55.040  63.180  1.00  0.00           C
ATOM    658  HB1 LYS A  45      86.310  55.890  62.500  1.00  0.00           H
ATOM    659  HB2 LYS A  45      85.310  54.430  62.680  1.00  0.00           H
ATOM    660  CG  LYS A  45      87.360  54.340  63.540  1.00  0.00           C
ATOM    661  HG1 LYS A  45      87.060  53.440  64.110  1.00  0.00           H
ATOM    662  HG2 LYS A  45      88.050  54.960  64.150  1.00  0.00           H
ATOM    663  CD  LYS A  45      88.070  53.730  62.330  1.00  0.00           C
ATOM    664  HD1 LYS A  45      88.940  53.210  62.790  1.00  0.00           H
ATOM    665  HD2 LYS A  45      87.480  52.860  61.980  1.00  0.00           H
ATOM    666  CE  LYS A  45      88.540  54.780  61.330  1.00  0.00           C
ATOM    667  HE1 LYS A  45      89.450  55.290  61.700  1.00  0.00           H
ATOM    668  HE2 LYS A  45      87.780  55.570  61.150  1.00  0.00           H
ATOM    669  NZ  LYS A  45      89.050  54.190  60.090  1.00  0.00           N
ATOM    670  HZ1 LYS A  45      89.460  53.290  60.390  1.00  0.00           H
ATOM    671  HZ2 LYS A  45      88.230  53.910  59.520  1.00  0.00           H
ATOM    672  HZ3 LYS A  45      89.790  54.690  59.550  1.00  0.00           H
ATOM    673  C   LYS A  45      84.790  54.560  65.300  1.00  0.00           C
ATOM    674  O   LYS A  45      85.400  54.340  66.340  1.00  0.00           O
ATOM    675  N   GLU A  46      83.690  53.890  64.950  1.00  0.00           N
ATOM    676  HN  GLU A  46      83.100  54.220  64.220  1.00  0.00           H
ATOM    677  CA  GLU A  46      83.160  52.730  65.640  1.00  0.00           C
ATOM    678  HA  GLU A  46      83.200  52.880  66.710  1.00  0.00           H
ATOM    679  CB  GLU A  46      81.710  52.500  65.230  1.00  0.00           C
ATOM    680  HB1 GLU A  46      81.440  51.550  65.740  1.00  0.00           H
ATOM    681  HB2 GLU A  46      81.570  52.360  64.130  1.00  0.00           H
ATOM    682  CG  GLU A  46      80.500  53.450  65.680  1.00  0.00           C
ATOM    683  HG1 GLU A  46      80.740  54.240  66.430  1.00  0.00           H
ATOM    684  HG2 GLU A  46      79.740  52.750  66.110  1.00  0.00           H
ATOM    685  CD  GLU A  46      79.790  54.180  64.630  1.00  0.00           C
ATOM    686  OE1 GLU A  46      80.490  54.640  63.660  1.00  0.00           O
ATOM    687  OE2 GLU A  46      78.550  54.360  64.760  1.00  0.00           O
ATOM    688  C   GLU A  46      83.940  51.480  65.430  1.00  0.00           C
ATOM    689  O   GLU A  46      83.960  50.630  66.340  1.00  0.00           O
ATOM    690  N   GLY A  47      84.570  51.230  64.200  1.00  0.00           N
ATOM    691  HN  GLY A  47      84.370  51.870  63.460  1.00  0.00           H
ATOM    692  CA  GLY A  47      85.070  49.860  63.820  1.00  0.00           C
ATOM    693  HA1 GLY A  47      84.520  49.030  64.240  1.00  0.00           H
ATOM    694  HA2 GLY A  47      84.890  49.800  62.760  1.00  0.00           H
ATOM    695  C   GLY A  47      86.530  49.420  64.140  1.00  0.00           C
ATOM    696  O   GLY A  47      86.830  48.240  63.920  1.00  0.00           O
ATOM    697  N   VAL A  48      87.340  50.400  64.570  1.00  0.00           N
ATOM    698  HN  VAL A  48      86.810  51.240  64.660  1.00  0.00           H
ATOM    699  CA  VAL A  48      88.740  50.410  64.980  1.00  0.00           C
ATOM    700  HA  VAL A  48      89.230  50.340  64.030  1.00  0.00           H
ATOM    701  CB  VAL A  48      89.140  51.770  65.570  1.00  0.00           C
ATOM    702  HB  VAL A  48      88.850  52.490  64.780  1.00  0.00           H
ATOM    703  CG1 VAL A  48      88.270  52.140  66.810  1.00  0.00           C
ATOM    704 HG11 VAL A  48      87.260  51.710  66.640  1.00  0.00           H
ATOM    705 HG12 VAL A  48      88.680  51.670  67.730  1.00  0.00           H
ATOM    706 HG13 VAL A  48      88.300  53.240  66.920  1.00  0.00           H
ATOM    707  CG2 VAL A  48      90.670  51.870  65.690  1.00  0.00           C
ATOM    708 HG21 VAL A  48      91.180  51.370  64.840  1.00  0.00           H
ATOM    709 HG22 VAL A  48      91.040  52.910  65.790  1.00  0.00           H
ATOM    710 HG23 VAL A  48      90.920  51.320  66.620  1.00  0.00           H
ATOM    711  C   VAL A  48      89.210  49.220  65.790  1.00  0.00           C
ATOM    712  O   VAL A  48      88.460  48.710  66.610  1.00  0.00           O
ATOM    713  N   VAL A  49      90.400  48.650  65.480  1.00  0.00           N
ATOM    714  HN  VAL A  49      91.000  49.070  64.810  1.00  0.00           H
ATOM    715  CA  VAL A  49      91.010  47.600  66.290  1.00  0.00           C
ATOM    716  HA  VAL A  49      90.430  46.700  66.200  1.00  0.00           H
ATOM    717  CB  VAL A  49      92.350  47.130  65.750  1.00  0.00           C
ATOM    718  HB  VAL A  49      92.780  46.370  66.430  1.00  0.00           H
ATOM    719  CG1 VAL A  49      92.100  46.360  64.440  1.00  0.00           C
ATOM    720 HG11 VAL A  49      92.040  47.150  63.660  1.00  0.00           H
ATOM    721 HG12 VAL A  49      92.990  45.700  64.370  1.00  0.00           H
ATOM    722 HG13 VAL A  49      91.130  45.870  64.220  1.00  0.00           H
ATOM    723  CG2 VAL A  49      93.340  48.240  65.480  1.00  0.00           C
ATOM    724 HG21 VAL A  49      93.440  48.840  66.410  1.00  0.00           H
ATOM    725 HG22 VAL A  49      94.330  47.840  65.190  1.00  0.00           H
ATOM    726 HG23 VAL A  49      93.030  48.850  64.600  1.00  0.00           H
ATOM    727  C   VAL A  49      91.160  47.940  67.780  1.00  0.00           C
ATOM    728  O   VAL A  49      91.140  49.110  68.200  1.00  0.00           O
ATOM    729  N   HIS A  50      91.330  46.880  68.670  1.00  0.00           N
ATOM    730  HN  HIS A  50      91.490  45.970  68.280  1.00  0.00           H
ATOM    731  CA  HIS A  50      91.610  46.780  70.120  1.00  0.00           C
ATOM    732  HA  HIS A  50      92.290  45.970  70.330  1.00  0.00           H
ATOM    733  CB  HIS A  50      92.470  47.970  70.620  1.00  0.00           C
ATOM    734  HB1 HIS A  50      92.720  47.860  71.700  1.00  0.00           H
ATOM    735  HB2 HIS A  50      91.880  48.900  70.560  1.00  0.00           H
ATOM    736  ND1 HIS A  50      94.610  47.020  69.650  1.00  0.00           N
ATOM    737  CG  HIS A  50      93.690  48.050  69.720  1.00  0.00           C
ATOM    738  CE1 HIS A  50      95.600  47.530  68.970  1.00  0.00           C
ATOM    739  HE1 HIS A  50      96.590  47.070  69.000  1.00  0.00           H
ATOM    740  NE2 HIS A  50      95.440  48.840  68.640  1.00  0.00           N
ATOM    741  HE2 HIS A  50      96.240  49.440  68.600  1.00  0.00           H
ATOM    742  CD2 HIS A  50      94.180  49.170  69.100  1.00  0.00           C
ATOM    743  HD2 HIS A  50      93.820  50.190  69.040  1.00  0.00           H
ATOM    744  C   HIS A  50      90.450  46.460  71.050  1.00  0.00           C
ATOM    745  O   HIS A  50      90.600  46.680  72.240  1.00  0.00           O
ATOM    746  N   GLY A  51      89.250  46.100  70.590  1.00  0.00           N
ATOM    747  HN  GLY A  51      89.130  45.830  69.630  1.00  0.00           H
ATOM    748  CA  GLY A  51      88.180  45.940  71.560  1.00  0.00           C
ATOM    749  HA1 GLY A  51      88.310  46.420  72.520  1.00  0.00           H
ATOM    750  HA2 GLY A  51      87.290  46.330  71.080  1.00  0.00           H
ATOM    751  C   GLY A  51      87.850  44.500  71.910  1.00  0.00           C
ATOM    752  O   GLY A  51      87.380  44.250  73.020  1.00  0.00           O
ATOM    753  N   VAL A  52      88.040  43.550  70.960  1.00  0.00           N
ATOM    754  HN  VAL A  52      88.190  43.800  70.010  1.00  0.00           H
ATOM    755  CA  VAL A  52      87.890  42.150  71.160  1.00  0.00           C
ATOM    756  HA  VAL A  52      87.140  42.090  71.930  1.00  0.00           H
ATOM    757  CB  VAL A  52      87.490  41.520  69.750  1.00  0.00           C
ATOM    758  HB  VAL A  52      88.070  41.940  68.900  1.00  0.00           H
ATOM    759  CG1 VAL A  52      87.620  39.970  69.780  1.00  0.00           C
ATOM    760 HG11 VAL A  52      87.060  39.640  70.680  1.00  0.00           H
ATOM    761 HG12 VAL A  52      87.040  39.560  68.920  1.00  0.00           H
ATOM    762 HG13 VAL A  52      88.670  39.620  69.730  1.00  0.00           H
ATOM    763  CG2 VAL A  52      85.970  41.840  69.580  1.00  0.00           C
ATOM    764 HG21 VAL A  52      85.760  42.930  69.490  1.00  0.00           H
ATOM    765 HG22 VAL A  52      85.640  41.490  68.580  1.00  0.00           H
ATOM    766 HG23 VAL A  52      85.390  41.320  70.370  1.00  0.00           H
ATOM    767  C   VAL A  52      89.150  41.600  71.770  1.00  0.00           C
ATOM    768  O   VAL A  52      90.260  42.010  71.450  1.00  0.00           O
ATOM    769  N   ALA A  53      89.110  40.690  72.710  1.00  0.00           N
ATOM    770  HN  ALA A  53      88.240  40.240  72.900  1.00  0.00           H
ATOM    771  CA  ALA A  53      90.290  40.190  73.370  1.00  0.00           C
ATOM    772  HA  ALA A  53      90.920  41.050  73.590  1.00  0.00           H
ATOM    773  CB  ALA A  53      89.830  39.500  74.590  1.00  0.00           C
ATOM    774  HB1 ALA A  53      90.620  39.360  75.360  1.00  0.00           H
ATOM    775  HB2 ALA A  53      89.080  40.170  75.050  1.00  0.00           H
ATOM    776  HB3 ALA A  53      89.390  38.500  74.380  1.00  0.00           H
ATOM    777  C   ALA A  53      91.120  39.200  72.560  1.00  0.00           C
ATOM    778  O   ALA A  53      92.260  38.960  72.880  1.00  0.00           O
ATOM    779  N   THR A  54      90.600  38.510  71.520  1.00  0.00           N
ATOM    780  HN  THR A  54      89.670  38.620  71.180  1.00  0.00           H
ATOM    781  CA  THR A  54      91.440  37.730  70.520  1.00  0.00           C
ATOM    782  HA  THR A  54      92.030  37.090  71.160  1.00  0.00           H
ATOM    783  CB  THR A  54      90.630  36.710  69.690  1.00  0.00           C
ATOM    784  HB  THR A  54      89.680  36.320  70.120  1.00  0.00           H
ATOM    785  OG1 THR A  54      91.290  35.530  69.380  1.00  0.00           O
ATOM    786  HG1 THR A  54      90.570  34.900  69.380  1.00  0.00           H
ATOM    787  CG2 THR A  54      90.210  37.420  68.320  1.00  0.00           C
ATOM    788 HG21 THR A  54      89.460  36.760  67.820  1.00  0.00           H
ATOM    789 HG22 THR A  54      89.660  38.370  68.470  1.00  0.00           H
ATOM    790 HG23 THR A  54      91.070  37.590  67.640  1.00  0.00           H
ATOM    791  C   THR A  54      92.440  38.560  69.660  1.00  0.00           C
ATOM    792  O   THR A  54      92.250  39.720  69.310  1.00  0.00           O
ATOM    793  N   VAL A  55      93.570  37.930  69.280  1.00  0.00           N
ATOM    794  HN  VAL A  55      93.740  37.010  69.630  1.00  0.00           H
ATOM    795  CA  VAL A  55      94.530  38.550  68.440  1.00  0.00           C
ATOM    796  HA  VAL A  55      94.710  39.560  68.780  1.00  0.00           H
ATOM    797  CB  VAL A  55      95.850  37.810  68.670  1.00  0.00           C
ATOM    798  HB  VAL A  55      95.740  36.710  68.610  1.00  0.00           H
ATOM    799  CG1 VAL A  55      96.880  38.140  67.600  1.00  0.00           C
ATOM    800 HG11 VAL A  55      97.080  39.230  67.550  1.00  0.00           H
ATOM    801 HG12 VAL A  55      97.850  37.660  67.870  1.00  0.00           H
ATOM    802 HG13 VAL A  55      96.560  37.630  66.670  1.00  0.00           H
ATOM    803  CG2 VAL A  55      96.470  38.080  70.090  1.00  0.00           C
ATOM    804 HG21 VAL A  55      97.470  37.610  69.970  1.00  0.00           H
ATOM    805 HG22 VAL A  55      96.660  39.150  70.310  1.00  0.00           H
ATOM    806 HG23 VAL A  55      95.880  37.700  70.940  1.00  0.00           H
ATOM    807  C   VAL A  55      94.100  38.660  67.010  1.00  0.00           C
ATOM    808  O   VAL A  55      93.430  37.760  66.470  1.00  0.00           O
ATOM    809  N   ALA A  56      94.530  39.810  66.390  1.00  0.00           N
ATOM    810  HN  ALA A  56      94.890  40.560  66.940  1.00  0.00           H
ATOM    811  CA  ALA A  56      94.450  40.200  64.930  1.00  0.00           C
ATOM    812  HA  ALA A  56      93.440  39.870  64.730  1.00  0.00           H
ATOM    813  CB  ALA A  56      94.860  41.630  64.880  1.00  0.00           C
ATOM    814  HB1 ALA A  56      94.060  42.230  65.360  1.00  0.00           H
ATOM    815  HB2 ALA A  56      95.760  41.740  65.520  1.00  0.00           H
ATOM    816  HB3 ALA A  56      94.950  42.000  63.840  1.00  0.00           H
ATOM    817  C   ALA A  56      95.420  39.330  64.030  1.00  0.00           C
ATOM    818  O   ALA A  56      96.520  39.000  64.400  1.00  0.00           O
ATOM    819  N   GLU A  57      94.990  38.990  62.790  1.00  0.00           N
ATOM    820  HN  GLU A  57      94.050  39.230  62.550  1.00  0.00           H
ATOM    821  CA  GLU A  57      95.770  38.230  61.790  1.00  0.00           C
ATOM    822  HA  GLU A  57      96.170  37.370  62.290  1.00  0.00           H
ATOM    823  CB  GLU A  57      94.830  37.990  60.600  1.00  0.00           C
ATOM    824  HB1 GLU A  57      95.460  37.360  59.930  1.00  0.00           H
ATOM    825  HB2 GLU A  57      94.700  38.940  60.030  1.00  0.00           H
ATOM    826  CG  GLU A  57      93.510  37.180  60.790  1.00  0.00           C
ATOM    827  HG1 GLU A  57      93.650  36.340  61.500  1.00  0.00           H
ATOM    828  HG2 GLU A  57      93.120  36.850  59.800  1.00  0.00           H
ATOM    829  CD  GLU A  57      92.280  38.020  61.240  1.00  0.00           C
ATOM    830  OE1 GLU A  57      92.370  39.020  61.990  1.00  0.00           O
ATOM    831  OE2 GLU A  57      91.130  37.670  60.830  1.00  0.00           O
ATOM    832  C   GLU A  57      97.020  38.970  61.490  1.00  0.00           C
ATOM    833  O   GLU A  57      97.040  40.180  61.540  1.00  0.00           O
ATOM    834  N   LYS A  58      98.160  38.280  61.160  1.00  0.00           N
ATOM    835  HN  LYS A  58      98.150  37.280  61.150  1.00  0.00           H
ATOM    836  CA  LYS A  58      99.360  38.790  60.700  1.00  0.00           C
ATOM    837  HA  LYS A  58      99.650  39.600  61.360  1.00  0.00           H
ATOM    838  CB  LYS A  58     100.400  37.710  60.720  1.00  0.00           C
ATOM    839  HB1 LYS A  58     101.230  38.000  60.040  1.00  0.00           H
ATOM    840  HB2 LYS A  58      99.900  36.850  60.220  1.00  0.00           H
ATOM    841  CG  LYS A  58     100.900  37.250  62.130  1.00  0.00           C
ATOM    842  HG1 LYS A  58     101.630  36.410  62.060  1.00  0.00           H
ATOM    843  HG2 LYS A  58      99.980  36.960  62.670  1.00  0.00           H
ATOM    844  CD  LYS A  58     101.670  38.360  62.900  1.00  0.00           C
ATOM    845  HD1 LYS A  58     102.590  38.690  62.370  1.00  0.00           H
ATOM    846  HD2 LYS A  58     101.020  39.250  62.950  1.00  0.00           H
ATOM    847  CE  LYS A  58     101.890  38.030  64.390  1.00  0.00           C
ATOM    848  HE1 LYS A  58     102.350  38.920  64.870  1.00  0.00           H
ATOM    849  HE2 LYS A  58     102.620  37.210  64.620  1.00  0.00           H
ATOM    850  NZ  LYS A  58     100.650  37.650  65.060  1.00  0.00           N
ATOM    851  HZ1 LYS A  58     100.710  37.560  66.100  1.00  0.00           H
ATOM    852  HZ2 LYS A  58      99.970  38.430  64.940  1.00  0.00           H
ATOM    853  HZ3 LYS A  58     100.170  36.840  64.630  1.00  0.00           H
ATOM    854  C   LYS A  58      99.230  39.390  59.260  1.00  0.00           C
ATOM    855  O   LYS A  58      98.870  38.710  58.300  1.00  0.00           O
ATOM    856  N   THR A  59      99.760  40.610  59.040  1.00  0.00           N
ATOM    857  HN  THR A  59     100.300  41.050  59.750  1.00  0.00           H
ATOM    858  CA  THR A  59     100.120  41.020  57.690  1.00  0.00           C
ATOM    859  HA  THR A  59     100.270  40.140  57.080  1.00  0.00           H
ATOM    860  CB  THR A  59      99.040  41.810  56.940  1.00  0.00           C
ATOM    861  HB  THR A  59      98.080  41.280  57.140  1.00  0.00           H
ATOM    862  OG1 THR A  59      99.110  41.730  55.520  1.00  0.00           O
ATOM    863  HG1 THR A  59      99.240  40.810  55.290  1.00  0.00           H
ATOM    864  CG2 THR A  59      98.890  43.330  57.160  1.00  0.00           C
ATOM    865 HG21 THR A  59      99.760  43.920  56.790  1.00  0.00           H
ATOM    866 HG22 THR A  59      97.980  43.660  56.620  1.00  0.00           H
ATOM    867 HG23 THR A  59      98.710  43.540  58.240  1.00  0.00           H
ATOM    868  C   THR A  59     101.390  41.900  57.790  1.00  0.00           C
ATOM    869  O   THR A  59     101.650  42.670  58.660  1.00  0.00           O
ATOM    870  N   LYS A  60     102.240  41.770  56.720  1.00  0.00           N
ATOM    871  HN  LYS A  60     102.150  41.190  55.920  1.00  0.00           H
ATOM    872  CA  LYS A  60     103.570  42.420  56.650  1.00  0.00           C
ATOM    873  HA  LYS A  60     104.170  42.380  57.550  1.00  0.00           H
ATOM    874  CB  LYS A  60     104.540  41.670  55.630  1.00  0.00           C
ATOM    875  HB1 LYS A  60     104.030  41.760  54.650  1.00  0.00           H
ATOM    876  HB2 LYS A  60     104.420  40.590  55.870  1.00  0.00           H
ATOM    877  CG  LYS A  60     105.960  42.290  55.490  1.00  0.00           C
ATOM    878  HG1 LYS A  60     105.920  43.220  54.890  1.00  0.00           H
ATOM    879  HG2 LYS A  60     106.660  41.630  54.930  1.00  0.00           H
ATOM    880  CD  LYS A  60     106.750  42.740  56.740  1.00  0.00           C
ATOM    881  HD1 LYS A  60     107.730  43.080  56.320  1.00  0.00           H
ATOM    882  HD2 LYS A  60     106.370  43.670  57.190  1.00  0.00           H
ATOM    883  CE  LYS A  60     107.060  41.680  57.790  1.00  0.00           C
ATOM    884  HE1 LYS A  60     107.660  40.840  57.360  1.00  0.00           H
ATOM    885  HE2 LYS A  60     106.240  41.140  58.320  1.00  0.00           H
ATOM    886  NZ  LYS A  60     107.800  42.230  59.000  1.00  0.00           N
ATOM    887  HZ1 LYS A  60     108.050  41.380  59.540  1.00  0.00           H
ATOM    888  HZ2 LYS A  60     108.710  42.610  58.670  1.00  0.00           H
ATOM    889  HZ3 LYS A  60     107.370  42.980  59.580  1.00  0.00           H
ATOM    890  C   LYS A  60     103.390  43.920  56.310  1.00  0.00           C
ATOM    891  O   LYS A  60     103.340  44.340  55.140  1.00  0.00           O
ATOM    892  N   GLU A  61     103.180  44.710  57.390  1.00  0.00           N
ATOM    893  HN  GLU A  61     103.140  44.190  58.240  1.00  0.00           H
ATOM    894  CA  GLU A  61     102.910  46.100  57.380  1.00  0.00           C
ATOM    895  HA  GLU A  61     102.110  46.170  56.660  1.00  0.00           H
ATOM    896  CB  GLU A  61     102.170  46.470  58.670  1.00  0.00           C
ATOM    897  HB1 GLU A  61     102.140  47.560  58.890  1.00  0.00           H
ATOM    898  HB2 GLU A  61     102.530  46.060  59.640  1.00  0.00           H
ATOM    899  CG  GLU A  61     100.650  45.960  58.570  1.00  0.00           C
ATOM    900  HG1 GLU A  61     100.770  44.850  58.570  1.00  0.00           H
ATOM    901  HG2 GLU A  61     100.150  46.290  57.640  1.00  0.00           H
ATOM    902  CD  GLU A  61      99.830  46.400  59.750  1.00  0.00           C
ATOM    903  OE1 GLU A  61     100.300  47.200  60.510  1.00  0.00           O
ATOM    904  OE2 GLU A  61      98.670  45.940  59.870  1.00  0.00           O
ATOM    905  C   GLU A  61     104.040  47.050  57.020  1.00  0.00           C
ATOM    906  O   GLU A  61     105.210  46.740  56.920  1.00  0.00           O
ATOM    907  N   GLN A  62     103.610  48.340  56.570  1.00  0.00           N
ATOM    908  HN  GLN A  62     102.650  48.590  56.670  1.00  0.00           H
ATOM    909  CA  GLN A  62     104.590  49.420  56.250  1.00  0.00           C
ATOM    910  HA  GLN A  62     105.360  48.910  55.690  1.00  0.00           H
ATOM    911  CB  GLN A  62     103.890  50.550  55.510  1.00  0.00           C
ATOM    912  HB1 GLN A  62     104.290  51.540  55.810  1.00  0.00           H
ATOM    913  HB2 GLN A  62     102.810  50.620  55.760  1.00  0.00           H
ATOM    914  CG  GLN A  62     103.810  50.390  53.940  1.00  0.00           C
ATOM    915  HG1 GLN A  62     104.850  50.380  53.560  1.00  0.00           H
ATOM    916  HG2 GLN A  62     103.360  51.290  53.470  1.00  0.00           H
ATOM    917  CD  GLN A  62     103.200  49.090  53.470  1.00  0.00           C
ATOM    918  OE1 GLN A  62     103.800  48.050  53.250  1.00  0.00           O
ATOM    919  NE2 GLN A  62     101.920  49.110  53.220  1.00  0.00           N
ATOM    920 HE21 GLN A  62     101.370  49.920  53.040  1.00  0.00           H
ATOM    921 HE22 GLN A  62     101.580  48.170  53.240  1.00  0.00           H
ATOM    922  C   GLN A  62     105.130  49.960  57.610  1.00  0.00           C
ATOM    923  O   GLN A  62     104.520  49.960  58.670  1.00  0.00           O
ATOM    924  N   VAL A  63     106.380  50.440  57.590  1.00  0.00           N
ATOM    925  HN  VAL A  63     106.890  50.340  56.740  1.00  0.00           H
ATOM    926  CA  VAL A  63     107.030  51.050  58.780  1.00  0.00           C
ATOM    927  HA  VAL A  63     106.190  51.250  59.430  1.00  0.00           H
ATOM    928  CB  VAL A  63     108.060  50.130  59.430  1.00  0.00           C
ATOM    929  HB  VAL A  63     108.290  50.430  60.470  1.00  0.00           H
ATOM    930  CG1 VAL A  63     107.520  48.710  59.650  1.00  0.00           C
ATOM    931 HG11 VAL A  63     108.120  48.050  60.310  1.00  0.00           H
ATOM    932 HG12 VAL A  63     106.460  48.790  59.970  1.00  0.00           H
ATOM    933 HG13 VAL A  63     107.420  48.190  58.680  1.00  0.00           H
ATOM    934  CG2 VAL A  63     109.360  50.000  58.600  1.00  0.00           C
ATOM    935 HG21 VAL A  63     110.060  49.410  59.240  1.00  0.00           H
ATOM    936 HG22 VAL A  63     109.140  49.500  57.630  1.00  0.00           H
ATOM    937 HG23 VAL A  63     109.820  50.990  58.420  1.00  0.00           H
ATOM    938  C   VAL A  63     107.630  52.490  58.620  1.00  0.00           C
ATOM    939  O   VAL A  63     107.960  53.130  59.640  1.00  0.00           O
ATOM    940  N   THR A  64     107.740  52.980  57.410  1.00  0.00           N
ATOM    941  HN  THR A  64     107.430  52.540  56.560  1.00  0.00           H
ATOM    942  CA  THR A  64     108.340  54.280  57.030  1.00  0.00           C
ATOM    943  HA  THR A  64     108.070  55.070  57.710  1.00  0.00           H
ATOM    944  CB  THR A  64     109.850  54.290  57.070  1.00  0.00           C
ATOM    945  HB  THR A  64     110.130  54.050  58.120  1.00  0.00           H
ATOM    946  OG1 THR A  64     110.350  55.560  56.860  1.00  0.00           O
ATOM    947  HG1 THR A  64     110.540  56.000  57.690  1.00  0.00           H
ATOM    948  CG2 THR A  64     110.460  53.340  56.040  1.00  0.00           C
ATOM    949 HG21 THR A  64     110.090  53.550  55.010  1.00  0.00           H
ATOM    950 HG22 THR A  64     111.570  53.370  56.080  1.00  0.00           H
ATOM    951 HG23 THR A  64     110.070  52.340  56.320  1.00  0.00           H
ATOM    952  C   THR A  64     107.810  54.780  55.670  1.00  0.00           C
ATOM    953  O   THR A  64     107.240  53.960  54.900  1.00  0.00           O
ATOM    954  N   ASN A  65     107.950  56.080  55.290  1.00  0.00           N
ATOM    955  HN  ASN A  65     108.550  56.650  55.840  1.00  0.00           H
ATOM    956  CA  ASN A  65     107.360  56.740  54.140  1.00  0.00           C
ATOM    957  HA  ASN A  65     106.300  56.550  54.110  1.00  0.00           H
ATOM    958  CB  ASN A  65     107.530  58.320  54.260  1.00  0.00           C
ATOM    959  HB1 ASN A  65     108.600  58.540  54.420  1.00  0.00           H
ATOM    960  HB2 ASN A  65     107.000  58.760  55.140  1.00  0.00           H
ATOM    961  CG  ASN A  65     107.190  59.190  53.030  1.00  0.00           C
ATOM    962  OD1 ASN A  65     108.040  59.710  52.390  1.00  0.00           O
ATOM    963  ND2 ASN A  65     105.840  59.390  52.860  1.00  0.00           N
ATOM    964 HD21 ASN A  65     105.180  59.130  53.570  1.00  0.00           H
ATOM    965 HD22 ASN A  65     105.650  60.030  52.120  1.00  0.00           H
ATOM    966  C   ASN A  65     107.790  56.170  52.870  1.00  0.00           C
ATOM    967  O   ASN A  65     106.940  55.830  52.070  1.00  0.00           O
ATOM    968  N   VAL A  66     109.040  56.020  52.660  1.00  0.00           N
ATOM    969  HN  VAL A  66     109.690  56.300  53.360  1.00  0.00           H
ATOM    970  CA  VAL A  66     109.700  55.410  51.480  1.00  0.00           C
ATOM    971  HA  VAL A  66     109.220  55.910  50.650  1.00  0.00           H
ATOM    972  CB  VAL A  66     111.170  55.750  51.390  1.00  0.00           C
ATOM    973  HB  VAL A  66     111.770  55.620  52.320  1.00  0.00           H
ATOM    974  CG1 VAL A  66     111.820  55.050  50.170  1.00  0.00           C
ATOM    975 HG11 VAL A  66     111.220  55.280  49.270  1.00  0.00           H
ATOM    976 HG12 VAL A  66     112.820  55.490  49.950  1.00  0.00           H
ATOM    977 HG13 VAL A  66     111.980  53.980  50.430  1.00  0.00           H
ATOM    978  CG2 VAL A  66     111.110  57.260  51.120  1.00  0.00           C
ATOM    979 HG21 VAL A  66     110.600  57.810  51.950  1.00  0.00           H
ATOM    980 HG22 VAL A  66     112.140  57.640  51.010  1.00  0.00           H
ATOM    981 HG23 VAL A  66     110.460  57.450  50.240  1.00  0.00           H
ATOM    982  C   VAL A  66     109.490  53.980  51.210  1.00  0.00           C
ATOM    983  O   VAL A  66     109.840  53.100  52.030  1.00  0.00           O
ATOM    984  N   GLY A  67     108.910  53.550  50.090  1.00  0.00           N
ATOM    985  HN  GLY A  67     108.640  54.240  49.420  1.00  0.00           H
ATOM    986  CA  GLY A  67     108.640  52.170  49.880  1.00  0.00           C
ATOM    987  HA1 GLY A  67     108.960  51.480  50.650  1.00  0.00           H
ATOM    988  HA2 GLY A  67     107.600  52.190  49.600  1.00  0.00           H
ATOM    989  C   GLY A  67     109.220  51.730  48.610  1.00  0.00           C
ATOM    990  O   GLY A  67     109.550  52.490  47.710  1.00  0.00           O
ATOM    991  N   GLY A  68     109.470  50.460  48.430  1.00  0.00           N
ATOM    992  HN  GLY A  68     109.300  49.820  49.180  1.00  0.00           H
ATOM    993  CA  GLY A  68     109.960  49.880  47.220  1.00  0.00           C
ATOM    994  HA1 GLY A  68     110.690  50.570  46.820  1.00  0.00           H
ATOM    995  HA2 GLY A  68     110.390  48.900  47.330  1.00  0.00           H
ATOM    996  C   GLY A  68     108.960  49.790  46.080  1.00  0.00           C
ATOM    997  O   GLY A  68     107.880  50.430  46.160  1.00  0.00           O
ATOM    998  N   ALA A  69     109.250  48.980  45.030  1.00  0.00           N
ATOM    999  HN  ALA A  69     110.080  48.450  45.130  1.00  0.00           H
ATOM   1000  CA  ALA A  69     108.510  48.920  43.820  1.00  0.00           C
ATOM   1001  HA  ALA A  69     108.480  49.970  43.560  1.00  0.00           H
ATOM   1002  CB  ALA A  69     109.410  48.200  42.680  1.00  0.00           C
ATOM   1003  HB1 ALA A  69     109.690  47.170  42.970  1.00  0.00           H
ATOM   1004  HB2 ALA A  69     108.900  47.960  41.720  1.00  0.00           H
ATOM   1005  HB3 ALA A  69     110.400  48.690  42.540  1.00  0.00           H
ATOM   1006  C   ALA A  69     107.120  48.270  43.920  1.00  0.00           C
ATOM   1007  O   ALA A  69     106.210  48.880  43.490  1.00  0.00           O
ATOM   1008  N   VAL A  70     106.890  47.110  44.480  1.00  0.00           N
ATOM   1009  HN  VAL A  70     107.680  46.710  44.940  1.00  0.00           H
ATOM   1010  CA  VAL A  70     105.520  46.600  44.600  1.00  0.00           C
ATOM   1011  HA  VAL A  70     105.140  46.510  43.590  1.00  0.00           H
ATOM   1012  CB  VAL A  70     105.650  45.220  45.270  1.00  0.00           C
ATOM   1013  HB  VAL A  70     106.420  44.690  44.670  1.00  0.00           H
ATOM   1014  CG1 VAL A  70     106.040  45.420  46.800  1.00  0.00           C
ATOM   1015 HG11 VAL A  70     106.240  44.420  47.250  1.00  0.00           H
ATOM   1016 HG12 VAL A  70     106.980  46.010  46.840  1.00  0.00           H
ATOM   1017 HG13 VAL A  70     105.280  45.990  47.380  1.00  0.00           H
ATOM   1018  CG2 VAL A  70     104.400  44.430  45.260  1.00  0.00           C
ATOM   1019 HG21 VAL A  70     104.720  43.430  45.620  1.00  0.00           H
ATOM   1020 HG22 VAL A  70     103.670  44.920  45.940  1.00  0.00           H
ATOM   1021 HG23 VAL A  70     104.000  44.290  44.230  1.00  0.00           H
ATOM   1022  C   VAL A  70     104.490  47.460  45.420  1.00  0.00           C
ATOM   1023  O   VAL A  70     103.280  47.370  45.240  1.00  0.00           O
ATOM   1024  N   VAL A  71     104.940  48.340  46.320  1.00  0.00           N
ATOM   1025  HN  VAL A  71     105.890  48.520  46.550  1.00  0.00           H
ATOM   1026  CA  VAL A  71     104.080  49.100  47.270  1.00  0.00           C
ATOM   1027  HA  VAL A  71     103.040  48.870  47.110  1.00  0.00           H
ATOM   1028  CB  VAL A  71     104.570  48.800  48.680  1.00  0.00           C
ATOM   1029  HB  VAL A  71     104.700  47.700  48.740  1.00  0.00           H
ATOM   1030  CG1 VAL A  71     106.020  49.370  48.890  1.00  0.00           C
ATOM   1031 HG11 VAL A  71     106.410  49.010  49.870  1.00  0.00           H
ATOM   1032 HG12 VAL A  71     106.600  48.930  48.060  1.00  0.00           H
ATOM   1033 HG13 VAL A  71     106.080  50.480  48.940  1.00  0.00           H
ATOM   1034  CG2 VAL A  71     103.570  49.220  49.790  1.00  0.00           C
ATOM   1035 HG21 VAL A  71     104.080  49.140  50.780  1.00  0.00           H
ATOM   1036 HG22 VAL A  71     103.150  50.250  49.730  1.00  0.00           H
ATOM   1037 HG23 VAL A  71     102.720  48.510  49.830  1.00  0.00           H
ATOM   1038  C   VAL A  71     104.170  50.570  46.930  1.00  0.00           C
ATOM   1039  O   VAL A  71     103.450  51.440  47.370  1.00  0.00           O
ATOM   1040  N   THR A  72     104.960  51.030  45.880  1.00  0.00           N
ATOM   1041  HN  THR A  72     105.490  50.360  45.360  1.00  0.00           H
ATOM   1042  CA  THR A  72     105.140  52.350  45.390  1.00  0.00           C
ATOM   1043  HA  THR A  72     105.490  52.990  46.190  1.00  0.00           H
ATOM   1044  CB  THR A  72     106.020  52.410  44.140  1.00  0.00           C
ATOM   1045  HB  THR A  72     105.960  51.460  43.560  1.00  0.00           H
ATOM   1046  OG1 THR A  72     107.350  52.490  44.560  1.00  0.00           O
ATOM   1047  HG1 THR A  72     107.470  52.100  45.430  1.00  0.00           H
ATOM   1048  CG2 THR A  72     105.760  53.470  43.060  1.00  0.00           C
ATOM   1049 HG21 THR A  72     106.530  53.180  42.310  1.00  0.00           H
ATOM   1050 HG22 THR A  72     104.790  53.330  42.540  1.00  0.00           H
ATOM   1051 HG23 THR A  72     105.870  54.500  43.460  1.00  0.00           H
ATOM   1052  C   THR A  72     103.790  53.030  45.060  1.00  0.00           C
ATOM   1053  O   THR A  72     103.020  52.420  44.300  1.00  0.00           O
ATOM   1054  N   GLY A  73     103.570  54.190  45.620  1.00  0.00           N
ATOM   1055  HN  GLY A  73     104.170  54.660  46.260  1.00  0.00           H
ATOM   1056  CA  GLY A  73     102.290  54.920  45.340  1.00  0.00           C
ATOM   1057  HA1 GLY A  73     101.520  54.250  44.990  1.00  0.00           H
ATOM   1058  HA2 GLY A  73     102.020  55.400  46.270  1.00  0.00           H
ATOM   1059  C   GLY A  73     102.480  56.030  44.380  1.00  0.00           C
ATOM   1060  O   GLY A  73     103.400  56.060  43.550  1.00  0.00           O
ATOM   1061  N   VAL A  74     101.540  56.980  44.360  1.00  0.00           N
ATOM   1062  HN  VAL A  74     100.750  56.810  44.950  1.00  0.00           H
ATOM   1063  CA  VAL A  74     101.460  58.060  43.350  1.00  0.00           C
ATOM   1064  HA  VAL A  74     102.000  57.670  42.500  1.00  0.00           H
ATOM   1065  CB  VAL A  74     100.010  58.430  43.020  1.00  0.00           C
ATOM   1066  HB  VAL A  74     100.040  59.220  42.240  1.00  0.00           H
ATOM   1067  CG1 VAL A  74      99.260  57.200  42.380  1.00  0.00           C
ATOM   1068 HG11 VAL A  74      98.350  57.500  41.810  1.00  0.00           H
ATOM   1069 HG12 VAL A  74      99.940  56.650  41.690  1.00  0.00           H
ATOM   1070 HG13 VAL A  74      98.870  56.480  43.130  1.00  0.00           H
ATOM   1071  CG2 VAL A  74      99.280  58.830  44.350  1.00  0.00           C
ATOM   1072 HG21 VAL A  74      98.210  59.070  44.150  1.00  0.00           H
ATOM   1073 HG22 VAL A  74      99.280  58.090  45.180  1.00  0.00           H
ATOM   1074 HG23 VAL A  74      99.740  59.680  44.900  1.00  0.00           H
ATOM   1075  C   VAL A  74     102.220  59.340  43.720  1.00  0.00           C
ATOM   1076  O   VAL A  74     102.330  60.190  42.860  1.00  0.00           O
ATOM   1077  N   THR A  75     102.760  59.510  44.940  1.00  0.00           N
ATOM   1078  HN  THR A  75     102.830  58.670  45.480  1.00  0.00           H
ATOM   1079  CA  THR A  75     103.480  60.690  45.430  1.00  0.00           C
ATOM   1080  HA  THR A  75     103.440  61.470  44.680  1.00  0.00           H
ATOM   1081  CB  THR A  75     102.880  61.230  46.740  1.00  0.00           C
ATOM   1082  HB  THR A  75     103.620  61.910  47.200  1.00  0.00           H
ATOM   1083  OG1 THR A  75     102.480  60.200  47.670  1.00  0.00           O
ATOM   1084  HG1 THR A  75     102.950  59.460  47.280  1.00  0.00           H
ATOM   1085  CG2 THR A  75     101.630  62.010  46.350  1.00  0.00           C
ATOM   1086 HG21 THR A  75     100.940  62.270  47.180  1.00  0.00           H
ATOM   1087 HG22 THR A  75     101.870  62.980  45.850  1.00  0.00           H
ATOM   1088 HG23 THR A  75     101.050  61.500  45.550  1.00  0.00           H
ATOM   1089  C   THR A  75     104.980  60.450  45.670  1.00  0.00           C
ATOM   1090  O   THR A  75     105.310  59.420  46.170  1.00  0.00           O
ATOM   1091  N   ALA A  76     105.810  61.520  45.430  1.00  0.00           N
ATOM   1092  HN  ALA A  76     105.430  62.400  45.180  1.00  0.00           H
ATOM   1093  CA  ALA A  76     107.230  61.480  45.770  1.00  0.00           C
ATOM   1094  HA  ALA A  76     107.730  60.670  45.250  1.00  0.00           H
ATOM   1095  CB  ALA A  76     107.830  62.790  45.200  1.00  0.00           C
ATOM   1096  HB1 ALA A  76     107.140  63.610  45.450  1.00  0.00           H
ATOM   1097  HB2 ALA A  76     108.850  63.000  45.580  1.00  0.00           H
ATOM   1098  HB3 ALA A  76     107.760  62.910  44.100  1.00  0.00           H
ATOM   1099  C   ALA A  76     107.350  61.340  47.270  1.00  0.00           C
ATOM   1100  O   ALA A  76     106.440  61.510  48.110  1.00  0.00           O
ATOM   1101  N   VAL A  77     108.610  61.080  47.690  1.00  0.00           N
ATOM   1102  HN  VAL A  77     109.260  60.750  47.010  1.00  0.00           H
ATOM   1103  CA  VAL A  77     109.060  61.270  49.060  1.00  0.00           C
ATOM   1104  HA  VAL A  77     108.630  60.450  49.610  1.00  0.00           H
ATOM   1105  CB  VAL A  77     110.480  60.960  49.050  1.00  0.00           C
ATOM   1106  HB  VAL A  77     110.530  59.970  48.540  1.00  0.00           H
ATOM   1107  CG1 VAL A  77     111.190  62.060  48.320  1.00  0.00           C
ATOM   1108 HG11 VAL A  77     110.800  62.250  47.300  1.00  0.00           H
ATOM   1109 HG12 VAL A  77     111.260  63.050  48.840  1.00  0.00           H
ATOM   1110 HG13 VAL A  77     112.270  61.820  48.260  1.00  0.00           H
ATOM   1111  CG2 VAL A  77     111.090  60.820  50.450  1.00  0.00           C
ATOM   1112 HG21 VAL A  77     110.500  60.060  51.020  1.00  0.00           H
ATOM   1113 HG22 VAL A  77     112.170  60.570  50.490  1.00  0.00           H
ATOM   1114 HG23 VAL A  77     111.060  61.740  51.070  1.00  0.00           H
ATOM   1115  C   VAL A  77     108.780  62.630  49.700  1.00  0.00           C
ATOM   1116  O   VAL A  77     108.890  63.710  49.180  1.00  0.00           O
ATOM   1117  N   ALA A  78     108.260  62.610  51.020  1.00  0.00           N
ATOM   1118  HN  ALA A  78     108.000  61.690  51.320  1.00  0.00           H
ATOM   1119  CA  ALA A  78     107.780  63.750  51.800  1.00  0.00           C
ATOM   1120  HA  ALA A  78     106.960  64.200  51.260  1.00  0.00           H
ATOM   1121  CB  ALA A  78     107.190  63.230  53.130  1.00  0.00           C
ATOM   1122  HB1 ALA A  78     106.370  62.490  52.970  1.00  0.00           H
ATOM   1123  HB2 ALA A  78     107.970  62.530  53.510  1.00  0.00           H
ATOM   1124  HB3 ALA A  78     106.860  63.950  53.910  1.00  0.00           H
ATOM   1125  C   ALA A  78     108.930  64.860  51.930  1.00  0.00           C
ATOM   1126  O   ALA A  78     108.720  66.070  51.820  1.00  0.00           O
ATOM   1127  N   GLN A  79     110.170  64.350  52.020  1.00  0.00           N
ATOM   1128  HN  GLN A  79     110.340  63.380  52.140  1.00  0.00           H
ATOM   1129  CA  GLN A  79     111.350  65.130  52.140  1.00  0.00           C
ATOM   1130  HA  GLN A  79     111.020  65.990  52.710  1.00  0.00           H
ATOM   1131  CB  GLN A  79     112.430  64.320  52.830  1.00  0.00           C
ATOM   1132  HB1 GLN A  79     113.320  64.970  52.990  1.00  0.00           H
ATOM   1133  HB2 GLN A  79     112.860  63.460  52.270  1.00  0.00           H
ATOM   1134  CG  GLN A  79     112.120  63.690  54.180  1.00  0.00           C
ATOM   1135  HG1 GLN A  79     113.020  63.700  54.830  1.00  0.00           H
ATOM   1136  HG2 GLN A  79     111.830  62.620  54.050  1.00  0.00           H
ATOM   1137  CD  GLN A  79     110.990  64.360  54.910  1.00  0.00           C
ATOM   1138  OE1 GLN A  79     111.260  65.510  55.390  1.00  0.00           O
ATOM   1139  NE2 GLN A  79     109.770  63.810  55.140  1.00  0.00           N
ATOM   1140 HE21 GLN A  79     109.560  62.900  54.770  1.00  0.00           H
ATOM   1141 HE22 GLN A  79     109.150  64.350  55.710  1.00  0.00           H
ATOM   1142  C   GLN A  79     111.810  65.650  50.830  1.00  0.00           C
ATOM   1143  O   GLN A  79     112.360  64.940  50.010  1.00  0.00           O
ATOM   1144  N   LYS A  80     111.650  66.960  50.570  1.00  0.00           N
ATOM   1145  HN  LYS A  80     111.510  67.520  51.390  1.00  0.00           H
ATOM   1146  CA  LYS A  80     111.890  67.640  49.320  1.00  0.00           C
ATOM   1147  HA  LYS A  80     111.300  67.220  48.520  1.00  0.00           H
ATOM   1148  CB  LYS A  80     111.360  69.090  49.450  1.00  0.00           C
ATOM   1149  HB1 LYS A  80     111.800  69.680  48.620  1.00  0.00           H
ATOM   1150  HB2 LYS A  80     111.640  69.640  50.370  1.00  0.00           H
ATOM   1151  CG  LYS A  80     109.800  69.210  49.470  1.00  0.00           C
ATOM   1152  HG1 LYS A  80     109.430  68.890  50.460  1.00  0.00           H
ATOM   1153  HG2 LYS A  80     109.310  68.480  48.780  1.00  0.00           H
ATOM   1154  CD  LYS A  80     109.510  70.730  49.170  1.00  0.00           C
ATOM   1155  HD1 LYS A  80     109.850  71.460  49.930  1.00  0.00           H
ATOM   1156  HD2 LYS A  80     109.970  71.100  48.230  1.00  0.00           H
ATOM   1157  CE  LYS A  80     108.000  71.120  49.000  1.00  0.00           C
ATOM   1158  HE1 LYS A  80     107.650  70.690  48.030  1.00  0.00           H
ATOM   1159  HE2 LYS A  80     107.810  72.210  49.090  1.00  0.00           H
ATOM   1160  NZ  LYS A  80     107.210  70.410  50.100  1.00  0.00           N
ATOM   1161  HZ1 LYS A  80     107.840  70.340  50.920  1.00  0.00           H
ATOM   1162  HZ2 LYS A  80     106.290  70.790  50.380  1.00  0.00           H
ATOM   1163  HZ3 LYS A  80     107.040  69.440  49.740  1.00  0.00           H
ATOM   1164  C   LYS A  80     113.400  67.700  48.900  1.00  0.00           C
ATOM   1165  O   LYS A  80     113.750  67.620  47.720  1.00  0.00           O
ATOM   1166  N   THR A  81     114.310  67.750  49.960  1.00  0.00           N
ATOM   1167  HN  THR A  81     114.080  67.430  50.880  1.00  0.00           H
ATOM   1168  CA  THR A  81     115.710  67.690  49.740  1.00  0.00           C
ATOM   1169  HA  THR A  81     116.030  68.530  49.160  1.00  0.00           H
ATOM   1170  CB  THR A  81     116.500  67.660  51.080  1.00  0.00           C
ATOM   1171  HB  THR A  81     117.580  67.470  50.880  1.00  0.00           H
ATOM   1172  OG1 THR A  81     115.990  66.720  52.010  1.00  0.00           O
ATOM   1173  HG1 THR A  81     116.380  65.910  51.680  1.00  0.00           H
ATOM   1174  CG2 THR A  81     116.360  69.090  51.710  1.00  0.00           C
ATOM   1175 HG21 THR A  81     116.800  69.870  51.060  1.00  0.00           H
ATOM   1176 HG22 THR A  81     115.300  69.290  51.970  1.00  0.00           H
ATOM   1177 HG23 THR A  81     117.020  69.070  52.600  1.00  0.00           H
ATOM   1178  C   THR A  81     116.130  66.530  48.860  1.00  0.00           C
ATOM   1179  O   THR A  81     115.780  65.400  49.190  1.00  0.00           O
ATOM   1180  N   VAL A  82     116.830  66.720  47.630  1.00  0.00           N
ATOM   1181  HN  VAL A  82     117.260  67.580  47.370  1.00  0.00           H
ATOM   1182  CA  VAL A  82     117.200  65.630  46.760  1.00  0.00           C
ATOM   1183  HA  VAL A  82     116.600  64.770  47.030  1.00  0.00           H
ATOM   1184  CB  VAL A  82     116.950  65.950  45.280  1.00  0.00           C
ATOM   1185  HB  VAL A  82     117.400  66.940  45.030  1.00  0.00           H
ATOM   1186  CG1 VAL A  82     117.480  64.840  44.280  1.00  0.00           C
ATOM   1187 HG11 VAL A  82     117.120  63.840  44.610  1.00  0.00           H
ATOM   1188 HG12 VAL A  82     117.290  65.040  43.200  1.00  0.00           H
ATOM   1189 HG13 VAL A  82     118.590  64.840  44.310  1.00  0.00           H
ATOM   1190  CG2 VAL A  82     115.440  66.090  44.990  1.00  0.00           C
ATOM   1191 HG21 VAL A  82     115.080  67.050  45.420  1.00  0.00           H
ATOM   1192 HG22 VAL A  82     115.100  66.060  43.940  1.00  0.00           H
ATOM   1193 HG23 VAL A  82     114.960  65.220  45.490  1.00  0.00           H
ATOM   1194  C   VAL A  82     118.650  65.150  47.090  1.00  0.00           C
ATOM   1195  O   VAL A  82     119.660  65.880  46.830  1.00  0.00           O
ATOM   1196  N   GLU A  83     118.840  63.910  47.500  1.00  0.00           N
ATOM   1197  HN  GLU A  83     118.030  63.340  47.420  1.00  0.00           H
ATOM   1198  CA  GLU A  83     120.090  63.320  48.010  1.00  0.00           C
ATOM   1199  HA  GLU A  83     120.810  64.060  48.350  1.00  0.00           H
ATOM   1200  CB  GLU A  83     119.810  62.280  49.140  1.00  0.00           C
ATOM   1201  HB1 GLU A  83     120.760  61.840  49.520  1.00  0.00           H
ATOM   1202  HB2 GLU A  83     119.320  61.410  48.660  1.00  0.00           H
ATOM   1203  CG  GLU A  83     118.960  62.940  50.290  1.00  0.00           C
ATOM   1204  HG1 GLU A  83     117.900  62.940  49.960  1.00  0.00           H
ATOM   1205  HG2 GLU A  83     119.350  63.980  50.340  1.00  0.00           H
ATOM   1206  CD  GLU A  83     119.320  62.270  51.600  1.00  0.00           C
ATOM   1207  OE1 GLU A  83     119.570  63.050  52.540  1.00  0.00           O
ATOM   1208  OE2 GLU A  83     119.520  61.050  51.760  1.00  0.00           O
ATOM   1209  C   GLU A  83     120.780  62.600  46.850  1.00  0.00           C
ATOM   1210  O   GLU A  83     122.030  62.480  46.790  1.00  0.00           O
ATOM   1211  N   GLY A  84     120.050  62.210  45.810  1.00  0.00           N
ATOM   1212  HN  GLY A  84     119.090  62.450  45.940  1.00  0.00           H
ATOM   1213  CA  GLY A  84     120.620  61.570  44.620  1.00  0.00           C
ATOM   1214  HA1 GLY A  84     121.680  61.520  44.820  1.00  0.00           H
ATOM   1215  HA2 GLY A  84     120.120  60.630  44.400  1.00  0.00           H
ATOM   1216  C   GLY A  84     120.450  62.550  43.510  1.00  0.00           C
ATOM   1217  O   GLY A  84     121.200  63.540  43.320  1.00  0.00           O
ATOM   1218  N   ALA A  85     119.360  62.330  42.750  1.00  0.00           N
ATOM   1219  HN  ALA A  85     118.730  61.630  43.080  1.00  0.00           H
ATOM   1220  CA  ALA A  85     119.050  63.070  41.530  1.00  0.00           C
ATOM   1221  HA  ALA A  85     119.040  64.130  41.740  1.00  0.00           H
ATOM   1222  CB  ALA A  85     120.150  62.750  40.420  1.00  0.00           C
ATOM   1223  HB1 ALA A  85     119.840  62.900  39.360  1.00  0.00           H
ATOM   1224  HB2 ALA A  85     121.050  63.390  40.580  1.00  0.00           H
ATOM   1225  HB3 ALA A  85     120.480  61.690  40.470  1.00  0.00           H
ATOM   1226  C   ALA A  85     117.610  62.620  41.090  1.00  0.00           C
ATOM   1227  O   ALA A  85     116.800  63.400  40.590  1.00  0.00           O
ATOM   1228  N   GLY A  86     117.400  61.280  41.120  1.00  0.00           N
ATOM   1229  HN  GLY A  86     118.090  60.680  41.500  1.00  0.00           H
ATOM   1230  CA  GLY A  86     116.190  60.610  40.670  1.00  0.00           C
ATOM   1231  HA1 GLY A  86     115.900  61.010  39.720  1.00  0.00           H
ATOM   1232  HA2 GLY A  86     116.370  59.560  40.490  1.00  0.00           H
ATOM   1233  C   GLY A  86     115.010  60.790  41.560  1.00  0.00           C
ATOM   1234  O   GLY A  86     115.150  61.280  42.690  1.00  0.00           O
ATOM   1235  N   SER A  87     113.820  60.270  41.140  1.00  0.00           N
ATOM   1236  HN  SER A  87     113.780  60.030  40.170  1.00  0.00           H
ATOM   1237  CA  SER A  87     112.540  60.190  41.820  1.00  0.00           C
ATOM   1238  HA  SER A  87     112.460  61.170  42.270  1.00  0.00           H
ATOM   1239  CB  SER A  87     111.290  60.020  40.980  1.00  0.00           C
ATOM   1240  HB1 SER A  87     110.400  60.180  41.620  1.00  0.00           H
ATOM   1241  HB2 SER A  87     111.170  59.060  40.430  1.00  0.00           H
ATOM   1242  OG  SER A  87     111.180  61.180  40.140  1.00  0.00           O
ATOM   1243  HG1 SER A  87     111.690  61.090  39.330  1.00  0.00           H
ATOM   1244  C   SER A  87     112.470  59.090  42.810  1.00  0.00           C
ATOM   1245  O   SER A  87     112.670  57.950  42.420  1.00  0.00           O
ATOM   1246  N   ILE A  88     112.080  59.300  44.100  1.00  0.00           N
ATOM   1247  HN  ILE A  88     111.980  60.210  44.510  1.00  0.00           H
ATOM   1248  CA  ILE A  88     111.840  58.310  45.220  1.00  0.00           C
ATOM   1249  HA  ILE A  88     112.080  57.270  45.060  1.00  0.00           H
ATOM   1250  CB  ILE A  88     112.610  58.820  46.450  1.00  0.00           C
ATOM   1251  HB  ILE A  88     112.300  59.890  46.450  1.00  0.00           H
ATOM   1252  CG2 ILE A  88     112.320  58.000  47.750  1.00  0.00           C
ATOM   1253 HG21 ILE A  88     112.800  58.480  48.630  1.00  0.00           H
ATOM   1254 HG22 ILE A  88     111.230  57.950  47.960  1.00  0.00           H
ATOM   1255 HG23 ILE A  88     112.670  56.950  47.680  1.00  0.00           H
ATOM   1256  CG1 ILE A  88     114.180  58.700  46.150  1.00  0.00           C
ATOM   1257 HG11 ILE A  88     114.600  59.230  47.030  1.00  0.00           H
ATOM   1258 HG12 ILE A  88     114.510  59.410  45.350  1.00  0.00           H
ATOM   1259  CD  ILE A  88     114.730  57.380  45.720  1.00  0.00           C
ATOM   1260  HD1 ILE A  88     115.840  57.420  45.700  1.00  0.00           H
ATOM   1261  HD2 ILE A  88     114.470  56.620  46.480  1.00  0.00           H
ATOM   1262  HD3 ILE A  88     114.470  57.020  44.700  1.00  0.00           H
ATOM   1263  C   ILE A  88     110.410  58.420  45.500  1.00  0.00           C
ATOM   1264  O   ILE A  88     109.920  59.530  45.750  1.00  0.00           O
ATOM   1265  N   ALA A  89     109.620  57.230  45.540  1.00  0.00           N
ATOM   1266  HN  ALA A  89     109.920  56.490  44.950  1.00  0.00           H
ATOM   1267  CA  ALA A  89     108.190  57.170  45.880  1.00  0.00           C
ATOM   1268  HA  ALA A  89     107.720  58.130  45.730  1.00  0.00           H
ATOM   1269  CB  ALA A  89     107.640  56.130  44.960  1.00  0.00           C
ATOM   1270  HB1 ALA A  89     107.850  56.350  43.900  1.00  0.00           H
ATOM   1271  HB2 ALA A  89     108.090  55.130  45.160  1.00  0.00           H
ATOM   1272  HB3 ALA A  89     106.540  56.010  45.060  1.00  0.00           H
ATOM   1273  C   ALA A  89     107.980  56.730  47.290  1.00  0.00           C
ATOM   1274  O   ALA A  89     108.600  55.820  47.870  1.00  0.00           O
ATOM   1275  N   ALA A  90     106.980  57.410  47.940  1.00  0.00           N
ATOM   1276  HN  ALA A  90     106.490  58.110  47.430  1.00  0.00           H
ATOM   1277  CA  ALA A  90     106.250  56.980  49.080  1.00  0.00           C
ATOM   1278  HA  ALA A  90     106.900  56.500  49.800  1.00  0.00           H
ATOM   1279  CB  ALA A  90     105.620  58.210  49.870  1.00  0.00           C
ATOM   1280  HB1 ALA A  90     105.460  57.920  50.920  1.00  0.00           H
ATOM   1281  HB2 ALA A  90     106.380  59.020  49.830  1.00  0.00           H
ATOM   1282  HB3 ALA A  90     104.710  58.530  49.310  1.00  0.00           H
ATOM   1283  C   ALA A  90     105.310  55.820  48.840  1.00  0.00           C
ATOM   1284  O   ALA A  90     104.680  55.650  47.810  1.00  0.00           O
ATOM   1285  N   ALA A  91     105.160  54.950  49.810  1.00  0.00           N
ATOM   1286  HN  ALA A  91     105.530  55.060  50.730  1.00  0.00           H
ATOM   1287  CA  ALA A  91     104.400  53.700  49.710  1.00  0.00           C
ATOM   1288  HA  ALA A  91     104.600  53.290  48.730  1.00  0.00           H
ATOM   1289  CB  ALA A  91     104.790  52.610  50.790  1.00  0.00           C
ATOM   1290  HB1 ALA A  91     104.130  51.710  50.740  1.00  0.00           H
ATOM   1291  HB2 ALA A  91     105.750  52.140  50.510  1.00  0.00           H
ATOM   1292  HB3 ALA A  91     104.930  52.970  51.830  1.00  0.00           H
ATOM   1293  C   ALA A  91     102.910  54.040  49.900  1.00  0.00           C
ATOM   1294  O   ALA A  91     102.570  55.170  50.410  1.00  0.00           O
ATOM   1295  N   THR A  92     102.040  53.130  49.490  1.00  0.00           N
ATOM   1296  HN  THR A  92     102.380  52.380  48.930  1.00  0.00           H
ATOM   1297  CA  THR A  92     100.620  53.270  49.690  1.00  0.00           C
ATOM   1298  HA  THR A  92     100.510  54.260  49.280  1.00  0.00           H
ATOM   1299  CB  THR A  92      99.790  52.220  48.880  1.00  0.00           C
ATOM   1300  HB  THR A  92     100.170  52.380  47.850  1.00  0.00           H
ATOM   1301  OG1 THR A  92      98.320  52.440  48.940  1.00  0.00           O
ATOM   1302  HG1 THR A  92      98.240  53.390  49.050  1.00  0.00           H
ATOM   1303  CG2 THR A  92     100.070  50.760  49.260  1.00  0.00           C
ATOM   1304 HG21 THR A  92     101.160  50.510  49.310  1.00  0.00           H
ATOM   1305 HG22 THR A  92      99.670  50.470  50.250  1.00  0.00           H
ATOM   1306 HG23 THR A  92      99.700  49.920  48.630  1.00  0.00           H
ATOM   1307  C   THR A  92     100.190  53.370  51.180  1.00  0.00           C
ATOM   1308  O   THR A  92     100.780  52.770  52.060  1.00  0.00           O
ATOM   1309  N   GLY A  93      99.110  54.200  51.430  1.00  0.00           N
ATOM   1310  HN  GLY A  93      98.780  54.840  50.740  1.00  0.00           H
ATOM   1311  CA  GLY A  93      98.670  54.460  52.740  1.00  0.00           C
ATOM   1312  HA1 GLY A  93      99.580  54.750  53.250  1.00  0.00           H
ATOM   1313  HA2 GLY A  93      98.000  55.280  52.530  1.00  0.00           H
ATOM   1314  C   GLY A  93      97.670  53.530  53.390  1.00  0.00           C
ATOM   1315  O   GLY A  93      97.510  52.380  53.030  1.00  0.00           O
ATOM   1316  N   PHE A  94      96.970  53.970  54.380  1.00  0.00           N
ATOM   1317  HN  PHE A  94      96.950  54.960  54.540  1.00  0.00           H
ATOM   1318  CA  PHE A  94      95.970  53.190  54.980  1.00  0.00           C
ATOM   1319  HA  PHE A  94      96.230  52.140  54.930  1.00  0.00           H
ATOM   1320  CB  PHE A  94      95.750  53.560  56.440  1.00  0.00           C
ATOM   1321  HB1 PHE A  94      95.160  52.680  56.770  1.00  0.00           H
ATOM   1322  HB2 PHE A  94      95.160  54.500  56.580  1.00  0.00           H
ATOM   1323  CG  PHE A  94      97.020  53.690  57.190  1.00  0.00           C
ATOM   1324  CD1 PHE A  94      97.940  52.590  57.090  1.00  0.00           C
ATOM   1325  HD1 PHE A  94      97.680  51.720  56.510  1.00  0.00           H
ATOM   1326  CE1 PHE A  94      99.120  52.670  57.850  1.00  0.00           C
ATOM   1327  HE1 PHE A  94      99.870  51.900  57.800  1.00  0.00           H
ATOM   1328  CZ  PHE A  94      99.340  53.830  58.620  1.00  0.00           C
ATOM   1329  HZ  PHE A  94     100.280  53.900  59.150  1.00  0.00           H
ATOM   1330  CD2 PHE A  94      97.270  54.850  57.930  1.00  0.00           C
ATOM   1331  HD2 PHE A  94      96.520  55.610  58.090  1.00  0.00           H
ATOM   1332  CE2 PHE A  94      98.470  54.930  58.670  1.00  0.00           C
ATOM   1333  HE2 PHE A  94      98.600  55.740  59.370  1.00  0.00           H
ATOM   1334  C   PHE A  94      94.650  53.240  54.290  1.00  0.00           C
ATOM   1335  O   PHE A  94      93.880  52.290  54.430  1.00  0.00           O
ATOM   1336  N   VAL A  95      94.260  54.290  53.520  1.00  0.00           N
ATOM   1337  HN  VAL A  95      94.930  54.970  53.250  1.00  0.00           H
ATOM   1338  CA  VAL A  95      93.020  54.320  52.750  1.00  0.00           C
ATOM   1339  HA  VAL A  95      92.200  54.160  53.440  1.00  0.00           H
ATOM   1340  CB  VAL A  95      92.720  55.730  52.070  1.00  0.00           C
ATOM   1341  HB  VAL A  95      93.590  55.990  51.430  1.00  0.00           H
ATOM   1342  CG1 VAL A  95      91.440  55.710  51.210  1.00  0.00           C
ATOM   1343 HG11 VAL A  95      91.130  56.700  50.820  1.00  0.00           H
ATOM   1344 HG12 VAL A  95      91.610  55.070  50.320  1.00  0.00           H
ATOM   1345 HG13 VAL A  95      90.520  55.300  51.700  1.00  0.00           H
ATOM   1346  CG2 VAL A  95      92.600  56.840  53.030  1.00  0.00           C
ATOM   1347 HG21 VAL A  95      91.910  56.480  53.830  1.00  0.00           H
ATOM   1348 HG22 VAL A  95      93.560  57.130  53.510  1.00  0.00           H
ATOM   1349 HG23 VAL A  95      92.200  57.780  52.600  1.00  0.00           H
ATOM   1350  C   VAL A  95      92.970  53.170  51.760  1.00  0.00           C
ATOM   1351  O   VAL A  95      91.920  52.600  51.640  1.00  0.00           O
ATOM   1352  N   LYS A  96      94.010  52.780  51.020  1.00  0.00           N
ATOM   1353  HN  LYS A  96      94.910  53.170  51.200  1.00  0.00           H
ATOM   1354  CA  LYS A  96      93.970  51.680  50.070  1.00  0.00           C
ATOM   1355  HA  LYS A  96      94.990  51.360  49.880  1.00  0.00           H
ATOM   1356  CB  LYS A  96      93.200  50.390  50.450  1.00  0.00           C
ATOM   1357  HB1 LYS A  96      93.540  49.610  49.740  1.00  0.00           H
ATOM   1358  HB2 LYS A  96      92.140  50.620  50.200  1.00  0.00           H
ATOM   1359  CG  LYS A  96      93.490  49.760  51.850  1.00  0.00           C
ATOM   1360  HG1 LYS A  96      93.090  48.720  51.790  1.00  0.00           H
ATOM   1361  HG2 LYS A  96      92.880  50.320  52.590  1.00  0.00           H
ATOM   1362  CD  LYS A  96      94.980  49.620  52.260  1.00  0.00           C
ATOM   1363  HD1 LYS A  96      95.560  49.070  51.490  1.00  0.00           H
ATOM   1364  HD2 LYS A  96      95.390  50.650  52.180  1.00  0.00           H
ATOM   1365  CE  LYS A  96      95.170  49.110  53.730  1.00  0.00           C
ATOM   1366  HE1 LYS A  96      94.800  49.860  54.460  1.00  0.00           H
ATOM   1367  HE2 LYS A  96      96.250  49.150  53.990  1.00  0.00           H
ATOM   1368  NZ  LYS A  96      94.760  47.680  54.100  1.00  0.00           N
ATOM   1369  HZ1 LYS A  96      93.850  47.680  54.600  1.00  0.00           H
ATOM   1370  HZ2 LYS A  96      94.790  47.080  53.250  1.00  0.00           H
ATOM   1371  HZ3 LYS A  96      95.380  47.320  54.850  1.00  0.00           H
ATOM   1372  C   LYS A  96      93.630  52.250  48.720  1.00  0.00           C
ATOM   1373  O   LYS A  96      93.010  51.540  47.900  1.00  0.00           O
ATOM   1374  N   LYS A  97      93.880  53.560  48.430  1.00  0.00           N
ATOM   1375  HN  LYS A  97      94.220  54.070  49.210  1.00  0.00           H
ATOM   1376  CA  LYS A  97      93.570  54.150  47.140  1.00  0.00           C
ATOM   1377  HA  LYS A  97      93.170  53.420  46.450  1.00  0.00           H
ATOM   1378  CB  LYS A  97      92.430  55.260  47.350  1.00  0.00           C
ATOM   1379  HB1 LYS A  97      91.660  54.750  47.960  1.00  0.00           H
ATOM   1380  HB2 LYS A  97      92.000  55.480  46.340  1.00  0.00           H
ATOM   1381  CG  LYS A  97      92.810  56.480  48.210  1.00  0.00           C
ATOM   1382  HG1 LYS A  97      93.330  55.970  49.050  1.00  0.00           H
ATOM   1383  HG2 LYS A  97      91.910  57.010  48.600  1.00  0.00           H
ATOM   1384  CD  LYS A  97      93.580  57.540  47.450  1.00  0.00           C
ATOM   1385  HD1 LYS A  97      94.640  57.310  47.170  1.00  0.00           H
ATOM   1386  HD2 LYS A  97      93.030  57.730  46.510  1.00  0.00           H
ATOM   1387  CE  LYS A  97      93.640  58.900  48.210  1.00  0.00           C
ATOM   1388  HE1 LYS A  97      94.100  58.780  49.210  1.00  0.00           H
ATOM   1389  HE2 LYS A  97      92.590  59.210  48.380  1.00  0.00           H
ATOM   1390  NZ  LYS A  97      94.220  59.920  47.460  1.00  0.00           N
ATOM   1391  HZ1 LYS A  97      93.710  60.820  47.540  1.00  0.00           H
ATOM   1392  HZ2 LYS A  97      95.170  60.150  47.840  1.00  0.00           H
ATOM   1393  HZ3 LYS A  97      94.230  59.640  46.460  1.00  0.00           H
ATOM   1394  C   LYS A  97      94.730  54.770  46.300  1.00  0.00           C
ATOM   1395  O   LYS A  97      94.620  55.220  45.160  1.00  0.00           O
ATOM   1396  N   ASP A  98      95.990  54.770  46.870  1.00  0.00           N
ATOM   1397  HN  ASP A  98      96.020  54.510  47.830  1.00  0.00           H
ATOM   1398  CA  ASP A  98      97.130  55.550  46.430  1.00  0.00           C
ATOM   1399  HA  ASP A  98      96.860  56.040  45.500  1.00  0.00           H
ATOM   1400  CB  ASP A  98      97.630  56.570  47.490  1.00  0.00           C
ATOM   1401  HB1 ASP A  98      96.810  57.320  47.550  1.00  0.00           H
ATOM   1402  HB2 ASP A  98      98.520  57.100  47.080  1.00  0.00           H
ATOM   1403  CG  ASP A  98      98.020  55.920  48.780  1.00  0.00           C
ATOM   1404  OD1 ASP A  98      97.560  54.850  49.200  1.00  0.00           O
ATOM   1405  OD2 ASP A  98      98.600  56.750  49.560  1.00  0.00           O
ATOM   1406  C   ASP A  98      98.280  54.610  46.010  1.00  0.00           C
ATOM   1407  O   ASP A  98      99.460  54.920  46.010  1.00  0.00           O
ATOM   1408  N   GLN A  99      97.890  53.320  45.690  1.00  0.00           N
ATOM   1409  HN  GLN A  99      96.940  53.080  45.860  1.00  0.00           H
ATOM   1410  CA  GLN A  99      98.720  52.390  45.010  1.00  0.00           C
ATOM   1411  HA  GLN A  99      99.650  52.380  45.550  1.00  0.00           H
ATOM   1412  CB  GLN A  99      98.200  50.940  45.120  1.00  0.00           C
ATOM   1413  HB1 GLN A  99      98.220  50.690  46.210  1.00  0.00           H
ATOM   1414  HB2 GLN A  99      98.960  50.370  44.550  1.00  0.00           H
ATOM   1415  CG  GLN A  99      96.750  50.540  44.480  1.00  0.00           C
ATOM   1416  HG1 GLN A  99      96.740  49.430  44.450  1.00  0.00           H
ATOM   1417  HG2 GLN A  99      96.680  50.830  43.410  1.00  0.00           H
ATOM   1418  CD  GLN A  99      95.540  50.960  45.280  1.00  0.00           C
ATOM   1419  OE1 GLN A  99      94.840  51.860  44.860  1.00  0.00           O
ATOM   1420  NE2 GLN A  99      95.300  50.290  46.420  1.00  0.00           N
ATOM   1421 HE21 GLN A  99      95.880  49.490  46.570  1.00  0.00           H
ATOM   1422 HE22 GLN A  99      94.440  50.510  46.880  1.00  0.00           H
ATOM   1423  C   GLN A  99      99.100  52.860  43.540  1.00  0.00           C
ATOM   1424  O   GLN A  99      98.310  53.420  42.810  1.00  0.00           O
ATOM   1425  N   LEU A 100     100.370  52.550  43.090  1.00  0.00           N
ATOM   1426  HN  LEU A 100     101.050  52.280  43.770  1.00  0.00           H
ATOM   1427  CA  LEU A 100     100.780  52.720  41.780  1.00  0.00           C
ATOM   1428  HA  LEU A 100      99.970  52.650  41.070  1.00  0.00           H
ATOM   1429  CB  LEU A 100     101.590  53.990  41.570  1.00  0.00           C
ATOM   1430  HB1 LEU A 100     102.520  53.940  42.170  1.00  0.00           H
ATOM   1431  HB2 LEU A 100     100.920  54.780  41.970  1.00  0.00           H
ATOM   1432  CG  LEU A 100     102.140  54.320  40.130  1.00  0.00           C
ATOM   1433  HG  LEU A 100     102.770  53.500  39.710  1.00  0.00           H
ATOM   1434  CD1 LEU A 100     101.080  54.730  39.120  1.00  0.00           C
ATOM   1435 HD11 LEU A 100     101.530  54.930  38.130  1.00  0.00           H
ATOM   1436 HD12 LEU A 100     100.250  53.990  39.020  1.00  0.00           H
ATOM   1437 HD13 LEU A 100     100.570  55.660  39.460  1.00  0.00           H
ATOM   1438  CD2 LEU A 100     103.180  55.450  40.210  1.00  0.00           C
ATOM   1439 HD21 LEU A 100     104.090  55.120  40.750  1.00  0.00           H
ATOM   1440 HD22 LEU A 100     103.510  55.620  39.160  1.00  0.00           H
ATOM   1441 HD23 LEU A 100     102.630  56.350  40.570  1.00  0.00           H
ATOM   1442  C   LEU A 100     101.620  51.550  41.250  1.00  0.00           C
ATOM   1443  O   LEU A 100     101.180  50.770  40.360  1.00  0.00           O
ATOM   1444  N   GLY A 101     102.800  51.410  41.730  1.00  0.00           N
ATOM   1445  HN  GLY A 101     103.120  51.890  42.540  1.00  0.00           H
ATOM   1446  CA  GLY A 101     103.750  50.250  41.380  1.00  0.00           C
ATOM   1447  HA1 GLY A 101     103.900  50.240  40.310  1.00  0.00           H
ATOM   1448  HA2 GLY A 101     104.710  50.350  41.870  1.00  0.00           H
ATOM   1449  C   GLY A 101     103.240  48.810  41.660  1.00  0.00           C
ATOM   1450  O   GLY A 101     102.320  48.730  42.500  1.00  0.00           O
ATOM   1451  N   LYS A 102     103.740  47.730  40.990  1.00  0.00           N
ATOM   1452  HN  LYS A 102     104.400  47.850  40.260  1.00  0.00           H
ATOM   1453  CA  LYS A 102     103.280  46.430  41.330  1.00  0.00           C
ATOM   1454  HA  LYS A 102     103.240  46.500  42.410  1.00  0.00           H
ATOM   1455  CB  LYS A 102     101.950  46.040  40.680  1.00  0.00           C
ATOM   1456  HB1 LYS A 102     101.200  46.740  41.100  1.00  0.00           H
ATOM   1457  HB2 LYS A 102     101.670  45.010  40.990  1.00  0.00           H
ATOM   1458  CG  LYS A 102     101.910  46.270  39.210  1.00  0.00           C
ATOM   1459  HG1 LYS A 102     102.820  45.740  38.840  1.00  0.00           H
ATOM   1460  HG2 LYS A 102     101.940  47.320  38.860  1.00  0.00           H
ATOM   1461  CD  LYS A 102     100.690  45.500  38.520  1.00  0.00           C
ATOM   1462  HD1 LYS A 102     100.610  44.500  39.000  1.00  0.00           H
ATOM   1463  HD2 LYS A 102      99.750  45.980  38.870  1.00  0.00           H
ATOM   1464  CE  LYS A 102     100.680  45.400  36.980  1.00  0.00           C
ATOM   1465  HE1 LYS A 102     100.890  46.420  36.590  1.00  0.00           H
ATOM   1466  HE2 LYS A 102      99.730  44.970  36.620  1.00  0.00           H
ATOM   1467  NZ  LYS A 102     101.730  44.510  36.500  1.00  0.00           N
ATOM   1468  HZ1 LYS A 102     101.530  44.270  35.510  1.00  0.00           H
ATOM   1469  HZ2 LYS A 102     102.670  44.900  36.730  1.00  0.00           H
ATOM   1470  HZ3 LYS A 102     101.720  43.650  37.070  1.00  0.00           H
ATOM   1471  C   LYS A 102     104.340  45.320  41.020  1.00  0.00           C
ATOM   1472  O   LYS A 102     104.140  44.080  41.270  1.00  0.00           O
ATOM   1473  N   ASN A 103     105.520  45.650  40.550  1.00  0.00           N
ATOM   1474  HN  ASN A 103     105.740  46.620  40.500  1.00  0.00           H
ATOM   1475  CA  ASN A 103     106.560  44.650  40.290  1.00  0.00           C
ATOM   1476  HA  ASN A 103     106.150  43.860  39.680  1.00  0.00           H
ATOM   1477  CB  ASN A 103     107.690  45.280  39.360  1.00  0.00           C
ATOM   1478  HB1 ASN A 103     108.290  45.970  39.990  1.00  0.00           H
ATOM   1479  HB2 ASN A 103     107.110  45.800  38.570  1.00  0.00           H
ATOM   1480  CG  ASN A 103     108.780  44.300  38.860  1.00  0.00           C
ATOM   1481  OD1 ASN A 103     109.310  43.440  39.600  1.00  0.00           O
ATOM   1482  ND2 ASN A 103     109.200  44.410  37.590  1.00  0.00           N
ATOM   1483 HD21 ASN A 103     110.040  43.980  37.260  1.00  0.00           H
ATOM   1484 HD22 ASN A 103     108.600  44.960  37.010  1.00  0.00           H
ATOM   1485  C   ASN A 103     107.110  43.960  41.580  1.00  0.00           C
ATOM   1486  O   ASN A 103     107.680  44.640  42.420  1.00  0.00           O
ATOM   1487  N   GLU A 104     106.950  42.590  41.750  1.00  0.00           N
ATOM   1488  HN  GLU A 104     106.650  41.920  41.070  1.00  0.00           H
ATOM   1489  CA  GLU A 104     107.130  41.920  42.970  1.00  0.00           C
ATOM   1490  HA  GLU A 104     106.920  42.580  43.800  1.00  0.00           H
ATOM   1491  CB  GLU A 104     106.220  40.610  43.020  1.00  0.00           C
ATOM   1492  HB1 GLU A 104     106.600  40.160  43.960  1.00  0.00           H
ATOM   1493  HB2 GLU A 104     106.360  39.950  42.130  1.00  0.00           H
ATOM   1494  CG  GLU A 104     104.740  41.050  43.180  1.00  0.00           C
ATOM   1495  HG1 GLU A 104     104.200  41.270  42.230  1.00  0.00           H
ATOM   1496  HG2 GLU A 104     104.720  41.960  43.820  1.00  0.00           H
ATOM   1497  CD  GLU A 104     103.970  40.060  43.970  1.00  0.00           C
ATOM   1498  OE1 GLU A 104     102.930  39.590  43.580  1.00  0.00           O
ATOM   1499  OE2 GLU A 104     104.470  39.730  45.080  1.00  0.00           O
ATOM   1500  C   GLU A 104     108.620  41.530  43.110  1.00  0.00           C
ATOM   1501  O   GLU A 104     109.120  41.340  44.220  1.00  0.00           O
ATOM   1502  N   GLU A 105     109.330  41.480  41.980  1.00  0.00           N
ATOM   1503  HN  GLU A 105     108.910  41.660  41.090  1.00  0.00           H
ATOM   1504  CA  GLU A 105     110.760  41.110  41.930  1.00  0.00           C
ATOM   1505  HA  GLU A 105     110.870  40.310  42.640  1.00  0.00           H
ATOM   1506  CB  GLU A 105     111.080  40.680  40.510  1.00  0.00           C
ATOM   1507  HB1 GLU A 105     112.190  40.580  40.450  1.00  0.00           H
ATOM   1508  HB2 GLU A 105     110.860  41.560  39.870  1.00  0.00           H
ATOM   1509  CG  GLU A 105     110.340  39.340  40.200  1.00  0.00           C
ATOM   1510  HG1 GLU A 105     109.300  39.610  39.890  1.00  0.00           H
ATOM   1511  HG2 GLU A 105     110.260  38.690  41.100  1.00  0.00           H
ATOM   1512  CD  GLU A 105     110.900  38.540  38.980  1.00  0.00           C
ATOM   1513  OE1 GLU A 105     110.260  38.640  37.930  1.00  0.00           O
ATOM   1514  OE2 GLU A 105     111.890  37.840  39.120  1.00  0.00           O
ATOM   1515  C   GLU A 105     111.550  42.300  42.430  1.00  0.00           C
ATOM   1516  O   GLU A 105     112.640  42.080  42.940  1.00  0.00           O
ATOM   1517  N   GLY A 106     111.030  43.540  42.400  1.00  0.00           N
ATOM   1518  HN  GLY A 106     110.230  43.610  41.800  1.00  0.00           H
ATOM   1519  CA  GLY A 106     111.380  44.740  43.130  1.00  0.00           C
ATOM   1520  HA1 GLY A 106     112.210  45.240  42.650  1.00  0.00           H
ATOM   1521  HA2 GLY A 106     110.570  45.450  43.230  1.00  0.00           H
ATOM   1522  C   GLY A 106     111.840  44.580  44.600  1.00  0.00           C
ATOM   1523  O   GLY A 106     111.230  43.890  45.380  1.00  0.00           O
ATOM   1524  N   ALA A 107     112.910  45.280  45.030  1.00  0.00           N
ATOM   1525  HN  ALA A 107     113.450  45.960  44.540  1.00  0.00           H
ATOM   1526  CA  ALA A 107     113.250  45.220  46.490  1.00  0.00           C
ATOM   1527  HA  ALA A 107     113.040  44.270  46.950  1.00  0.00           H
ATOM   1528  CB  ALA A 107     114.800  45.340  46.530  1.00  0.00           C
ATOM   1529  HB1 ALA A 107     115.210  45.140  47.540  1.00  0.00           H
ATOM   1530  HB2 ALA A 107     115.250  44.580  45.860  1.00  0.00           H
ATOM   1531  HB3 ALA A 107     115.130  46.290  46.050  1.00  0.00           H
ATOM   1532  C   ALA A 107     112.540  46.280  47.420  1.00  0.00           C
ATOM   1533  O   ALA A 107     111.990  47.300  47.030  1.00  0.00           O
ATOM   1534  N   PRO A 108     112.350  45.990  48.760  1.00  0.00           N
ATOM   1535  CD  PRO A 108     112.240  44.610  49.180  1.00  0.00           C
ATOM   1536  HD1 PRO A 108     111.600  44.020  48.490  1.00  0.00           H
ATOM   1537  HD2 PRO A 108     113.280  44.240  49.240  1.00  0.00           H
ATOM   1538  CA  PRO A 108     111.940  46.940  49.800  1.00  0.00           C
ATOM   1539  HA  PRO A 108     110.940  47.240  49.530  1.00  0.00           H
ATOM   1540  CB  PRO A 108     112.090  46.060  51.030  1.00  0.00           C
ATOM   1541  HB1 PRO A 108     111.440  46.410  51.860  1.00  0.00           H
ATOM   1542  HB2 PRO A 108     113.180  46.000  51.230  1.00  0.00           H
ATOM   1543  CG  PRO A 108     111.660  44.670  50.520  1.00  0.00           C
ATOM   1544  HG1 PRO A 108     110.580  44.710  50.270  1.00  0.00           H
ATOM   1545  HG2 PRO A 108     111.870  43.770  51.130  1.00  0.00           H
ATOM   1546  C   PRO A 108     112.750  48.190  49.680  1.00  0.00           C
ATOM   1547  O   PRO A 108     113.960  48.140  49.400  1.00  0.00           O
ATOM   1548  N   GLN A 109     112.040  49.350  49.810  1.00  0.00           N
ATOM   1549  HN  GLN A 109     111.160  49.200  50.250  1.00  0.00           H
ATOM   1550  CA  GLN A 109     112.600  50.670  49.750  1.00  0.00           C
ATOM   1551  HA  GLN A 109     111.710  51.270  49.890  1.00  0.00           H
ATOM   1552  CB  GLN A 109     113.650  51.040  50.900  1.00  0.00           C
ATOM   1553  HB1 GLN A 109     113.880  52.130  50.930  1.00  0.00           H
ATOM   1554  HB2 GLN A 109     114.550  50.410  50.770  1.00  0.00           H
ATOM   1555  CG  GLN A 109     113.080  50.720  52.240  1.00  0.00           C
ATOM   1556  HG1 GLN A 109     113.150  49.610  52.320  1.00  0.00           H
ATOM   1557  HG2 GLN A 109     112.060  51.130  52.350  1.00  0.00           H
ATOM   1558  CD  GLN A 109     114.000  51.250  53.330  1.00  0.00           C
ATOM   1559  OE1 GLN A 109     115.220  51.460  53.160  1.00  0.00           O
ATOM   1560  NE2 GLN A 109     113.350  51.490  54.510  1.00  0.00           N
ATOM   1561 HE21 GLN A 109     113.970  51.730  55.260  1.00  0.00           H
ATOM   1562 HE22 GLN A 109     112.360  51.610  54.510  1.00  0.00           H
ATOM   1563  C   GLN A 109     113.160  51.140  48.510  1.00  0.00           C
ATOM   1564  O   GLN A 109     113.490  52.320  48.320  1.00  0.00           O
ATOM   1565  N   GLU A 110     113.310  50.240  47.520  1.00  0.00           N
ATOM   1566  HN  GLU A 110     113.140  49.280  47.750  1.00  0.00           H
ATOM   1567  CA  GLU A 110     113.940  50.460  46.210  1.00  0.00           C
ATOM   1568  HA  GLU A 110     114.230  51.500  46.160  1.00  0.00           H
ATOM   1569  CB  GLU A 110     115.230  49.550  45.990  1.00  0.00           C
ATOM   1570  HB1 GLU A 110     115.620  49.720  44.960  1.00  0.00           H
ATOM   1571  HB2 GLU A 110     114.990  48.470  46.070  1.00  0.00           H
ATOM   1572  CG  GLU A 110     116.490  49.920  46.860  1.00  0.00           C
ATOM   1573  HG1 GLU A 110     116.260  49.930  47.950  1.00  0.00           H
ATOM   1574  HG2 GLU A 110     116.840  50.950  46.610  1.00  0.00           H
ATOM   1575  CD  GLU A 110     117.550  48.860  46.620  1.00  0.00           C
ATOM   1576  OE1 GLU A 110     117.950  48.160  47.600  1.00  0.00           O
ATOM   1577  OE2 GLU A 110     118.100  48.780  45.500  1.00  0.00           O
ATOM   1578  C   GLU A 110     113.080  50.130  45.000  1.00  0.00           C
ATOM   1579  O   GLU A 110     112.810  48.960  44.740  1.00  0.00           O
ATOM   1580  N   GLY A 111     112.740  51.200  44.240  1.00  0.00           N
ATOM   1581  HN  GLY A 111     112.840  52.050  44.760  1.00  0.00           H
ATOM   1582  CA  GLY A 111     112.340  51.130  42.830  1.00  0.00           C
ATOM   1583  HA1 GLY A 111     111.310  50.800  42.880  1.00  0.00           H
ATOM   1584  HA2 GLY A 111     112.310  52.100  42.370  1.00  0.00           H
ATOM   1585  C   GLY A 111     113.190  50.370  41.910  1.00  0.00           C
ATOM   1586  O   GLY A 111     114.380  50.150  42.170  1.00  0.00           O
ATOM   1587  N   ILE A 112     112.670  49.990  40.730  1.00  0.00           N
ATOM   1588  HN  ILE A 112     111.840  50.480  40.480  1.00  0.00           H
ATOM   1589  CA  ILE A 112     113.330  49.140  39.700  1.00  0.00           C
ATOM   1590  HA  ILE A 112     114.350  49.500  39.760  1.00  0.00           H
ATOM   1591  CB  ILE A 112     113.230  47.630  40.070  1.00  0.00           C
ATOM   1592  HB  ILE A 112     113.320  47.600  41.180  1.00  0.00           H
ATOM   1593  CG2 ILE A 112     111.830  47.120  39.730  1.00  0.00           C
ATOM   1594 HG21 ILE A 112     111.100  47.900  40.030  1.00  0.00           H
ATOM   1595 HG22 ILE A 112     111.690  46.950  38.640  1.00  0.00           H
ATOM   1596 HG23 ILE A 112     111.670  46.140  40.240  1.00  0.00           H
ATOM   1597  CG1 ILE A 112     114.380  46.830  39.510  1.00  0.00           C
ATOM   1598 HG11 ILE A 112     114.400  46.710  38.410  1.00  0.00           H
ATOM   1599 HG12 ILE A 112     114.250  45.740  39.710  1.00  0.00           H
ATOM   1600  CD  ILE A 112     115.790  47.140  40.130  1.00  0.00           C
ATOM   1601  HD1 ILE A 112     116.420  47.600  39.340  1.00  0.00           H
ATOM   1602  HD2 ILE A 112     115.840  47.800  41.030  1.00  0.00           H
ATOM   1603  HD3 ILE A 112     116.340  46.180  40.200  1.00  0.00           H
ATOM   1604  C   ILE A 112     112.860  49.520  38.360  1.00  0.00           C
ATOM   1605  O   ILE A 112     111.690  49.930  38.190  1.00  0.00           O
ATOM   1606  N   LEU A 113     113.680  49.430  37.280  1.00  0.00           N
ATOM   1607  HN  LEU A 113     114.600  49.050  37.370  1.00  0.00           H
ATOM   1608  CA  LEU A 113     113.380  50.120  36.060  1.00  0.00           C
ATOM   1609  HA  LEU A 113     114.200  49.700  35.490  1.00  0.00           H
ATOM   1610  CB  LEU A 113     112.050  49.700  35.370  1.00  0.00           C
ATOM   1611  HB1 LEU A 113     111.830  50.170  34.380  1.00  0.00           H
ATOM   1612  HB2 LEU A 113     111.140  49.980  35.920  1.00  0.00           H
ATOM   1613  CG  LEU A 113     112.000  48.190  35.110  1.00  0.00           C
ATOM   1614  HG  LEU A 113     112.690  47.650  35.800  1.00  0.00           H
ATOM   1615  CD1 LEU A 113     110.610  47.540  35.370  1.00  0.00           C
ATOM   1616 HD11 LEU A 113     110.710  46.430  35.340  1.00  0.00           H
ATOM   1617 HD12 LEU A 113     110.200  47.850  36.350  1.00  0.00           H
ATOM   1618 HD13 LEU A 113     109.830  47.770  34.610  1.00  0.00           H
ATOM   1619  CD2 LEU A 113     112.700  47.830  33.830  1.00  0.00           C
ATOM   1620 HD21 LEU A 113     112.650  46.740  33.670  1.00  0.00           H
ATOM   1621 HD22 LEU A 113     112.100  48.310  33.020  1.00  0.00           H
ATOM   1622 HD23 LEU A 113     113.750  48.200  33.790  1.00  0.00           H
ATOM   1623  C   LEU A 113     113.560  51.650  36.180  1.00  0.00           C
ATOM   1624  O   LEU A 113     114.200  52.120  37.120  1.00  0.00           O
ATOM   1625  N   GLU A 114     113.010  52.440  35.260  1.00  0.00           N
ATOM   1626  HN  GLU A 114     112.500  52.120  34.460  1.00  0.00           H
ATOM   1627  CA  GLU A 114     112.980  53.900  35.360  1.00  0.00           C
ATOM   1628  HA  GLU A 114     113.960  54.300  35.610  1.00  0.00           H
ATOM   1629  CB  GLU A 114     112.470  54.560  33.980  1.00  0.00           C
ATOM   1630  HB1 GLU A 114     112.090  55.600  34.130  1.00  0.00           H
ATOM   1631  HB2 GLU A 114     111.470  54.120  33.790  1.00  0.00           H
ATOM   1632  CG  GLU A 114     113.460  54.580  32.900  1.00  0.00           C
ATOM   1633  HG1 GLU A 114     113.940  53.580  32.820  1.00  0.00           H
ATOM   1634  HG2 GLU A 114     114.320  55.220  33.190  1.00  0.00           H
ATOM   1635  CD  GLU A 114     112.900  54.760  31.570  1.00  0.00           C
ATOM   1636  OE1 GLU A 114     113.220  55.760  30.860  1.00  0.00           O
ATOM   1637  OE2 GLU A 114     112.010  53.980  31.300  1.00  0.00           O
ATOM   1638  C   GLU A 114     112.050  54.490  36.400  1.00  0.00           C
ATOM   1639  O   GLU A 114     110.970  53.980  36.690  1.00  0.00           O
ATOM   1640  N   ASP A 115     112.370  55.750  36.810  1.00  0.00           N
ATOM   1641  HN  ASP A 115     113.250  56.140  36.560  1.00  0.00           H
ATOM   1642  CA  ASP A 115     111.590  56.710  37.600  1.00  0.00           C
ATOM   1643  HA  ASP A 115     111.590  56.370  38.620  1.00  0.00           H
ATOM   1644  CB  ASP A 115     112.140  58.120  37.640  1.00  0.00           C
ATOM   1645  HB1 ASP A 115     111.330  58.830  37.930  1.00  0.00           H
ATOM   1646  HB2 ASP A 115     112.430  58.310  36.580  1.00  0.00           H
ATOM   1647  CG  ASP A 115     113.400  58.220  38.450  1.00  0.00           C
ATOM   1648  OD1 ASP A 115     113.870  59.380  38.650  1.00  0.00           O
ATOM   1649  OD2 ASP A 115     114.030  57.180  38.800  1.00  0.00           O
ATOM   1650  C   ASP A 115     110.120  56.760  37.270  1.00  0.00           C
ATOM   1651  O   ASP A 115     109.720  57.130  36.160  1.00  0.00           O
ATOM   1652  N   MET A 116     109.270  56.470  38.220  1.00  0.00           N
ATOM   1653  HN  MET A 116     109.620  56.350  39.150  1.00  0.00           H
ATOM   1654  CA  MET A 116     107.890  56.480  38.090  1.00  0.00           C
ATOM   1655  HA  MET A 116     107.630  55.970  37.180  1.00  0.00           H
ATOM   1656  CB  MET A 116     107.380  55.800  39.370  1.00  0.00           C
ATOM   1657  HB1 MET A 116     106.270  55.900  39.360  1.00  0.00           H
ATOM   1658  HB2 MET A 116     107.690  56.320  40.300  1.00  0.00           H
ATOM   1659  CG  MET A 116     107.670  54.290  39.450  1.00  0.00           C
ATOM   1660  HG1 MET A 116     107.610  53.930  40.500  1.00  0.00           H
ATOM   1661  HG2 MET A 116     108.700  54.050  39.110  1.00  0.00           H
ATOM   1662  SD  MET A 116     106.540  53.460  38.240  1.00  0.00           S
ATOM   1663  CE  MET A 116     105.800  52.140  39.180  1.00  0.00           C
ATOM   1664  HE1 MET A 116     105.380  52.640  40.080  1.00  0.00           H
ATOM   1665  HE2 MET A 116     104.960  51.660  38.630  1.00  0.00           H
ATOM   1666  HE3 MET A 116     106.620  51.500  39.560  1.00  0.00           H
ATOM   1667  C   MET A 116     107.420  57.950  37.950  1.00  0.00           C
ATOM   1668  O   MET A 116     108.060  58.830  38.500  1.00  0.00           O
ATOM   1669  N   PRO A 117     106.290  58.350  37.310  1.00  0.00           N
ATOM   1670  CD  PRO A 117     105.350  57.360  36.690  1.00  0.00           C
ATOM   1671  HD1 PRO A 117     105.980  56.860  35.920  1.00  0.00           H
ATOM   1672  HD2 PRO A 117     105.140  56.550  37.410  1.00  0.00           H
ATOM   1673  CA  PRO A 117     105.700  59.760  37.240  1.00  0.00           C
ATOM   1674  HA  PRO A 117     106.430  60.530  37.020  1.00  0.00           H
ATOM   1675  CB  PRO A 117     104.710  59.580  36.080  1.00  0.00           C
ATOM   1676  HB1 PRO A 117     105.250  59.520  35.110  1.00  0.00           H
ATOM   1677  HB2 PRO A 117     103.990  60.410  35.930  1.00  0.00           H
ATOM   1678  CG  PRO A 117     104.080  58.170  36.220  1.00  0.00           C
ATOM   1679  HG1 PRO A 117     103.620  57.800  35.280  1.00  0.00           H
ATOM   1680  HG2 PRO A 117     103.360  58.280  37.050  1.00  0.00           H
ATOM   1681  C   PRO A 117     104.990  60.210  38.460  1.00  0.00           C
ATOM   1682  O   PRO A 117     103.760  60.460  38.440  1.00  0.00           O
ATOM   1683  N   VAL A 118     105.690  60.300  39.610  1.00  0.00           N
ATOM   1684  HN  VAL A 118     106.590  59.890  39.610  1.00  0.00           H
ATOM   1685  CA  VAL A 118     105.200  60.750  40.860  1.00  0.00           C
ATOM   1686  HA  VAL A 118     104.190  60.380  40.880  1.00  0.00           H
ATOM   1687  CB  VAL A 118     105.840  60.090  42.060  1.00  0.00           C
ATOM   1688  HB  VAL A 118     105.360  60.440  42.990  1.00  0.00           H
ATOM   1689  CG1 VAL A 118     105.590  58.570  41.830  1.00  0.00           C
ATOM   1690 HG11 VAL A 118     105.980  58.030  42.720  1.00  0.00           H
ATOM   1691 HG12 VAL A 118     104.500  58.410  41.690  1.00  0.00           H
ATOM   1692 HG13 VAL A 118     106.180  58.170  40.980  1.00  0.00           H
ATOM   1693  CG2 VAL A 118     107.340  60.370  42.120  1.00  0.00           C
ATOM   1694 HG21 VAL A 118     107.610  59.810  43.040  1.00  0.00           H
ATOM   1695 HG22 VAL A 118     107.810  59.980  41.190  1.00  0.00           H
ATOM   1696 HG23 VAL A 118     107.520  61.450  42.300  1.00  0.00           H
ATOM   1697  C   VAL A 118     105.280  62.260  41.080  1.00  0.00           C
ATOM   1698  O   VAL A 118     106.140  62.990  40.610  1.00  0.00           O
ATOM   1699  N   ASP A 119     104.250  62.830  41.700  1.00  0.00           N
ATOM   1700  HN  ASP A 119     103.640  62.110  42.040  1.00  0.00           H
ATOM   1701  CA  ASP A 119     104.060  64.230  41.960  1.00  0.00           C
ATOM   1702  HA  ASP A 119     104.740  64.730  41.280  1.00  0.00           H
ATOM   1703  CB  ASP A 119     102.620  64.730  41.730  1.00  0.00           C
ATOM   1704  HB1 ASP A 119     102.620  65.830  41.840  1.00  0.00           H
ATOM   1705  HB2 ASP A 119     101.900  64.280  42.450  1.00  0.00           H
ATOM   1706  CG  ASP A 119     102.220  64.260  40.330  1.00  0.00           C
ATOM   1707  OD1 ASP A 119     102.970  64.480  39.340  1.00  0.00           O
ATOM   1708  OD2 ASP A 119     101.140  63.580  40.160  1.00  0.00           O
ATOM   1709  C   ASP A 119     104.640  64.610  43.290  1.00  0.00           C
ATOM   1710  O   ASP A 119     104.620  63.660  44.070  1.00  0.00           O
ATOM   1711  N   PRO A 120     105.070  65.840  43.660  1.00  0.00           N
ATOM   1712  CD  PRO A 120     105.310  66.910  42.700  1.00  0.00           C
ATOM   1713  HD1 PRO A 120     106.100  66.540  42.010  1.00  0.00           H
ATOM   1714  HD2 PRO A 120     104.340  67.140  42.200  1.00  0.00           H
ATOM   1715  CA  PRO A 120     105.150  66.370  45.070  1.00  0.00           C
ATOM   1716  HA  PRO A 120     106.110  66.100  45.480  1.00  0.00           H
ATOM   1717  CB  PRO A 120     105.170  67.920  44.860  1.00  0.00           C
ATOM   1718  HB1 PRO A 120     105.790  68.450  45.630  1.00  0.00           H
ATOM   1719  HB2 PRO A 120     104.130  68.290  44.990  1.00  0.00           H
ATOM   1720  CG  PRO A 120     105.830  68.120  43.500  1.00  0.00           C
ATOM   1721  HG1 PRO A 120     106.920  68.010  43.670  1.00  0.00           H
ATOM   1722  HG2 PRO A 120     105.630  69.090  42.980  1.00  0.00           H
ATOM   1723  C   PRO A 120     104.040  66.020  46.060  1.00  0.00           C
ATOM   1724  O   PRO A 120     102.860  65.960  45.760  1.00  0.00           O
ATOM   1725  N   ASP A 121     104.530  65.800  47.290  1.00  0.00           N
ATOM   1726  HN  ASP A 121     105.510  65.650  47.380  1.00  0.00           H
ATOM   1727  CA  ASP A 121     103.640  65.670  48.470  1.00  0.00           C
ATOM   1728  HA  ASP A 121     102.990  64.840  48.240  1.00  0.00           H
ATOM   1729  CB  ASP A 121     104.440  65.090  49.690  1.00  0.00           C
ATOM   1730  HB1 ASP A 121     105.070  65.820  50.250  1.00  0.00           H
ATOM   1731  HB2 ASP A 121     105.200  64.410  49.250  1.00  0.00           H
ATOM   1732  CG  ASP A 121     103.490  64.340  50.660  1.00  0.00           C
ATOM   1733  OD1 ASP A 121     102.280  64.280  50.360  1.00  0.00           O
ATOM   1734  OD2 ASP A 121     103.950  63.710  51.600  1.00  0.00           O
ATOM   1735  C   ASP A 121     102.860  66.960  48.960  1.00  0.00           C
ATOM   1736  O   ASP A 121     103.380  68.070  48.880  1.00  0.00           O
ATOM   1737  N   ASN A 122     101.580  66.760  49.340  1.00  0.00           N
ATOM   1738  HN  ASN A 122     101.160  65.860  49.310  1.00  0.00           H
ATOM   1739  CA  ASN A 122     100.740  67.830  49.760  1.00  0.00           C
ATOM   1740  HA  ASN A 122     100.760  68.660  49.060  1.00  0.00           H
ATOM   1741  CB  ASN A 122      99.320  67.300  49.920  1.00  0.00           C
ATOM   1742  HB1 ASN A 122      98.740  68.060  50.500  1.00  0.00           H
ATOM   1743  HB2 ASN A 122      99.300  66.340  50.480  1.00  0.00           H
ATOM   1744  CG  ASN A 122      98.630  67.120  48.560  1.00  0.00           C
ATOM   1745  OD1 ASN A 122      99.180  67.370  47.500  1.00  0.00           O
ATOM   1746  ND2 ASN A 122      97.380  66.620  48.640  1.00  0.00           N
ATOM   1747 HD21 ASN A 122      97.190  66.130  49.490  1.00  0.00           H
ATOM   1748 HD22 ASN A 122      96.870  66.340  47.830  1.00  0.00           H
ATOM   1749  C   ASN A 122     101.270  68.540  51.060  1.00  0.00           C
ATOM   1750  O   ASN A 122     101.750  67.900  51.980  1.00  0.00           O
ATOM   1751  N   GLU A 123     101.140  69.880  51.140  1.00  0.00           N
ATOM   1752  HN  GLU A 123     100.670  70.440  50.460  1.00  0.00           H
ATOM   1753  CA  GLU A 123     101.520  70.510  52.320  1.00  0.00           C
ATOM   1754  HA  GLU A 123     102.420  70.140  52.800  1.00  0.00           H
ATOM   1755  CB  GLU A 123     101.790  72.020  52.120  1.00  0.00           C
ATOM   1756  HB1 GLU A 123     101.930  72.570  53.070  1.00  0.00           H
ATOM   1757  HB2 GLU A 123     100.930  72.540  51.650  1.00  0.00           H
ATOM   1758  CG  GLU A 123     102.950  72.430  51.160  1.00  0.00           C
ATOM   1759  HG1 GLU A 123     102.970  73.530  51.070  1.00  0.00           H
ATOM   1760  HG2 GLU A 123     102.780  71.950  50.180  1.00  0.00           H
ATOM   1761  CD  GLU A 123     104.310  71.970  51.720  1.00  0.00           C
ATOM   1762  OE1 GLU A 123     104.860  70.960  51.200  1.00  0.00           O
ATOM   1763  OE2 GLU A 123     104.830  72.590  52.700  1.00  0.00           O
ATOM   1764  C   GLU A 123     100.530  70.310  53.510  1.00  0.00           C
ATOM   1765  O   GLU A 123     100.820  70.340  54.730  1.00  0.00           O
ATOM   1766  N   ALA A 124      99.310  70.100  53.200  1.00  0.00           N
ATOM   1767  HN  ALA A 124      99.140  70.280  52.230  1.00  0.00           H
ATOM   1768  CA  ALA A 124      98.310  69.650  54.180  1.00  0.00           C
ATOM   1769  HA  ALA A 124      98.560  70.030  55.160  1.00  0.00           H
ATOM   1770  CB  ALA A 124      97.060  70.390  53.850  1.00  0.00           C
ATOM   1771  HB1 ALA A 124      97.240  71.470  53.650  1.00  0.00           H
ATOM   1772  HB2 ALA A 124      96.660  70.060  52.870  1.00  0.00           H
ATOM   1773  HB3 ALA A 124      96.280  70.310  54.630  1.00  0.00           H
ATOM   1774  C   ALA A 124      97.950  68.200  54.220  1.00  0.00           C
ATOM   1775  O   ALA A 124      97.810  67.520  53.200  1.00  0.00           O
ATOM   1776  N   TYR A 125      97.780  67.660  55.440  1.00  0.00           N
ATOM   1777  HN  TYR A 125      97.860  68.260  56.230  1.00  0.00           H
ATOM   1778  CA  TYR A 125      97.530  66.260  55.750  1.00  0.00           C
ATOM   1779  HA  TYR A 125      97.960  65.690  54.940  1.00  0.00           H
ATOM   1780  CB  TYR A 125      98.270  65.850  57.040  1.00  0.00           C
ATOM   1781  HB1 TYR A 125      98.280  64.750  57.170  1.00  0.00           H
ATOM   1782  HB2 TYR A 125      97.710  66.310  57.880  1.00  0.00           H
ATOM   1783  CG  TYR A 125      99.740  66.200  57.100  1.00  0.00           C
ATOM   1784  CD1 TYR A 125     100.170  67.040  58.190  1.00  0.00           C
ATOM   1785  HD1 TYR A 125      99.580  67.370  59.030  1.00  0.00           H
ATOM   1786  CE1 TYR A 125     101.570  67.190  58.320  1.00  0.00           C
ATOM   1787  HE1 TYR A 125     102.030  67.690  59.160  1.00  0.00           H
ATOM   1788  CZ  TYR A 125     102.430  66.640  57.410  1.00  0.00           C
ATOM   1789  OH  TYR A 125     103.770  66.720  57.720  1.00  0.00           O
ATOM   1790  HH  TYR A 125     104.360  66.310  57.080  1.00  0.00           H
ATOM   1791  CD2 TYR A 125     100.630  65.680  56.090  1.00  0.00           C
ATOM   1792  HD2 TYR A 125     100.230  65.180  55.220  1.00  0.00           H
ATOM   1793  CE2 TYR A 125     102.030  65.970  56.260  1.00  0.00           C
ATOM   1794  HE2 TYR A 125     102.720  65.550  55.540  1.00  0.00           H
ATOM   1795  C   TYR A 125      96.050  65.980  55.870  1.00  0.00           C
ATOM   1796  O   TYR A 125      95.710  64.790  56.130  1.00  0.00           O
ATOM   1797  N   GLU A 126      95.150  66.940  55.600  1.00  0.00           N
ATOM   1798  HN  GLU A 126      95.380  67.900  55.470  1.00  0.00           H
ATOM   1799  CA  GLU A 126      93.690  66.750  55.770  1.00  0.00           C
ATOM   1800  HA  GLU A 126      93.590  66.620  56.840  1.00  0.00           H
ATOM   1801  CB  GLU A 126      92.830  67.950  55.460  1.00  0.00           C
ATOM   1802  HB1 GLU A 126      91.820  67.610  55.780  1.00  0.00           H
ATOM   1803  HB2 GLU A 126      92.850  68.100  54.360  1.00  0.00           H
ATOM   1804  CG  GLU A 126      93.160  69.130  56.360  1.00  0.00           C
ATOM   1805  HG1 GLU A 126      94.090  69.670  56.060  1.00  0.00           H
ATOM   1806  HG2 GLU A 126      93.270  68.790  57.410  1.00  0.00           H
ATOM   1807  CD  GLU A 126      91.990  70.150  56.430  1.00  0.00           C
ATOM   1808  OE1 GLU A 126      92.120  71.280  56.030  1.00  0.00           O
ATOM   1809  OE2 GLU A 126      90.870  69.750  56.890  1.00  0.00           O
ATOM   1810  C   GLU A 126      93.130  65.470  55.090  1.00  0.00           C
ATOM   1811  O   GLU A 126      93.210  65.200  53.890  1.00  0.00           O
ATOM   1812  N   MET A 127      92.520  64.620  55.910  1.00  0.00           N
ATOM   1813  HN  MET A 127      92.540  64.600  56.910  1.00  0.00           H
ATOM   1814  CA  MET A 127      91.600  63.640  55.320  1.00  0.00           C
ATOM   1815  HA  MET A 127      91.930  63.250  54.370  1.00  0.00           H
ATOM   1816  CB  MET A 127      91.760  62.390  56.170  1.00  0.00           C
ATOM   1817  HB1 MET A 127      91.070  61.590  55.830  1.00  0.00           H
ATOM   1818  HB2 MET A 127      91.530  62.540  57.240  1.00  0.00           H
ATOM   1819  CG  MET A 127      93.140  61.780  56.030  1.00  0.00           C
ATOM   1820  HG1 MET A 127      93.230  61.000  56.810  1.00  0.00           H
ATOM   1821  HG2 MET A 127      93.950  62.490  56.290  1.00  0.00           H
ATOM   1822  SD  MET A 127      93.540  60.920  54.430  1.00  0.00           S
ATOM   1823  CE  MET A 127      94.700  59.730  55.080  1.00  0.00           C
ATOM   1824  HE1 MET A 127      95.580  60.200  55.570  1.00  0.00           H
ATOM   1825  HE2 MET A 127      94.250  58.950  55.730  1.00  0.00           H
ATOM   1826  HE3 MET A 127      95.090  59.170  54.200  1.00  0.00           H
ATOM   1827  C   MET A 127      90.140  64.160  55.300  1.00  0.00           C
ATOM   1828  O   MET A 127      89.610  64.300  56.350  1.00  0.00           O
ATOM   1829  N   PRO A 128      89.490  64.350  54.140  1.00  0.00           N
ATOM   1830  CD  PRO A 128      90.270  64.410  52.840  1.00  0.00           C
ATOM   1831  HD1 PRO A 128      91.060  65.170  53.020  1.00  0.00           H
ATOM   1832  HD2 PRO A 128      90.830  63.480  52.650  1.00  0.00           H
ATOM   1833  CA  PRO A 128      88.210  64.960  53.980  1.00  0.00           C
ATOM   1834  HA  PRO A 128      88.140  65.690  54.780  1.00  0.00           H
ATOM   1835  CB  PRO A 128      88.140  65.540  52.510  1.00  0.00           C
ATOM   1836  HB1 PRO A 128      88.440  66.610  52.560  1.00  0.00           H
ATOM   1837  HB2 PRO A 128      87.120  65.590  52.080  1.00  0.00           H
ATOM   1838  CG  PRO A 128      89.220  64.700  51.780  1.00  0.00           C
ATOM   1839  HG1 PRO A 128      89.550  65.220  50.850  1.00  0.00           H
ATOM   1840  HG2 PRO A 128      88.680  63.750  51.570  1.00  0.00           H
ATOM   1841  C   PRO A 128      87.020  64.010  54.380  1.00  0.00           C
ATOM   1842  O   PRO A 128      85.880  64.360  54.100  1.00  0.00           O
ATOM   1843  N   SER A 129      87.360  62.880  55.000  1.00  0.00           N
ATOM   1844  HN  SER A 129      88.310  62.790  55.300  1.00  0.00           H
ATOM   1845  CA  SER A 129      86.370  61.880  55.280  1.00  0.00           C
ATOM   1846  HA  SER A 129      85.640  62.340  55.940  1.00  0.00           H
ATOM   1847  CB  SER A 129      85.780  61.180  54.040  1.00  0.00           C
ATOM   1848  HB1 SER A 129      86.580  60.680  53.460  1.00  0.00           H
ATOM   1849  HB2 SER A 129      85.260  61.860  53.320  1.00  0.00           H
ATOM   1850  OG  SER A 129      84.910  60.120  54.380  1.00  0.00           O
ATOM   1851  HG1 SER A 129      84.070  60.490  54.650  1.00  0.00           H
ATOM   1852  C   SER A 129      87.090  60.850  56.120  1.00  0.00           C
ATOM   1853  O   SER A 129      88.290  60.640  56.050  1.00  0.00           O
ATOM   1854  N   GLU A 130      86.350  60.210  57.030  1.00  0.00           N
ATOM   1855  HN  GLU A 130      85.360  60.330  57.030  1.00  0.00           H
ATOM   1856  CA  GLU A 130      86.870  59.410  58.150  1.00  0.00           C
ATOM   1857  HA  GLU A 130      87.780  59.920  58.440  1.00  0.00           H
ATOM   1858  CB  GLU A 130      85.770  59.340  59.190  1.00  0.00           C
ATOM   1859  HB1 GLU A 130      85.980  58.540  59.930  1.00  0.00           H
ATOM   1860  HB2 GLU A 130      84.800  59.070  58.730  1.00  0.00           H
ATOM   1861  CG  GLU A 130      85.530  60.550  60.130  1.00  0.00           C
ATOM   1862  HG1 GLU A 130      84.780  60.290  60.910  1.00  0.00           H
ATOM   1863  HG2 GLU A 130      85.110  61.350  59.490  1.00  0.00           H
ATOM   1864  CD  GLU A 130      86.790  61.110  60.770  1.00  0.00           C
ATOM   1865  OE1 GLU A 130      87.870  60.470  60.830  1.00  0.00           O
ATOM   1866  OE2 GLU A 130      86.650  62.300  61.190  1.00  0.00           O
ATOM   1867  C   GLU A 130      87.280  57.940  57.750  1.00  0.00           C
ATOM   1868  O   GLU A 130      87.930  57.140  58.490  1.00  0.00           O
ATOM   1869  N   GLU A 131      86.840  57.500  56.520  1.00  0.00           N
ATOM   1870  HN  GLU A 131      86.240  58.080  55.970  1.00  0.00           H
ATOM   1871  CA  GLU A 131      87.170  56.250  56.000  1.00  0.00           C
ATOM   1872  HA  GLU A 131      87.400  55.560  56.800  1.00  0.00           H
ATOM   1873  CB  GLU A 131      85.930  55.560  55.310  1.00  0.00           C
ATOM   1874  HB1 GLU A 131      86.130  54.600  54.790  1.00  0.00           H
ATOM   1875  HB2 GLU A 131      85.670  56.240  54.470  1.00  0.00           H
ATOM   1876  CG  GLU A 131      84.670  55.310  56.210  1.00  0.00           C
ATOM   1877  HG1 GLU A 131      84.470  56.280  56.710  1.00  0.00           H
ATOM   1878  HG2 GLU A 131      84.920  54.650  57.070  1.00  0.00           H
ATOM   1879  CD  GLU A 131      83.470  54.750  55.460  1.00  0.00           C
ATOM   1880  OE1 GLU A 131      83.140  55.200  54.340  1.00  0.00           O
ATOM   1881  OE2 GLU A 131      82.780  53.910  56.040  1.00  0.00           O
ATOM   1882  C   GLU A 131      88.330  56.390  54.950  1.00  0.00           C
ATOM   1883  O   GLU A 131      88.850  55.390  54.430  1.00  0.00           O
ATOM   1884  N   GLY A 132      88.700  57.650  54.680  1.00  0.00           N
ATOM   1885  HN  GLY A 132      88.310  58.390  55.230  1.00  0.00           H
ATOM   1886  CA  GLY A 132      89.350  58.110  53.500  1.00  0.00           C
ATOM   1887  HA1 GLY A 132      89.790  59.090  53.660  1.00  0.00           H
ATOM   1888  HA2 GLY A 132      90.070  57.360  53.240  1.00  0.00           H
ATOM   1889  C   GLY A 132      88.410  58.130  52.340  1.00  0.00           C
ATOM   1890  O   GLY A 132      87.340  57.530  52.400  1.00  0.00           O
ATOM   1891  N   TYR A 133      88.710  58.970  51.350  1.00  0.00           N
ATOM   1892  HN  TYR A 133      89.470  59.600  51.460  1.00  0.00           H
ATOM   1893  CA  TYR A 133      87.970  59.120  50.180  1.00  0.00           C
ATOM   1894  HA  TYR A 133      87.450  58.190  50.010  1.00  0.00           H
ATOM   1895  CB  TYR A 133      86.810  60.130  50.430  1.00  0.00           C
ATOM   1896  HB1 TYR A 133      87.250  61.110  50.700  1.00  0.00           H
ATOM   1897  HB2 TYR A 133      86.300  59.830  51.370  1.00  0.00           H
ATOM   1898  CG  TYR A 133      85.870  60.210  49.190  1.00  0.00           C
ATOM   1899  CD1 TYR A 133      85.330  59.120  48.530  1.00  0.00           C
ATOM   1900  HD1 TYR A 133      85.350  58.110  48.910  1.00  0.00           H
ATOM   1901  CE1 TYR A 133      84.560  59.260  47.410  1.00  0.00           C
ATOM   1902  HE1 TYR A 133      84.110  58.370  47.000  1.00  0.00           H
ATOM   1903  CZ  TYR A 133      84.470  60.510  46.760  1.00  0.00           C
ATOM   1904  OH  TYR A 133      83.840  60.640  45.500  1.00  0.00           O
ATOM   1905  HH  TYR A 133      83.560  59.740  45.300  1.00  0.00           H
ATOM   1906  CD2 TYR A 133      85.660  61.480  48.630  1.00  0.00           C
ATOM   1907  HD2 TYR A 133      86.010  62.310  49.220  1.00  0.00           H
ATOM   1908  CE2 TYR A 133      84.990  61.600  47.410  1.00  0.00           C
ATOM   1909  HE2 TYR A 133      84.940  62.560  46.930  1.00  0.00           H
ATOM   1910  C   TYR A 133      88.900  59.540  49.010  1.00  0.00           C
ATOM   1911  O   TYR A 133      89.860  60.260  49.170  1.00  0.00           O
ATOM   1912  N   GLN A 134      88.690  59.040  47.740  1.00  0.00           N
ATOM   1913  HN  GLN A 134      87.990  58.370  47.510  1.00  0.00           H
ATOM   1914  CA  GLN A 134      89.460  59.470  46.640  1.00  0.00           C
ATOM   1915  HA  GLN A 134      90.440  59.090  46.910  1.00  0.00           H
ATOM   1916  CB  GLN A 134      89.000  58.660  45.450  1.00  0.00           C
ATOM   1917  HB1 GLN A 134      89.310  57.620  45.670  1.00  0.00           H
ATOM   1918  HB2 GLN A 134      89.560  59.080  44.590  1.00  0.00           H
ATOM   1919  CG  GLN A 134      87.490  58.750  45.190  1.00  0.00           C
ATOM   1920  HG1 GLN A 134      87.210  59.820  45.220  1.00  0.00           H
ATOM   1921  HG2 GLN A 134      86.780  58.320  45.930  1.00  0.00           H
ATOM   1922  CD  GLN A 134      87.260  58.250  43.750  1.00  0.00           C
ATOM   1923  OE1 GLN A 134      87.790  58.690  42.730  1.00  0.00           O
ATOM   1924  NE2 GLN A 134      86.330  57.320  43.690  1.00  0.00           N
ATOM   1925 HE21 GLN A 134      85.760  57.250  44.510  1.00  0.00           H
ATOM   1926 HE22 GLN A 134      86.250  56.810  42.830  1.00  0.00           H
ATOM   1927  C   GLN A 134      89.550  60.930  46.390  1.00  0.00           C
ATOM   1928  O   GLN A 134      88.670  61.740  46.760  1.00  0.00           O
ATOM   1929  N   ASP A 135      90.720  61.440  45.860  1.00  0.00           N
ATOM   1930  HN  ASP A 135      91.520  60.890  45.670  1.00  0.00           H
ATOM   1931  CA  ASP A 135      90.780  62.840  45.480  1.00  0.00           C
ATOM   1932  HA  ASP A 135      90.690  63.480  46.350  1.00  0.00           H
ATOM   1933  CB  ASP A 135      92.160  63.060  44.780  1.00  0.00           C
ATOM   1934  HB1 ASP A 135      92.270  64.140  44.570  1.00  0.00           H
ATOM   1935  HB2 ASP A 135      92.130  62.570  43.780  1.00  0.00           H
ATOM   1936  CG  ASP A 135      93.400  62.680  45.610  1.00  0.00           C
ATOM   1937  OD1 ASP A 135      94.530  62.790  45.040  1.00  0.00           O
ATOM   1938  OD2 ASP A 135      93.310  62.400  46.840  1.00  0.00           O
ATOM   1939  C   ASP A 135      89.720  63.320  44.470  1.00  0.00           C
ATOM   1940  O   ASP A 135      89.120  64.330  44.690  1.00  0.00           O
ATOM   1941  N   TYR A 136      89.520  62.520  43.380  1.00  0.00           N
ATOM   1942  HN  TYR A 136      90.200  61.830  43.160  1.00  0.00           H
ATOM   1943  CA  TYR A 136      88.410  62.580  42.470  1.00  0.00           C
ATOM   1944  HA  TYR A 136      88.310  61.510  42.350  1.00  0.00           H
ATOM   1945  CB  TYR A 136      87.060  63.200  43.000  1.00  0.00           C
ATOM   1946  HB1 TYR A 136      87.140  64.290  43.150  1.00  0.00           H
ATOM   1947  HB2 TYR A 136      86.910  62.770  44.020  1.00  0.00           H
ATOM   1948  CG  TYR A 136      85.940  62.840  42.160  1.00  0.00           C
ATOM   1949  CD1 TYR A 136      85.620  63.610  41.060  1.00  0.00           C
ATOM   1950  HD1 TYR A 136      86.190  64.480  40.780  1.00  0.00           H
ATOM   1951  CE1 TYR A 136      84.750  63.100  40.080  1.00  0.00           C
ATOM   1952  HE1 TYR A 136      84.540  63.790  39.280  1.00  0.00           H
ATOM   1953  CZ  TYR A 136      84.240  61.830  40.160  1.00  0.00           C
ATOM   1954  OH  TYR A 136      83.440  61.310  39.070  1.00  0.00           O
ATOM   1955  HH  TYR A 136      83.160  62.060  38.540  1.00  0.00           H
ATOM   1956  CD2 TYR A 136      85.420  61.540  42.270  1.00  0.00           C
ATOM   1957  HD2 TYR A 136      85.680  60.780  43.000  1.00  0.00           H
ATOM   1958  CE2 TYR A 136      84.610  61.010  41.240  1.00  0.00           C
ATOM   1959  HE2 TYR A 136      84.250  59.990  41.280  1.00  0.00           H
ATOM   1960  C   TYR A 136      88.840  63.220  41.190  1.00  0.00           C
ATOM   1961  O   TYR A 136      88.900  64.420  41.120  1.00  0.00           O
ATOM   1962  N   GLU A 137      89.180  62.450  40.060  1.00  0.00           N
ATOM   1963  HN  GLU A 137      89.170  61.460  40.170  1.00  0.00           H
ATOM   1964  CA  GLU A 137      89.450  62.970  38.730  1.00  0.00           C
ATOM   1965  HA  GLU A 137      90.440  63.380  38.900  1.00  0.00           H
ATOM   1966  CB  GLU A 137      89.450  61.840  37.670  1.00  0.00           C
ATOM   1967  HB1 GLU A 137      89.540  62.300  36.660  1.00  0.00           H
ATOM   1968  HB2 GLU A 137      88.470  61.310  37.700  1.00  0.00           H
ATOM   1969  CG  GLU A 137      90.690  60.880  37.640  1.00  0.00           C
ATOM   1970  HG1 GLU A 137      91.630  61.470  37.640  1.00  0.00           H
ATOM   1971  HG2 GLU A 137      90.700  60.370  36.650  1.00  0.00           H
ATOM   1972  CD  GLU A 137      90.760  59.800  38.730  1.00  0.00           C
ATOM   1973  OE1 GLU A 137      91.900  59.570  39.170  1.00  0.00           O
ATOM   1974  OE2 GLU A 137      89.690  59.300  39.170  1.00  0.00           O
ATOM   1975  C   GLU A 137      88.470  64.110  38.250  1.00  0.00           C
ATOM   1976  O   GLU A 137      87.310  63.840  38.360  1.00  0.00           O
ATOM   1977  N   PRO A 138      88.910  65.280  37.860  1.00  0.00           N
ATOM   1978  CD  PRO A 138      90.340  65.600  37.480  1.00  0.00           C
ATOM   1979  HD1 PRO A 138      90.940  65.850  38.390  1.00  0.00           H
ATOM   1980  HD2 PRO A 138      90.840  64.770  36.930  1.00  0.00           H
ATOM   1981  CA  PRO A 138      88.010  66.340  37.410  1.00  0.00           C
ATOM   1982  HA  PRO A 138      87.450  66.640  38.280  1.00  0.00           H
ATOM   1983  CB  PRO A 138      88.940  67.510  37.010  1.00  0.00           C
ATOM   1984  HB1 PRO A 138      89.080  68.290  37.780  1.00  0.00           H
ATOM   1985  HB2 PRO A 138      88.510  68.020  36.120  1.00  0.00           H
ATOM   1986  CG  PRO A 138      90.200  66.840  36.590  1.00  0.00           C
ATOM   1987  HG1 PRO A 138      91.080  67.510  36.700  1.00  0.00           H
ATOM   1988  HG2 PRO A 138      90.180  66.430  35.560  1.00  0.00           H
ATOM   1989  C   PRO A 138      87.100  65.860  36.260  1.00  0.00           C
ATOM   1990  O   PRO A 138      87.460  65.070  35.370  1.00  0.00           O
ATOM   1991  N   GLU A 139      85.800  66.300  36.280  1.00  0.00           N
ATOM   1992  HN  GLU A 139      85.540  66.950  36.990  1.00  0.00           H
ATOM   1993  CA  GLU A 139      84.750  65.900  35.310  1.00  0.00           C
ATOM   1994  HA  GLU A 139      84.920  64.920  34.880  1.00  0.00           H
ATOM   1995  CB  GLU A 139      83.390  65.920  36.120  1.00  0.00           C
ATOM   1996  HB1 GLU A 139      82.570  65.650  35.430  1.00  0.00           H
ATOM   1997  HB2 GLU A 139      83.160  66.900  36.580  1.00  0.00           H
ATOM   1998  CG  GLU A 139      83.360  64.780  37.210  1.00  0.00           C
ATOM   1999  HG1 GLU A 139      83.580  65.360  38.140  1.00  0.00           H
ATOM   2000  HG2 GLU A 139      84.120  63.980  37.140  1.00  0.00           H
ATOM   2001  CD  GLU A 139      82.020  64.110  37.410  1.00  0.00           C
ATOM   2002  OE1 GLU A 139      82.010  62.840  37.510  1.00  0.00           O
ATOM   2003  OE2 GLU A 139      81.030  64.840  37.630  1.00  0.00           O
ATOM   2004  C   GLU A 139      84.660  66.790  34.070  1.00  0.00           C
ATOM   2005  O   GLU A 139      83.860  66.510  33.170  1.00  0.00           O
ATOM   2006  N   ALA A 140      85.510  67.830  33.870  1.00  0.00           N
ATOM   2007  HN  ALA A 140      86.150  67.960  34.620  1.00  0.00           H
ATOM   2008  CA  ALA A 140      85.570  68.590  32.640  1.00  0.00           C
ATOM   2009  HA  ALA A 140      85.480  67.860  31.850  1.00  0.00           H
ATOM   2010  CB  ALA A 140      84.420  69.530  32.640  1.00  0.00           C
ATOM   2011  HB1 ALA A 140      83.400  69.080  32.630  1.00  0.00           H
ATOM   2012  HB2 ALA A 140      84.510  70.140  33.560  1.00  0.00           H
ATOM   2013  HB3 ALA A 140      84.490  70.160  31.730  1.00  0.00           H
ATOM   2014  C   ALA A 140      86.850  69.350  32.570  1.00  0.00           C
ATOM   2015  OT1 ALA A 140      87.560  69.420  31.500  1.00  0.00           O
ATOM   2016  OT2 ALA A 140      87.250  69.950  33.650  1.00  0.00           O
ATOM   2017  N   MET B   1     -16.700  61.030  60.120  1.00  0.00           N
ATOM   2018  H1  MET B   1     -17.720  60.940  60.260  1.00  0.00           H
ATOM   2019  H2  MET B   1     -16.290  61.470  60.970  1.00  0.00           H
ATOM   2020  H3  MET B   1     -16.610  61.800  59.430  1.00  0.00           H
ATOM   2021  CA  MET B   1     -16.030  59.760  59.640  1.00  0.00           C
ATOM   2022  HA  MET B   1     -16.250  59.090  60.450  1.00  0.00           H
ATOM   2023  CB  MET B   1     -16.760  59.180  58.340  1.00  0.00           C
ATOM   2024  HB1 MET B   1     -16.700  60.010  57.610  1.00  0.00           H
ATOM   2025  HB2 MET B   1     -17.790  58.960  58.700  1.00  0.00           H
ATOM   2026  CG  MET B   1     -16.110  58.020  57.740  1.00  0.00           C
ATOM   2027  HG1 MET B   1     -15.090  58.330  57.430  1.00  0.00           H
ATOM   2028  HG2 MET B   1     -16.720  57.800  56.840  1.00  0.00           H
ATOM   2029  SD  MET B   1     -16.020  56.590  58.880  1.00  0.00           S
ATOM   2030  CE  MET B   1     -15.280  55.660  57.540  1.00  0.00           C
ATOM   2031  HE1 MET B   1     -15.880  55.850  56.630  1.00  0.00           H
ATOM   2032  HE2 MET B   1     -14.200  55.940  57.470  1.00  0.00           H
ATOM   2033  HE3 MET B   1     -15.340  54.570  57.720  1.00  0.00           H
ATOM   2034  C   MET B   1     -14.500  59.780  59.650  1.00  0.00           C
ATOM   2035  O   MET B   1     -13.810  60.770  59.240  1.00  0.00           O
ATOM   2036  N   ASP B   2     -13.910  58.670  60.130  1.00  0.00           N
ATOM   2037  HN  ASP B   2     -14.500  57.980  60.520  1.00  0.00           H
ATOM   2038  CA  ASP B   2     -12.510  58.310  60.120  1.00  0.00           C
ATOM   2039  HA  ASP B   2     -12.140  59.020  60.840  1.00  0.00           H
ATOM   2040  CB  ASP B   2     -12.170  56.860  60.620  1.00  0.00           C
ATOM   2041  HB1 ASP B   2     -11.100  56.680  60.390  1.00  0.00           H
ATOM   2042  HB2 ASP B   2     -12.700  55.990  60.180  1.00  0.00           H
ATOM   2043  CG  ASP B   2     -12.420  56.920  62.160  1.00  0.00           C
ATOM   2044  OD1 ASP B   2     -12.070  57.940  62.820  1.00  0.00           O
ATOM   2045  OD2 ASP B   2     -12.960  55.940  62.750  1.00  0.00           O
ATOM   2046  C   ASP B   2     -11.770  58.550  58.770  1.00  0.00           C
ATOM   2047  O   ASP B   2     -12.160  57.960  57.690  1.00  0.00           O
ATOM   2048  N   VAL B   3     -10.700  59.340  58.860  1.00  0.00           N
ATOM   2049  HN  VAL B   3     -10.340  59.770  59.690  1.00  0.00           H
ATOM   2050  CA  VAL B   3      -9.960  59.780  57.700  1.00  0.00           C
ATOM   2051  HA  VAL B   3     -10.390  59.580  56.720  1.00  0.00           H
ATOM   2052  CB  VAL B   3      -9.430  61.220  57.660  1.00  0.00           C
ATOM   2053  HB  VAL B   3      -8.680  61.340  58.470  1.00  0.00           H
ATOM   2054  CG1 VAL B   3      -8.750  61.470  56.230  1.00  0.00           C
ATOM   2055 HG11 VAL B   3      -9.430  61.280  55.370  1.00  0.00           H
ATOM   2056 HG12 VAL B   3      -8.380  62.510  56.120  1.00  0.00           H
ATOM   2057 HG13 VAL B   3      -7.870  60.840  56.020  1.00  0.00           H
ATOM   2058  CG2 VAL B   3     -10.650  62.150  57.990  1.00  0.00           C
ATOM   2059 HG21 VAL B   3     -10.420  63.230  57.830  1.00  0.00           H
ATOM   2060 HG22 VAL B   3     -11.480  61.900  57.300  1.00  0.00           H
ATOM   2061 HG23 VAL B   3     -10.870  62.150  59.080  1.00  0.00           H
ATOM   2062  C   VAL B   3      -8.710  58.970  57.700  1.00  0.00           C
ATOM   2063  O   VAL B   3      -8.040  58.930  58.750  1.00  0.00           O
ATOM   2064  N   PHE B   4      -8.400  58.300  56.560  1.00  0.00           N
ATOM   2065  HN  PHE B   4      -9.000  58.260  55.770  1.00  0.00           H
ATOM   2066  CA  PHE B   4      -7.190  57.560  56.340  1.00  0.00           C
ATOM   2067  HA  PHE B   4      -7.310  56.740  57.040  1.00  0.00           H
ATOM   2068  CB  PHE B   4      -7.090  56.970  54.850  1.00  0.00           C
ATOM   2069  HB1 PHE B   4      -6.920  57.830  54.160  1.00  0.00           H
ATOM   2070  HB2 PHE B   4      -8.080  56.540  54.570  1.00  0.00           H
ATOM   2071  CG  PHE B   4      -5.990  56.020  54.560  1.00  0.00           C
ATOM   2072  CD1 PHE B   4      -4.940  56.340  53.690  1.00  0.00           C
ATOM   2073  HD1 PHE B   4      -4.980  57.240  53.100  1.00  0.00           H
ATOM   2074  CE1 PHE B   4      -3.810  55.490  53.600  1.00  0.00           C
ATOM   2075  HE1 PHE B   4      -3.000  55.830  52.980  1.00  0.00           H
ATOM   2076  CZ  PHE B   4      -3.810  54.300  54.230  1.00  0.00           C
ATOM   2077  HZ  PHE B   4      -2.920  53.690  54.130  1.00  0.00           H
ATOM   2078  CD2 PHE B   4      -5.960  54.820  55.260  1.00  0.00           C
ATOM   2079  HD2 PHE B   4      -6.720  54.600  55.990  1.00  0.00           H
ATOM   2080  CE2 PHE B   4      -4.910  53.940  55.030  1.00  0.00           C
ATOM   2081  HE2 PHE B   4      -4.810  52.960  55.490  1.00  0.00           H
ATOM   2082  C   PHE B   4      -5.890  58.250  56.680  1.00  0.00           C
ATOM   2083  O   PHE B   4      -6.010  59.450  56.730  1.00  0.00           O
ATOM   2084  N   MET B   5      -4.790  57.570  56.950  1.00  0.00           N
ATOM   2085  HN  MET B   5      -4.860  56.580  56.890  1.00  0.00           H
ATOM   2086  CA  MET B   5      -3.410  58.040  57.210  1.00  0.00           C
ATOM   2087  HA  MET B   5      -3.470  58.400  58.220  1.00  0.00           H
ATOM   2088  CB  MET B   5      -2.440  56.840  57.080  1.00  0.00           C
ATOM   2089  HB1 MET B   5      -1.380  57.170  57.120  1.00  0.00           H
ATOM   2090  HB2 MET B   5      -2.570  56.320  56.110  1.00  0.00           H
ATOM   2091  CG  MET B   5      -2.520  55.810  58.300  1.00  0.00           C
ATOM   2092  HG1 MET B   5      -2.200  56.290  59.250  1.00  0.00           H
ATOM   2093  HG2 MET B   5      -1.790  55.000  58.120  1.00  0.00           H
ATOM   2094  SD  MET B   5      -4.090  55.050  58.700  1.00  0.00           S
ATOM   2095  CE  MET B   5      -3.500  53.520  59.360  1.00  0.00           C
ATOM   2096  HE1 MET B   5      -2.570  53.710  59.940  1.00  0.00           H
ATOM   2097  HE2 MET B   5      -4.260  53.120  60.080  1.00  0.00           H
ATOM   2098  HE3 MET B   5      -3.260  52.790  58.560  1.00  0.00           H
ATOM   2099  C   MET B   5      -2.990  59.270  56.350  1.00  0.00           C
ATOM   2100  O   MET B   5      -2.980  59.280  55.110  1.00  0.00           O
ATOM   2101  N   LYS B   6      -2.530  60.320  57.060  1.00  0.00           N
ATOM   2102  HN  LYS B   6      -2.540  60.360  58.060  1.00  0.00           H
ATOM   2103  CA  LYS B   6      -2.010  61.490  56.370  1.00  0.00           C
ATOM   2104  HA  LYS B   6      -1.750  61.360  55.330  1.00  0.00           H
ATOM   2105  CB  LYS B   6      -3.020  62.660  56.480  1.00  0.00           C
ATOM   2106  HB1 LYS B   6      -2.720  63.490  55.800  1.00  0.00           H
ATOM   2107  HB2 LYS B   6      -3.190  63.030  57.510  1.00  0.00           H
ATOM   2108  CG  LYS B   6      -4.350  62.400  55.770  1.00  0.00           C
ATOM   2109  HG1 LYS B   6      -5.110  63.130  56.130  1.00  0.00           H
ATOM   2110  HG2 LYS B   6      -4.790  61.440  56.150  1.00  0.00           H
ATOM   2111  CD  LYS B   6      -4.350  62.330  54.240  1.00  0.00           C
ATOM   2112  HD1 LYS B   6      -4.070  63.370  53.960  1.00  0.00           H
ATOM   2113  HD2 LYS B   6      -3.530  61.630  53.950  1.00  0.00           H
ATOM   2114  CE  LYS B   6      -5.700  62.120  53.670  1.00  0.00           C
ATOM   2115  HE1 LYS B   6      -6.410  62.960  53.820  1.00  0.00           H
ATOM   2116  HE2 LYS B   6      -5.940  61.090  54.020  1.00  0.00           H
ATOM   2117  NZ  LYS B   6      -5.540  62.060  52.230  1.00  0.00           N
ATOM   2118  HZ1 LYS B   6      -4.930  61.270  51.930  1.00  0.00           H
ATOM   2119  HZ2 LYS B   6      -6.390  61.840  51.680  1.00  0.00           H
ATOM   2120  HZ3 LYS B   6      -5.070  62.900  51.840  1.00  0.00           H
ATOM   2121  C   LYS B   6      -0.730  62.000  56.920  1.00  0.00           C
ATOM   2122  O   LYS B   6      -0.410  63.170  56.900  1.00  0.00           O
ATOM   2123  N   GLY B   7       0.000  61.070  57.560  1.00  0.00           N
ATOM   2124  HN  GLY B   7      -0.380  60.150  57.670  1.00  0.00           H
ATOM   2125  CA  GLY B   7       1.270  61.420  58.220  1.00  0.00           C
ATOM   2126  HA1 GLY B   7       1.380  62.490  58.330  1.00  0.00           H
ATOM   2127  HA2 GLY B   7       1.400  60.860  59.130  1.00  0.00           H
ATOM   2128  C   GLY B   7       2.440  61.080  57.340  1.00  0.00           C
ATOM   2129  O   GLY B   7       2.270  60.720  56.190  1.00  0.00           O
ATOM   2130  N   LEU B   8       3.670  61.130  57.830  1.00  0.00           N
ATOM   2131  HN  LEU B   8       3.810  61.160  58.820  1.00  0.00           H
ATOM   2132  CA  LEU B   8       4.920  61.270  57.110  1.00  0.00           C
ATOM   2133  HA  LEU B   8       4.830  62.150  56.480  1.00  0.00           H
ATOM   2134  CB  LEU B   8       6.210  61.470  58.030  1.00  0.00           C
ATOM   2135  HB1 LEU B   8       7.060  60.820  57.720  1.00  0.00           H
ATOM   2136  HB2 LEU B   8       5.890  61.180  59.050  1.00  0.00           H
ATOM   2137  CG  LEU B   8       6.630  62.940  58.060  1.00  0.00           C
ATOM   2138  HG  LEU B   8       6.780  63.220  56.990  1.00  0.00           H
ATOM   2139  CD1 LEU B   8       5.660  63.890  58.780  1.00  0.00           C
ATOM   2140 HD11 LEU B   8       6.000  64.940  58.680  1.00  0.00           H
ATOM   2141 HD12 LEU B   8       4.620  63.870  58.400  1.00  0.00           H
ATOM   2142 HD13 LEU B   8       5.640  63.590  59.860  1.00  0.00           H
ATOM   2143  CD2 LEU B   8       8.050  63.150  58.670  1.00  0.00           C
ATOM   2144 HD21 LEU B   8       8.090  62.770  59.720  1.00  0.00           H
ATOM   2145 HD22 LEU B   8       8.880  62.670  58.100  1.00  0.00           H
ATOM   2146 HD23 LEU B   8       8.380  64.210  58.680  1.00  0.00           H
ATOM   2147  C   LEU B   8       5.270  60.140  56.100  1.00  0.00           C
ATOM   2148  O   LEU B   8       4.960  58.970  56.350  1.00  0.00           O
ATOM   2149  N   SER B   9       6.020  60.470  55.000  1.00  0.00           N
ATOM   2150  HN  SER B   9       6.540  61.320  54.960  1.00  0.00           H
ATOM   2151  CA  SER B   9       6.320  59.540  53.950  1.00  0.00           C
ATOM   2152  HA  SER B   9       5.360  59.080  53.730  1.00  0.00           H
ATOM   2153  CB  SER B   9       6.820  60.250  52.690  1.00  0.00           C
ATOM   2154  HB1 SER B   9       7.820  60.720  52.840  1.00  0.00           H
ATOM   2155  HB2 SER B   9       6.210  61.150  52.460  1.00  0.00           H
ATOM   2156  OG  SER B   9       6.820  59.320  51.580  1.00  0.00           O
ATOM   2157  HG1 SER B   9       7.310  59.770  50.890  1.00  0.00           H
ATOM   2158  C   SER B   9       7.240  58.530  54.470  1.00  0.00           C
ATOM   2159  O   SER B   9       8.270  58.770  55.110  1.00  0.00           O
ATOM   2160  N   LYS B  10       7.000  57.240  54.140  1.00  0.00           N
ATOM   2161  HN  LYS B  10       6.140  57.120  53.650  1.00  0.00           H
ATOM   2162  CA  LYS B  10       7.940  56.120  54.360  1.00  0.00           C
ATOM   2163  HA  LYS B  10       8.810  56.540  54.850  1.00  0.00           H
ATOM   2164  CB  LYS B  10       7.190  54.970  55.140  1.00  0.00           C
ATOM   2165  HB1 LYS B  10       8.000  54.240  55.390  1.00  0.00           H
ATOM   2166  HB2 LYS B  10       6.430  54.410  54.560  1.00  0.00           H
ATOM   2167  CG  LYS B  10       6.580  55.390  56.510  1.00  0.00           C
ATOM   2168  HG1 LYS B  10       6.050  54.570  57.040  1.00  0.00           H
ATOM   2169  HG2 LYS B  10       5.770  56.090  56.210  1.00  0.00           H
ATOM   2170  CD  LYS B  10       7.540  56.050  57.480  1.00  0.00           C
ATOM   2171  HD1 LYS B  10       8.340  55.340  57.770  1.00  0.00           H
ATOM   2172  HD2 LYS B  10       7.850  56.940  56.900  1.00  0.00           H
ATOM   2173  CE  LYS B  10       6.900  56.440  58.800  1.00  0.00           C
ATOM   2174  HE1 LYS B  10       7.700  56.690  59.530  1.00  0.00           H
ATOM   2175  HE2 LYS B  10       6.400  55.590  59.310  1.00  0.00           H
ATOM   2176  NZ  LYS B  10       5.930  57.550  58.710  1.00  0.00           N
ATOM   2177  HZ1 LYS B  10       5.610  57.850  57.770  1.00  0.00           H
ATOM   2178  HZ2 LYS B  10       5.150  57.230  59.320  1.00  0.00           H
ATOM   2179  HZ3 LYS B  10       6.370  58.340  59.220  1.00  0.00           H
ATOM   2180  C   LYS B  10       8.530  55.530  53.050  1.00  0.00           C
ATOM   2181  O   LYS B  10       9.140  54.450  53.020  1.00  0.00           O
ATOM   2182  N   ALA B  11       8.410  56.290  51.900  1.00  0.00           N
ATOM   2183  HN  ALA B  11       7.980  57.190  51.880  1.00  0.00           H
ATOM   2184  CA  ALA B  11       8.820  55.940  50.570  1.00  0.00           C
ATOM   2185  HA  ALA B  11       8.270  55.020  50.390  1.00  0.00           H
ATOM   2186  CB  ALA B  11       8.430  57.030  49.500  1.00  0.00           C
ATOM   2187  HB1 ALA B  11       9.170  57.850  49.620  1.00  0.00           H
ATOM   2188  HB2 ALA B  11       8.690  56.730  48.460  1.00  0.00           H
ATOM   2189  HB3 ALA B  11       7.380  57.350  49.620  1.00  0.00           H
ATOM   2190  C   ALA B  11      10.280  55.530  50.470  1.00  0.00           C
ATOM   2191  O   ALA B  11      11.200  55.990  51.120  1.00  0.00           O
ATOM   2192  N   LYS B  12      10.520  54.500  49.570  1.00  0.00           N
ATOM   2193  HN  LYS B  12       9.770  53.990  49.160  1.00  0.00           H
ATOM   2194  CA  LYS B  12      11.880  54.060  49.370  1.00  0.00           C
ATOM   2195  HA  LYS B  12      12.180  53.660  50.330  1.00  0.00           H
ATOM   2196  CB  LYS B  12      12.000  52.830  48.450  1.00  0.00           C
ATOM   2197  HB1 LYS B  12      13.050  52.590  48.170  1.00  0.00           H
ATOM   2198  HB2 LYS B  12      11.660  53.150  47.440  1.00  0.00           H
ATOM   2199  CG  LYS B  12      11.360  51.560  48.930  1.00  0.00           C
ATOM   2200  HG1 LYS B  12      11.460  50.710  48.220  1.00  0.00           H
ATOM   2201  HG2 LYS B  12      10.290  51.800  49.140  1.00  0.00           H
ATOM   2202  CD  LYS B  12      11.980  51.030  50.220  1.00  0.00           C
ATOM   2203  HD1 LYS B  12      12.990  51.500  50.180  1.00  0.00           H
ATOM   2204  HD2 LYS B  12      11.510  51.430  51.150  1.00  0.00           H
ATOM   2205  CE  LYS B  12      12.460  49.540  50.280  1.00  0.00           C
ATOM   2206  HE1 LYS B  12      12.850  49.190  51.250  1.00  0.00           H
ATOM   2207  HE2 LYS B  12      13.220  49.390  49.490  1.00  0.00           H
ATOM   2208  NZ  LYS B  12      11.300  48.660  50.030  1.00  0.00           N
ATOM   2209  HZ1 LYS B  12      11.550  47.750  50.470  1.00  0.00           H
ATOM   2210  HZ2 LYS B  12      10.510  49.030  50.580  1.00  0.00           H
ATOM   2211  HZ3 LYS B  12      11.010  48.480  49.050  1.00  0.00           H
ATOM   2212  C   LYS B  12      12.980  55.090  49.050  1.00  0.00           C
ATOM   2213  O   LYS B  12      12.990  55.750  48.020  1.00  0.00           O
ATOM   2214  N   GLU B  13      14.040  55.070  49.910  1.00  0.00           N
ATOM   2215  HN  GLU B  13      14.040  54.370  50.630  1.00  0.00           H
ATOM   2216  CA  GLU B  13      15.210  55.880  49.770  1.00  0.00           C
ATOM   2217  HA  GLU B  13      14.800  56.790  49.370  1.00  0.00           H
ATOM   2218  CB  GLU B  13      15.890  56.180  51.060  1.00  0.00           C
ATOM   2219  HB1 GLU B  13      16.840  56.740  50.930  1.00  0.00           H
ATOM   2220  HB2 GLU B  13      16.130  55.200  51.530  1.00  0.00           H
ATOM   2221  CG  GLU B  13      14.880  56.860  52.000  1.00  0.00           C
ATOM   2222  HG1 GLU B  13      14.060  56.140  52.190  1.00  0.00           H
ATOM   2223  HG2 GLU B  13      14.420  57.710  51.440  1.00  0.00           H
ATOM   2224  CD  GLU B  13      15.470  57.450  53.230  1.00  0.00           C
ATOM   2225  OE1 GLU B  13      15.740  56.680  54.170  1.00  0.00           O
ATOM   2226  OE2 GLU B  13      15.620  58.660  53.280  1.00  0.00           O
ATOM   2227  C   GLU B  13      16.190  55.480  48.680  1.00  0.00           C
ATOM   2228  O   GLU B  13      16.240  54.270  48.280  1.00  0.00           O
ATOM   2229  N   GLY B  14      17.090  56.300  48.180  1.00  0.00           N
ATOM   2230  HN  GLY B  14      17.260  57.130  48.700  1.00  0.00           H
ATOM   2231  CA  GLY B  14      18.020  55.940  47.130  1.00  0.00           C
ATOM   2232  HA1 GLY B  14      17.380  55.550  46.350  1.00  0.00           H
ATOM   2233  HA2 GLY B  14      18.790  56.680  47.020  1.00  0.00           H
ATOM   2234  C   GLY B  14      19.030  54.780  47.430  1.00  0.00           C
ATOM   2235  O   GLY B  14      19.290  54.390  48.560  1.00  0.00           O
ATOM   2236  N   VAL B  15      19.780  54.260  46.490  1.00  0.00           N
ATOM   2237  HN  VAL B  15      19.820  54.530  45.530  1.00  0.00           H
ATOM   2238  CA  VAL B  15      20.840  53.180  46.660  1.00  0.00           C
ATOM   2239  HA  VAL B  15      20.410  52.440  47.310  1.00  0.00           H
ATOM   2240  CB  VAL B  15      21.080  52.370  45.380  1.00  0.00           C
ATOM   2241  HB  VAL B  15      21.720  51.520  45.700  1.00  0.00           H
ATOM   2242  CG1 VAL B  15      19.730  51.840  44.770  1.00  0.00           C
ATOM   2243 HG11 VAL B  15      19.970  51.370  43.790  1.00  0.00           H
ATOM   2244 HG12 VAL B  15      19.290  51.010  45.360  1.00  0.00           H
ATOM   2245 HG13 VAL B  15      18.970  52.650  44.700  1.00  0.00           H
ATOM   2246  CG2 VAL B  15      21.880  53.190  44.280  1.00  0.00           C
ATOM   2247 HG21 VAL B  15      21.340  54.130  44.040  1.00  0.00           H
ATOM   2248 HG22 VAL B  15      22.880  53.410  44.710  1.00  0.00           H
ATOM   2249 HG23 VAL B  15      21.970  52.540  43.390  1.00  0.00           H
ATOM   2250  C   VAL B  15      22.170  53.630  47.300  1.00  0.00           C
ATOM   2251  O   VAL B  15      22.880  52.820  47.900  1.00  0.00           O
ATOM   2252  N   VAL B  16      22.550  55.000  47.220  1.00  0.00           N
ATOM   2253  HN  VAL B  16      21.870  55.600  46.810  1.00  0.00           H
ATOM   2254  CA  VAL B  16      23.790  55.570  47.830  1.00  0.00           C
ATOM   2255  HA  VAL B  16      24.590  54.860  47.790  1.00  0.00           H
ATOM   2256  CB  VAL B  16      24.160  56.790  47.010  1.00  0.00           C
ATOM   2257  HB  VAL B  16      23.270  57.450  46.960  1.00  0.00           H
ATOM   2258  CG1 VAL B  16      25.340  57.520  47.730  1.00  0.00           C
ATOM   2259 HG11 VAL B  16      24.930  58.130  48.570  1.00  0.00           H
ATOM   2260 HG12 VAL B  16      26.030  56.750  48.140  1.00  0.00           H
ATOM   2261 HG13 VAL B  16      25.960  58.160  47.070  1.00  0.00           H
ATOM   2262  CG2 VAL B  16      24.660  56.350  45.710  1.00  0.00           C
ATOM   2263 HG21 VAL B  16      25.260  57.180  45.280  1.00  0.00           H
ATOM   2264 HG22 VAL B  16      25.380  55.500  45.800  1.00  0.00           H
ATOM   2265 HG23 VAL B  16      23.990  56.110  44.860  1.00  0.00           H
ATOM   2266  C   VAL B  16      23.490  55.970  49.230  1.00  0.00           C
ATOM   2267  O   VAL B  16      22.550  56.720  49.450  1.00  0.00           O
ATOM   2268  N   ALA B  17      24.270  55.470  50.240  1.00  0.00           N
ATOM   2269  HN  ALA B  17      24.970  54.820  49.950  1.00  0.00           H
ATOM   2270  CA  ALA B  17      24.130  55.790  51.650  1.00  0.00           C
ATOM   2271  HA  ALA B  17      23.170  55.400  51.940  1.00  0.00           H
ATOM   2272  CB  ALA B  17      25.230  55.080  52.470  1.00  0.00           C
ATOM   2273  HB1 ALA B  17      24.890  55.100  53.530  1.00  0.00           H
ATOM   2274  HB2 ALA B  17      25.280  54.040  52.090  1.00  0.00           H
ATOM   2275  HB3 ALA B  17      26.200  55.590  52.310  1.00  0.00           H
ATOM   2276  C   ALA B  17      24.110  57.350  51.930  1.00  0.00           C
ATOM   2277  O   ALA B  17      24.870  58.090  51.280  1.00  0.00           O
ATOM   2278  N   ALA B  18      23.230  57.850  52.820  1.00  0.00           N
ATOM   2279  HN  ALA B  18      22.510  57.320  53.250  1.00  0.00           H
ATOM   2280  CA  ALA B  18      23.290  59.180  53.400  1.00  0.00           C
ATOM   2281  HA  ALA B  18      24.200  59.620  53.010  1.00  0.00           H
ATOM   2282  CB  ALA B  18      21.910  59.770  53.130  1.00  0.00           C
ATOM   2283  HB1 ALA B  18      21.240  59.020  53.620  1.00  0.00           H
ATOM   2284  HB2 ALA B  18      21.850  60.750  53.640  1.00  0.00           H
ATOM   2285  HB3 ALA B  18      21.600  59.850  52.060  1.00  0.00           H
ATOM   2286  C   ALA B  18      23.510  59.310  54.920  1.00  0.00           C
ATOM   2287  O   ALA B  18      23.590  60.390  55.530  1.00  0.00           O
ATOM   2288  N   ALA B  19      23.420  58.140  55.580  1.00  0.00           N
ATOM   2289  HN  ALA B  19      23.410  57.240  55.160  1.00  0.00           H
ATOM   2290  CA  ALA B  19      23.730  58.000  57.020  1.00  0.00           C
ATOM   2291  HA  ALA B  19      23.620  58.960  57.510  1.00  0.00           H
ATOM   2292  CB  ALA B  19      22.760  57.000  57.580  1.00  0.00           C
ATOM   2293  HB1 ALA B  19      21.700  57.330  57.470  1.00  0.00           H
ATOM   2294  HB2 ALA B  19      22.860  56.000  57.110  1.00  0.00           H
ATOM   2295  HB3 ALA B  19      22.840  56.790  58.670  1.00  0.00           H
ATOM   2296  C   ALA B  19      25.240  57.620  57.190  1.00  0.00           C
ATOM   2297  O   ALA B  19      25.680  56.790  56.400  1.00  0.00           O
ATOM   2298  N   GLU B  20      26.010  58.160  58.160  1.00  0.00           N
ATOM   2299  HN  GLU B  20      25.630  58.670  58.920  1.00  0.00           H
ATOM   2300  CA  GLU B  20      27.440  57.960  58.170  1.00  0.00           C
ATOM   2301  HA  GLU B  20      27.750  57.730  57.170  1.00  0.00           H
ATOM   2302  CB  GLU B  20      28.050  59.320  58.820  1.00  0.00           C
ATOM   2303  HB1 GLU B  20      29.090  59.140  59.160  1.00  0.00           H
ATOM   2304  HB2 GLU B  20      27.590  59.580  59.790  1.00  0.00           H
ATOM   2305  CG  GLU B  20      28.060  60.510  57.900  1.00  0.00           C
ATOM   2306  HG1 GLU B  20      27.020  60.810  57.660  1.00  0.00           H
ATOM   2307  HG2 GLU B  20      28.630  60.310  56.970  1.00  0.00           H
ATOM   2308  CD  GLU B  20      28.620  61.700  58.670  1.00  0.00           C
ATOM   2309  OE1 GLU B  20      27.760  62.450  59.210  1.00  0.00           O
ATOM   2310  OE2 GLU B  20      29.860  61.930  58.640  1.00  0.00           O
ATOM   2311  C   GLU B  20      27.790  56.660  58.900  1.00  0.00           C
ATOM   2312  O   GLU B  20      28.920  56.280  59.120  1.00  0.00           O
ATOM   2313  N   LYS B  21      26.760  55.900  59.250  1.00  0.00           N
ATOM   2314  HN  LYS B  21      25.850  56.180  58.940  1.00  0.00           H
ATOM   2315  CA  LYS B  21      26.830  54.720  60.040  1.00  0.00           C
ATOM   2316  HA  LYS B  21      27.550  54.820  60.830  1.00  0.00           H
ATOM   2317  CB  LYS B  21      25.520  54.520  60.810  1.00  0.00           C
ATOM   2318  HB1 LYS B  21      25.340  55.280  61.610  1.00  0.00           H
ATOM   2319  HB2 LYS B  21      25.620  53.560  61.350  1.00  0.00           H
ATOM   2320  CG  LYS B  21      24.250  54.500  59.960  1.00  0.00           C
ATOM   2321  HG1 LYS B  21      24.360  53.560  59.380  1.00  0.00           H
ATOM   2322  HG2 LYS B  21      24.080  55.370  59.290  1.00  0.00           H
ATOM   2323  CD  LYS B  21      22.960  54.220  60.670  1.00  0.00           C
ATOM   2324  HD1 LYS B  21      22.230  54.140  59.840  1.00  0.00           H
ATOM   2325  HD2 LYS B  21      22.910  53.230  61.170  1.00  0.00           H
ATOM   2326  CE  LYS B  21      22.530  55.330  61.650  1.00  0.00           C
ATOM   2327  HE1 LYS B  21      22.210  56.290  61.190  1.00  0.00           H
ATOM   2328  HE2 LYS B  21      23.350  55.380  62.400  1.00  0.00           H
ATOM   2329  NZ  LYS B  21      21.320  54.840  62.320  1.00  0.00           N
ATOM   2330  HZ1 LYS B  21      20.770  55.650  62.680  1.00  0.00           H
ATOM   2331  HZ2 LYS B  21      20.690  54.540  61.550  1.00  0.00           H
ATOM   2332  HZ3 LYS B  21      21.310  54.040  62.990  1.00  0.00           H
ATOM   2333  C   LYS B  21      27.220  53.510  59.150  1.00  0.00           C
ATOM   2334  O   LYS B  21      27.090  53.470  57.910  1.00  0.00           O
ATOM   2335  N   THR B  22      27.830  52.500  59.800  1.00  0.00           N
ATOM   2336  HN  THR B  22      27.980  52.640  60.780  1.00  0.00           H
ATOM   2337  CA  THR B  22      28.470  51.280  59.190  1.00  0.00           C
ATOM   2338  HA  THR B  22      29.200  51.680  58.500  1.00  0.00           H
ATOM   2339  CB  THR B  22      29.220  50.350  60.180  1.00  0.00           C
ATOM   2340  HB  THR B  22      29.930  50.990  60.750  1.00  0.00           H
ATOM   2341  OG1 THR B  22      30.090  49.350  59.570  1.00  0.00           O
ATOM   2342  HG1 THR B  22      30.790  49.760  59.060  1.00  0.00           H
ATOM   2343  CG2 THR B  22      28.310  49.530  61.110  1.00  0.00           C
ATOM   2344 HG21 THR B  22      27.520  50.100  61.660  1.00  0.00           H
ATOM   2345 HG22 THR B  22      27.730  48.750  60.560  1.00  0.00           H
ATOM   2346 HG23 THR B  22      28.890  48.890  61.810  1.00  0.00           H
ATOM   2347  C   THR B  22      27.480  50.440  58.320  1.00  0.00           C
ATOM   2348  O   THR B  22      26.350  50.180  58.740  1.00  0.00           O
ATOM   2349  N   LYS B  23      27.870  49.870  57.120  1.00  0.00           N
ATOM   2350  HN  LYS B  23      28.810  49.990  56.810  1.00  0.00           H
ATOM   2351  CA  LYS B  23      27.200  48.820  56.350  1.00  0.00           C
ATOM   2352  HA  LYS B  23      27.940  48.490  55.630  1.00  0.00           H
ATOM   2353  CB  LYS B  23      26.810  47.470  57.200  1.00  0.00           C
ATOM   2354  HB1 LYS B  23      26.490  46.690  56.480  1.00  0.00           H
ATOM   2355  HB2 LYS B  23      25.950  47.680  57.860  1.00  0.00           H
ATOM   2356  CG  LYS B  23      27.960  46.810  57.990  1.00  0.00           C
ATOM   2357  HG1 LYS B  23      27.650  45.850  58.450  1.00  0.00           H
ATOM   2358  HG2 LYS B  23      28.180  47.500  58.840  1.00  0.00           H
ATOM   2359  CD  LYS B  23      29.180  46.460  57.180  1.00  0.00           C
ATOM   2360  HD1 LYS B  23      28.960  45.580  56.550  1.00  0.00           H
ATOM   2361  HD2 LYS B  23      29.530  47.340  56.600  1.00  0.00           H
ATOM   2362  CE  LYS B  23      30.340  46.010  58.100  1.00  0.00           C
ATOM   2363  HE1 LYS B  23      29.970  45.240  58.810  1.00  0.00           H
ATOM   2364  HE2 LYS B  23      30.780  46.760  58.800  1.00  0.00           H
ATOM   2365  NZ  LYS B  23      31.430  45.560  57.360  1.00  0.00           N
ATOM   2366  HZ1 LYS B  23      32.220  45.290  57.990  1.00  0.00           H
ATOM   2367  HZ2 LYS B  23      31.260  44.740  56.760  1.00  0.00           H
ATOM   2368  HZ3 LYS B  23      31.730  46.230  56.620  1.00  0.00           H
ATOM   2369  C   LYS B  23      25.910  49.200  55.600  1.00  0.00           C
ATOM   2370  O   LYS B  23      25.070  48.390  55.380  1.00  0.00           O
ATOM   2371  N   GLN B  24      25.700  50.460  55.080  1.00  0.00           N
ATOM   2372  HN  GLN B  24      26.460  51.100  55.140  1.00  0.00           H
ATOM   2373  CA  GLN B  24      24.380  50.730  54.530  1.00  0.00           C
ATOM   2374  HA  GLN B  24      23.620  50.020  54.810  1.00  0.00           H
ATOM   2375  CB  GLN B  24      24.010  52.240  54.830  1.00  0.00           C
ATOM   2376  HB1 GLN B  24      23.070  52.560  54.350  1.00  0.00           H
ATOM   2377  HB2 GLN B  24      24.870  52.750  54.340  1.00  0.00           H
ATOM   2378  CG  GLN B  24      23.990  52.660  56.330  1.00  0.00           C
ATOM   2379  HG1 GLN B  24      23.600  53.700  56.300  1.00  0.00           H
ATOM   2380  HG2 GLN B  24      25.020  52.800  56.740  1.00  0.00           H
ATOM   2381  CD  GLN B  24      23.120  51.880  57.300  1.00  0.00           C
ATOM   2382  OE1 GLN B  24      21.850  51.890  57.350  1.00  0.00           O
ATOM   2383  NE2 GLN B  24      23.650  50.850  57.930  1.00  0.00           N
ATOM   2384 HE21 GLN B  24      24.590  50.590  57.690  1.00  0.00           H
ATOM   2385 HE22 GLN B  24      22.990  50.290  58.440  1.00  0.00           H
ATOM   2386  C   GLN B  24      24.290  50.700  53.000  1.00  0.00           C
ATOM   2387  O   GLN B  24      23.160  50.820  52.490  1.00  0.00           O
ATOM   2388  N   GLY B  25      25.390  50.480  52.300  1.00  0.00           N
ATOM   2389  HN  GLY B  25      26.220  50.330  52.840  1.00  0.00           H
ATOM   2390  CA  GLY B  25      25.410  50.410  50.800  1.00  0.00           C
ATOM   2391  HA1 GLY B  25      24.970  51.320  50.420  1.00  0.00           H
ATOM   2392  HA2 GLY B  25      26.450  50.410  50.490  1.00  0.00           H
ATOM   2393  C   GLY B  25      24.760  49.150  50.190  1.00  0.00           C
ATOM   2394  O   GLY B  25      24.410  48.160  50.780  1.00  0.00           O
ATOM   2395  N   VAL B  26      24.530  49.170  48.830  1.00  0.00           N
ATOM   2396  HN  VAL B  26      24.790  49.970  48.300  1.00  0.00           H
ATOM   2397  CA  VAL B  26      23.850  48.080  48.130  1.00  0.00           C
ATOM   2398  HA  VAL B  26      23.130  47.740  48.860  1.00  0.00           H
ATOM   2399  CB  VAL B  26      23.030  48.610  46.990  1.00  0.00           C
ATOM   2400  HB  VAL B  26      22.530  47.700  46.580  1.00  0.00           H
ATOM   2401  CG1 VAL B  26      21.870  49.440  47.580  1.00  0.00           C
ATOM   2402 HG11 VAL B  26      22.250  50.410  47.960  1.00  0.00           H
ATOM   2403 HG12 VAL B  26      21.000  49.630  46.920  1.00  0.00           H
ATOM   2404 HG13 VAL B  26      21.460  48.920  48.470  1.00  0.00           H
ATOM   2405  CG2 VAL B  26      23.900  49.390  45.960  1.00  0.00           C
ATOM   2406 HG21 VAL B  26      23.940  50.490  46.080  1.00  0.00           H
ATOM   2407 HG22 VAL B  26      24.910  48.940  45.920  1.00  0.00           H
ATOM   2408 HG23 VAL B  26      23.510  49.220  44.930  1.00  0.00           H
ATOM   2409  C   VAL B  26      24.810  46.910  47.790  1.00  0.00           C
ATOM   2410  O   VAL B  26      24.410  45.910  47.250  1.00  0.00           O
ATOM   2411  N   ALA B  27      26.120  46.920  48.140  1.00  0.00           N
ATOM   2412  HN  ALA B  27      26.400  47.760  48.610  1.00  0.00           H
ATOM   2413  CA  ALA B  27      27.090  45.800  47.870  1.00  0.00           C
ATOM   2414  HA  ALA B  27      26.590  45.000  47.350  1.00  0.00           H
ATOM   2415  CB  ALA B  27      28.200  46.220  46.830  1.00  0.00           C
ATOM   2416  HB1 ALA B  27      28.850  47.020  47.250  1.00  0.00           H
ATOM   2417  HB2 ALA B  27      28.850  45.340  46.670  1.00  0.00           H
ATOM   2418  HB3 ALA B  27      27.700  46.500  45.870  1.00  0.00           H
ATOM   2419  C   ALA B  27      27.660  45.270  49.190  1.00  0.00           C
ATOM   2420  O   ALA B  27      28.640  44.540  49.240  1.00  0.00           O
ATOM   2421  N   GLU B  28      26.990  45.620  50.260  1.00  0.00           N
ATOM   2422  HN  GLU B  28      26.070  46.000  50.180  1.00  0.00           H
ATOM   2423  CA  GLU B  28      27.470  45.430  51.600  1.00  0.00           C
ATOM   2424  HA  GLU B  28      27.960  44.470  51.620  1.00  0.00           H
ATOM   2425  CB  GLU B  28      28.330  46.510  52.270  1.00  0.00           C
ATOM   2426  HB1 GLU B  28      29.280  46.560  51.700  1.00  0.00           H
ATOM   2427  HB2 GLU B  28      28.570  46.290  53.330  1.00  0.00           H
ATOM   2428  CG  GLU B  28      27.640  47.920  52.220  1.00  0.00           C
ATOM   2429  HG1 GLU B  28      26.740  47.880  52.880  1.00  0.00           H
ATOM   2430  HG2 GLU B  28      27.300  48.270  51.220  1.00  0.00           H
ATOM   2431  CD  GLU B  28      28.540  49.040  52.730  1.00  0.00           C
ATOM   2432  OE1 GLU B  28      27.960  50.090  53.150  1.00  0.00           O
ATOM   2433  OE2 GLU B  28      29.770  49.060  52.550  1.00  0.00           O
ATOM   2434  C   GLU B  28      26.190  45.250  52.440  1.00  0.00           C
ATOM   2435  O   GLU B  28      25.110  45.550  51.960  1.00  0.00           O
ATOM   2436  N   ALA B  29      26.370  44.640  53.600  1.00  0.00           N
ATOM   2437  HN  ALA B  29      27.330  44.490  53.830  1.00  0.00           H
ATOM   2438  CA  ALA B  29      25.340  44.280  54.500  1.00  0.00           C
ATOM   2439  HA  ALA B  29      24.610  45.080  54.480  1.00  0.00           H
ATOM   2440  CB  ALA B  29      24.540  43.070  53.910  1.00  0.00           C
ATOM   2441  HB1 ALA B  29      23.790  42.650  54.610  1.00  0.00           H
ATOM   2442  HB2 ALA B  29      24.040  43.470  53.000  1.00  0.00           H
ATOM   2443  HB3 ALA B  29      25.290  42.290  53.650  1.00  0.00           H
ATOM   2444  C   ALA B  29      25.760  44.140  55.930  1.00  0.00           C
ATOM   2445  O   ALA B  29      26.910  44.040  56.170  1.00  0.00           O
ATOM   2446  N   ALA B  30      24.760  44.170  56.860  1.00  0.00           N
ATOM   2447  HN  ALA B  30      23.820  44.220  56.520  1.00  0.00           H
ATOM   2448  CA  ALA B  30      24.800  44.120  58.300  1.00  0.00           C
ATOM   2449  HA  ALA B  30      25.280  45.040  58.590  1.00  0.00           H
ATOM   2450  CB  ALA B  30      23.370  44.220  58.810  1.00  0.00           C
ATOM   2451  HB1 ALA B  30      22.670  43.500  58.340  1.00  0.00           H
ATOM   2452  HB2 ALA B  30      23.400  44.140  59.920  1.00  0.00           H
ATOM   2453  HB3 ALA B  30      22.870  45.190  58.570  1.00  0.00           H
ATOM   2454  C   ALA B  30      25.600  42.950  58.770  1.00  0.00           C
ATOM   2455  O   ALA B  30      25.220  41.840  58.570  1.00  0.00           O
ATOM   2456  N   GLY B  31      26.720  43.170  59.470  1.00  0.00           N
ATOM   2457  HN  GLY B  31      27.030  44.110  59.560  1.00  0.00           H
ATOM   2458  CA  GLY B  31      27.440  42.000  60.100  1.00  0.00           C
ATOM   2459  HA1 GLY B  31      28.250  42.400  60.700  1.00  0.00           H
ATOM   2460  HA2 GLY B  31      26.740  41.340  60.590  1.00  0.00           H
ATOM   2461  C   GLY B  31      28.140  41.160  59.040  1.00  0.00           C
ATOM   2462  O   GLY B  31      28.480  40.020  59.340  1.00  0.00           O
ATOM   2463  N   LYS B  32      28.470  41.760  57.840  1.00  0.00           N
ATOM   2464  HN  LYS B  32      28.230  42.720  57.760  1.00  0.00           H
ATOM   2465  CA  LYS B  32      29.110  41.160  56.710  1.00  0.00           C
ATOM   2466  HA  LYS B  32      29.250  40.110  56.920  1.00  0.00           H
ATOM   2467  CB  LYS B  32      28.260  41.120  55.360  1.00  0.00           C
ATOM   2468  HB1 LYS B  32      28.760  40.630  54.500  1.00  0.00           H
ATOM   2469  HB2 LYS B  32      28.090  42.200  55.130  1.00  0.00           H
ATOM   2470  CG  LYS B  32      26.830  40.520  55.490  1.00  0.00           C
ATOM   2471  HG1 LYS B  32      26.290  40.780  54.550  1.00  0.00           H
ATOM   2472  HG2 LYS B  32      26.250  40.960  56.330  1.00  0.00           H
ATOM   2473  CD  LYS B  32      26.760  38.970  55.560  1.00  0.00           C
ATOM   2474  HD1 LYS B  32      27.230  38.670  54.590  1.00  0.00           H
ATOM   2475  HD2 LYS B  32      27.500  38.580  56.300  1.00  0.00           H
ATOM   2476  CE  LYS B  32      25.340  38.370  55.630  1.00  0.00           C
ATOM   2477  HE1 LYS B  32      25.400  37.260  55.620  1.00  0.00           H
ATOM   2478  HE2 LYS B  32      24.740  38.790  54.790  1.00  0.00           H
ATOM   2479  NZ  LYS B  32      24.650  38.690  56.960  1.00  0.00           N
ATOM   2480  HZ1 LYS B  32      25.290  38.590  57.770  1.00  0.00           H
ATOM   2481  HZ2 LYS B  32      24.200  39.620  56.910  1.00  0.00           H
ATOM   2482  HZ3 LYS B  32      23.950  37.930  57.030  1.00  0.00           H
ATOM   2483  C   LYS B  32      30.470  41.820  56.370  1.00  0.00           C
ATOM   2484  O   LYS B  32      30.670  42.980  56.660  1.00  0.00           O
ATOM   2485  N   THR B  33      31.410  41.060  55.730  1.00  0.00           N
ATOM   2486  HN  THR B  33      31.310  40.100  55.460  1.00  0.00           H
ATOM   2487  CA  THR B  33      32.630  41.750  55.360  1.00  0.00           C
ATOM   2488  HA  THR B  33      32.320  42.690  54.920  1.00  0.00           H
ATOM   2489  CB  THR B  33      33.580  42.200  56.560  1.00  0.00           C
ATOM   2490  HB  THR B  33      32.970  42.670  57.360  1.00  0.00           H
ATOM   2491  OG1 THR B  33      34.530  43.190  56.090  1.00  0.00           O
ATOM   2492  HG1 THR B  33      35.030  43.400  56.880  1.00  0.00           H
ATOM   2493  CG2 THR B  33      34.290  40.950  57.080  1.00  0.00           C
ATOM   2494 HG21 THR B  33      33.510  40.200  57.350  1.00  0.00           H
ATOM   2495 HG22 THR B  33      35.000  40.660  56.280  1.00  0.00           H
ATOM   2496 HG23 THR B  33      34.920  41.190  57.960  1.00  0.00           H
ATOM   2497  C   THR B  33      33.310  40.980  54.230  1.00  0.00           C
ATOM   2498  O   THR B  33      33.020  39.850  53.960  1.00  0.00           O
ATOM   2499  N   LYS B  34      34.260  41.610  53.620  1.00  0.00           N
ATOM   2500  HN  LYS B  34      34.580  42.510  53.910  1.00  0.00           H
ATOM   2501  CA  LYS B  34      35.150  41.080  52.580  1.00  0.00           C
ATOM   2502  HA  LYS B  34      34.460  41.040  51.750  1.00  0.00           H
ATOM   2503  CB  LYS B  34      36.230  42.050  51.990  1.00  0.00           C
ATOM   2504  HB1 LYS B  34      35.660  42.850  51.470  1.00  0.00           H
ATOM   2505  HB2 LYS B  34      36.790  41.510  51.190  1.00  0.00           H
ATOM   2506  CG  LYS B  34      37.020  42.820  53.040  1.00  0.00           C
ATOM   2507  HG1 LYS B  34      36.370  43.120  53.880  1.00  0.00           H
ATOM   2508  HG2 LYS B  34      37.390  43.740  52.530  1.00  0.00           H
ATOM   2509  CD  LYS B  34      38.150  41.980  53.790  1.00  0.00           C
ATOM   2510  HD1 LYS B  34      38.490  42.510  54.700  1.00  0.00           H
ATOM   2511  HD2 LYS B  34      37.580  41.100  54.140  1.00  0.00           H
ATOM   2512  CE  LYS B  34      39.360  41.610  52.920  1.00  0.00           C
ATOM   2513  HE1 LYS B  34      39.020  41.170  51.950  1.00  0.00           H
ATOM   2514  HE2 LYS B  34      39.950  40.780  53.360  1.00  0.00           H
ATOM   2515  NZ  LYS B  34      40.220  42.720  52.630  1.00  0.00           N
ATOM   2516  HZ1 LYS B  34      39.900  43.410  51.910  1.00  0.00           H
ATOM   2517  HZ2 LYS B  34      40.430  43.260  53.490  1.00  0.00           H
ATOM   2518  HZ3 LYS B  34      41.030  42.340  52.100  1.00  0.00           H
ATOM   2519  C   LYS B  34      35.700  39.690  52.830  1.00  0.00           C
ATOM   2520  O   LYS B  34      36.000  39.260  53.960  1.00  0.00           O
ATOM   2521  N   GLU B  35      35.970  38.970  51.760  1.00  0.00           N
ATOM   2522  HN  GLU B  35      35.810  39.250  50.820  1.00  0.00           H
ATOM   2523  CA  GLU B  35      36.710  37.730  51.890  1.00  0.00           C
ATOM   2524  HA  GLU B  35      36.400  37.150  52.740  1.00  0.00           H
ATOM   2525  CB  GLU B  35      36.280  36.810  50.700  1.00  0.00           C
ATOM   2526  HB1 GLU B  35      35.190  36.640  50.800  1.00  0.00           H
ATOM   2527  HB2 GLU B  35      36.710  35.800  50.850  1.00  0.00           H
ATOM   2528  CG  GLU B  35      36.730  37.320  49.330  1.00  0.00           C
ATOM   2529  HG1 GLU B  35      37.780  37.100  49.040  1.00  0.00           H
ATOM   2530  HG2 GLU B  35      36.580  38.420  49.250  1.00  0.00           H
ATOM   2531  CD  GLU B  35      35.910  36.830  48.150  1.00  0.00           C
ATOM   2532  OE1 GLU B  35      35.120  37.660  47.610  1.00  0.00           O
ATOM   2533  OE2 GLU B  35      36.130  35.690  47.670  1.00  0.00           O
ATOM   2534  C   GLU B  35      38.190  37.950  51.960  1.00  0.00           C
ATOM   2535  O   GLU B  35      38.690  38.820  51.210  1.00  0.00           O
ATOM   2536  N   GLY B  36      38.860  37.230  52.860  1.00  0.00           N
ATOM   2537  HN  GLY B  36      38.450  36.480  53.390  1.00  0.00           H
ATOM   2538  CA  GLY B  36      40.250  37.340  52.920  1.00  0.00           C
ATOM   2539  HA1 GLY B  36      40.580  38.360  52.840  1.00  0.00           H
ATOM   2540  HA2 GLY B  36      40.710  36.850  53.770  1.00  0.00           H
ATOM   2541  C   GLY B  36      40.880  36.580  51.770  1.00  0.00           C
ATOM   2542  O   GLY B  36      40.310  36.010  50.860  1.00  0.00           O
ATOM   2543  N   VAL B  37      42.220  36.630  51.810  1.00  0.00           N
ATOM   2544  HN  VAL B  37      42.660  37.160  52.530  1.00  0.00           H
ATOM   2545  CA  VAL B  37      43.210  36.040  50.820  1.00  0.00           C
ATOM   2546  HA  VAL B  37      42.980  36.490  49.860  1.00  0.00           H
ATOM   2547  CB  VAL B  37      44.610  36.500  51.370  1.00  0.00           C
ATOM   2548  HB  VAL B  37      44.780  36.120  52.390  1.00  0.00           H
ATOM   2549  CG1 VAL B  37      45.660  36.070  50.320  1.00  0.00           C
ATOM   2550 HG11 VAL B  37      45.310  36.260  49.280  1.00  0.00           H
ATOM   2551 HG12 VAL B  37      46.530  36.730  50.510  1.00  0.00           H
ATOM   2552 HG13 VAL B  37      46.010  35.040  50.550  1.00  0.00           H
ATOM   2553  CG2 VAL B  37      44.720  37.960  51.510  1.00  0.00           C
ATOM   2554 HG21 VAL B  37      43.970  38.510  52.110  1.00  0.00           H
ATOM   2555 HG22 VAL B  37      45.720  38.260  51.870  1.00  0.00           H
ATOM   2556 HG23 VAL B  37      44.620  38.440  50.510  1.00  0.00           H
ATOM   2557  C   VAL B  37      43.140  34.550  50.590  1.00  0.00           C
ATOM   2558  O   VAL B  37      43.080  33.710  51.490  1.00  0.00           O
ATOM   2559  N   LEU B  38      43.120  34.140  49.360  1.00  0.00           N
ATOM   2560  HN  LEU B  38      43.130  34.820  48.630  1.00  0.00           H
ATOM   2561  CA  LEU B  38      42.950  32.730  48.940  1.00  0.00           C
ATOM   2562  HA  LEU B  38      42.210  32.290  49.600  1.00  0.00           H
ATOM   2563  CB  LEU B  38      42.770  32.550  47.440  1.00  0.00           C
ATOM   2564  HB1 LEU B  38      42.700  31.460  47.230  1.00  0.00           H
ATOM   2565  HB2 LEU B  38      43.520  33.050  46.790  1.00  0.00           H
ATOM   2566  CG  LEU B  38      41.330  32.930  46.950  1.00  0.00           C
ATOM   2567  HG  LEU B  38      41.180  33.970  47.330  1.00  0.00           H
ATOM   2568  CD1 LEU B  38      41.130  32.950  45.430  1.00  0.00           C
ATOM   2569 HD11 LEU B  38      40.150  33.430  45.220  1.00  0.00           H
ATOM   2570 HD12 LEU B  38      41.970  33.440  44.890  1.00  0.00           H
ATOM   2571 HD13 LEU B  38      41.150  31.870  45.190  1.00  0.00           H
ATOM   2572  CD2 LEU B  38      40.130  32.130  47.560  1.00  0.00           C
ATOM   2573 HD21 LEU B  38      40.030  31.220  46.930  1.00  0.00           H
ATOM   2574 HD22 LEU B  38      40.290  31.940  48.650  1.00  0.00           H
ATOM   2575 HD23 LEU B  38      39.220  32.760  47.450  1.00  0.00           H
ATOM   2576  C   LEU B  38      44.290  31.980  49.210  1.00  0.00           C
ATOM   2577  O   LEU B  38      45.430  32.450  48.940  1.00  0.00           O
ATOM   2578  N   TYR B  39      44.240  30.720  49.900  1.00  0.00           N
ATOM   2579  HN  TYR B  39      43.370  30.330  50.190  1.00  0.00           H
ATOM   2580  CA  TYR B  39      45.360  29.820  50.140  1.00  0.00           C
ATOM   2581  HA  TYR B  39      46.110  30.380  50.680  1.00  0.00           H
ATOM   2582  CB  TYR B  39      44.780  28.660  50.940  1.00  0.00           C
ATOM   2583  HB1 TYR B  39      44.020  28.040  50.410  1.00  0.00           H
ATOM   2584  HB2 TYR B  39      44.330  29.170  51.820  1.00  0.00           H
ATOM   2585  CG  TYR B  39      45.810  27.530  51.250  1.00  0.00           C
ATOM   2586  CD1 TYR B  39      45.490  26.210  50.960  1.00  0.00           C
ATOM   2587  HD1 TYR B  39      44.530  25.910  50.570  1.00  0.00           H
ATOM   2588  CE1 TYR B  39      46.430  25.130  51.340  1.00  0.00           C
ATOM   2589  HE1 TYR B  39      46.210  24.090  51.180  1.00  0.00           H
ATOM   2590  CZ  TYR B  39      47.600  25.560  51.990  1.00  0.00           C
ATOM   2591  OH  TYR B  39      48.480  24.620  52.390  1.00  0.00           O
ATOM   2592  HH  TYR B  39      48.130  23.770  52.100  1.00  0.00           H
ATOM   2593  CD2 TYR B  39      46.970  27.860  51.940  1.00  0.00           C
ATOM   2594  HD2 TYR B  39      47.230  28.880  52.170  1.00  0.00           H
ATOM   2595  CE2 TYR B  39      47.900  26.890  52.280  1.00  0.00           C
ATOM   2596  HE2 TYR B  39      48.880  27.180  52.600  1.00  0.00           H
ATOM   2597  C   TYR B  39      45.980  29.390  48.810  1.00  0.00           C
ATOM   2598  O   TYR B  39      45.260  29.140  47.830  1.00  0.00           O
ATOM   2599  N   VAL B  40      47.320  29.350  48.640  1.00  0.00           N
ATOM   2600  HN  VAL B  40      47.870  29.770  49.350  1.00  0.00           H
ATOM   2601  CA  VAL B  40      48.010  29.040  47.430  1.00  0.00           C
ATOM   2602  HA  VAL B  40      47.510  29.570  46.630  1.00  0.00           H
ATOM   2603  CB  VAL B  40      49.490  29.580  47.380  1.00  0.00           C
ATOM   2604  HB  VAL B  40      49.460  30.640  47.700  1.00  0.00           H
ATOM   2605  CG1 VAL B  40      50.320  28.790  48.450  1.00  0.00           C
ATOM   2606 HG11 VAL B  40      50.360  27.700  48.210  1.00  0.00           H
ATOM   2607 HG12 VAL B  40      51.350  29.200  48.470  1.00  0.00           H
ATOM   2608 HG13 VAL B  40      49.820  28.820  49.440  1.00  0.00           H
ATOM   2609  CG2 VAL B  40      50.090  29.410  45.980  1.00  0.00           C
ATOM   2610 HG21 VAL B  40      50.210  28.340  45.710  1.00  0.00           H
ATOM   2611 HG22 VAL B  40      49.380  29.850  45.250  1.00  0.00           H
ATOM   2612 HG23 VAL B  40      51.090  29.890  45.890  1.00  0.00           H
ATOM   2613  C   VAL B  40      47.990  27.590  47.150  1.00  0.00           C
ATOM   2614  O   VAL B  40      47.970  27.190  45.990  1.00  0.00           O
ATOM   2615  N   GLY B  41      47.910  26.690  48.230  1.00  0.00           N
ATOM   2616  HN  GLY B  41      47.980  27.080  49.140  1.00  0.00           H
ATOM   2617  CA  GLY B  41      48.020  25.280  47.960  1.00  0.00           C
ATOM   2618  HA1 GLY B  41      47.840  24.690  48.840  1.00  0.00           H
ATOM   2619  HA2 GLY B  41      47.290  25.090  47.180  1.00  0.00           H
ATOM   2620  C   GLY B  41      49.360  24.890  47.420  1.00  0.00           C
ATOM   2621  O   GLY B  41      50.390  25.460  47.820  1.00  0.00           O
ATOM   2622  N   SER B  42      49.220  23.840  46.540  1.00  0.00           N
ATOM   2623  HN  SER B  42      48.360  23.410  46.280  1.00  0.00           H
ATOM   2624  CA  SER B  42      50.360  23.170  45.980  1.00  0.00           C
ATOM   2625  HA  SER B  42      51.130  23.200  46.740  1.00  0.00           H
ATOM   2626  CB  SER B  42      50.250  21.630  45.690  1.00  0.00           C
ATOM   2627  HB1 SER B  42      50.020  21.010  46.580  1.00  0.00           H
ATOM   2628  HB2 SER B  42      51.310  21.330  45.570  1.00  0.00           H
ATOM   2629  OG  SER B  42      49.400  21.360  44.580  1.00  0.00           O
ATOM   2630  HG1 SER B  42      49.950  20.850  43.970  1.00  0.00           H
ATOM   2631  C   SER B  42      50.930  23.900  44.780  1.00  0.00           C
ATOM   2632  O   SER B  42      51.990  23.490  44.200  1.00  0.00           O
ATOM   2633  N   LYS B  43      50.250  24.980  44.360  1.00  0.00           N
ATOM   2634  HN  LYS B  43      49.440  25.270  44.850  1.00  0.00           H
ATOM   2635  CA  LYS B  43      50.590  25.860  43.270  1.00  0.00           C
ATOM   2636  HA  LYS B  43      50.420  25.290  42.370  1.00  0.00           H
ATOM   2637  CB  LYS B  43      49.480  26.930  43.090  1.00  0.00           C
ATOM   2638  HB1 LYS B  43      49.840  27.530  42.220  1.00  0.00           H
ATOM   2639  HB2 LYS B  43      49.440  27.580  43.990  1.00  0.00           H
ATOM   2640  CG  LYS B  43      48.110  26.300  42.780  1.00  0.00           C
ATOM   2641  HG1 LYS B  43      47.750  25.780  43.690  1.00  0.00           H
ATOM   2642  HG2 LYS B  43      48.250  25.440  42.090  1.00  0.00           H
ATOM   2643  CD  LYS B  43      47.180  27.390  42.290  1.00  0.00           C
ATOM   2644  HD1 LYS B  43      47.470  27.660  41.250  1.00  0.00           H
ATOM   2645  HD2 LYS B  43      46.130  27.060  42.140  1.00  0.00           H
ATOM   2646  CE  LYS B  43      47.140  28.650  43.170  1.00  0.00           C
ATOM   2647  HE1 LYS B  43      48.170  29.070  43.230  1.00  0.00           H
ATOM   2648  HE2 LYS B  43      46.700  28.440  44.170  1.00  0.00           H
ATOM   2649  NZ  LYS B  43      46.410  29.850  42.520  1.00  0.00           N
ATOM   2650  HZ1 LYS B  43      46.610  30.020  41.520  1.00  0.00           H
ATOM   2651  HZ2 LYS B  43      45.400  29.600  42.580  1.00  0.00           H
ATOM   2652  HZ3 LYS B  43      46.640  30.660  43.130  1.00  0.00           H
ATOM   2653  C   LYS B  43      52.010  26.420  43.300  1.00  0.00           C
ATOM   2654  O   LYS B  43      52.660  26.690  44.380  1.00  0.00           O
ATOM   2655  N   THR B  44      52.470  26.840  42.090  1.00  0.00           N
ATOM   2656  HN  THR B  44      51.840  26.540  41.370  1.00  0.00           H
ATOM   2657  CA  THR B  44      53.620  27.700  41.650  1.00  0.00           C
ATOM   2658  HA  THR B  44      54.540  27.140  41.720  1.00  0.00           H
ATOM   2659  CB  THR B  44      53.630  28.050  40.180  1.00  0.00           C
ATOM   2660  HB  THR B  44      52.680  28.570  39.950  1.00  0.00           H
ATOM   2661  OG1 THR B  44      53.810  26.890  39.450  1.00  0.00           O
ATOM   2662  HG1 THR B  44      52.970  26.410  39.470  1.00  0.00           H
ATOM   2663  CG2 THR B  44      54.850  28.850  39.870  1.00  0.00           C
ATOM   2664 HG21 THR B  44      55.140  28.870  38.800  1.00  0.00           H
ATOM   2665 HG22 THR B  44      54.620  29.880  40.230  1.00  0.00           H
ATOM   2666 HG23 THR B  44      55.730  28.480  40.420  1.00  0.00           H
ATOM   2667  C   THR B  44      53.610  28.920  42.460  1.00  0.00           C
ATOM   2668  O   THR B  44      52.570  29.590  42.600  1.00  0.00           O
ATOM   2669  N   LYS B  45      54.740  29.380  42.990  1.00  0.00           N
ATOM   2670  HN  LYS B  45      55.520  28.810  42.750  1.00  0.00           H
ATOM   2671  CA  LYS B  45      54.840  30.530  43.920  1.00  0.00           C
ATOM   2672  HA  LYS B  45      53.930  30.630  44.500  1.00  0.00           H
ATOM   2673  CB  LYS B  45      56.030  30.260  44.920  1.00  0.00           C
ATOM   2674  HB1 LYS B  45      56.120  30.950  45.780  1.00  0.00           H
ATOM   2675  HB2 LYS B  45      56.940  30.430  44.320  1.00  0.00           H
ATOM   2676  CG  LYS B  45      56.070  28.820  45.510  1.00  0.00           C
ATOM   2677  HG1 LYS B  45      56.220  28.110  44.670  1.00  0.00           H
ATOM   2678  HG2 LYS B  45      55.120  28.600  46.050  1.00  0.00           H
ATOM   2679  CD  LYS B  45      57.190  28.790  46.550  1.00  0.00           C
ATOM   2680  HD1 LYS B  45      57.960  29.530  46.280  1.00  0.00           H
ATOM   2681  HD2 LYS B  45      56.800  29.180  47.510  1.00  0.00           H
ATOM   2682  CE  LYS B  45      57.890  27.410  46.680  1.00  0.00           C
ATOM   2683  HE1 LYS B  45      58.590  27.520  47.530  1.00  0.00           H
ATOM   2684  HE2 LYS B  45      58.330  27.060  45.730  1.00  0.00           H
ATOM   2685  NZ  LYS B  45      56.990  26.310  46.970  1.00  0.00           N
ATOM   2686  HZ1 LYS B  45      57.490  25.400  46.930  1.00  0.00           H
ATOM   2687  HZ2 LYS B  45      56.380  26.490  47.790  1.00  0.00           H
ATOM   2688  HZ3 LYS B  45      56.330  26.150  46.180  1.00  0.00           H
ATOM   2689  C   LYS B  45      54.930  31.920  43.300  1.00  0.00           C
ATOM   2690  O   LYS B  45      55.390  32.100  42.180  1.00  0.00           O
ATOM   2691  N   GLU B  46      54.400  32.960  44.000  1.00  0.00           N
ATOM   2692  HN  GLU B  46      53.920  32.770  44.850  1.00  0.00           H
ATOM   2693  CA  GLU B  46      54.420  34.390  43.560  1.00  0.00           C
ATOM   2694  HA  GLU B  46      54.700  34.360  42.520  1.00  0.00           H
ATOM   2695  CB  GLU B  46      53.080  35.150  43.690  1.00  0.00           C
ATOM   2696  HB1 GLU B  46      53.220  36.220  43.420  1.00  0.00           H
ATOM   2697  HB2 GLU B  46      52.750  35.240  44.750  1.00  0.00           H
ATOM   2698  CG  GLU B  46      51.990  34.510  42.780  1.00  0.00           C
ATOM   2699  HG1 GLU B  46      51.470  33.660  43.280  1.00  0.00           H
ATOM   2700  HG2 GLU B  46      52.430  34.000  41.900  1.00  0.00           H
ATOM   2701  CD  GLU B  46      50.900  35.410  42.360  1.00  0.00           C
ATOM   2702  OE1 GLU B  46      50.630  35.520  41.150  1.00  0.00           O
ATOM   2703  OE2 GLU B  46      50.350  36.070  43.270  1.00  0.00           O
ATOM   2704  C   GLU B  46      55.630  35.110  44.270  1.00  0.00           C
ATOM   2705  O   GLU B  46      56.070  36.230  43.960  1.00  0.00           O
ATOM   2706  N   GLY B  47      56.230  34.400  45.280  1.00  0.00           N
ATOM   2707  HN  GLY B  47      55.930  33.460  45.400  1.00  0.00           H
ATOM   2708  CA  GLY B  47      57.280  34.790  46.190  1.00  0.00           C
ATOM   2709  HA1 GLY B  47      57.890  33.910  46.360  1.00  0.00           H
ATOM   2710  HA2 GLY B  47      57.760  35.610  45.680  1.00  0.00           H
ATOM   2711  C   GLY B  47      56.750  35.300  47.470  1.00  0.00           C
ATOM   2712  O   GLY B  47      55.570  35.370  47.660  1.00  0.00           O
ATOM   2713  N   VAL B  48      57.680  35.690  48.410  1.00  0.00           N
ATOM   2714  HN  VAL B  48      58.660  35.620  48.220  1.00  0.00           H
ATOM   2715  CA  VAL B  48      57.350  36.210  49.690  1.00  0.00           C
ATOM   2716  HA  VAL B  48      56.890  35.390  50.230  1.00  0.00           H
ATOM   2717  CB  VAL B  48      58.590  36.710  50.410  1.00  0.00           C
ATOM   2718  HB  VAL B  48      58.320  37.240  51.350  1.00  0.00           H
ATOM   2719  CG1 VAL B  48      59.510  35.510  50.670  1.00  0.00           C
ATOM   2720 HG11 VAL B  48      58.940  34.700  51.180  1.00  0.00           H
ATOM   2721 HG12 VAL B  48      60.000  35.190  49.730  1.00  0.00           H
ATOM   2722 HG13 VAL B  48      60.260  35.810  51.440  1.00  0.00           H
ATOM   2723  CG2 VAL B  48      59.310  37.730  49.460  1.00  0.00           C
ATOM   2724 HG21 VAL B  48      58.820  38.720  49.400  1.00  0.00           H
ATOM   2725 HG22 VAL B  48      60.330  37.880  49.880  1.00  0.00           H
ATOM   2726 HG23 VAL B  48      59.350  37.370  48.420  1.00  0.00           H
ATOM   2727  C   VAL B  48      56.310  37.340  49.720  1.00  0.00           C
ATOM   2728  O   VAL B  48      56.330  38.260  48.850  1.00  0.00           O
ATOM   2729  N   VAL B  49      55.430  37.330  50.760  1.00  0.00           N
ATOM   2730  HN  VAL B  49      55.490  36.620  51.450  1.00  0.00           H
ATOM   2731  CA  VAL B  49      54.220  38.180  50.790  1.00  0.00           C
ATOM   2732  HA  VAL B  49      53.990  38.410  49.770  1.00  0.00           H
ATOM   2733  CB  VAL B  49      53.000  37.530  51.430  1.00  0.00           C
ATOM   2734  HB  VAL B  49      53.110  37.270  52.500  1.00  0.00           H
ATOM   2735  CG1 VAL B  49      51.810  38.490  51.280  1.00  0.00           C
ATOM   2736 HG11 VAL B  49      51.570  38.690  50.220  1.00  0.00           H
ATOM   2737 HG12 VAL B  49      51.000  37.930  51.800  1.00  0.00           H
ATOM   2738 HG13 VAL B  49      51.800  39.460  51.810  1.00  0.00           H
ATOM   2739  CG2 VAL B  49      52.740  36.190  50.690  1.00  0.00           C
ATOM   2740 HG21 VAL B  49      51.820  35.620  50.890  1.00  0.00           H
ATOM   2741 HG22 VAL B  49      52.820  36.350  49.600  1.00  0.00           H
ATOM   2742 HG23 VAL B  49      53.620  35.530  50.870  1.00  0.00           H
ATOM   2743  C   VAL B  49      54.610  39.540  51.360  1.00  0.00           C
ATOM   2744  O   VAL B  49      55.100  39.540  52.510  1.00  0.00           O
ATOM   2745  N   HIS B  50      54.400  40.630  50.600  1.00  0.00           N
ATOM   2746  HN  HIS B  50      54.000  40.530  49.690  1.00  0.00           H
ATOM   2747  CA  HIS B  50      54.920  41.980  50.860  1.00  0.00           C
ATOM   2748  HA  HIS B  50      54.290  42.700  50.360  1.00  0.00           H
ATOM   2749  CB  HIS B  50      54.800  42.470  52.380  1.00  0.00           C
ATOM   2750  HB1 HIS B  50      55.050  43.550  52.360  1.00  0.00           H
ATOM   2751  HB2 HIS B  50      55.560  41.910  52.980  1.00  0.00           H
ATOM   2752  ND1 HIS B  50      52.470  43.300  53.020  1.00  0.00           N
ATOM   2753  CG  HIS B  50      53.420  42.260  53.020  1.00  0.00           C
ATOM   2754  CE1 HIS B  50      51.430  42.780  53.660  1.00  0.00           C
ATOM   2755  HE1 HIS B  50      50.440  43.240  53.710  1.00  0.00           H
ATOM   2756  NE2 HIS B  50      51.650  41.560  54.190  1.00  0.00           N
ATOM   2757  HE2 HIS B  50      51.060  40.870  54.600  1.00  0.00           H
ATOM   2758  CD2 HIS B  50      52.890  41.170  53.770  1.00  0.00           C
ATOM   2759  HD2 HIS B  50      53.190  40.160  54.060  1.00  0.00           H
ATOM   2760  C   HIS B  50      56.320  42.150  50.420  1.00  0.00           C
ATOM   2761  O   HIS B  50      56.970  43.130  50.740  1.00  0.00           O
ATOM   2762  N   GLY B  51      56.910  41.220  49.580  1.00  0.00           N
ATOM   2763  HN  GLY B  51      56.350  40.450  49.280  1.00  0.00           H
ATOM   2764  CA  GLY B  51      58.260  41.280  49.060  1.00  0.00           C
ATOM   2765  HA1 GLY B  51      58.500  40.430  48.440  1.00  0.00           H
ATOM   2766  HA2 GLY B  51      58.270  42.200  48.500  1.00  0.00           H
ATOM   2767  C   GLY B  51      59.440  41.470  49.950  1.00  0.00           C
ATOM   2768  O   GLY B  51      59.460  41.230  51.180  1.00  0.00           O
ATOM   2769  N   VAL B  52      60.590  41.780  49.300  1.00  0.00           N
ATOM   2770  HN  VAL B  52      60.400  42.000  48.350  1.00  0.00           H
ATOM   2771  CA  VAL B  52      61.930  41.900  49.870  1.00  0.00           C
ATOM   2772  HA  VAL B  52      62.170  40.970  50.360  1.00  0.00           H
ATOM   2773  CB  VAL B  52      63.010  42.130  48.820  1.00  0.00           C
ATOM   2774  HB  VAL B  52      62.710  42.970  48.160  1.00  0.00           H
ATOM   2775  CG1 VAL B  52      64.410  42.450  49.300  1.00  0.00           C
ATOM   2776 HG11 VAL B  52      64.390  43.330  49.990  1.00  0.00           H
ATOM   2777 HG12 VAL B  52      64.800  41.540  49.790  1.00  0.00           H
ATOM   2778 HG13 VAL B  52      65.010  42.770  48.420  1.00  0.00           H
ATOM   2779  CG2 VAL B  52      63.140  40.890  47.960  1.00  0.00           C
ATOM   2780 HG21 VAL B  52      62.180  40.460  47.610  1.00  0.00           H
ATOM   2781 HG22 VAL B  52      63.650  41.250  47.040  1.00  0.00           H
ATOM   2782 HG23 VAL B  52      63.730  40.130  48.520  1.00  0.00           H
ATOM   2783  C   VAL B  52      61.870  43.090  50.830  1.00  0.00           C
ATOM   2784  O   VAL B  52      61.330  44.150  50.470  1.00  0.00           O
ATOM   2785  N   ALA B  53      62.370  42.990  52.020  1.00  0.00           N
ATOM   2786  HN  ALA B  53      62.920  42.200  52.280  1.00  0.00           H
ATOM   2787  CA  ALA B  53      62.280  44.000  53.010  1.00  0.00           C
ATOM   2788  HA  ALA B  53      61.740  44.880  52.680  1.00  0.00           H
ATOM   2789  CB  ALA B  53      61.610  43.450  54.370  1.00  0.00           C
ATOM   2790  HB1 ALA B  53      62.370  42.750  54.770  1.00  0.00           H
ATOM   2791  HB2 ALA B  53      61.320  44.330  54.990  1.00  0.00           H
ATOM   2792  HB3 ALA B  53      60.640  42.970  54.150  1.00  0.00           H
ATOM   2793  C   ALA B  53      63.660  44.480  53.230  1.00  0.00           C
ATOM   2794  O   ALA B  53      64.600  43.760  52.960  1.00  0.00           O
ATOM   2795  N   THR B  54      63.770  45.760  53.600  1.00  0.00           N
ATOM   2796  HN  THR B  54      62.950  46.220  53.920  1.00  0.00           H
ATOM   2797  CA  THR B  54      65.040  46.490  53.730  1.00  0.00           C
ATOM   2798  HA  THR B  54      65.460  46.590  52.730  1.00  0.00           H
ATOM   2799  CB  THR B  54      64.660  47.940  53.970  1.00  0.00           C
ATOM   2800  HB  THR B  54      65.570  48.520  54.250  1.00  0.00           H
ATOM   2801  OG1 THR B  54      63.600  48.020  54.900  1.00  0.00           O
ATOM   2802  HG1 THR B  54      63.980  47.810  55.750  1.00  0.00           H
ATOM   2803  CG2 THR B  54      64.150  48.580  52.660  1.00  0.00           C
ATOM   2804 HG21 THR B  54      63.380  49.380  52.810  1.00  0.00           H
ATOM   2805 HG22 THR B  54      65.070  48.890  52.120  1.00  0.00           H
ATOM   2806 HG23 THR B  54      63.620  47.820  52.040  1.00  0.00           H
ATOM   2807  C   THR B  54      66.090  45.740  54.620  1.00  0.00           C
ATOM   2808  O   THR B  54      65.830  44.840  55.460  1.00  0.00           O
ATOM   2809  N   VAL B  55      67.360  46.000  54.400  1.00  0.00           N
ATOM   2810  HN  VAL B  55      67.570  46.550  53.600  1.00  0.00           H
ATOM   2811  CA  VAL B  55      68.390  45.590  55.320  1.00  0.00           C
ATOM   2812  HA  VAL B  55      68.090  44.680  55.840  1.00  0.00           H
ATOM   2813  CB  VAL B  55      69.740  45.230  54.630  1.00  0.00           C
ATOM   2814  HB  VAL B  55      70.070  46.100  54.030  1.00  0.00           H
ATOM   2815  CG1 VAL B  55      70.840  44.750  55.610  1.00  0.00           C
ATOM   2816 HG11 VAL B  55      71.620  44.420  54.890  1.00  0.00           H
ATOM   2817 HG12 VAL B  55      71.200  45.510  56.340  1.00  0.00           H
ATOM   2818 HG13 VAL B  55      70.590  43.810  56.150  1.00  0.00           H
ATOM   2819  CG2 VAL B  55      69.500  44.100  53.690  1.00  0.00           C
ATOM   2820 HG21 VAL B  55      70.410  43.850  53.110  1.00  0.00           H
ATOM   2821 HG22 VAL B  55      69.290  43.130  54.180  1.00  0.00           H
ATOM   2822 HG23 VAL B  55      68.620  44.270  53.020  1.00  0.00           H
ATOM   2823  C   VAL B  55      68.730  46.600  56.400  1.00  0.00           C
ATOM   2824  O   VAL B  55      69.270  47.670  56.140  1.00  0.00           O
ATOM   2825  N   ALA B  56      68.240  46.270  57.630  1.00  0.00           N
ATOM   2826  HN  ALA B  56      67.670  45.460  57.700  1.00  0.00           H
ATOM   2827  CA  ALA B  56      68.450  46.930  58.900  1.00  0.00           C
ATOM   2828  HA  ALA B  56      68.430  48.010  58.810  1.00  0.00           H
ATOM   2829  CB  ALA B  56      67.400  46.340  59.830  1.00  0.00           C
ATOM   2830  HB1 ALA B  56      67.380  46.670  60.890  1.00  0.00           H
ATOM   2831  HB2 ALA B  56      66.420  46.470  59.320  1.00  0.00           H
ATOM   2832  HB3 ALA B  56      67.490  45.230  59.880  1.00  0.00           H
ATOM   2833  C   ALA B  56      69.730  46.610  59.670  1.00  0.00           C
ATOM   2834  O   ALA B  56      70.150  47.420  60.500  1.00  0.00           O
ATOM   2835  N   GLU B  57      70.330  45.490  59.410  1.00  0.00           N
ATOM   2836  HN  GLU B  57      69.960  44.900  58.700  1.00  0.00           H
ATOM   2837  CA  GLU B  57      71.610  45.050  60.040  1.00  0.00           C
ATOM   2838  HA  GLU B  57      71.540  45.380  61.070  1.00  0.00           H
ATOM   2839  CB  GLU B  57      71.700  43.480  60.060  1.00  0.00           C
ATOM   2840  HB1 GLU B  57      72.690  43.250  60.500  1.00  0.00           H
ATOM   2841  HB2 GLU B  57      71.670  43.000  59.070  1.00  0.00           H
ATOM   2842  CG  GLU B  57      70.820  42.940  61.180  1.00  0.00           C
ATOM   2843  HG1 GLU B  57      69.750  42.970  60.890  1.00  0.00           H
ATOM   2844  HG2 GLU B  57      70.790  43.580  62.090  1.00  0.00           H
ATOM   2845  CD  GLU B  57      71.200  41.540  61.500  1.00  0.00           C
ATOM   2846  OE1 GLU B  57      72.270  41.330  62.150  1.00  0.00           O
ATOM   2847  OE2 GLU B  57      70.440  40.630  61.100  1.00  0.00           O
ATOM   2848  C   GLU B  57      72.870  45.740  59.470  1.00  0.00           C
ATOM   2849  O   GLU B  57      73.050  45.740  58.270  1.00  0.00           O
ATOM   2850  N   LYS B  58      73.740  46.270  60.340  1.00  0.00           N
ATOM   2851  HN  LYS B  58      73.700  46.210  61.340  1.00  0.00           H
ATOM   2852  CA  LYS B  58      75.050  46.720  59.830  1.00  0.00           C
ATOM   2853  HA  LYS B  58      75.520  47.030  60.750  1.00  0.00           H
ATOM   2854  CB  LYS B  58      75.980  45.550  59.350  1.00  0.00           C
ATOM   2855  HB1 LYS B  58      76.970  45.950  59.070  1.00  0.00           H
ATOM   2856  HB2 LYS B  58      75.580  44.860  58.580  1.00  0.00           H
ATOM   2857  CG  LYS B  58      76.240  44.630  60.590  1.00  0.00           C
ATOM   2858  HG1 LYS B  58      75.370  43.950  60.700  1.00  0.00           H
ATOM   2859  HG2 LYS B  58      76.430  45.190  61.530  1.00  0.00           H
ATOM   2860  CD  LYS B  58      77.550  43.780  60.480  1.00  0.00           C
ATOM   2861  HD1 LYS B  58      77.430  43.160  59.570  1.00  0.00           H
ATOM   2862  HD2 LYS B  58      78.400  44.470  60.260  1.00  0.00           H
ATOM   2863  CE  LYS B  58      77.840  43.010  61.760  1.00  0.00           C
ATOM   2864  HE1 LYS B  58      78.750  42.390  61.600  1.00  0.00           H
ATOM   2865  HE2 LYS B  58      77.050  42.250  61.950  1.00  0.00           H
ATOM   2866  NZ  LYS B  58      78.100  43.820  62.910  1.00  0.00           N
ATOM   2867  HZ1 LYS B  58      78.950  44.410  62.750  1.00  0.00           H
ATOM   2868  HZ2 LYS B  58      77.390  44.540  63.170  1.00  0.00           H
ATOM   2869  HZ3 LYS B  58      78.150  43.250  63.780  1.00  0.00           H
ATOM   2870  C   LYS B  58      75.100  47.930  58.970  1.00  0.00           C
ATOM   2871  O   LYS B  58      76.070  48.180  58.240  1.00  0.00           O
ATOM   2872  N   THR B  59      74.130  48.810  59.070  1.00  0.00           N
ATOM   2873  HN  THR B  59      73.410  48.610  59.730  1.00  0.00           H
ATOM   2874  CA  THR B  59      74.090  49.930  58.140  1.00  0.00           C
ATOM   2875  HA  THR B  59      75.050  50.410  57.990  1.00  0.00           H
ATOM   2876  CB  THR B  59      73.640  49.490  56.760  1.00  0.00           C
ATOM   2877  HB  THR B  59      74.280  48.700  56.330  1.00  0.00           H
ATOM   2878  OG1 THR B  59      73.430  50.600  55.810  1.00  0.00           O
ATOM   2879  HG1 THR B  59      74.340  50.900  55.700  1.00  0.00           H
ATOM   2880  CG2 THR B  59      72.250  48.900  56.900  1.00  0.00           C
ATOM   2881 HG21 THR B  59      72.250  48.040  57.600  1.00  0.00           H
ATOM   2882 HG22 THR B  59      71.480  49.630  57.240  1.00  0.00           H
ATOM   2883 HG23 THR B  59      71.930  48.500  55.920  1.00  0.00           H
ATOM   2884  C   THR B  59      73.380  51.110  58.700  1.00  0.00           C
ATOM   2885  O   THR B  59      72.420  51.040  59.420  1.00  0.00           O
ATOM   2886  N   LYS B  60      73.830  52.350  58.300  1.00  0.00           N
ATOM   2887  HN  LYS B  60      74.530  52.420  57.600  1.00  0.00           H
ATOM   2888  CA  LYS B  60      73.120  53.610  58.660  1.00  0.00           C
ATOM   2889  HA  LYS B  60      72.300  53.470  59.350  1.00  0.00           H
ATOM   2890  CB  LYS B  60      74.200  54.640  59.250  1.00  0.00           C
ATOM   2891  HB1 LYS B  60      73.700  55.590  59.540  1.00  0.00           H
ATOM   2892  HB2 LYS B  60      74.930  54.970  58.480  1.00  0.00           H
ATOM   2893  CG  LYS B  60      75.020  53.940  60.310  1.00  0.00           C
ATOM   2894  HG1 LYS B  60      75.370  52.890  60.170  1.00  0.00           H
ATOM   2895  HG2 LYS B  60      74.460  53.930  61.270  1.00  0.00           H
ATOM   2896  CD  LYS B  60      76.360  54.800  60.670  1.00  0.00           C
ATOM   2897  HD1 LYS B  60      77.000  54.670  59.770  1.00  0.00           H
ATOM   2898  HD2 LYS B  60      75.950  55.820  60.830  1.00  0.00           H
ATOM   2899  CE  LYS B  60      77.210  54.300  61.820  1.00  0.00           C
ATOM   2900  HE1 LYS B  60      77.380  53.200  61.850  1.00  0.00           H
ATOM   2901  HE2 LYS B  60      76.730  54.460  62.810  1.00  0.00           H
ATOM   2902  NZ  LYS B  60      78.420  55.100  61.950  1.00  0.00           N
ATOM   2903  HZ1 LYS B  60      78.990  54.750  62.740  1.00  0.00           H
ATOM   2904  HZ2 LYS B  60      79.060  54.890  61.160  1.00  0.00           H
ATOM   2905  HZ3 LYS B  60      78.280  56.130  61.960  1.00  0.00           H
ATOM   2906  C   LYS B  60      72.470  54.210  57.420  1.00  0.00           C
ATOM   2907  O   LYS B  60      73.160  54.340  56.360  1.00  0.00           O
ATOM   2908  N   GLU B  61      71.220  54.600  57.510  1.00  0.00           N
ATOM   2909  HN  GLU B  61      70.860  54.560  58.440  1.00  0.00           H
ATOM   2910  CA  GLU B  61      70.390  55.100  56.330  1.00  0.00           C
ATOM   2911  HA  GLU B  61      70.490  54.360  55.550  1.00  0.00           H
ATOM   2912  CB  GLU B  61      68.930  55.470  56.800  1.00  0.00           C
ATOM   2913  HB1 GLU B  61      68.290  56.050  56.090  1.00  0.00           H
ATOM   2914  HB2 GLU B  61      69.050  56.060  57.730  1.00  0.00           H
ATOM   2915  CG  GLU B  61      68.120  54.270  57.300  1.00  0.00           C
ATOM   2916  HG1 GLU B  61      68.770  53.810  58.070  1.00  0.00           H
ATOM   2917  HG2 GLU B  61      68.140  53.570  56.430  1.00  0.00           H
ATOM   2918  CD  GLU B  61      66.720  54.740  57.550  1.00  0.00           C
ATOM   2919  OE1 GLU B  61      66.260  54.560  58.740  1.00  0.00           O
ATOM   2920  OE2 GLU B  61      66.020  55.240  56.640  1.00  0.00           O
ATOM   2921  C   GLU B  61      70.910  56.340  55.670  1.00  0.00           C
ATOM   2922  O   GLU B  61      71.390  57.220  56.320  1.00  0.00           O
ATOM   2923  N   GLN B  62      70.770  56.410  54.300  1.00  0.00           N
ATOM   2924  HN  GLN B  62      70.240  55.690  53.860  1.00  0.00           H
ATOM   2925  CA  GLN B  62      71.300  57.470  53.410  1.00  0.00           C
ATOM   2926  HA  GLN B  62      72.140  57.890  53.940  1.00  0.00           H
ATOM   2927  CB  GLN B  62      71.650  56.910  51.990  1.00  0.00           C
ATOM   2928  HB1 GLN B  62      71.610  57.750  51.270  1.00  0.00           H
ATOM   2929  HB2 GLN B  62      70.800  56.240  51.750  1.00  0.00           H
ATOM   2930  CG  GLN B  62      73.040  56.240  51.810  1.00  0.00           C
ATOM   2931  HG1 GLN B  62      73.720  57.070  51.500  1.00  0.00           H
ATOM   2932  HG2 GLN B  62      72.900  55.540  50.960  1.00  0.00           H
ATOM   2933  CD  GLN B  62      73.680  55.500  52.980  1.00  0.00           C
ATOM   2934  OE1 GLN B  62      74.810  55.840  53.410  1.00  0.00           O
ATOM   2935  NE2 GLN B  62      72.920  54.520  53.530  1.00  0.00           N
ATOM   2936 HE21 GLN B  62      73.210  54.220  54.440  1.00  0.00           H
ATOM   2937 HE22 GLN B  62      72.040  54.210  53.170  1.00  0.00           H
ATOM   2938  C   GLN B  62      70.280  58.550  53.180  1.00  0.00           C
ATOM   2939  O   GLN B  62      69.100  58.250  52.900  1.00  0.00           O
ATOM   2940  N   VAL B  63      70.710  59.810  53.110  1.00  0.00           N
ATOM   2941  HN  VAL B  63      71.680  60.030  53.110  1.00  0.00           H
ATOM   2942  CA  VAL B  63      69.760  60.910  52.870  1.00  0.00           C
ATOM   2943  HA  VAL B  63      68.730  60.600  52.750  1.00  0.00           H
ATOM   2944  CB  VAL B  63      69.870  61.960  53.940  1.00  0.00           C
ATOM   2945  HB  VAL B  63      70.910  62.330  54.060  1.00  0.00           H
ATOM   2946  CG1 VAL B  63      69.070  63.200  53.720  1.00  0.00           C
ATOM   2947 HG11 VAL B  63      68.780  63.600  54.720  1.00  0.00           H
ATOM   2948 HG12 VAL B  63      69.640  63.870  53.050  1.00  0.00           H
ATOM   2949 HG13 VAL B  63      68.110  63.140  53.160  1.00  0.00           H
ATOM   2950  CG2 VAL B  63      69.310  61.380  55.260  1.00  0.00           C
ATOM   2951 HG21 VAL B  63      68.200  61.470  55.350  1.00  0.00           H
ATOM   2952 HG22 VAL B  63      69.580  60.310  55.370  1.00  0.00           H
ATOM   2953 HG23 VAL B  63      69.790  61.910  56.110  1.00  0.00           H
ATOM   2954  C   VAL B  63      70.130  61.590  51.510  1.00  0.00           C
ATOM   2955  O   VAL B  63      71.200  62.200  51.270  1.00  0.00           O
ATOM   2956  N   THR B  64      69.120  61.670  50.650  1.00  0.00           N
ATOM   2957  HN  THR B  64      68.220  61.320  50.870  1.00  0.00           H
ATOM   2958  CA  THR B  64      69.350  62.250  49.320  1.00  0.00           C
ATOM   2959  HA  THR B  64      70.410  62.410  49.140  1.00  0.00           H
ATOM   2960  CB  THR B  64      68.780  61.320  48.240  1.00  0.00           C
ATOM   2961  HB  THR B  64      68.890  61.760  47.230  1.00  0.00           H
ATOM   2962  OG1 THR B  64      67.460  60.950  48.430  1.00  0.00           O
ATOM   2963  HG1 THR B  64      67.290  60.130  47.950  1.00  0.00           H
ATOM   2964  CG2 THR B  64      69.640  60.050  48.290  1.00  0.00           C
ATOM   2965 HG21 THR B  64      69.420  59.420  49.180  1.00  0.00           H
ATOM   2966 HG22 THR B  64      69.420  59.520  47.340  1.00  0.00           H
ATOM   2967 HG23 THR B  64      70.740  60.200  48.230  1.00  0.00           H
ATOM   2968  C   THR B  64      68.800  63.630  49.140  1.00  0.00           C
ATOM   2969  O   THR B  64      68.950  64.300  48.140  1.00  0.00           O
ATOM   2970  N   ASN B  65      68.060  64.130  50.120  1.00  0.00           N
ATOM   2971  HN  ASN B  65      67.900  63.580  50.940  1.00  0.00           H
ATOM   2972  CA  ASN B  65      67.200  65.340  50.120  1.00  0.00           C
ATOM   2973  HA  ASN B  65      66.350  65.270  49.460  1.00  0.00           H
ATOM   2974  CB  ASN B  65      66.460  65.570  51.430  1.00  0.00           C
ATOM   2975  HB1 ASN B  65      65.810  66.470  51.370  1.00  0.00           H
ATOM   2976  HB2 ASN B  65      67.220  65.730  52.220  1.00  0.00           H
ATOM   2977  CG  ASN B  65      65.540  64.370  51.780  1.00  0.00           C
ATOM   2978  OD1 ASN B  65      65.060  63.640  50.880  1.00  0.00           O
ATOM   2979  ND2 ASN B  65      65.440  64.080  53.100  1.00  0.00           N
ATOM   2980 HD21 ASN B  65      65.950  64.680  53.710  1.00  0.00           H
ATOM   2981 HD22 ASN B  65      64.790  63.400  53.440  1.00  0.00           H
ATOM   2982  C   ASN B  65      67.900  66.610  49.560  1.00  0.00           C
ATOM   2983  O   ASN B  65      68.990  66.890  50.010  1.00  0.00           O
ATOM   2984  N   VAL B  66      67.370  67.380  48.610  1.00  0.00           N
ATOM   2985  HN  VAL B  66      66.440  67.220  48.290  1.00  0.00           H
ATOM   2986  CA  VAL B  66      68.010  68.610  48.150  1.00  0.00           C
ATOM   2987  HA  VAL B  66      69.020  68.310  47.940  1.00  0.00           H
ATOM   2988  CB  VAL B  66      67.410  69.240  46.820  1.00  0.00           C
ATOM   2989  HB  VAL B  66      66.420  69.710  47.000  1.00  0.00           H
ATOM   2990  CG1 VAL B  66      68.350  70.210  46.120  1.00  0.00           C
ATOM   2991 HG11 VAL B  66      67.940  70.470  45.120  1.00  0.00           H
ATOM   2992 HG12 VAL B  66      68.410  71.050  46.840  1.00  0.00           H
ATOM   2993 HG13 VAL B  66      69.350  69.770  45.910  1.00  0.00           H
ATOM   2994  CG2 VAL B  66      67.080  68.060  45.850  1.00  0.00           C
ATOM   2995 HG21 VAL B  66      66.790  68.510  44.880  1.00  0.00           H
ATOM   2996 HG22 VAL B  66      68.050  67.550  45.690  1.00  0.00           H
ATOM   2997 HG23 VAL B  66      66.260  67.420  46.240  1.00  0.00           H
ATOM   2998  C   VAL B  66      68.030  69.630  49.270  1.00  0.00           C
ATOM   2999  O   VAL B  66      67.160  69.800  50.100  1.00  0.00           O
ATOM   3000  N   GLY B  67      69.230  70.340  49.300  1.00  0.00           N
ATOM   3001  HN  GLY B  67      69.940  70.040  48.680  1.00  0.00           H
ATOM   3002  CA  GLY B  67      69.450  71.540  50.100  1.00  0.00           C
ATOM   3003  HA1 GLY B  67      69.950  72.260  49.470  1.00  0.00           H
ATOM   3004  HA2 GLY B  67      68.500  71.790  50.530  1.00  0.00           H
ATOM   3005  C   GLY B  67      70.390  71.350  51.280  1.00  0.00           C
ATOM   3006  O   GLY B  67      70.450  72.190  52.180  1.00  0.00           O
ATOM   3007  N   GLY B  68      71.160  70.190  51.270  1.00  0.00           N
ATOM   3008  HN  GLY B  68      70.940  69.460  50.620  1.00  0.00           H
ATOM   3009  CA  GLY B  68      72.130  69.790  52.280  1.00  0.00           C
ATOM   3010  HA1 GLY B  68      71.850  70.310  53.180  1.00  0.00           H
ATOM   3011  HA2 GLY B  68      72.030  68.720  52.370  1.00  0.00           H
ATOM   3012  C   GLY B  68      73.620  70.170  52.090  1.00  0.00           C
ATOM   3013  O   GLY B  68      74.020  70.840  51.160  1.00  0.00           O
ATOM   3014  N   ALA B  69      74.480  69.660  53.000  1.00  0.00           N
ATOM   3015  HN  ALA B  69      74.170  69.250  53.850  1.00  0.00           H
ATOM   3016  CA  ALA B  69      75.880  69.910  52.990  1.00  0.00           C
ATOM   3017  HA  ALA B  69      76.210  69.820  51.970  1.00  0.00           H
ATOM   3018  CB  ALA B  69      76.350  71.270  53.650  1.00  0.00           C
ATOM   3019  HB1 ALA B  69      77.440  71.380  53.510  1.00  0.00           H
ATOM   3020  HB2 ALA B  69      75.840  72.050  53.030  1.00  0.00           H
ATOM   3021  HB3 ALA B  69      76.010  71.400  54.700  1.00  0.00           H
ATOM   3022  C   ALA B  69      76.430  68.860  53.920  1.00  0.00           C
ATOM   3023  O   ALA B  69      75.710  68.180  54.640  1.00  0.00           O
ATOM   3024  N   VAL B  70      77.740  68.580  53.840  1.00  0.00           N
ATOM   3025  HN  VAL B  70      78.260  68.940  53.060  1.00  0.00           H
ATOM   3026  CA  VAL B  70      78.390  67.710  54.680  1.00  0.00           C
ATOM   3027  HA  VAL B  70      78.010  66.710  54.570  1.00  0.00           H
ATOM   3028  CB  VAL B  70      79.810  67.600  54.170  1.00  0.00           C
ATOM   3029  HB  VAL B  70      80.330  68.580  54.040  1.00  0.00           H
ATOM   3030  CG1 VAL B  70      80.710  66.900  55.250  1.00  0.00           C
ATOM   3031 HG11 VAL B  70      81.100  67.590  56.030  1.00  0.00           H
ATOM   3032 HG12 VAL B  70      80.250  66.010  55.720  1.00  0.00           H
ATOM   3033 HG13 VAL B  70      81.650  66.460  54.850  1.00  0.00           H
ATOM   3034  CG2 VAL B  70      79.740  66.760  52.920  1.00  0.00           C
ATOM   3035 HG21 VAL B  70      79.250  65.770  53.000  1.00  0.00           H
ATOM   3036 HG22 VAL B  70      79.290  67.360  52.100  1.00  0.00           H
ATOM   3037 HG23 VAL B  70      80.820  66.670  52.660  1.00  0.00           H
ATOM   3038  C   VAL B  70      78.250  68.040  56.190  1.00  0.00           C
ATOM   3039  O   VAL B  70      78.480  69.180  56.540  1.00  0.00           O
ATOM   3040  N   VAL B  71      77.840  67.030  57.040  1.00  0.00           N
ATOM   3041  HN  VAL B  71      77.640  66.150  56.610  1.00  0.00           H
ATOM   3042  CA  VAL B  71      77.460  67.130  58.460  1.00  0.00           C
ATOM   3043  HA  VAL B  71      76.560  67.730  58.490  1.00  0.00           H
ATOM   3044  CB  VAL B  71      77.110  65.810  59.110  1.00  0.00           C
ATOM   3045  HB  VAL B  71      77.990  65.130  59.080  1.00  0.00           H
ATOM   3046  CG1 VAL B  71      76.840  65.960  60.630  1.00  0.00           C
ATOM   3047 HG11 VAL B  71      76.340  66.930  60.860  1.00  0.00           H
ATOM   3048 HG12 VAL B  71      76.340  65.120  61.150  1.00  0.00           H
ATOM   3049 HG13 VAL B  71      77.830  65.980  61.120  1.00  0.00           H
ATOM   3050  CG2 VAL B  71      75.920  65.110  58.350  1.00  0.00           C
ATOM   3051 HG21 VAL B  71      76.120  65.120  57.260  1.00  0.00           H
ATOM   3052 HG22 VAL B  71      75.870  64.030  58.600  1.00  0.00           H
ATOM   3053 HG23 VAL B  71      74.920  65.530  58.550  1.00  0.00           H
ATOM   3054  C   VAL B  71      78.420  67.950  59.290  1.00  0.00           C
ATOM   3055  O   VAL B  71      79.620  67.630  59.340  1.00  0.00           O
ATOM   3056  N   THR B  72      77.930  68.960  60.060  1.00  0.00           N
ATOM   3057  HN  THR B  72      77.010  69.320  59.930  1.00  0.00           H
ATOM   3058  CA  THR B  72      78.700  69.580  61.160  1.00  0.00           C
ATOM   3059  HA  THR B  72      79.740  69.400  60.940  1.00  0.00           H
ATOM   3060  CB  THR B  72      78.620  71.080  61.200  1.00  0.00           C
ATOM   3061  HB  THR B  72      78.770  71.520  60.190  1.00  0.00           H
ATOM   3062  OG1 THR B  72      79.590  71.510  62.130  1.00  0.00           O
ATOM   3063  HG1 THR B  72      80.040  72.240  61.680  1.00  0.00           H
ATOM   3064  CG2 THR B  72      77.240  71.610  61.710  1.00  0.00           C
ATOM   3065 HG21 THR B  72      76.500  71.130  61.030  1.00  0.00           H
ATOM   3066 HG22 THR B  72      77.040  71.460  62.790  1.00  0.00           H
ATOM   3067 HG23 THR B  72      77.210  72.720  61.580  1.00  0.00           H
ATOM   3068  C   THR B  72      78.450  68.830  62.570  1.00  0.00           C
ATOM   3069  O   THR B  72      77.310  68.410  62.880  1.00  0.00           O
ATOM   3070  N   GLY B  73      79.540  68.650  63.390  1.00  0.00           N
ATOM   3071  HN  GLY B  73      80.320  69.160  63.050  1.00  0.00           H
ATOM   3072  CA  GLY B  73      79.470  67.780  64.620  1.00  0.00           C
ATOM   3073  HA1 GLY B  73      79.270  66.760  64.320  1.00  0.00           H
ATOM   3074  HA2 GLY B  73      80.440  67.830  65.090  1.00  0.00           H
ATOM   3075  C   GLY B  73      78.480  68.280  65.640  1.00  0.00           C
ATOM   3076  O   GLY B  73      77.860  67.410  66.290  1.00  0.00           O
ATOM   3077  N   VAL B  74      78.260  69.620  65.780  1.00  0.00           N
ATOM   3078  HN  VAL B  74      78.820  70.180  65.170  1.00  0.00           H
ATOM   3079  CA  VAL B  74      77.260  70.230  66.610  1.00  0.00           C
ATOM   3080  HA  VAL B  74      77.510  69.910  67.610  1.00  0.00           H
ATOM   3081  CB  VAL B  74      77.520  71.710  66.590  1.00  0.00           C
ATOM   3082  HB  VAL B  74      78.550  71.860  66.970  1.00  0.00           H
ATOM   3083  CG1 VAL B  74      77.540  72.510  65.250  1.00  0.00           C
ATOM   3084 HG11 VAL B  74      78.230  72.060  64.500  1.00  0.00           H
ATOM   3085 HG12 VAL B  74      76.530  72.320  64.820  1.00  0.00           H
ATOM   3086 HG13 VAL B  74      77.700  73.600  65.380  1.00  0.00           H
ATOM   3087  CG2 VAL B  74      76.510  72.370  67.590  1.00  0.00           C
ATOM   3088 HG21 VAL B  74      75.420  72.280  67.360  1.00  0.00           H
ATOM   3089 HG22 VAL B  74      76.680  72.020  68.630  1.00  0.00           H
ATOM   3090 HG23 VAL B  74      76.580  73.470  67.670  1.00  0.00           H
ATOM   3091  C   VAL B  74      75.800  69.810  66.340  1.00  0.00           C
ATOM   3092  O   VAL B  74      74.970  69.540  67.200  1.00  0.00           O
ATOM   3093  N   THR B  75      75.380  69.770  65.040  1.00  0.00           N
ATOM   3094  HN  THR B  75      76.170  69.830  64.430  1.00  0.00           H
ATOM   3095  CA  THR B  75      74.120  69.310  64.510  1.00  0.00           C
ATOM   3096  HA  THR B  75      73.340  69.880  64.990  1.00  0.00           H
ATOM   3097  CB  THR B  75      73.920  69.560  62.980  1.00  0.00           C
ATOM   3098  HB  THR B  75      74.720  69.090  62.370  1.00  0.00           H
ATOM   3099  OG1 THR B  75      74.110  70.940  62.670  1.00  0.00           O
ATOM   3100  HG1 THR B  75      73.980  71.000  61.720  1.00  0.00           H
ATOM   3101  CG2 THR B  75      72.430  69.290  62.600  1.00  0.00           C
ATOM   3102 HG21 THR B  75      71.700  69.870  63.210  1.00  0.00           H
ATOM   3103 HG22 THR B  75      72.290  69.680  61.570  1.00  0.00           H
ATOM   3104 HG23 THR B  75      72.180  68.230  62.810  1.00  0.00           H
ATOM   3105  C   THR B  75      73.870  67.790  64.770  1.00  0.00           C
ATOM   3106  O   THR B  75      72.890  67.300  65.270  1.00  0.00           O
ATOM   3107  N   ALA B  76      74.850  66.990  64.450  1.00  0.00           N
ATOM   3108  HN  ALA B  76      75.610  67.310  63.890  1.00  0.00           H
ATOM   3109  CA  ALA B  76      74.960  65.560  64.780  1.00  0.00           C
ATOM   3110  HA  ALA B  76      74.230  64.970  64.240  1.00  0.00           H
ATOM   3111  CB  ALA B  76      76.330  65.170  64.220  1.00  0.00           C
ATOM   3112  HB1 ALA B  76      76.300  64.090  63.970  1.00  0.00           H
ATOM   3113  HB2 ALA B  76      76.550  65.600  63.220  1.00  0.00           H
ATOM   3114  HB3 ALA B  76      77.290  65.320  64.770  1.00  0.00           H
ATOM   3115  C   ALA B  76      74.860  65.150  66.230  1.00  0.00           C
ATOM   3116  O   ALA B  76      74.110  64.250  66.510  1.00  0.00           O
ATOM   3117  N   VAL B  77      75.540  65.890  67.160  1.00  0.00           N
ATOM   3118  HN  VAL B  77      76.190  66.630  67.020  1.00  0.00           H
ATOM   3119  CA  VAL B  77      75.190  65.820  68.570  1.00  0.00           C
ATOM   3120  HA  VAL B  77      75.210  64.770  68.840  1.00  0.00           H
ATOM   3121  CB  VAL B  77      76.130  66.620  69.400  1.00  0.00           C
ATOM   3122  HB  VAL B  77      76.080  67.660  69.010  1.00  0.00           H
ATOM   3123  CG1 VAL B  77      75.740  66.720  70.930  1.00  0.00           C
ATOM   3124 HG11 VAL B  77      74.770  67.250  71.000  1.00  0.00           H
ATOM   3125 HG12 VAL B  77      75.520  65.700  71.310  1.00  0.00           H
ATOM   3126 HG13 VAL B  77      76.540  67.320  71.420  1.00  0.00           H
ATOM   3127  CG2 VAL B  77      77.550  66.040  69.270  1.00  0.00           C
ATOM   3128 HG21 VAL B  77      77.750  65.910  68.190  1.00  0.00           H
ATOM   3129 HG22 VAL B  77      78.310  66.800  69.560  1.00  0.00           H
ATOM   3130 HG23 VAL B  77      77.810  65.100  69.800  1.00  0.00           H
ATOM   3131  C   VAL B  77      73.740  66.170  68.920  1.00  0.00           C
ATOM   3132  O   VAL B  77      73.080  65.450  69.640  1.00  0.00           O
ATOM   3133  N   ALA B  78      73.160  67.280  68.390  1.00  0.00           N
ATOM   3134  HN  ALA B  78      73.600  67.840  67.690  1.00  0.00           H
ATOM   3135  CA  ALA B  78      71.820  67.690  68.570  1.00  0.00           C
ATOM   3136  HA  ALA B  78      71.650  67.850  69.630  1.00  0.00           H
ATOM   3137  CB  ALA B  78      71.790  69.070  67.780  1.00  0.00           C
ATOM   3138  HB1 ALA B  78      72.560  69.710  68.270  1.00  0.00           H
ATOM   3139  HB2 ALA B  78      71.980  68.970  66.690  1.00  0.00           H
ATOM   3140  HB3 ALA B  78      70.790  69.560  67.850  1.00  0.00           H
ATOM   3141  C   ALA B  78      70.760  66.740  68.080  1.00  0.00           C
ATOM   3142  O   ALA B  78      69.650  66.660  68.670  1.00  0.00           O
ATOM   3143  N   GLN B  79      70.940  66.110  66.890  1.00  0.00           N
ATOM   3144  HN  GLN B  79      71.810  66.240  66.420  1.00  0.00           H
ATOM   3145  CA  GLN B  79      69.870  65.390  66.240  1.00  0.00           C
ATOM   3146  HA  GLN B  79      68.980  65.570  66.820  1.00  0.00           H
ATOM   3147  CB  GLN B  79      69.530  66.080  64.880  1.00  0.00           C
ATOM   3148  HB1 GLN B  79      68.960  65.390  64.220  1.00  0.00           H
ATOM   3149  HB2 GLN B  79      70.510  66.170  64.360  1.00  0.00           H
ATOM   3150  CG  GLN B  79      68.800  67.430  64.900  1.00  0.00           C
ATOM   3151  HG1 GLN B  79      69.290  68.130  65.620  1.00  0.00           H
ATOM   3152  HG2 GLN B  79      67.870  67.190  65.450  1.00  0.00           H
ATOM   3153  CD  GLN B  79      68.500  68.050  63.520  1.00  0.00           C
ATOM   3154  OE1 GLN B  79      68.820  67.470  62.490  1.00  0.00           O
ATOM   3155  NE2 GLN B  79      68.020  69.280  63.420  1.00  0.00           N
ATOM   3156 HE21 GLN B  79      67.700  69.740  64.250  1.00  0.00           H
ATOM   3157 HE22 GLN B  79      68.040  69.860  62.600  1.00  0.00           H
ATOM   3158  C   GLN B  79      70.120  63.930  66.190  1.00  0.00           C
ATOM   3159  O   GLN B  79      71.100  63.420  65.610  1.00  0.00           O
ATOM   3160  N   LYS B  80      69.240  63.060  66.770  1.00  0.00           N
ATOM   3161  HN  LYS B  80      68.470  63.430  67.270  1.00  0.00           H
ATOM   3162  CA  LYS B  80      69.360  61.600  66.680  1.00  0.00           C
ATOM   3163  HA  LYS B  80      70.370  61.370  66.990  1.00  0.00           H
ATOM   3164  CB  LYS B  80      68.390  60.950  67.670  1.00  0.00           C
ATOM   3165  HB1 LYS B  80      67.320  61.010  67.380  1.00  0.00           H
ATOM   3166  HB2 LYS B  80      68.410  61.440  68.660  1.00  0.00           H
ATOM   3167  CG  LYS B  80      68.570  59.400  67.710  1.00  0.00           C
ATOM   3168  HG1 LYS B  80      68.360  58.860  66.760  1.00  0.00           H
ATOM   3169  HG2 LYS B  80      67.760  59.110  68.410  1.00  0.00           H
ATOM   3170  CD  LYS B  80      70.000  58.980  68.230  1.00  0.00           C
ATOM   3171  HD1 LYS B  80      70.060  57.900  68.500  1.00  0.00           H
ATOM   3172  HD2 LYS B  80      70.780  59.110  67.440  1.00  0.00           H
ATOM   3173  CE  LYS B  80      70.370  59.770  69.520  1.00  0.00           C
ATOM   3174  HE1 LYS B  80      69.540  59.860  70.250  1.00  0.00           H
ATOM   3175  HE2 LYS B  80      70.570  60.800  69.140  1.00  0.00           H
ATOM   3176  NZ  LYS B  80      71.570  59.190  70.070  1.00  0.00           N
ATOM   3177  HZ1 LYS B  80      71.920  59.650  70.930  1.00  0.00           H
ATOM   3178  HZ2 LYS B  80      71.320  58.200  70.270  1.00  0.00           H
ATOM   3179  HZ3 LYS B  80      72.360  59.120  69.390  1.00  0.00           H
ATOM   3180  C   LYS B  80      69.170  61.100  65.300  1.00  0.00           C
ATOM   3181  O   LYS B  80      69.820  60.160  64.760  1.00  0.00           O
ATOM   3182  N   THR B  81      68.210  61.690  64.530  1.00  0.00           N
ATOM   3183  HN  THR B  81      67.520  62.360  64.820  1.00  0.00           H
ATOM   3184  CA  THR B  81      67.980  61.420  63.110  1.00  0.00           C
ATOM   3185  HA  THR B  81      67.970  60.350  62.990  1.00  0.00           H
ATOM   3186  CB  THR B  81      66.720  62.130  62.560  1.00  0.00           C
ATOM   3187  HB  THR B  81      66.780  62.160  61.450  1.00  0.00           H
ATOM   3188  OG1 THR B  81      66.740  63.530  62.930  1.00  0.00           O
ATOM   3189  HG1 THR B  81      65.990  63.960  62.530  1.00  0.00           H
ATOM   3190  CG2 THR B  81      65.440  61.370  63.010  1.00  0.00           C
ATOM   3191 HG21 THR B  81      65.330  61.380  64.120  1.00  0.00           H
ATOM   3192 HG22 THR B  81      64.510  61.900  62.710  1.00  0.00           H
ATOM   3193 HG23 THR B  81      65.550  60.360  62.550  1.00  0.00           H
ATOM   3194  C   THR B  81      69.210  61.710  62.240  1.00  0.00           C
ATOM   3195  O   THR B  81      69.460  61.050  61.230  1.00  0.00           O
ATOM   3196  N   VAL B  82      69.940  62.760  62.550  1.00  0.00           N
ATOM   3197  HN  VAL B  82      69.630  63.320  63.320  1.00  0.00           H
ATOM   3198  CA  VAL B  82      71.250  62.980  61.870  1.00  0.00           C
ATOM   3199  HA  VAL B  82      71.130  62.900  60.800  1.00  0.00           H
ATOM   3200  CB  VAL B  82      71.710  64.490  62.080  1.00  0.00           C
ATOM   3201  HB  VAL B  82      71.720  64.570  63.190  1.00  0.00           H
ATOM   3202  CG1 VAL B  82      73.110  64.800  61.470  1.00  0.00           C
ATOM   3203 HG11 VAL B  82      73.240  64.470  60.420  1.00  0.00           H
ATOM   3204 HG12 VAL B  82      73.250  65.900  61.570  1.00  0.00           H
ATOM   3205 HG13 VAL B  82      73.930  64.340  62.060  1.00  0.00           H
ATOM   3206  CG2 VAL B  82      70.650  65.450  61.490  1.00  0.00           C
ATOM   3207 HG21 VAL B  82      70.490  65.380  60.390  1.00  0.00           H
ATOM   3208 HG22 VAL B  82      69.630  65.230  61.890  1.00  0.00           H
ATOM   3209 HG23 VAL B  82      70.930  66.490  61.780  1.00  0.00           H
ATOM   3210  C   VAL B  82      72.450  61.990  62.150  1.00  0.00           C
ATOM   3211  O   VAL B  82      73.230  61.530  61.310  1.00  0.00           O
ATOM   3212  N   GLU B  83      72.520  61.630  63.410  1.00  0.00           N
ATOM   3213  HN  GLU B  83      71.970  62.080  64.110  1.00  0.00           H
ATOM   3214  CA  GLU B  83      73.450  60.730  63.910  1.00  0.00           C
ATOM   3215  HA  GLU B  83      74.430  61.080  63.620  1.00  0.00           H
ATOM   3216  CB  GLU B  83      73.410  60.790  65.410  1.00  0.00           C
ATOM   3217  HB1 GLU B  83      72.380  60.850  65.830  1.00  0.00           H
ATOM   3218  HB2 GLU B  83      73.820  61.780  65.700  1.00  0.00           H
ATOM   3219  CG  GLU B  83      74.070  59.630  66.180  1.00  0.00           C
ATOM   3220  HG1 GLU B  83      75.060  59.420  65.730  1.00  0.00           H
ATOM   3221  HG2 GLU B  83      73.370  58.770  66.150  1.00  0.00           H
ATOM   3222  CD  GLU B  83      74.260  59.870  67.680  1.00  0.00           C
ATOM   3223  OE1 GLU B  83      75.030  60.780  68.070  1.00  0.00           O
ATOM   3224  OE2 GLU B  83      73.750  58.960  68.410  1.00  0.00           O
ATOM   3225  C   GLU B  83      73.260  59.280  63.460  1.00  0.00           C
ATOM   3226  O   GLU B  83      74.210  58.570  63.240  1.00  0.00           O
ATOM   3227  N   GLY B  84      71.980  58.890  63.230  1.00  0.00           N
ATOM   3228  HN  GLY B  84      71.220  59.500  63.440  1.00  0.00           H
ATOM   3229  CA  GLY B  84      71.550  57.630  62.770  1.00  0.00           C
ATOM   3230  HA1 GLY B  84      72.090  56.870  63.320  1.00  0.00           H
ATOM   3231  HA2 GLY B  84      70.480  57.660  62.900  1.00  0.00           H
ATOM   3232  C   GLY B  84      71.650  57.410  61.330  1.00  0.00           C
ATOM   3233  O   GLY B  84      71.470  56.290  60.770  1.00  0.00           O
ATOM   3234  N   ALA B  85      71.860  58.510  60.580  1.00  0.00           N
ATOM   3235  HN  ALA B  85      72.090  59.350  61.080  1.00  0.00           H
ATOM   3236  CA  ALA B  85      71.970  58.640  59.140  1.00  0.00           C
ATOM   3237  HA  ALA B  85      71.400  57.840  58.680  1.00  0.00           H
ATOM   3238  CB  ALA B  85      71.370  60.000  58.520  1.00  0.00           C
ATOM   3239  HB1 ALA B  85      71.600  60.100  57.430  1.00  0.00           H
ATOM   3240  HB2 ALA B  85      70.300  60.000  58.810  1.00  0.00           H
ATOM   3241  HB3 ALA B  85      71.950  60.740  59.110  1.00  0.00           H
ATOM   3242  C   ALA B  85      73.480  58.410  58.770  1.00  0.00           C
ATOM   3243  O   ALA B  85      74.440  58.700  59.410  1.00  0.00           O
ATOM   3244  N   GLY B  86      73.760  57.830  57.570  1.00  0.00           N
ATOM   3245  HN  GLY B  86      72.920  57.580  57.100  1.00  0.00           H
ATOM   3246  CA  GLY B  86      74.980  57.510  56.870  1.00  0.00           C
ATOM   3247  HA1 GLY B  86      75.700  57.500  57.670  1.00  0.00           H
ATOM   3248  HA2 GLY B  86      74.910  56.570  56.330  1.00  0.00           H
ATOM   3249  C   GLY B  86      75.490  58.570  55.930  1.00  0.00           C
ATOM   3250  O   GLY B  86      75.620  59.750  56.270  1.00  0.00           O
ATOM   3251  N   SER B  87      75.760  58.210  54.640  1.00  0.00           N
ATOM   3252  HN  SER B  87      75.410  57.340  54.290  1.00  0.00           H
ATOM   3253  CA  SER B  87      76.060  59.150  53.600  1.00  0.00           C
ATOM   3254  HA  SER B  87      76.860  59.780  53.960  1.00  0.00           H
ATOM   3255  CB  SER B  87      76.420  58.440  52.280  1.00  0.00           C
ATOM   3256  HB1 SER B  87      75.580  57.880  51.830  1.00  0.00           H
ATOM   3257  HB2 SER B  87      77.390  57.900  52.390  1.00  0.00           H
ATOM   3258  OG  SER B  87      76.710  59.410  51.210  1.00  0.00           O
ATOM   3259  HG1 SER B  87      77.360  58.970  50.660  1.00  0.00           H
ATOM   3260  C   SER B  87      74.880  60.150  53.320  1.00  0.00           C
ATOM   3261  O   SER B  87      73.750  59.760  53.150  1.00  0.00           O
ATOM   3262  N   ILE B  88      75.220  61.440  53.150  1.00  0.00           N
ATOM   3263  HN  ILE B  88      76.180  61.700  53.150  1.00  0.00           H
ATOM   3264  CA  ILE B  88      74.320  62.540  52.930  1.00  0.00           C
ATOM   3265  HA  ILE B  88      73.320  62.120  52.880  1.00  0.00           H
ATOM   3266  CB  ILE B  88      74.470  63.720  53.920  1.00  0.00           C
ATOM   3267  HB  ILE B  88      75.410  64.290  53.740  1.00  0.00           H
ATOM   3268  CG2 ILE B  88      73.170  64.570  53.820  1.00  0.00           C
ATOM   3269 HG21 ILE B  88      73.280  65.290  52.990  1.00  0.00           H
ATOM   3270 HG22 ILE B  88      72.260  63.950  53.640  1.00  0.00           H
ATOM   3271 HG23 ILE B  88      73.100  65.220  54.720  1.00  0.00           H
ATOM   3272  CG1 ILE B  88      74.560  63.210  55.410  1.00  0.00           C
ATOM   3273 HG11 ILE B  88      74.760  64.140  55.990  1.00  0.00           H
ATOM   3274 HG12 ILE B  88      75.390  62.480  55.560  1.00  0.00           H
ATOM   3275  CD  ILE B  88      73.340  62.450  55.930  1.00  0.00           C
ATOM   3276  HD1 ILE B  88      73.470  62.130  56.980  1.00  0.00           H
ATOM   3277  HD2 ILE B  88      72.420  63.080  55.970  1.00  0.00           H
ATOM   3278  HD3 ILE B  88      73.190  61.480  55.410  1.00  0.00           H
ATOM   3279  C   ILE B  88      74.660  63.140  51.540  1.00  0.00           C
ATOM   3280  O   ILE B  88      75.810  63.440  51.220  1.00  0.00           O
ATOM   3281  N   ALA B  89      73.680  63.310  50.600  1.00  0.00           N
ATOM   3282  HN  ALA B  89      72.760  62.960  50.730  1.00  0.00           H
ATOM   3283  CA  ALA B  89      73.890  63.990  49.300  1.00  0.00           C
ATOM   3284  HA  ALA B  89      74.840  63.660  48.920  1.00  0.00           H
ATOM   3285  CB  ALA B  89      72.780  63.750  48.310  1.00  0.00           C
ATOM   3286  HB1 ALA B  89      72.640  62.660  48.170  1.00  0.00           H
ATOM   3287  HB2 ALA B  89      71.840  64.220  48.690  1.00  0.00           H
ATOM   3288  HB3 ALA B  89      72.930  64.220  47.320  1.00  0.00           H
ATOM   3289  C   ALA B  89      74.030  65.510  49.460  1.00  0.00           C
ATOM   3290  O   ALA B  89      73.170  66.080  50.210  1.00  0.00           O
ATOM   3291  N   ALA B  90      75.030  66.220  48.940  1.00  0.00           N
ATOM   3292  HN  ALA B  90      75.760  65.780  48.420  1.00  0.00           H
ATOM   3293  CA  ALA B  90      75.160  67.690  49.110  1.00  0.00           C
ATOM   3294  HA  ALA B  90      74.660  68.080  49.980  1.00  0.00           H
ATOM   3295  CB  ALA B  90      76.630  67.970  49.350  1.00  0.00           C
ATOM   3296  HB1 ALA B  90      77.230  67.480  48.560  1.00  0.00           H
ATOM   3297  HB2 ALA B  90      76.840  69.060  49.250  1.00  0.00           H
ATOM   3298  HB3 ALA B  90      76.910  67.800  50.410  1.00  0.00           H
ATOM   3299  C   ALA B  90      74.730  68.490  47.980  1.00  0.00           C
ATOM   3300  O   ALA B  90      74.900  68.100  46.830  1.00  0.00           O
ATOM   3301  N   ALA B  91      74.010  69.590  48.290  1.00  0.00           N
ATOM   3302  HN  ALA B  91      73.920  69.850  49.250  1.00  0.00           H
ATOM   3303  CA  ALA B  91      73.440  70.590  47.400  1.00  0.00           C
ATOM   3304  HA  ALA B  91      73.320  70.150  46.420  1.00  0.00           H
ATOM   3305  CB  ALA B  91      72.040  71.040  47.790  1.00  0.00           C
ATOM   3306  HB1 ALA B  91      71.290  70.220  47.670  1.00  0.00           H
ATOM   3307  HB2 ALA B  91      72.100  71.490  48.810  1.00  0.00           H
ATOM   3308  HB3 ALA B  91      71.740  71.930  47.200  1.00  0.00           H
ATOM   3309  C   ALA B  91      74.460  71.700  47.250  1.00  0.00           C
ATOM   3310  O   ALA B  91      74.170  72.670  46.580  1.00  0.00           O
ATOM   3311  N   THR B  92      75.680  71.650  47.900  1.00  0.00           N
ATOM   3312  HN  THR B  92      75.910  70.870  48.470  1.00  0.00           H
ATOM   3313  CA  THR B  92      76.710  72.680  47.900  1.00  0.00           C
ATOM   3314  HA  THR B  92      76.910  72.950  46.880  1.00  0.00           H
ATOM   3315  CB  THR B  92      76.260  73.850  48.790  1.00  0.00           C
ATOM   3316  HB  THR B  92      75.250  74.130  48.420  1.00  0.00           H
ATOM   3317  OG1 THR B  92      76.980  75.050  48.550  1.00  0.00           O
ATOM   3318  HG1 THR B  92      76.920  75.220  47.610  1.00  0.00           H
ATOM   3319  CG2 THR B  92      76.250  73.460  50.280  1.00  0.00           C
ATOM   3320 HG21 THR B  92      75.800  74.330  50.810  1.00  0.00           H
ATOM   3321 HG22 THR B  92      75.660  72.580  50.590  1.00  0.00           H
ATOM   3322 HG23 THR B  92      77.300  73.410  50.630  1.00  0.00           H
ATOM   3323  C   THR B  92      78.050  72.070  48.290  1.00  0.00           C
ATOM   3324  O   THR B  92      78.140  71.000  48.940  1.00  0.00           O
ATOM   3325  N   GLY B  93      79.160  72.640  47.710  1.00  0.00           N
ATOM   3326  HN  GLY B  93      79.100  73.450  47.140  1.00  0.00           H
ATOM   3327  CA  GLY B  93      80.540  72.250  47.830  1.00  0.00           C
ATOM   3328  HA1 GLY B  93      80.670  71.230  47.510  1.00  0.00           H
ATOM   3329  HA2 GLY B  93      81.150  72.950  47.280  1.00  0.00           H
ATOM   3330  C   GLY B  93      81.070  72.340  49.170  1.00  0.00           C
ATOM   3331  O   GLY B  93      80.380  72.830  50.100  1.00  0.00           O
ATOM   3332  N   PHE B  94      82.300  71.810  49.460  1.00  0.00           N
ATOM   3333  HN  PHE B  94      82.850  71.540  48.670  1.00  0.00           H
ATOM   3334  CA  PHE B  94      82.880  71.640  50.800  1.00  0.00           C
ATOM   3335  HA  PHE B  94      82.140  71.830  51.570  1.00  0.00           H
ATOM   3336  CB  PHE B  94      83.340  70.130  51.080  1.00  0.00           C
ATOM   3337  HB1 PHE B  94      84.210  69.880  50.430  1.00  0.00           H
ATOM   3338  HB2 PHE B  94      82.490  69.430  50.990  1.00  0.00           H
ATOM   3339  CG  PHE B  94      83.940  69.860  52.420  1.00  0.00           C
ATOM   3340  CD1 PHE B  94      85.300  69.750  52.630  1.00  0.00           C
ATOM   3341  HD1 PHE B  94      85.990  70.040  51.850  1.00  0.00           H
ATOM   3342  CE1 PHE B  94      85.730  69.340  53.880  1.00  0.00           C
ATOM   3343  HE1 PHE B  94      86.800  69.310  53.990  1.00  0.00           H
ATOM   3344  CZ  PHE B  94      84.910  69.050  54.930  1.00  0.00           C
ATOM   3345  HZ  PHE B  94      85.330  68.590  55.810  1.00  0.00           H
ATOM   3346  CD2 PHE B  94      83.030  69.690  53.550  1.00  0.00           C
ATOM   3347  HD2 PHE B  94      82.000  69.650  53.220  1.00  0.00           H
ATOM   3348  CE2 PHE B  94      83.500  69.200  54.770  1.00  0.00           C
ATOM   3349  HE2 PHE B  94      82.840  68.820  55.540  1.00  0.00           H
ATOM   3350  C   PHE B  94      84.030  72.510  51.050  1.00  0.00           C
ATOM   3351  O   PHE B  94      85.060  72.380  50.390  1.00  0.00           O
ATOM   3352  N   VAL B  95      83.870  73.490  51.960  1.00  0.00           N
ATOM   3353  HN  VAL B  95      83.020  73.520  52.480  1.00  0.00           H
ATOM   3354  CA  VAL B  95      84.860  74.490  52.200  1.00  0.00           C
ATOM   3355  HA  VAL B  95      85.790  74.270  51.710  1.00  0.00           H
ATOM   3356  CB  VAL B  95      84.460  75.850  51.750  1.00  0.00           C
ATOM   3357  HB  VAL B  95      85.220  76.650  51.890  1.00  0.00           H
ATOM   3358  CG1 VAL B  95      84.380  75.860  50.170  1.00  0.00           C
ATOM   3359 HG11 VAL B  95      83.510  75.290  49.760  1.00  0.00           H
ATOM   3360 HG12 VAL B  95      84.460  76.900  49.800  1.00  0.00           H
ATOM   3361 HG13 VAL B  95      85.350  75.440  49.830  1.00  0.00           H
ATOM   3362  CG2 VAL B  95      83.120  76.440  52.350  1.00  0.00           C
ATOM   3363 HG21 VAL B  95      83.030  76.410  53.450  1.00  0.00           H
ATOM   3364 HG22 VAL B  95      82.940  77.490  52.030  1.00  0.00           H
ATOM   3365 HG23 VAL B  95      82.320  75.710  52.080  1.00  0.00           H
ATOM   3366  C   VAL B  95      85.200  74.560  53.680  1.00  0.00           C
ATOM   3367  O   VAL B  95      84.290  74.440  54.480  1.00  0.00           O
ATOM   3368  N   LYS B  96      86.470  74.760  54.020  1.00  0.00           N
ATOM   3369  HN  LYS B  96      87.160  74.720  53.300  1.00  0.00           H
ATOM   3370  CA  LYS B  96      86.990  74.990  55.350  1.00  0.00           C
ATOM   3371  HA  LYS B  96      86.260  74.480  55.960  1.00  0.00           H
ATOM   3372  CB  LYS B  96      88.500  74.770  55.540  1.00  0.00           C
ATOM   3373  HB1 LYS B  96      88.720  74.710  56.620  1.00  0.00           H
ATOM   3374  HB2 LYS B  96      89.040  75.670  55.160  1.00  0.00           H
ATOM   3375  CG  LYS B  96      89.060  73.570  54.770  1.00  0.00           C
ATOM   3376  HG1 LYS B  96      90.150  73.500  54.970  1.00  0.00           H
ATOM   3377  HG2 LYS B  96      88.980  73.550  53.670  1.00  0.00           H
ATOM   3378  CD  LYS B  96      88.510  72.170  55.230  1.00  0.00           C
ATOM   3379  HD1 LYS B  96      87.480  72.040  54.840  1.00  0.00           H
ATOM   3380  HD2 LYS B  96      89.060  71.330  54.750  1.00  0.00           H
ATOM   3381  CE  LYS B  96      88.480  71.990  56.790  1.00  0.00           C
ATOM   3382  HE1 LYS B  96      88.080  70.980  57.050  1.00  0.00           H
ATOM   3383  HE2 LYS B  96      87.770  72.710  57.250  1.00  0.00           H
ATOM   3384  NZ  LYS B  96      89.770  72.170  57.350  1.00  0.00           N
ATOM   3385  HZ1 LYS B  96      90.130  73.140  57.220  1.00  0.00           H
ATOM   3386  HZ2 LYS B  96      89.830  72.050  58.380  1.00  0.00           H
ATOM   3387  HZ3 LYS B  96      90.410  71.510  56.860  1.00  0.00           H
ATOM   3388  C   LYS B  96      86.750  76.520  55.690  1.00  0.00           C
ATOM   3389  O   LYS B  96      86.540  77.380  54.760  1.00  0.00           O
ATOM   3390  N   LYS B  97      86.690  76.830  56.990  1.00  0.00           N
ATOM   3391  HN  LYS B  97      86.980  76.220  57.720  1.00  0.00           H
ATOM   3392  CA  LYS B  97      86.130  78.090  57.410  1.00  0.00           C
ATOM   3393  HA  LYS B  97      85.130  78.140  57.010  1.00  0.00           H
ATOM   3394  CB  LYS B  97      86.130  78.160  58.970  1.00  0.00           C
ATOM   3395  HB1 LYS B  97      87.170  78.440  59.250  1.00  0.00           H
ATOM   3396  HB2 LYS B  97      85.960  77.110  59.290  1.00  0.00           H
ATOM   3397  CG  LYS B  97      85.030  79.100  59.480  1.00  0.00           C
ATOM   3398  HG1 LYS B  97      84.030  78.660  59.270  1.00  0.00           H
ATOM   3399  HG2 LYS B  97      85.140  80.130  59.060  1.00  0.00           H
ATOM   3400  CD  LYS B  97      84.980  79.200  61.030  1.00  0.00           C
ATOM   3401  HD1 LYS B  97      84.050  79.700  61.380  1.00  0.00           H
ATOM   3402  HD2 LYS B  97      84.960  78.160  61.430  1.00  0.00           H
ATOM   3403  CE  LYS B  97      86.180  79.790  61.770  1.00  0.00           C
ATOM   3404  HE1 LYS B  97      87.130  79.220  61.750  1.00  0.00           H
ATOM   3405  HE2 LYS B  97      85.890  79.910  62.840  1.00  0.00           H
ATOM   3406  NZ  LYS B  97      86.500  81.170  61.360  1.00  0.00           N
ATOM   3407  HZ1 LYS B  97      85.630  81.730  61.550  1.00  0.00           H
ATOM   3408  HZ2 LYS B  97      87.280  81.580  61.900  1.00  0.00           H
ATOM   3409  HZ3 LYS B  97      86.720  81.260  60.340  1.00  0.00           H
ATOM   3410  C   LYS B  97      86.900  79.270  56.880  1.00  0.00           C
ATOM   3411  O   LYS B  97      88.070  79.330  57.120  1.00  0.00           O
ATOM   3412  N   ASP B  98      86.300  80.240  56.160  1.00  0.00           N
ATOM   3413  HN  ASP B  98      85.310  80.110  56.130  1.00  0.00           H
ATOM   3414  CA  ASP B  98      86.840  81.450  55.640  1.00  0.00           C
ATOM   3415  HA  ASP B  98      85.970  82.070  55.480  1.00  0.00           H
ATOM   3416  CB  ASP B  98      87.840  82.140  56.640  1.00  0.00           C
ATOM   3417  HB1 ASP B  98      88.140  83.110  56.180  1.00  0.00           H
ATOM   3418  HB2 ASP B  98      88.760  81.520  56.710  1.00  0.00           H
ATOM   3419  CG  ASP B  98      87.330  82.310  58.100  1.00  0.00           C
ATOM   3420  OD1 ASP B  98      86.240  82.900  58.160  1.00  0.00           O
ATOM   3421  OD2 ASP B  98      87.860  81.790  59.100  1.00  0.00           O
ATOM   3422  C   ASP B  98      87.400  81.200  54.190  1.00  0.00           C
ATOM   3423  O   ASP B  98      87.810  82.160  53.480  1.00  0.00           O
ATOM   3424  N   GLN B  99      87.390  79.940  53.680  1.00  0.00           N
ATOM   3425  HN  GLN B  99      87.110  79.130  54.180  1.00  0.00           H
ATOM   3426  CA  GLN B  99      87.740  79.600  52.290  1.00  0.00           C
ATOM   3427  HA  GLN B  99      88.450  80.330  51.930  1.00  0.00           H
ATOM   3428  CB  GLN B  99      88.350  78.130  52.240  1.00  0.00           C
ATOM   3429  HB1 GLN B  99      88.620  77.930  51.180  1.00  0.00           H
ATOM   3430  HB2 GLN B  99      87.640  77.360  52.590  1.00  0.00           H
ATOM   3431  CG  GLN B  99      89.610  78.070  53.060  1.00  0.00           C
ATOM   3432  HG1 GLN B  99      90.150  77.170  52.710  1.00  0.00           H
ATOM   3433  HG2 GLN B  99      89.310  78.050  54.130  1.00  0.00           H
ATOM   3434  CD  GLN B  99      90.520  79.260  52.860  1.00  0.00           C
ATOM   3435  OE1 GLN B  99      90.750  79.800  51.760  1.00  0.00           O
ATOM   3436  NE2 GLN B  99      91.300  79.500  53.970  1.00  0.00           N
ATOM   3437 HE21 GLN B  99      91.110  78.890  54.740  1.00  0.00           H
ATOM   3438 HE22 GLN B  99      92.110  80.060  53.780  1.00  0.00           H
ATOM   3439  C   GLN B  99      86.490  79.620  51.420  1.00  0.00           C
ATOM   3440  O   GLN B  99      85.400  79.230  51.900  1.00  0.00           O
ATOM   3441  N   LEU B 100      86.490  80.110  50.180  1.00  0.00           N
ATOM   3442  HN  LEU B 100      87.270  80.560  49.750  1.00  0.00           H
ATOM   3443  CA  LEU B 100      85.280  80.170  49.330  1.00  0.00           C
ATOM   3444  HA  LEU B 100      84.380  79.720  49.710  1.00  0.00           H
ATOM   3445  CB  LEU B 100      84.920  81.600  48.820  1.00  0.00           C
ATOM   3446  HB1 LEU B 100      84.070  81.510  48.110  1.00  0.00           H
ATOM   3447  HB2 LEU B 100      85.770  82.070  48.270  1.00  0.00           H
ATOM   3448  CG  LEU B 100      84.520  82.540  49.960  1.00  0.00           C
ATOM   3449  HG  LEU B 100      85.270  82.510  50.780  1.00  0.00           H
ATOM   3450  CD1 LEU B 100      84.470  84.110  49.670  1.00  0.00           C
ATOM   3451 HD11 LEU B 100      85.320  84.530  49.080  1.00  0.00           H
ATOM   3452 HD12 LEU B 100      83.560  84.270  49.060  1.00  0.00           H
ATOM   3453 HD13 LEU B 100      84.300  84.730  50.570  1.00  0.00           H
ATOM   3454  CD2 LEU B 100      83.180  82.110  50.580  1.00  0.00           C
ATOM   3455 HD21 LEU B 100      83.420  81.230  51.210  1.00  0.00           H
ATOM   3456 HD22 LEU B 100      82.720  82.840  51.270  1.00  0.00           H
ATOM   3457 HD23 LEU B 100      82.500  81.870  49.720  1.00  0.00           H
ATOM   3458  C   LEU B 100      85.490  79.290  48.110  1.00  0.00           C
ATOM   3459  O   LEU B 100      86.680  78.980  47.810  1.00  0.00           O
ATOM   3460  N   GLY B 101      84.440  78.850  47.520  1.00  0.00           N
ATOM   3461  HN  GLY B 101      83.580  79.110  47.950  1.00  0.00           H
ATOM   3462  CA  GLY B 101      84.420  77.930  46.380  1.00  0.00           C
ATOM   3463  HA1 GLY B 101      84.930  77.040  46.720  1.00  0.00           H
ATOM   3464  HA2 GLY B 101      83.410  77.700  46.090  1.00  0.00           H
ATOM   3465  C   GLY B 101      85.040  78.600  45.130  1.00  0.00           C
ATOM   3466  O   GLY B 101      85.090  79.810  45.020  1.00  0.00           O
ATOM   3467  N   LYS B 102      85.490  77.850  44.070  1.00  0.00           N
ATOM   3468  HN  LYS B 102      85.610  76.870  44.190  1.00  0.00           H
ATOM   3469  CA  LYS B 102      85.970  78.440  42.840  1.00  0.00           C
ATOM   3470  HA  LYS B 102      86.630  79.220  43.190  1.00  0.00           H
ATOM   3471  CB  LYS B 102      86.810  77.510  41.830  1.00  0.00           C
ATOM   3472  HB1 LYS B 102      87.230  78.110  40.990  1.00  0.00           H
ATOM   3473  HB2 LYS B 102      86.170  76.800  41.260  1.00  0.00           H
ATOM   3474  CG  LYS B 102      88.050  76.850  42.480  1.00  0.00           C
ATOM   3475  HG1 LYS B 102      88.560  76.180  41.750  1.00  0.00           H
ATOM   3476  HG2 LYS B 102      87.730  76.180  43.310  1.00  0.00           H
ATOM   3477  CD  LYS B 102      89.080  77.860  43.100  1.00  0.00           C
ATOM   3478  HD1 LYS B 102      88.650  78.390  43.980  1.00  0.00           H
ATOM   3479  HD2 LYS B 102      89.910  77.280  43.550  1.00  0.00           H
ATOM   3480  CE  LYS B 102      89.580  78.910  42.060  1.00  0.00           C
ATOM   3481  HE1 LYS B 102      88.870  79.770  42.110  1.00  0.00           H
ATOM   3482  HE2 LYS B 102      89.610  78.560  41.000  1.00  0.00           H
ATOM   3483  NZ  LYS B 102      90.950  79.400  42.380  1.00  0.00           N
ATOM   3484  HZ1 LYS B 102      91.410  79.810  41.540  1.00  0.00           H
ATOM   3485  HZ2 LYS B 102      90.910  80.140  43.110  1.00  0.00           H
ATOM   3486  HZ3 LYS B 102      91.590  78.640  42.690  1.00  0.00           H
ATOM   3487  C   LYS B 102      84.900  79.150  42.090  1.00  0.00           C
ATOM   3488  O   LYS B 102      85.010  80.270  41.580  1.00  0.00           O
ATOM   3489  N   ASN B 103      83.700  78.470  42.030  1.00  0.00           N
ATOM   3490  HN  ASN B 103      83.710  77.570  42.460  1.00  0.00           H
ATOM   3491  CA  ASN B 103      82.540  79.050  41.280  1.00  0.00           C
ATOM   3492  HA  ASN B 103      82.780  80.040  40.920  1.00  0.00           H
ATOM   3493  CB  ASN B 103      82.080  78.130  40.170  1.00  0.00           C
ATOM   3494  HB1 ASN B 103      81.230  78.630  39.660  1.00  0.00           H
ATOM   3495  HB2 ASN B 103      81.580  77.200  40.490  1.00  0.00           H
ATOM   3496  CG  ASN B 103      83.190  77.900  39.180  1.00  0.00           C
ATOM   3497  OD1 ASN B 103      83.360  76.740  38.890  1.00  0.00           O
ATOM   3498  ND2 ASN B 103      83.840  78.860  38.490  1.00  0.00           N
ATOM   3499 HD21 ASN B 103      83.430  79.770  38.620  1.00  0.00           H
ATOM   3500 HD22 ASN B 103      84.310  78.570  37.660  1.00  0.00           H
ATOM   3501  C   ASN B 103      81.380  79.380  42.130  1.00  0.00           C
ATOM   3502  O   ASN B 103      80.510  80.080  41.760  1.00  0.00           O
ATOM   3503  N   GLU B 104      81.350  78.870  43.370  1.00  0.00           N
ATOM   3504  HN  GLU B 104      82.020  78.220  43.730  1.00  0.00           H
ATOM   3505  CA  GLU B 104      80.280  79.100  44.320  1.00  0.00           C
ATOM   3506  HA  GLU B 104      79.330  79.210  43.810  1.00  0.00           H
ATOM   3507  CB  GLU B 104      80.090  77.880  45.270  1.00  0.00           C
ATOM   3508  HB1 GLU B 104      79.720  78.360  46.200  1.00  0.00           H
ATOM   3509  HB2 GLU B 104      81.120  77.530  45.500  1.00  0.00           H
ATOM   3510  CG  GLU B 104      79.330  76.760  44.700  1.00  0.00           C
ATOM   3511  HG1 GLU B 104      79.890  76.240  43.900  1.00  0.00           H
ATOM   3512  HG2 GLU B 104      78.410  77.010  44.120  1.00  0.00           H
ATOM   3513  CD  GLU B 104      78.810  75.750  45.720  1.00  0.00           C
ATOM   3514  OE1 GLU B 104      77.670  75.870  46.270  1.00  0.00           O
ATOM   3515  OE2 GLU B 104      79.540  74.780  45.980  1.00  0.00           O
ATOM   3516  C   GLU B 104      80.570  80.430  45.060  1.00  0.00           C
ATOM   3517  O   GLU B 104      81.490  80.570  45.800  1.00  0.00           O
ATOM   3518  N   GLU B 105      79.590  81.280  44.970  1.00  0.00           N
ATOM   3519  HN  GLU B 105      78.770  81.090  44.430  1.00  0.00           H
ATOM   3520  CA  GLU B 105      79.660  82.610  45.620  1.00  0.00           C
ATOM   3521  HA  GLU B 105      80.700  82.900  45.620  1.00  0.00           H
ATOM   3522  CB  GLU B 105      78.810  83.730  44.910  1.00  0.00           C
ATOM   3523  HB1 GLU B 105      78.390  84.590  45.490  1.00  0.00           H
ATOM   3524  HB2 GLU B 105      77.950  83.140  44.530  1.00  0.00           H
ATOM   3525  CG  GLU B 105      79.670  84.230  43.810  1.00  0.00           C
ATOM   3526  HG1 GLU B 105      79.800  83.430  43.040  1.00  0.00           H
ATOM   3527  HG2 GLU B 105      80.610  84.720  44.140  1.00  0.00           H
ATOM   3528  CD  GLU B 105      78.990  85.380  42.970  1.00  0.00           C
ATOM   3529  OE1 GLU B 105      78.810  86.460  43.530  1.00  0.00           O
ATOM   3530  OE2 GLU B 105      78.570  85.250  41.730  1.00  0.00           O
ATOM   3531  C   GLU B 105      79.210  82.600  47.060  1.00  0.00           C
ATOM   3532  O   GLU B 105      78.210  82.030  47.420  1.00  0.00           O
ATOM   3533  N   GLY B 106      79.850  83.420  47.910  1.00  0.00           N
ATOM   3534  HN  GLY B 106      80.720  83.820  47.640  1.00  0.00           H
ATOM   3535  CA  GLY B 106      79.490  83.460  49.370  1.00  0.00           C
ATOM   3536  HA1 GLY B 106      80.170  84.150  49.850  1.00  0.00           H
ATOM   3537  HA2 GLY B 106      78.420  83.640  49.470  1.00  0.00           H
ATOM   3538  C   GLY B 106      79.660  82.150  50.170  1.00  0.00           C
ATOM   3539  O   GLY B 106      80.020  81.060  49.580  1.00  0.00           O
ATOM   3540  N   ALA B 107      79.520  82.220  51.520  1.00  0.00           N
ATOM   3541  HN  ALA B 107      79.480  83.100  51.980  1.00  0.00           H
ATOM   3542  CA  ALA B 107      79.610  81.130  52.440  1.00  0.00           C
ATOM   3543  HA  ALA B 107      80.470  80.560  52.100  1.00  0.00           H
ATOM   3544  CB  ALA B 107      80.010  81.520  53.870  1.00  0.00           C
ATOM   3545  HB1 ALA B 107      79.240  82.240  54.240  1.00  0.00           H
ATOM   3546  HB2 ALA B 107      80.090  80.600  54.480  1.00  0.00           H
ATOM   3547  HB3 ALA B 107      81.000  82.020  53.960  1.00  0.00           H
ATOM   3548  C   ALA B 107      78.370  80.210  52.360  1.00  0.00           C
ATOM   3549  O   ALA B 107      77.270  80.680  52.110  1.00  0.00           O
ATOM   3550  N   PRO B 108      78.500  78.950  52.540  1.00  0.00           N
ATOM   3551  CD  PRO B 108      79.620  78.270  53.150  1.00  0.00           C
ATOM   3552  HD1 PRO B 108      80.540  78.490  52.570  1.00  0.00           H
ATOM   3553  HD2 PRO B 108      79.620  78.680  54.180  1.00  0.00           H
ATOM   3554  CA  PRO B 108      77.300  78.070  52.600  1.00  0.00           C
ATOM   3555  HA  PRO B 108      77.020  77.910  51.570  1.00  0.00           H
ATOM   3556  CB  PRO B 108      77.820  76.870  53.410  1.00  0.00           C
ATOM   3557  HB1 PRO B 108      77.330  75.920  53.130  1.00  0.00           H
ATOM   3558  HB2 PRO B 108      77.700  77.070  54.500  1.00  0.00           H
ATOM   3559  CG  PRO B 108      79.300  76.820  53.230  1.00  0.00           C
ATOM   3560  HG1 PRO B 108      79.630  76.350  52.270  1.00  0.00           H
ATOM   3561  HG2 PRO B 108      79.870  76.280  54.010  1.00  0.00           H
ATOM   3562  C   PRO B 108      75.990  78.510  53.230  1.00  0.00           C
ATOM   3563  O   PRO B 108      75.900  78.790  54.440  1.00  0.00           O
ATOM   3564  N   GLN B 109      74.900  78.600  52.390  1.00  0.00           N
ATOM   3565  HN  GLN B 109      75.110  78.700  51.420  1.00  0.00           H
ATOM   3566  CA  GLN B 109      73.550  78.770  52.660  1.00  0.00           C
ATOM   3567  HA  GLN B 109      73.490  79.290  53.600  1.00  0.00           H
ATOM   3568  CB  GLN B 109      72.800  79.740  51.690  1.00  0.00           C
ATOM   3569  HB1 GLN B 109      73.290  80.700  51.960  1.00  0.00           H
ATOM   3570  HB2 GLN B 109      71.720  79.780  51.930  1.00  0.00           H
ATOM   3571  CG  GLN B 109      73.100  79.290  50.250  1.00  0.00           C
ATOM   3572  HG1 GLN B 109      73.060  78.180  50.160  1.00  0.00           H
ATOM   3573  HG2 GLN B 109      74.130  79.530  49.920  1.00  0.00           H
ATOM   3574  CD  GLN B 109      72.030  79.930  49.310  1.00  0.00           C
ATOM   3575  OE1 GLN B 109      71.890  81.130  49.260  1.00  0.00           O
ATOM   3576  NE2 GLN B 109      71.170  79.100  48.620  1.00  0.00           N
ATOM   3577 HE21 GLN B 109      71.350  78.110  48.660  1.00  0.00           H
ATOM   3578 HE22 GLN B 109      70.490  79.590  48.080  1.00  0.00           H
ATOM   3579  C   GLN B 109      72.890  77.440  52.850  1.00  0.00           C
ATOM   3580  O   GLN B 109      71.920  77.300  53.570  1.00  0.00           O
ATOM   3581  N   GLU B 110      73.380  76.370  52.190  1.00  0.00           N
ATOM   3582  HN  GLU B 110      74.220  76.390  51.650  1.00  0.00           H
ATOM   3583  CA  GLU B 110      72.710  75.090  52.140  1.00  0.00           C
ATOM   3584  HA  GLU B 110      71.630  75.190  52.110  1.00  0.00           H
ATOM   3585  CB  GLU B 110      72.990  74.170  50.980  1.00  0.00           C
ATOM   3586  HB1 GLU B 110      73.000  73.090  51.210  1.00  0.00           H
ATOM   3587  HB2 GLU B 110      73.970  74.370  50.500  1.00  0.00           H
ATOM   3588  CG  GLU B 110      71.950  74.480  49.850  1.00  0.00           C
ATOM   3589  HG1 GLU B 110      70.950  74.320  50.310  1.00  0.00           H
ATOM   3590  HG2 GLU B 110      72.120  73.760  49.030  1.00  0.00           H
ATOM   3591  CD  GLU B 110      72.070  75.790  49.120  1.00  0.00           C
ATOM   3592  OE1 GLU B 110      73.240  76.020  48.680  1.00  0.00           O
ATOM   3593  OE2 GLU B 110      71.030  76.490  48.950  1.00  0.00           O
ATOM   3594  C   GLU B 110      73.050  74.330  53.400  1.00  0.00           C
ATOM   3595  O   GLU B 110      74.010  74.670  54.110  1.00  0.00           O
ATOM   3596  N   GLY B 111      72.220  73.350  53.800  1.00  0.00           N
ATOM   3597  HN  GLY B 111      71.430  73.050  53.280  1.00  0.00           H
ATOM   3598  CA  GLY B 111      72.540  72.540  54.950  1.00  0.00           C
ATOM   3599  HA1 GLY B 111      73.170  71.730  54.620  1.00  0.00           H
ATOM   3600  HA2 GLY B 111      73.060  73.130  55.690  1.00  0.00           H
ATOM   3601  C   GLY B 111      71.320  72.030  55.660  1.00  0.00           C
ATOM   3602  O   GLY B 111      70.170  72.260  55.220  1.00  0.00           O
ATOM   3603  N   ILE B 112      71.510  71.260  56.780  1.00  0.00           N
ATOM   3604  HN  ILE B 112      72.430  70.890  56.900  1.00  0.00           H
ATOM   3605  CA  ILE B 112      70.510  70.770  57.660  1.00  0.00           C
ATOM   3606  HA  ILE B 112      69.770  70.280  57.040  1.00  0.00           H
ATOM   3607  CB  ILE B 112      71.000  69.580  58.550  1.00  0.00           C
ATOM   3608  HB  ILE B 112      71.880  70.020  59.070  1.00  0.00           H
ATOM   3609  CG2 ILE B 112      69.960  69.220  59.660  1.00  0.00           C
ATOM   3610 HG21 ILE B 112      70.330  68.350  60.240  1.00  0.00           H
ATOM   3611 HG22 ILE B 112      69.680  70.010  60.390  1.00  0.00           H
ATOM   3612 HG23 ILE B 112      69.040  68.910  59.120  1.00  0.00           H
ATOM   3613  CG1 ILE B 112      71.360  68.400  57.630  1.00  0.00           C
ATOM   3614 HG11 ILE B 112      71.910  68.800  56.750  1.00  0.00           H
ATOM   3615 HG12 ILE B 112      70.430  67.930  57.250  1.00  0.00           H
ATOM   3616  CD  ILE B 112      72.180  67.260  58.370  1.00  0.00           C
ATOM   3617  HD1 ILE B 112      72.510  66.530  57.600  1.00  0.00           H
ATOM   3618  HD2 ILE B 112      73.090  67.660  58.860  1.00  0.00           H
ATOM   3619  HD3 ILE B 112      71.510  66.750  59.090  1.00  0.00           H
ATOM   3620  C   ILE B 112      69.780  71.850  58.380  1.00  0.00           C
ATOM   3621  O   ILE B 112      70.310  72.870  58.790  1.00  0.00           O
ATOM   3622  N   LEU B 113      68.460  71.560  58.520  1.00  0.00           N
ATOM   3623  HN  LEU B 113      68.100  70.650  58.300  1.00  0.00           H
ATOM   3624  CA  LEU B 113      67.470  72.460  59.030  1.00  0.00           C
ATOM   3625  HA  LEU B 113      67.430  73.310  58.360  1.00  0.00           H
ATOM   3626  CB  LEU B 113      66.030  71.810  59.090  1.00  0.00           C
ATOM   3627  HB1 LEU B 113      66.140  70.970  59.810  1.00  0.00           H
ATOM   3628  HB2 LEU B 113      65.980  71.340  58.080  1.00  0.00           H
ATOM   3629  CG  LEU B 113      64.800  72.710  59.410  1.00  0.00           C
ATOM   3630  HG  LEU B 113      64.830  73.010  60.480  1.00  0.00           H
ATOM   3631  CD1 LEU B 113      64.690  73.930  58.470  1.00  0.00           C
ATOM   3632 HD11 LEU B 113      64.460  73.610  57.430  1.00  0.00           H
ATOM   3633 HD12 LEU B 113      63.910  74.650  58.820  1.00  0.00           H
ATOM   3634 HD13 LEU B 113      65.660  74.440  58.340  1.00  0.00           H
ATOM   3635  CD2 LEU B 113      63.510  71.860  59.310  1.00  0.00           C
ATOM   3636 HD21 LEU B 113      63.560  71.260  58.380  1.00  0.00           H
ATOM   3637 HD22 LEU B 113      63.340  71.280  60.240  1.00  0.00           H
ATOM   3638 HD23 LEU B 113      62.690  72.570  59.080  1.00  0.00           H
ATOM   3639  C   LEU B 113      67.870  73.260  60.320  1.00  0.00           C
ATOM   3640  O   LEU B 113      68.220  72.590  61.280  1.00  0.00           O
ATOM   3641  N   GLU B 114      67.830  74.610  60.310  1.00  0.00           N
ATOM   3642  HN  GLU B 114      67.510  75.050  59.480  1.00  0.00           H
ATOM   3643  CA  GLU B 114      67.930  75.560  61.340  1.00  0.00           C
ATOM   3644  HA  GLU B 114      68.020  76.450  60.740  1.00  0.00           H
ATOM   3645  CB  GLU B 114      66.640  75.610  62.140  1.00  0.00           C
ATOM   3646  HB1 GLU B 114      66.450  74.650  62.670  1.00  0.00           H
ATOM   3647  HB2 GLU B 114      65.750  75.650  61.480  1.00  0.00           H
ATOM   3648  CG  GLU B 114      66.540  76.750  63.190  1.00  0.00           C
ATOM   3649  HG1 GLU B 114      66.700  77.740  62.700  1.00  0.00           H
ATOM   3650  HG2 GLU B 114      67.380  76.680  63.920  1.00  0.00           H
ATOM   3651  CD  GLU B 114      65.240  76.900  63.900  1.00  0.00           C
ATOM   3652  OE1 GLU B 114      64.950  76.570  65.090  1.00  0.00           O
ATOM   3653  OE2 GLU B 114      64.280  77.290  63.160  1.00  0.00           O
ATOM   3654  C   GLU B 114      69.190  75.630  62.190  1.00  0.00           C
ATOM   3655  O   GLU B 114      69.580  74.610  62.750  1.00  0.00           O
ATOM   3656  N   ASP B 115      69.900  76.800  62.260  1.00  0.00           N
ATOM   3657  HN  ASP B 115      69.650  77.670  61.840  1.00  0.00           H
ATOM   3658  CA  ASP B 115      71.250  76.830  62.840  1.00  0.00           C
ATOM   3659  HA  ASP B 115      71.810  76.100  62.270  1.00  0.00           H
ATOM   3660  CB  ASP B 115      71.860  78.200  62.580  1.00  0.00           C
ATOM   3661  HB1 ASP B 115      72.880  78.300  63.000  1.00  0.00           H
ATOM   3662  HB2 ASP B 115      71.230  78.980  63.070  1.00  0.00           H
ATOM   3663  CG  ASP B 115      71.990  78.580  61.160  1.00  0.00           C
ATOM   3664  OD1 ASP B 115      72.160  77.630  60.370  1.00  0.00           O
ATOM   3665  OD2 ASP B 115      72.050  79.810  60.860  1.00  0.00           O
ATOM   3666  C   ASP B 115      71.360  76.420  64.390  1.00  0.00           C
ATOM   3667  O   ASP B 115      70.520  76.840  65.120  1.00  0.00           O
ATOM   3668  N   MET B 116      72.330  75.640  64.830  1.00  0.00           N
ATOM   3669  HN  MET B 116      72.820  75.060  64.190  1.00  0.00           H
ATOM   3670  CA  MET B 116      72.390  75.290  66.220  1.00  0.00           C
ATOM   3671  HA  MET B 116      71.380  75.040  66.520  1.00  0.00           H
ATOM   3672  CB  MET B 116      73.160  73.920  66.250  1.00  0.00           C
ATOM   3673  HB1 MET B 116      73.440  73.480  67.230  1.00  0.00           H
ATOM   3674  HB2 MET B 116      74.060  74.100  65.620  1.00  0.00           H
ATOM   3675  CG  MET B 116      72.360  72.730  65.680  1.00  0.00           C
ATOM   3676  HG1 MET B 116      72.940  71.780  65.660  1.00  0.00           H
ATOM   3677  HG2 MET B 116      71.980  72.890  64.650  1.00  0.00           H
ATOM   3678  SD  MET B 116      70.790  72.200  66.510  1.00  0.00           S
ATOM   3679  CE  MET B 116      70.040  71.290  65.230  1.00  0.00           C
ATOM   3680  HE1 MET B 116      68.930  71.280  65.330  1.00  0.00           H
ATOM   3681  HE2 MET B 116      70.310  71.700  64.240  1.00  0.00           H
ATOM   3682  HE3 MET B 116      70.420  70.250  65.230  1.00  0.00           H
ATOM   3683  C   MET B 116      73.040  76.360  67.150  1.00  0.00           C
ATOM   3684  O   MET B 116      73.760  77.180  66.540  1.00  0.00           O
ATOM   3685  N   PRO B 117      72.880  76.450  68.440  1.00  0.00           N
ATOM   3686  CD  PRO B 117      71.870  75.670  69.230  1.00  0.00           C
ATOM   3687  HD1 PRO B 117      70.880  75.630  68.730  1.00  0.00           H
ATOM   3688  HD2 PRO B 117      72.270  74.660  69.480  1.00  0.00           H
ATOM   3689  CA  PRO B 117      73.210  77.710  69.030  1.00  0.00           C
ATOM   3690  HA  PRO B 117      73.150  78.600  68.430  1.00  0.00           H
ATOM   3691  CB  PRO B 117      72.060  77.920  70.050  1.00  0.00           C
ATOM   3692  HB1 PRO B 117      71.210  78.430  69.560  1.00  0.00           H
ATOM   3693  HB2 PRO B 117      72.280  78.560  70.930  1.00  0.00           H
ATOM   3694  CG  PRO B 117      71.720  76.510  70.520  1.00  0.00           C
ATOM   3695  HG1 PRO B 117      70.700  76.490  70.980  1.00  0.00           H
ATOM   3696  HG2 PRO B 117      72.460  76.140  71.260  1.00  0.00           H
ATOM   3697  C   PRO B 117      74.570  77.740  69.690  1.00  0.00           C
ATOM   3698  O   PRO B 117      75.190  78.740  69.730  1.00  0.00           O
ATOM   3699  N   VAL B 118      74.990  76.510  70.240  1.00  0.00           N
ATOM   3700  HN  VAL B 118      74.510  75.640  70.130  1.00  0.00           H
ATOM   3701  CA  VAL B 118      76.360  76.350  70.740  1.00  0.00           C
ATOM   3702  HA  VAL B 118      76.670  77.180  71.350  1.00  0.00           H
ATOM   3703  CB  VAL B 118      76.550  75.230  71.740  1.00  0.00           C
ATOM   3704  HB  VAL B 118      77.620  75.220  72.050  1.00  0.00           H
ATOM   3705  CG1 VAL B 118      75.810  75.490  73.030  1.00  0.00           C
ATOM   3706 HG11 VAL B 118      76.070  76.450  73.510  1.00  0.00           H
ATOM   3707 HG12 VAL B 118      74.740  75.490  72.720  1.00  0.00           H
ATOM   3708 HG13 VAL B 118      76.000  74.630  73.710  1.00  0.00           H
ATOM   3709  CG2 VAL B 118      76.310  73.890  71.000  1.00  0.00           C
ATOM   3710 HG21 VAL B 118      76.640  73.150  71.760  1.00  0.00           H
ATOM   3711 HG22 VAL B 118      75.290  73.730  70.590  1.00  0.00           H
ATOM   3712 HG23 VAL B 118      76.990  73.620  70.170  1.00  0.00           H
ATOM   3713  C   VAL B 118      77.440  76.340  69.690  1.00  0.00           C
ATOM   3714  O   VAL B 118      77.160  75.940  68.560  1.00  0.00           O
ATOM   3715  N   ASP B 119      78.540  76.960  69.990  1.00  0.00           N
ATOM   3716  HN  ASP B 119      78.640  77.300  70.920  1.00  0.00           H
ATOM   3717  CA  ASP B 119      79.680  77.100  69.100  1.00  0.00           C
ATOM   3718  HA  ASP B 119      79.230  77.670  68.300  1.00  0.00           H
ATOM   3719  CB  ASP B 119      80.900  77.900  69.700  1.00  0.00           C
ATOM   3720  HB1 ASP B 119      81.810  77.770  69.070  1.00  0.00           H
ATOM   3721  HB2 ASP B 119      81.100  77.670  70.770  1.00  0.00           H
ATOM   3722  CG  ASP B 119      80.650  79.410  69.710  1.00  0.00           C
ATOM   3723  OD1 ASP B 119      81.510  80.170  70.230  1.00  0.00           O
ATOM   3724  OD2 ASP B 119      79.620  79.870  69.180  1.00  0.00           O
ATOM   3725  C   ASP B 119      80.250  75.820  68.510  1.00  0.00           C
ATOM   3726  O   ASP B 119      80.360  74.790  69.150  1.00  0.00           O
ATOM   3727  N   PRO B 120      80.780  75.830  67.310  1.00  0.00           N
ATOM   3728  CD  PRO B 120      80.840  76.960  66.400  1.00  0.00           C
ATOM   3729  HD1 PRO B 120      79.860  77.460  66.250  1.00  0.00           H
ATOM   3730  HD2 PRO B 120      81.520  77.750  66.800  1.00  0.00           H
ATOM   3731  CA  PRO B 120      81.120  74.610  66.560  1.00  0.00           C
ATOM   3732  HA  PRO B 120      80.460  73.810  66.880  1.00  0.00           H
ATOM   3733  CB  PRO B 120      80.970  75.000  65.110  1.00  0.00           C
ATOM   3734  HB1 PRO B 120      79.900  75.050  64.830  1.00  0.00           H
ATOM   3735  HB2 PRO B 120      81.500  74.220  64.530  1.00  0.00           H
ATOM   3736  CG  PRO B 120      81.380  76.420  65.090  1.00  0.00           C
ATOM   3737  HG1 PRO B 120      80.920  77.040  64.290  1.00  0.00           H
ATOM   3738  HG2 PRO B 120      82.490  76.390  65.000  1.00  0.00           H
ATOM   3739  C   PRO B 120      82.560  74.270  66.920  1.00  0.00           C
ATOM   3740  O   PRO B 120      83.420  75.120  66.980  1.00  0.00           O
ATOM   3741  N   ASP B 121      82.950  73.070  67.260  1.00  0.00           N
ATOM   3742  HN  ASP B 121      82.230  72.380  67.240  1.00  0.00           H
ATOM   3743  CA  ASP B 121      84.290  72.720  67.760  1.00  0.00           C
ATOM   3744  HA  ASP B 121      84.390  73.240  68.700  1.00  0.00           H
ATOM   3745  CB  ASP B 121      84.460  71.210  68.130  1.00  0.00           C
ATOM   3746  HB1 ASP B 121      85.490  70.970  68.470  1.00  0.00           H
ATOM   3747  HB2 ASP B 121      84.180  70.550  67.280  1.00  0.00           H
ATOM   3748  CG  ASP B 121      83.510  70.860  69.260  1.00  0.00           C
ATOM   3749  OD1 ASP B 121      83.020  69.710  69.250  1.00  0.00           O
ATOM   3750  OD2 ASP B 121      83.190  71.760  70.110  1.00  0.00           O
ATOM   3751  C   ASP B 121      85.490  73.080  66.800  1.00  0.00           C
ATOM   3752  O   ASP B 121      85.360  72.930  65.570  1.00  0.00           O
ATOM   3753  N   ASN B 122      86.620  73.520  67.330  1.00  0.00           N
ATOM   3754  HN  ASN B 122      86.830  73.610  68.300  1.00  0.00           H
ATOM   3755  CA  ASN B 122      87.890  73.590  66.550  1.00  0.00           C
ATOM   3756  HA  ASN B 122      87.660  74.190  65.680  1.00  0.00           H
ATOM   3757  CB  ASN B 122      89.050  74.240  67.320  1.00  0.00           C
ATOM   3758  HB1 ASN B 122      90.060  74.160  66.860  1.00  0.00           H
ATOM   3759  HB2 ASN B 122      89.210  73.710  68.290  1.00  0.00           H
ATOM   3760  CG  ASN B 122      88.640  75.700  67.610  1.00  0.00           C
ATOM   3761  OD1 ASN B 122      87.960  76.420  66.900  1.00  0.00           O
ATOM   3762  ND2 ASN B 122      89.120  76.110  68.780  1.00  0.00           N
ATOM   3763 HD21 ASN B 122      89.750  75.550  69.330  1.00  0.00           H
ATOM   3764 HD22 ASN B 122      88.780  76.930  69.240  1.00  0.00           H
ATOM   3765  C   ASN B 122      88.350  72.230  66.000  1.00  0.00           C
ATOM   3766  O   ASN B 122      88.390  71.230  66.700  1.00  0.00           O
ATOM   3767  N   GLU B 123      88.730  72.160  64.720  1.00  0.00           N
ATOM   3768  HN  GLU B 123      88.690  72.970  64.140  1.00  0.00           H
ATOM   3769  CA  GLU B 123      89.290  70.990  64.060  1.00  0.00           C
ATOM   3770  HA  GLU B 123      88.470  70.300  64.010  1.00  0.00           H
ATOM   3771  CB  GLU B 123      89.570  71.390  62.630  1.00  0.00           C
ATOM   3772  HB1 GLU B 123      90.110  70.540  62.170  1.00  0.00           H
ATOM   3773  HB2 GLU B 123      90.260  72.240  62.430  1.00  0.00           H
ATOM   3774  CG  GLU B 123      88.340  71.710  61.710  1.00  0.00           C
ATOM   3775  HG1 GLU B 123      87.900  72.710  61.900  1.00  0.00           H
ATOM   3776  HG2 GLU B 123      87.450  71.050  61.700  1.00  0.00           H
ATOM   3777  CD  GLU B 123      88.820  71.750  60.260  1.00  0.00           C
ATOM   3778  OE1 GLU B 123      89.580  72.700  59.940  1.00  0.00           O
ATOM   3779  OE2 GLU B 123      88.530  70.730  59.580  1.00  0.00           O
ATOM   3780  C   GLU B 123      90.560  70.450  64.810  1.00  0.00           C
ATOM   3781  O   GLU B 123      91.440  71.170  65.340  1.00  0.00           O
ATOM   3782  N   ALA B 124      90.640  69.130  64.950  1.00  0.00           N
ATOM   3783  HN  ALA B 124      89.870  68.650  64.520  1.00  0.00           H
ATOM   3784  CA  ALA B 124      91.830  68.510  65.500  1.00  0.00           C
ATOM   3785  HA  ALA B 124      92.240  69.070  66.330  1.00  0.00           H
ATOM   3786  CB  ALA B 124      91.530  67.090  66.160  1.00  0.00           C
ATOM   3787  HB1 ALA B 124      91.000  66.460  65.420  1.00  0.00           H
ATOM   3788  HB2 ALA B 124      92.510  66.650  66.410  1.00  0.00           H
ATOM   3789  HB3 ALA B 124      90.830  67.180  67.020  1.00  0.00           H
ATOM   3790  C   ALA B 124      92.980  68.420  64.490  1.00  0.00           C
ATOM   3791  O   ALA B 124      92.700  68.350  63.280  1.00  0.00           O
ATOM   3792  N   TYR B 125      94.230  68.400  64.920  1.00  0.00           N
ATOM   3793  HN  TYR B 125      94.400  68.640  65.870  1.00  0.00           H
ATOM   3794  CA  TYR B 125      95.360  68.130  64.120  1.00  0.00           C
ATOM   3795  HA  TYR B 125      95.170  67.830  63.100  1.00  0.00           H
ATOM   3796  CB  TYR B 125      96.340  69.330  64.120  1.00  0.00           C
ATOM   3797  HB1 TYR B 125      96.570  69.580  65.180  1.00  0.00           H
ATOM   3798  HB2 TYR B 125      95.750  70.200  63.760  1.00  0.00           H
ATOM   3799  CG  TYR B 125      97.660  69.210  63.380  1.00  0.00           C
ATOM   3800  CD1 TYR B 125      98.820  68.670  63.850  1.00  0.00           C
ATOM   3801  HD1 TYR B 125      98.940  68.280  64.850  1.00  0.00           H
ATOM   3802  CE1 TYR B 125      99.920  68.470  62.960  1.00  0.00           C
ATOM   3803  HE1 TYR B 125     100.730  67.890  63.380  1.00  0.00           H
ATOM   3804  CZ  TYR B 125      99.930  69.080  61.740  1.00  0.00           C
ATOM   3805  OH  TYR B 125     101.110  69.160  60.990  1.00  0.00           O
ATOM   3806  HH  TYR B 125     100.870  69.700  60.240  1.00  0.00           H
ATOM   3807  CD2 TYR B 125      97.620  69.600  62.020  1.00  0.00           C
ATOM   3808  HD2 TYR B 125      96.780  70.010  61.490  1.00  0.00           H
ATOM   3809  CE2 TYR B 125      98.790  69.630  61.240  1.00  0.00           C
ATOM   3810  HE2 TYR B 125      98.760  70.060  60.260  1.00  0.00           H
ATOM   3811  C   TYR B 125      96.010  67.000  64.950  1.00  0.00           C
ATOM   3812  O   TYR B 125      96.720  67.230  65.920  1.00  0.00           O
ATOM   3813  N   GLU B 126      95.860  65.750  64.440  1.00  0.00           N
ATOM   3814  HN  GLU B 126      95.230  65.520  63.700  1.00  0.00           H
ATOM   3815  CA  GLU B 126      96.650  64.670  64.910  1.00  0.00           C
ATOM   3816  HA  GLU B 126      96.910  65.000  65.900  1.00  0.00           H
ATOM   3817  CB  GLU B 126      95.780  63.370  64.990  1.00  0.00           C
ATOM   3818  HB1 GLU B 126      95.730  62.980  63.950  1.00  0.00           H
ATOM   3819  HB2 GLU B 126      94.760  63.630  65.340  1.00  0.00           H
ATOM   3820  CG  GLU B 126      96.480  62.300  65.880  1.00  0.00           C
ATOM   3821  HG1 GLU B 126      96.690  62.860  66.810  1.00  0.00           H
ATOM   3822  HG2 GLU B 126      97.390  61.880  65.400  1.00  0.00           H
ATOM   3823  CD  GLU B 126      95.600  61.170  66.320  1.00  0.00           C
ATOM   3824  OE1 GLU B 126      95.050  61.250  67.420  1.00  0.00           O
ATOM   3825  OE2 GLU B 126      95.400  60.200  65.520  1.00  0.00           O
ATOM   3826  C   GLU B 126      97.790  64.430  63.930  1.00  0.00           C
ATOM   3827  O   GLU B 126      97.700  64.580  62.730  1.00  0.00           O
ATOM   3828  N   MET B 127      98.990  64.090  64.490  1.00  0.00           N
ATOM   3829  HN  MET B 127      99.020  64.020  65.480  1.00  0.00           H
ATOM   3830  CA  MET B 127     100.250  64.020  63.650  1.00  0.00           C
ATOM   3831  HA  MET B 127     100.370  64.940  63.110  1.00  0.00           H
ATOM   3832  CB  MET B 127     101.620  63.800  64.540  1.00  0.00           C
ATOM   3833  HB1 MET B 127     102.470  63.400  63.940  1.00  0.00           H
ATOM   3834  HB2 MET B 127     101.500  62.980  65.280  1.00  0.00           H
ATOM   3835  CG  MET B 127     101.910  65.130  65.330  1.00  0.00           C
ATOM   3836  HG1 MET B 127     101.000  65.400  65.920  1.00  0.00           H
ATOM   3837  HG2 MET B 127     101.980  65.990  64.630  1.00  0.00           H
ATOM   3838  SD  MET B 127     103.520  64.980  66.290  1.00  0.00           S
ATOM   3839  CE  MET B 127     104.510  65.550  64.870  1.00  0.00           C
ATOM   3840  HE1 MET B 127     105.610  65.510  65.000  1.00  0.00           H
ATOM   3841  HE2 MET B 127     104.250  65.040  63.910  1.00  0.00           H
ATOM   3842  HE3 MET B 127     104.290  66.640  64.770  1.00  0.00           H
ATOM   3843  C   MET B 127     100.090  62.750  62.690  1.00  0.00           C
ATOM   3844  O   MET B 127      99.530  61.720  63.090  1.00  0.00           O
ATOM   3845  N   PRO B 128     100.440  62.810  61.470  1.00  0.00           N
ATOM   3846  CD  PRO B 128     100.600  64.010  60.630  1.00  0.00           C
ATOM   3847  HD1 PRO B 128      99.800  64.760  60.810  1.00  0.00           H
ATOM   3848  HD2 PRO B 128     101.580  64.490  60.840  1.00  0.00           H
ATOM   3849  CA  PRO B 128     100.640  61.580  60.700  1.00  0.00           C
ATOM   3850  HA  PRO B 128      99.670  61.150  60.510  1.00  0.00           H
ATOM   3851  CB  PRO B 128     101.240  62.120  59.340  1.00  0.00           C
ATOM   3852  HB1 PRO B 128     101.130  61.400  58.500  1.00  0.00           H
ATOM   3853  HB2 PRO B 128     102.350  62.150  59.380  1.00  0.00           H
ATOM   3854  CG  PRO B 128     100.620  63.520  59.160  1.00  0.00           C
ATOM   3855  HG1 PRO B 128      99.580  63.360  58.800  1.00  0.00           H
ATOM   3856  HG2 PRO B 128     101.150  64.310  58.580  1.00  0.00           H
ATOM   3857  C   PRO B 128     101.480  60.510  61.340  1.00  0.00           C
ATOM   3858  O   PRO B 128     102.500  60.830  61.870  1.00  0.00           O
ATOM   3859  N   SER B 129     100.970  59.210  61.240  1.00  0.00           N
ATOM   3860  HN  SER B 129     100.130  59.100  60.720  1.00  0.00           H
ATOM   3861  CA  SER B 129     101.530  57.950  61.770  1.00  0.00           C
ATOM   3862  HA  SER B 129     101.220  57.870  62.800  1.00  0.00           H
ATOM   3863  CB  SER B 129     100.910  56.750  60.940  1.00  0.00           C
ATOM   3864  HB1 SER B 129     101.230  56.990  59.900  1.00  0.00           H
ATOM   3865  HB2 SER B 129      99.810  56.800  61.100  1.00  0.00           H
ATOM   3866  OG  SER B 129     101.380  55.510  61.420  1.00  0.00           O
ATOM   3867  HG1 SER B 129     102.340  55.470  61.340  1.00  0.00           H
ATOM   3868  C   SER B 129     103.070  57.940  61.940  1.00  0.00           C
ATOM   3869  O   SER B 129     103.920  58.020  61.050  1.00  0.00           O
ATOM   3870  N   GLU B 130     103.480  57.610  63.200  1.00  0.00           N
ATOM   3871  HN  GLU B 130     102.820  57.620  63.950  1.00  0.00           H
ATOM   3872  CA  GLU B 130     104.850  57.350  63.620  1.00  0.00           C
ATOM   3873  HA  GLU B 130     105.520  58.170  63.400  1.00  0.00           H
ATOM   3874  CB  GLU B 130     104.860  57.170  65.120  1.00  0.00           C
ATOM   3875  HB1 GLU B 130     105.840  56.810  65.500  1.00  0.00           H
ATOM   3876  HB2 GLU B 130     104.050  56.530  65.520  1.00  0.00           H
ATOM   3877  CG  GLU B 130     104.710  58.520  65.960  1.00  0.00           C
ATOM   3878  HG1 GLU B 130     103.720  58.930  65.690  1.00  0.00           H
ATOM   3879  HG2 GLU B 130     105.600  59.150  65.770  1.00  0.00           H
ATOM   3880  CD  GLU B 130     104.730  58.170  67.470  1.00  0.00           C
ATOM   3881  OE1 GLU B 130     103.730  58.600  68.130  1.00  0.00           O
ATOM   3882  OE2 GLU B 130     105.690  57.550  68.030  1.00  0.00           O
ATOM   3883  C   GLU B 130     105.430  56.160  62.960  1.00  0.00           C
ATOM   3884  O   GLU B 130     104.760  55.160  62.750  1.00  0.00           O
ATOM   3885  N   GLU B 131     106.720  56.170  62.560  1.00  0.00           N
ATOM   3886  HN  GLU B 131     107.300  56.970  62.690  1.00  0.00           H
ATOM   3887  CA  GLU B 131     107.450  55.020  62.160  1.00  0.00           C
ATOM   3888  HA  GLU B 131     106.860  54.700  61.320  1.00  0.00           H
ATOM   3889  CB  GLU B 131     108.910  55.290  61.710  1.00  0.00           C
ATOM   3890  HB1 GLU B 131     109.350  54.470  61.110  1.00  0.00           H
ATOM   3891  HB2 GLU B 131     109.530  55.450  62.610  1.00  0.00           H
ATOM   3892  CG  GLU B 131     108.940  56.530  60.780  1.00  0.00           C
ATOM   3893  HG1 GLU B 131     108.620  57.470  61.290  1.00  0.00           H
ATOM   3894  HG2 GLU B 131     108.230  56.370  59.940  1.00  0.00           H
ATOM   3895  CD  GLU B 131     110.360  56.890  60.250  1.00  0.00           C
ATOM   3896  OE1 GLU B 131     111.250  57.290  60.980  1.00  0.00           O
ATOM   3897  OE2 GLU B 131     110.550  56.820  58.940  1.00  0.00           O
ATOM   3898  C   GLU B 131     107.460  53.840  63.120  1.00  0.00           C
ATOM   3899  O   GLU B 131     107.480  54.060  64.320  1.00  0.00           O
ATOM   3900  N   GLY B 132     107.510  52.570  62.610  1.00  0.00           N
ATOM   3901  HN  GLY B 132     107.570  52.570  61.620  1.00  0.00           H
ATOM   3902  CA  GLY B 132     107.590  51.310  63.280  1.00  0.00           C
ATOM   3903  HA1 GLY B 132     106.610  51.160  63.720  1.00  0.00           H
ATOM   3904  HA2 GLY B 132     107.810  50.480  62.630  1.00  0.00           H
ATOM   3905  C   GLY B 132     108.640  51.150  64.320  1.00  0.00           C
ATOM   3906  O   GLY B 132     109.410  51.990  64.690  1.00  0.00           O
ATOM   3907  N   TYR B 133     108.760  49.930  64.810  1.00  0.00           N
ATOM   3908  HN  TYR B 133     108.030  49.300  64.560  1.00  0.00           H
ATOM   3909  CA  TYR B 133     109.720  49.510  65.890  1.00  0.00           C
ATOM   3910  HA  TYR B 133     109.930  50.330  66.560  1.00  0.00           H
ATOM   3911  CB  TYR B 133     109.040  48.540  66.960  1.00  0.00           C
ATOM   3912  HB1 TYR B 133     108.760  47.640  66.370  1.00  0.00           H
ATOM   3913  HB2 TYR B 133     108.110  48.980  67.360  1.00  0.00           H
ATOM   3914  CG  TYR B 133     110.100  48.160  68.040  1.00  0.00           C
ATOM   3915  CD1 TYR B 133     110.310  48.930  69.190  1.00  0.00           C
ATOM   3916  HD1 TYR B 133     109.890  49.920  69.320  1.00  0.00           H
ATOM   3917  CE1 TYR B 133     110.930  48.380  70.320  1.00  0.00           C
ATOM   3918  HE1 TYR B 133     111.000  48.990  71.220  1.00  0.00           H
ATOM   3919  CZ  TYR B 133     111.430  47.020  70.280  1.00  0.00           C
ATOM   3920  OH  TYR B 133     112.170  46.500  71.340  1.00  0.00           O
ATOM   3921  HH  TYR B 133     112.430  45.630  71.020  1.00  0.00           H
ATOM   3922  CD2 TYR B 133     110.620  46.870  68.040  1.00  0.00           C
ATOM   3923  HD2 TYR B 133     110.460  46.250  67.170  1.00  0.00           H
ATOM   3924  CE2 TYR B 133     111.290  46.290  69.080  1.00  0.00           C
ATOM   3925  HE2 TYR B 133     111.690  45.310  68.870  1.00  0.00           H
ATOM   3926  C   TYR B 133     111.090  49.150  65.330  1.00  0.00           C
ATOM   3927  O   TYR B 133     111.450  48.010  65.060  1.00  0.00           O
ATOM   3928  N   GLN B 134     112.010  50.150  65.090  1.00  0.00           N
ATOM   3929  HN  GLN B 134     111.780  51.050  65.420  1.00  0.00           H
ATOM   3930  CA  GLN B 134     113.310  49.910  64.480  1.00  0.00           C
ATOM   3931  HA  GLN B 134     113.280  49.010  63.880  1.00  0.00           H
ATOM   3932  CB  GLN B 134     113.600  51.130  63.540  1.00  0.00           C
ATOM   3933  HB1 GLN B 134     114.540  50.880  63.000  1.00  0.00           H
ATOM   3934  HB2 GLN B 134     113.580  52.080  64.110  1.00  0.00           H
ATOM   3935  CG  GLN B 134     112.530  51.340  62.390  1.00  0.00           C
ATOM   3936  HG1 GLN B 134     112.930  52.070  61.650  1.00  0.00           H
ATOM   3937  HG2 GLN B 134     111.630  51.810  62.840  1.00  0.00           H
ATOM   3938  CD  GLN B 134     111.970  50.110  61.650  1.00  0.00           C
ATOM   3939  OE1 GLN B 134     110.910  49.470  61.900  1.00  0.00           O
ATOM   3940  NE2 GLN B 134     112.580  49.780  60.510  1.00  0.00           N
ATOM   3941 HE21 GLN B 134     112.080  49.030  60.080  1.00  0.00           H
ATOM   3942 HE22 GLN B 134     113.290  50.360  60.110  1.00  0.00           H
ATOM   3943  C   GLN B 134     114.420  49.800  65.490  1.00  0.00           C
ATOM   3944  O   GLN B 134     115.580  49.520  65.140  1.00  0.00           O
ATOM   3945  N   ASP B 135     114.070  50.120  66.720  1.00  0.00           N
ATOM   3946  HN  ASP B 135     113.170  50.490  66.930  1.00  0.00           H
ATOM   3947  CA  ASP B 135     114.870  49.910  67.880  1.00  0.00           C
ATOM   3948  HA  ASP B 135     115.610  50.700  67.920  1.00  0.00           H
ATOM   3949  CB  ASP B 135     113.910  49.950  69.160  1.00  0.00           C
ATOM   3950  HB1 ASP B 135     114.250  49.300  70.000  1.00  0.00           H
ATOM   3951  HB2 ASP B 135     112.970  49.440  68.870  1.00  0.00           H
ATOM   3952  CG  ASP B 135     113.550  51.420  69.590  1.00  0.00           C
ATOM   3953  OD1 ASP B 135     114.070  52.320  68.880  1.00  0.00           O
ATOM   3954  OD2 ASP B 135     112.660  51.670  70.410  1.00  0.00           O
ATOM   3955  C   ASP B 135     115.700  48.600  67.960  1.00  0.00           C
ATOM   3956  O   ASP B 135     115.290  47.500  67.530  1.00  0.00           O
ATOM   3957  N   TYR B 136     116.880  48.660  68.590  1.00  0.00           N
ATOM   3958  HN  TYR B 136     117.240  49.560  68.850  1.00  0.00           H
ATOM   3959  CA  TYR B 136     117.700  47.510  68.660  1.00  0.00           C
ATOM   3960  HA  TYR B 136     117.490  46.860  67.820  1.00  0.00           H
ATOM   3961  CB  TYR B 136     119.290  47.760  68.440  1.00  0.00           C
ATOM   3962  HB1 TYR B 136     119.780  48.530  69.080  1.00  0.00           H
ATOM   3963  HB2 TYR B 136     119.440  48.170  67.420  1.00  0.00           H
ATOM   3964  CG  TYR B 136     120.090  46.540  68.440  1.00  0.00           C
ATOM   3965  CD1 TYR B 136     120.960  46.340  69.530  1.00  0.00           C
ATOM   3966  HD1 TYR B 136     121.150  47.110  70.260  1.00  0.00           H
ATOM   3967  CE1 TYR B 136     121.580  45.140  69.670  1.00  0.00           C
ATOM   3968  HE1 TYR B 136     122.380  44.970  70.370  1.00  0.00           H
ATOM   3969  CZ  TYR B 136     121.310  44.110  68.740  1.00  0.00           C
ATOM   3970  OH  TYR B 136     121.930  42.860  68.860  1.00  0.00           O
ATOM   3971  HH  TYR B 136     122.800  43.060  69.190  1.00  0.00           H
ATOM   3972  CD2 TYR B 136     119.850  45.550  67.550  1.00  0.00           C
ATOM   3973  HD2 TYR B 136     119.110  45.600  66.770  1.00  0.00           H
ATOM   3974  CE2 TYR B 136     120.490  44.270  67.640  1.00  0.00           C
ATOM   3975  HE2 TYR B 136     120.220  43.460  66.980  1.00  0.00           H
ATOM   3976  C   TYR B 136     117.480  46.760  69.970  1.00  0.00           C
ATOM   3977  O   TYR B 136     117.540  47.380  71.050  1.00  0.00           O
ATOM   3978  N   GLU B 137     117.270  45.440  69.950  1.00  0.00           N
ATOM   3979  HN  GLU B 137     117.190  44.920  69.100  1.00  0.00           H
ATOM   3980  CA  GLU B 137     117.270  44.600  71.150  1.00  0.00           C
ATOM   3981  HA  GLU B 137     117.130  45.180  72.050  1.00  0.00           H
ATOM   3982  CB  GLU B 137     116.070  43.600  70.950  1.00  0.00           C
ATOM   3983  HB1 GLU B 137     115.970  42.920  71.820  1.00  0.00           H
ATOM   3984  HB2 GLU B 137     116.270  43.010  70.030  1.00  0.00           H
ATOM   3985  CG  GLU B 137     114.760  44.390  70.770  1.00  0.00           C
ATOM   3986  HG1 GLU B 137     114.790  44.920  69.790  1.00  0.00           H
ATOM   3987  HG2 GLU B 137     114.630  45.090  71.620  1.00  0.00           H
ATOM   3988  CD  GLU B 137     113.630  43.360  70.700  1.00  0.00           C
ATOM   3989  OE1 GLU B 137     113.850  42.200  70.300  1.00  0.00           O
ATOM   3990  OE2 GLU B 137     112.500  43.630  71.060  1.00  0.00           O
ATOM   3991  C   GLU B 137     118.620  43.810  71.310  1.00  0.00           C
ATOM   3992  O   GLU B 137     118.920  42.880  70.540  1.00  0.00           O
ATOM   3993  N   PRO B 138     119.510  44.140  72.200  1.00  0.00           N
ATOM   3994  CD  PRO B 138     119.680  45.430  72.840  1.00  0.00           C
ATOM   3995  HD1 PRO B 138     119.560  46.310  72.160  1.00  0.00           H
ATOM   3996  HD2 PRO B 138     118.870  45.440  73.600  1.00  0.00           H
ATOM   3997  CA  PRO B 138     120.540  43.190  72.680  1.00  0.00           C
ATOM   3998  HA  PRO B 138     121.150  43.170  71.790  1.00  0.00           H
ATOM   3999  CB  PRO B 138     121.150  43.880  73.960  1.00  0.00           C
ATOM   4000  HB1 PRO B 138     122.220  43.730  74.230  1.00  0.00           H
ATOM   4001  HB2 PRO B 138     120.510  43.710  74.850  1.00  0.00           H
ATOM   4002  CG  PRO B 138     121.020  45.360  73.600  1.00  0.00           C
ATOM   4003  HG1 PRO B 138     121.780  45.730  72.880  1.00  0.00           H
ATOM   4004  HG2 PRO B 138     121.040  46.040  74.470  1.00  0.00           H
ATOM   4005  C   PRO B 138     120.190  41.720  72.950  1.00  0.00           C
ATOM   4006  O   PRO B 138     119.060  41.380  73.250  1.00  0.00           O
ATOM   4007  N   GLU B 139     121.170  40.840  72.810  1.00  0.00           N
ATOM   4008  HN  GLU B 139     122.120  41.090  72.630  1.00  0.00           H
ATOM   4009  CA  GLU B 139     121.020  39.410  72.940  1.00  0.00           C
ATOM   4010  HA  GLU B 139     120.310  39.060  72.210  1.00  0.00           H
ATOM   4011  CB  GLU B 139     122.300  38.620  72.800  1.00  0.00           C
ATOM   4012  HB1 GLU B 139     122.300  37.690  73.410  1.00  0.00           H
ATOM   4013  HB2 GLU B 139     123.040  39.300  73.270  1.00  0.00           H
ATOM   4014  CG  GLU B 139     122.840  38.400  71.340  1.00  0.00           C
ATOM   4015  HG1 GLU B 139     122.580  39.220  70.630  1.00  0.00           H
ATOM   4016  HG2 GLU B 139     122.260  37.570  70.910  1.00  0.00           H
ATOM   4017  CD  GLU B 139     124.320  38.090  71.310  1.00  0.00           C
ATOM   4018  OE1 GLU B 139     124.670  37.190  70.500  1.00  0.00           O
ATOM   4019  OE2 GLU B 139     125.110  38.730  72.060  1.00  0.00           O
ATOM   4020  C   GLU B 139     120.490  38.950  74.250  1.00  0.00           C
ATOM   4021  O   GLU B 139     120.830  39.500  75.250  1.00  0.00           O
ATOM   4022  N   ALA B 140     119.620  37.930  74.300  1.00  0.00           N
ATOM   4023  HN  ALA B 140     119.310  37.410  73.500  1.00  0.00           H
ATOM   4024  CA  ALA B 140     118.890  37.460  75.430  1.00  0.00           C
ATOM   4025  HA  ALA B 140     119.470  37.650  76.320  1.00  0.00           H
ATOM   4026  CB  ALA B 140     117.500  38.280  75.500  1.00  0.00           C
ATOM   4027  HB1 ALA B 140     117.190  38.290  74.430  1.00  0.00           H
ATOM   4028  HB2 ALA B 140     116.780  37.970  76.290  1.00  0.00           H
ATOM   4029  HB3 ALA B 140     117.710  39.350  75.710  1.00  0.00           H
ATOM   4030  C   ALA B 140     118.630  35.940  75.370  1.00  0.00           C
ATOM   4031  OT1 ALA B 140     117.550  35.440  75.590  1.00  0.00           O
ATOM   4032  OT2 ALA B 140     119.640  35.220  75.280  1.00  0.00           O
TER
ENDMDL
