# Supplementary material for: The Effect of SARS-COV‑2 Protein Fragments on the Dimerization of α‑Synuclein
Source: ACS Chem Neurosci. 2025 Oct 22;16(21):4279–88. doi: 10.1021/acschemneuro.5c00635 (PMC12593392; doi:10.1021/acschemneuro.5c00635)
Supplement: Supplementary file 1 [file cn5c00635_si_001.zip › aS Configurations - Supporting Information/Rod Binding Dimer/with SK9/r-SK9-2-final.pdb]

REMARK    GENERATED BY TRJCONV
TITLE     Protein in water t= 500000.00000 step= 250000000
REMARK    THIS IS A SIMULATION BOX
CRYST1  107.414  107.414  107.414  90.00  90.00  90.00 P 1           1
MODEL        1
ATOM      1  N   MET A   1      61.170  56.790  54.640  1.00  0.00           N
ATOM      2  H1  MET A   1      60.230  57.070  54.290  1.00  0.00           H
ATOM      3  H2  MET A   1      61.480  57.680  55.080  1.00  0.00           H
ATOM      4  H3  MET A   1      61.810  56.340  53.950  1.00  0.00           H
ATOM      5  CA  MET A   1      61.040  55.770  55.770  1.00  0.00           C
ATOM      6  HA  MET A   1      60.680  54.940  55.180  1.00  0.00           H
ATOM      7  CB  MET A   1      62.320  55.530  56.490  1.00  0.00           C
ATOM      8  HB1 MET A   1      62.590  56.210  57.320  1.00  0.00           H
ATOM      9  HB2 MET A   1      63.130  55.480  55.740  1.00  0.00           H
ATOM     10  CG  MET A   1      62.380  54.040  57.190  1.00  0.00           C
ATOM     11  HG1 MET A   1      61.620  53.800  57.960  1.00  0.00           H
ATOM     12  HG2 MET A   1      63.320  54.060  57.790  1.00  0.00           H
ATOM     13  SD  MET A   1      62.660  52.700  56.030  1.00  0.00           S
ATOM     14  CE  MET A   1      62.250  51.360  57.190  1.00  0.00           C
ATOM     15  HE1 MET A   1      63.130  51.150  57.840  1.00  0.00           H
ATOM     16  HE2 MET A   1      61.320  51.460  57.780  1.00  0.00           H
ATOM     17  HE3 MET A   1      62.200  50.410  56.620  1.00  0.00           H
ATOM     18  C   MET A   1      60.040  56.180  56.800  1.00  0.00           C
ATOM     19  O   MET A   1      60.080  57.310  57.250  1.00  0.00           O
ATOM     20  N   ASP A   2      59.130  55.270  57.210  1.00  0.00           N
ATOM     21  HN  ASP A   2      59.110  54.410  56.700  1.00  0.00           H
ATOM     22  CA  ASP A   2      58.370  55.380  58.430  1.00  0.00           C
ATOM     23  HA  ASP A   2      57.920  56.350  58.330  1.00  0.00           H
ATOM     24  CB  ASP A   2      57.310  54.250  58.500  1.00  0.00           C
ATOM     25  HB1 ASP A   2      56.550  54.450  59.290  1.00  0.00           H
ATOM     26  HB2 ASP A   2      57.810  53.270  58.660  1.00  0.00           H
ATOM     27  CG  ASP A   2      56.450  54.060  57.310  1.00  0.00           C
ATOM     28  OD1 ASP A   2      55.940  52.960  57.020  1.00  0.00           O
ATOM     29  OD2 ASP A   2      56.110  55.130  56.680  1.00  0.00           O
ATOM     30  C   ASP A   2      59.210  55.400  59.730  1.00  0.00           C
ATOM     31  O   ASP A   2      60.200  54.660  59.730  1.00  0.00           O
ATOM     32  N   VAL A   3      58.840  56.140  60.730  1.00  0.00           N
ATOM     33  HN  VAL A   3      58.020  56.700  60.630  1.00  0.00           H
ATOM     34  CA  VAL A   3      59.410  56.370  61.990  1.00  0.00           C
ATOM     35  HA  VAL A   3      60.480  56.360  61.830  1.00  0.00           H
ATOM     36  CB  VAL A   3      59.140  57.780  62.510  1.00  0.00           C
ATOM     37  HB  VAL A   3      58.070  57.830  62.780  1.00  0.00           H
ATOM     38  CG1 VAL A   3      59.950  58.120  63.770  1.00  0.00           C
ATOM     39 HG11 VAL A   3      59.660  59.100  64.210  1.00  0.00           H
ATOM     40 HG12 VAL A   3      59.910  57.420  64.630  1.00  0.00           H
ATOM     41 HG13 VAL A   3      61.000  58.260  63.430  1.00  0.00           H
ATOM     42  CG2 VAL A   3      59.380  58.820  61.360  1.00  0.00           C
ATOM     43 HG21 VAL A   3      58.720  58.840  60.470  1.00  0.00           H
ATOM     44 HG22 VAL A   3      59.410  59.830  61.810  1.00  0.00           H
ATOM     45 HG23 VAL A   3      60.400  58.530  61.020  1.00  0.00           H
ATOM     46  C   VAL A   3      59.050  55.240  62.900  1.00  0.00           C
ATOM     47  O   VAL A   3      57.920  54.970  63.270  1.00  0.00           O
ATOM     48  N   PHE A   4      60.070  54.470  63.370  1.00  0.00           N
ATOM     49  HN  PHE A   4      61.020  54.600  63.110  1.00  0.00           H
ATOM     50  CA  PHE A   4      59.760  53.300  64.250  1.00  0.00           C
ATOM     51  HA  PHE A   4      58.860  52.800  63.940  1.00  0.00           H
ATOM     52  CB  PHE A   4      60.950  52.300  64.120  1.00  0.00           C
ATOM     53  HB1 PHE A   4      60.770  51.450  64.810  1.00  0.00           H
ATOM     54  HB2 PHE A   4      61.920  52.820  64.240  1.00  0.00           H
ATOM     55  CG  PHE A   4      60.970  51.510  62.760  1.00  0.00           C
ATOM     56  CD1 PHE A   4      62.150  51.200  62.080  1.00  0.00           C
ATOM     57  HD1 PHE A   4      63.050  51.580  62.540  1.00  0.00           H
ATOM     58  CE1 PHE A   4      62.260  50.450  60.980  1.00  0.00           C
ATOM     59  HE1 PHE A   4      63.180  50.180  60.480  1.00  0.00           H
ATOM     60  CZ  PHE A   4      61.090  49.800  60.510  1.00  0.00           C
ATOM     61  HZ  PHE A   4      61.080  49.080  59.710  1.00  0.00           H
ATOM     62  CD2 PHE A   4      59.820  50.980  62.210  1.00  0.00           C
ATOM     63  HD2 PHE A   4      58.870  51.090  62.730  1.00  0.00           H
ATOM     64  CE2 PHE A   4      59.880  50.080  61.170  1.00  0.00           C
ATOM     65  HE2 PHE A   4      58.970  49.710  60.740  1.00  0.00           H
ATOM     66  C   PHE A   4      59.790  53.670  65.690  1.00  0.00           C
ATOM     67  O   PHE A   4      60.680  54.470  66.140  1.00  0.00           O
ATOM     68  N   MET A   5      58.780  53.190  66.500  1.00  0.00           N
ATOM     69  HN  MET A   5      58.040  52.650  66.100  1.00  0.00           H
ATOM     70  CA  MET A   5      58.750  53.390  67.930  1.00  0.00           C
ATOM     71  HA  MET A   5      58.780  54.460  68.090  1.00  0.00           H
ATOM     72  CB  MET A   5      57.370  52.910  68.480  1.00  0.00           C
ATOM     73  HB1 MET A   5      57.530  52.800  69.570  1.00  0.00           H
ATOM     74  HB2 MET A   5      57.020  51.970  68.000  1.00  0.00           H
ATOM     75  CG  MET A   5      56.250  53.910  68.210  1.00  0.00           C
ATOM     76  HG1 MET A   5      56.150  54.060  67.120  1.00  0.00           H
ATOM     77  HG2 MET A   5      56.550  54.880  68.660  1.00  0.00           H
ATOM     78  SD  MET A   5      54.550  53.650  68.800  1.00  0.00           S
ATOM     79  CE  MET A   5      53.770  52.690  67.460  1.00  0.00           C
ATOM     80  HE1 MET A   5      52.680  52.500  67.600  1.00  0.00           H
ATOM     81  HE2 MET A   5      53.830  53.280  66.520  1.00  0.00           H
ATOM     82  HE3 MET A   5      54.210  51.690  67.280  1.00  0.00           H
ATOM     83  C   MET A   5      59.900  52.810  68.610  1.00  0.00           C
ATOM     84  O   MET A   5      60.440  53.430  69.570  1.00  0.00           O
ATOM     85  N   LYS A   6      60.230  51.560  68.300  1.00  0.00           N
ATOM     86  HN  LYS A   6      59.690  51.020  67.660  1.00  0.00           H
ATOM     87  CA  LYS A   6      61.350  50.720  68.940  1.00  0.00           C
ATOM     88  HA  LYS A   6      61.530  51.220  69.890  1.00  0.00           H
ATOM     89  CB  LYS A   6      60.870  49.250  69.080  1.00  0.00           C
ATOM     90  HB1 LYS A   6      59.860  49.370  69.540  1.00  0.00           H
ATOM     91  HB2 LYS A   6      61.510  48.650  69.770  1.00  0.00           H
ATOM     92  CG  LYS A   6      60.900  48.520  67.780  1.00  0.00           C
ATOM     93  HG1 LYS A   6      61.850  48.380  67.210  1.00  0.00           H
ATOM     94  HG2 LYS A   6      60.220  48.990  67.040  1.00  0.00           H
ATOM     95  CD  LYS A   6      60.230  47.170  67.940  1.00  0.00           C
ATOM     96  HD1 LYS A   6      60.700  46.760  68.860  1.00  0.00           H
ATOM     97  HD2 LYS A   6      59.140  47.370  68.050  1.00  0.00           H
ATOM     98  CE  LYS A   6      60.500  46.110  66.900  1.00  0.00           C
ATOM     99  HE1 LYS A   6      60.070  45.150  67.250  1.00  0.00           H
ATOM    100  HE2 LYS A   6      61.590  45.900  66.790  1.00  0.00           H
ATOM    101  NZ  LYS A   6      59.970  46.370  65.540  1.00  0.00           N
ATOM    102  HZ1 LYS A   6      60.600  47.110  65.180  1.00  0.00           H
ATOM    103  HZ2 LYS A   6      60.010  45.530  64.930  1.00  0.00           H
ATOM    104  HZ3 LYS A   6      58.970  46.670  65.550  1.00  0.00           H
ATOM    105  C   LYS A   6      62.690  50.800  68.240  1.00  0.00           C
ATOM    106  O   LYS A   6      63.660  50.070  68.390  1.00  0.00           O
ATOM    107  N   GLY A   7      62.820  51.730  67.230  1.00  0.00           N
ATOM    108  HN  GLY A   7      62.170  52.480  67.160  1.00  0.00           H
ATOM    109  CA  GLY A   7      63.950  51.830  66.320  1.00  0.00           C
ATOM    110  HA1 GLY A   7      63.910  52.730  65.730  1.00  0.00           H
ATOM    111  HA2 GLY A   7      64.770  51.860  67.020  1.00  0.00           H
ATOM    112  C   GLY A   7      64.250  50.720  65.430  1.00  0.00           C
ATOM    113  O   GLY A   7      63.460  49.720  65.200  1.00  0.00           O
ATOM    114  N   LEU A   8      65.400  50.770  64.760  1.00  0.00           N
ATOM    115  HN  LEU A   8      66.000  51.470  65.150  1.00  0.00           H
ATOM    116  CA  LEU A   8      65.880  49.860  63.710  1.00  0.00           C
ATOM    117  HA  LEU A   8      65.070  49.810  63.000  1.00  0.00           H
ATOM    118  CB  LEU A   8      67.170  50.460  62.950  1.00  0.00           C
ATOM    119  HB1 LEU A   8      67.140  49.990  61.950  1.00  0.00           H
ATOM    120  HB2 LEU A   8      68.120  50.130  63.420  1.00  0.00           H
ATOM    121  CG  LEU A   8      67.220  51.950  62.660  1.00  0.00           C
ATOM    122  HG  LEU A   8      67.170  52.470  63.640  1.00  0.00           H
ATOM    123  CD1 LEU A   8      68.540  52.420  62.020  1.00  0.00           C
ATOM    124 HD11 LEU A   8      69.380  52.070  62.660  1.00  0.00           H
ATOM    125 HD12 LEU A   8      68.680  51.900  61.050  1.00  0.00           H
ATOM    126 HD13 LEU A   8      68.700  53.510  61.840  1.00  0.00           H
ATOM    127  CD2 LEU A   8      65.970  52.230  61.830  1.00  0.00           C
ATOM    128 HD21 LEU A   8      66.190  53.180  61.300  1.00  0.00           H
ATOM    129 HD22 LEU A   8      65.600  51.460  61.120  1.00  0.00           H
ATOM    130 HD23 LEU A   8      65.040  52.290  62.430  1.00  0.00           H
ATOM    131  C   LEU A   8      66.160  48.450  64.090  1.00  0.00           C
ATOM    132  O   LEU A   8      66.770  48.220  65.110  1.00  0.00           O
ATOM    133  N   SER A   9      65.790  47.430  63.310  1.00  0.00           N
ATOM    134  HN  SER A   9      65.290  47.570  62.460  1.00  0.00           H
ATOM    135  CA  SER A   9      66.140  46.040  63.480  1.00  0.00           C
ATOM    136  HA  SER A   9      66.140  45.740  64.520  1.00  0.00           H
ATOM    137  CB  SER A   9      65.240  45.010  62.630  1.00  0.00           C
ATOM    138  HB1 SER A   9      65.040  45.400  61.610  1.00  0.00           H
ATOM    139  HB2 SER A   9      64.250  44.870  63.130  1.00  0.00           H
ATOM    140  OG  SER A   9      65.830  43.710  62.550  1.00  0.00           O
ATOM    141  HG1 SER A   9      65.190  43.000  62.420  1.00  0.00           H
ATOM    142  C   SER A   9      67.600  45.870  63.130  1.00  0.00           C
ATOM    143  O   SER A   9      68.060  46.280  62.030  1.00  0.00           O
ATOM    144  N   LYS A  10      68.300  45.190  64.030  1.00  0.00           N
ATOM    145  HN  LYS A  10      67.850  45.020  64.900  1.00  0.00           H
ATOM    146  CA  LYS A  10      69.790  45.120  63.970  1.00  0.00           C
ATOM    147  HA  LYS A  10      70.000  44.260  63.340  1.00  0.00           H
ATOM    148  CB  LYS A  10      70.550  46.320  63.540  1.00  0.00           C
ATOM    149  HB1 LYS A  10      70.500  46.600  62.470  1.00  0.00           H
ATOM    150  HB2 LYS A  10      71.650  46.130  63.540  1.00  0.00           H
ATOM    151  CG  LYS A  10      70.210  47.660  64.220  1.00  0.00           C
ATOM    152  HG1 LYS A  10      70.630  47.630  65.250  1.00  0.00           H
ATOM    153  HG2 LYS A  10      69.110  47.790  64.250  1.00  0.00           H
ATOM    154  CD  LYS A  10      70.960  48.800  63.510  1.00  0.00           C
ATOM    155  HD1 LYS A  10      70.790  48.770  62.410  1.00  0.00           H
ATOM    156  HD2 LYS A  10      70.640  49.800  63.880  1.00  0.00           H
ATOM    157  CE  LYS A  10      72.500  48.730  63.730  1.00  0.00           C
ATOM    158  HE1 LYS A  10      72.990  47.810  63.350  1.00  0.00           H
ATOM    159  HE2 LYS A  10      72.890  48.720  64.770  1.00  0.00           H
ATOM    160  NZ  LYS A  10      73.080  49.860  62.920  1.00  0.00           N
ATOM    161  HZ1 LYS A  10      73.990  49.420  62.660  1.00  0.00           H
ATOM    162  HZ2 LYS A  10      72.470  50.030  62.100  1.00  0.00           H
ATOM    163  HZ3 LYS A  10      73.320  50.710  63.460  1.00  0.00           H
ATOM    164  C   LYS A  10      70.250  44.650  65.390  1.00  0.00           C
ATOM    165  O   LYS A  10      69.870  45.250  66.360  1.00  0.00           O
ATOM    166  N   ALA A  11      70.980  43.510  65.570  1.00  0.00           N
ATOM    167  HN  ALA A  11      71.200  42.910  64.810  1.00  0.00           H
ATOM    168  CA  ALA A  11      71.270  43.020  66.900  1.00  0.00           C
ATOM    169  HA  ALA A  11      70.400  43.050  67.550  1.00  0.00           H
ATOM    170  CB  ALA A  11      71.580  41.530  66.660  1.00  0.00           C
ATOM    171  HB1 ALA A  11      72.650  41.390  66.400  1.00  0.00           H
ATOM    172  HB2 ALA A  11      71.430  40.910  67.570  1.00  0.00           H
ATOM    173  HB3 ALA A  11      70.980  41.040  65.860  1.00  0.00           H
ATOM    174  C   ALA A  11      72.460  43.770  67.530  1.00  0.00           C
ATOM    175  O   ALA A  11      72.560  43.800  68.770  1.00  0.00           O
ATOM    176  N   LYS A  12      73.310  44.400  66.690  1.00  0.00           N
ATOM    177  HN  LYS A  12      73.190  44.500  65.710  1.00  0.00           H
ATOM    178  CA  LYS A  12      74.650  44.740  67.040  1.00  0.00           C
ATOM    179  HA  LYS A  12      74.790  44.350  68.040  1.00  0.00           H
ATOM    180  CB  LYS A  12      75.640  44.050  66.050  1.00  0.00           C
ATOM    181  HB1 LYS A  12      76.690  44.320  66.330  1.00  0.00           H
ATOM    182  HB2 LYS A  12      75.420  44.480  65.050  1.00  0.00           H
ATOM    183  CG  LYS A  12      75.540  42.510  66.070  1.00  0.00           C
ATOM    184  HG1 LYS A  12      76.390  42.290  65.370  1.00  0.00           H
ATOM    185  HG2 LYS A  12      74.630  42.140  65.560  1.00  0.00           H
ATOM    186  CD  LYS A  12      75.690  41.790  67.430  1.00  0.00           C
ATOM    187  HD1 LYS A  12      74.830  42.180  68.030  1.00  0.00           H
ATOM    188  HD2 LYS A  12      75.430  40.710  67.320  1.00  0.00           H
ATOM    189  CE  LYS A  12      77.010  41.980  68.230  1.00  0.00           C
ATOM    190  HE1 LYS A  12      77.000  41.560  69.260  1.00  0.00           H
ATOM    191  HE2 LYS A  12      77.280  43.050  68.370  1.00  0.00           H
ATOM    192  NZ  LYS A  12      78.120  41.310  67.610  1.00  0.00           N
ATOM    193  HZ1 LYS A  12      77.780  40.390  67.280  1.00  0.00           H
ATOM    194  HZ2 LYS A  12      78.600  41.900  66.900  1.00  0.00           H
ATOM    195  HZ3 LYS A  12      78.830  41.110  68.350  1.00  0.00           H
ATOM    196  C   LYS A  12      74.940  46.210  67.020  1.00  0.00           C
ATOM    197  O   LYS A  12      74.800  46.820  65.990  1.00  0.00           O
ATOM    198  N   GLU A  13      75.420  46.840  68.200  1.00  0.00           N
ATOM    199  HN  GLU A  13      75.450  46.280  69.030  1.00  0.00           H
ATOM    200  CA  GLU A  13      75.800  48.200  68.350  1.00  0.00           C
ATOM    201  HA  GLU A  13      75.000  48.850  68.040  1.00  0.00           H
ATOM    202  CB  GLU A  13      75.960  48.550  69.850  1.00  0.00           C
ATOM    203  HB1 GLU A  13      76.470  49.540  69.940  1.00  0.00           H
ATOM    204  HB2 GLU A  13      76.610  47.810  70.360  1.00  0.00           H
ATOM    205  CG  GLU A  13      74.670  48.630  70.630  1.00  0.00           C
ATOM    206  HG1 GLU A  13      74.250  47.600  70.680  1.00  0.00           H
ATOM    207  HG2 GLU A  13      74.000  49.190  69.940  1.00  0.00           H
ATOM    208  CD  GLU A  13      74.710  49.020  72.130  1.00  0.00           C
ATOM    209  OE1 GLU A  13      75.070  50.210  72.320  1.00  0.00           O
ATOM    210  OE2 GLU A  13      74.450  48.260  73.080  1.00  0.00           O
ATOM    211  C   GLU A  13      76.920  48.680  67.440  1.00  0.00           C
ATOM    212  O   GLU A  13      78.060  48.260  67.620  1.00  0.00           O
ATOM    213  N   GLY A  14      76.540  49.470  66.410  1.00  0.00           N
ATOM    214  HN  GLY A  14      75.560  49.630  66.440  1.00  0.00           H
ATOM    215  CA  GLY A  14      77.530  50.000  65.450  1.00  0.00           C
ATOM    216  HA1 GLY A  14      78.480  49.530  65.590  1.00  0.00           H
ATOM    217  HA2 GLY A  14      77.230  49.750  64.440  1.00  0.00           H
ATOM    218  C   GLY A  14      77.730  51.460  65.550  1.00  0.00           C
ATOM    219  O   GLY A  14      77.320  52.110  66.550  1.00  0.00           O
ATOM    220  N   VAL A  15      78.210  52.020  64.470  1.00  0.00           N
ATOM    221  HN  VAL A  15      78.380  51.470  63.660  1.00  0.00           H
ATOM    222  CA  VAL A  15      78.370  53.460  64.360  1.00  0.00           C
ATOM    223  HA  VAL A  15      79.030  53.780  65.160  1.00  0.00           H
ATOM    224  CB  VAL A  15      79.210  53.820  63.080  1.00  0.00           C
ATOM    225  HB  VAL A  15      78.710  53.520  62.130  1.00  0.00           H
ATOM    226  CG1 VAL A  15      79.470  55.340  62.960  1.00  0.00           C
ATOM    227 HG11 VAL A  15      80.210  55.490  62.150  1.00  0.00           H
ATOM    228 HG12 VAL A  15      78.470  55.800  62.820  1.00  0.00           H
ATOM    229 HG13 VAL A  15      79.810  55.810  63.910  1.00  0.00           H
ATOM    230  CG2 VAL A  15      80.520  53.130  62.950  1.00  0.00           C
ATOM    231 HG21 VAL A  15      81.260  53.630  63.610  1.00  0.00           H
ATOM    232 HG22 VAL A  15      80.510  52.060  63.230  1.00  0.00           H
ATOM    233 HG23 VAL A  15      80.960  53.100  61.930  1.00  0.00           H
ATOM    234  C   VAL A  15      77.120  54.240  64.370  1.00  0.00           C
ATOM    235  O   VAL A  15      76.950  55.250  65.040  1.00  0.00           O
ATOM    236  N   VAL A  16      76.030  53.890  63.710  1.00  0.00           N
ATOM    237  HN  VAL A  16      76.070  53.080  63.130  1.00  0.00           H
ATOM    238  CA  VAL A  16      74.800  54.680  63.640  1.00  0.00           C
ATOM    239  HA  VAL A  16      75.020  55.630  64.090  1.00  0.00           H
ATOM    240  CB  VAL A  16      74.200  54.950  62.270  1.00  0.00           C
ATOM    241  HB  VAL A  16      73.950  54.030  61.690  1.00  0.00           H
ATOM    242  CG1 VAL A  16      72.970  55.830  62.430  1.00  0.00           C
ATOM    243 HG11 VAL A  16      72.500  55.990  61.440  1.00  0.00           H
ATOM    244 HG12 VAL A  16      72.280  55.130  62.960  1.00  0.00           H
ATOM    245 HG13 VAL A  16      73.260  56.790  62.890  1.00  0.00           H
ATOM    246  CG2 VAL A  16      75.290  55.710  61.390  1.00  0.00           C
ATOM    247 HG21 VAL A  16      76.320  55.320  61.560  1.00  0.00           H
ATOM    248 HG22 VAL A  16      75.030  55.510  60.330  1.00  0.00           H
ATOM    249 HG23 VAL A  16      75.250  56.810  61.540  1.00  0.00           H
ATOM    250  C   VAL A  16      73.800  53.890  64.500  1.00  0.00           C
ATOM    251  O   VAL A  16      73.390  52.730  64.180  1.00  0.00           O
ATOM    252  N   ALA A  17      73.380  54.540  65.630  1.00  0.00           N
ATOM    253  HN  ALA A  17      73.880  55.380  65.820  1.00  0.00           H
ATOM    254  CA  ALA A  17      72.380  54.190  66.630  1.00  0.00           C
ATOM    255  HA  ALA A  17      72.790  53.330  67.150  1.00  0.00           H
ATOM    256  CB  ALA A  17      72.070  55.330  67.590  1.00  0.00           C
ATOM    257  HB1 ALA A  17      73.110  55.630  67.850  1.00  0.00           H
ATOM    258  HB2 ALA A  17      71.580  56.190  67.080  1.00  0.00           H
ATOM    259  HB3 ALA A  17      71.350  55.100  68.400  1.00  0.00           H
ATOM    260  C   ALA A  17      71.010  53.690  66.020  1.00  0.00           C
ATOM    261  O   ALA A  17      70.570  54.200  64.970  1.00  0.00           O
ATOM    262  N   ALA A  18      70.420  52.640  66.600  1.00  0.00           N
ATOM    263  HN  ALA A  18      70.820  52.070  67.310  1.00  0.00           H
ATOM    264  CA  ALA A  18      69.120  52.130  66.180  1.00  0.00           C
ATOM    265  HA  ALA A  18      69.070  52.200  65.100  1.00  0.00           H
ATOM    266  CB  ALA A  18      68.930  50.650  66.730  1.00  0.00           C
ATOM    267  HB1 ALA A  18      69.850  50.020  66.750  1.00  0.00           H
ATOM    268  HB2 ALA A  18      68.590  50.470  67.770  1.00  0.00           H
ATOM    269  HB3 ALA A  18      68.230  50.210  66.000  1.00  0.00           H
ATOM    270  C   ALA A  18      68.020  53.030  66.650  1.00  0.00           C
ATOM    271  O   ALA A  18      66.970  53.050  65.990  1.00  0.00           O
ATOM    272  N   ALA A  19      68.270  53.730  67.810  1.00  0.00           N
ATOM    273  HN  ALA A  19      69.190  53.680  68.200  1.00  0.00           H
ATOM    274  CA  ALA A  19      67.350  54.650  68.430  1.00  0.00           C
ATOM    275  HA  ALA A  19      66.350  54.350  68.160  1.00  0.00           H
ATOM    276  CB  ALA A  19      67.400  54.710  69.940  1.00  0.00           C
ATOM    277  HB1 ALA A  19      68.290  55.310  70.240  1.00  0.00           H
ATOM    278  HB2 ALA A  19      66.550  55.200  70.440  1.00  0.00           H
ATOM    279  HB3 ALA A  19      67.400  53.680  70.360  1.00  0.00           H
ATOM    280  C   ALA A  19      67.570  56.010  67.830  1.00  0.00           C
ATOM    281  O   ALA A  19      68.660  56.410  67.700  1.00  0.00           O
ATOM    282  N   GLU A  20      66.530  56.770  67.430  1.00  0.00           N
ATOM    283  HN  GLU A  20      65.630  56.370  67.530  1.00  0.00           H
ATOM    284  CA  GLU A  20      66.600  58.170  67.190  1.00  0.00           C
ATOM    285  HA  GLU A  20      67.300  58.320  66.380  1.00  0.00           H
ATOM    286  CB  GLU A  20      65.230  58.610  66.620  1.00  0.00           C
ATOM    287  HB1 GLU A  20      64.540  58.340  67.450  1.00  0.00           H
ATOM    288  HB2 GLU A  20      65.080  58.010  65.690  1.00  0.00           H
ATOM    289  CG  GLU A  20      65.120  60.130  66.190  1.00  0.00           C
ATOM    290  HG1 GLU A  20      65.830  60.470  65.420  1.00  0.00           H
ATOM    291  HG2 GLU A  20      65.330  60.850  67.010  1.00  0.00           H
ATOM    292  CD  GLU A  20      63.670  60.380  65.720  1.00  0.00           C
ATOM    293  OE1 GLU A  20      62.670  59.890  66.390  1.00  0.00           O
ATOM    294  OE2 GLU A  20      63.420  61.080  64.660  1.00  0.00           O
ATOM    295  C   GLU A  20      67.000  59.030  68.380  1.00  0.00           C
ATOM    296  O   GLU A  20      66.660  58.730  69.530  1.00  0.00           O
ATOM    297  N   LYS A  21      67.730  60.150  68.150  1.00  0.00           N
ATOM    298  HN  LYS A  21      67.740  60.490  67.220  1.00  0.00           H
ATOM    299  CA  LYS A  21      68.090  61.160  69.190  1.00  0.00           C
ATOM    300  HA  LYS A  21      68.550  60.620  70.010  1.00  0.00           H
ATOM    301  CB  LYS A  21      69.020  62.220  68.550  1.00  0.00           C
ATOM    302  HB1 LYS A  21      69.320  63.090  69.180  1.00  0.00           H
ATOM    303  HB2 LYS A  21      68.510  62.620  67.650  1.00  0.00           H
ATOM    304  CG  LYS A  21      70.310  61.630  68.130  1.00  0.00           C
ATOM    305  HG1 LYS A  21      70.710  62.420  67.460  1.00  0.00           H
ATOM    306  HG2 LYS A  21      70.290  60.720  67.500  1.00  0.00           H
ATOM    307  CD  LYS A  21      71.270  61.380  69.360  1.00  0.00           C
ATOM    308  HD1 LYS A  21      71.200  62.300  69.980  1.00  0.00           H
ATOM    309  HD2 LYS A  21      70.860  60.520  69.920  1.00  0.00           H
ATOM    310  CE  LYS A  21      72.780  61.160  69.080  1.00  0.00           C
ATOM    311  HE1 LYS A  21      73.290  61.040  70.060  1.00  0.00           H
ATOM    312  HE2 LYS A  21      73.130  61.900  68.340  1.00  0.00           H
ATOM    313  NZ  LYS A  21      72.920  59.870  68.400  1.00  0.00           N
ATOM    314  HZ1 LYS A  21      72.550  59.110  69.010  1.00  0.00           H
ATOM    315  HZ2 LYS A  21      72.290  59.900  67.570  1.00  0.00           H
ATOM    316  HZ3 LYS A  21      73.910  59.830  68.110  1.00  0.00           H
ATOM    317  C   LYS A  21      66.860  61.840  69.830  1.00  0.00           C
ATOM    318  O   LYS A  21      65.790  61.990  69.250  1.00  0.00           O
ATOM    319  N   THR A  22      67.040  62.160  71.170  1.00  0.00           N
ATOM    320  HN  THR A  22      67.910  62.000  71.630  1.00  0.00           H
ATOM    321  CA  THR A  22      66.020  62.750  72.060  1.00  0.00           C
ATOM    322  HA  THR A  22      65.110  62.200  71.900  1.00  0.00           H
ATOM    323  CB  THR A  22      66.300  62.660  73.560  1.00  0.00           C
ATOM    324  HB  THR A  22      65.350  62.890  74.100  1.00  0.00           H
ATOM    325  OG1 THR A  22      67.410  63.480  74.010  1.00  0.00           O
ATOM    326  HG1 THR A  22      68.150  63.160  73.480  1.00  0.00           H
ATOM    327  CG2 THR A  22      66.580  61.170  73.860  1.00  0.00           C
ATOM    328 HG21 THR A  22      65.640  60.580  73.820  1.00  0.00           H
ATOM    329 HG22 THR A  22      67.350  60.740  73.180  1.00  0.00           H
ATOM    330 HG23 THR A  22      67.070  61.030  74.840  1.00  0.00           H
ATOM    331  C   THR A  22      65.640  64.150  71.700  1.00  0.00           C
ATOM    332  O   THR A  22      66.470  64.990  71.410  1.00  0.00           O
ATOM    333  N   LYS A  23      64.290  64.330  71.680  1.00  0.00           N
ATOM    334  HN  LYS A  23      63.610  63.600  71.650  1.00  0.00           H
ATOM    335  CA  LYS A  23      63.690  65.620  71.220  1.00  0.00           C
ATOM    336  HA  LYS A  23      64.530  66.250  70.960  1.00  0.00           H
ATOM    337  CB  LYS A  23      62.690  65.480  70.030  1.00  0.00           C
ATOM    338  HB1 LYS A  23      62.350  66.510  69.810  1.00  0.00           H
ATOM    339  HB2 LYS A  23      61.820  64.900  70.420  1.00  0.00           H
ATOM    340  CG  LYS A  23      62.990  64.710  68.730  1.00  0.00           C
ATOM    341  HG1 LYS A  23      62.120  64.820  68.050  1.00  0.00           H
ATOM    342  HG2 LYS A  23      63.100  63.620  68.950  1.00  0.00           H
ATOM    343  CD  LYS A  23      64.220  65.070  67.970  1.00  0.00           C
ATOM    344  HD1 LYS A  23      64.190  66.150  67.740  1.00  0.00           H
ATOM    345  HD2 LYS A  23      65.080  65.120  68.680  1.00  0.00           H
ATOM    346  CE  LYS A  23      64.640  64.100  66.870  1.00  0.00           C
ATOM    347  HE1 LYS A  23      64.440  63.030  67.100  1.00  0.00           H
ATOM    348  HE2 LYS A  23      65.710  64.270  66.620  1.00  0.00           H
ATOM    349  NZ  LYS A  23      63.850  64.350  65.630  1.00  0.00           N
ATOM    350  HZ1 LYS A  23      64.330  64.100  64.740  1.00  0.00           H
ATOM    351  HZ2 LYS A  23      63.070  63.670  65.690  1.00  0.00           H
ATOM    352  HZ3 LYS A  23      63.490  65.330  65.650  1.00  0.00           H
ATOM    353  C   LYS A  23      63.010  66.290  72.520  1.00  0.00           C
ATOM    354  O   LYS A  23      62.180  65.680  73.260  1.00  0.00           O
ATOM    355  N   GLN A  24      63.530  67.470  72.960  1.00  0.00           N
ATOM    356  HN  GLN A  24      64.340  67.770  72.450  1.00  0.00           H
ATOM    357  CA  GLN A  24      63.190  68.290  74.070  1.00  0.00           C
ATOM    358  HA  GLN A  24      62.170  68.040  74.320  1.00  0.00           H
ATOM    359  CB  GLN A  24      63.900  68.120  75.490  1.00  0.00           C
ATOM    360  HB1 GLN A  24      63.650  67.170  76.010  1.00  0.00           H
ATOM    361  HB2 GLN A  24      63.530  68.910  76.180  1.00  0.00           H
ATOM    362  CG  GLN A  24      65.360  68.380  75.540  1.00  0.00           C
ATOM    363  HG1 GLN A  24      65.760  68.230  76.570  1.00  0.00           H
ATOM    364  HG2 GLN A  24      65.570  69.390  75.130  1.00  0.00           H
ATOM    365  CD  GLN A  24      66.160  67.380  74.630  1.00  0.00           C
ATOM    366  OE1 GLN A  24      66.670  67.740  73.550  1.00  0.00           O
ATOM    367  NE2 GLN A  24      66.280  66.080  75.000  1.00  0.00           N
ATOM    368 HE21 GLN A  24      66.690  65.390  74.410  1.00  0.00           H
ATOM    369 HE22 GLN A  24      66.010  65.730  75.900  1.00  0.00           H
ATOM    370  C   GLN A  24      63.170  69.820  73.680  1.00  0.00           C
ATOM    371  O   GLN A  24      64.090  70.380  73.010  1.00  0.00           O
ATOM    372  N   GLY A  25      62.030  70.550  74.050  1.00  0.00           N
ATOM    373  HN  GLY A  25      61.310  70.110  74.580  1.00  0.00           H
ATOM    374  CA  GLY A  25      61.860  71.940  73.590  1.00  0.00           C
ATOM    375  HA1 GLY A  25      61.290  72.520  74.310  1.00  0.00           H
ATOM    376  HA2 GLY A  25      62.810  72.410  73.370  1.00  0.00           H
ATOM    377  C   GLY A  25      61.120  71.940  72.280  1.00  0.00           C
ATOM    378  O   GLY A  25      61.480  71.350  71.270  1.00  0.00           O
ATOM    379  N   VAL A  26      60.000  72.660  72.310  1.00  0.00           N
ATOM    380  HN  VAL A  26      59.710  73.170  73.120  1.00  0.00           H
ATOM    381  CA  VAL A  26      59.340  72.950  71.050  1.00  0.00           C
ATOM    382  HA  VAL A  26      59.310  71.940  70.660  1.00  0.00           H
ATOM    383  CB  VAL A  26      57.900  73.430  71.270  1.00  0.00           C
ATOM    384  HB  VAL A  26      57.790  74.340  71.900  1.00  0.00           H
ATOM    385  CG1 VAL A  26      57.130  73.640  69.930  1.00  0.00           C
ATOM    386 HG11 VAL A  26      56.080  73.930  70.140  1.00  0.00           H
ATOM    387 HG12 VAL A  26      57.470  74.540  69.390  1.00  0.00           H
ATOM    388 HG13 VAL A  26      57.170  72.690  69.350  1.00  0.00           H
ATOM    389  CG2 VAL A  26      57.260  72.170  71.910  1.00  0.00           C
ATOM    390 HG21 VAL A  26      56.290  72.380  72.400  1.00  0.00           H
ATOM    391 HG22 VAL A  26      57.200  71.350  71.160  1.00  0.00           H
ATOM    392 HG23 VAL A  26      57.930  71.840  72.740  1.00  0.00           H
ATOM    393  C   VAL A  26      60.100  73.820  70.030  1.00  0.00           C
ATOM    394  O   VAL A  26      60.070  73.570  68.850  1.00  0.00           O
ATOM    395  N   ALA A  27      60.840  74.820  70.490  1.00  0.00           N
ATOM    396  HN  ALA A  27      60.720  75.150  71.420  1.00  0.00           H
ATOM    397  CA  ALA A  27      61.720  75.700  69.630  1.00  0.00           C
ATOM    398  HA  ALA A  27      61.060  76.080  68.880  1.00  0.00           H
ATOM    399  CB  ALA A  27      62.290  76.800  70.490  1.00  0.00           C
ATOM    400  HB1 ALA A  27      61.510  77.550  70.700  1.00  0.00           H
ATOM    401  HB2 ALA A  27      62.680  76.460  71.470  1.00  0.00           H
ATOM    402  HB3 ALA A  27      63.190  77.190  69.960  1.00  0.00           H
ATOM    403  C   ALA A  27      62.830  74.900  68.950  1.00  0.00           C
ATOM    404  O   ALA A  27      63.350  75.320  67.880  1.00  0.00           O
ATOM    405  N   GLU A  28      63.260  73.740  69.550  1.00  0.00           N
ATOM    406  HN  GLU A  28      62.790  73.440  70.370  1.00  0.00           H
ATOM    407  CA  GLU A  28      64.370  73.020  69.120  1.00  0.00           C
ATOM    408  HA  GLU A  28      64.920  73.590  68.390  1.00  0.00           H
ATOM    409  CB  GLU A  28      65.310  72.800  70.310  1.00  0.00           C
ATOM    410  HB1 GLU A  28      66.140  72.140  69.980  1.00  0.00           H
ATOM    411  HB2 GLU A  28      64.720  72.220  71.050  1.00  0.00           H
ATOM    412  CG  GLU A  28      65.790  74.190  70.760  1.00  0.00           C
ATOM    413  HG1 GLU A  28      65.100  74.360  71.620  1.00  0.00           H
ATOM    414  HG2 GLU A  28      65.610  74.970  70.000  1.00  0.00           H
ATOM    415  CD  GLU A  28      67.220  74.190  71.260  1.00  0.00           C
ATOM    416  OE1 GLU A  28      68.170  74.580  70.480  1.00  0.00           O
ATOM    417  OE2 GLU A  28      67.480  73.780  72.410  1.00  0.00           O
ATOM    418  C   GLU A  28      64.090  71.670  68.450  1.00  0.00           C
ATOM    419  O   GLU A  28      64.910  71.140  67.720  1.00  0.00           O
ATOM    420  N   ALA A  29      62.830  71.240  68.550  1.00  0.00           N
ATOM    421  HN  ALA A  29      62.220  71.790  69.120  1.00  0.00           H
ATOM    422  CA  ALA A  29      62.280  70.120  67.810  1.00  0.00           C
ATOM    423  HA  ALA A  29      63.050  69.620  67.240  1.00  0.00           H
ATOM    424  CB  ALA A  29      61.620  69.210  68.890  1.00  0.00           C
ATOM    425  HB1 ALA A  29      60.600  69.590  69.120  1.00  0.00           H
ATOM    426  HB2 ALA A  29      61.560  68.170  68.510  1.00  0.00           H
ATOM    427  HB3 ALA A  29      62.240  69.210  69.810  1.00  0.00           H
ATOM    428  C   ALA A  29      61.300  70.580  66.810  1.00  0.00           C
ATOM    429  O   ALA A  29      60.450  69.830  66.310  1.00  0.00           O
ATOM    430  N   ALA A  30      61.260  71.850  66.440  1.00  0.00           N
ATOM    431  HN  ALA A  30      61.730  72.560  66.960  1.00  0.00           H
ATOM    432  CA  ALA A  30      60.640  72.280  65.250  1.00  0.00           C
ATOM    433  HA  ALA A  30      59.670  71.840  65.050  1.00  0.00           H
ATOM    434  CB  ALA A  30      60.390  73.810  65.170  1.00  0.00           C
ATOM    435  HB1 ALA A  30      60.170  74.220  66.180  1.00  0.00           H
ATOM    436  HB2 ALA A  30      61.320  74.370  64.900  1.00  0.00           H
ATOM    437  HB3 ALA A  30      59.610  74.040  64.410  1.00  0.00           H
ATOM    438  C   ALA A  30      61.460  71.930  64.050  1.00  0.00           C
ATOM    439  O   ALA A  30      62.680  72.140  64.020  1.00  0.00           O
ATOM    440  N   GLY A  31      60.820  71.510  62.900  1.00  0.00           N
ATOM    441  HN  GLY A  31      59.820  71.420  62.890  1.00  0.00           H
ATOM    442  CA  GLY A  31      61.590  71.110  61.750  1.00  0.00           C
ATOM    443  HA1 GLY A  31      62.550  71.600  61.750  1.00  0.00           H
ATOM    444  HA2 GLY A  31      61.600  70.030  61.830  1.00  0.00           H
ATOM    445  C   GLY A  31      60.940  71.360  60.430  1.00  0.00           C
ATOM    446  O   GLY A  31      60.200  72.320  60.340  1.00  0.00           O
ATOM    447  N   LYS A  32      61.230  70.590  59.400  1.00  0.00           N
ATOM    448  HN  LYS A  32      61.790  69.800  59.630  1.00  0.00           H
ATOM    449  CA  LYS A  32      60.610  70.680  58.070  1.00  0.00           C
ATOM    450  HA  LYS A  32      60.110  71.630  57.930  1.00  0.00           H
ATOM    451  CB  LYS A  32      61.650  70.450  56.900  1.00  0.00           C
ATOM    452  HB1 LYS A  32      61.140  70.610  55.930  1.00  0.00           H
ATOM    453  HB2 LYS A  32      62.040  69.410  56.920  1.00  0.00           H
ATOM    454  CG  LYS A  32      62.830  71.430  57.090  1.00  0.00           C
ATOM    455  HG1 LYS A  32      63.590  71.090  56.350  1.00  0.00           H
ATOM    456  HG2 LYS A  32      63.370  71.320  58.060  1.00  0.00           H
ATOM    457  CD  LYS A  32      62.500  72.920  56.940  1.00  0.00           C
ATOM    458  HD1 LYS A  32      61.910  73.100  56.020  1.00  0.00           H
ATOM    459  HD2 LYS A  32      61.860  73.180  57.810  1.00  0.00           H
ATOM    460  CE  LYS A  32      63.680  73.910  56.960  1.00  0.00           C
ATOM    461  HE1 LYS A  32      64.170  73.990  57.950  1.00  0.00           H
ATOM    462  HE2 LYS A  32      63.230  74.910  56.780  1.00  0.00           H
ATOM    463  NZ  LYS A  32      64.600  73.730  55.860  1.00  0.00           N
ATOM    464  HZ1 LYS A  32      65.360  74.440  55.850  1.00  0.00           H
ATOM    465  HZ2 LYS A  32      65.040  72.800  56.030  1.00  0.00           H
ATOM    466  HZ3 LYS A  32      64.140  73.620  54.940  1.00  0.00           H
ATOM    467  C   LYS A  32      59.520  69.670  57.810  1.00  0.00           C
ATOM    468  O   LYS A  32      59.610  68.470  58.150  1.00  0.00           O
ATOM    469  N   THR A  33      58.450  70.150  57.170  1.00  0.00           N
ATOM    470  HN  THR A  33      58.350  71.140  57.110  1.00  0.00           H
ATOM    471  CA  THR A  33      57.400  69.260  56.720  1.00  0.00           C
ATOM    472  HA  THR A  33      57.340  68.390  57.360  1.00  0.00           H
ATOM    473  CB  THR A  33      56.040  69.970  56.800  1.00  0.00           C
ATOM    474  HB  THR A  33      55.810  70.340  57.820  1.00  0.00           H
ATOM    475  OG1 THR A  33      55.050  68.980  56.720  1.00  0.00           O
ATOM    476  HG1 THR A  33      54.220  69.450  56.760  1.00  0.00           H
ATOM    477  CG2 THR A  33      55.710  70.970  55.740  1.00  0.00           C
ATOM    478 HG21 THR A  33      56.540  71.700  55.660  1.00  0.00           H
ATOM    479 HG22 THR A  33      55.550  70.480  54.760  1.00  0.00           H
ATOM    480 HG23 THR A  33      54.820  71.550  56.060  1.00  0.00           H
ATOM    481  C   THR A  33      57.730  68.750  55.330  1.00  0.00           C
ATOM    482  O   THR A  33      57.060  67.880  54.790  1.00  0.00           O
ATOM    483  N   LYS A  34      58.900  69.180  54.750  1.00  0.00           N
ATOM    484  HN  LYS A  34      59.400  69.840  55.300  1.00  0.00           H
ATOM    485  CA  LYS A  34      59.350  68.790  53.460  1.00  0.00           C
ATOM    486  HA  LYS A  34      58.580  68.210  52.980  1.00  0.00           H
ATOM    487  CB  LYS A  34      59.550  69.970  52.540  1.00  0.00           C
ATOM    488  HB1 LYS A  34      59.770  69.640  51.510  1.00  0.00           H
ATOM    489  HB2 LYS A  34      60.380  70.600  52.930  1.00  0.00           H
ATOM    490  CG  LYS A  34      58.280  70.910  52.300  1.00  0.00           C
ATOM    491  HG1 LYS A  34      58.540  71.810  51.710  1.00  0.00           H
ATOM    492  HG2 LYS A  34      57.820  71.230  53.270  1.00  0.00           H
ATOM    493  CD  LYS A  34      57.090  70.210  51.600  1.00  0.00           C
ATOM    494  HD1 LYS A  34      57.400  69.670  50.680  1.00  0.00           H
ATOM    495  HD2 LYS A  34      56.850  69.410  52.330  1.00  0.00           H
ATOM    496  CE  LYS A  34      55.880  70.990  51.440  1.00  0.00           C
ATOM    497  HE1 LYS A  34      55.980  71.850  50.740  1.00  0.00           H
ATOM    498  HE2 LYS A  34      55.480  71.370  52.410  1.00  0.00           H
ATOM    499  NZ  LYS A  34      54.750  70.250  50.860  1.00  0.00           N
ATOM    500  HZ1 LYS A  34      53.850  70.780  50.810  1.00  0.00           H
ATOM    501  HZ2 LYS A  34      54.930  70.040  49.860  1.00  0.00           H
ATOM    502  HZ3 LYS A  34      54.590  69.370  51.380  1.00  0.00           H
ATOM    503  C   LYS A  34      60.660  67.950  53.630  1.00  0.00           C
ATOM    504  O   LYS A  34      61.440  68.250  54.500  1.00  0.00           O
ATOM    505  N   GLU A  35      60.860  66.940  52.750  1.00  0.00           N
ATOM    506  HN  GLU A  35      60.200  66.980  52.000  1.00  0.00           H
ATOM    507  CA  GLU A  35      62.040  66.040  52.740  1.00  0.00           C
ATOM    508  HA  GLU A  35      62.160  65.550  53.700  1.00  0.00           H
ATOM    509  CB  GLU A  35      61.870  64.840  51.770  1.00  0.00           C
ATOM    510  HB1 GLU A  35      62.840  64.320  51.680  1.00  0.00           H
ATOM    511  HB2 GLU A  35      61.510  65.250  50.810  1.00  0.00           H
ATOM    512  CG  GLU A  35      60.790  63.760  52.350  1.00  0.00           C
ATOM    513  HG1 GLU A  35      59.800  64.250  52.490  1.00  0.00           H
ATOM    514  HG2 GLU A  35      61.200  63.490  53.340  1.00  0.00           H
ATOM    515  CD  GLU A  35      60.790  62.600  51.390  1.00  0.00           C
ATOM    516  OE1 GLU A  35      61.770  61.830  51.470  1.00  0.00           O
ATOM    517  OE2 GLU A  35      59.970  62.440  50.450  1.00  0.00           O
ATOM    518  C   GLU A  35      63.450  66.700  52.550  1.00  0.00           C
ATOM    519  O   GLU A  35      63.590  67.710  51.890  1.00  0.00           O
ATOM    520  N   GLY A  36      64.560  66.130  53.170  1.00  0.00           N
ATOM    521  HN  GLY A  36      64.530  65.250  53.640  1.00  0.00           H
ATOM    522  CA  GLY A  36      65.770  66.830  53.540  1.00  0.00           C
ATOM    523  HA1 GLY A  36      66.550  66.440  52.900  1.00  0.00           H
ATOM    524  HA2 GLY A  36      65.690  67.900  53.450  1.00  0.00           H
ATOM    525  C   GLY A  36      66.110  66.610  54.960  1.00  0.00           C
ATOM    526  O   GLY A  36      65.450  65.900  55.670  1.00  0.00           O
ATOM    527  N   VAL A  37      67.210  67.200  55.400  1.00  0.00           N
ATOM    528  HN  VAL A  37      67.660  67.910  54.870  1.00  0.00           H
ATOM    529  CA  VAL A  37      67.690  67.150  56.730  1.00  0.00           C
ATOM    530  HA  VAL A  37      67.840  66.150  57.090  1.00  0.00           H
ATOM    531  CB  VAL A  37      69.120  67.830  56.880  1.00  0.00           C
ATOM    532  HB  VAL A  37      69.310  68.230  57.900  1.00  0.00           H
ATOM    533  CG1 VAL A  37      70.130  66.720  56.530  1.00  0.00           C
ATOM    534 HG11 VAL A  37      70.170  65.960  57.330  1.00  0.00           H
ATOM    535 HG12 VAL A  37      69.910  66.220  55.560  1.00  0.00           H
ATOM    536 HG13 VAL A  37      71.140  67.180  56.490  1.00  0.00           H
ATOM    537  CG2 VAL A  37      69.200  69.100  55.930  1.00  0.00           C
ATOM    538 HG21 VAL A  37      70.140  69.660  56.150  1.00  0.00           H
ATOM    539 HG22 VAL A  37      69.270  68.900  54.840  1.00  0.00           H
ATOM    540 HG23 VAL A  37      68.410  69.850  56.160  1.00  0.00           H
ATOM    541  C   VAL A  37      66.700  67.960  57.610  1.00  0.00           C
ATOM    542  O   VAL A  37      66.150  68.940  57.060  1.00  0.00           O
ATOM    543  N   LEU A  38      66.480  67.500  58.880  1.00  0.00           N
ATOM    544  HN  LEU A  38      66.950  66.680  59.210  1.00  0.00           H
ATOM    545  CA  LEU A  38      65.440  67.960  59.730  1.00  0.00           C
ATOM    546  HA  LEU A  38      65.590  67.300  60.580  1.00  0.00           H
ATOM    547  CB  LEU A  38      65.710  69.370  60.290  1.00  0.00           C
ATOM    548  HB1 LEU A  38      64.910  69.710  60.980  1.00  0.00           H
ATOM    549  HB2 LEU A  38      65.680  70.110  59.470  1.00  0.00           H
ATOM    550  CG  LEU A  38      67.110  69.530  60.960  1.00  0.00           C
ATOM    551  HG  LEU A  38      67.920  68.990  60.420  1.00  0.00           H
ATOM    552  CD1 LEU A  38      67.480  71.040  61.020  1.00  0.00           C
ATOM    553 HD11 LEU A  38      67.480  71.410  59.980  1.00  0.00           H
ATOM    554 HD12 LEU A  38      66.680  71.590  61.550  1.00  0.00           H
ATOM    555 HD13 LEU A  38      68.460  71.300  61.480  1.00  0.00           H
ATOM    556  CD2 LEU A  38      67.000  68.940  62.380  1.00  0.00           C
ATOM    557 HD21 LEU A  38      66.740  67.870  62.250  1.00  0.00           H
ATOM    558 HD22 LEU A  38      67.970  68.910  62.930  1.00  0.00           H
ATOM    559 HD23 LEU A  38      66.230  69.340  63.070  1.00  0.00           H
ATOM    560  C   LEU A  38      64.000  67.810  59.250  1.00  0.00           C
ATOM    561  O   LEU A  38      63.180  68.680  59.530  1.00  0.00           O
ATOM    562  N   TYR A  39      63.690  66.760  58.430  1.00  0.00           N
ATOM    563  HN  TYR A  39      64.420  66.080  58.320  1.00  0.00           H
ATOM    564  CA  TYR A  39      62.320  66.460  57.890  1.00  0.00           C
ATOM    565  HA  TYR A  39      61.800  67.380  57.710  1.00  0.00           H
ATOM    566  CB  TYR A  39      62.370  65.580  56.600  1.00  0.00           C
ATOM    567  HB1 TYR A  39      63.190  64.850  56.740  1.00  0.00           H
ATOM    568  HB2 TYR A  39      62.640  66.190  55.720  1.00  0.00           H
ATOM    569  CG  TYR A  39      61.040  64.920  56.180  1.00  0.00           C
ATOM    570  CD1 TYR A  39      59.960  65.630  55.760  1.00  0.00           C
ATOM    571  HD1 TYR A  39      59.900  66.710  55.850  1.00  0.00           H
ATOM    572  CE1 TYR A  39      58.810  65.050  55.290  1.00  0.00           C
ATOM    573  HE1 TYR A  39      57.980  65.670  54.980  1.00  0.00           H
ATOM    574  CZ  TYR A  39      58.690  63.610  55.290  1.00  0.00           C
ATOM    575  OH  TYR A  39      57.550  63.060  54.660  1.00  0.00           O
ATOM    576  HH  TYR A  39      57.790  62.150  54.450  1.00  0.00           H
ATOM    577  CD2 TYR A  39      60.930  63.520  56.200  1.00  0.00           C
ATOM    578  HD2 TYR A  39      61.790  62.910  56.410  1.00  0.00           H
ATOM    579  CE2 TYR A  39      59.780  62.870  55.680  1.00  0.00           C
ATOM    580  HE2 TYR A  39      59.740  61.800  55.590  1.00  0.00           H
ATOM    581  C   TYR A  39      61.500  65.790  58.980  1.00  0.00           C
ATOM    582  O   TYR A  39      61.830  64.680  59.390  1.00  0.00           O
ATOM    583  N   VAL A  40      60.450  66.390  59.500  1.00  0.00           N
ATOM    584  HN  VAL A  40      60.100  67.300  59.270  1.00  0.00           H
ATOM    585  CA  VAL A  40      59.630  65.770  60.580  1.00  0.00           C
ATOM    586  HA  VAL A  40      59.990  64.780  60.820  1.00  0.00           H
ATOM    587  CB  VAL A  40      59.680  66.550  61.870  1.00  0.00           C
ATOM    588  HB  VAL A  40      58.920  66.230  62.620  1.00  0.00           H
ATOM    589  CG1 VAL A  40      61.100  66.440  62.540  1.00  0.00           C
ATOM    590 HG11 VAL A  40      61.400  65.380  62.730  1.00  0.00           H
ATOM    591 HG12 VAL A  40      61.890  66.980  61.970  1.00  0.00           H
ATOM    592 HG13 VAL A  40      61.110  67.000  63.500  1.00  0.00           H
ATOM    593  CG2 VAL A  40      59.530  67.990  61.510  1.00  0.00           C
ATOM    594 HG21 VAL A  40      58.560  68.280  61.050  1.00  0.00           H
ATOM    595 HG22 VAL A  40      59.540  68.590  62.440  1.00  0.00           H
ATOM    596 HG23 VAL A  40      60.330  68.360  60.830  1.00  0.00           H
ATOM    597  C   VAL A  40      58.280  65.650  60.140  1.00  0.00           C
ATOM    598  O   VAL A  40      57.460  65.100  60.830  1.00  0.00           O
ATOM    599  N   GLY A  41      57.910  66.210  58.970  1.00  0.00           N
ATOM    600  HN  GLY A  41      58.590  66.860  58.630  1.00  0.00           H
ATOM    601  CA  GLY A  41      56.730  65.820  58.150  1.00  0.00           C
ATOM    602  HA1 GLY A  41      55.800  66.100  58.620  1.00  0.00           H
ATOM    603  HA2 GLY A  41      56.940  66.110  57.130  1.00  0.00           H
ATOM    604  C   GLY A  41      56.550  64.330  58.010  1.00  0.00           C
ATOM    605  O   GLY A  41      57.380  63.440  58.360  1.00  0.00           O
ATOM    606  N   SER A  42      55.450  63.950  57.380  1.00  0.00           N
ATOM    607  HN  SER A  42      54.940  64.660  56.900  1.00  0.00           H
ATOM    608  CA  SER A  42      55.060  62.560  57.300  1.00  0.00           C
ATOM    609  HA  SER A  42      55.870  62.040  56.820  1.00  0.00           H
ATOM    610  CB  SER A  42      54.480  62.030  58.640  1.00  0.00           C
ATOM    611  HB1 SER A  42      53.660  62.710  58.950  1.00  0.00           H
ATOM    612  HB2 SER A  42      55.200  62.220  59.460  1.00  0.00           H
ATOM    613  OG  SER A  42      54.010  60.670  58.540  1.00  0.00           O
ATOM    614  HG1 SER A  42      54.800  60.230  58.230  1.00  0.00           H
ATOM    615  C   SER A  42      53.840  62.550  56.280  1.00  0.00           C
ATOM    616  O   SER A  42      53.080  63.430  56.100  1.00  0.00           O
ATOM    617  N   LYS A  43      53.790  61.360  55.620  1.00  0.00           N
ATOM    618  HN  LYS A  43      54.430  60.620  55.820  1.00  0.00           H
ATOM    619  CA  LYS A  43      52.980  61.100  54.500  1.00  0.00           C
ATOM    620  HA  LYS A  43      52.330  61.950  54.320  1.00  0.00           H
ATOM    621  CB  LYS A  43      53.760  60.560  53.190  1.00  0.00           C
ATOM    622  HB1 LYS A  43      53.090  60.370  52.330  1.00  0.00           H
ATOM    623  HB2 LYS A  43      54.250  59.590  53.450  1.00  0.00           H
ATOM    624  CG  LYS A  43      54.830  61.590  52.700  1.00  0.00           C
ATOM    625  HG1 LYS A  43      55.490  61.770  53.570  1.00  0.00           H
ATOM    626  HG2 LYS A  43      54.480  62.520  52.190  1.00  0.00           H
ATOM    627  CD  LYS A  43      55.720  60.860  51.660  1.00  0.00           C
ATOM    628  HD1 LYS A  43      56.110  59.920  52.090  1.00  0.00           H
ATOM    629  HD2 LYS A  43      55.020  60.530  50.860  1.00  0.00           H
ATOM    630  CE  LYS A  43      56.780  61.800  51.000  1.00  0.00           C
ATOM    631  HE1 LYS A  43      57.420  62.290  51.760  1.00  0.00           H
ATOM    632  HE2 LYS A  43      56.280  62.440  50.240  1.00  0.00           H
ATOM    633  NZ  LYS A  43      57.750  60.950  50.270  1.00  0.00           N
ATOM    634  HZ1 LYS A  43      58.060  60.130  50.840  1.00  0.00           H
ATOM    635  HZ2 LYS A  43      57.290  60.660  49.380  1.00  0.00           H
ATOM    636  HZ3 LYS A  43      58.540  61.620  50.200  1.00  0.00           H
ATOM    637  C   LYS A  43      51.990  60.010  54.820  1.00  0.00           C
ATOM    638  O   LYS A  43      52.320  58.930  55.360  1.00  0.00           O
ATOM    639  N   THR A  44      50.710  60.250  54.480  1.00  0.00           N
ATOM    640  HN  THR A  44      50.510  61.030  53.900  1.00  0.00           H
ATOM    641  CA  THR A  44      49.610  59.170  54.470  1.00  0.00           C
ATOM    642  HA  THR A  44      49.810  58.810  55.470  1.00  0.00           H
ATOM    643  CB  THR A  44      48.180  59.640  54.250  1.00  0.00           C
ATOM    644  HB  THR A  44      48.150  60.630  54.750  1.00  0.00           H
ATOM    645  OG1 THR A  44      47.340  58.760  55.080  1.00  0.00           O
ATOM    646  HG1 THR A  44      46.660  59.320  55.460  1.00  0.00           H
ATOM    647  CG2 THR A  44      47.660  59.770  52.800  1.00  0.00           C
ATOM    648 HG21 THR A  44      46.660  60.250  52.730  1.00  0.00           H
ATOM    649 HG22 THR A  44      48.300  60.420  52.170  1.00  0.00           H
ATOM    650 HG23 THR A  44      47.610  58.750  52.380  1.00  0.00           H
ATOM    651  C   THR A  44      49.880  58.020  53.540  1.00  0.00           C
ATOM    652  O   THR A  44      50.550  58.180  52.510  1.00  0.00           O
ATOM    653  N   LYS A  45      49.490  56.770  53.900  1.00  0.00           N
ATOM    654  HN  LYS A  45      48.790  56.800  54.610  1.00  0.00           H
ATOM    655  CA  LYS A  45      49.610  55.590  53.040  1.00  0.00           C
ATOM    656  HA  LYS A  45      50.610  55.610  52.640  1.00  0.00           H
ATOM    657  CB  LYS A  45      49.630  54.180  53.890  1.00  0.00           C
ATOM    658  HB1 LYS A  45      49.250  53.430  53.150  1.00  0.00           H
ATOM    659  HB2 LYS A  45      48.790  54.190  54.620  1.00  0.00           H
ATOM    660  CG  LYS A  45      50.990  53.830  54.510  1.00  0.00           C
ATOM    661  HG1 LYS A  45      51.770  54.010  53.740  1.00  0.00           H
ATOM    662  HG2 LYS A  45      51.010  52.730  54.710  1.00  0.00           H
ATOM    663  CD  LYS A  45      51.390  54.550  55.800  1.00  0.00           C
ATOM    664  HD1 LYS A  45      51.520  55.620  55.540  1.00  0.00           H
ATOM    665  HD2 LYS A  45      50.540  54.700  56.500  1.00  0.00           H
ATOM    666  CE  LYS A  45      52.630  54.030  56.440  1.00  0.00           C
ATOM    667  HE1 LYS A  45      52.560  53.000  56.860  1.00  0.00           H
ATOM    668  HE2 LYS A  45      52.960  54.640  57.310  1.00  0.00           H
ATOM    669  NZ  LYS A  45      53.830  53.970  55.470  1.00  0.00           N
ATOM    670  HZ1 LYS A  45      54.760  53.890  55.930  1.00  0.00           H
ATOM    671  HZ2 LYS A  45      53.600  53.250  54.740  1.00  0.00           H
ATOM    672  HZ3 LYS A  45      53.920  54.860  54.940  1.00  0.00           H
ATOM    673  C   LYS A  45      48.600  55.630  51.880  1.00  0.00           C
ATOM    674  O   LYS A  45      47.520  56.140  52.080  1.00  0.00           O
ATOM    675  N   GLU A  46      48.860  55.000  50.720  1.00  0.00           N
ATOM    676  HN  GLU A  46      49.750  54.560  50.660  1.00  0.00           H
ATOM    677  CA  GLU A  46      48.130  55.220  49.540  1.00  0.00           C
ATOM    678  HA  GLU A  46      47.330  55.930  49.700  1.00  0.00           H
ATOM    679  CB  GLU A  46      49.070  55.720  48.450  1.00  0.00           C
ATOM    680  HB1 GLU A  46      48.600  55.730  47.450  1.00  0.00           H
ATOM    681  HB2 GLU A  46      49.960  55.050  48.470  1.00  0.00           H
ATOM    682  CG  GLU A  46      49.700  57.090  48.790  1.00  0.00           C
ATOM    683  HG1 GLU A  46      50.370  57.010  49.680  1.00  0.00           H
ATOM    684  HG2 GLU A  46      49.000  57.940  48.920  1.00  0.00           H
ATOM    685  CD  GLU A  46      50.660  57.520  47.700  1.00  0.00           C
ATOM    686  OE1 GLU A  46      50.910  56.770  46.730  1.00  0.00           O
ATOM    687  OE2 GLU A  46      51.300  58.620  47.870  1.00  0.00           O
ATOM    688  C   GLU A  46      47.420  53.940  48.980  1.00  0.00           C
ATOM    689  O   GLU A  46      47.840  52.790  49.220  1.00  0.00           O
ATOM    690  N   GLY A  47      46.290  54.170  48.380  1.00  0.00           N
ATOM    691  HN  GLY A  47      45.910  55.080  48.220  1.00  0.00           H
ATOM    692  CA  GLY A  47      45.490  53.080  47.860  1.00  0.00           C
ATOM    693  HA1 GLY A  47      45.920  52.650  46.960  1.00  0.00           H
ATOM    694  HA2 GLY A  47      45.470  52.280  48.580  1.00  0.00           H
ATOM    695  C   GLY A  47      44.110  53.510  47.540  1.00  0.00           C
ATOM    696  O   GLY A  47      43.730  54.680  47.650  1.00  0.00           O
ATOM    697  N   VAL A  48      43.260  52.550  47.120  1.00  0.00           N
ATOM    698  HN  VAL A  48      43.560  51.620  46.970  1.00  0.00           H
ATOM    699  CA  VAL A  48      41.890  52.850  46.690  1.00  0.00           C
ATOM    700  HA  VAL A  48      42.010  53.650  45.970  1.00  0.00           H
ATOM    701  CB  VAL A  48      41.320  51.660  45.890  1.00  0.00           C
ATOM    702  HB  VAL A  48      41.510  50.740  46.490  1.00  0.00           H
ATOM    703  CG1 VAL A  48      39.810  51.830  45.590  1.00  0.00           C
ATOM    704 HG11 VAL A  48      39.260  51.470  46.480  1.00  0.00           H
ATOM    705 HG12 VAL A  48      39.660  52.920  45.410  1.00  0.00           H
ATOM    706 HG13 VAL A  48      39.610  51.220  44.680  1.00  0.00           H
ATOM    707  CG2 VAL A  48      42.100  51.640  44.580  1.00  0.00           C
ATOM    708 HG21 VAL A  48      43.140  51.290  44.750  1.00  0.00           H
ATOM    709 HG22 VAL A  48      41.680  50.900  43.870  1.00  0.00           H
ATOM    710 HG23 VAL A  48      42.090  52.610  44.040  1.00  0.00           H
ATOM    711  C   VAL A  48      40.990  53.140  47.880  1.00  0.00           C
ATOM    712  O   VAL A  48      40.050  53.900  47.870  1.00  0.00           O
ATOM    713  N   VAL A  49      41.320  52.590  49.050  1.00  0.00           N
ATOM    714  HN  VAL A  49      42.200  52.110  49.080  1.00  0.00           H
ATOM    715  CA  VAL A  49      40.590  52.680  50.260  1.00  0.00           C
ATOM    716  HA  VAL A  49      39.680  53.250  50.100  1.00  0.00           H
ATOM    717  CB  VAL A  49      40.310  51.310  50.870  1.00  0.00           C
ATOM    718  HB  VAL A  49      41.270  50.750  50.940  1.00  0.00           H
ATOM    719  CG1 VAL A  49      39.610  51.410  52.220  1.00  0.00           C
ATOM    720 HG11 VAL A  49      40.250  51.690  53.090  1.00  0.00           H
ATOM    721 HG12 VAL A  49      38.690  52.030  52.160  1.00  0.00           H
ATOM    722 HG13 VAL A  49      39.260  50.390  52.490  1.00  0.00           H
ATOM    723  CG2 VAL A  49      39.500  50.490  49.870  1.00  0.00           C
ATOM    724 HG21 VAL A  49      40.030  50.360  48.900  1.00  0.00           H
ATOM    725 HG22 VAL A  49      39.160  49.510  50.290  1.00  0.00           H
ATOM    726 HG23 VAL A  49      38.650  51.090  49.480  1.00  0.00           H
ATOM    727  C   VAL A  49      41.470  53.450  51.160  1.00  0.00           C
ATOM    728  O   VAL A  49      42.530  53.050  51.660  1.00  0.00           O
ATOM    729  N   HIS A  50      41.090  54.710  51.510  1.00  0.00           N
ATOM    730  HN  HIS A  50      40.190  55.060  51.260  1.00  0.00           H
ATOM    731  CA  HIS A  50      41.860  55.620  52.380  1.00  0.00           C
ATOM    732  HA  HIS A  50      42.890  55.300  52.260  1.00  0.00           H
ATOM    733  CB  HIS A  50      41.810  57.070  51.880  1.00  0.00           C
ATOM    734  HB1 HIS A  50      40.730  57.360  51.850  1.00  0.00           H
ATOM    735  HB2 HIS A  50      42.220  57.230  50.860  1.00  0.00           H
ATOM    736  ND1 HIS A  50      43.900  57.890  53.050  1.00  0.00           N
ATOM    737  CG  HIS A  50      42.570  58.120  52.690  1.00  0.00           C
ATOM    738  CE1 HIS A  50      44.260  59.110  53.520  1.00  0.00           C
ATOM    739  HE1 HIS A  50      45.280  59.320  53.830  1.00  0.00           H
ATOM    740  NE2 HIS A  50      43.250  60.010  53.560  1.00  0.00           N
ATOM    741  HE2 HIS A  50      43.270  60.930  53.960  1.00  0.00           H
ATOM    742  CD2 HIS A  50      42.210  59.400  52.980  1.00  0.00           C
ATOM    743  HD2 HIS A  50      41.320  59.970  52.740  1.00  0.00           H
ATOM    744  C   HIS A  50      41.370  55.580  53.810  1.00  0.00           C
ATOM    745  O   HIS A  50      40.230  55.120  54.140  1.00  0.00           O
ATOM    746  N   GLY A  51      42.220  56.080  54.740  1.00  0.00           N
ATOM    747  HN  GLY A  51      43.120  56.400  54.440  1.00  0.00           H
ATOM    748  CA  GLY A  51      42.030  56.040  56.190  1.00  0.00           C
ATOM    749  HA1 GLY A  51      41.790  55.010  56.420  1.00  0.00           H
ATOM    750  HA2 GLY A  51      42.950  56.440  56.590  1.00  0.00           H
ATOM    751  C   GLY A  51      41.000  57.070  56.660  1.00  0.00           C
ATOM    752  O   GLY A  51      40.600  57.990  55.940  1.00  0.00           O
ATOM    753  N   VAL A  52      40.660  56.970  57.960  1.00  0.00           N
ATOM    754  HN  VAL A  52      41.010  56.200  58.490  1.00  0.00           H
ATOM    755  CA  VAL A  52      39.790  57.890  58.700  1.00  0.00           C
ATOM    756  HA  VAL A  52      39.600  58.830  58.200  1.00  0.00           H
ATOM    757  CB  VAL A  52      38.510  57.250  59.040  1.00  0.00           C
ATOM    758  HB  VAL A  52      38.560  56.280  59.580  1.00  0.00           H
ATOM    759  CG1 VAL A  52      37.660  58.170  59.970  1.00  0.00           C
ATOM    760 HG11 VAL A  52      38.080  58.340  60.990  1.00  0.00           H
ATOM    761 HG12 VAL A  52      37.590  59.220  59.600  1.00  0.00           H
ATOM    762 HG13 VAL A  52      36.620  57.790  60.090  1.00  0.00           H
ATOM    763  CG2 VAL A  52      37.690  56.810  57.780  1.00  0.00           C
ATOM    764 HG21 VAL A  52      36.730  56.330  58.050  1.00  0.00           H
ATOM    765 HG22 VAL A  52      37.610  57.760  57.200  1.00  0.00           H
ATOM    766 HG23 VAL A  52      38.180  56.150  57.030  1.00  0.00           H
ATOM    767  C   VAL A  52      40.620  58.360  59.930  1.00  0.00           C
ATOM    768  O   VAL A  52      41.190  57.620  60.700  1.00  0.00           O
ATOM    769  N   ALA A  53      40.660  59.690  60.050  1.00  0.00           N
ATOM    770  HN  ALA A  53      40.180  60.190  59.340  1.00  0.00           H
ATOM    771  CA  ALA A  53      41.240  60.510  61.120  1.00  0.00           C
ATOM    772  HA  ALA A  53      42.260  60.200  61.250  1.00  0.00           H
ATOM    773  CB  ALA A  53      41.180  62.000  60.750  1.00  0.00           C
ATOM    774  HB1 ALA A  53      41.470  62.090  59.680  1.00  0.00           H
ATOM    775  HB2 ALA A  53      40.110  62.270  60.670  1.00  0.00           H
ATOM    776  HB3 ALA A  53      41.840  62.630  61.390  1.00  0.00           H
ATOM    777  C   ALA A  53      40.630  60.400  62.500  1.00  0.00           C
ATOM    778  O   ALA A  53      39.440  60.000  62.690  1.00  0.00           O
ATOM    779  N   THR A  54      41.440  60.730  63.540  1.00  0.00           N
ATOM    780  HN  THR A  54      42.330  61.120  63.310  1.00  0.00           H
ATOM    781  CA  THR A  54      41.110  60.610  64.980  1.00  0.00           C
ATOM    782  HA  THR A  54      40.080  60.260  65.000  1.00  0.00           H
ATOM    783  CB  THR A  54      42.060  59.820  65.850  1.00  0.00           C
ATOM    784  HB  THR A  54      42.000  59.960  66.950  1.00  0.00           H
ATOM    785  OG1 THR A  54      43.380  60.060  65.390  1.00  0.00           O
ATOM    786  HG1 THR A  54      43.320  59.910  64.440  1.00  0.00           H
ATOM    787  CG2 THR A  54      41.820  58.350  65.610  1.00  0.00           C
ATOM    788 HG21 THR A  54      40.850  58.170  66.110  1.00  0.00           H
ATOM    789 HG22 THR A  54      41.840  58.110  64.520  1.00  0.00           H
ATOM    790 HG23 THR A  54      42.630  57.760  66.090  1.00  0.00           H
ATOM    791  C   THR A  54      40.910  61.970  65.510  1.00  0.00           C
ATOM    792  O   THR A  54      41.640  62.840  65.100  1.00  0.00           O
ATOM    793  N   VAL A  55      39.890  62.180  66.440  1.00  0.00           N
ATOM    794  HN  VAL A  55      39.370  61.360  66.640  1.00  0.00           H
ATOM    795  CA  VAL A  55      39.600  63.460  67.090  1.00  0.00           C
ATOM    796  HA  VAL A  55      39.410  64.290  66.420  1.00  0.00           H
ATOM    797  CB  VAL A  55      38.410  63.510  68.070  1.00  0.00           C
ATOM    798  HB  VAL A  55      38.460  62.630  68.750  1.00  0.00           H
ATOM    799  CG1 VAL A  55      38.320  64.800  68.900  1.00  0.00           C
ATOM    800 HG11 VAL A  55      39.290  64.880  69.440  1.00  0.00           H
ATOM    801 HG12 VAL A  55      38.250  65.720  68.290  1.00  0.00           H
ATOM    802 HG13 VAL A  55      37.440  64.780  69.580  1.00  0.00           H
ATOM    803  CG2 VAL A  55      37.120  63.460  67.170  1.00  0.00           C
ATOM    804 HG21 VAL A  55      37.080  62.530  66.560  1.00  0.00           H
ATOM    805 HG22 VAL A  55      36.280  63.290  67.880  1.00  0.00           H
ATOM    806 HG23 VAL A  55      36.740  64.340  66.610  1.00  0.00           H
ATOM    807  C   VAL A  55      40.820  63.950  67.810  1.00  0.00           C
ATOM    808  O   VAL A  55      41.510  63.240  68.550  1.00  0.00           O
ATOM    809  N   ALA A  56      41.040  65.290  67.710  1.00  0.00           N
ATOM    810  HN  ALA A  56      40.670  65.900  67.010  1.00  0.00           H
ATOM    811  CA  ALA A  56      41.940  66.060  68.640  1.00  0.00           C
ATOM    812  HA  ALA A  56      41.940  65.570  69.610  1.00  0.00           H
ATOM    813  CB  ALA A  56      43.370  66.290  67.960  1.00  0.00           C
ATOM    814  HB1 ALA A  56      43.840  65.350  67.600  1.00  0.00           H
ATOM    815  HB2 ALA A  56      43.410  67.130  67.230  1.00  0.00           H
ATOM    816  HB3 ALA A  56      44.060  66.630  68.760  1.00  0.00           H
ATOM    817  C   ALA A  56      41.350  67.480  68.730  1.00  0.00           C
ATOM    818  O   ALA A  56      40.680  67.910  67.760  1.00  0.00           O
ATOM    819  N   GLU A  57      41.460  68.220  69.880  1.00  0.00           N
ATOM    820  HN  GLU A  57      41.890  67.750  70.650  1.00  0.00           H
ATOM    821  CA  GLU A  57      40.580  69.360  70.120  1.00  0.00           C
ATOM    822  HA  GLU A  57      39.610  69.180  69.660  1.00  0.00           H
ATOM    823  CB  GLU A  57      40.400  69.390  71.640  1.00  0.00           C
ATOM    824  HB1 GLU A  57      39.670  70.230  71.710  1.00  0.00           H
ATOM    825  HB2 GLU A  57      41.370  69.550  72.140  1.00  0.00           H
ATOM    826  CG  GLU A  57      39.800  68.110  72.200  1.00  0.00           C
ATOM    827  HG1 GLU A  57      40.480  67.260  72.440  1.00  0.00           H
ATOM    828  HG2 GLU A  57      39.030  67.700  71.510  1.00  0.00           H
ATOM    829  CD  GLU A  57      39.100  68.350  73.530  1.00  0.00           C
ATOM    830  OE1 GLU A  57      37.900  68.570  73.580  1.00  0.00           O
ATOM    831  OE2 GLU A  57      39.790  68.440  74.580  1.00  0.00           O
ATOM    832  C   GLU A  57      41.220  70.640  69.570  1.00  0.00           C
ATOM    833  O   GLU A  57      40.570  71.710  69.600  1.00  0.00           O
ATOM    834  N   LYS A  58      42.330  70.570  68.890  1.00  0.00           N
ATOM    835  HN  LYS A  58      42.680  69.660  68.680  1.00  0.00           H
ATOM    836  CA  LYS A  58      43.210  71.630  68.430  1.00  0.00           C
ATOM    837  HA  LYS A  58      43.260  72.410  69.170  1.00  0.00           H
ATOM    838  CB  LYS A  58      44.610  71.130  68.320  1.00  0.00           C
ATOM    839  HB1 LYS A  58      45.220  71.950  67.900  1.00  0.00           H
ATOM    840  HB2 LYS A  58      44.670  70.240  67.660  1.00  0.00           H
ATOM    841  CG  LYS A  58      45.370  70.660  69.580  1.00  0.00           C
ATOM    842  HG1 LYS A  58      44.580  70.220  70.230  1.00  0.00           H
ATOM    843  HG2 LYS A  58      45.830  71.530  70.090  1.00  0.00           H
ATOM    844  CD  LYS A  58      46.320  69.540  69.400  1.00  0.00           C
ATOM    845  HD1 LYS A  58      46.810  69.330  70.380  1.00  0.00           H
ATOM    846  HD2 LYS A  58      45.710  68.670  69.080  1.00  0.00           H
ATOM    847  CE  LYS A  58      47.470  69.660  68.350  1.00  0.00           C
ATOM    848  HE1 LYS A  58      48.110  70.480  68.740  1.00  0.00           H
ATOM    849  HE2 LYS A  58      47.150  69.930  67.320  1.00  0.00           H
ATOM    850  NZ  LYS A  58      48.410  68.500  68.220  1.00  0.00           N
ATOM    851  HZ1 LYS A  58      49.040  68.540  67.400  1.00  0.00           H
ATOM    852  HZ2 LYS A  58      49.050  68.510  69.040  1.00  0.00           H
ATOM    853  HZ3 LYS A  58      47.870  67.620  68.130  1.00  0.00           H
ATOM    854  C   LYS A  58      42.710  72.170  67.110  1.00  0.00           C
ATOM    855  O   LYS A  58      42.420  71.430  66.180  1.00  0.00           O
ATOM    856  N   THR A  59      42.630  73.490  66.970  1.00  0.00           N
ATOM    857  HN  THR A  59      42.880  74.140  67.690  1.00  0.00           H
ATOM    858  CA  THR A  59      42.350  74.060  65.650  1.00  0.00           C
ATOM    859  HA  THR A  59      41.490  73.590  65.200  1.00  0.00           H
ATOM    860  CB  THR A  59      41.900  75.510  65.690  1.00  0.00           C
ATOM    861  HB  THR A  59      41.060  75.530  66.420  1.00  0.00           H
ATOM    862  OG1 THR A  59      41.380  75.970  64.410  1.00  0.00           O
ATOM    863  HG1 THR A  59      40.520  75.580  64.270  1.00  0.00           H
ATOM    864  CG2 THR A  59      43.050  76.380  66.120  1.00  0.00           C
ATOM    865 HG21 THR A  59      42.750  77.450  66.120  1.00  0.00           H
ATOM    866 HG22 THR A  59      43.420  76.080  67.120  1.00  0.00           H
ATOM    867 HG23 THR A  59      43.820  76.270  65.330  1.00  0.00           H
ATOM    868  C   THR A  59      43.460  73.890  64.600  1.00  0.00           C
ATOM    869  O   THR A  59      44.690  74.110  64.890  1.00  0.00           O
ATOM    870  N   LYS A  60      43.090  73.700  63.330  1.00  0.00           N
ATOM    871  HN  LYS A  60      42.140  73.480  63.130  1.00  0.00           H
ATOM    872  CA  LYS A  60      43.980  73.620  62.160  1.00  0.00           C
ATOM    873  HA  LYS A  60      45.010  73.700  62.470  1.00  0.00           H
ATOM    874  CB  LYS A  60      43.630  72.300  61.410  1.00  0.00           C
ATOM    875  HB1 LYS A  60      44.190  72.210  60.450  1.00  0.00           H
ATOM    876  HB2 LYS A  60      42.540  72.200  61.230  1.00  0.00           H
ATOM    877  CG  LYS A  60      43.950  70.960  62.180  1.00  0.00           C
ATOM    878  HG1 LYS A  60      43.560  70.140  61.540  1.00  0.00           H
ATOM    879  HG2 LYS A  60      43.390  70.820  63.130  1.00  0.00           H
ATOM    880  CD  LYS A  60      45.470  70.960  62.550  1.00  0.00           C
ATOM    881  HD1 LYS A  60      45.990  71.340  61.640  1.00  0.00           H
ATOM    882  HD2 LYS A  60      45.670  71.620  63.420  1.00  0.00           H
ATOM    883  CE  LYS A  60      45.980  69.530  62.860  1.00  0.00           C
ATOM    884  HE1 LYS A  60      45.380  69.160  63.720  1.00  0.00           H
ATOM    885  HE2 LYS A  60      47.060  69.470  63.080  1.00  0.00           H
ATOM    886  NZ  LYS A  60      45.750  68.670  61.660  1.00  0.00           N
ATOM    887  HZ1 LYS A  60      44.890  68.100  61.810  1.00  0.00           H
ATOM    888  HZ2 LYS A  60      45.620  69.180  60.770  1.00  0.00           H
ATOM    889  HZ3 LYS A  60      46.520  67.990  61.560  1.00  0.00           H
ATOM    890  C   LYS A  60      43.770  74.780  61.280  1.00  0.00           C
ATOM    891  O   LYS A  60      44.290  74.890  60.190  1.00  0.00           O
ATOM    892  N   GLU A  61      42.990  75.800  61.680  1.00  0.00           N
ATOM    893  HN  GLU A  61      42.590  75.760  62.600  1.00  0.00           H
ATOM    894  CA  GLU A  61      42.470  76.960  60.950  1.00  0.00           C
ATOM    895  HA  GLU A  61      42.620  76.840  59.890  1.00  0.00           H
ATOM    896  CB  GLU A  61      40.960  77.010  61.000  1.00  0.00           C
ATOM    897  HB1 GLU A  61      40.600  77.810  60.320  1.00  0.00           H
ATOM    898  HB2 GLU A  61      40.670  77.210  62.050  1.00  0.00           H
ATOM    899  CG  GLU A  61      40.170  75.760  60.480  1.00  0.00           C
ATOM    900  HG1 GLU A  61      40.500  74.890  61.080  1.00  0.00           H
ATOM    901  HG2 GLU A  61      40.510  75.520  59.450  1.00  0.00           H
ATOM    902  CD  GLU A  61      38.660  76.000  60.570  1.00  0.00           C
ATOM    903  OE1 GLU A  61      38.210  77.110  60.100  1.00  0.00           O
ATOM    904  OE2 GLU A  61      37.980  75.170  61.140  1.00  0.00           O
ATOM    905  C   GLU A  61      43.230  78.240  61.340  1.00  0.00           C
ATOM    906  O   GLU A  61      42.900  79.370  60.920  1.00  0.00           O
ATOM    907  N   GLN A  62      44.340  78.110  62.020  1.00  0.00           N
ATOM    908  HN  GLN A  62      44.670  77.260  62.420  1.00  0.00           H
ATOM    909  CA  GLN A  62      45.320  79.190  62.350  1.00  0.00           C
ATOM    910  HA  GLN A  62      44.720  80.090  62.410  1.00  0.00           H
ATOM    911  CB  GLN A  62      45.910  79.140  63.780  1.00  0.00           C
ATOM    912  HB1 GLN A  62      45.030  79.330  64.440  1.00  0.00           H
ATOM    913  HB2 GLN A  62      46.710  79.850  64.090  1.00  0.00           H
ATOM    914  CG  GLN A  62      46.360  77.730  64.300  1.00  0.00           C
ATOM    915  HG1 GLN A  62      45.440  77.130  64.500  1.00  0.00           H
ATOM    916  HG2 GLN A  62      46.870  77.770  65.290  1.00  0.00           H
ATOM    917  CD  GLN A  62      47.290  77.130  63.270  1.00  0.00           C
ATOM    918  OE1 GLN A  62      46.960  76.370  62.350  1.00  0.00           O
ATOM    919  NE2 GLN A  62      48.620  77.410  63.290  1.00  0.00           N
ATOM    920 HE21 GLN A  62      49.020  78.010  63.980  1.00  0.00           H
ATOM    921 HE22 GLN A  62      49.220  77.040  62.590  1.00  0.00           H
ATOM    922  C   GLN A  62      46.400  79.430  61.320  1.00  0.00           C
ATOM    923  O   GLN A  62      46.370  78.850  60.250  1.00  0.00           O
ATOM    924  N   VAL A  63      47.270  80.420  61.540  1.00  0.00           N
ATOM    925  HN  VAL A  63      47.290  81.090  62.280  1.00  0.00           H
ATOM    926  CA  VAL A  63      48.290  80.590  60.470  1.00  0.00           C
ATOM    927  HA  VAL A  63      48.240  79.780  59.750  1.00  0.00           H
ATOM    928  CB  VAL A  63      48.070  81.910  59.690  1.00  0.00           C
ATOM    929  HB  VAL A  63      49.060  82.190  59.280  1.00  0.00           H
ATOM    930  CG1 VAL A  63      47.060  81.710  58.530  1.00  0.00           C
ATOM    931 HG11 VAL A  63      46.830  82.640  57.960  1.00  0.00           H
ATOM    932 HG12 VAL A  63      47.590  81.010  57.850  1.00  0.00           H
ATOM    933 HG13 VAL A  63      46.200  81.110  58.890  1.00  0.00           H
ATOM    934  CG2 VAL A  63      47.750  83.170  60.570  1.00  0.00           C
ATOM    935 HG21 VAL A  63      46.710  83.340  60.900  1.00  0.00           H
ATOM    936 HG22 VAL A  63      48.410  83.210  61.460  1.00  0.00           H
ATOM    937 HG23 VAL A  63      48.050  84.040  59.940  1.00  0.00           H
ATOM    938  C   VAL A  63      49.680  80.450  61.050  1.00  0.00           C
ATOM    939  O   VAL A  63      50.560  79.840  60.500  1.00  0.00           O
ATOM    940  N   THR A  64      49.890  80.940  62.260  1.00  0.00           N
ATOM    941  HN  THR A  64      49.220  81.330  62.880  1.00  0.00           H
ATOM    942  CA  THR A  64      51.200  80.880  62.840  1.00  0.00           C
ATOM    943  HA  THR A  64      52.000  80.650  62.160  1.00  0.00           H
ATOM    944  CB  THR A  64      51.600  82.220  63.450  1.00  0.00           C
ATOM    945  HB  THR A  64      51.020  82.380  64.390  1.00  0.00           H
ATOM    946  OG1 THR A  64      51.230  83.320  62.600  1.00  0.00           O
ATOM    947  HG1 THR A  64      51.320  84.090  63.160  1.00  0.00           H
ATOM    948  CG2 THR A  64      53.140  82.280  63.630  1.00  0.00           C
ATOM    949 HG21 THR A  64      53.660  82.120  62.660  1.00  0.00           H
ATOM    950 HG22 THR A  64      53.430  83.300  63.950  1.00  0.00           H
ATOM    951 HG23 THR A  64      53.470  81.540  64.390  1.00  0.00           H
ATOM    952  C   THR A  64      51.280  79.790  63.890  1.00  0.00           C
ATOM    953  O   THR A  64      50.340  79.500  64.630  1.00  0.00           O
ATOM    954  N   ASN A  65      52.400  79.050  63.810  1.00  0.00           N
ATOM    955  HN  ASN A  65      53.150  79.390  63.250  1.00  0.00           H
ATOM    956  CA  ASN A  65      52.840  77.840  64.580  1.00  0.00           C
ATOM    957  HA  ASN A  65      53.880  77.790  64.320  1.00  0.00           H
ATOM    958  CB  ASN A  65      52.720  77.940  66.100  1.00  0.00           C
ATOM    959  HB1 ASN A  65      53.290  77.130  66.610  1.00  0.00           H
ATOM    960  HB2 ASN A  65      51.660  77.860  66.410  1.00  0.00           H
ATOM    961  CG  ASN A  65      53.260  79.280  66.560  1.00  0.00           C
ATOM    962  OD1 ASN A  65      52.450  80.120  67.070  1.00  0.00           O
ATOM    963  ND2 ASN A  65      54.550  79.510  66.350  1.00  0.00           N
ATOM    964 HD21 ASN A  65      54.970  80.410  66.470  1.00  0.00           H
ATOM    965 HD22 ASN A  65      55.150  78.780  66.030  1.00  0.00           H
ATOM    966  C   ASN A  65      52.310  76.520  64.120  1.00  0.00           C
ATOM    967  O   ASN A  65      51.600  75.790  64.830  1.00  0.00           O
ATOM    968  N   VAL A  66      52.630  76.120  62.900  1.00  0.00           N
ATOM    969  HN  VAL A  66      53.070  76.760  62.280  1.00  0.00           H
ATOM    970  CA  VAL A  66      51.870  74.980  62.260  1.00  0.00           C
ATOM    971  HA  VAL A  66      50.830  75.170  62.470  1.00  0.00           H
ATOM    972  CB  VAL A  66      52.040  75.010  60.840  1.00  0.00           C
ATOM    973  HB  VAL A  66      53.050  74.820  60.400  1.00  0.00           H
ATOM    974  CG1 VAL A  66      51.120  73.960  60.220  1.00  0.00           C
ATOM    975 HG11 VAL A  66      51.350  72.890  60.400  1.00  0.00           H
ATOM    976 HG12 VAL A  66      50.110  74.060  60.670  1.00  0.00           H
ATOM    977 HG13 VAL A  66      50.990  74.040  59.120  1.00  0.00           H
ATOM    978  CG2 VAL A  66      51.570  76.390  60.390  1.00  0.00           C
ATOM    979 HG21 VAL A  66      50.990  76.400  59.440  1.00  0.00           H
ATOM    980 HG22 VAL A  66      51.000  76.940  61.170  1.00  0.00           H
ATOM    981 HG23 VAL A  66      52.450  77.060  60.290  1.00  0.00           H
ATOM    982  C   VAL A  66      52.280  73.600  62.870  1.00  0.00           C
ATOM    983  O   VAL A  66      53.450  73.260  63.190  1.00  0.00           O
ATOM    984  N   GLY A  67      51.360  72.640  63.230  1.00  0.00           N
ATOM    985  HN  GLY A  67      50.400  72.920  63.270  1.00  0.00           H
ATOM    986  CA  GLY A  67      51.710  71.460  63.990  1.00  0.00           C
ATOM    987  HA1 GLY A  67      51.060  70.670  63.650  1.00  0.00           H
ATOM    988  HA2 GLY A  67      52.760  71.230  63.860  1.00  0.00           H
ATOM    989  C   GLY A  67      51.380  71.590  65.490  1.00  0.00           C
ATOM    990  O   GLY A  67      50.490  72.400  65.860  1.00  0.00           O
ATOM    991  N   GLY A  68      52.150  70.910  66.410  1.00  0.00           N
ATOM    992  HN  GLY A  68      52.800  70.330  65.930  1.00  0.00           H
ATOM    993  CA  GLY A  68      52.190  71.130  67.920  1.00  0.00           C
ATOM    994  HA1 GLY A  68      51.220  70.880  68.320  1.00  0.00           H
ATOM    995  HA2 GLY A  68      52.970  70.530  68.380  1.00  0.00           H
ATOM    996  C   GLY A  68      52.520  72.620  68.300  1.00  0.00           C
ATOM    997  O   GLY A  68      53.240  73.390  67.660  1.00  0.00           O
ATOM    998  N   ALA A  69      51.980  72.990  69.490  1.00  0.00           N
ATOM    999  HN  ALA A  69      51.590  72.280  70.070  1.00  0.00           H
ATOM   1000  CA  ALA A  69      51.950  74.410  69.690  1.00  0.00           C
ATOM   1001  HA  ALA A  69      52.790  74.950  69.280  1.00  0.00           H
ATOM   1002  CB  ALA A  69      50.570  74.970  69.270  1.00  0.00           C
ATOM   1003  HB1 ALA A  69      50.530  76.080  69.320  1.00  0.00           H
ATOM   1004  HB2 ALA A  69      50.230  74.710  68.240  1.00  0.00           H
ATOM   1005  HB3 ALA A  69      49.810  74.500  69.930  1.00  0.00           H
ATOM   1006  C   ALA A  69      52.090  74.720  71.190  1.00  0.00           C
ATOM   1007  O   ALA A  69      52.440  75.880  71.510  1.00  0.00           O
ATOM   1008  N   VAL A  70      51.820  73.820  72.220  1.00  0.00           N
ATOM   1009  HN  VAL A  70      51.420  72.920  72.060  1.00  0.00           H
ATOM   1010  CA  VAL A  70      51.770  74.270  73.630  1.00  0.00           C
ATOM   1011  HA  VAL A  70      51.080  75.090  73.700  1.00  0.00           H
ATOM   1012  CB  VAL A  70      51.240  73.090  74.450  1.00  0.00           C
ATOM   1013  HB  VAL A  70      51.850  72.160  74.460  1.00  0.00           H
ATOM   1014  CG1 VAL A  70      51.330  73.490  75.920  1.00  0.00           C
ATOM   1015 HG11 VAL A  70      52.390  73.520  76.250  1.00  0.00           H
ATOM   1016 HG12 VAL A  70      50.970  74.530  76.060  1.00  0.00           H
ATOM   1017 HG13 VAL A  70      50.820  72.710  76.530  1.00  0.00           H
ATOM   1018  CG2 VAL A  70      49.770  72.820  74.080  1.00  0.00           C
ATOM   1019 HG21 VAL A  70      49.370  73.490  73.290  1.00  0.00           H
ATOM   1020 HG22 VAL A  70      49.680  71.790  73.670  1.00  0.00           H
ATOM   1021 HG23 VAL A  70      49.170  72.810  75.020  1.00  0.00           H
ATOM   1022  C   VAL A  70      53.100  74.750  74.190  1.00  0.00           C
ATOM   1023  O   VAL A  70      54.140  74.130  74.130  1.00  0.00           O
ATOM   1024  N   VAL A  71      53.190  76.000  74.670  1.00  0.00           N
ATOM   1025  HN  VAL A  71      52.230  76.300  74.690  1.00  0.00           H
ATOM   1026  CA  VAL A  71      54.420  76.710  74.960  1.00  0.00           C
ATOM   1027  HA  VAL A  71      55.120  76.000  75.360  1.00  0.00           H
ATOM   1028  CB  VAL A  71      55.050  77.490  73.800  1.00  0.00           C
ATOM   1029  HB  VAL A  71      54.250  78.020  73.250  1.00  0.00           H
ATOM   1030  CG1 VAL A  71      56.170  78.370  74.350  1.00  0.00           C
ATOM   1031 HG11 VAL A  71      55.840  79.120  75.090  1.00  0.00           H
ATOM   1032 HG12 VAL A  71      57.020  77.780  74.780  1.00  0.00           H
ATOM   1033 HG13 VAL A  71      56.550  78.950  73.480  1.00  0.00           H
ATOM   1034  CG2 VAL A  71      55.570  76.460  72.700  1.00  0.00           C
ATOM   1035 HG21 VAL A  71      56.000  77.030  71.850  1.00  0.00           H
ATOM   1036 HG22 VAL A  71      56.340  75.750  73.070  1.00  0.00           H
ATOM   1037 HG23 VAL A  71      54.700  75.860  72.340  1.00  0.00           H
ATOM   1038  C   VAL A  71      53.990  77.700  76.070  1.00  0.00           C
ATOM   1039  O   VAL A  71      54.230  77.660  77.260  1.00  0.00           O
ATOM   1040  N   THR A  72      53.210  78.750  75.660  1.00  0.00           N
ATOM   1041  HN  THR A  72      53.110  78.940  74.690  1.00  0.00           H
ATOM   1042  CA  THR A  72      52.720  79.630  76.650  1.00  0.00           C
ATOM   1043  HA  THR A  72      53.050  79.450  77.660  1.00  0.00           H
ATOM   1044  CB  THR A  72      53.100  81.100  76.420  1.00  0.00           C
ATOM   1045  HB  THR A  72      52.560  81.740  77.160  1.00  0.00           H
ATOM   1046  OG1 THR A  72      52.840  81.480  75.140  1.00  0.00           O
ATOM   1047  HG1 THR A  72      53.110  82.390  74.970  1.00  0.00           H
ATOM   1048  CG2 THR A  72      54.660  81.250  76.460  1.00  0.00           C
ATOM   1049 HG21 THR A  72      55.140  80.730  77.320  1.00  0.00           H
ATOM   1050 HG22 THR A  72      55.140  80.890  75.530  1.00  0.00           H
ATOM   1051 HG23 THR A  72      54.970  82.310  76.440  1.00  0.00           H
ATOM   1052  C   THR A  72      51.200  79.580  76.770  1.00  0.00           C
ATOM   1053  O   THR A  72      50.390  79.680  75.840  1.00  0.00           O
ATOM   1054  N   GLY A  73      50.660  79.580  78.040  1.00  0.00           N
ATOM   1055  HN  GLY A  73      51.290  79.500  78.800  1.00  0.00           H
ATOM   1056  CA  GLY A  73      49.260  79.540  78.370  1.00  0.00           C
ATOM   1057  HA1 GLY A  73      49.200  79.630  79.450  1.00  0.00           H
ATOM   1058  HA2 GLY A  73      48.800  80.380  77.860  1.00  0.00           H
ATOM   1059  C   GLY A  73      48.500  78.220  78.080  1.00  0.00           C
ATOM   1060  O   GLY A  73      49.050  77.300  77.570  1.00  0.00           O
ATOM   1061  N   VAL A  74      47.220  78.180  78.520  1.00  0.00           N
ATOM   1062  HN  VAL A  74      46.970  78.920  79.140  1.00  0.00           H
ATOM   1063  CA  VAL A  74      46.320  77.060  78.150  1.00  0.00           C
ATOM   1064  HA  VAL A  74      46.760  76.150  78.520  1.00  0.00           H
ATOM   1065  CB  VAL A  74      44.910  77.270  78.740  1.00  0.00           C
ATOM   1066  HB  VAL A  74      44.140  76.630  78.270  1.00  0.00           H
ATOM   1067  CG1 VAL A  74      45.070  76.710  80.170  1.00  0.00           C
ATOM   1068 HG11 VAL A  74      45.510  75.690  80.270  1.00  0.00           H
ATOM   1069 HG12 VAL A  74      45.710  77.390  80.770  1.00  0.00           H
ATOM   1070 HG13 VAL A  74      44.080  76.670  80.660  1.00  0.00           H
ATOM   1071  CG2 VAL A  74      44.400  78.760  78.880  1.00  0.00           C
ATOM   1072 HG21 VAL A  74      45.130  79.580  79.010  1.00  0.00           H
ATOM   1073 HG22 VAL A  74      43.880  78.950  77.920  1.00  0.00           H
ATOM   1074 HG23 VAL A  74      43.690  78.810  79.740  1.00  0.00           H
ATOM   1075  C   VAL A  74      46.130  76.820  76.680  1.00  0.00           C
ATOM   1076  O   VAL A  74      46.150  77.750  75.920  1.00  0.00           O
ATOM   1077  N   THR A  75      46.020  75.540  76.200  1.00  0.00           N
ATOM   1078  HN  THR A  75      46.170  74.830  76.890  1.00  0.00           H
ATOM   1079  CA  THR A  75      45.750  75.100  74.790  1.00  0.00           C
ATOM   1080  HA  THR A  75      44.770  75.440  74.480  1.00  0.00           H
ATOM   1081  CB  THR A  75      46.790  75.550  73.760  1.00  0.00           C
ATOM   1082  HB  THR A  75      47.810  75.570  74.200  1.00  0.00           H
ATOM   1083  OG1 THR A  75      46.490  76.890  73.410  1.00  0.00           O
ATOM   1084  HG1 THR A  75      46.560  77.350  74.250  1.00  0.00           H
ATOM   1085  CG2 THR A  75      46.790  74.810  72.440  1.00  0.00           C
ATOM   1086 HG21 THR A  75      47.580  75.120  71.730  1.00  0.00           H
ATOM   1087 HG22 THR A  75      46.900  73.720  72.590  1.00  0.00           H
ATOM   1088 HG23 THR A  75      45.850  74.800  71.850  1.00  0.00           H
ATOM   1089  C   THR A  75      45.710  73.580  74.900  1.00  0.00           C
ATOM   1090  O   THR A  75      46.400  73.040  75.740  1.00  0.00           O
ATOM   1091  N   ALA A  76      44.930  72.820  74.090  1.00  0.00           N
ATOM   1092  HN  ALA A  76      44.420  73.340  73.410  1.00  0.00           H
ATOM   1093  CA  ALA A  76      44.810  71.360  73.980  1.00  0.00           C
ATOM   1094  HA  ALA A  76      44.690  70.980  74.990  1.00  0.00           H
ATOM   1095  CB  ALA A  76      43.540  71.020  73.170  1.00  0.00           C
ATOM   1096  HB1 ALA A  76      43.430  69.920  73.250  1.00  0.00           H
ATOM   1097  HB2 ALA A  76      42.740  71.490  73.770  1.00  0.00           H
ATOM   1098  HB3 ALA A  76      43.630  71.380  72.120  1.00  0.00           H
ATOM   1099  C   ALA A  76      46.010  70.680  73.390  1.00  0.00           C
ATOM   1100  O   ALA A  76      46.660  71.340  72.590  1.00  0.00           O
ATOM   1101  N   VAL A  77      46.380  69.400  73.710  1.00  0.00           N
ATOM   1102  HN  VAL A  77      45.790  68.780  74.220  1.00  0.00           H
ATOM   1103  CA  VAL A  77      47.700  68.810  73.460  1.00  0.00           C
ATOM   1104  HA  VAL A  77      48.070  69.290  72.570  1.00  0.00           H
ATOM   1105  CB  VAL A  77      48.590  68.960  74.710  1.00  0.00           C
ATOM   1106  HB  VAL A  77      48.330  69.960  75.110  1.00  0.00           H
ATOM   1107  CG1 VAL A  77      48.380  67.840  75.810  1.00  0.00           C
ATOM   1108 HG11 VAL A  77      47.480  68.010  76.450  1.00  0.00           H
ATOM   1109 HG12 VAL A  77      48.420  66.860  75.290  1.00  0.00           H
ATOM   1110 HG13 VAL A  77      49.280  67.880  76.470  1.00  0.00           H
ATOM   1111  CG2 VAL A  77      50.090  68.890  74.210  1.00  0.00           C
ATOM   1112 HG21 VAL A  77      50.050  69.460  73.250  1.00  0.00           H
ATOM   1113 HG22 VAL A  77      50.710  69.340  75.020  1.00  0.00           H
ATOM   1114 HG23 VAL A  77      50.470  67.890  73.920  1.00  0.00           H
ATOM   1115  C   VAL A  77      47.340  67.350  73.050  1.00  0.00           C
ATOM   1116  O   VAL A  77      46.480  66.630  73.610  1.00  0.00           O
ATOM   1117  N   ALA A  78      48.010  66.870  71.990  1.00  0.00           N
ATOM   1118  HN  ALA A  78      48.520  67.570  71.510  1.00  0.00           H
ATOM   1119  CA  ALA A  78      48.040  65.560  71.400  1.00  0.00           C
ATOM   1120  HA  ALA A  78      48.860  65.640  70.700  1.00  0.00           H
ATOM   1121  CB  ALA A  78      48.610  64.530  72.350  1.00  0.00           C
ATOM   1122  HB1 ALA A  78      48.100  64.430  73.330  1.00  0.00           H
ATOM   1123  HB2 ALA A  78      48.640  63.550  71.830  1.00  0.00           H
ATOM   1124  HB3 ALA A  78      49.650  64.860  72.580  1.00  0.00           H
ATOM   1125  C   ALA A  78      46.680  65.250  70.710  1.00  0.00           C
ATOM   1126  O   ALA A  78      45.770  66.110  70.630  1.00  0.00           O
ATOM   1127  N   GLN A  79      46.480  63.990  70.190  1.00  0.00           N
ATOM   1128  HN  GLN A  79      47.230  63.360  70.010  1.00  0.00           H
ATOM   1129  CA  GLN A  79      45.170  63.420  69.890  1.00  0.00           C
ATOM   1130  HA  GLN A  79      44.730  64.100  69.180  1.00  0.00           H
ATOM   1131  CB  GLN A  79      45.410  62.110  69.050  1.00  0.00           C
ATOM   1132  HB1 GLN A  79      44.410  61.650  68.880  1.00  0.00           H
ATOM   1133  HB2 GLN A  79      46.120  61.500  69.650  1.00  0.00           H
ATOM   1134  CG  GLN A  79      46.100  62.300  67.640  1.00  0.00           C
ATOM   1135  HG1 GLN A  79      46.300  61.300  67.190  1.00  0.00           H
ATOM   1136  HG2 GLN A  79      47.090  62.780  67.790  1.00  0.00           H
ATOM   1137  CD  GLN A  79      45.380  63.180  66.640  1.00  0.00           C
ATOM   1138  OE1 GLN A  79      45.770  64.240  66.280  1.00  0.00           O
ATOM   1139  NE2 GLN A  79      44.210  62.690  66.240  1.00  0.00           N
ATOM   1140 HE21 GLN A  79      44.020  61.770  66.600  1.00  0.00           H
ATOM   1141 HE22 GLN A  79      43.680  63.070  65.480  1.00  0.00           H
ATOM   1142  C   GLN A  79      44.270  63.310  71.110  1.00  0.00           C
ATOM   1143  O   GLN A  79      44.760  62.990  72.140  1.00  0.00           O
ATOM   1144  N   LYS A  80      42.920  63.360  70.940  1.00  0.00           N
ATOM   1145  HN  LYS A  80      42.460  63.500  70.070  1.00  0.00           H
ATOM   1146  CA  LYS A  80      41.960  63.160  72.060  1.00  0.00           C
ATOM   1147  HA  LYS A  80      42.490  63.560  72.910  1.00  0.00           H
ATOM   1148  CB  LYS A  80      40.640  63.910  71.720  1.00  0.00           C
ATOM   1149  HB1 LYS A  80      40.430  63.590  70.680  1.00  0.00           H
ATOM   1150  HB2 LYS A  80      40.860  64.990  71.580  1.00  0.00           H
ATOM   1151  CG  LYS A  80      39.490  63.850  72.730  1.00  0.00           C
ATOM   1152  HG1 LYS A  80      39.330  62.770  72.900  1.00  0.00           H
ATOM   1153  HG2 LYS A  80      38.620  64.300  72.210  1.00  0.00           H
ATOM   1154  CD  LYS A  80      39.790  64.560  74.030  1.00  0.00           C
ATOM   1155  HD1 LYS A  80      40.320  63.810  74.660  1.00  0.00           H
ATOM   1156  HD2 LYS A  80      40.460  65.340  73.600  1.00  0.00           H
ATOM   1157  CE  LYS A  80      38.620  65.290  74.730  1.00  0.00           C
ATOM   1158  HE1 LYS A  80      37.990  64.470  75.130  1.00  0.00           H
ATOM   1159  HE2 LYS A  80      38.020  65.910  74.030  1.00  0.00           H
ATOM   1160  NZ  LYS A  80      39.010  66.150  75.890  1.00  0.00           N
ATOM   1161  HZ1 LYS A  80      38.250  66.300  76.590  1.00  0.00           H
ATOM   1162  HZ2 LYS A  80      39.730  65.710  76.500  1.00  0.00           H
ATOM   1163  HZ3 LYS A  80      39.260  67.080  75.490  1.00  0.00           H
ATOM   1164  C   LYS A  80      41.850  61.690  72.400  1.00  0.00           C
ATOM   1165  O   LYS A  80      41.410  61.290  73.460  1.00  0.00           O
ATOM   1166  N   THR A  81      42.300  60.820  71.510  1.00  0.00           N
ATOM   1167  HN  THR A  81      42.540  61.170  70.610  1.00  0.00           H
ATOM   1168  CA  THR A  81      42.590  59.370  71.660  1.00  0.00           C
ATOM   1169  HA  THR A  81      41.700  58.910  72.060  1.00  0.00           H
ATOM   1170  CB  THR A  81      43.040  58.630  70.390  1.00  0.00           C
ATOM   1171  HB  THR A  81      43.300  57.560  70.490  1.00  0.00           H
ATOM   1172  OG1 THR A  81      44.100  59.300  69.750  1.00  0.00           O
ATOM   1173  HG1 THR A  81      44.310  58.790  68.970  1.00  0.00           H
ATOM   1174  CG2 THR A  81      41.960  58.600  69.360  1.00  0.00           C
ATOM   1175 HG21 THR A  81      41.150  57.980  69.800  1.00  0.00           H
ATOM   1176 HG22 THR A  81      41.600  59.630  69.180  1.00  0.00           H
ATOM   1177 HG23 THR A  81      42.200  58.070  68.410  1.00  0.00           H
ATOM   1178  C   THR A  81      43.630  59.100  72.730  1.00  0.00           C
ATOM   1179  O   THR A  81      43.350  58.240  73.580  1.00  0.00           O
ATOM   1180  N   VAL A  82      44.790  59.830  72.670  1.00  0.00           N
ATOM   1181  HN  VAL A  82      44.750  60.510  71.940  1.00  0.00           H
ATOM   1182  CA  VAL A  82      45.900  59.790  73.630  1.00  0.00           C
ATOM   1183  HA  VAL A  82      46.340  58.800  73.620  1.00  0.00           H
ATOM   1184  CB  VAL A  82      47.000  60.800  73.240  1.00  0.00           C
ATOM   1185  HB  VAL A  82      46.640  61.840  73.070  1.00  0.00           H
ATOM   1186  CG1 VAL A  82      48.120  60.900  74.300  1.00  0.00           C
ATOM   1187 HG11 VAL A  82      49.070  61.340  73.920  1.00  0.00           H
ATOM   1188 HG12 VAL A  82      47.850  61.530  75.180  1.00  0.00           H
ATOM   1189 HG13 VAL A  82      48.520  59.930  74.650  1.00  0.00           H
ATOM   1190  CG2 VAL A  82      47.580  60.180  71.930  1.00  0.00           C
ATOM   1191 HG21 VAL A  82      48.420  60.870  71.710  1.00  0.00           H
ATOM   1192 HG22 VAL A  82      48.140  59.270  72.240  1.00  0.00           H
ATOM   1193 HG23 VAL A  82      46.860  60.090  71.090  1.00  0.00           H
ATOM   1194  C   VAL A  82      45.330  60.060  74.980  1.00  0.00           C
ATOM   1195  O   VAL A  82      45.710  59.390  75.950  1.00  0.00           O
ATOM   1196  N   GLU A  83      44.480  61.130  75.150  1.00  0.00           N
ATOM   1197  HN  GLU A  83      44.430  61.770  74.380  1.00  0.00           H
ATOM   1198  CA  GLU A  83      43.710  61.500  76.350  1.00  0.00           C
ATOM   1199  HA  GLU A  83      44.430  61.900  77.040  1.00  0.00           H
ATOM   1200  CB  GLU A  83      42.800  62.800  76.140  1.00  0.00           C
ATOM   1201  HB1 GLU A  83      42.160  62.610  75.250  1.00  0.00           H
ATOM   1202  HB2 GLU A  83      43.540  63.600  75.950  1.00  0.00           H
ATOM   1203  CG  GLU A  83      42.010  63.130  77.380  1.00  0.00           C
ATOM   1204  HG1 GLU A  83      42.600  63.120  78.320  1.00  0.00           H
ATOM   1205  HG2 GLU A  83      41.210  62.360  77.470  1.00  0.00           H
ATOM   1206  CD  GLU A  83      41.210  64.400  77.270  1.00  0.00           C
ATOM   1207  OE1 GLU A  83      40.100  64.410  77.830  1.00  0.00           O
ATOM   1208  OE2 GLU A  83      41.710  65.430  76.720  1.00  0.00           O
ATOM   1209  C   GLU A  83      42.960  60.280  76.990  1.00  0.00           C
ATOM   1210  O   GLU A  83      43.010  60.010  78.160  1.00  0.00           O
ATOM   1211  N   GLY A  84      42.490  59.370  76.140  1.00  0.00           N
ATOM   1212  HN  GLY A  84      42.640  59.630  75.180  1.00  0.00           H
ATOM   1213  CA  GLY A  84      41.780  58.070  76.480  1.00  0.00           C
ATOM   1214  HA1 GLY A  84      40.990  58.150  77.210  1.00  0.00           H
ATOM   1215  HA2 GLY A  84      41.220  57.780  75.610  1.00  0.00           H
ATOM   1216  C   GLY A  84      42.650  56.880  76.860  1.00  0.00           C
ATOM   1217  O   GLY A  84      42.150  55.860  77.400  1.00  0.00           O
ATOM   1218  N   ALA A  85      43.950  56.930  76.530  1.00  0.00           N
ATOM   1219  HN  ALA A  85      44.230  57.780  76.080  1.00  0.00           H
ATOM   1220  CA  ALA A  85      44.930  55.860  76.690  1.00  0.00           C
ATOM   1221  HA  ALA A  85      44.560  54.840  76.690  1.00  0.00           H
ATOM   1222  CB  ALA A  85      45.810  55.840  75.410  1.00  0.00           C
ATOM   1223  HB1 ALA A  85      46.530  56.680  75.460  1.00  0.00           H
ATOM   1224  HB2 ALA A  85      46.400  54.900  75.340  1.00  0.00           H
ATOM   1225  HB3 ALA A  85      45.080  56.130  74.620  1.00  0.00           H
ATOM   1226  C   ALA A  85      45.820  55.980  77.950  1.00  0.00           C
ATOM   1227  O   ALA A  85      46.650  55.210  78.220  1.00  0.00           O
ATOM   1228  N   GLY A  86      45.680  57.120  78.660  1.00  0.00           N
ATOM   1229  HN  GLY A  86      44.950  57.730  78.360  1.00  0.00           H
ATOM   1230  CA  GLY A  86      46.390  57.530  79.820  1.00  0.00           C
ATOM   1231  HA1 GLY A  86      45.840  57.150  80.670  1.00  0.00           H
ATOM   1232  HA2 GLY A  86      47.350  57.050  79.740  1.00  0.00           H
ATOM   1233  C   GLY A  86      46.650  59.060  79.880  1.00  0.00           C
ATOM   1234  O   GLY A  86      46.880  59.560  80.940  1.00  0.00           O
ATOM   1235  N   SER A  87      46.570  59.790  78.790  1.00  0.00           N
ATOM   1236  HN  SER A  87      46.500  59.410  77.870  1.00  0.00           H
ATOM   1237  CA  SER A  87      46.570  61.270  78.830  1.00  0.00           C
ATOM   1238  HA  SER A  87      46.470  61.650  77.820  1.00  0.00           H
ATOM   1239  CB  SER A  87      45.460  61.940  79.650  1.00  0.00           C
ATOM   1240  HB1 SER A  87      45.830  61.900  80.690  1.00  0.00           H
ATOM   1241  HB2 SER A  87      44.460  61.450  79.600  1.00  0.00           H
ATOM   1242  OG  SER A  87      45.360  63.320  79.180  1.00  0.00           O
ATOM   1243  HG1 SER A  87      45.900  63.880  79.740  1.00  0.00           H
ATOM   1244  C   SER A  87      47.950  61.890  79.100  1.00  0.00           C
ATOM   1245  O   SER A  87      48.750  61.420  79.950  1.00  0.00           O
ATOM   1246  N   ILE A  88      48.320  62.980  78.360  1.00  0.00           N
ATOM   1247  HN  ILE A  88      47.660  63.360  77.720  1.00  0.00           H
ATOM   1248  CA  ILE A  88      49.500  63.830  78.610  1.00  0.00           C
ATOM   1249  HA  ILE A  88      50.310  63.140  78.830  1.00  0.00           H
ATOM   1250  CB  ILE A  88      49.890  64.730  77.390  1.00  0.00           C
ATOM   1251  HB  ILE A  88      49.030  65.390  77.120  1.00  0.00           H
ATOM   1252  CG2 ILE A  88      51.010  65.710  77.670  1.00  0.00           C
ATOM   1253 HG21 ILE A  88      50.600  66.450  78.400  1.00  0.00           H
ATOM   1254 HG22 ILE A  88      51.920  65.250  78.100  1.00  0.00           H
ATOM   1255 HG23 ILE A  88      51.390  66.340  76.840  1.00  0.00           H
ATOM   1256  CG1 ILE A  88      50.240  63.760  76.220  1.00  0.00           C
ATOM   1257 HG11 ILE A  88      49.250  63.390  75.870  1.00  0.00           H
ATOM   1258 HG12 ILE A  88      50.720  62.810  76.520  1.00  0.00           H
ATOM   1259  CD  ILE A  88      50.930  64.430  75.000  1.00  0.00           C
ATOM   1260  HD1 ILE A  88      50.860  63.770  74.110  1.00  0.00           H
ATOM   1261  HD2 ILE A  88      50.390  65.370  74.730  1.00  0.00           H
ATOM   1262  HD3 ILE A  88      51.930  64.730  75.390  1.00  0.00           H
ATOM   1263  C   ILE A  88      49.220  64.780  79.870  1.00  0.00           C
ATOM   1264  O   ILE A  88      48.090  65.240  80.080  1.00  0.00           O
ATOM   1265  N   ALA A  89      50.230  64.900  80.770  1.00  0.00           N
ATOM   1266  HN  ALA A  89      51.140  64.540  80.620  1.00  0.00           H
ATOM   1267  CA  ALA A  89      50.100  65.800  82.010  1.00  0.00           C
ATOM   1268  HA  ALA A  89      49.070  65.740  82.330  1.00  0.00           H
ATOM   1269  CB  ALA A  89      51.230  65.550  83.080  1.00  0.00           C
ATOM   1270  HB1 ALA A  89      52.190  65.980  82.720  1.00  0.00           H
ATOM   1271  HB2 ALA A  89      51.040  65.890  84.120  1.00  0.00           H
ATOM   1272  HB3 ALA A  89      51.430  64.450  83.090  1.00  0.00           H
ATOM   1273  C   ALA A  89      50.320  67.230  81.600  1.00  0.00           C
ATOM   1274  O   ALA A  89      51.240  67.520  80.890  1.00  0.00           O
ATOM   1275  N   ALA A  90      49.410  68.170  81.990  1.00  0.00           N
ATOM   1276  HN  ALA A  90      48.690  67.830  82.590  1.00  0.00           H
ATOM   1277  CA  ALA A  90      49.610  69.570  81.760  1.00  0.00           C
ATOM   1278  HA  ALA A  90      50.100  69.840  80.840  1.00  0.00           H
ATOM   1279  CB  ALA A  90      48.290  70.280  81.750  1.00  0.00           C
ATOM   1280  HB1 ALA A  90      47.790  70.230  82.740  1.00  0.00           H
ATOM   1281  HB2 ALA A  90      48.300  71.330  81.390  1.00  0.00           H
ATOM   1282  HB3 ALA A  90      47.650  69.690  81.060  1.00  0.00           H
ATOM   1283  C   ALA A  90      50.470  70.180  82.850  1.00  0.00           C
ATOM   1284  O   ALA A  90      50.500  69.680  83.970  1.00  0.00           O
ATOM   1285  N   ALA A  91      51.250  71.250  82.500  1.00  0.00           N
ATOM   1286  HN  ALA A  91      51.190  71.570  81.560  1.00  0.00           H
ATOM   1287  CA  ALA A  91      52.360  71.760  83.320  1.00  0.00           C
ATOM   1288  HA  ALA A  91      52.690  71.040  84.050  1.00  0.00           H
ATOM   1289  CB  ALA A  91      53.490  71.940  82.360  1.00  0.00           C
ATOM   1290  HB1 ALA A  91      54.110  72.680  82.900  1.00  0.00           H
ATOM   1291  HB2 ALA A  91      54.050  70.980  82.280  1.00  0.00           H
ATOM   1292  HB3 ALA A  91      53.160  72.340  81.370  1.00  0.00           H
ATOM   1293  C   ALA A  91      51.970  73.060  83.960  1.00  0.00           C
ATOM   1294  O   ALA A  91      51.120  73.840  83.500  1.00  0.00           O
ATOM   1295  N   THR A  92      52.530  73.410  85.120  1.00  0.00           N
ATOM   1296  HN  THR A  92      53.360  72.900  85.330  1.00  0.00           H
ATOM   1297  CA  THR A  92      52.240  74.560  86.050  1.00  0.00           C
ATOM   1298  HA  THR A  92      51.180  74.590  86.240  1.00  0.00           H
ATOM   1299  CB  THR A  92      52.810  74.210  87.410  1.00  0.00           C
ATOM   1300  HB  THR A  92      52.670  75.020  88.150  1.00  0.00           H
ATOM   1301  OG1 THR A  92      54.190  73.900  87.290  1.00  0.00           O
ATOM   1302  HG1 THR A  92      54.630  74.730  87.480  1.00  0.00           H
ATOM   1303  CG2 THR A  92      52.210  72.990  88.110  1.00  0.00           C
ATOM   1304 HG21 THR A  92      51.100  73.090  88.150  1.00  0.00           H
ATOM   1305 HG22 THR A  92      52.620  72.060  87.670  1.00  0.00           H
ATOM   1306 HG23 THR A  92      52.470  72.920  89.180  1.00  0.00           H
ATOM   1307  C   THR A  92      52.700  75.910  85.630  1.00  0.00           C
ATOM   1308  O   THR A  92      53.680  76.130  84.860  1.00  0.00           O
ATOM   1309  N   GLY A  93      51.950  76.920  86.030  1.00  0.00           N
ATOM   1310  HN  GLY A  93      51.370  76.770  86.820  1.00  0.00           H
ATOM   1311  CA  GLY A  93      52.090  78.310  85.520  1.00  0.00           C
ATOM   1312  HA1 GLY A  93      51.510  78.910  86.210  1.00  0.00           H
ATOM   1313  HA2 GLY A  93      53.130  78.580  85.620  1.00  0.00           H
ATOM   1314  C   GLY A  93      51.670  78.500  84.120  1.00  0.00           C
ATOM   1315  O   GLY A  93      51.340  77.580  83.370  1.00  0.00           O
ATOM   1316  N   PHE A  94      51.790  79.760  83.660  1.00  0.00           N
ATOM   1317  HN  PHE A  94      52.050  80.470  84.300  1.00  0.00           H
ATOM   1318  CA  PHE A  94      51.520  80.130  82.320  1.00  0.00           C
ATOM   1319  HA  PHE A  94      50.490  79.870  82.110  1.00  0.00           H
ATOM   1320  CB  PHE A  94      51.610  81.640  82.230  1.00  0.00           C
ATOM   1321  HB1 PHE A  94      52.550  81.930  82.750  1.00  0.00           H
ATOM   1322  HB2 PHE A  94      50.880  82.150  82.900  1.00  0.00           H
ATOM   1323  CG  PHE A  94      51.480  82.300  80.910  1.00  0.00           C
ATOM   1324  CD1 PHE A  94      50.290  82.070  80.110  1.00  0.00           C
ATOM   1325  HD1 PHE A  94      49.500  81.390  80.390  1.00  0.00           H
ATOM   1326  CE1 PHE A  94      50.110  82.780  78.860  1.00  0.00           C
ATOM   1327  HE1 PHE A  94      49.270  82.630  78.210  1.00  0.00           H
ATOM   1328  CZ  PHE A  94      51.160  83.620  78.420  1.00  0.00           C
ATOM   1329  HZ  PHE A  94      51.150  84.110  77.460  1.00  0.00           H
ATOM   1330  CD2 PHE A  94      52.420  83.190  80.450  1.00  0.00           C
ATOM   1331  HD2 PHE A  94      53.260  83.430  81.090  1.00  0.00           H
ATOM   1332  CE2 PHE A  94      52.370  83.800  79.160  1.00  0.00           C
ATOM   1333  HE2 PHE A  94      53.180  84.450  78.850  1.00  0.00           H
ATOM   1334  C   PHE A  94      52.410  79.520  81.330  1.00  0.00           C
ATOM   1335  O   PHE A  94      51.890  78.980  80.380  1.00  0.00           O
ATOM   1336  N   VAL A  95      53.700  79.670  81.530  1.00  0.00           N
ATOM   1337  HN  VAL A  95      54.080  80.170  82.300  1.00  0.00           H
ATOM   1338  CA  VAL A  95      54.770  79.160  80.610  1.00  0.00           C
ATOM   1339  HA  VAL A  95      54.400  79.250  79.590  1.00  0.00           H
ATOM   1340  CB  VAL A  95      56.160  79.780  80.810  1.00  0.00           C
ATOM   1341  HB  VAL A  95      56.500  79.630  81.860  1.00  0.00           H
ATOM   1342  CG1 VAL A  95      57.170  79.170  79.780  1.00  0.00           C
ATOM   1343 HG11 VAL A  95      56.770  79.200  78.740  1.00  0.00           H
ATOM   1344 HG12 VAL A  95      58.140  79.700  79.720  1.00  0.00           H
ATOM   1345 HG13 VAL A  95      57.370  78.160  80.200  1.00  0.00           H
ATOM   1346  CG2 VAL A  95      55.970  81.300  80.620  1.00  0.00           C
ATOM   1347 HG21 VAL A  95      55.480  81.680  81.540  1.00  0.00           H
ATOM   1348 HG22 VAL A  95      56.900  81.850  80.380  1.00  0.00           H
ATOM   1349 HG23 VAL A  95      55.290  81.470  79.760  1.00  0.00           H
ATOM   1350  C   VAL A  95      54.920  77.630  80.940  1.00  0.00           C
ATOM   1351  O   VAL A  95      55.110  77.190  82.040  1.00  0.00           O
ATOM   1352  N   LYS A  96      54.800  76.820  79.890  1.00  0.00           N
ATOM   1353  HN  LYS A  96      54.780  77.150  78.950  1.00  0.00           H
ATOM   1354  CA  LYS A  96      54.880  75.360  80.020  1.00  0.00           C
ATOM   1355  HA  LYS A  96      54.550  75.160  81.040  1.00  0.00           H
ATOM   1356  CB  LYS A  96      53.910  74.610  79.010  1.00  0.00           C
ATOM   1357  HB1 LYS A  96      53.750  73.530  79.230  1.00  0.00           H
ATOM   1358  HB2 LYS A  96      54.310  74.560  77.980  1.00  0.00           H
ATOM   1359  CG  LYS A  96      52.530  75.270  79.100  1.00  0.00           C
ATOM   1360  HG1 LYS A  96      51.860  74.630  78.490  1.00  0.00           H
ATOM   1361  HG2 LYS A  96      52.610  76.310  78.730  1.00  0.00           H
ATOM   1362  CD  LYS A  96      51.980  75.430  80.440  1.00  0.00           C
ATOM   1363  HD1 LYS A  96      52.160  74.470  80.970  1.00  0.00           H
ATOM   1364  HD2 LYS A  96      52.540  76.230  80.970  1.00  0.00           H
ATOM   1365  CE  LYS A  96      50.470  75.800  80.380  1.00  0.00           C
ATOM   1366  HE1 LYS A  96      49.800  75.020  79.950  1.00  0.00           H
ATOM   1367  HE2 LYS A  96      50.340  76.730  79.780  1.00  0.00           H
ATOM   1368  NZ  LYS A  96      49.950  76.050  81.720  1.00  0.00           N
ATOM   1369  HZ1 LYS A  96      49.170  76.740  81.680  1.00  0.00           H
ATOM   1370  HZ2 LYS A  96      49.570  75.170  82.120  1.00  0.00           H
ATOM   1371  HZ3 LYS A  96      50.650  76.420  82.390  1.00  0.00           H
ATOM   1372  C   LYS A  96      56.310  74.910  79.680  1.00  0.00           C
ATOM   1373  O   LYS A  96      56.950  75.420  78.750  1.00  0.00           O
ATOM   1374  N   LYS A  97      56.820  73.880  80.370  1.00  0.00           N
ATOM   1375  HN  LYS A  97      56.280  73.430  81.080  1.00  0.00           H
ATOM   1376  CA  LYS A  97      58.190  73.320  80.220  1.00  0.00           C
ATOM   1377  HA  LYS A  97      58.550  73.540  79.230  1.00  0.00           H
ATOM   1378  CB  LYS A  97      59.310  74.070  81.020  1.00  0.00           C
ATOM   1379  HB1 LYS A  97      60.280  73.830  80.540  1.00  0.00           H
ATOM   1380  HB2 LYS A  97      59.300  73.650  82.050  1.00  0.00           H
ATOM   1381  CG  LYS A  97      59.180  75.580  81.200  1.00  0.00           C
ATOM   1382  HG1 LYS A  97      58.530  75.680  82.100  1.00  0.00           H
ATOM   1383  HG2 LYS A  97      58.850  76.050  80.250  1.00  0.00           H
ATOM   1384  CD  LYS A  97      60.490  76.250  81.540  1.00  0.00           C
ATOM   1385  HD1 LYS A  97      61.100  76.120  80.610  1.00  0.00           H
ATOM   1386  HD2 LYS A  97      60.320  77.330  81.710  1.00  0.00           H
ATOM   1387  CE  LYS A  97      61.290  75.760  82.800  1.00  0.00           C
ATOM   1388  HE1 LYS A  97      62.310  76.180  82.960  1.00  0.00           H
ATOM   1389  HE2 LYS A  97      61.300  74.650  82.740  1.00  0.00           H
ATOM   1390  NZ  LYS A  97      60.580  76.250  84.050  1.00  0.00           N
ATOM   1391  HZ1 LYS A  97      61.050  75.880  84.900  1.00  0.00           H
ATOM   1392  HZ2 LYS A  97      60.670  77.280  83.970  1.00  0.00           H
ATOM   1393  HZ3 LYS A  97      59.600  75.900  84.050  1.00  0.00           H
ATOM   1394  C   LYS A  97      58.150  71.830  80.480  1.00  0.00           C
ATOM   1395  O   LYS A  97      57.260  71.340  81.180  1.00  0.00           O
ATOM   1396  N   ASP A  98      59.170  71.060  79.990  1.00  0.00           N
ATOM   1397  HN  ASP A  98      59.930  71.530  79.550  1.00  0.00           H
ATOM   1398  CA  ASP A  98      59.240  69.570  79.930  1.00  0.00           C
ATOM   1399  HA  ASP A  98      59.290  69.240  80.960  1.00  0.00           H
ATOM   1400  CB  ASP A  98      57.960  68.980  79.150  1.00  0.00           C
ATOM   1401  HB1 ASP A  98      58.020  69.260  78.080  1.00  0.00           H
ATOM   1402  HB2 ASP A  98      57.010  69.410  79.530  1.00  0.00           H
ATOM   1403  CG  ASP A  98      57.670  67.490  79.110  1.00  0.00           C
ATOM   1404  OD1 ASP A  98      58.310  66.750  79.930  1.00  0.00           O
ATOM   1405  OD2 ASP A  98      56.920  66.950  78.270  1.00  0.00           O
ATOM   1406  C   ASP A  98      60.510  69.040  79.280  1.00  0.00           C
ATOM   1407  O   ASP A  98      60.940  69.480  78.200  1.00  0.00           O
ATOM   1408  N   GLN A  99      61.140  68.060  80.030  1.00  0.00           N
ATOM   1409  HN  GLN A  99      60.680  67.700  80.840  1.00  0.00           H
ATOM   1410  CA  GLN A  99      62.250  67.320  79.460  1.00  0.00           C
ATOM   1411  HA  GLN A  99      62.410  66.440  80.060  1.00  0.00           H
ATOM   1412  CB  GLN A  99      62.080  66.820  78.050  1.00  0.00           C
ATOM   1413  HB1 GLN A  99      62.910  66.120  77.820  1.00  0.00           H
ATOM   1414  HB2 GLN A  99      62.010  67.590  77.250  1.00  0.00           H
ATOM   1415  CG  GLN A  99      60.800  65.900  77.760  1.00  0.00           C
ATOM   1416  HG1 GLN A  99      60.950  65.480  76.750  1.00  0.00           H
ATOM   1417  HG2 GLN A  99      59.870  66.490  77.940  1.00  0.00           H
ATOM   1418  CD  GLN A  99      60.850  64.690  78.770  1.00  0.00           C
ATOM   1419  OE1 GLN A  99      61.590  63.770  78.580  1.00  0.00           O
ATOM   1420  NE2 GLN A  99      60.070  64.760  79.880  1.00  0.00           N
ATOM   1421 HE21 GLN A  99      59.470  65.540  80.070  1.00  0.00           H
ATOM   1422 HE22 GLN A  99      60.020  63.950  80.450  1.00  0.00           H
ATOM   1423  C   GLN A  99      63.500  68.100  79.730  1.00  0.00           C
ATOM   1424  O   GLN A  99      63.760  69.220  79.250  1.00  0.00           O
ATOM   1425  N   LEU A 100      64.470  67.520  80.470  1.00  0.00           N
ATOM   1426  HN  LEU A 100      64.290  66.590  80.790  1.00  0.00           H
ATOM   1427  CA  LEU A 100      65.680  68.130  80.890  1.00  0.00           C
ATOM   1428  HA  LEU A 100      65.490  69.140  81.220  1.00  0.00           H
ATOM   1429  CB  LEU A 100      66.370  67.270  82.050  1.00  0.00           C
ATOM   1430  HB1 LEU A 100      67.200  67.920  82.400  1.00  0.00           H
ATOM   1431  HB2 LEU A 100      66.850  66.300  81.770  1.00  0.00           H
ATOM   1432  CG  LEU A 100      65.520  66.960  83.270  1.00  0.00           C
ATOM   1433  HG  LEU A 100      64.600  66.380  83.070  1.00  0.00           H
ATOM   1434  CD1 LEU A 100      66.250  66.000  84.230  1.00  0.00           C
ATOM   1435 HD11 LEU A 100      66.450  65.060  83.670  1.00  0.00           H
ATOM   1436 HD12 LEU A 100      67.290  66.330  84.460  1.00  0.00           H
ATOM   1437 HD13 LEU A 100      65.630  65.830  85.140  1.00  0.00           H
ATOM   1438  CD2 LEU A 100      64.980  68.230  83.860  1.00  0.00           C
ATOM   1439 HD21 LEU A 100      64.200  68.630  83.180  1.00  0.00           H
ATOM   1440 HD22 LEU A 100      64.440  68.020  84.800  1.00  0.00           H
ATOM   1441 HD23 LEU A 100      65.730  69.050  83.910  1.00  0.00           H
ATOM   1442  C   LEU A 100      66.720  68.300  79.740  1.00  0.00           C
ATOM   1443  O   LEU A 100      66.980  67.430  78.890  1.00  0.00           O
ATOM   1444  N   GLY A 101      67.290  69.500  79.650  1.00  0.00           N
ATOM   1445  HN  GLY A 101      66.860  70.230  80.180  1.00  0.00           H
ATOM   1446  CA  GLY A 101      68.380  69.870  78.880  1.00  0.00           C
ATOM   1447  HA1 GLY A 101      68.020  69.780  77.860  1.00  0.00           H
ATOM   1448  HA2 GLY A 101      68.620  70.900  79.110  1.00  0.00           H
ATOM   1449  C   GLY A 101      69.630  68.980  79.030  1.00  0.00           C
ATOM   1450  O   GLY A 101      69.790  68.220  79.950  1.00  0.00           O
ATOM   1451  N   LYS A 102      70.660  69.290  78.250  1.00  0.00           N
ATOM   1452  HN  LYS A 102      70.630  70.110  77.690  1.00  0.00           H
ATOM   1453  CA  LYS A 102      71.910  68.590  78.070  1.00  0.00           C
ATOM   1454  HA  LYS A 102      71.950  67.660  78.600  1.00  0.00           H
ATOM   1455  CB  LYS A 102      72.270  68.090  76.590  1.00  0.00           C
ATOM   1456  HB1 LYS A 102      73.160  67.420  76.590  1.00  0.00           H
ATOM   1457  HB2 LYS A 102      72.450  68.950  75.910  1.00  0.00           H
ATOM   1458  CG  LYS A 102      71.080  67.240  76.010  1.00  0.00           C
ATOM   1459  HG1 LYS A 102      71.450  66.840  75.050  1.00  0.00           H
ATOM   1460  HG2 LYS A 102      70.180  67.870  75.870  1.00  0.00           H
ATOM   1461  CD  LYS A 102      70.790  66.010  76.840  1.00  0.00           C
ATOM   1462  HD1 LYS A 102      71.740  65.430  76.890  1.00  0.00           H
ATOM   1463  HD2 LYS A 102      70.440  66.360  77.830  1.00  0.00           H
ATOM   1464  CE  LYS A 102      69.720  65.070  76.140  1.00  0.00           C
ATOM   1465  HE1 LYS A 102      70.170  64.770  75.170  1.00  0.00           H
ATOM   1466  HE2 LYS A 102      68.830  65.660  75.820  1.00  0.00           H
ATOM   1467  NZ  LYS A 102      69.430  63.840  76.860  1.00  0.00           N
ATOM   1468  HZ1 LYS A 102      70.100  63.650  77.640  1.00  0.00           H
ATOM   1469  HZ2 LYS A 102      68.500  63.950  77.310  1.00  0.00           H
ATOM   1470  HZ3 LYS A 102      69.310  62.970  76.310  1.00  0.00           H
ATOM   1471  C   LYS A 102      73.120  69.420  78.490  1.00  0.00           C
ATOM   1472  O   LYS A 102      73.950  68.970  79.270  1.00  0.00           O
ATOM   1473  N   ASN A 103      73.180  70.680  78.100  1.00  0.00           N
ATOM   1474  HN  ASN A 103      72.490  71.040  77.480  1.00  0.00           H
ATOM   1475  CA  ASN A 103      74.040  71.740  78.500  1.00  0.00           C
ATOM   1476  HA  ASN A 103      75.000  71.350  78.200  1.00  0.00           H
ATOM   1477  CB  ASN A 103      73.720  73.120  77.780  1.00  0.00           C
ATOM   1478  HB1 ASN A 103      74.370  73.910  78.200  1.00  0.00           H
ATOM   1479  HB2 ASN A 103      72.650  73.300  78.000  1.00  0.00           H
ATOM   1480  CG  ASN A 103      74.140  73.010  76.290  1.00  0.00           C
ATOM   1481  OD1 ASN A 103      74.920  72.180  75.870  1.00  0.00           O
ATOM   1482  ND2 ASN A 103      73.490  73.920  75.540  1.00  0.00           N
ATOM   1483 HD21 ASN A 103      73.890  74.100  74.640  1.00  0.00           H
ATOM   1484 HD22 ASN A 103      72.830  74.470  76.040  1.00  0.00           H
ATOM   1485  C   ASN A 103      73.920  71.980  80.020  1.00  0.00           C
ATOM   1486  O   ASN A 103      72.870  71.790  80.580  1.00  0.00           O
ATOM   1487  N   GLU A 104      75.060  72.410  80.680  1.00  0.00           N
ATOM   1488  HN  GLU A 104      75.840  72.740  80.150  1.00  0.00           H
ATOM   1489  CA  GLU A 104      75.230  72.430  82.140  1.00  0.00           C
ATOM   1490  HA  GLU A 104      75.610  71.490  82.500  1.00  0.00           H
ATOM   1491  CB  GLU A 104      76.500  73.370  82.500  1.00  0.00           C
ATOM   1492  HB1 GLU A 104      76.570  73.420  83.610  1.00  0.00           H
ATOM   1493  HB2 GLU A 104      76.380  74.410  82.150  1.00  0.00           H
ATOM   1494  CG  GLU A 104      77.780  72.720  82.050  1.00  0.00           C
ATOM   1495  HG1 GLU A 104      78.650  73.270  82.470  1.00  0.00           H
ATOM   1496  HG2 GLU A 104      77.830  72.780  80.950  1.00  0.00           H
ATOM   1497  CD  GLU A 104      77.960  71.240  82.400  1.00  0.00           C
ATOM   1498  OE1 GLU A 104      78.190  70.880  83.600  1.00  0.00           O
ATOM   1499  OE2 GLU A 104      77.960  70.470  81.460  1.00  0.00           O
ATOM   1500  C   GLU A 104      74.040  72.800  83.010  1.00  0.00           C
ATOM   1501  O   GLU A 104      73.360  73.750  82.820  1.00  0.00           O
ATOM   1502  N   GLU A 105      73.720  72.060  84.070  1.00  0.00           N
ATOM   1503  HN  GLU A 105      74.200  71.220  84.290  1.00  0.00           H
ATOM   1504  CA  GLU A 105      72.580  72.290  84.980  1.00  0.00           C
ATOM   1505  HA  GLU A 105      72.500  71.350  85.500  1.00  0.00           H
ATOM   1506  CB  GLU A 105      72.870  73.400  86.120  1.00  0.00           C
ATOM   1507  HB1 GLU A 105      71.960  73.380  86.750  1.00  0.00           H
ATOM   1508  HB2 GLU A 105      72.850  74.380  85.600  1.00  0.00           H
ATOM   1509  CG  GLU A 105      74.100  73.240  86.960  1.00  0.00           C
ATOM   1510  HG1 GLU A 105      74.990  73.180  86.290  1.00  0.00           H
ATOM   1511  HG2 GLU A 105      73.960  72.290  87.520  1.00  0.00           H
ATOM   1512  CD  GLU A 105      74.310  74.340  87.980  1.00  0.00           C
ATOM   1513  OE1 GLU A 105      73.550  74.460  88.960  1.00  0.00           O
ATOM   1514  OE2 GLU A 105      75.320  75.080  87.820  1.00  0.00           O
ATOM   1515  C   GLU A 105      71.180  72.400  84.380  1.00  0.00           C
ATOM   1516  O   GLU A 105      70.460  73.330  84.720  1.00  0.00           O
ATOM   1517  N   GLY A 106      70.870  71.540  83.350  1.00  0.00           N
ATOM   1518  HN  GLY A 106      71.590  70.930  83.030  1.00  0.00           H
ATOM   1519  CA  GLY A 106      69.830  71.610  82.330  1.00  0.00           C
ATOM   1520  HA1 GLY A 106      70.060  72.480  81.740  1.00  0.00           H
ATOM   1521  HA2 GLY A 106      69.790  70.690  81.770  1.00  0.00           H
ATOM   1522  C   GLY A 106      68.430  71.630  82.920  1.00  0.00           C
ATOM   1523  O   GLY A 106      67.860  70.590  83.370  1.00  0.00           O
ATOM   1524  N   ALA A 107      67.720  72.790  82.910  1.00  0.00           N
ATOM   1525  HN  ALA A 107      68.250  73.630  82.760  1.00  0.00           H
ATOM   1526  CA  ALA A 107      66.330  72.780  83.330  1.00  0.00           C
ATOM   1527  HA  ALA A 107      66.290  72.130  84.200  1.00  0.00           H
ATOM   1528  CB  ALA A 107      65.920  74.200  83.670  1.00  0.00           C
ATOM   1529  HB1 ALA A 107      66.380  74.440  84.660  1.00  0.00           H
ATOM   1530  HB2 ALA A 107      66.220  74.860  82.830  1.00  0.00           H
ATOM   1531  HB3 ALA A 107      64.820  74.250  83.790  1.00  0.00           H
ATOM   1532  C   ALA A 107      65.330  72.160  82.300  1.00  0.00           C
ATOM   1533  O   ALA A 107      65.790  71.860  81.220  1.00  0.00           O
ATOM   1534  N   PRO A 108      64.010  71.770  82.610  1.00  0.00           N
ATOM   1535  CD  PRO A 108      63.590  71.610  83.960  1.00  0.00           C
ATOM   1536  HD1 PRO A 108      64.440  71.070  84.420  1.00  0.00           H
ATOM   1537  HD2 PRO A 108      63.480  72.610  84.440  1.00  0.00           H
ATOM   1538  CA  PRO A 108      63.010  71.360  81.660  1.00  0.00           C
ATOM   1539  HA  PRO A 108      63.470  70.490  81.210  1.00  0.00           H
ATOM   1540  CB  PRO A 108      61.760  71.150  82.430  1.00  0.00           C
ATOM   1541  HB1 PRO A 108      61.070  70.380  82.010  1.00  0.00           H
ATOM   1542  HB2 PRO A 108      61.060  71.990  82.580  1.00  0.00           H
ATOM   1543  CG  PRO A 108      62.250  70.820  83.830  1.00  0.00           C
ATOM   1544  HG1 PRO A 108      62.540  69.770  84.030  1.00  0.00           H
ATOM   1545  HG2 PRO A 108      61.580  71.190  84.630  1.00  0.00           H
ATOM   1546  C   PRO A 108      62.850  72.410  80.580  1.00  0.00           C
ATOM   1547  O   PRO A 108      62.850  73.580  80.890  1.00  0.00           O
ATOM   1548  N   GLN A 109      62.740  71.950  79.340  1.00  0.00           N
ATOM   1549  HN  GLN A 109      62.630  70.980  79.130  1.00  0.00           H
ATOM   1550  CA  GLN A 109      62.830  72.750  78.150  1.00  0.00           C
ATOM   1551  HA  GLN A 109      63.310  73.680  78.420  1.00  0.00           H
ATOM   1552  CB  GLN A 109      63.600  72.080  77.010  1.00  0.00           C
ATOM   1553  HB1 GLN A 109      63.460  72.700  76.090  1.00  0.00           H
ATOM   1554  HB2 GLN A 109      63.130  71.120  76.720  1.00  0.00           H
ATOM   1555  CG  GLN A 109      65.080  71.980  77.290  1.00  0.00           C
ATOM   1556  HG1 GLN A 109      65.600  71.590  76.390  1.00  0.00           H
ATOM   1557  HG2 GLN A 109      65.350  71.310  78.130  1.00  0.00           H
ATOM   1558  CD  GLN A 109      65.820  73.280  77.640  1.00  0.00           C
ATOM   1559  OE1 GLN A 109      65.990  74.190  76.820  1.00  0.00           O
ATOM   1560  NE2 GLN A 109      65.980  73.460  78.950  1.00  0.00           N
ATOM   1561 HE21 GLN A 109      65.770  72.780  79.650  1.00  0.00           H
ATOM   1562 HE22 GLN A 109      66.460  74.270  79.280  1.00  0.00           H
ATOM   1563  C   GLN A 109      61.430  73.230  77.760  1.00  0.00           C
ATOM   1564  O   GLN A 109      60.450  72.500  77.850  1.00  0.00           O
ATOM   1565  N   GLU A 110      61.200  74.490  77.290  1.00  0.00           N
ATOM   1566  HN  GLU A 110      61.880  75.200  77.110  1.00  0.00           H
ATOM   1567  CA  GLU A 110      59.910  75.090  77.060  1.00  0.00           C
ATOM   1568  HA  GLU A 110      59.330  75.000  77.960  1.00  0.00           H
ATOM   1569  CB  GLU A 110      60.100  76.560  76.800  1.00  0.00           C
ATOM   1570  HB1 GLU A 110      59.070  76.920  76.590  1.00  0.00           H
ATOM   1571  HB2 GLU A 110      60.700  76.860  75.910  1.00  0.00           H
ATOM   1572  CG  GLU A 110      60.570  77.460  77.950  1.00  0.00           C
ATOM   1573  HG1 GLU A 110      61.510  76.960  78.290  1.00  0.00           H
ATOM   1574  HG2 GLU A 110      59.970  77.440  78.880  1.00  0.00           H
ATOM   1575  CD  GLU A 110      60.740  78.960  77.550  1.00  0.00           C
ATOM   1576  OE1 GLU A 110      61.380  79.310  76.560  1.00  0.00           O
ATOM   1577  OE2 GLU A 110      60.310  79.820  78.390  1.00  0.00           O
ATOM   1578  C   GLU A 110      58.940  74.400  76.070  1.00  0.00           C
ATOM   1579  O   GLU A 110      59.300  74.070  74.960  1.00  0.00           O
ATOM   1580  N   GLY A 111      57.640  74.310  76.440  1.00  0.00           N
ATOM   1581  HN  GLY A 111      57.340  74.690  77.310  1.00  0.00           H
ATOM   1582  CA  GLY A 111      56.590  73.650  75.640  1.00  0.00           C
ATOM   1583  HA1 GLY A 111      55.650  73.920  76.080  1.00  0.00           H
ATOM   1584  HA2 GLY A 111      56.710  73.800  74.570  1.00  0.00           H
ATOM   1585  C   GLY A 111      56.600  72.070  75.720  1.00  0.00           C
ATOM   1586  O   GLY A 111      57.460  71.390  76.270  1.00  0.00           O
ATOM   1587  N   ILE A 112      55.520  71.510  75.200  1.00  0.00           N
ATOM   1588  HN  ILE A 112      54.810  72.060  74.770  1.00  0.00           H
ATOM   1589  CA  ILE A 112      55.190  70.100  75.380  1.00  0.00           C
ATOM   1590  HA  ILE A 112      55.980  69.660  75.980  1.00  0.00           H
ATOM   1591  CB  ILE A 112      53.770  70.020  75.980  1.00  0.00           C
ATOM   1592  HB  ILE A 112      53.040  70.450  75.260  1.00  0.00           H
ATOM   1593  CG2 ILE A 112      53.370  68.540  76.240  1.00  0.00           C
ATOM   1594 HG21 ILE A 112      52.420  68.240  76.740  1.00  0.00           H
ATOM   1595 HG22 ILE A 112      53.250  68.160  75.200  1.00  0.00           H
ATOM   1596 HG23 ILE A 112      54.090  67.960  76.860  1.00  0.00           H
ATOM   1597  CG1 ILE A 112      53.440  70.760  77.290  1.00  0.00           C
ATOM   1598 HG11 ILE A 112      52.380  70.810  77.610  1.00  0.00           H
ATOM   1599 HG12 ILE A 112      53.660  71.840  77.180  1.00  0.00           H
ATOM   1600  CD  ILE A 112      54.310  70.360  78.490  1.00  0.00           C
ATOM   1601  HD1 ILE A 112      53.760  69.600  79.080  1.00  0.00           H
ATOM   1602  HD2 ILE A 112      55.350  70.100  78.170  1.00  0.00           H
ATOM   1603  HD3 ILE A 112      54.650  71.120  79.230  1.00  0.00           H
ATOM   1604  C   ILE A 112      55.100  69.390  74.110  1.00  0.00           C
ATOM   1605  O   ILE A 112      54.270  69.730  73.290  1.00  0.00           O
ATOM   1606  N   LEU A 113      55.990  68.390  73.800  1.00  0.00           N
ATOM   1607  HN  LEU A 113      56.590  67.900  74.430  1.00  0.00           H
ATOM   1608  CA  LEU A 113      55.920  67.710  72.560  1.00  0.00           C
ATOM   1609  HA  LEU A 113      55.400  68.300  71.820  1.00  0.00           H
ATOM   1610  CB  LEU A 113      57.310  67.220  71.970  1.00  0.00           C
ATOM   1611  HB1 LEU A 113      57.100  66.600  71.070  1.00  0.00           H
ATOM   1612  HB2 LEU A 113      57.740  66.660  72.830  1.00  0.00           H
ATOM   1613  CG  LEU A 113      58.190  68.410  71.540  1.00  0.00           C
ATOM   1614  HG  LEU A 113      58.070  69.280  72.210  1.00  0.00           H
ATOM   1615  CD1 LEU A 113      59.640  68.060  71.730  1.00  0.00           C
ATOM   1616 HD11 LEU A 113      59.860  68.060  72.820  1.00  0.00           H
ATOM   1617 HD12 LEU A 113      59.910  67.080  71.300  1.00  0.00           H
ATOM   1618 HD13 LEU A 113      60.390  68.730  71.250  1.00  0.00           H
ATOM   1619  CD2 LEU A 113      57.910  68.710  70.060  1.00  0.00           C
ATOM   1620 HD21 LEU A 113      56.840  68.940  69.870  1.00  0.00           H
ATOM   1621 HD22 LEU A 113      58.610  69.520  69.760  1.00  0.00           H
ATOM   1622 HD23 LEU A 113      58.160  67.810  69.470  1.00  0.00           H
ATOM   1623  C   LEU A 113      55.050  66.450  72.710  1.00  0.00           C
ATOM   1624  O   LEU A 113      54.850  65.930  73.820  1.00  0.00           O
ATOM   1625  N   GLU A 114      54.350  65.960  71.670  1.00  0.00           N
ATOM   1626  HN  GLU A 114      54.430  66.380  70.760  1.00  0.00           H
ATOM   1627  CA  GLU A 114      53.240  65.130  71.840  1.00  0.00           C
ATOM   1628  HA  GLU A 114      52.790  65.300  72.810  1.00  0.00           H
ATOM   1629  CB  GLU A 114      51.990  65.590  70.980  1.00  0.00           C
ATOM   1630  HB1 GLU A 114      51.180  64.860  71.190  1.00  0.00           H
ATOM   1631  HB2 GLU A 114      52.190  65.510  69.890  1.00  0.00           H
ATOM   1632  CG  GLU A 114      51.520  66.990  71.280  1.00  0.00           C
ATOM   1633  HG1 GLU A 114      52.340  67.730  71.240  1.00  0.00           H
ATOM   1634  HG2 GLU A 114      50.980  66.920  72.240  1.00  0.00           H
ATOM   1635  CD  GLU A 114      50.580  67.540  70.260  1.00  0.00           C
ATOM   1636  OE1 GLU A 114      50.490  67.100  69.060  1.00  0.00           O
ATOM   1637  OE2 GLU A 114      49.820  68.430  70.680  1.00  0.00           O
ATOM   1638  C   GLU A 114      53.540  63.640  71.520  1.00  0.00           C
ATOM   1639  O   GLU A 114      54.250  63.310  70.660  1.00  0.00           O
ATOM   1640  N   ASP A 115      52.950  62.730  72.360  1.00  0.00           N
ATOM   1641  HN  ASP A 115      52.570  63.030  73.230  1.00  0.00           H
ATOM   1642  CA  ASP A 115      53.200  61.340  72.220  1.00  0.00           C
ATOM   1643  HA  ASP A 115      54.270  61.270  72.100  1.00  0.00           H
ATOM   1644  CB  ASP A 115      52.740  60.620  73.510  1.00  0.00           C
ATOM   1645  HB1 ASP A 115      52.820  59.510  73.490  1.00  0.00           H
ATOM   1646  HB2 ASP A 115      51.670  60.910  73.600  1.00  0.00           H
ATOM   1647  CG  ASP A 115      53.390  60.970  74.810  1.00  0.00           C
ATOM   1648  OD1 ASP A 115      52.730  60.930  75.880  1.00  0.00           O
ATOM   1649  OD2 ASP A 115      54.620  61.280  74.860  1.00  0.00           O
ATOM   1650  C   ASP A 115      52.510  60.610  71.020  1.00  0.00           C
ATOM   1651  O   ASP A 115      51.440  61.060  70.540  1.00  0.00           O
ATOM   1652  N   MET A 116      53.140  59.590  70.460  1.00  0.00           N
ATOM   1653  HN  MET A 116      54.050  59.300  70.740  1.00  0.00           H
ATOM   1654  CA  MET A 116      52.670  58.780  69.340  1.00  0.00           C
ATOM   1655  HA  MET A 116      52.880  59.450  68.510  1.00  0.00           H
ATOM   1656  CB  MET A 116      53.550  57.550  68.970  1.00  0.00           C
ATOM   1657  HB1 MET A 116      53.010  56.920  68.240  1.00  0.00           H
ATOM   1658  HB2 MET A 116      53.620  56.850  69.830  1.00  0.00           H
ATOM   1659  CG  MET A 116      54.950  57.880  68.330  1.00  0.00           C
ATOM   1660  HG1 MET A 116      55.510  56.930  68.210  1.00  0.00           H
ATOM   1661  HG2 MET A 116      55.630  58.510  68.940  1.00  0.00           H
ATOM   1662  SD  MET A 116      54.920  58.810  66.780  1.00  0.00           S
ATOM   1663  CE  MET A 116      54.830  57.400  65.710  1.00  0.00           C
ATOM   1664  HE1 MET A 116      54.540  57.810  64.730  1.00  0.00           H
ATOM   1665  HE2 MET A 116      55.740  56.750  65.690  1.00  0.00           H
ATOM   1666  HE3 MET A 116      53.950  56.750  65.900  1.00  0.00           H
ATOM   1667  C   MET A 116      51.210  58.400  69.450  1.00  0.00           C
ATOM   1668  O   MET A 116      50.840  57.820  70.420  1.00  0.00           O
ATOM   1669  N   PRO A 117      50.390  58.760  68.470  1.00  0.00           N
ATOM   1670  CD  PRO A 117      50.750  59.790  67.420  1.00  0.00           C
ATOM   1671  HD1 PRO A 117      51.080  60.750  67.870  1.00  0.00           H
ATOM   1672  HD2 PRO A 117      51.560  59.270  66.860  1.00  0.00           H
ATOM   1673  CA  PRO A 117      48.970  58.540  68.490  1.00  0.00           C
ATOM   1674  HA  PRO A 117      48.530  59.380  69.000  1.00  0.00           H
ATOM   1675  CB  PRO A 117      48.620  58.770  67.040  1.00  0.00           C
ATOM   1676  HB1 PRO A 117      47.530  58.900  66.840  1.00  0.00           H
ATOM   1677  HB2 PRO A 117      48.980  57.860  66.520  1.00  0.00           H
ATOM   1678  CG  PRO A 117      49.470  60.000  66.640  1.00  0.00           C
ATOM   1679  HG1 PRO A 117      49.140  61.000  66.960  1.00  0.00           H
ATOM   1680  HG2 PRO A 117      49.690  60.050  65.550  1.00  0.00           H
ATOM   1681  C   PRO A 117      48.320  57.250  68.940  1.00  0.00           C
ATOM   1682  O   PRO A 117      48.980  56.230  69.000  1.00  0.00           O
ATOM   1683  N   VAL A 118      47.020  57.320  69.220  1.00  0.00           N
ATOM   1684  HN  VAL A 118      46.450  58.140  69.170  1.00  0.00           H
ATOM   1685  CA  VAL A 118      46.440  56.070  69.640  1.00  0.00           C
ATOM   1686  HA  VAL A 118      47.060  55.200  69.450  1.00  0.00           H
ATOM   1687  CB  VAL A 118      46.280  56.040  71.130  1.00  0.00           C
ATOM   1688  HB  VAL A 118      45.700  56.950  71.420  1.00  0.00           H
ATOM   1689  CG1 VAL A 118      45.310  54.910  71.720  1.00  0.00           C
ATOM   1690 HG11 VAL A 118      45.850  53.940  71.730  1.00  0.00           H
ATOM   1691 HG12 VAL A 118      45.050  55.270  72.740  1.00  0.00           H
ATOM   1692 HG13 VAL A 118      44.390  54.760  71.110  1.00  0.00           H
ATOM   1693  CG2 VAL A 118      47.610  56.090  71.910  1.00  0.00           C
ATOM   1694 HG21 VAL A 118      47.540  56.080  73.020  1.00  0.00           H
ATOM   1695 HG22 VAL A 118      48.140  55.160  71.600  1.00  0.00           H
ATOM   1696 HG23 VAL A 118      48.110  57.030  71.610  1.00  0.00           H
ATOM   1697  C   VAL A 118      45.170  55.640  68.880  1.00  0.00           C
ATOM   1698  O   VAL A 118      44.310  56.440  68.640  1.00  0.00           O
ATOM   1699  N   ASP A 119      45.110  54.420  68.410  1.00  0.00           N
ATOM   1700  HN  ASP A 119      45.730  53.720  68.760  1.00  0.00           H
ATOM   1701  CA  ASP A 119      43.970  53.760  67.890  1.00  0.00           C
ATOM   1702  HA  ASP A 119      43.570  54.410  67.130  1.00  0.00           H
ATOM   1703  CB  ASP A 119      44.130  52.350  67.240  1.00  0.00           C
ATOM   1704  HB1 ASP A 119      43.130  52.100  66.840  1.00  0.00           H
ATOM   1705  HB2 ASP A 119      44.400  51.540  67.950  1.00  0.00           H
ATOM   1706  CG  ASP A 119      45.200  52.230  66.170  1.00  0.00           C
ATOM   1707  OD1 ASP A 119      46.000  53.180  65.980  1.00  0.00           O
ATOM   1708  OD2 ASP A 119      45.260  51.160  65.530  1.00  0.00           O
ATOM   1709  C   ASP A 119      42.870  53.600  68.910  1.00  0.00           C
ATOM   1710  O   ASP A 119      43.250  53.220  70.020  1.00  0.00           O
ATOM   1711  N   PRO A 120      41.630  53.990  68.670  1.00  0.00           N
ATOM   1712  CD  PRO A 120      41.100  54.800  67.520  1.00  0.00           C
ATOM   1713  HD1 PRO A 120      41.740  55.590  67.070  1.00  0.00           H
ATOM   1714  HD2 PRO A 120      40.820  53.980  66.830  1.00  0.00           H
ATOM   1715  CA  PRO A 120      40.510  53.830  69.630  1.00  0.00           C
ATOM   1716  HA  PRO A 120      40.780  54.340  70.550  1.00  0.00           H
ATOM   1717  CB  PRO A 120      39.340  54.450  69.030  1.00  0.00           C
ATOM   1718  HB1 PRO A 120      38.790  54.950  69.850  1.00  0.00           H
ATOM   1719  HB2 PRO A 120      38.620  53.740  68.560  1.00  0.00           H
ATOM   1720  CG  PRO A 120      39.920  55.500  68.110  1.00  0.00           C
ATOM   1721  HG1 PRO A 120      40.280  56.310  68.780  1.00  0.00           H
ATOM   1722  HG2 PRO A 120      39.140  55.910  67.440  1.00  0.00           H
ATOM   1723  C   PRO A 120      40.190  52.430  70.130  1.00  0.00           C
ATOM   1724  O   PRO A 120      39.260  52.270  70.910  1.00  0.00           O
ATOM   1725  N   ASP A 121      40.860  51.290  69.680  1.00  0.00           N
ATOM   1726  HN  ASP A 121      41.630  51.280  69.050  1.00  0.00           H
ATOM   1727  CA  ASP A 121      40.580  49.930  70.060  1.00  0.00           C
ATOM   1728  HA  ASP A 121      39.770  49.790  70.770  1.00  0.00           H
ATOM   1729  CB  ASP A 121      40.220  49.090  68.800  1.00  0.00           C
ATOM   1730  HB1 ASP A 121      39.270  49.410  68.330  1.00  0.00           H
ATOM   1731  HB2 ASP A 121      40.010  48.060  69.140  1.00  0.00           H
ATOM   1732  CG  ASP A 121      41.230  49.070  67.650  1.00  0.00           C
ATOM   1733  OD1 ASP A 121      42.200  49.820  67.590  1.00  0.00           O
ATOM   1734  OD2 ASP A 121      40.960  48.260  66.710  1.00  0.00           O
ATOM   1735  C   ASP A 121      41.720  49.310  70.830  1.00  0.00           C
ATOM   1736  O   ASP A 121      41.690  48.120  71.230  1.00  0.00           O
ATOM   1737  N   ASN A 122      42.690  50.220  71.190  1.00  0.00           N
ATOM   1738  HN  ASN A 122      42.540  51.190  70.970  1.00  0.00           H
ATOM   1739  CA  ASN A 122      43.910  49.850  71.900  1.00  0.00           C
ATOM   1740  HA  ASN A 122      44.390  49.150  71.230  1.00  0.00           H
ATOM   1741  CB  ASN A 122      44.820  51.180  71.860  1.00  0.00           C
ATOM   1742  HB1 ASN A 122      44.200  52.030  72.200  1.00  0.00           H
ATOM   1743  HB2 ASN A 122      45.090  51.270  70.790  1.00  0.00           H
ATOM   1744  CG  ASN A 122      46.030  51.230  72.760  1.00  0.00           C
ATOM   1745  OD1 ASN A 122      45.970  51.830  73.840  1.00  0.00           O
ATOM   1746  ND2 ASN A 122      47.120  50.540  72.410  1.00  0.00           N
ATOM   1747 HD21 ASN A 122      47.230  50.070  71.530  1.00  0.00           H
ATOM   1748 HD22 ASN A 122      47.820  50.480  73.120  1.00  0.00           H
ATOM   1749  C   ASN A 122      43.740  49.200  73.270  1.00  0.00           C
ATOM   1750  O   ASN A 122      42.720  49.340  73.950  1.00  0.00           O
ATOM   1751  N   GLU A 123      44.690  48.440  73.750  1.00  0.00           N
ATOM   1752  HN  GLU A 123      45.540  48.310  73.250  1.00  0.00           H
ATOM   1753  CA  GLU A 123      44.650  47.660  74.970  1.00  0.00           C
ATOM   1754  HA  GLU A 123      43.710  47.120  75.010  1.00  0.00           H
ATOM   1755  CB  GLU A 123      45.720  46.660  74.950  1.00  0.00           C
ATOM   1756  HB1 GLU A 123      45.750  46.260  73.920  1.00  0.00           H
ATOM   1757  HB2 GLU A 123      45.710  45.920  75.780  1.00  0.00           H
ATOM   1758  CG  GLU A 123      47.110  47.440  75.090  1.00  0.00           C
ATOM   1759  HG1 GLU A 123      47.270  47.780  76.140  1.00  0.00           H
ATOM   1760  HG2 GLU A 123      47.100  48.320  74.420  1.00  0.00           H
ATOM   1761  CD  GLU A 123      48.340  46.640  74.510  1.00  0.00           C
ATOM   1762  OE1 GLU A 123      48.890  47.060  73.450  1.00  0.00           O
ATOM   1763  OE2 GLU A 123      48.670  45.640  75.180  1.00  0.00           O
ATOM   1764  C   GLU A 123      44.770  48.520  76.220  1.00  0.00           C
ATOM   1765  O   GLU A 123      44.460  48.050  77.300  1.00  0.00           O
ATOM   1766  N   ALA A 124      45.250  49.790  76.090  1.00  0.00           N
ATOM   1767  HN  ALA A 124      45.560  50.200  75.230  1.00  0.00           H
ATOM   1768  CA  ALA A 124      45.380  50.640  77.320  1.00  0.00           C
ATOM   1769  HA  ALA A 124      45.390  50.080  78.250  1.00  0.00           H
ATOM   1770  CB  ALA A 124      46.660  51.480  77.260  1.00  0.00           C
ATOM   1771  HB1 ALA A 124      47.600  50.890  77.380  1.00  0.00           H
ATOM   1772  HB2 ALA A 124      46.670  52.000  76.280  1.00  0.00           H
ATOM   1773  HB3 ALA A 124      46.780  52.270  78.020  1.00  0.00           H
ATOM   1774  C   ALA A 124      44.220  51.700  77.370  1.00  0.00           C
ATOM   1775  O   ALA A 124      43.960  52.400  78.350  1.00  0.00           O
ATOM   1776  N   TYR A 125      43.420  51.750  76.270  1.00  0.00           N
ATOM   1777  HN  TYR A 125      43.460  50.950  75.670  1.00  0.00           H
ATOM   1778  CA  TYR A 125      42.400  52.700  76.040  1.00  0.00           C
ATOM   1779  HA  TYR A 125      42.820  53.670  76.260  1.00  0.00           H
ATOM   1780  CB  TYR A 125      42.030  52.620  74.510  1.00  0.00           C
ATOM   1781  HB1 TYR A 125      41.570  51.650  74.230  1.00  0.00           H
ATOM   1782  HB2 TYR A 125      43.020  52.690  74.020  1.00  0.00           H
ATOM   1783  CG  TYR A 125      41.090  53.740  74.120  1.00  0.00           C
ATOM   1784  CD1 TYR A 125      39.720  53.550  74.130  1.00  0.00           C
ATOM   1785  HD1 TYR A 125      39.390  52.580  74.460  1.00  0.00           H
ATOM   1786  CE1 TYR A 125      38.820  54.560  73.790  1.00  0.00           C
ATOM   1787  HE1 TYR A 125      37.750  54.580  73.950  1.00  0.00           H
ATOM   1788  CZ  TYR A 125      39.320  55.780  73.410  1.00  0.00           C
ATOM   1789  OH  TYR A 125      38.510  56.900  73.130  1.00  0.00           O
ATOM   1790  HH  TYR A 125      39.060  57.690  73.180  1.00  0.00           H
ATOM   1791  CD2 TYR A 125      41.570  54.890  73.630  1.00  0.00           C
ATOM   1792  HD2 TYR A 125      42.630  55.050  73.790  1.00  0.00           H
ATOM   1793  CE2 TYR A 125      40.680  55.940  73.280  1.00  0.00           C
ATOM   1794  HE2 TYR A 125      41.110  56.880  72.980  1.00  0.00           H
ATOM   1795  C   TYR A 125      41.080  52.590  76.920  1.00  0.00           C
ATOM   1796  O   TYR A 125      40.510  51.510  77.070  1.00  0.00           O
ATOM   1797  N   GLU A 126      40.580  53.720  77.410  1.00  0.00           N
ATOM   1798  HN  GLU A 126      41.120  54.540  77.250  1.00  0.00           H
ATOM   1799  CA  GLU A 126      39.280  53.860  78.030  1.00  0.00           C
ATOM   1800  HA  GLU A 126      38.680  52.970  77.920  1.00  0.00           H
ATOM   1801  CB  GLU A 126      39.520  54.020  79.620  1.00  0.00           C
ATOM   1802  HB1 GLU A 126      40.430  54.640  79.760  1.00  0.00           H
ATOM   1803  HB2 GLU A 126      39.700  53.070  80.160  1.00  0.00           H
ATOM   1804  CG  GLU A 126      38.310  54.780  80.310  1.00  0.00           C
ATOM   1805  HG1 GLU A 126      37.360  54.210  80.350  1.00  0.00           H
ATOM   1806  HG2 GLU A 126      37.970  55.630  79.680  1.00  0.00           H
ATOM   1807  CD  GLU A 126      38.620  55.310  81.700  1.00  0.00           C
ATOM   1808  OE1 GLU A 126      37.860  54.920  82.620  1.00  0.00           O
ATOM   1809  OE2 GLU A 126      39.660  55.940  81.890  1.00  0.00           O
ATOM   1810  C   GLU A 126      38.600  55.120  77.400  1.00  0.00           C
ATOM   1811  O   GLU A 126      39.220  56.180  77.400  1.00  0.00           O
ATOM   1812  N   MET A 127      37.390  54.930  76.810  1.00  0.00           N
ATOM   1813  HN  MET A 127      36.860  54.090  76.910  1.00  0.00           H
ATOM   1814  CA  MET A 127      36.670  56.070  76.260  1.00  0.00           C
ATOM   1815  HA  MET A 127      37.290  56.400  75.440  1.00  0.00           H
ATOM   1816  CB  MET A 127      35.360  55.480  75.590  1.00  0.00           C
ATOM   1817  HB1 MET A 127      35.150  54.610  76.250  1.00  0.00           H
ATOM   1818  HB2 MET A 127      35.620  55.150  74.560  1.00  0.00           H
ATOM   1819  CG  MET A 127      34.100  56.280  75.440  1.00  0.00           C
ATOM   1820  HG1 MET A 127      33.650  56.440  76.440  1.00  0.00           H
ATOM   1821  HG2 MET A 127      33.400  55.650  74.850  1.00  0.00           H
ATOM   1822  SD  MET A 127      34.280  57.720  74.410  1.00  0.00           S
ATOM   1823  CE  MET A 127      34.790  57.040  72.760  1.00  0.00           C
ATOM   1824  HE1 MET A 127      34.430  55.990  72.680  1.00  0.00           H
ATOM   1825  HE2 MET A 127      34.430  57.690  71.940  1.00  0.00           H
ATOM   1826  HE3 MET A 127      35.860  56.840  72.530  1.00  0.00           H
ATOM   1827  C   MET A 127      36.350  57.250  77.180  1.00  0.00           C
ATOM   1828  O   MET A 127      35.800  57.030  78.250  1.00  0.00           O
ATOM   1829  N   PRO A 128      36.710  58.500  76.840  1.00  0.00           N
ATOM   1830  CD  PRO A 128      37.810  58.780  75.880  1.00  0.00           C
ATOM   1831  HD1 PRO A 128      38.720  58.150  75.860  1.00  0.00           H
ATOM   1832  HD2 PRO A 128      37.310  58.790  74.890  1.00  0.00           H
ATOM   1833  CA  PRO A 128      36.260  59.710  77.570  1.00  0.00           C
ATOM   1834  HA  PRO A 128      36.740  59.730  78.530  1.00  0.00           H
ATOM   1835  CB  PRO A 128      36.830  60.810  76.620  1.00  0.00           C
ATOM   1836  HB1 PRO A 128      36.970  61.800  77.100  1.00  0.00           H
ATOM   1837  HB2 PRO A 128      36.110  60.800  75.770  1.00  0.00           H
ATOM   1838  CG  PRO A 128      38.240  60.250  76.080  1.00  0.00           C
ATOM   1839  HG1 PRO A 128      38.990  60.270  76.890  1.00  0.00           H
ATOM   1840  HG2 PRO A 128      38.590  60.880  75.240  1.00  0.00           H
ATOM   1841  C   PRO A 128      34.780  59.930  77.900  1.00  0.00           C
ATOM   1842  O   PRO A 128      33.790  59.410  77.350  1.00  0.00           O
ATOM   1843  N   SER A 129      34.620  60.800  78.950  1.00  0.00           N
ATOM   1844  HN  SER A 129      35.400  61.260  79.360  1.00  0.00           H
ATOM   1845  CA  SER A 129      33.230  60.920  79.550  1.00  0.00           C
ATOM   1846  HA  SER A 129      32.760  59.950  79.510  1.00  0.00           H
ATOM   1847  CB  SER A 129      33.260  61.410  81.040  1.00  0.00           C
ATOM   1848  HB1 SER A 129      32.260  61.570  81.490  1.00  0.00           H
ATOM   1849  HB2 SER A 129      33.840  62.360  81.050  1.00  0.00           H
ATOM   1850  OG  SER A 129      34.010  60.450  81.760  1.00  0.00           O
ATOM   1851  HG1 SER A 129      34.280  59.860  81.060  1.00  0.00           H
ATOM   1852  C   SER A 129      32.380  61.950  78.770  1.00  0.00           C
ATOM   1853  O   SER A 129      31.130  61.840  78.690  1.00  0.00           O
ATOM   1854  N   GLU A 130      32.980  62.920  78.170  1.00  0.00           N
ATOM   1855  HN  GLU A 130      33.970  62.990  78.330  1.00  0.00           H
ATOM   1856  CA  GLU A 130      32.370  63.950  77.230  1.00  0.00           C
ATOM   1857  HA  GLU A 130      31.840  64.570  77.940  1.00  0.00           H
ATOM   1858  CB  GLU A 130      33.520  64.780  76.600  1.00  0.00           C
ATOM   1859  HB1 GLU A 130      33.170  65.660  76.010  1.00  0.00           H
ATOM   1860  HB2 GLU A 130      34.180  64.080  76.050  1.00  0.00           H
ATOM   1861  CG  GLU A 130      34.460  65.510  77.670  1.00  0.00           C
ATOM   1862  HG1 GLU A 130      35.170  64.800  78.140  1.00  0.00           H
ATOM   1863  HG2 GLU A 130      33.840  65.910  78.500  1.00  0.00           H
ATOM   1864  CD  GLU A 130      35.360  66.610  77.170  1.00  0.00           C
ATOM   1865  OE1 GLU A 130      36.590  66.500  77.120  1.00  0.00           O
ATOM   1866  OE2 GLU A 130      34.710  67.710  76.870  1.00  0.00           O
ATOM   1867  C   GLU A 130      31.310  63.590  76.240  1.00  0.00           C
ATOM   1868  O   GLU A 130      31.280  62.520  75.600  1.00  0.00           O
ATOM   1869  N   GLU A 131      30.320  64.450  76.050  1.00  0.00           N
ATOM   1870  HN  GLU A 131      30.360  65.290  76.590  1.00  0.00           H
ATOM   1871  CA  GLU A 131      29.220  64.320  75.120  1.00  0.00           C
ATOM   1872  HA  GLU A 131      29.000  63.270  74.980  1.00  0.00           H
ATOM   1873  CB  GLU A 131      28.040  65.130  75.610  1.00  0.00           C
ATOM   1874  HB1 GLU A 131      27.170  65.250  74.930  1.00  0.00           H
ATOM   1875  HB2 GLU A 131      28.370  66.190  75.740  1.00  0.00           H
ATOM   1876  CG  GLU A 131      27.550  64.620  76.990  1.00  0.00           C
ATOM   1877  HG1 GLU A 131      28.380  64.220  77.620  1.00  0.00           H
ATOM   1878  HG2 GLU A 131      27.030  63.650  76.810  1.00  0.00           H
ATOM   1879  CD  GLU A 131      26.490  65.430  77.790  1.00  0.00           C
ATOM   1880  OE1 GLU A 131      26.150  64.950  78.890  1.00  0.00           O
ATOM   1881  OE2 GLU A 131      26.150  66.490  77.290  1.00  0.00           O
ATOM   1882  C   GLU A 131      29.620  64.890  73.780  1.00  0.00           C
ATOM   1883  O   GLU A 131      30.480  65.810  73.760  1.00  0.00           O
ATOM   1884  N   GLY A 132      28.990  64.380  72.750  1.00  0.00           N
ATOM   1885  HN  GLY A 132      28.280  63.720  72.960  1.00  0.00           H
ATOM   1886  CA  GLY A 132      29.550  64.540  71.400  1.00  0.00           C
ATOM   1887  HA1 GLY A 132      28.680  64.280  70.810  1.00  0.00           H
ATOM   1888  HA2 GLY A 132      29.890  65.540  71.150  1.00  0.00           H
ATOM   1889  C   GLY A 132      30.620  63.530  71.120  1.00  0.00           C
ATOM   1890  O   GLY A 132      31.030  62.740  71.990  1.00  0.00           O
ATOM   1891  N   TYR A 133      31.150  63.420  69.870  1.00  0.00           N
ATOM   1892  HN  TYR A 133      30.750  64.020  69.180  1.00  0.00           H
ATOM   1893  CA  TYR A 133      32.140  62.480  69.360  1.00  0.00           C
ATOM   1894  HA  TYR A 133      31.840  61.520  69.770  1.00  0.00           H
ATOM   1895  CB  TYR A 133      31.970  62.300  67.840  1.00  0.00           C
ATOM   1896  HB1 TYR A 133      30.950  61.880  67.700  1.00  0.00           H
ATOM   1897  HB2 TYR A 133      32.830  61.670  67.550  1.00  0.00           H
ATOM   1898  CG  TYR A 133      32.050  63.610  67.080  1.00  0.00           C
ATOM   1899  CD1 TYR A 133      30.870  64.100  66.590  1.00  0.00           C
ATOM   1900  HD1 TYR A 133      29.920  63.640  66.850  1.00  0.00           H
ATOM   1901  CE1 TYR A 133      30.830  65.210  65.690  1.00  0.00           C
ATOM   1902  HE1 TYR A 133      29.930  65.630  65.270  1.00  0.00           H
ATOM   1903  CZ  TYR A 133      31.980  65.820  65.360  1.00  0.00           C
ATOM   1904  OH  TYR A 133      31.990  66.880  64.410  1.00  0.00           O
ATOM   1905  HH  TYR A 133      31.100  66.960  64.050  1.00  0.00           H
ATOM   1906  CD2 TYR A 133      33.240  64.240  66.820  1.00  0.00           C
ATOM   1907  HD2 TYR A 133      34.190  63.920  67.230  1.00  0.00           H
ATOM   1908  CE2 TYR A 133      33.160  65.380  65.970  1.00  0.00           C
ATOM   1909  HE2 TYR A 133      34.070  65.900  65.670  1.00  0.00           H
ATOM   1910  C   TYR A 133      33.600  62.680  69.860  1.00  0.00           C
ATOM   1911  O   TYR A 133      34.230  63.770  69.970  1.00  0.00           O
ATOM   1912  N   GLN A 134      34.150  61.510  70.270  1.00  0.00           N
ATOM   1913  HN  GLN A 134      33.710  60.630  70.160  1.00  0.00           H
ATOM   1914  CA  GLN A 134      35.390  61.470  71.040  1.00  0.00           C
ATOM   1915  HA  GLN A 134      35.770  62.470  71.140  1.00  0.00           H
ATOM   1916  CB  GLN A 134      35.110  60.920  72.400  1.00  0.00           C
ATOM   1917  HB1 GLN A 134      36.040  61.000  73.000  1.00  0.00           H
ATOM   1918  HB2 GLN A 134      34.800  59.850  72.420  1.00  0.00           H
ATOM   1919  CG  GLN A 134      34.120  61.780  73.230  1.00  0.00           C
ATOM   1920  HG1 GLN A 134      33.980  61.440  74.280  1.00  0.00           H
ATOM   1921  HG2 GLN A 134      33.160  61.590  72.700  1.00  0.00           H
ATOM   1922  CD  GLN A 134      34.450  63.280  73.330  1.00  0.00           C
ATOM   1923  OE1 GLN A 134      35.630  63.580  73.650  1.00  0.00           O
ATOM   1924  NE2 GLN A 134      33.470  64.190  73.240  1.00  0.00           N
ATOM   1925 HE21 GLN A 134      32.500  64.040  73.070  1.00  0.00           H
ATOM   1926 HE22 GLN A 134      33.690  65.150  73.380  1.00  0.00           H
ATOM   1927  C   GLN A 134      36.580  60.710  70.440  1.00  0.00           C
ATOM   1928  O   GLN A 134      37.660  60.740  71.030  1.00  0.00           O
ATOM   1929  N   ASP A 135      36.380  59.910  69.390  1.00  0.00           N
ATOM   1930  HN  ASP A 135      35.480  59.810  68.980  1.00  0.00           H
ATOM   1931  CA  ASP A 135      37.380  58.940  68.890  1.00  0.00           C
ATOM   1932  HA  ASP A 135      38.290  59.010  69.460  1.00  0.00           H
ATOM   1933  CB  ASP A 135      36.800  57.500  69.070  1.00  0.00           C
ATOM   1934  HB1 ASP A 135      36.800  57.270  70.160  1.00  0.00           H
ATOM   1935  HB2 ASP A 135      37.350  56.680  68.580  1.00  0.00           H
ATOM   1936  CG  ASP A 135      35.360  57.300  68.680  1.00  0.00           C
ATOM   1937  OD1 ASP A 135      34.690  58.190  68.070  1.00  0.00           O
ATOM   1938  OD2 ASP A 135      34.840  56.240  69.050  1.00  0.00           O
ATOM   1939  C   ASP A 135      37.750  59.240  67.490  1.00  0.00           C
ATOM   1940  O   ASP A 135      38.790  59.790  67.230  1.00  0.00           O
ATOM   1941  N   TYR A 136      36.820  58.960  66.460  1.00  0.00           N
ATOM   1942  HN  TYR A 136      36.010  58.440  66.730  1.00  0.00           H
ATOM   1943  CA  TYR A 136      37.030  59.290  65.050  1.00  0.00           C
ATOM   1944  HA  TYR A 136      38.100  59.250  64.900  1.00  0.00           H
ATOM   1945  CB  TYR A 136      36.440  58.250  64.220  1.00  0.00           C
ATOM   1946  HB1 TYR A 136      36.760  58.450  63.170  1.00  0.00           H
ATOM   1947  HB2 TYR A 136      35.330  58.260  64.330  1.00  0.00           H
ATOM   1948  CG  TYR A 136      37.020  56.890  64.450  1.00  0.00           C
ATOM   1949  CD1 TYR A 136      38.350  56.550  64.110  1.00  0.00           C
ATOM   1950  HD1 TYR A 136      39.010  57.260  63.630  1.00  0.00           H
ATOM   1951  CE1 TYR A 136      38.880  55.330  64.540  1.00  0.00           C
ATOM   1952  HE1 TYR A 136      39.910  55.190  64.260  1.00  0.00           H
ATOM   1953  CZ  TYR A 136      38.100  54.410  65.050  1.00  0.00           C
ATOM   1954  OH  TYR A 136      38.680  53.130  65.300  1.00  0.00           O
ATOM   1955  HH  TYR A 136      38.080  52.620  65.850  1.00  0.00           H
ATOM   1956  CD2 TYR A 136      36.240  55.820  65.090  1.00  0.00           C
ATOM   1957  HD2 TYR A 136      35.210  56.090  65.220  1.00  0.00           H
ATOM   1958  CE2 TYR A 136      36.740  54.630  65.490  1.00  0.00           C
ATOM   1959  HE2 TYR A 136      36.080  53.870  65.870  1.00  0.00           H
ATOM   1960  C   TYR A 136      36.450  60.680  64.730  1.00  0.00           C
ATOM   1961  O   TYR A 136      35.410  61.030  65.290  1.00  0.00           O
ATOM   1962  N   GLU A 137      37.110  61.430  63.790  1.00  0.00           N
ATOM   1963  HN  GLU A 137      38.000  61.170  63.440  1.00  0.00           H
ATOM   1964  CA  GLU A 137      36.340  62.440  62.980  1.00  0.00           C
ATOM   1965  HA  GLU A 137      35.870  63.140  63.660  1.00  0.00           H
ATOM   1966  CB  GLU A 137      37.290  63.220  62.160  1.00  0.00           C
ATOM   1967  HB1 GLU A 137      36.650  63.870  61.520  1.00  0.00           H
ATOM   1968  HB2 GLU A 137      37.730  62.620  61.330  1.00  0.00           H
ATOM   1969  CG  GLU A 137      38.360  63.940  62.890  1.00  0.00           C
ATOM   1970  HG1 GLU A 137      39.120  63.210  63.240  1.00  0.00           H
ATOM   1971  HG2 GLU A 137      37.980  64.630  63.680  1.00  0.00           H
ATOM   1972  CD  GLU A 137      39.270  64.810  62.090  1.00  0.00           C
ATOM   1973  OE1 GLU A 137      39.190  64.920  60.830  1.00  0.00           O
ATOM   1974  OE2 GLU A 137      40.080  65.480  62.740  1.00  0.00           O
ATOM   1975  C   GLU A 137      35.210  61.680  62.240  1.00  0.00           C
ATOM   1976  O   GLU A 137      35.510  60.530  61.870  1.00  0.00           O
ATOM   1977  N   PRO A 138      33.920  62.190  62.130  1.00  0.00           N
ATOM   1978  CD  PRO A 138      33.500  63.550  62.660  1.00  0.00           C
ATOM   1979  HD1 PRO A 138      33.650  63.490  63.760  1.00  0.00           H
ATOM   1980  HD2 PRO A 138      34.130  64.350  62.200  1.00  0.00           H
ATOM   1981  CA  PRO A 138      32.930  61.720  61.170  1.00  0.00           C
ATOM   1982  HA  PRO A 138      32.690  60.750  61.590  1.00  0.00           H
ATOM   1983  CB  PRO A 138      31.910  62.930  61.040  1.00  0.00           C
ATOM   1984  HB1 PRO A 138      30.870  62.550  61.030  1.00  0.00           H
ATOM   1985  HB2 PRO A 138      32.080  63.510  60.100  1.00  0.00           H
ATOM   1986  CG  PRO A 138      32.110  63.810  62.220  1.00  0.00           C
ATOM   1987  HG1 PRO A 138      31.400  63.460  63.010  1.00  0.00           H
ATOM   1988  HG2 PRO A 138      31.890  64.900  62.210  1.00  0.00           H
ATOM   1989  C   PRO A 138      33.390  61.230  59.790  1.00  0.00           C
ATOM   1990  O   PRO A 138      34.300  61.810  59.180  1.00  0.00           O
ATOM   1991  N   GLU A 139      32.880  60.110  59.260  1.00  0.00           N
ATOM   1992  HN  GLU A 139      32.160  59.550  59.660  1.00  0.00           H
ATOM   1993  CA  GLU A 139      33.190  59.660  57.900  1.00  0.00           C
ATOM   1994  HA  GLU A 139      34.270  59.640  57.820  1.00  0.00           H
ATOM   1995  CB  GLU A 139      32.760  58.210  57.730  1.00  0.00           C
ATOM   1996  HB1 GLU A 139      33.010  57.970  56.670  1.00  0.00           H
ATOM   1997  HB2 GLU A 139      31.670  58.030  57.850  1.00  0.00           H
ATOM   1998  CG  GLU A 139      33.570  57.190  58.530  1.00  0.00           C
ATOM   1999  HG1 GLU A 139      33.400  57.460  59.590  1.00  0.00           H
ATOM   2000  HG2 GLU A 139      34.650  57.380  58.350  1.00  0.00           H
ATOM   2001  CD  GLU A 139      33.240  55.790  58.190  1.00  0.00           C
ATOM   2002  OE1 GLU A 139      33.460  55.340  57.030  1.00  0.00           O
ATOM   2003  OE2 GLU A 139      32.680  55.090  59.060  1.00  0.00           O
ATOM   2004  C   GLU A 139      32.810  60.540  56.710  1.00  0.00           C
ATOM   2005  O   GLU A 139      31.840  61.270  56.770  1.00  0.00           O
ATOM   2006  N   ALA A 140      33.640  60.610  55.670  1.00  0.00           N
ATOM   2007  HN  ALA A 140      34.470  60.060  55.590  1.00  0.00           H
ATOM   2008  CA  ALA A 140      33.400  61.340  54.430  1.00  0.00           C
ATOM   2009  HA  ALA A 140      33.030  62.310  54.740  1.00  0.00           H
ATOM   2010  CB  ALA A 140      34.700  61.580  53.630  1.00  0.00           C
ATOM   2011  HB1 ALA A 140      35.160  60.570  53.620  1.00  0.00           H
ATOM   2012  HB2 ALA A 140      34.470  61.880  52.590  1.00  0.00           H
ATOM   2013  HB3 ALA A 140      35.300  62.360  54.140  1.00  0.00           H
ATOM   2014  C   ALA A 140      32.400  60.680  53.440  1.00  0.00           C
ATOM   2015  OT1 ALA A 140      32.570  59.530  53.150  1.00  0.00           O
ATOM   2016  OT2 ALA A 140      31.450  61.380  52.990  1.00  0.00           O
ATOM   2017  N   MET B 141      54.920  25.780  50.240  1.00  0.00           N
ATOM   2018  H1  MET B 141      55.940  25.910  50.130  1.00  0.00           H
ATOM   2019  H2  MET B 141      54.660  25.050  49.540  1.00  0.00           H
ATOM   2020  H3  MET B 141      54.560  26.700  49.910  1.00  0.00           H
ATOM   2021  CA  MET B 141      54.440  25.520  51.600  1.00  0.00           C
ATOM   2022  HA  MET B 141      54.830  24.550  51.850  1.00  0.00           H
ATOM   2023  CB  MET B 141      54.940  26.620  52.600  1.00  0.00           C
ATOM   2024  HB1 MET B 141      55.980  26.900  52.300  1.00  0.00           H
ATOM   2025  HB2 MET B 141      55.070  26.200  53.620  1.00  0.00           H
ATOM   2026  CG  MET B 141      54.250  27.990  52.890  1.00  0.00           C
ATOM   2027  HG1 MET B 141      54.740  28.410  53.790  1.00  0.00           H
ATOM   2028  HG2 MET B 141      53.200  27.830  53.220  1.00  0.00           H
ATOM   2029  SD  MET B 141      54.210  29.120  51.450  1.00  0.00           S
ATOM   2030  CE  MET B 141      54.250  30.700  52.360  1.00  0.00           C
ATOM   2031  HE1 MET B 141      53.790  30.800  53.370  1.00  0.00           H
ATOM   2032  HE2 MET B 141      55.310  30.960  52.590  1.00  0.00           H
ATOM   2033  HE3 MET B 141      53.930  31.430  51.600  1.00  0.00           H
ATOM   2034  C   MET B 141      52.910  25.500  51.640  1.00  0.00           C
ATOM   2035  O   MET B 141      52.200  25.880  50.760  1.00  0.00           O
ATOM   2036  N   ASP B 142      52.320  24.980  52.770  1.00  0.00           N
ATOM   2037  HN  ASP B 142      52.880  24.880  53.590  1.00  0.00           H
ATOM   2038  CA  ASP B 142      50.930  24.730  53.040  1.00  0.00           C
ATOM   2039  HA  ASP B 142      50.600  24.090  52.230  1.00  0.00           H
ATOM   2040  CB  ASP B 142      50.780  24.070  54.450  1.00  0.00           C
ATOM   2041  HB1 ASP B 142      51.220  24.750  55.210  1.00  0.00           H
ATOM   2042  HB2 ASP B 142      51.410  23.160  54.400  1.00  0.00           H
ATOM   2043  CG  ASP B 142      49.330  23.600  54.780  1.00  0.00           C
ATOM   2044  OD1 ASP B 142      48.710  23.230  53.780  1.00  0.00           O
ATOM   2045  OD2 ASP B 142      49.090  23.280  55.990  1.00  0.00           O
ATOM   2046  C   ASP B 142      50.050  25.950  52.930  1.00  0.00           C
ATOM   2047  O   ASP B 142      50.520  26.990  53.360  1.00  0.00           O
ATOM   2048  N   VAL B 143      48.840  25.910  52.350  1.00  0.00           N
ATOM   2049  HN  VAL B 143      48.600  25.000  52.030  1.00  0.00           H
ATOM   2050  CA  VAL B 143      47.890  26.950  52.050  1.00  0.00           C
ATOM   2051  HA  VAL B 143      48.410  27.700  51.470  1.00  0.00           H
ATOM   2052  CB  VAL B 143      46.690  26.380  51.340  1.00  0.00           C
ATOM   2053  HB  VAL B 143      47.010  25.930  50.380  1.00  0.00           H
ATOM   2054  CG1 VAL B 143      45.960  25.280  52.210  1.00  0.00           C
ATOM   2055 HG11 VAL B 143      45.530  25.820  53.080  1.00  0.00           H
ATOM   2056 HG12 VAL B 143      45.140  24.680  51.780  1.00  0.00           H
ATOM   2057 HG13 VAL B 143      46.620  24.520  52.680  1.00  0.00           H
ATOM   2058  CG2 VAL B 143      45.780  27.480  50.900  1.00  0.00           C
ATOM   2059 HG21 VAL B 143      45.040  26.990  50.230  1.00  0.00           H
ATOM   2060 HG22 VAL B 143      45.190  27.800  51.780  1.00  0.00           H
ATOM   2061 HG23 VAL B 143      46.300  28.340  50.420  1.00  0.00           H
ATOM   2062  C   VAL B 143      47.560  27.760  53.310  1.00  0.00           C
ATOM   2063  O   VAL B 143      47.450  28.980  53.250  1.00  0.00           O
ATOM   2064  N   PHE B 144      47.330  27.150  54.470  1.00  0.00           N
ATOM   2065  HN  PHE B 144      47.400  26.160  54.480  1.00  0.00           H
ATOM   2066  CA  PHE B 144      47.200  27.820  55.710  1.00  0.00           C
ATOM   2067  HA  PHE B 144      46.450  28.580  55.590  1.00  0.00           H
ATOM   2068  CB  PHE B 144      46.720  26.930  56.840  1.00  0.00           C
ATOM   2069  HB1 PHE B 144      46.570  27.460  57.800  1.00  0.00           H
ATOM   2070  HB2 PHE B 144      47.540  26.190  57.020  1.00  0.00           H
ATOM   2071  CG  PHE B 144      45.420  26.200  56.420  1.00  0.00           C
ATOM   2072  CD1 PHE B 144      44.240  26.830  56.540  1.00  0.00           C
ATOM   2073  HD1 PHE B 144      44.200  27.890  56.760  1.00  0.00           H
ATOM   2074  CE1 PHE B 144      43.040  26.190  56.220  1.00  0.00           C
ATOM   2075  HE1 PHE B 144      42.080  26.640  56.400  1.00  0.00           H
ATOM   2076  CZ  PHE B 144      43.100  24.880  55.640  1.00  0.00           C
ATOM   2077  HZ  PHE B 144      42.190  24.380  55.360  1.00  0.00           H
ATOM   2078  CD2 PHE B 144      45.490  24.860  55.870  1.00  0.00           C
ATOM   2079  HD2 PHE B 144      46.460  24.430  55.660  1.00  0.00           H
ATOM   2080  CE2 PHE B 144      44.290  24.210  55.510  1.00  0.00           C
ATOM   2081  HE2 PHE B 144      44.330  23.220  55.090  1.00  0.00           H
ATOM   2082  C   PHE B 144      48.430  28.660  56.100  1.00  0.00           C
ATOM   2083  O   PHE B 144      48.260  29.620  56.770  1.00  0.00           O
ATOM   2084  N   MET B 145      49.680  28.250  55.740  1.00  0.00           N
ATOM   2085  HN  MET B 145      49.950  27.390  55.320  1.00  0.00           H
ATOM   2086  CA  MET B 145      50.790  29.090  56.100  1.00  0.00           C
ATOM   2087  HA  MET B 145      50.810  29.450  57.110  1.00  0.00           H
ATOM   2088  CB  MET B 145      52.110  28.260  55.960  1.00  0.00           C
ATOM   2089  HB1 MET B 145      53.000  28.930  56.000  1.00  0.00           H
ATOM   2090  HB2 MET B 145      52.190  27.690  55.010  1.00  0.00           H
ATOM   2091  CG  MET B 145      52.280  27.370  57.200  1.00  0.00           C
ATOM   2092  HG1 MET B 145      53.170  26.770  56.950  1.00  0.00           H
ATOM   2093  HG2 MET B 145      51.540  26.550  57.240  1.00  0.00           H
ATOM   2094  SD  MET B 145      52.350  28.110  58.850  1.00  0.00           S
ATOM   2095  CE  MET B 145      53.850  29.120  58.500  1.00  0.00           C
ATOM   2096  HE1 MET B 145      53.510  30.110  58.130  1.00  0.00           H
ATOM   2097  HE2 MET B 145      54.390  29.370  59.440  1.00  0.00           H
ATOM   2098  HE3 MET B 145      54.510  28.690  57.710  1.00  0.00           H
ATOM   2099  C   MET B 145      50.850  30.360  55.290  1.00  0.00           C
ATOM   2100  O   MET B 145      51.030  31.470  55.800  1.00  0.00           O
ATOM   2101  N   LYS B 146      50.410  30.250  54.000  1.00  0.00           N
ATOM   2102  HN  LYS B 146      50.300  29.320  53.670  1.00  0.00           H
ATOM   2103  CA  LYS B 146      50.200  31.360  53.090  1.00  0.00           C
ATOM   2104  HA  LYS B 146      51.080  31.990  53.120  1.00  0.00           H
ATOM   2105  CB  LYS B 146      49.720  30.930  51.630  1.00  0.00           C
ATOM   2106  HB1 LYS B 146      49.850  31.850  51.020  1.00  0.00           H
ATOM   2107  HB2 LYS B 146      48.650  30.620  51.590  1.00  0.00           H
ATOM   2108  CG  LYS B 146      50.700  29.920  51.070  1.00  0.00           C
ATOM   2109  HG1 LYS B 146      50.760  29.020  51.730  1.00  0.00           H
ATOM   2110  HG2 LYS B 146      51.730  30.320  50.980  1.00  0.00           H
ATOM   2111  CD  LYS B 146      50.290  29.520  49.620  1.00  0.00           C
ATOM   2112  HD1 LYS B 146      49.480  28.760  49.650  1.00  0.00           H
ATOM   2113  HD2 LYS B 146      49.760  30.330  49.080  1.00  0.00           H
ATOM   2114  CE  LYS B 146      51.460  29.010  48.820  1.00  0.00           C
ATOM   2115  HE1 LYS B 146      51.840  28.030  49.180  1.00  0.00           H
ATOM   2116  HE2 LYS B 146      52.250  29.800  48.800  1.00  0.00           H
ATOM   2117  NZ  LYS B 146      51.050  28.870  47.390  1.00  0.00           N
ATOM   2118  HZ1 LYS B 146      50.760  29.800  47.030  1.00  0.00           H
ATOM   2119  HZ2 LYS B 146      51.920  28.570  46.920  1.00  0.00           H
ATOM   2120  HZ3 LYS B 146      50.380  28.080  47.240  1.00  0.00           H
ATOM   2121  C   LYS B 146      49.140  32.310  53.670  1.00  0.00           C
ATOM   2122  O   LYS B 146      49.350  33.490  53.870  1.00  0.00           O
ATOM   2123  N   GLY B 147      47.980  31.690  54.060  1.00  0.00           N
ATOM   2124  HN  GLY B 147      47.850  30.710  53.910  1.00  0.00           H
ATOM   2125  CA  GLY B 147      46.910  32.260  54.850  1.00  0.00           C
ATOM   2126  HA1 GLY B 147      46.370  32.950  54.230  1.00  0.00           H
ATOM   2127  HA2 GLY B 147      46.390  31.330  55.050  1.00  0.00           H
ATOM   2128  C   GLY B 147      47.280  33.070  56.070  1.00  0.00           C
ATOM   2129  O   GLY B 147      46.960  34.250  56.180  1.00  0.00           O
ATOM   2130  N   LEU B 148      47.920  32.510  57.110  1.00  0.00           N
ATOM   2131  HN  LEU B 148      48.060  31.530  56.970  1.00  0.00           H
ATOM   2132  CA  LEU B 148      48.620  33.090  58.170  1.00  0.00           C
ATOM   2133  HA  LEU B 148      47.910  33.500  58.880  1.00  0.00           H
ATOM   2134  CB  LEU B 148      49.380  31.990  58.950  1.00  0.00           C
ATOM   2135  HB1 LEU B 148      49.880  31.400  58.160  1.00  0.00           H
ATOM   2136  HB2 LEU B 148      48.610  31.270  59.310  1.00  0.00           H
ATOM   2137  CG  LEU B 148      50.260  32.310  60.190  1.00  0.00           C
ATOM   2138  HG  LEU B 148      50.950  33.140  59.900  1.00  0.00           H
ATOM   2139  CD1 LEU B 148      49.430  32.840  61.360  1.00  0.00           C
ATOM   2140 HD11 LEU B 148      49.030  33.840  61.070  1.00  0.00           H
ATOM   2141 HD12 LEU B 148      48.720  32.090  61.760  1.00  0.00           H
ATOM   2142 HD13 LEU B 148      50.170  33.070  62.150  1.00  0.00           H
ATOM   2143  CD2 LEU B 148      51.010  31.050  60.690  1.00  0.00           C
ATOM   2144 HD21 LEU B 148      51.910  30.790  60.090  1.00  0.00           H
ATOM   2145 HD22 LEU B 148      51.530  31.200  61.660  1.00  0.00           H
ATOM   2146 HD23 LEU B 148      50.480  30.080  60.640  1.00  0.00           H
ATOM   2147  C   LEU B 148      49.640  34.210  57.820  1.00  0.00           C
ATOM   2148  O   LEU B 148      49.810  35.270  58.530  1.00  0.00           O
ATOM   2149  N   SER B 149      50.440  34.130  56.720  1.00  0.00           N
ATOM   2150  HN  SER B 149      50.450  33.270  56.220  1.00  0.00           H
ATOM   2151  CA  SER B 149      51.240  35.150  56.170  1.00  0.00           C
ATOM   2152  HA  SER B 149      51.900  35.560  56.920  1.00  0.00           H
ATOM   2153  CB  SER B 149      52.130  34.760  54.940  1.00  0.00           C
ATOM   2154  HB1 SER B 149      51.580  34.520  54.010  1.00  0.00           H
ATOM   2155  HB2 SER B 149      52.390  33.710  55.170  1.00  0.00           H
ATOM   2156  OG  SER B 149      53.230  35.640  54.730  1.00  0.00           O
ATOM   2157  HG1 SER B 149      53.780  35.590  55.510  1.00  0.00           H
ATOM   2158  C   SER B 149      50.400  36.380  55.800  1.00  0.00           C
ATOM   2159  O   SER B 149      50.720  37.510  56.240  1.00  0.00           O
ATOM   2160  N   LYS B 150      49.280  36.170  55.110  1.00  0.00           N
ATOM   2161  HN  LYS B 150      49.060  35.240  54.840  1.00  0.00           H
ATOM   2162  CA  LYS B 150      48.530  37.200  54.400  1.00  0.00           C
ATOM   2163  HA  LYS B 150      49.140  38.050  54.120  1.00  0.00           H
ATOM   2164  CB  LYS B 150      47.950  36.590  53.150  1.00  0.00           C
ATOM   2165  HB1 LYS B 150      47.090  37.210  52.820  1.00  0.00           H
ATOM   2166  HB2 LYS B 150      47.500  35.640  53.500  1.00  0.00           H
ATOM   2167  CG  LYS B 150      48.990  36.460  52.030  1.00  0.00           C
ATOM   2168  HG1 LYS B 150      49.830  35.870  52.450  1.00  0.00           H
ATOM   2169  HG2 LYS B 150      49.310  37.480  51.730  1.00  0.00           H
ATOM   2170  CD  LYS B 150      48.510  35.860  50.730  1.00  0.00           C
ATOM   2171  HD1 LYS B 150      47.670  36.500  50.380  1.00  0.00           H
ATOM   2172  HD2 LYS B 150      49.240  35.830  49.890  1.00  0.00           H
ATOM   2173  CE  LYS B 150      47.890  34.420  50.890  1.00  0.00           C
ATOM   2174  HE1 LYS B 150      46.940  34.430  51.460  1.00  0.00           H
ATOM   2175  HE2 LYS B 150      48.710  33.750  51.240  1.00  0.00           H
ATOM   2176  NZ  LYS B 150      47.390  34.070  49.550  1.00  0.00           N
ATOM   2177  HZ1 LYS B 150      46.780  34.840  49.220  1.00  0.00           H
ATOM   2178  HZ2 LYS B 150      48.130  33.920  48.820  1.00  0.00           H
ATOM   2179  HZ3 LYS B 150      46.850  33.190  49.590  1.00  0.00           H
ATOM   2180  C   LYS B 150      47.480  37.960  55.160  1.00  0.00           C
ATOM   2181  O   LYS B 150      47.030  39.060  54.860  1.00  0.00           O
ATOM   2182  N   ALA B 151      47.060  37.370  56.350  1.00  0.00           N
ATOM   2183  HN  ALA B 151      47.420  36.450  56.490  1.00  0.00           H
ATOM   2184  CA  ALA B 151      46.300  37.930  57.390  1.00  0.00           C
ATOM   2185  HA  ALA B 151      45.370  38.220  56.930  1.00  0.00           H
ATOM   2186  CB  ALA B 151      45.870  36.800  58.330  1.00  0.00           C
ATOM   2187  HB1 ALA B 151      45.210  36.070  57.800  1.00  0.00           H
ATOM   2188  HB2 ALA B 151      46.620  36.200  58.890  1.00  0.00           H
ATOM   2189  HB3 ALA B 151      45.280  37.180  59.190  1.00  0.00           H
ATOM   2190  C   ALA B 151      46.900  39.190  58.150  1.00  0.00           C
ATOM   2191  O   ALA B 151      48.060  39.410  58.310  1.00  0.00           O
ATOM   2192  N   LYS B 152      45.980  40.180  58.430  1.00  0.00           N
ATOM   2193  HN  LYS B 152      45.010  39.990  58.340  1.00  0.00           H
ATOM   2194  CA  LYS B 152      46.220  41.350  59.290  1.00  0.00           C
ATOM   2195  HA  LYS B 152      45.230  41.780  59.370  1.00  0.00           H
ATOM   2196  CB  LYS B 152      46.700  40.870  60.680  1.00  0.00           C
ATOM   2197  HB1 LYS B 152      46.710  41.700  61.420  1.00  0.00           H
ATOM   2198  HB2 LYS B 152      47.740  40.480  60.570  1.00  0.00           H
ATOM   2199  CG  LYS B 152      45.750  39.840  61.370  1.00  0.00           C
ATOM   2200  HG1 LYS B 152      45.680  38.990  60.650  1.00  0.00           H
ATOM   2201  HG2 LYS B 152      44.710  40.230  61.430  1.00  0.00           H
ATOM   2202  CD  LYS B 152      46.080  39.380  62.790  1.00  0.00           C
ATOM   2203  HD1 LYS B 152      47.030  38.810  62.760  1.00  0.00           H
ATOM   2204  HD2 LYS B 152      46.290  40.270  63.420  1.00  0.00           H
ATOM   2205  CE  LYS B 152      44.940  38.680  63.580  1.00  0.00           C
ATOM   2206  HE1 LYS B 152      44.000  39.270  63.690  1.00  0.00           H
ATOM   2207  HE2 LYS B 152      45.440  38.550  64.560  1.00  0.00           H
ATOM   2208  NZ  LYS B 152      44.570  37.370  63.040  1.00  0.00           N
ATOM   2209  HZ1 LYS B 152      44.420  36.630  63.750  1.00  0.00           H
ATOM   2210  HZ2 LYS B 152      43.810  37.410  62.330  1.00  0.00           H
ATOM   2211  HZ3 LYS B 152      45.390  37.050  62.480  1.00  0.00           H
ATOM   2212  C   LYS B 152      47.140  42.430  58.660  1.00  0.00           C
ATOM   2213  O   LYS B 152      47.450  43.430  59.280  1.00  0.00           O
ATOM   2214  N   GLU B 153      47.430  42.280  57.330  1.00  0.00           N
ATOM   2215  HN  GLU B 153      47.110  41.520  56.770  1.00  0.00           H
ATOM   2216  CA  GLU B 153      48.100  43.350  56.490  1.00  0.00           C
ATOM   2217  HA  GLU B 153      48.990  43.610  57.030  1.00  0.00           H
ATOM   2218  CB  GLU B 153      48.510  42.780  55.120  1.00  0.00           C
ATOM   2219  HB1 GLU B 153      48.870  43.620  54.480  1.00  0.00           H
ATOM   2220  HB2 GLU B 153      47.600  42.480  54.560  1.00  0.00           H
ATOM   2221  CG  GLU B 153      49.390  41.530  55.020  1.00  0.00           C
ATOM   2222  HG1 GLU B 153      49.650  41.300  53.960  1.00  0.00           H
ATOM   2223  HG2 GLU B 153      48.980  40.590  55.440  1.00  0.00           H
ATOM   2224  CD  GLU B 153      50.760  41.860  55.500  1.00  0.00           C
ATOM   2225  OE1 GLU B 153      51.330  42.870  55.060  1.00  0.00           O
ATOM   2226  OE2 GLU B 153      51.310  41.060  56.280  1.00  0.00           O
ATOM   2227  C   GLU B 153      47.200  44.580  56.270  1.00  0.00           C
ATOM   2228  O   GLU B 153      45.970  44.490  56.160  1.00  0.00           O
ATOM   2229  N   GLY B 154      47.790  45.760  56.140  1.00  0.00           N
ATOM   2230  HN  GLY B 154      48.750  45.800  56.390  1.00  0.00           H
ATOM   2231  CA  GLY B 154      47.220  47.020  55.720  1.00  0.00           C
ATOM   2232  HA1 GLY B 154      46.590  47.500  56.460  1.00  0.00           H
ATOM   2233  HA2 GLY B 154      47.990  47.690  55.380  1.00  0.00           H
ATOM   2234  C   GLY B 154      46.400  46.840  54.480  1.00  0.00           C
ATOM   2235  O   GLY B 154      46.740  46.170  53.500  1.00  0.00           O
ATOM   2236  N   VAL B 155      45.190  47.420  54.390  1.00  0.00           N
ATOM   2237  HN  VAL B 155      44.720  47.920  55.120  1.00  0.00           H
ATOM   2238  CA  VAL B 155      44.490  47.620  53.120  1.00  0.00           C
ATOM   2239  HA  VAL B 155      44.360  46.660  52.660  1.00  0.00           H
ATOM   2240  CB  VAL B 155      43.110  48.230  53.300  1.00  0.00           C
ATOM   2241  HB  VAL B 155      42.570  47.860  54.190  1.00  0.00           H
ATOM   2242  CG1 VAL B 155      43.020  49.760  53.400  1.00  0.00           C
ATOM   2243 HG11 VAL B 155      43.600  50.050  54.310  1.00  0.00           H
ATOM   2244 HG12 VAL B 155      43.390  50.280  52.500  1.00  0.00           H
ATOM   2245 HG13 VAL B 155      41.930  49.920  53.560  1.00  0.00           H
ATOM   2246  CG2 VAL B 155      42.330  47.840  52.080  1.00  0.00           C
ATOM   2247 HG21 VAL B 155      42.600  48.500  51.230  1.00  0.00           H
ATOM   2248 HG22 VAL B 155      42.460  46.790  51.740  1.00  0.00           H
ATOM   2249 HG23 VAL B 155      41.250  48.030  52.290  1.00  0.00           H
ATOM   2250  C   VAL B 155      45.250  48.420  52.080  1.00  0.00           C
ATOM   2251  O   VAL B 155      45.380  48.130  50.910  1.00  0.00           O
ATOM   2252  N   VAL B 156      45.950  49.500  52.520  1.00  0.00           N
ATOM   2253  HN  VAL B 156      45.850  49.680  53.490  1.00  0.00           H
ATOM   2254  CA  VAL B 156      46.800  50.350  51.760  1.00  0.00           C
ATOM   2255  HA  VAL B 156      46.390  50.380  50.760  1.00  0.00           H
ATOM   2256  CB  VAL B 156      46.690  51.740  52.260  1.00  0.00           C
ATOM   2257  HB  VAL B 156      47.360  52.510  51.810  1.00  0.00           H
ATOM   2258  CG1 VAL B 156      45.290  52.360  52.170  1.00  0.00           C
ATOM   2259 HG11 VAL B 156      44.510  51.860  52.790  1.00  0.00           H
ATOM   2260 HG12 VAL B 156      45.220  53.410  52.510  1.00  0.00           H
ATOM   2261 HG13 VAL B 156      44.970  52.240  51.110  1.00  0.00           H
ATOM   2262  CG2 VAL B 156      47.140  51.770  53.720  1.00  0.00           C
ATOM   2263 HG21 VAL B 156      48.240  51.630  53.820  1.00  0.00           H
ATOM   2264 HG22 VAL B 156      46.910  52.690  54.300  1.00  0.00           H
ATOM   2265 HG23 VAL B 156      46.680  50.940  54.300  1.00  0.00           H
ATOM   2266  C   VAL B 156      48.210  49.880  51.580  1.00  0.00           C
ATOM   2267  O   VAL B 156      48.730  49.000  52.240  1.00  0.00           O
ATOM   2268  N   ALA B 157      48.910  50.370  50.590  1.00  0.00           N
ATOM   2269  HN  ALA B 157      48.460  50.970  49.930  1.00  0.00           H
ATOM   2270  CA  ALA B 157      50.380  50.200  50.370  1.00  0.00           C
ATOM   2271  HA  ALA B 157      50.550  49.130  50.300  1.00  0.00           H
ATOM   2272  CB  ALA B 157      50.850  50.750  49.070  1.00  0.00           C
ATOM   2273  HB1 ALA B 157      51.080  51.840  49.070  1.00  0.00           H
ATOM   2274  HB2 ALA B 157      51.780  50.230  48.760  1.00  0.00           H
ATOM   2275  HB3 ALA B 157      50.150  50.430  48.270  1.00  0.00           H
ATOM   2276  C   ALA B 157      51.170  50.840  51.450  1.00  0.00           C
ATOM   2277  O   ALA B 157      51.250  52.030  51.740  1.00  0.00           O
ATOM   2278  N   ALA B 158      52.060  50.030  52.130  1.00  0.00           N
ATOM   2279  HN  ALA B 158      52.040  49.040  52.000  1.00  0.00           H
ATOM   2280  CA  ALA B 158      52.870  50.400  53.200  1.00  0.00           C
ATOM   2281  HA  ALA B 158      52.200  50.940  53.860  1.00  0.00           H
ATOM   2282  CB  ALA B 158      53.250  49.180  54.080  1.00  0.00           C
ATOM   2283  HB1 ALA B 158      53.810  49.500  54.980  1.00  0.00           H
ATOM   2284  HB2 ALA B 158      52.410  48.500  54.360  1.00  0.00           H
ATOM   2285  HB3 ALA B 158      53.860  48.540  53.410  1.00  0.00           H
ATOM   2286  C   ALA B 158      53.980  51.330  52.720  1.00  0.00           C
ATOM   2287  O   ALA B 158      54.240  52.350  53.390  1.00  0.00           O
ATOM   2288  N   ALA B 159      54.730  51.050  51.610  1.00  0.00           N
ATOM   2289  HN  ALA B 159      54.580  50.410  50.860  1.00  0.00           H
ATOM   2290  CA  ALA B 159      55.850  51.870  51.300  1.00  0.00           C
ATOM   2291  HA  ALA B 159      56.290  52.140  52.240  1.00  0.00           H
ATOM   2292  CB  ALA B 159      56.800  51.250  50.270  1.00  0.00           C
ATOM   2293  HB1 ALA B 159      57.130  50.240  50.570  1.00  0.00           H
ATOM   2294  HB2 ALA B 159      56.350  51.040  49.280  1.00  0.00           H
ATOM   2295  HB3 ALA B 159      57.690  51.910  50.150  1.00  0.00           H
ATOM   2296  C   ALA B 159      55.320  53.220  50.770  1.00  0.00           C
ATOM   2297  O   ALA B 159      54.270  53.250  50.120  1.00  0.00           O
ATOM   2298  N   GLU B 160      56.130  54.230  50.940  1.00  0.00           N
ATOM   2299  HN  GLU B 160      56.820  54.090  51.640  1.00  0.00           H
ATOM   2300  CA  GLU B 160      55.970  55.530  50.310  1.00  0.00           C
ATOM   2301  HA  GLU B 160      54.900  55.720  50.280  1.00  0.00           H
ATOM   2302  CB  GLU B 160      56.670  56.610  51.220  1.00  0.00           C
ATOM   2303  HB1 GLU B 160      56.370  56.400  52.270  1.00  0.00           H
ATOM   2304  HB2 GLU B 160      56.180  57.570  50.940  1.00  0.00           H
ATOM   2305  CG  GLU B 160      58.190  56.780  51.100  1.00  0.00           C
ATOM   2306  HG1 GLU B 160      58.310  57.130  50.060  1.00  0.00           H
ATOM   2307  HG2 GLU B 160      58.700  55.800  51.250  1.00  0.00           H
ATOM   2308  CD  GLU B 160      58.820  57.800  52.070  1.00  0.00           C
ATOM   2309  OE1 GLU B 160      59.060  57.400  53.240  1.00  0.00           O
ATOM   2310  OE2 GLU B 160      59.010  58.990  51.650  1.00  0.00           O
ATOM   2311  C   GLU B 160      56.470  55.520  48.900  1.00  0.00           C
ATOM   2312  O   GLU B 160      57.320  54.720  48.620  1.00  0.00           O
ATOM   2313  N   LYS B 161      55.870  56.310  48.010  1.00  0.00           N
ATOM   2314  HN  LYS B 161      55.130  56.960  48.170  1.00  0.00           H
ATOM   2315  CA  LYS B 161      56.470  56.370  46.690  1.00  0.00           C
ATOM   2316  HA  LYS B 161      56.560  55.320  46.440  1.00  0.00           H
ATOM   2317  CB  LYS B 161      55.530  56.970  45.540  1.00  0.00           C
ATOM   2318  HB1 LYS B 161      56.100  57.010  44.580  1.00  0.00           H
ATOM   2319  HB2 LYS B 161      55.320  58.020  45.840  1.00  0.00           H
ATOM   2320  CG  LYS B 161      54.180  56.310  45.390  1.00  0.00           C
ATOM   2321  HG1 LYS B 161      53.640  56.860  44.590  1.00  0.00           H
ATOM   2322  HG2 LYS B 161      53.750  56.380  46.420  1.00  0.00           H
ATOM   2323  CD  LYS B 161      54.160  54.860  45.050  1.00  0.00           C
ATOM   2324  HD1 LYS B 161      54.640  54.680  44.060  1.00  0.00           H
ATOM   2325  HD2 LYS B 161      54.630  54.200  45.800  1.00  0.00           H
ATOM   2326  CE  LYS B 161      52.720  54.340  44.870  1.00  0.00           C
ATOM   2327  HE1 LYS B 161      52.790  53.250  44.660  1.00  0.00           H
ATOM   2328  HE2 LYS B 161      52.180  54.830  44.030  1.00  0.00           H
ATOM   2329  NZ  LYS B 161      51.850  54.500  46.100  1.00  0.00           N
ATOM   2330  HZ1 LYS B 161      51.040  53.870  45.980  1.00  0.00           H
ATOM   2331  HZ2 LYS B 161      52.330  54.130  46.950  1.00  0.00           H
ATOM   2332  HZ3 LYS B 161      51.470  55.460  46.270  1.00  0.00           H
ATOM   2333  C   LYS B 161      57.800  57.040  46.520  1.00  0.00           C
ATOM   2334  O   LYS B 161      58.180  57.970  47.250  1.00  0.00           O
ATOM   2335  N   THR B 162      58.470  56.570  45.460  1.00  0.00           N
ATOM   2336  HN  THR B 162      58.000  55.770  45.090  1.00  0.00           H
ATOM   2337  CA  THR B 162      59.610  57.260  44.820  1.00  0.00           C
ATOM   2338  HA  THR B 162      59.680  56.720  43.890  1.00  0.00           H
ATOM   2339  CB  THR B 162      59.420  58.710  44.380  1.00  0.00           C
ATOM   2340  HB  THR B 162      59.400  59.480  45.190  1.00  0.00           H
ATOM   2341  OG1 THR B 162      58.190  58.810  43.660  1.00  0.00           O
ATOM   2342  HG1 THR B 162      57.590  59.330  44.200  1.00  0.00           H
ATOM   2343  CG2 THR B 162      60.440  59.230  43.450  1.00  0.00           C
ATOM   2344 HG21 THR B 162      60.300  60.310  43.210  1.00  0.00           H
ATOM   2345 HG22 THR B 162      61.450  59.290  43.930  1.00  0.00           H
ATOM   2346 HG23 THR B 162      60.550  58.580  42.560  1.00  0.00           H
ATOM   2347  C   THR B 162      60.910  57.110  45.570  1.00  0.00           C
ATOM   2348  O   THR B 162      61.710  58.010  45.710  1.00  0.00           O
ATOM   2349  N   LYS B 163      61.170  55.920  46.180  1.00  0.00           N
ATOM   2350  HN  LYS B 163      60.560  55.160  45.990  1.00  0.00           H
ATOM   2351  CA  LYS B 163      62.280  55.750  47.120  1.00  0.00           C
ATOM   2352  HA  LYS B 163      62.960  56.590  47.090  1.00  0.00           H
ATOM   2353  CB  LYS B 163      61.670  55.520  48.550  1.00  0.00           C
ATOM   2354  HB1 LYS B 163      62.370  54.980  49.230  1.00  0.00           H
ATOM   2355  HB2 LYS B 163      60.770  54.890  48.410  1.00  0.00           H
ATOM   2356  CG  LYS B 163      61.330  56.810  49.290  1.00  0.00           C
ATOM   2357  HG1 LYS B 163      60.900  56.550  50.280  1.00  0.00           H
ATOM   2358  HG2 LYS B 163      60.620  57.430  48.710  1.00  0.00           H
ATOM   2359  CD  LYS B 163      62.600  57.630  49.590  1.00  0.00           C
ATOM   2360  HD1 LYS B 163      63.420  57.010  50.010  1.00  0.00           H
ATOM   2361  HD2 LYS B 163      63.030  58.170  48.720  1.00  0.00           H
ATOM   2362  CE  LYS B 163      62.440  58.690  50.710  1.00  0.00           C
ATOM   2363  HE1 LYS B 163      63.360  59.310  50.830  1.00  0.00           H
ATOM   2364  HE2 LYS B 163      62.170  58.180  51.660  1.00  0.00           H
ATOM   2365  NZ  LYS B 163      61.360  59.570  50.340  1.00  0.00           N
ATOM   2366  HZ1 LYS B 163      61.700  60.490  50.690  1.00  0.00           H
ATOM   2367  HZ2 LYS B 163      61.210  59.590  49.310  1.00  0.00           H
ATOM   2368  HZ3 LYS B 163      60.450  59.410  50.810  1.00  0.00           H
ATOM   2369  C   LYS B 163      63.090  54.480  46.750  1.00  0.00           C
ATOM   2370  O   LYS B 163      62.500  53.420  46.470  1.00  0.00           O
ATOM   2371  N   GLN B 164      64.350  54.560  46.670  1.00  0.00           N
ATOM   2372  HN  GLN B 164      64.740  55.460  46.810  1.00  0.00           H
ATOM   2373  CA  GLN B 164      65.300  53.570  46.190  1.00  0.00           C
ATOM   2374  HA  GLN B 164      64.870  53.300  45.230  1.00  0.00           H
ATOM   2375  CB  GLN B 164      66.680  54.190  46.020  1.00  0.00           C
ATOM   2376  HB1 GLN B 164      67.410  53.360  46.060  1.00  0.00           H
ATOM   2377  HB2 GLN B 164      67.030  54.850  46.830  1.00  0.00           H
ATOM   2378  CG  GLN B 164      66.960  54.840  44.660  1.00  0.00           C
ATOM   2379  HG1 GLN B 164      67.140  54.040  43.910  1.00  0.00           H
ATOM   2380  HG2 GLN B 164      67.850  55.520  44.720  1.00  0.00           H
ATOM   2381  CD  GLN B 164      65.790  55.580  44.020  1.00  0.00           C
ATOM   2382  OE1 GLN B 164      65.140  55.150  43.100  1.00  0.00           O
ATOM   2383  NE2 GLN B 164      65.430  56.750  44.580  1.00  0.00           N
ATOM   2384 HE21 GLN B 164      65.830  57.040  45.450  1.00  0.00           H
ATOM   2385 HE22 GLN B 164      64.540  57.140  44.350  1.00  0.00           H
ATOM   2386  C   GLN B 164      65.320  52.290  47.070  1.00  0.00           C
ATOM   2387  O   GLN B 164      65.250  52.350  48.290  1.00  0.00           O
ATOM   2388  N   GLY B 165      65.520  51.170  46.480  1.00  0.00           N
ATOM   2389  HN  GLY B 165      65.420  51.110  45.490  1.00  0.00           H
ATOM   2390  CA  GLY B 165      65.560  49.820  47.170  1.00  0.00           C
ATOM   2391  HA1 GLY B 165      65.670  49.020  46.450  1.00  0.00           H
ATOM   2392  HA2 GLY B 165      66.350  49.880  47.910  1.00  0.00           H
ATOM   2393  C   GLY B 165      64.220  49.530  47.750  1.00  0.00           C
ATOM   2394  O   GLY B 165      63.110  49.730  47.230  1.00  0.00           O
ATOM   2395  N   VAL B 166      64.290  48.940  48.960  1.00  0.00           N
ATOM   2396  HN  VAL B 166      65.170  48.790  49.410  1.00  0.00           H
ATOM   2397  CA  VAL B 166      63.130  48.630  49.750  1.00  0.00           C
ATOM   2398  HA  VAL B 166      62.280  48.760  49.090  1.00  0.00           H
ATOM   2399  CB  VAL B 166      63.280  47.210  50.330  1.00  0.00           C
ATOM   2400  HB  VAL B 166      64.310  47.020  50.710  1.00  0.00           H
ATOM   2401  CG1 VAL B 166      62.230  46.840  51.420  1.00  0.00           C
ATOM   2402 HG11 VAL B 166      61.220  46.870  50.960  1.00  0.00           H
ATOM   2403 HG12 VAL B 166      62.340  45.750  51.640  1.00  0.00           H
ATOM   2404 HG13 VAL B 166      62.320  47.420  52.370  1.00  0.00           H
ATOM   2405  CG2 VAL B 166      63.140  46.320  49.100  1.00  0.00           C
ATOM   2406 HG21 VAL B 166      63.310  45.280  49.450  1.00  0.00           H
ATOM   2407 HG22 VAL B 166      62.060  46.370  48.830  1.00  0.00           H
ATOM   2408 HG23 VAL B 166      63.870  46.470  48.280  1.00  0.00           H
ATOM   2409  C   VAL B 166      62.950  49.610  50.790  1.00  0.00           C
ATOM   2410  O   VAL B 166      63.770  49.730  51.690  1.00  0.00           O
ATOM   2411  N   ALA B 167      61.790  50.270  50.800  1.00  0.00           N
ATOM   2412  HN  ALA B 167      61.040  50.120  50.170  1.00  0.00           H
ATOM   2413  CA  ALA B 167      61.400  51.210  51.890  1.00  0.00           C
ATOM   2414  HA  ALA B 167      62.250  51.390  52.530  1.00  0.00           H
ATOM   2415  CB  ALA B 167      60.920  52.530  51.270  1.00  0.00           C
ATOM   2416  HB1 ALA B 167      60.710  53.300  52.050  1.00  0.00           H
ATOM   2417  HB2 ALA B 167      61.740  52.930  50.620  1.00  0.00           H
ATOM   2418  HB3 ALA B 167      60.040  52.380  50.620  1.00  0.00           H
ATOM   2419  C   ALA B 167      60.280  50.650  52.700  1.00  0.00           C
ATOM   2420  O   ALA B 167      59.960  51.180  53.730  1.00  0.00           O
ATOM   2421  N   GLU B 168      59.570  49.600  52.230  1.00  0.00           N
ATOM   2422  HN  GLU B 168      59.710  49.230  51.310  1.00  0.00           H
ATOM   2423  CA  GLU B 168      58.450  49.060  52.880  1.00  0.00           C
ATOM   2424  HA  GLU B 168      57.700  49.830  52.880  1.00  0.00           H
ATOM   2425  CB  GLU B 168      57.950  47.900  52.080  1.00  0.00           C
ATOM   2426  HB1 GLU B 168      58.610  47.010  51.990  1.00  0.00           H
ATOM   2427  HB2 GLU B 168      57.800  48.250  51.040  1.00  0.00           H
ATOM   2428  CG  GLU B 168      56.550  47.430  52.630  1.00  0.00           C
ATOM   2429  HG1 GLU B 168      55.830  48.250  52.810  1.00  0.00           H
ATOM   2430  HG2 GLU B 168      56.580  46.840  53.570  1.00  0.00           H
ATOM   2431  CD  GLU B 168      55.920  46.400  51.640  1.00  0.00           C
ATOM   2432  OE1 GLU B 168      54.720  46.630  51.270  1.00  0.00           O
ATOM   2433  OE2 GLU B 168      56.570  45.370  51.410  1.00  0.00           O
ATOM   2434  C   GLU B 168      58.740  48.610  54.300  1.00  0.00           C
ATOM   2435  O   GLU B 168      59.630  47.740  54.520  1.00  0.00           O
ATOM   2436  N   ALA B 169      57.980  48.980  55.350  1.00  0.00           N
ATOM   2437  HN  ALA B 169      57.350  49.750  55.280  1.00  0.00           H
ATOM   2438  CA  ALA B 169      58.280  48.520  56.680  1.00  0.00           C
ATOM   2439  HA  ALA B 169      59.340  48.610  56.840  1.00  0.00           H
ATOM   2440  CB  ALA B 169      57.740  49.490  57.770  1.00  0.00           C
ATOM   2441  HB1 ALA B 169      56.630  49.560  57.790  1.00  0.00           H
ATOM   2442  HB2 ALA B 169      57.960  49.120  58.790  1.00  0.00           H
ATOM   2443  HB3 ALA B 169      58.230  50.470  57.620  1.00  0.00           H
ATOM   2444  C   ALA B 169      57.740  47.110  56.920  1.00  0.00           C
ATOM   2445  O   ALA B 169      56.540  46.800  56.740  1.00  0.00           O
ATOM   2446  N   ALA B 170      58.540  46.240  57.530  1.00  0.00           N
ATOM   2447  HN  ALA B 170      59.460  46.450  57.870  1.00  0.00           H
ATOM   2448  CA  ALA B 170      58.170  44.900  57.900  1.00  0.00           C
ATOM   2449  HA  ALA B 170      57.660  44.370  57.120  1.00  0.00           H
ATOM   2450  CB  ALA B 170      59.470  44.180  58.500  1.00  0.00           C
ATOM   2451  HB1 ALA B 170      60.040  44.790  59.220  1.00  0.00           H
ATOM   2452  HB2 ALA B 170      59.300  43.150  58.890  1.00  0.00           H
ATOM   2453  HB3 ALA B 170      60.170  44.080  57.650  1.00  0.00           H
ATOM   2454  C   ALA B 170      57.170  44.890  59.110  1.00  0.00           C
ATOM   2455  O   ALA B 170      57.320  45.550  60.120  1.00  0.00           O
ATOM   2456  N   GLY B 171      56.110  44.080  58.990  1.00  0.00           N
ATOM   2457  HN  GLY B 171      55.950  43.580  58.140  1.00  0.00           H
ATOM   2458  CA  GLY B 171      55.130  43.970  60.020  1.00  0.00           C
ATOM   2459  HA1 GLY B 171      55.040  42.910  60.230  1.00  0.00           H
ATOM   2460  HA2 GLY B 171      55.320  44.490  60.950  1.00  0.00           H
ATOM   2461  C   GLY B 171      53.750  44.310  59.640  1.00  0.00           C
ATOM   2462  O   GLY B 171      53.450  44.980  58.610  1.00  0.00           O
ATOM   2463  N   LYS B 172      52.770  43.900  60.460  1.00  0.00           N
ATOM   2464  HN  LYS B 172      53.120  43.440  61.270  1.00  0.00           H
ATOM   2465  CA  LYS B 172      51.360  44.220  60.360  1.00  0.00           C
ATOM   2466  HA  LYS B 172      51.140  44.140  59.310  1.00  0.00           H
ATOM   2467  CB  LYS B 172      50.470  43.210  61.220  1.00  0.00           C
ATOM   2468  HB1 LYS B 172      49.410  43.450  61.000  1.00  0.00           H
ATOM   2469  HB2 LYS B 172      50.540  43.370  62.320  1.00  0.00           H
ATOM   2470  CG  LYS B 172      50.770  41.750  60.990  1.00  0.00           C
ATOM   2471  HG1 LYS B 172      49.990  41.150  61.500  1.00  0.00           H
ATOM   2472  HG2 LYS B 172      51.790  41.490  61.350  1.00  0.00           H
ATOM   2473  CD  LYS B 172      50.830  41.280  59.530  1.00  0.00           C
ATOM   2474  HD1 LYS B 172      49.920  41.600  58.980  1.00  0.00           H
ATOM   2475  HD2 LYS B 172      51.760  41.660  59.070  1.00  0.00           H
ATOM   2476  CE  LYS B 172      50.880  39.780  59.550  1.00  0.00           C
ATOM   2477  HE1 LYS B 172      50.130  39.230  60.150  1.00  0.00           H
ATOM   2478  HE2 LYS B 172      51.840  39.370  59.940  1.00  0.00           H
ATOM   2479  NZ  LYS B 172      50.680  39.350  58.220  1.00  0.00           N
ATOM   2480  HZ1 LYS B 172      51.030  38.400  57.950  1.00  0.00           H
ATOM   2481  HZ2 LYS B 172      49.670  39.270  58.010  1.00  0.00           H
ATOM   2482  HZ3 LYS B 172      51.010  40.140  57.630  1.00  0.00           H
ATOM   2483  C   LYS B 172      51.010  45.590  60.880  1.00  0.00           C
ATOM   2484  O   LYS B 172      51.740  46.240  61.680  1.00  0.00           O
ATOM   2485  N   THR B 173      49.950  46.110  60.370  1.00  0.00           N
ATOM   2486  HN  THR B 173      49.360  45.710  59.670  1.00  0.00           H
ATOM   2487  CA  THR B 173      49.660  47.550  60.590  1.00  0.00           C
ATOM   2488  HA  THR B 173      50.570  48.120  60.740  1.00  0.00           H
ATOM   2489  CB  THR B 173      49.010  48.070  59.360  1.00  0.00           C
ATOM   2490  HB  THR B 173      48.590  49.100  59.380  1.00  0.00           H
ATOM   2491  OG1 THR B 173      47.960  47.240  58.980  1.00  0.00           O
ATOM   2492  HG1 THR B 173      47.180  47.800  59.120  1.00  0.00           H
ATOM   2493  CG2 THR B 173      50.160  48.030  58.270  1.00  0.00           C
ATOM   2494 HG21 THR B 173      49.740  48.420  57.320  1.00  0.00           H
ATOM   2495 HG22 THR B 173      51.080  48.610  58.520  1.00  0.00           H
ATOM   2496 HG23 THR B 173      50.480  46.980  58.070  1.00  0.00           H
ATOM   2497  C   THR B 173      48.770  47.850  61.910  1.00  0.00           C
ATOM   2498  O   THR B 173      48.610  48.990  62.360  1.00  0.00           O
ATOM   2499  N   LYS B 174      48.270  46.740  62.530  1.00  0.00           N
ATOM   2500  HN  LYS B 174      48.430  45.900  62.020  1.00  0.00           H
ATOM   2501  CA  LYS B 174      47.520  46.610  63.750  1.00  0.00           C
ATOM   2502  HA  LYS B 174      47.270  47.540  64.240  1.00  0.00           H
ATOM   2503  CB  LYS B 174      46.110  45.850  63.650  1.00  0.00           C
ATOM   2504  HB1 LYS B 174      45.600  45.890  64.630  1.00  0.00           H
ATOM   2505  HB2 LYS B 174      46.360  44.860  63.210  1.00  0.00           H
ATOM   2506  CG  LYS B 174      44.980  46.470  62.770  1.00  0.00           C
ATOM   2507  HG1 LYS B 174      44.220  45.670  62.770  1.00  0.00           H
ATOM   2508  HG2 LYS B 174      45.480  46.600  61.780  1.00  0.00           H
ATOM   2509  CD  LYS B 174      44.370  47.800  63.320  1.00  0.00           C
ATOM   2510  HD1 LYS B 174      45.210  48.530  63.430  1.00  0.00           H
ATOM   2511  HD2 LYS B 174      43.820  48.320  62.510  1.00  0.00           H
ATOM   2512  CE  LYS B 174      43.460  47.850  64.580  1.00  0.00           C
ATOM   2513  HE1 LYS B 174      44.050  47.450  65.440  1.00  0.00           H
ATOM   2514  HE2 LYS B 174      42.560  47.220  64.450  1.00  0.00           H
ATOM   2515  NZ  LYS B 174      43.190  49.180  64.810  1.00  0.00           N
ATOM   2516  HZ1 LYS B 174      42.830  49.710  63.990  1.00  0.00           H
ATOM   2517  HZ2 LYS B 174      42.400  49.230  65.490  1.00  0.00           H
ATOM   2518  HZ3 LYS B 174      44.010  49.660  65.250  1.00  0.00           H
ATOM   2519  C   LYS B 174      48.330  45.880  64.780  1.00  0.00           C
ATOM   2520  O   LYS B 174      48.990  44.920  64.470  1.00  0.00           O
ATOM   2521  N   GLU B 175      48.240  46.360  66.060  1.00  0.00           N
ATOM   2522  HN  GLU B 175      47.860  47.260  66.250  1.00  0.00           H
ATOM   2523  CA  GLU B 175      48.910  45.830  67.230  1.00  0.00           C
ATOM   2524  HA  GLU B 175      49.970  46.070  67.180  1.00  0.00           H
ATOM   2525  CB  GLU B 175      48.510  46.650  68.450  1.00  0.00           C
ATOM   2526  HB1 GLU B 175      48.890  46.320  69.440  1.00  0.00           H
ATOM   2527  HB2 GLU B 175      47.400  46.670  68.450  1.00  0.00           H
ATOM   2528  CG  GLU B 175      49.230  48.080  68.390  1.00  0.00           C
ATOM   2529  HG1 GLU B 175      49.250  48.450  67.350  1.00  0.00           H
ATOM   2530  HG2 GLU B 175      50.310  48.120  68.680  1.00  0.00           H
ATOM   2531  CD  GLU B 175      48.520  49.230  69.140  1.00  0.00           C
ATOM   2532  OE1 GLU B 175      48.080  49.040  70.280  1.00  0.00           O
ATOM   2533  OE2 GLU B 175      48.360  50.350  68.520  1.00  0.00           O
ATOM   2534  C   GLU B 175      48.740  44.340  67.520  1.00  0.00           C
ATOM   2535  O   GLU B 175      47.750  43.720  67.280  1.00  0.00           O
ATOM   2536  N   GLY B 176      49.810  43.700  68.170  1.00  0.00           N
ATOM   2537  HN  GLY B 176      50.630  44.240  68.310  1.00  0.00           H
ATOM   2538  CA  GLY B 176      49.820  42.240  68.420  1.00  0.00           C
ATOM   2539  HA1 GLY B 176      49.600  42.020  69.450  1.00  0.00           H
ATOM   2540  HA2 GLY B 176      49.280  41.650  67.690  1.00  0.00           H
ATOM   2541  C   GLY B 176      51.190  41.760  68.150  1.00  0.00           C
ATOM   2542  O   GLY B 176      52.110  42.570  68.070  1.00  0.00           O
ATOM   2543  N   VAL B 177      51.380  40.430  68.090  1.00  0.00           N
ATOM   2544  HN  VAL B 177      50.600  39.850  68.320  1.00  0.00           H
ATOM   2545  CA  VAL B 177      52.640  39.870  67.630  1.00  0.00           C
ATOM   2546  HA  VAL B 177      53.400  40.420  68.150  1.00  0.00           H
ATOM   2547  CB  VAL B 177      52.740  38.310  67.870  1.00  0.00           C
ATOM   2548  HB  VAL B 177      51.720  37.890  67.730  1.00  0.00           H
ATOM   2549  CG1 VAL B 177      53.580  37.510  66.840  1.00  0.00           C
ATOM   2550 HG11 VAL B 177      54.550  38.050  66.800  1.00  0.00           H
ATOM   2551 HG12 VAL B 177      53.720  36.450  67.140  1.00  0.00           H
ATOM   2552 HG13 VAL B 177      53.120  37.640  65.840  1.00  0.00           H
ATOM   2553  CG2 VAL B 177      53.320  38.000  69.160  1.00  0.00           C
ATOM   2554 HG21 VAL B 177      52.770  38.480  69.990  1.00  0.00           H
ATOM   2555 HG22 VAL B 177      53.300  36.920  69.410  1.00  0.00           H
ATOM   2556 HG23 VAL B 177      54.380  38.340  69.240  1.00  0.00           H
ATOM   2557  C   VAL B 177      52.810  40.150  66.090  1.00  0.00           C
ATOM   2558  O   VAL B 177      51.840  40.010  65.340  1.00  0.00           O
ATOM   2559  N   LEU B 178      53.990  40.610  65.700  1.00  0.00           N
ATOM   2560  HN  LEU B 178      54.760  40.530  66.330  1.00  0.00           H
ATOM   2561  CA  LEU B 178      54.360  41.040  64.340  1.00  0.00           C
ATOM   2562  HA  LEU B 178      55.430  41.160  64.250  1.00  0.00           H
ATOM   2563  CB  LEU B 178      54.010  40.040  63.220  1.00  0.00           C
ATOM   2564  HB1 LEU B 178      54.140  40.600  62.270  1.00  0.00           H
ATOM   2565  HB2 LEU B 178      52.920  39.840  63.190  1.00  0.00           H
ATOM   2566  CG  LEU B 178      54.910  38.800  63.000  1.00  0.00           C
ATOM   2567  HG  LEU B 178      54.750  38.120  63.860  1.00  0.00           H
ATOM   2568  CD1 LEU B 178      54.560  38.010  61.720  1.00  0.00           C
ATOM   2569 HD11 LEU B 178      54.920  36.970  61.840  1.00  0.00           H
ATOM   2570 HD12 LEU B 178      53.450  37.930  61.700  1.00  0.00           H
ATOM   2571 HD13 LEU B 178      54.890  38.470  60.760  1.00  0.00           H
ATOM   2572  CD2 LEU B 178      56.450  39.050  62.940  1.00  0.00           C
ATOM   2573 HD21 LEU B 178      56.680  39.770  63.760  1.00  0.00           H
ATOM   2574 HD22 LEU B 178      56.950  38.070  63.060  1.00  0.00           H
ATOM   2575 HD23 LEU B 178      56.650  39.330  61.880  1.00  0.00           H
ATOM   2576  C   LEU B 178      53.940  42.540  63.990  1.00  0.00           C
ATOM   2577  O   LEU B 178      53.850  42.900  62.800  1.00  0.00           O
ATOM   2578  N   TYR B 179      53.610  43.460  64.930  1.00  0.00           N
ATOM   2579  HN  TYR B 179      53.400  43.120  65.840  1.00  0.00           H
ATOM   2580  CA  TYR B 179      53.330  44.860  64.720  1.00  0.00           C
ATOM   2581  HA  TYR B 179      52.570  44.820  63.940  1.00  0.00           H
ATOM   2582  CB  TYR B 179      52.680  45.500  66.050  1.00  0.00           C
ATOM   2583  HB1 TYR B 179      53.320  45.250  66.930  1.00  0.00           H
ATOM   2584  HB2 TYR B 179      51.660  45.060  66.060  1.00  0.00           H
ATOM   2585  CG  TYR B 179      52.480  46.990  66.000  1.00  0.00           C
ATOM   2586  CD1 TYR B 179      53.060  47.950  66.860  1.00  0.00           C
ATOM   2587  HD1 TYR B 179      53.670  47.610  67.680  1.00  0.00           H
ATOM   2588  CE1 TYR B 179      52.650  49.270  66.800  1.00  0.00           C
ATOM   2589  HE1 TYR B 179      53.080  50.000  67.470  1.00  0.00           H
ATOM   2590  CZ  TYR B 179      51.770  49.700  65.730  1.00  0.00           C
ATOM   2591  OH  TYR B 179      51.390  51.030  65.700  1.00  0.00           O
ATOM   2592  HH  TYR B 179      51.360  51.370  64.800  1.00  0.00           H
ATOM   2593  CD2 TYR B 179      51.590  47.390  64.960  1.00  0.00           C
ATOM   2594  HD2 TYR B 179      51.090  46.740  64.250  1.00  0.00           H
ATOM   2595  CE2 TYR B 179      51.300  48.770  64.820  1.00  0.00           C
ATOM   2596  HE2 TYR B 179      50.570  49.110  64.100  1.00  0.00           H
ATOM   2597  C   TYR B 179      54.410  45.660  64.040  1.00  0.00           C
ATOM   2598  O   TYR B 179      55.600  45.430  64.230  1.00  0.00           O
ATOM   2599  N   VAL B 180      54.040  46.660  63.140  1.00  0.00           N
ATOM   2600  HN  VAL B 180      53.080  46.740  62.900  1.00  0.00           H
ATOM   2601  CA  VAL B 180      54.990  47.480  62.390  1.00  0.00           C
ATOM   2602  HA  VAL B 180      55.690  46.760  61.990  1.00  0.00           H
ATOM   2603  CB  VAL B 180      54.350  48.210  61.190  1.00  0.00           C
ATOM   2604  HB  VAL B 180      53.680  47.490  60.680  1.00  0.00           H
ATOM   2605  CG1 VAL B 180      53.310  49.180  61.740  1.00  0.00           C
ATOM   2606 HG11 VAL B 180      52.600  48.630  62.390  1.00  0.00           H
ATOM   2607 HG12 VAL B 180      53.850  49.980  62.280  1.00  0.00           H
ATOM   2608 HG13 VAL B 180      52.710  49.490  60.850  1.00  0.00           H
ATOM   2609  CG2 VAL B 180      55.250  48.870  60.180  1.00  0.00           C
ATOM   2610 HG21 VAL B 180      54.710  49.580  59.510  1.00  0.00           H
ATOM   2611 HG22 VAL B 180      55.880  49.570  60.780  1.00  0.00           H
ATOM   2612 HG23 VAL B 180      55.890  48.130  59.650  1.00  0.00           H
ATOM   2613  C   VAL B 180      55.760  48.460  63.280  1.00  0.00           C
ATOM   2614  O   VAL B 180      56.850  48.900  63.060  1.00  0.00           O
ATOM   2615  N   GLY B 181      55.140  48.920  64.430  1.00  0.00           N
ATOM   2616  HN  GLY B 181      54.280  48.500  64.700  1.00  0.00           H
ATOM   2617  CA  GLY B 181      55.840  49.770  65.460  1.00  0.00           C
ATOM   2618  HA1 GLY B 181      55.280  49.690  66.390  1.00  0.00           H
ATOM   2619  HA2 GLY B 181      56.880  49.490  65.420  1.00  0.00           H
ATOM   2620  C   GLY B 181      55.800  51.220  65.000  1.00  0.00           C
ATOM   2621  O   GLY B 181      56.760  51.960  65.100  1.00  0.00           O
ATOM   2622  N   SER B 182      54.620  51.640  64.400  1.00  0.00           N
ATOM   2623  HN  SER B 182      53.840  51.020  64.330  1.00  0.00           H
ATOM   2624  CA  SER B 182      54.550  52.900  63.720  1.00  0.00           C
ATOM   2625  HA  SER B 182      54.970  53.640  64.390  1.00  0.00           H
ATOM   2626  CB  SER B 182      55.290  52.890  62.380  1.00  0.00           C
ATOM   2627  HB1 SER B 182      54.910  51.990  61.840  1.00  0.00           H
ATOM   2628  HB2 SER B 182      56.380  52.790  62.540  1.00  0.00           H
ATOM   2629  OG  SER B 182      54.890  53.950  61.480  1.00  0.00           O
ATOM   2630  HG1 SER B 182      55.070  54.780  61.930  1.00  0.00           H
ATOM   2631  C   SER B 182      53.110  53.420  63.760  1.00  0.00           C
ATOM   2632  O   SER B 182      52.130  52.630  63.710  1.00  0.00           O
ATOM   2633  N   LYS B 183      52.960  54.770  63.860  1.00  0.00           N
ATOM   2634  HN  LYS B 183      53.730  55.400  63.940  1.00  0.00           H
ATOM   2635  CA  LYS B 183      51.640  55.490  63.770  1.00  0.00           C
ATOM   2636  HA  LYS B 183      50.870  54.830  63.390  1.00  0.00           H
ATOM   2637  CB  LYS B 183      51.240  56.130  65.070  1.00  0.00           C
ATOM   2638  HB1 LYS B 183      50.260  56.600  64.840  1.00  0.00           H
ATOM   2639  HB2 LYS B 183      51.870  57.000  65.370  1.00  0.00           H
ATOM   2640  CG  LYS B 183      50.860  55.180  66.230  1.00  0.00           C
ATOM   2641  HG1 LYS B 183      50.710  55.830  67.120  1.00  0.00           H
ATOM   2642  HG2 LYS B 183      51.730  54.520  66.450  1.00  0.00           H
ATOM   2643  CD  LYS B 183      49.620  54.390  65.940  1.00  0.00           C
ATOM   2644  HD1 LYS B 183      48.750  55.060  65.760  1.00  0.00           H
ATOM   2645  HD2 LYS B 183      49.710  53.820  64.990  1.00  0.00           H
ATOM   2646  CE  LYS B 183      49.340  53.320  67.070  1.00  0.00           C
ATOM   2647  HE1 LYS B 183      48.930  53.940  67.890  1.00  0.00           H
ATOM   2648  HE2 LYS B 183      50.300  52.800  67.270  1.00  0.00           H
ATOM   2649  NZ  LYS B 183      48.380  52.350  66.650  1.00  0.00           N
ATOM   2650  HZ1 LYS B 183      48.430  51.610  67.370  1.00  0.00           H
ATOM   2651  HZ2 LYS B 183      47.420  52.750  66.580  1.00  0.00           H
ATOM   2652  HZ3 LYS B 183      48.650  51.910  65.750  1.00  0.00           H
ATOM   2653  C   LYS B 183      51.880  56.420  62.530  1.00  0.00           C
ATOM   2654  O   LYS B 183      53.060  56.660  62.260  1.00  0.00           O
ATOM   2655  N   THR B 184      50.880  56.990  61.770  1.00  0.00           N
ATOM   2656  HN  THR B 184      49.980  56.790  62.150  1.00  0.00           H
ATOM   2657  CA  THR B 184      51.070  57.830  60.530  1.00  0.00           C
ATOM   2658  HA  THR B 184      52.100  58.120  60.450  1.00  0.00           H
ATOM   2659  CB  THR B 184      50.660  57.060  59.260  1.00  0.00           C
ATOM   2660  HB  THR B 184      49.690  56.530  59.340  1.00  0.00           H
ATOM   2661  OG1 THR B 184      51.540  55.980  59.040  1.00  0.00           O
ATOM   2662  HG1 THR B 184      51.640  55.420  59.810  1.00  0.00           H
ATOM   2663  CG2 THR B 184      50.690  57.800  57.930  1.00  0.00           C
ATOM   2664 HG21 THR B 184      49.830  58.510  57.900  1.00  0.00           H
ATOM   2665 HG22 THR B 184      51.720  58.190  57.810  1.00  0.00           H
ATOM   2666 HG23 THR B 184      50.520  57.030  57.140  1.00  0.00           H
ATOM   2667  C   THR B 184      50.260  59.130  60.450  1.00  0.00           C
ATOM   2668  O   THR B 184      49.160  59.200  61.010  1.00  0.00           O
ATOM   2669  N   LYS B 185      50.750  60.140  59.780  1.00  0.00           N
ATOM   2670  HN  LYS B 185      51.650  60.110  59.370  1.00  0.00           H
ATOM   2671  CA  LYS B 185      50.100  61.450  59.510  1.00  0.00           C
ATOM   2672  HA  LYS B 185      50.890  62.150  59.740  1.00  0.00           H
ATOM   2673  CB  LYS B 185      49.760  61.530  57.980  1.00  0.00           C
ATOM   2674  HB1 LYS B 185      49.230  60.600  57.670  1.00  0.00           H
ATOM   2675  HB2 LYS B 185      50.720  61.630  57.430  1.00  0.00           H
ATOM   2676  CG  LYS B 185      48.920  62.680  57.390  1.00  0.00           C
ATOM   2677  HG1 LYS B 185      47.840  62.580  57.640  1.00  0.00           H
ATOM   2678  HG2 LYS B 185      48.990  62.460  56.300  1.00  0.00           H
ATOM   2679  CD  LYS B 185      49.410  64.130  57.710  1.00  0.00           C
ATOM   2680  HD1 LYS B 185      49.290  64.280  58.800  1.00  0.00           H
ATOM   2681  HD2 LYS B 185      50.480  64.150  57.410  1.00  0.00           H
ATOM   2682  CE  LYS B 185      48.600  65.220  56.990  1.00  0.00           C
ATOM   2683  HE1 LYS B 185      47.510  65.000  56.960  1.00  0.00           H
ATOM   2684  HE2 LYS B 185      48.970  65.090  55.960  1.00  0.00           H
ATOM   2685  NZ  LYS B 185      48.900  66.550  57.520  1.00  0.00           N
ATOM   2686  HZ1 LYS B 185      49.880  66.870  57.350  1.00  0.00           H
ATOM   2687  HZ2 LYS B 185      48.250  67.200  57.040  1.00  0.00           H
ATOM   2688  HZ3 LYS B 185      48.850  66.560  58.560  1.00  0.00           H
ATOM   2689  C   LYS B 185      48.990  61.950  60.420  1.00  0.00           C
ATOM   2690  O   LYS B 185      47.860  62.210  59.990  1.00  0.00           O
ATOM   2691  N   GLU B 186      49.280  62.250  61.700  1.00  0.00           N
ATOM   2692  HN  GLU B 186      50.160  62.030  62.110  1.00  0.00           H
ATOM   2693  CA  GLU B 186      48.430  62.800  62.700  1.00  0.00           C
ATOM   2694  HA  GLU B 186      49.050  63.090  63.530  1.00  0.00           H
ATOM   2695  CB  GLU B 186      47.790  64.160  62.290  1.00  0.00           C
ATOM   2696  HB1 GLU B 186      46.990  64.520  62.970  1.00  0.00           H
ATOM   2697  HB2 GLU B 186      47.210  64.020  61.350  1.00  0.00           H
ATOM   2698  CG  GLU B 186      48.920  65.140  61.970  1.00  0.00           C
ATOM   2699  HG1 GLU B 186      49.680  64.700  61.300  1.00  0.00           H
ATOM   2700  HG2 GLU B 186      49.480  65.410  62.890  1.00  0.00           H
ATOM   2701  CD  GLU B 186      48.430  66.420  61.400  1.00  0.00           C
ATOM   2702  OE1 GLU B 186      48.360  66.680  60.140  1.00  0.00           O
ATOM   2703  OE2 GLU B 186      48.110  67.320  62.240  1.00  0.00           O
ATOM   2704  C   GLU B 186      47.480  61.790  63.360  1.00  0.00           C
ATOM   2705  O   GLU B 186      46.790  62.120  64.300  1.00  0.00           O
ATOM   2706  N   GLY B 187      47.310  60.510  62.890  1.00  0.00           N
ATOM   2707  HN  GLY B 187      47.890  60.090  62.200  1.00  0.00           H
ATOM   2708  CA  GLY B 187      46.420  59.580  63.630  1.00  0.00           C
ATOM   2709  HA1 GLY B 187      47.050  58.900  64.190  1.00  0.00           H
ATOM   2710  HA2 GLY B 187      45.710  60.100  64.250  1.00  0.00           H
ATOM   2711  C   GLY B 187      45.440  58.910  62.650  1.00  0.00           C
ATOM   2712  O   GLY B 187      44.520  58.240  63.120  1.00  0.00           O
ATOM   2713  N   VAL B 188      45.620  59.140  61.310  1.00  0.00           N
ATOM   2714  HN  VAL B 188      46.310  59.780  60.970  1.00  0.00           H
ATOM   2715  CA  VAL B 188      44.790  58.440  60.330  1.00  0.00           C
ATOM   2716  HA  VAL B 188      43.800  58.840  60.450  1.00  0.00           H
ATOM   2717  CB  VAL B 188      45.180  58.910  58.990  1.00  0.00           C
ATOM   2718  HB  VAL B 188      44.950  60.000  59.020  1.00  0.00           H
ATOM   2719  CG1 VAL B 188      46.690  58.850  58.780  1.00  0.00           C
ATOM   2720 HG11 VAL B 188      47.170  59.650  59.390  1.00  0.00           H
ATOM   2721 HG12 VAL B 188      46.980  57.800  58.980  1.00  0.00           H
ATOM   2722 HG13 VAL B 188      46.990  58.970  57.720  1.00  0.00           H
ATOM   2723  CG2 VAL B 188      44.400  58.120  57.840  1.00  0.00           C
ATOM   2724 HG21 VAL B 188      44.890  57.140  57.690  1.00  0.00           H
ATOM   2725 HG22 VAL B 188      43.350  58.050  58.200  1.00  0.00           H
ATOM   2726 HG23 VAL B 188      44.460  58.730  56.910  1.00  0.00           H
ATOM   2727  C   VAL B 188      44.760  56.910  60.410  1.00  0.00           C
ATOM   2728  O   VAL B 188      45.820  56.250  60.230  1.00  0.00           O
ATOM   2729  N   VAL B 189      43.640  56.300  60.690  1.00  0.00           N
ATOM   2730  HN  VAL B 189      42.830  56.870  60.860  1.00  0.00           H
ATOM   2731  CA  VAL B 189      43.410  54.880  60.770  1.00  0.00           C
ATOM   2732  HA  VAL B 189      44.350  54.410  61.010  1.00  0.00           H
ATOM   2733  CB  VAL B 189      42.420  54.460  61.820  1.00  0.00           C
ATOM   2734  HB  VAL B 189      41.480  55.040  61.760  1.00  0.00           H
ATOM   2735  CG1 VAL B 189      42.210  52.940  61.860  1.00  0.00           C
ATOM   2736 HG11 VAL B 189      41.640  52.550  60.990  1.00  0.00           H
ATOM   2737 HG12 VAL B 189      43.160  52.380  62.030  1.00  0.00           H
ATOM   2738 HG13 VAL B 189      41.570  52.800  62.760  1.00  0.00           H
ATOM   2739  CG2 VAL B 189      43.010  54.980  63.170  1.00  0.00           C
ATOM   2740 HG21 VAL B 189      42.540  54.600  64.100  1.00  0.00           H
ATOM   2741 HG22 VAL B 189      44.060  54.630  63.110  1.00  0.00           H
ATOM   2742 HG23 VAL B 189      43.010  56.100  63.190  1.00  0.00           H
ATOM   2743  C   VAL B 189      43.040  54.350  59.460  1.00  0.00           C
ATOM   2744  O   VAL B 189      41.950  54.490  58.870  1.00  0.00           O
ATOM   2745  N   HIS B 190      44.000  53.660  58.790  1.00  0.00           N
ATOM   2746  HN  HIS B 190      44.950  53.590  59.070  1.00  0.00           H
ATOM   2747  CA  HIS B 190      43.790  52.970  57.530  1.00  0.00           C
ATOM   2748  HA  HIS B 190      43.120  53.440  56.830  1.00  0.00           H
ATOM   2749  CB  HIS B 190      45.180  52.850  56.850  1.00  0.00           C
ATOM   2750  HB1 HIS B 190      45.290  52.070  56.060  1.00  0.00           H
ATOM   2751  HB2 HIS B 190      46.030  52.620  57.530  1.00  0.00           H
ATOM   2752  ND1 HIS B 190      44.990  54.370  54.940  1.00  0.00           N
ATOM   2753  CG  HIS B 190      45.460  54.150  56.170  1.00  0.00           C
ATOM   2754  CE1 HIS B 190      45.650  55.410  54.470  1.00  0.00           C
ATOM   2755  HE1 HIS B 190      45.550  55.820  53.460  1.00  0.00           H
ATOM   2756  NE2 HIS B 190      46.370  56.030  55.390  1.00  0.00           N
ATOM   2757  HE2 HIS B 190      46.700  56.970  55.310  1.00  0.00           H
ATOM   2758  CD2 HIS B 190      46.290  55.200  56.510  1.00  0.00           C
ATOM   2759  HD2 HIS B 190      46.760  55.330  57.480  1.00  0.00           H
ATOM   2760  C   HIS B 190      43.160  51.580  57.710  1.00  0.00           C
ATOM   2761  O   HIS B 190      43.500  50.840  58.630  1.00  0.00           O
ATOM   2762  N   GLY B 191      42.290  51.100  56.750  1.00  0.00           N
ATOM   2763  HN  GLY B 191      42.220  51.690  55.960  1.00  0.00           H
ATOM   2764  CA  GLY B 191      41.720  49.750  56.750  1.00  0.00           C
ATOM   2765  HA1 GLY B 191      41.110  49.670  57.640  1.00  0.00           H
ATOM   2766  HA2 GLY B 191      41.150  49.630  55.840  1.00  0.00           H
ATOM   2767  C   GLY B 191      42.680  48.660  56.880  1.00  0.00           C
ATOM   2768  O   GLY B 191      43.880  48.790  56.660  1.00  0.00           O
ATOM   2769  N   VAL B 192      42.320  47.430  57.110  1.00  0.00           N
ATOM   2770  HN  VAL B 192      41.340  47.340  57.300  1.00  0.00           H
ATOM   2771  CA  VAL B 192      43.180  46.390  57.300  1.00  0.00           C
ATOM   2772  HA  VAL B 192      44.140  46.530  56.820  1.00  0.00           H
ATOM   2773  CB  VAL B 192      43.430  46.080  58.760  1.00  0.00           C
ATOM   2774  HB  VAL B 192      43.610  47.040  59.280  1.00  0.00           H
ATOM   2775  CG1 VAL B 192      42.080  45.580  59.410  1.00  0.00           C
ATOM   2776 HG11 VAL B 192      42.320  45.290  60.460  1.00  0.00           H
ATOM   2777 HG12 VAL B 192      41.270  46.340  59.420  1.00  0.00           H
ATOM   2778 HG13 VAL B 192      41.830  44.650  58.860  1.00  0.00           H
ATOM   2779  CG2 VAL B 192      44.610  45.110  58.920  1.00  0.00           C
ATOM   2780 HG21 VAL B 192      44.390  44.060  58.620  1.00  0.00           H
ATOM   2781 HG22 VAL B 192      45.510  45.510  58.430  1.00  0.00           H
ATOM   2782 HG23 VAL B 192      44.870  45.070  60.000  1.00  0.00           H
ATOM   2783  C   VAL B 192      42.510  45.220  56.550  1.00  0.00           C
ATOM   2784  O   VAL B 192      41.280  45.180  56.430  1.00  0.00           O
ATOM   2785  N   ALA B 193      43.290  44.360  55.910  1.00  0.00           N
ATOM   2786  HN  ALA B 193      44.280  44.380  55.890  1.00  0.00           H
ATOM   2787  CA  ALA B 193      42.810  43.140  55.240  1.00  0.00           C
ATOM   2788  HA  ALA B 193      41.890  43.400  54.750  1.00  0.00           H
ATOM   2789  CB  ALA B 193      43.810  42.680  54.260  1.00  0.00           C
ATOM   2790  HB1 ALA B 193      44.210  43.450  53.570  1.00  0.00           H
ATOM   2791  HB2 ALA B 193      44.730  42.370  54.810  1.00  0.00           H
ATOM   2792  HB3 ALA B 193      43.350  41.830  53.710  1.00  0.00           H
ATOM   2793  C   ALA B 193      42.510  41.980  56.140  1.00  0.00           C
ATOM   2794  O   ALA B 193      43.210  41.780  57.110  1.00  0.00           O
ATOM   2795  N   THR B 194      41.370  41.230  55.990  1.00  0.00           N
ATOM   2796  HN  THR B 194      40.800  41.340  55.180  1.00  0.00           H
ATOM   2797  CA  THR B 194      41.140  39.980  56.750  1.00  0.00           C
ATOM   2798  HA  THR B 194      41.140  40.130  57.820  1.00  0.00           H
ATOM   2799  CB  THR B 194      39.880  39.210  56.410  1.00  0.00           C
ATOM   2800  HB  THR B 194      39.750  38.970  55.330  1.00  0.00           H
ATOM   2801  OG1 THR B 194      38.790  39.990  56.820  1.00  0.00           O
ATOM   2802  HG1 THR B 194      38.200  39.730  56.110  1.00  0.00           H
ATOM   2803  CG2 THR B 194      39.750  37.950  57.200  1.00  0.00           C
ATOM   2804 HG21 THR B 194      38.710  37.600  57.040  1.00  0.00           H
ATOM   2805 HG22 THR B 194      40.370  37.170  56.710  1.00  0.00           H
ATOM   2806 HG23 THR B 194      39.860  38.030  58.310  1.00  0.00           H
ATOM   2807  C   THR B 194      42.200  38.990  56.390  1.00  0.00           C
ATOM   2808  O   THR B 194      42.870  38.420  57.210  1.00  0.00           O
ATOM   2809  N   VAL B 195      42.380  38.740  55.110  1.00  0.00           N
ATOM   2810  HN  VAL B 195      41.690  39.010  54.450  1.00  0.00           H
ATOM   2811  CA  VAL B 195      43.540  38.220  54.330  1.00  0.00           C
ATOM   2812  HA  VAL B 195      44.430  38.300  54.940  1.00  0.00           H
ATOM   2813  CB  VAL B 195      43.310  36.830  53.870  1.00  0.00           C
ATOM   2814  HB  VAL B 195      43.120  36.150  54.730  1.00  0.00           H
ATOM   2815  CG1 VAL B 195      42.070  36.800  52.930  1.00  0.00           C
ATOM   2816 HG11 VAL B 195      41.170  37.190  53.450  1.00  0.00           H
ATOM   2817 HG12 VAL B 195      42.410  37.380  52.040  1.00  0.00           H
ATOM   2818 HG13 VAL B 195      41.830  35.750  52.660  1.00  0.00           H
ATOM   2819  CG2 VAL B 195      44.580  36.130  53.180  1.00  0.00           C
ATOM   2820 HG21 VAL B 195      45.050  36.910  52.550  1.00  0.00           H
ATOM   2821 HG22 VAL B 195      45.150  35.620  53.990  1.00  0.00           H
ATOM   2822 HG23 VAL B 195      44.270  35.230  52.610  1.00  0.00           H
ATOM   2823  C   VAL B 195      43.770  39.110  53.190  1.00  0.00           C
ATOM   2824  O   VAL B 195      42.890  39.610  52.550  1.00  0.00           O
ATOM   2825  N   ALA B 196      45.050  39.490  53.010  1.00  0.00           N
ATOM   2826  HN  ALA B 196      45.740  39.260  53.690  1.00  0.00           H
ATOM   2827  CA  ALA B 196      45.550  40.200  51.890  1.00  0.00           C
ATOM   2828  HA  ALA B 196      44.920  41.060  51.690  1.00  0.00           H
ATOM   2829  CB  ALA B 196      47.040  40.680  52.040  1.00  0.00           C
ATOM   2830  HB1 ALA B 196      46.980  41.390  52.890  1.00  0.00           H
ATOM   2831  HB2 ALA B 196      47.640  39.780  52.310  1.00  0.00           H
ATOM   2832  HB3 ALA B 196      47.550  41.080  51.130  1.00  0.00           H
ATOM   2833  C   ALA B 196      45.420  39.370  50.580  1.00  0.00           C
ATOM   2834  O   ALA B 196      45.450  38.140  50.550  1.00  0.00           O
ATOM   2835  N   GLU B 197      45.020  40.120  49.490  1.00  0.00           N
ATOM   2836  HN  GLU B 197      44.860  41.090  49.620  1.00  0.00           H
ATOM   2837  CA  GLU B 197      44.750  39.580  48.190  1.00  0.00           C
ATOM   2838  HA  GLU B 197      44.400  38.570  48.380  1.00  0.00           H
ATOM   2839  CB  GLU B 197      43.630  40.420  47.610  1.00  0.00           C
ATOM   2840  HB1 GLU B 197      43.770  41.520  47.620  1.00  0.00           H
ATOM   2841  HB2 GLU B 197      42.760  40.160  48.240  1.00  0.00           H
ATOM   2842  CG  GLU B 197      43.330  40.110  46.140  1.00  0.00           C
ATOM   2843  HG1 GLU B 197      43.320  39.020  45.960  1.00  0.00           H
ATOM   2844  HG2 GLU B 197      44.190  40.510  45.560  1.00  0.00           H
ATOM   2845  CD  GLU B 197      42.110  40.820  45.610  1.00  0.00           C
ATOM   2846  OE1 GLU B 197      40.990  40.620  46.130  1.00  0.00           O
ATOM   2847  OE2 GLU B 197      42.200  41.520  44.560  1.00  0.00           O
ATOM   2848  C   GLU B 197      45.930  39.270  47.250  1.00  0.00           C
ATOM   2849  O   GLU B 197      46.960  40.000  47.210  1.00  0.00           O
ATOM   2850  N   LYS B 198      45.860  38.160  46.510  1.00  0.00           N
ATOM   2851  HN  LYS B 198      45.100  37.530  46.630  1.00  0.00           H
ATOM   2852  CA  LYS B 198      46.790  37.760  45.500  1.00  0.00           C
ATOM   2853  HA  LYS B 198      47.650  37.210  45.850  1.00  0.00           H
ATOM   2854  CB  LYS B 198      46.100  36.840  44.480  1.00  0.00           C
ATOM   2855  HB1 LYS B 198      46.810  36.520  43.690  1.00  0.00           H
ATOM   2856  HB2 LYS B 198      45.150  37.150  44.000  1.00  0.00           H
ATOM   2857  CG  LYS B 198      45.800  35.440  45.120  1.00  0.00           C
ATOM   2858  HG1 LYS B 198      45.160  35.490  46.030  1.00  0.00           H
ATOM   2859  HG2 LYS B 198      46.800  35.000  45.300  1.00  0.00           H
ATOM   2860  CD  LYS B 198      45.180  34.510  44.070  1.00  0.00           C
ATOM   2861  HD1 LYS B 198      44.300  34.990  43.590  1.00  0.00           H
ATOM   2862  HD2 LYS B 198      45.890  34.410  43.210  1.00  0.00           H
ATOM   2863  CE  LYS B 198      44.840  33.200  44.710  1.00  0.00           C
ATOM   2864  HE1 LYS B 198      44.260  33.320  45.640  1.00  0.00           H
ATOM   2865  HE2 LYS B 198      45.740  32.620  45.010  1.00  0.00           H
ATOM   2866  NZ  LYS B 198      44.090  32.370  43.810  1.00  0.00           N
ATOM   2867  HZ1 LYS B 198      44.800  31.990  43.150  1.00  0.00           H
ATOM   2868  HZ2 LYS B 198      43.620  31.550  44.240  1.00  0.00           H
ATOM   2869  HZ3 LYS B 198      43.340  32.890  43.320  1.00  0.00           H
ATOM   2870  C   LYS B 198      47.510  38.810  44.680  1.00  0.00           C
ATOM   2871  O   LYS B 198      46.870  39.740  44.150  1.00  0.00           O
ATOM   2872  N   THR B 199      48.840  38.700  44.600  1.00  0.00           N
ATOM   2873  HN  THR B 199      49.320  37.960  45.070  1.00  0.00           H
ATOM   2874  CA  THR B 199      49.700  39.660  43.900  1.00  0.00           C
ATOM   2875  HA  THR B 199      49.210  40.220  43.110  1.00  0.00           H
ATOM   2876  CB  THR B 199      50.280  40.640  44.880  1.00  0.00           C
ATOM   2877  HB  THR B 199      49.430  41.260  45.250  1.00  0.00           H
ATOM   2878  OG1 THR B 199      51.120  41.540  44.220  1.00  0.00           O
ATOM   2879  HG1 THR B 199      50.490  42.080  43.730  1.00  0.00           H
ATOM   2880  CG2 THR B 199      50.880  40.110  46.200  1.00  0.00           C
ATOM   2881 HG21 THR B 199      51.780  39.520  45.940  1.00  0.00           H
ATOM   2882 HG22 THR B 199      51.150  40.930  46.900  1.00  0.00           H
ATOM   2883 HG23 THR B 199      50.180  39.460  46.770  1.00  0.00           H
ATOM   2884  C   THR B 199      50.790  38.850  43.240  1.00  0.00           C
ATOM   2885  O   THR B 199      51.640  38.230  43.860  1.00  0.00           O
ATOM   2886  N   LYS B 200      50.800  38.840  41.850  1.00  0.00           N
ATOM   2887  HN  LYS B 200      50.220  39.450  41.320  1.00  0.00           H
ATOM   2888  CA  LYS B 200      51.830  38.160  41.080  1.00  0.00           C
ATOM   2889  HA  LYS B 200      52.740  38.100  41.660  1.00  0.00           H
ATOM   2890  CB  LYS B 200      51.470  36.770  40.690  1.00  0.00           C
ATOM   2891  HB1 LYS B 200      51.140  36.260  41.630  1.00  0.00           H
ATOM   2892  HB2 LYS B 200      52.410  36.280  40.370  1.00  0.00           H
ATOM   2893  CG  LYS B 200      50.280  36.550  39.740  1.00  0.00           C
ATOM   2894  HG1 LYS B 200      50.010  35.480  39.860  1.00  0.00           H
ATOM   2895  HG2 LYS B 200      50.610  36.780  38.700  1.00  0.00           H
ATOM   2896  CD  LYS B 200      48.970  37.370  40.130  1.00  0.00           C
ATOM   2897  HD1 LYS B 200      48.770  37.230  41.210  1.00  0.00           H
ATOM   2898  HD2 LYS B 200      49.040  38.450  39.900  1.00  0.00           H
ATOM   2899  CE  LYS B 200      47.720  36.730  39.490  1.00  0.00           C
ATOM   2900  HE1 LYS B 200      46.750  37.210  39.760  1.00  0.00           H
ATOM   2901  HE2 LYS B 200      47.700  35.660  39.780  1.00  0.00           H
ATOM   2902  NZ  LYS B 200      47.920  36.670  38.020  1.00  0.00           N
ATOM   2903  HZ1 LYS B 200      48.400  37.540  37.730  1.00  0.00           H
ATOM   2904  HZ2 LYS B 200      48.490  35.830  37.770  1.00  0.00           H
ATOM   2905  HZ3 LYS B 200      47.000  36.630  37.530  1.00  0.00           H
ATOM   2906  C   LYS B 200      52.120  38.860  39.780  1.00  0.00           C
ATOM   2907  O   LYS B 200      51.390  39.670  39.260  1.00  0.00           O
ATOM   2908  N   GLU B 201      53.290  38.540  39.150  1.00  0.00           N
ATOM   2909  HN  GLU B 201      53.900  37.830  39.490  1.00  0.00           H
ATOM   2910  CA  GLU B 201      53.870  39.280  38.040  1.00  0.00           C
ATOM   2911  HA  GLU B 201      54.020  40.310  38.290  1.00  0.00           H
ATOM   2912  CB  GLU B 201      55.200  38.800  37.660  1.00  0.00           C
ATOM   2913  HB1 GLU B 201      55.390  39.050  36.600  1.00  0.00           H
ATOM   2914  HB2 GLU B 201      55.100  37.690  37.680  1.00  0.00           H
ATOM   2915  CG  GLU B 201      56.340  39.210  38.640  1.00  0.00           C
ATOM   2916  HG1 GLU B 201      56.050  39.110  39.710  1.00  0.00           H
ATOM   2917  HG2 GLU B 201      56.460  40.310  38.510  1.00  0.00           H
ATOM   2918  CD  GLU B 201      57.650  38.590  38.230  1.00  0.00           C
ATOM   2919  OE1 GLU B 201      58.470  39.150  37.470  1.00  0.00           O
ATOM   2920  OE2 GLU B 201      57.970  37.490  38.760  1.00  0.00           O
ATOM   2921  C   GLU B 201      52.970  39.340  36.750  1.00  0.00           C
ATOM   2922  O   GLU B 201      52.320  38.390  36.290  1.00  0.00           O
ATOM   2923  N   GLN B 202      52.980  40.540  36.070  1.00  0.00           N
ATOM   2924  HN  GLN B 202      53.610  41.190  36.500  1.00  0.00           H
ATOM   2925  CA  GLN B 202      52.210  40.770  34.840  1.00  0.00           C
ATOM   2926  HA  GLN B 202      51.200  40.390  34.940  1.00  0.00           H
ATOM   2927  CB  GLN B 202      51.930  42.250  34.700  1.00  0.00           C
ATOM   2928  HB1 GLN B 202      51.230  42.390  33.840  1.00  0.00           H
ATOM   2929  HB2 GLN B 202      52.920  42.730  34.540  1.00  0.00           H
ATOM   2930  CG  GLN B 202      51.330  42.980  35.910  1.00  0.00           C
ATOM   2931  HG1 GLN B 202      51.150  44.010  35.560  1.00  0.00           H
ATOM   2932  HG2 GLN B 202      52.020  43.200  36.750  1.00  0.00           H
ATOM   2933  CD  GLN B 202      50.050  42.470  36.370  1.00  0.00           C
ATOM   2934  OE1 GLN B 202      48.940  42.940  36.020  1.00  0.00           O
ATOM   2935  NE2 GLN B 202      50.170  41.460  37.240  1.00  0.00           N
ATOM   2936 HE21 GLN B 202      49.380  41.340  37.840  1.00  0.00           H
ATOM   2937 HE22 GLN B 202      51.060  41.040  37.440  1.00  0.00           H
ATOM   2938  C   GLN B 202      52.660  40.020  33.600  1.00  0.00           C
ATOM   2939  O   GLN B 202      53.900  39.840  33.460  1.00  0.00           O
ATOM   2940  N   VAL B 203      51.720  39.440  32.820  1.00  0.00           N
ATOM   2941  HN  VAL B 203      50.760  39.700  32.900  1.00  0.00           H
ATOM   2942  CA  VAL B 203      52.000  38.680  31.580  1.00  0.00           C
ATOM   2943  HA  VAL B 203      52.960  38.200  31.690  1.00  0.00           H
ATOM   2944  CB  VAL B 203      50.950  37.600  31.470  1.00  0.00           C
ATOM   2945  HB  VAL B 203      49.910  37.960  31.280  1.00  0.00           H
ATOM   2946  CG1 VAL B 203      51.190  36.840  30.140  1.00  0.00           C
ATOM   2947 HG11 VAL B 203      50.530  35.950  30.070  1.00  0.00           H
ATOM   2948 HG12 VAL B 203      50.930  37.410  29.210  1.00  0.00           H
ATOM   2949 HG13 VAL B 203      52.230  36.460  30.020  1.00  0.00           H
ATOM   2950  CG2 VAL B 203      50.900  36.640  32.670  1.00  0.00           C
ATOM   2951 HG21 VAL B 203      50.630  37.270  33.540  1.00  0.00           H
ATOM   2952 HG22 VAL B 203      50.440  35.640  32.560  1.00  0.00           H
ATOM   2953 HG23 VAL B 203      51.970  36.380  32.850  1.00  0.00           H
ATOM   2954  C   VAL B 203      52.010  39.640  30.370  1.00  0.00           C
ATOM   2955  O   VAL B 203      51.010  40.170  29.920  1.00  0.00           O
ATOM   2956  N   THR B 204      53.110  39.770  29.750  1.00  0.00           N
ATOM   2957  HN  THR B 204      53.850  39.170  30.040  1.00  0.00           H
ATOM   2958  CA  THR B 204      53.270  40.430  28.490  1.00  0.00           C
ATOM   2959  HA  THR B 204      52.340  40.150  27.990  1.00  0.00           H
ATOM   2960  CB  THR B 204      53.490  41.880  28.590  1.00  0.00           C
ATOM   2961  HB  THR B 204      52.710  42.290  29.270  1.00  0.00           H
ATOM   2962  OG1 THR B 204      53.310  42.540  27.300  1.00  0.00           O
ATOM   2963  HG1 THR B 204      52.370  42.690  27.280  1.00  0.00           H
ATOM   2964  CG2 THR B 204      54.860  42.360  29.000  1.00  0.00           C
ATOM   2965 HG21 THR B 204      55.540  42.230  28.130  1.00  0.00           H
ATOM   2966 HG22 THR B 204      54.850  43.450  29.250  1.00  0.00           H
ATOM   2967 HG23 THR B 204      55.170  41.790  29.900  1.00  0.00           H
ATOM   2968  C   THR B 204      54.350  39.800  27.630  1.00  0.00           C
ATOM   2969  O   THR B 204      55.360  39.400  28.170  1.00  0.00           O
ATOM   2970  N   ASN B 205      54.190  39.680  26.290  1.00  0.00           N
ATOM   2971  HN  ASN B 205      53.380  39.940  25.770  1.00  0.00           H
ATOM   2972  CA  ASN B 205      55.240  39.140  25.430  1.00  0.00           C
ATOM   2973  HA  ASN B 205      54.700  38.940  24.520  1.00  0.00           H
ATOM   2974  CB  ASN B 205      56.300  40.250  25.000  1.00  0.00           C
ATOM   2975  HB1 ASN B 205      57.010  40.650  25.760  1.00  0.00           H
ATOM   2976  HB2 ASN B 205      55.590  41.080  24.760  1.00  0.00           H
ATOM   2977  CG  ASN B 205      57.180  39.900  23.810  1.00  0.00           C
ATOM   2978  OD1 ASN B 205      57.210  38.780  23.350  1.00  0.00           O
ATOM   2979  ND2 ASN B 205      58.080  40.870  23.410  1.00  0.00           N
ATOM   2980 HD21 ASN B 205      58.730  40.710  22.670  1.00  0.00           H
ATOM   2981 HD22 ASN B 205      57.790  41.810  23.550  1.00  0.00           H
ATOM   2982  C   ASN B 205      55.940  37.860  25.900  1.00  0.00           C
ATOM   2983  O   ASN B 205      57.150  37.860  26.060  1.00  0.00           O
ATOM   2984  N   VAL B 206      55.210  36.760  26.060  1.00  0.00           N
ATOM   2985  HN  VAL B 206      54.370  36.900  25.540  1.00  0.00           H
ATOM   2986  CA  VAL B 206      55.700  35.550  26.550  1.00  0.00           C
ATOM   2987  HA  VAL B 206      56.620  35.750  27.090  1.00  0.00           H
ATOM   2988  CB  VAL B 206      54.640  34.820  27.500  1.00  0.00           C
ATOM   2989  HB  VAL B 206      53.750  34.550  26.890  1.00  0.00           H
ATOM   2990  CG1 VAL B 206      55.260  33.450  27.920  1.00  0.00           C
ATOM   2991 HG11 VAL B 206      54.760  32.920  28.750  1.00  0.00           H
ATOM   2992 HG12 VAL B 206      55.190  32.740  27.070  1.00  0.00           H
ATOM   2993 HG13 VAL B 206      56.350  33.510  28.160  1.00  0.00           H
ATOM   2994  CG2 VAL B 206      54.360  35.780  28.690  1.00  0.00           C
ATOM   2995 HG21 VAL B 206      53.680  35.240  29.370  1.00  0.00           H
ATOM   2996 HG22 VAL B 206      55.340  35.990  29.170  1.00  0.00           H
ATOM   2997 HG23 VAL B 206      53.790  36.680  28.390  1.00  0.00           H
ATOM   2998  C   VAL B 206      56.160  34.600  25.460  1.00  0.00           C
ATOM   2999  O   VAL B 206      55.370  34.170  24.630  1.00  0.00           O
ATOM   3000  N   GLY B 207      57.490  34.220  25.500  1.00  0.00           N
ATOM   3001  HN  GLY B 207      58.070  34.580  26.230  1.00  0.00           H
ATOM   3002  CA  GLY B 207      58.200  33.550  24.410  1.00  0.00           C
ATOM   3003  HA1 GLY B 207      59.100  33.090  24.790  1.00  0.00           H
ATOM   3004  HA2 GLY B 207      57.460  32.880  23.990  1.00  0.00           H
ATOM   3005  C   GLY B 207      58.380  34.430  23.170  1.00  0.00           C
ATOM   3006  O   GLY B 207      58.320  33.910  22.080  1.00  0.00           O
ATOM   3007  N   GLY B 208      58.680  35.730  23.350  1.00  0.00           N
ATOM   3008  HN  GLY B 208      58.660  36.120  24.270  1.00  0.00           H
ATOM   3009  CA  GLY B 208      59.270  36.540  22.270  1.00  0.00           C
ATOM   3010  HA1 GLY B 208      58.680  36.500  21.370  1.00  0.00           H
ATOM   3011  HA2 GLY B 208      59.470  37.500  22.720  1.00  0.00           H
ATOM   3012  C   GLY B 208      60.700  36.140  21.860  1.00  0.00           C
ATOM   3013  O   GLY B 208      61.270  35.160  22.380  1.00  0.00           O
ATOM   3014  N   ALA B 209      61.280  36.870  20.870  1.00  0.00           N
ATOM   3015  HN  ALA B 209      60.800  37.660  20.490  1.00  0.00           H
ATOM   3016  CA  ALA B 209      62.480  36.500  20.230  1.00  0.00           C
ATOM   3017  HA  ALA B 209      62.510  35.420  20.190  1.00  0.00           H
ATOM   3018  CB  ALA B 209      62.520  37.020  18.810  1.00  0.00           C
ATOM   3019  HB1 ALA B 209      61.550  36.750  18.350  1.00  0.00           H
ATOM   3020  HB2 ALA B 209      62.690  38.120  18.860  1.00  0.00           H
ATOM   3021  HB3 ALA B 209      63.330  36.520  18.230  1.00  0.00           H
ATOM   3022  C   ALA B 209      63.760  36.920  20.990  1.00  0.00           C
ATOM   3023  O   ALA B 209      63.650  37.680  21.900  1.00  0.00           O
ATOM   3024  N   VAL B 210      64.880  36.310  20.670  1.00  0.00           N
ATOM   3025  HN  VAL B 210      64.990  35.620  19.970  1.00  0.00           H
ATOM   3026  CA  VAL B 210      66.140  36.620  21.360  1.00  0.00           C
ATOM   3027  HA  VAL B 210      65.980  36.840  22.410  1.00  0.00           H
ATOM   3028  CB  VAL B 210      67.180  35.410  21.440  1.00  0.00           C
ATOM   3029  HB  VAL B 210      67.580  35.260  20.420  1.00  0.00           H
ATOM   3030  CG1 VAL B 210      68.400  35.770  22.400  1.00  0.00           C
ATOM   3031 HG11 VAL B 210      67.980  35.920  23.420  1.00  0.00           H
ATOM   3032 HG12 VAL B 210      69.160  34.970  22.530  1.00  0.00           H
ATOM   3033 HG13 VAL B 210      68.960  36.680  22.080  1.00  0.00           H
ATOM   3034  CG2 VAL B 210      66.450  34.190  21.980  1.00  0.00           C
ATOM   3035 HG21 VAL B 210      67.130  33.320  21.910  1.00  0.00           H
ATOM   3036 HG22 VAL B 210      66.130  34.360  23.030  1.00  0.00           H
ATOM   3037 HG23 VAL B 210      65.590  33.890  21.350  1.00  0.00           H
ATOM   3038  C   VAL B 210      66.810  37.780  20.670  1.00  0.00           C
ATOM   3039  O   VAL B 210      66.910  37.880  19.420  1.00  0.00           O
ATOM   3040  N   VAL B 211      67.280  38.820  21.420  1.00  0.00           N
ATOM   3041  HN  VAL B 211      67.200  38.730  22.410  1.00  0.00           H
ATOM   3042  CA  VAL B 211      68.160  39.840  20.860  1.00  0.00           C
ATOM   3043  HA  VAL B 211      68.600  39.550  19.920  1.00  0.00           H
ATOM   3044  CB  VAL B 211      67.480  41.250  20.700  1.00  0.00           C
ATOM   3045  HB  VAL B 211      68.180  42.020  20.300  1.00  0.00           H
ATOM   3046  CG1 VAL B 211      66.460  41.210  19.550  1.00  0.00           C
ATOM   3047 HG11 VAL B 211      66.920  40.810  18.620  1.00  0.00           H
ATOM   3048 HG12 VAL B 211      65.700  40.430  19.800  1.00  0.00           H
ATOM   3049 HG13 VAL B 211      66.000  42.190  19.320  1.00  0.00           H
ATOM   3050  CG2 VAL B 211      66.810  41.780  22.000  1.00  0.00           C
ATOM   3051 HG21 VAL B 211      67.560  42.060  22.760  1.00  0.00           H
ATOM   3052 HG22 VAL B 211      66.320  42.750  21.760  1.00  0.00           H
ATOM   3053 HG23 VAL B 211      66.060  41.030  22.340  1.00  0.00           H
ATOM   3054  C   VAL B 211      69.260  40.110  21.910  1.00  0.00           C
ATOM   3055  O   VAL B 211      69.180  39.600  23.000  1.00  0.00           O
ATOM   3056  N   THR B 212      70.390  40.650  21.390  1.00  0.00           N
ATOM   3057  HN  THR B 212      70.450  41.050  20.480  1.00  0.00           H
ATOM   3058  CA  THR B 212      71.550  40.970  22.200  1.00  0.00           C
ATOM   3059  HA  THR B 212      71.800  40.040  22.690  1.00  0.00           H
ATOM   3060  CB  THR B 212      72.670  41.470  21.390  1.00  0.00           C
ATOM   3061  HB  THR B 212      73.520  41.890  21.980  1.00  0.00           H
ATOM   3062  OG1 THR B 212      72.290  42.590  20.590  1.00  0.00           O
ATOM   3063  HG1 THR B 212      71.910  43.220  21.210  1.00  0.00           H
ATOM   3064  CG2 THR B 212      73.260  40.330  20.550  1.00  0.00           C
ATOM   3065 HG21 THR B 212      72.650  40.190  19.640  1.00  0.00           H
ATOM   3066 HG22 THR B 212      74.330  40.620  20.420  1.00  0.00           H
ATOM   3067 HG23 THR B 212      73.180  39.410  21.170  1.00  0.00           H
ATOM   3068  C   THR B 212      71.240  41.980  23.330  1.00  0.00           C
ATOM   3069  O   THR B 212      70.700  43.070  22.990  1.00  0.00           O
ATOM   3070  N   GLY B 213      71.570  41.710  24.640  1.00  0.00           N
ATOM   3071  HN  GLY B 213      72.140  40.900  24.800  1.00  0.00           H
ATOM   3072  CA  GLY B 213      71.460  42.630  25.730  1.00  0.00           C
ATOM   3073  HA1 GLY B 213      71.750  41.990  26.540  1.00  0.00           H
ATOM   3074  HA2 GLY B 213      72.020  43.550  25.580  1.00  0.00           H
ATOM   3075  C   GLY B 213      70.010  42.880  26.090  1.00  0.00           C
ATOM   3076  O   GLY B 213      69.050  42.530  25.420  1.00  0.00           O
ATOM   3077  N   VAL B 214      69.800  43.600  27.170  1.00  0.00           N
ATOM   3078  HN  VAL B 214      70.550  43.690  27.830  1.00  0.00           H
ATOM   3079  CA  VAL B 214      68.450  43.730  27.730  1.00  0.00           C
ATOM   3080  HA  VAL B 214      67.920  42.860  27.370  1.00  0.00           H
ATOM   3081  CB  VAL B 214      68.410  43.710  29.280  1.00  0.00           C
ATOM   3082  HB  VAL B 214      67.390  43.720  29.710  1.00  0.00           H
ATOM   3083  CG1 VAL B 214      68.770  42.310  29.690  1.00  0.00           C
ATOM   3084 HG11 VAL B 214      68.840  42.190  30.800  1.00  0.00           H
ATOM   3085 HG12 VAL B 214      68.030  41.570  29.330  1.00  0.00           H
ATOM   3086 HG13 VAL B 214      69.740  42.070  29.210  1.00  0.00           H
ATOM   3087  CG2 VAL B 214      69.200  44.850  30.010  1.00  0.00           C
ATOM   3088 HG21 VAL B 214      70.260  44.820  29.670  1.00  0.00           H
ATOM   3089 HG22 VAL B 214      68.790  45.840  29.710  1.00  0.00           H
ATOM   3090 HG23 VAL B 214      69.150  44.700  31.100  1.00  0.00           H
ATOM   3091  C   VAL B 214      67.860  45.020  27.290  1.00  0.00           C
ATOM   3092  O   VAL B 214      66.660  45.360  27.370  1.00  0.00           O
ATOM   3093  N   THR B 215      68.670  45.850  26.570  1.00  0.00           N
ATOM   3094  HN  THR B 215      69.640  45.630  26.460  1.00  0.00           H
ATOM   3095  CA  THR B 215      68.420  47.210  26.170  1.00  0.00           C
ATOM   3096  HA  THR B 215      67.700  47.690  26.820  1.00  0.00           H
ATOM   3097  CB  THR B 215      69.590  48.130  26.150  1.00  0.00           C
ATOM   3098  HB  THR B 215      69.610  48.890  25.340  1.00  0.00           H
ATOM   3099  OG1 THR B 215      70.790  47.440  25.970  1.00  0.00           O
ATOM   3100  HG1 THR B 215      70.690  46.900  25.180  1.00  0.00           H
ATOM   3101  CG2 THR B 215      69.660  48.940  27.420  1.00  0.00           C
ATOM   3102 HG21 THR B 215      70.530  49.630  27.420  1.00  0.00           H
ATOM   3103 HG22 THR B 215      68.770  49.600  27.460  1.00  0.00           H
ATOM   3104 HG23 THR B 215      69.650  48.270  28.300  1.00  0.00           H
ATOM   3105  C   THR B 215      67.620  47.320  24.870  1.00  0.00           C
ATOM   3106  O   THR B 215      67.000  48.260  24.520  1.00  0.00           O
ATOM   3107  N   ALA B 216      67.520  46.140  24.220  1.00  0.00           N
ATOM   3108  HN  ALA B 216      67.970  45.300  24.520  1.00  0.00           H
ATOM   3109  CA  ALA B 216      66.900  46.020  22.880  1.00  0.00           C
ATOM   3110  HA  ALA B 216      66.710  46.920  22.330  1.00  0.00           H
ATOM   3111  CB  ALA B 216      67.960  45.260  21.950  1.00  0.00           C
ATOM   3112  HB1 ALA B 216      68.390  44.430  22.540  1.00  0.00           H
ATOM   3113  HB2 ALA B 216      67.480  44.990  20.980  1.00  0.00           H
ATOM   3114  HB3 ALA B 216      68.680  46.080  21.740  1.00  0.00           H
ATOM   3115  C   ALA B 216      65.580  45.220  23.020  1.00  0.00           C
ATOM   3116  O   ALA B 216      64.790  45.150  22.080  1.00  0.00           O
ATOM   3117  N   VAL B 217      65.290  44.700  24.240  1.00  0.00           N
ATOM   3118  HN  VAL B 217      66.000  44.840  24.930  1.00  0.00           H
ATOM   3119  CA  VAL B 217      64.130  44.050  24.730  1.00  0.00           C
ATOM   3120  HA  VAL B 217      63.900  43.280  24.000  1.00  0.00           H
ATOM   3121  CB  VAL B 217      64.260  43.550  26.190  1.00  0.00           C
ATOM   3122  HB  VAL B 217      64.590  44.430  26.780  1.00  0.00           H
ATOM   3123  CG1 VAL B 217      62.990  43.010  26.880  1.00  0.00           C
ATOM   3124 HG11 VAL B 217      63.200  42.920  27.970  1.00  0.00           H
ATOM   3125 HG12 VAL B 217      62.100  43.680  26.880  1.00  0.00           H
ATOM   3126 HG13 VAL B 217      62.620  42.050  26.460  1.00  0.00           H
ATOM   3127  CG2 VAL B 217      65.380  42.460  26.310  1.00  0.00           C
ATOM   3128 HG21 VAL B 217      65.420  42.140  27.370  1.00  0.00           H
ATOM   3129 HG22 VAL B 217      65.050  41.640  25.650  1.00  0.00           H
ATOM   3130 HG23 VAL B 217      66.400  42.760  25.980  1.00  0.00           H
ATOM   3131  C   VAL B 217      62.880  44.800  24.580  1.00  0.00           C
ATOM   3132  O   VAL B 217      61.860  44.340  24.030  1.00  0.00           O
ATOM   3133  N   ALA B 218      62.880  46.030  25.120  1.00  0.00           N
ATOM   3134  HN  ALA B 218      63.720  46.380  25.530  1.00  0.00           H
ATOM   3135  CA  ALA B 218      61.850  47.060  25.000  1.00  0.00           C
ATOM   3136  HA  ALA B 218      62.220  48.020  25.350  1.00  0.00           H
ATOM   3137  CB  ALA B 218      61.180  47.180  23.600  1.00  0.00           C
ATOM   3138  HB1 ALA B 218      60.550  46.280  23.420  1.00  0.00           H
ATOM   3139  HB2 ALA B 218      60.420  47.990  23.620  1.00  0.00           H
ATOM   3140  HB3 ALA B 218      61.930  47.300  22.790  1.00  0.00           H
ATOM   3141  C   ALA B 218      60.800  46.950  26.130  1.00  0.00           C
ATOM   3142  O   ALA B 218      59.670  47.460  26.060  1.00  0.00           O
ATOM   3143  N   GLN B 219      61.270  46.350  27.250  1.00  0.00           N
ATOM   3144  HN  GLN B 219      62.180  45.960  27.160  1.00  0.00           H
ATOM   3145  CA  GLN B 219      60.580  46.420  28.500  1.00  0.00           C
ATOM   3146  HA  GLN B 219      59.800  47.160  28.440  1.00  0.00           H
ATOM   3147  CB  GLN B 219      60.240  44.970  28.900  1.00  0.00           C
ATOM   3148  HB1 GLN B 219      59.910  44.890  29.960  1.00  0.00           H
ATOM   3149  HB2 GLN B 219      61.160  44.340  28.850  1.00  0.00           H
ATOM   3150  CG  GLN B 219      59.130  44.160  28.030  1.00  0.00           C
ATOM   3151  HG1 GLN B 219      59.560  44.160  27.010  1.00  0.00           H
ATOM   3152  HG2 GLN B 219      58.180  44.710  27.870  1.00  0.00           H
ATOM   3153  CD  GLN B 219      58.900  42.740  28.510  1.00  0.00           C
ATOM   3154  OE1 GLN B 219      58.730  42.510  29.730  1.00  0.00           O
ATOM   3155  NE2 GLN B 219      58.860  41.750  27.550  1.00  0.00           N
ATOM   3156 HE21 GLN B 219      59.170  41.840  26.610  1.00  0.00           H
ATOM   3157 HE22 GLN B 219      58.370  40.920  27.830  1.00  0.00           H
ATOM   3158  C   GLN B 219      61.490  46.950  29.600  1.00  0.00           C
ATOM   3159  O   GLN B 219      62.590  46.400  29.890  1.00  0.00           O
ATOM   3160  N   LYS B 220      61.070  48.040  30.270  1.00  0.00           N
ATOM   3161  HN  LYS B 220      60.170  48.430  30.090  1.00  0.00           H
ATOM   3162  CA  LYS B 220      61.810  48.640  31.370  1.00  0.00           C
ATOM   3163  HA  LYS B 220      62.770  48.850  30.930  1.00  0.00           H
ATOM   3164  CB  LYS B 220      61.090  49.970  31.820  1.00  0.00           C
ATOM   3165  HB1 LYS B 220      61.790  50.390  32.570  1.00  0.00           H
ATOM   3166  HB2 LYS B 220      60.110  49.870  32.330  1.00  0.00           H
ATOM   3167  CG  LYS B 220      60.970  51.050  30.810  1.00  0.00           C
ATOM   3168  HG1 LYS B 220      60.480  51.940  31.280  1.00  0.00           H
ATOM   3169  HG2 LYS B 220      60.330  50.820  29.930  1.00  0.00           H
ATOM   3170  CD  LYS B 220      62.300  51.510  30.140  1.00  0.00           C
ATOM   3171  HD1 LYS B 220      62.740  50.700  29.520  1.00  0.00           H
ATOM   3172  HD2 LYS B 220      62.130  52.360  29.450  1.00  0.00           H
ATOM   3173  CE  LYS B 220      63.250  52.240  31.110  1.00  0.00           C
ATOM   3174  HE1 LYS B 220      63.640  51.600  31.940  1.00  0.00           H
ATOM   3175  HE2 LYS B 220      62.790  53.170  31.490  1.00  0.00           H
ATOM   3176  NZ  LYS B 220      64.410  52.710  30.410  1.00  0.00           N
ATOM   3177  HZ1 LYS B 220      64.160  53.190  29.520  1.00  0.00           H
ATOM   3178  HZ2 LYS B 220      64.860  53.460  30.960  1.00  0.00           H
ATOM   3179  HZ3 LYS B 220      65.160  52.040  30.130  1.00  0.00           H
ATOM   3180  C   LYS B 220      62.050  47.760  32.500  1.00  0.00           C
ATOM   3181  O   LYS B 220      63.070  47.840  33.130  1.00  0.00           O
ATOM   3182  N   THR B 221      61.160  46.910  32.940  1.00  0.00           N
ATOM   3183  HN  THR B 221      60.270  46.880  32.490  1.00  0.00           H
ATOM   3184  CA  THR B 221      61.300  46.060  34.090  1.00  0.00           C
ATOM   3185  HA  THR B 221      61.540  46.620  34.990  1.00  0.00           H
ATOM   3186  CB  THR B 221      60.010  45.240  34.450  1.00  0.00           C
ATOM   3187  HB  THR B 221      60.210  44.430  35.180  1.00  0.00           H
ATOM   3188  OG1 THR B 221      59.450  44.780  33.240  1.00  0.00           O
ATOM   3189  HG1 THR B 221      58.510  44.630  33.400  1.00  0.00           H
ATOM   3190  CG2 THR B 221      59.050  46.250  35.190  1.00  0.00           C
ATOM   3191 HG21 THR B 221      59.410  46.380  36.230  1.00  0.00           H
ATOM   3192 HG22 THR B 221      58.980  47.220  34.660  1.00  0.00           H
ATOM   3193 HG23 THR B 221      58.020  45.960  35.500  1.00  0.00           H
ATOM   3194  C   THR B 221      62.440  45.130  33.900  1.00  0.00           C
ATOM   3195  O   THR B 221      63.240  44.860  34.830  1.00  0.00           O
ATOM   3196  N   VAL B 222      62.590  44.530  32.740  1.00  0.00           N
ATOM   3197  HN  VAL B 222      62.000  44.880  32.020  1.00  0.00           H
ATOM   3198  CA  VAL B 222      63.620  43.620  32.370  1.00  0.00           C
ATOM   3199  HA  VAL B 222      63.740  42.890  33.160  1.00  0.00           H
ATOM   3200  CB  VAL B 222      63.110  42.910  31.090  1.00  0.00           C
ATOM   3201  HB  VAL B 222      62.930  43.610  30.240  1.00  0.00           H
ATOM   3202  CG1 VAL B 222      64.120  41.770  30.710  1.00  0.00           C
ATOM   3203 HG11 VAL B 222      64.290  41.100  31.580  1.00  0.00           H
ATOM   3204 HG12 VAL B 222      63.720  41.240  29.810  1.00  0.00           H
ATOM   3205 HG13 VAL B 222      65.140  42.130  30.480  1.00  0.00           H
ATOM   3206  CG2 VAL B 222      61.710  42.220  31.290  1.00  0.00           C
ATOM   3207 HG21 VAL B 222      61.910  41.500  32.110  1.00  0.00           H
ATOM   3208 HG22 VAL B 222      60.880  42.910  31.560  1.00  0.00           H
ATOM   3209 HG23 VAL B 222      61.370  41.730  30.340  1.00  0.00           H
ATOM   3210  C   VAL B 222      64.950  44.310  32.220  1.00  0.00           C
ATOM   3211  O   VAL B 222      66.010  43.770  32.540  1.00  0.00           O
ATOM   3212  N   GLU B 223      64.930  45.540  31.780  1.00  0.00           N
ATOM   3213  HN  GLU B 223      64.080  46.010  31.610  1.00  0.00           H
ATOM   3214  CA  GLU B 223      66.060  46.470  31.600  1.00  0.00           C
ATOM   3215  HA  GLU B 223      66.730  45.870  31.000  1.00  0.00           H
ATOM   3216  CB  GLU B 223      65.620  47.870  30.880  1.00  0.00           C
ATOM   3217  HB1 GLU B 223      65.120  48.440  31.700  1.00  0.00           H
ATOM   3218  HB2 GLU B 223      64.940  47.460  30.100  1.00  0.00           H
ATOM   3219  CG  GLU B 223      66.760  48.730  30.220  1.00  0.00           C
ATOM   3220  HG1 GLU B 223      67.520  48.160  29.630  1.00  0.00           H
ATOM   3221  HG2 GLU B 223      67.260  49.250  31.070  1.00  0.00           H
ATOM   3222  CD  GLU B 223      66.210  49.810  29.230  1.00  0.00           C
ATOM   3223  OE1 GLU B 223      65.650  49.390  28.200  1.00  0.00           O
ATOM   3224  OE2 GLU B 223      66.340  51.000  29.450  1.00  0.00           O
ATOM   3225  C   GLU B 223      66.660  46.670  33.010  1.00  0.00           C
ATOM   3226  O   GLU B 223      67.840  46.610  33.110  1.00  0.00           O
ATOM   3227  N   GLY B 224      65.850  46.820  34.020  1.00  0.00           N
ATOM   3228  HN  GLY B 224      64.880  46.850  33.820  1.00  0.00           H
ATOM   3229  CA  GLY B 224      66.330  46.940  35.400  1.00  0.00           C
ATOM   3230  HA1 GLY B 224      67.240  47.520  35.370  1.00  0.00           H
ATOM   3231  HA2 GLY B 224      65.620  47.500  35.980  1.00  0.00           H
ATOM   3232  C   GLY B 224      66.710  45.670  36.050  1.00  0.00           C
ATOM   3233  O   GLY B 224      67.370  45.740  37.140  1.00  0.00           O
ATOM   3234  N   ALA B 225      66.250  44.540  35.490  1.00  0.00           N
ATOM   3235  HN  ALA B 225      65.680  44.440  34.670  1.00  0.00           H
ATOM   3236  CA  ALA B 225      66.660  43.220  35.980  1.00  0.00           C
ATOM   3237  HA  ALA B 225      66.480  43.150  37.040  1.00  0.00           H
ATOM   3238  CB  ALA B 225      65.800  42.030  35.380  1.00  0.00           C
ATOM   3239  HB1 ALA B 225      64.730  42.280  35.510  1.00  0.00           H
ATOM   3240  HB2 ALA B 225      66.030  41.800  34.320  1.00  0.00           H
ATOM   3241  HB3 ALA B 225      66.060  41.140  36.000  1.00  0.00           H
ATOM   3242  C   ALA B 225      68.100  42.800  35.740  1.00  0.00           C
ATOM   3243  O   ALA B 225      68.750  42.170  36.550  1.00  0.00           O
ATOM   3244  N   GLY B 226      68.620  43.180  34.490  1.00  0.00           N
ATOM   3245  HN  GLY B 226      68.100  43.720  33.840  1.00  0.00           H
ATOM   3246  CA  GLY B 226      69.900  42.750  33.980  1.00  0.00           C
ATOM   3247  HA1 GLY B 226      70.060  43.290  33.060  1.00  0.00           H
ATOM   3248  HA2 GLY B 226      70.650  42.890  34.740  1.00  0.00           H
ATOM   3249  C   GLY B 226      69.920  41.260  33.590  1.00  0.00           C
ATOM   3250  O   GLY B 226      70.980  40.660  33.700  1.00  0.00           O
ATOM   3251  N   SER B 227      68.830  40.590  33.110  1.00  0.00           N
ATOM   3252  HN  SER B 227      67.960  41.050  32.980  1.00  0.00           H
ATOM   3253  CA  SER B 227      68.800  39.130  32.990  1.00  0.00           C
ATOM   3254  HA  SER B 227      69.480  38.830  32.210  1.00  0.00           H
ATOM   3255  CB  SER B 227      69.260  38.200  34.240  1.00  0.00           C
ATOM   3256  HB1 SER B 227      68.620  38.440  35.120  1.00  0.00           H
ATOM   3257  HB2 SER B 227      70.220  38.610  34.630  1.00  0.00           H
ATOM   3258  OG  SER B 227      69.190  36.790  33.940  1.00  0.00           O
ATOM   3259  HG1 SER B 227      69.940  36.630  33.360  1.00  0.00           H
ATOM   3260  C   SER B 227      67.410  38.760  32.560  1.00  0.00           C
ATOM   3261  O   SER B 227      66.440  39.080  33.300  1.00  0.00           O
ATOM   3262  N   ILE B 228      67.280  38.030  31.500  1.00  0.00           N
ATOM   3263  HN  ILE B 228      68.040  37.960  30.860  1.00  0.00           H
ATOM   3264  CA  ILE B 228      66.080  37.360  31.140  1.00  0.00           C
ATOM   3265  HA  ILE B 228      65.310  38.110  31.000  1.00  0.00           H
ATOM   3266  CB  ILE B 228      66.200  36.720  29.750  1.00  0.00           C
ATOM   3267  HB  ILE B 228      66.960  35.910  29.800  1.00  0.00           H
ATOM   3268  CG2 ILE B 228      64.970  35.970  29.310  1.00  0.00           C
ATOM   3269 HG21 ILE B 228      64.050  36.590  29.300  1.00  0.00           H
ATOM   3270 HG22 ILE B 228      65.060  35.580  28.270  1.00  0.00           H
ATOM   3271 HG23 ILE B 228      64.700  35.110  29.940  1.00  0.00           H
ATOM   3272  CG1 ILE B 228      66.670  37.650  28.630  1.00  0.00           C
ATOM   3273 HG11 ILE B 228      66.550  37.000  27.730  1.00  0.00           H
ATOM   3274 HG12 ILE B 228      67.760  37.870  28.600  1.00  0.00           H
ATOM   3275  CD  ILE B 228      65.790  38.850  28.460  1.00  0.00           C
ATOM   3276  HD1 ILE B 228      64.690  38.680  28.450  1.00  0.00           H
ATOM   3277  HD2 ILE B 228      65.840  39.480  29.370  1.00  0.00           H
ATOM   3278  HD3 ILE B 228      66.000  39.430  27.540  1.00  0.00           H
ATOM   3279  C   ILE B 228      65.590  36.300  32.140  1.00  0.00           C
ATOM   3280  O   ILE B 228      64.430  36.220  32.430  1.00  0.00           O
ATOM   3281  N   ALA B 229      66.580  35.560  32.670  1.00  0.00           N
ATOM   3282  HN  ALA B 229      67.530  35.600  32.360  1.00  0.00           H
ATOM   3283  CA  ALA B 229      66.400  34.500  33.610  1.00  0.00           C
ATOM   3284  HA  ALA B 229      65.840  33.770  33.050  1.00  0.00           H
ATOM   3285  CB  ALA B 229      67.630  33.620  33.980  1.00  0.00           C
ATOM   3286  HB1 ALA B 229      67.280  32.790  34.640  1.00  0.00           H
ATOM   3287  HB2 ALA B 229      68.060  33.190  33.050  1.00  0.00           H
ATOM   3288  HB3 ALA B 229      68.380  34.210  34.530  1.00  0.00           H
ATOM   3289  C   ALA B 229      65.730  34.900  34.900  1.00  0.00           C
ATOM   3290  O   ALA B 229      64.720  34.320  35.320  1.00  0.00           O
ATOM   3291  N   ALA B 230      66.120  36.070  35.540  1.00  0.00           N
ATOM   3292  HN  ALA B 230      66.930  36.500  35.140  1.00  0.00           H
ATOM   3293  CA  ALA B 230      65.550  36.720  36.730  1.00  0.00           C
ATOM   3294  HA  ALA B 230      65.550  35.990  37.530  1.00  0.00           H
ATOM   3295  CB  ALA B 230      66.410  37.860  37.170  1.00  0.00           C
ATOM   3296  HB1 ALA B 230      67.440  37.530  37.430  1.00  0.00           H
ATOM   3297  HB2 ALA B 230      66.700  38.640  36.430  1.00  0.00           H
ATOM   3298  HB3 ALA B 230      65.930  38.310  38.060  1.00  0.00           H
ATOM   3299  C   ALA B 230      64.130  37.070  36.460  1.00  0.00           C
ATOM   3300  O   ALA B 230      63.380  37.350  37.410  1.00  0.00           O
ATOM   3301  N   ALA B 231      63.740  37.140  35.120  1.00  0.00           N
ATOM   3302  HN  ALA B 231      64.360  36.990  34.350  1.00  0.00           H
ATOM   3303  CA  ALA B 231      62.450  37.640  34.730  1.00  0.00           C
ATOM   3304  HA  ALA B 231      61.890  37.930  35.600  1.00  0.00           H
ATOM   3305  CB  ALA B 231      62.680  38.890  33.810  1.00  0.00           C
ATOM   3306  HB1 ALA B 231      63.260  39.660  34.360  1.00  0.00           H
ATOM   3307  HB2 ALA B 231      63.280  38.700  32.900  1.00  0.00           H
ATOM   3308  HB3 ALA B 231      61.680  39.300  33.550  1.00  0.00           H
ATOM   3309  C   ALA B 231      61.730  36.520  33.990  1.00  0.00           C
ATOM   3310  O   ALA B 231      60.660  36.720  33.380  1.00  0.00           O
ATOM   3311  N   THR B 232      62.310  35.250  34.090  1.00  0.00           N
ATOM   3312  HN  THR B 232      63.140  35.150  34.640  1.00  0.00           H
ATOM   3313  CA  THR B 232      61.670  34.040  33.560  1.00  0.00           C
ATOM   3314  HA  THR B 232      60.710  34.350  33.160  1.00  0.00           H
ATOM   3315  CB  THR B 232      62.380  33.420  32.340  1.00  0.00           C
ATOM   3316  HB  THR B 232      63.360  32.990  32.650  1.00  0.00           H
ATOM   3317  OG1 THR B 232      62.580  34.360  31.350  1.00  0.00           O
ATOM   3318  HG1 THR B 232      63.140  35.030  31.760  1.00  0.00           H
ATOM   3319  CG2 THR B 232      61.800  32.130  31.720  1.00  0.00           C
ATOM   3320 HG21 THR B 232      62.450  31.870  30.870  1.00  0.00           H
ATOM   3321 HG22 THR B 232      61.840  31.260  32.410  1.00  0.00           H
ATOM   3322 HG23 THR B 232      60.750  32.350  31.440  1.00  0.00           H
ATOM   3323  C   THR B 232      61.260  32.910  34.580  1.00  0.00           C
ATOM   3324  O   THR B 232      62.120  32.190  35.090  1.00  0.00           O
ATOM   3325  N   GLY B 233      59.970  32.750  34.820  1.00  0.00           N
ATOM   3326  HN  GLY B 233      59.330  33.420  34.450  1.00  0.00           H
ATOM   3327  CA  GLY B 233      59.230  31.800  35.660  1.00  0.00           C
ATOM   3328  HA1 GLY B 233      59.110  32.310  36.600  1.00  0.00           H
ATOM   3329  HA2 GLY B 233      58.340  31.710  35.060  1.00  0.00           H
ATOM   3330  C   GLY B 233      59.770  30.380  35.770  1.00  0.00           C
ATOM   3331  O   GLY B 233      60.480  30.030  34.830  1.00  0.00           O
ATOM   3332  N   PHE B 234      59.360  29.570  36.800  1.00  0.00           N
ATOM   3333  HN  PHE B 234      58.770  29.840  37.560  1.00  0.00           H
ATOM   3334  CA  PHE B 234      60.210  28.420  37.150  1.00  0.00           C
ATOM   3335  HA  PHE B 234      61.230  28.770  37.190  1.00  0.00           H
ATOM   3336  CB  PHE B 234      59.950  27.810  38.530  1.00  0.00           C
ATOM   3337  HB1 PHE B 234      60.810  27.190  38.840  1.00  0.00           H
ATOM   3338  HB2 PHE B 234      59.080  27.120  38.520  1.00  0.00           H
ATOM   3339  CG  PHE B 234      59.810  28.820  39.590  1.00  0.00           C
ATOM   3340  CD1 PHE B 234      60.830  29.810  39.710  1.00  0.00           C
ATOM   3341  HD1 PHE B 234      61.590  29.980  38.970  1.00  0.00           H
ATOM   3342  CE1 PHE B 234      60.690  30.620  40.790  1.00  0.00           C
ATOM   3343  HE1 PHE B 234      61.480  31.300  41.070  1.00  0.00           H
ATOM   3344  CZ  PHE B 234      59.710  30.500  41.700  1.00  0.00           C
ATOM   3345  HZ  PHE B 234      59.500  31.160  42.530  1.00  0.00           H
ATOM   3346  CD2 PHE B 234      58.850  28.640  40.590  1.00  0.00           C
ATOM   3347  HD2 PHE B 234      58.250  27.750  40.660  1.00  0.00           H
ATOM   3348  CE2 PHE B 234      58.740  29.550  41.600  1.00  0.00           C
ATOM   3349  HE2 PHE B 234      58.010  29.350  42.370  1.00  0.00           H
ATOM   3350  C   PHE B 234      60.340  27.270  36.100  1.00  0.00           C
ATOM   3351  O   PHE B 234      61.450  26.790  35.810  1.00  0.00           O
ATOM   3352  N   VAL B 235      59.230  26.830  35.550  1.00  0.00           N
ATOM   3353  HN  VAL B 235      58.330  27.110  35.890  1.00  0.00           H
ATOM   3354  CA  VAL B 235      59.160  25.750  34.610  1.00  0.00           C
ATOM   3355  HA  VAL B 235      60.110  25.230  34.550  1.00  0.00           H
ATOM   3356  CB  VAL B 235      58.040  24.740  34.910  1.00  0.00           C
ATOM   3357  HB  VAL B 235      57.800  24.140  34.000  1.00  0.00           H
ATOM   3358  CG1 VAL B 235      58.430  23.820  36.090  1.00  0.00           C
ATOM   3359 HG11 VAL B 235      58.870  24.470  36.880  1.00  0.00           H
ATOM   3360 HG12 VAL B 235      57.480  23.410  36.480  1.00  0.00           H
ATOM   3361 HG13 VAL B 235      59.090  22.960  35.810  1.00  0.00           H
ATOM   3362  CG2 VAL B 235      56.760  25.470  35.240  1.00  0.00           C
ATOM   3363 HG21 VAL B 235      56.350  26.140  34.450  1.00  0.00           H
ATOM   3364 HG22 VAL B 235      55.960  24.710  35.400  1.00  0.00           H
ATOM   3365 HG23 VAL B 235      56.710  26.160  36.110  1.00  0.00           H
ATOM   3366  C   VAL B 235      58.910  26.310  33.220  1.00  0.00           C
ATOM   3367  O   VAL B 235      58.980  25.590  32.230  1.00  0.00           O
ATOM   3368  N   LYS B 236      58.660  27.570  33.030  1.00  0.00           N
ATOM   3369  HN  LYS B 236      58.560  28.170  33.820  1.00  0.00           H
ATOM   3370  CA  LYS B 236      58.530  28.270  31.770  1.00  0.00           C
ATOM   3371  HA  LYS B 236      57.750  27.800  31.190  1.00  0.00           H
ATOM   3372  CB  LYS B 236      58.030  29.740  31.960  1.00  0.00           C
ATOM   3373  HB1 LYS B 236      58.060  30.290  30.990  1.00  0.00           H
ATOM   3374  HB2 LYS B 236      58.570  30.280  32.770  1.00  0.00           H
ATOM   3375  CG  LYS B 236      56.590  29.840  32.440  1.00  0.00           C
ATOM   3376  HG1 LYS B 236      56.470  30.890  32.780  1.00  0.00           H
ATOM   3377  HG2 LYS B 236      56.350  29.260  33.350  1.00  0.00           H
ATOM   3378  CD  LYS B 236      55.560  29.510  31.350  1.00  0.00           C
ATOM   3379  HD1 LYS B 236      55.800  30.050  30.410  1.00  0.00           H
ATOM   3380  HD2 LYS B 236      55.760  28.420  31.230  1.00  0.00           H
ATOM   3381  CE  LYS B 236      54.170  29.750  31.880  1.00  0.00           C
ATOM   3382  HE1 LYS B 236      54.010  30.840  32.040  1.00  0.00           H
ATOM   3383  HE2 LYS B 236      54.000  29.230  32.850  1.00  0.00           H
ATOM   3384  NZ  LYS B 236      53.110  29.250  30.900  1.00  0.00           N
ATOM   3385  HZ1 LYS B 236      52.150  29.590  31.090  1.00  0.00           H
ATOM   3386  HZ2 LYS B 236      53.430  29.690  30.010  1.00  0.00           H
ATOM   3387  HZ3 LYS B 236      53.210  28.220  30.770  1.00  0.00           H
ATOM   3388  C   LYS B 236      59.750  28.170  30.870  1.00  0.00           C
ATOM   3389  O   LYS B 236      60.830  28.710  31.150  1.00  0.00           O
ATOM   3390  N   LYS B 237      59.610  27.460  29.770  1.00  0.00           N
ATOM   3391  HN  LYS B 237      58.720  27.050  29.540  1.00  0.00           H
ATOM   3392  CA  LYS B 237      60.570  27.410  28.720  1.00  0.00           C
ATOM   3393  HA  LYS B 237      61.620  27.480  28.990  1.00  0.00           H
ATOM   3394  CB  LYS B 237      60.750  26.020  28.090  1.00  0.00           C
ATOM   3395  HB1 LYS B 237      61.610  26.080  27.380  1.00  0.00           H
ATOM   3396  HB2 LYS B 237      59.860  25.580  27.600  1.00  0.00           H
ATOM   3397  CG  LYS B 237      61.310  24.980  29.090  1.00  0.00           C
ATOM   3398  HG1 LYS B 237      61.140  23.960  28.690  1.00  0.00           H
ATOM   3399  HG2 LYS B 237      60.700  24.900  30.010  1.00  0.00           H
ATOM   3400  CD  LYS B 237      62.750  25.160  29.610  1.00  0.00           C
ATOM   3401  HD1 LYS B 237      62.780  26.150  30.110  1.00  0.00           H
ATOM   3402  HD2 LYS B 237      62.990  24.360  30.330  1.00  0.00           H
ATOM   3403  CE  LYS B 237      63.940  25.040  28.590  1.00  0.00           C
ATOM   3404  HE1 LYS B 237      63.770  25.740  27.750  1.00  0.00           H
ATOM   3405  HE2 LYS B 237      64.040  24.050  28.090  1.00  0.00           H
ATOM   3406  NZ  LYS B 237      65.190  25.250  29.350  1.00  0.00           N
ATOM   3407  HZ1 LYS B 237      65.820  25.650  28.620  1.00  0.00           H
ATOM   3408  HZ2 LYS B 237      65.100  25.890  30.160  1.00  0.00           H
ATOM   3409  HZ3 LYS B 237      65.430  24.300  29.710  1.00  0.00           H
ATOM   3410  C   LYS B 237      60.370  28.450  27.630  1.00  0.00           C
ATOM   3411  O   LYS B 237      61.150  28.470  26.670  1.00  0.00           O
ATOM   3412  N   ASP B 238      59.310  29.270  27.800  1.00  0.00           N
ATOM   3413  HN  ASP B 238      58.650  29.060  28.510  1.00  0.00           H
ATOM   3414  CA  ASP B 238      59.000  30.380  27.110  1.00  0.00           C
ATOM   3415  HA  ASP B 238      59.510  30.370  26.160  1.00  0.00           H
ATOM   3416  CB  ASP B 238      57.510  30.650  26.820  1.00  0.00           C
ATOM   3417  HB1 ASP B 238      57.420  31.500  26.110  1.00  0.00           H
ATOM   3418  HB2 ASP B 238      56.870  30.860  27.710  1.00  0.00           H
ATOM   3419  CG  ASP B 238      56.870  29.530  26.110  1.00  0.00           C
ATOM   3420  OD1 ASP B 238      57.560  29.010  25.140  1.00  0.00           O
ATOM   3421  OD2 ASP B 238      55.740  29.150  26.320  1.00  0.00           O
ATOM   3422  C   ASP B 238      59.490  31.620  27.810  1.00  0.00           C
ATOM   3423  O   ASP B 238      59.050  31.920  28.910  1.00  0.00           O
ATOM   3424  N   GLN B 239      60.390  32.340  27.180  1.00  0.00           N
ATOM   3425  HN  GLN B 239      60.660  32.020  26.280  1.00  0.00           H
ATOM   3426  CA  GLN B 239      61.120  33.400  27.750  1.00  0.00           C
ATOM   3427  HA  GLN B 239      61.510  33.090  28.710  1.00  0.00           H
ATOM   3428  CB  GLN B 239      62.300  33.880  26.910  1.00  0.00           C
ATOM   3429  HB1 GLN B 239      62.810  34.600  27.590  1.00  0.00           H
ATOM   3430  HB2 GLN B 239      61.860  34.430  26.050  1.00  0.00           H
ATOM   3431  CG  GLN B 239      63.400  32.920  26.480  1.00  0.00           C
ATOM   3432  HG1 GLN B 239      64.290  33.570  26.320  1.00  0.00           H
ATOM   3433  HG2 GLN B 239      63.120  32.370  25.550  1.00  0.00           H
ATOM   3434  CD  GLN B 239      63.820  31.930  27.580  1.00  0.00           C
ATOM   3435  OE1 GLN B 239      64.200  32.340  28.670  1.00  0.00           O
ATOM   3436  NE2 GLN B 239      64.000  30.560  27.280  1.00  0.00           N
ATOM   3437 HE21 GLN B 239      64.400  29.970  27.980  1.00  0.00           H
ATOM   3438 HE22 GLN B 239      63.840  30.330  26.320  1.00  0.00           H
ATOM   3439  C   GLN B 239      60.320  34.630  28.160  1.00  0.00           C
ATOM   3440  O   GLN B 239      59.600  35.210  27.370  1.00  0.00           O
ATOM   3441  N   LEU B 240      60.460  34.970  29.440  1.00  0.00           N
ATOM   3442  HN  LEU B 240      61.150  34.570  30.040  1.00  0.00           H
ATOM   3443  CA  LEU B 240      59.750  36.010  30.100  1.00  0.00           C
ATOM   3444  HA  LEU B 240      60.190  36.000  31.080  1.00  0.00           H
ATOM   3445  CB  LEU B 240      59.830  37.390  29.400  1.00  0.00           C
ATOM   3446  HB1 LEU B 240      59.380  38.200  30.010  1.00  0.00           H
ATOM   3447  HB2 LEU B 240      59.370  37.410  28.390  1.00  0.00           H
ATOM   3448  CG  LEU B 240      61.300  37.940  29.270  1.00  0.00           C
ATOM   3449  HG  LEU B 240      61.850  37.280  28.570  1.00  0.00           H
ATOM   3450  CD1 LEU B 240      61.320  39.390  28.630  1.00  0.00           C
ATOM   3451 HD11 LEU B 240      60.860  39.510  27.630  1.00  0.00           H
ATOM   3452 HD12 LEU B 240      60.810  40.140  29.260  1.00  0.00           H
ATOM   3453 HD13 LEU B 240      62.350  39.750  28.400  1.00  0.00           H
ATOM   3454  CD2 LEU B 240      61.960  38.060  30.630  1.00  0.00           C
ATOM   3455 HD21 LEU B 240      62.870  38.680  30.560  1.00  0.00           H
ATOM   3456 HD22 LEU B 240      61.300  38.680  31.270  1.00  0.00           H
ATOM   3457 HD23 LEU B 240      62.190  37.070  31.080  1.00  0.00           H
ATOM   3458  C   LEU B 240      58.320  35.730  30.450  1.00  0.00           C
ATOM   3459  O   LEU B 240      57.630  36.580  31.040  1.00  0.00           O
ATOM   3460  N   GLY B 241      57.860  34.500  30.220  1.00  0.00           N
ATOM   3461  HN  GLY B 241      58.310  33.910  29.550  1.00  0.00           H
ATOM   3462  CA  GLY B 241      56.960  33.750  31.110  1.00  0.00           C
ATOM   3463  HA1 GLY B 241      55.940  34.010  30.870  1.00  0.00           H
ATOM   3464  HA2 GLY B 241      57.030  32.690  30.930  1.00  0.00           H
ATOM   3465  C   GLY B 241      57.080  33.920  32.570  1.00  0.00           C
ATOM   3466  O   GLY B 241      58.200  34.070  33.090  1.00  0.00           O
ATOM   3467  N   LYS B 242      55.890  33.800  33.230  1.00  0.00           N
ATOM   3468  HN  LYS B 242      54.970  33.600  32.900  1.00  0.00           H
ATOM   3469  CA  LYS B 242      55.870  34.190  34.620  1.00  0.00           C
ATOM   3470  HA  LYS B 242      56.820  34.490  35.050  1.00  0.00           H
ATOM   3471  CB  LYS B 242      55.020  35.440  34.720  1.00  0.00           C
ATOM   3472  HB1 LYS B 242      54.630  35.630  35.740  1.00  0.00           H
ATOM   3473  HB2 LYS B 242      54.110  35.310  34.100  1.00  0.00           H
ATOM   3474  CG  LYS B 242      55.500  36.800  34.050  1.00  0.00           C
ATOM   3475  HG1 LYS B 242      54.660  37.420  34.430  1.00  0.00           H
ATOM   3476  HG2 LYS B 242      55.470  36.720  32.950  1.00  0.00           H
ATOM   3477  CD  LYS B 242      56.900  37.150  34.620  1.00  0.00           C
ATOM   3478  HD1 LYS B 242      56.920  37.090  35.730  1.00  0.00           H
ATOM   3479  HD2 LYS B 242      57.590  36.360  34.260  1.00  0.00           H
ATOM   3480  CE  LYS B 242      57.500  38.520  34.180  1.00  0.00           C
ATOM   3481  HE1 LYS B 242      56.770  39.280  34.540  1.00  0.00           H
ATOM   3482  HE2 LYS B 242      57.540  38.540  33.070  1.00  0.00           H
ATOM   3483  NZ  LYS B 242      58.840  38.750  34.810  1.00  0.00           N
ATOM   3484  HZ1 LYS B 242      58.720  38.740  35.840  1.00  0.00           H
ATOM   3485  HZ2 LYS B 242      59.430  37.890  34.770  1.00  0.00           H
ATOM   3486  HZ3 LYS B 242      59.360  39.630  34.610  1.00  0.00           H
ATOM   3487  C   LYS B 242      55.300  33.040  35.510  1.00  0.00           C
ATOM   3488  O   LYS B 242      54.450  32.240  35.050  1.00  0.00           O
ATOM   3489  N   ASN B 243      55.620  33.040  36.790  1.00  0.00           N
ATOM   3490  HN  ASN B 243      56.300  33.690  37.130  1.00  0.00           H
ATOM   3491  CA  ASN B 243      55.030  32.280  37.910  1.00  0.00           C
ATOM   3492  HA  ASN B 243      54.940  31.280  37.490  1.00  0.00           H
ATOM   3493  CB  ASN B 243      55.820  32.280  39.280  1.00  0.00           C
ATOM   3494  HB1 ASN B 243      55.240  31.810  40.100  1.00  0.00           H
ATOM   3495  HB2 ASN B 243      55.860  33.320  39.670  1.00  0.00           H
ATOM   3496  CG  ASN B 243      57.200  31.620  39.030  1.00  0.00           C
ATOM   3497  OD1 ASN B 243      57.320  30.630  38.330  1.00  0.00           O
ATOM   3498  ND2 ASN B 243      58.230  32.260  39.560  1.00  0.00           N
ATOM   3499 HD21 ASN B 243      58.010  33.040  40.140  1.00  0.00           H
ATOM   3500 HD22 ASN B 243      59.130  31.840  39.530  1.00  0.00           H
ATOM   3501  C   ASN B 243      53.610  32.750  38.160  1.00  0.00           C
ATOM   3502  O   ASN B 243      53.240  33.920  37.880  1.00  0.00           O
ATOM   3503  N   GLU B 244      52.790  31.940  38.860  1.00  0.00           N
ATOM   3504  HN  GLU B 244      53.150  31.050  39.110  1.00  0.00           H
ATOM   3505  CA  GLU B 244      51.460  32.270  39.150  1.00  0.00           C
ATOM   3506  HA  GLU B 244      51.010  32.930  38.420  1.00  0.00           H
ATOM   3507  CB  GLU B 244      50.690  30.990  39.130  1.00  0.00           C
ATOM   3508  HB1 GLU B 244      49.630  31.310  39.150  1.00  0.00           H
ATOM   3509  HB2 GLU B 244      50.770  30.260  39.960  1.00  0.00           H
ATOM   3510  CG  GLU B 244      51.040  30.120  37.900  1.00  0.00           C
ATOM   3511  HG1 GLU B 244      51.970  29.570  38.180  1.00  0.00           H
ATOM   3512  HG2 GLU B 244      51.330  30.780  37.050  1.00  0.00           H
ATOM   3513  CD  GLU B 244      49.870  29.180  37.560  1.00  0.00           C
ATOM   3514  OE1 GLU B 244      49.270  29.310  36.490  1.00  0.00           O
ATOM   3515  OE2 GLU B 244      49.610  28.190  38.300  1.00  0.00           O
ATOM   3516  C   GLU B 244      51.200  32.790  40.560  1.00  0.00           C
ATOM   3517  O   GLU B 244      50.050  32.860  40.990  1.00  0.00           O
ATOM   3518  N   GLU B 245      52.280  33.260  41.230  1.00  0.00           N
ATOM   3519  HN  GLU B 245      53.130  33.370  40.720  1.00  0.00           H
ATOM   3520  CA  GLU B 245      52.210  33.770  42.540  1.00  0.00           C
ATOM   3521  HA  GLU B 245      51.310  34.340  42.650  1.00  0.00           H
ATOM   3522  CB  GLU B 245      51.910  32.600  43.480  1.00  0.00           C
ATOM   3523  HB1 GLU B 245      52.720  31.850  43.410  1.00  0.00           H
ATOM   3524  HB2 GLU B 245      51.000  32.170  43.010  1.00  0.00           H
ATOM   3525  CG  GLU B 245      51.610  32.920  44.970  1.00  0.00           C
ATOM   3526  HG1 GLU B 245      50.890  33.760  44.870  1.00  0.00           H
ATOM   3527  HG2 GLU B 245      52.510  33.310  45.490  1.00  0.00           H
ATOM   3528  CD  GLU B 245      50.920  31.820  45.750  1.00  0.00           C
ATOM   3529  OE1 GLU B 245      51.300  30.640  45.540  1.00  0.00           O
ATOM   3530  OE2 GLU B 245      49.990  32.040  46.550  1.00  0.00           O
ATOM   3531  C   GLU B 245      53.410  34.660  42.890  1.00  0.00           C
ATOM   3532  O   GLU B 245      54.480  34.460  42.300  1.00  0.00           O
ATOM   3533  N   GLY B 246      53.310  35.530  43.950  1.00  0.00           N
ATOM   3534  HN  GLY B 246      52.490  35.690  44.500  1.00  0.00           H
ATOM   3535  CA  GLY B 246      54.410  36.240  44.440  1.00  0.00           C
ATOM   3536  HA1 GLY B 246      54.820  36.730  43.570  1.00  0.00           H
ATOM   3537  HA2 GLY B 246      54.070  36.810  45.290  1.00  0.00           H
ATOM   3538  C   GLY B 246      55.570  35.400  45.000  1.00  0.00           C
ATOM   3539  O   GLY B 246      55.380  34.290  45.510  1.00  0.00           O
ATOM   3540  N   ALA B 247      56.800  35.950  44.910  1.00  0.00           N
ATOM   3541  HN  ALA B 247      56.950  36.810  44.420  1.00  0.00           H
ATOM   3542  CA  ALA B 247      58.010  35.320  45.370  1.00  0.00           C
ATOM   3543  HA  ALA B 247      58.200  34.380  44.890  1.00  0.00           H
ATOM   3544  CB  ALA B 247      59.100  36.320  44.940  1.00  0.00           C
ATOM   3545  HB1 ALA B 247      59.240  36.240  43.840  1.00  0.00           H
ATOM   3546  HB2 ALA B 247      58.940  37.340  45.350  1.00  0.00           H
ATOM   3547  HB3 ALA B 247      60.080  35.980  45.350  1.00  0.00           H
ATOM   3548  C   ALA B 247      58.050  35.060  46.890  1.00  0.00           C
ATOM   3549  O   ALA B 247      57.580  35.880  47.650  1.00  0.00           O
ATOM   3550  N   PRO B 248      58.500  33.900  47.390  1.00  0.00           N
ATOM   3551  CD  PRO B 248      58.980  32.780  46.590  1.00  0.00           C
ATOM   3552  HD1 PRO B 248      58.440  32.480  45.670  1.00  0.00           H
ATOM   3553  HD2 PRO B 248      60.030  33.100  46.420  1.00  0.00           H
ATOM   3554  CA  PRO B 248      58.680  33.670  48.820  1.00  0.00           C
ATOM   3555  HA  PRO B 248      57.700  33.660  49.270  1.00  0.00           H
ATOM   3556  CB  PRO B 248      59.450  32.320  48.860  1.00  0.00           C
ATOM   3557  HB1 PRO B 248      59.210  31.790  49.810  1.00  0.00           H
ATOM   3558  HB2 PRO B 248      60.540  32.380  48.690  1.00  0.00           H
ATOM   3559  CG  PRO B 248      59.010  31.610  47.560  1.00  0.00           C
ATOM   3560  HG1 PRO B 248      57.940  31.290  47.630  1.00  0.00           H
ATOM   3561  HG2 PRO B 248      59.730  30.820  47.270  1.00  0.00           H
ATOM   3562  C   PRO B 248      59.370  34.790  49.700  1.00  0.00           C
ATOM   3563  O   PRO B 248      60.180  35.620  49.270  1.00  0.00           O
ATOM   3564  N   GLN B 249      58.920  34.900  50.950  1.00  0.00           N
ATOM   3565  HN  GLN B 249      58.260  34.260  51.330  1.00  0.00           H
ATOM   3566  CA  GLN B 249      59.550  35.760  51.940  1.00  0.00           C
ATOM   3567  HA  GLN B 249      59.740  36.770  51.590  1.00  0.00           H
ATOM   3568  CB  GLN B 249      58.590  35.750  53.130  1.00  0.00           C
ATOM   3569  HB1 GLN B 249      58.910  36.330  54.020  1.00  0.00           H
ATOM   3570  HB2 GLN B 249      58.480  34.680  53.390  1.00  0.00           H
ATOM   3571  CG  GLN B 249      57.120  36.310  52.840  1.00  0.00           C
ATOM   3572  HG1 GLN B 249      56.420  36.040  53.660  1.00  0.00           H
ATOM   3573  HG2 GLN B 249      56.660  35.960  51.900  1.00  0.00           H
ATOM   3574  CD  GLN B 249      57.150  37.850  52.800  1.00  0.00           C
ATOM   3575  OE1 GLN B 249      56.560  38.380  51.810  1.00  0.00           O
ATOM   3576  NE2 GLN B 249      57.810  38.570  53.790  1.00  0.00           N
ATOM   3577 HE21 GLN B 249      57.790  39.550  53.590  1.00  0.00           H
ATOM   3578 HE22 GLN B 249      58.040  38.190  54.680  1.00  0.00           H
ATOM   3579  C   GLN B 249      60.920  35.190  52.390  1.00  0.00           C
ATOM   3580  O   GLN B 249      61.150  33.960  52.450  1.00  0.00           O
ATOM   3581  N   GLU B 250      61.820  36.130  52.620  1.00  0.00           N
ATOM   3582  HN  GLU B 250      61.720  37.060  52.270  1.00  0.00           H
ATOM   3583  CA  GLU B 250      63.150  35.920  53.110  1.00  0.00           C
ATOM   3584  HA  GLU B 250      63.670  35.260  52.440  1.00  0.00           H
ATOM   3585  CB  GLU B 250      63.990  37.270  53.390  1.00  0.00           C
ATOM   3586  HB1 GLU B 250      64.910  37.050  53.980  1.00  0.00           H
ATOM   3587  HB2 GLU B 250      63.390  37.940  54.040  1.00  0.00           H
ATOM   3588  CG  GLU B 250      64.370  37.930  52.100  1.00  0.00           C
ATOM   3589  HG1 GLU B 250      64.720  37.210  51.330  1.00  0.00           H
ATOM   3590  HG2 GLU B 250      65.310  38.490  52.260  1.00  0.00           H
ATOM   3591  CD  GLU B 250      63.390  38.870  51.550  1.00  0.00           C
ATOM   3592  OE1 GLU B 250      62.220  38.480  51.310  1.00  0.00           O
ATOM   3593  OE2 GLU B 250      63.700  40.090  51.400  1.00  0.00           O
ATOM   3594  C   GLU B 250      63.180  35.200  54.460  1.00  0.00           C
ATOM   3595  O   GLU B 250      62.320  35.400  55.290  1.00  0.00           O
ATOM   3596  N   GLY B 251      64.300  34.390  54.680  1.00  0.00           N
ATOM   3597  HN  GLY B 251      64.900  34.280  53.890  1.00  0.00           H
ATOM   3598  CA  GLY B 251      64.460  33.570  55.850  1.00  0.00           C
ATOM   3599  HA1 GLY B 251      65.400  33.050  55.860  1.00  0.00           H
ATOM   3600  HA2 GLY B 251      64.510  34.210  56.720  1.00  0.00           H
ATOM   3601  C   GLY B 251      63.330  32.480  56.060  1.00  0.00           C
ATOM   3602  O   GLY B 251      62.400  32.410  55.270  1.00  0.00           O
ATOM   3603  N   ILE B 252      63.360  31.630  57.120  1.00  0.00           N
ATOM   3604  HN  ILE B 252      64.120  31.720  57.750  1.00  0.00           H
ATOM   3605  CA  ILE B 252      62.530  30.390  57.370  1.00  0.00           C
ATOM   3606  HA  ILE B 252      62.530  29.840  56.440  1.00  0.00           H
ATOM   3607  CB  ILE B 252      63.160  29.370  58.360  1.00  0.00           C
ATOM   3608  HB  ILE B 252      62.410  28.550  58.490  1.00  0.00           H
ATOM   3609  CG2 ILE B 252      64.470  28.810  57.760  1.00  0.00           C
ATOM   3610 HG21 ILE B 252      64.290  28.430  56.730  1.00  0.00           H
ATOM   3611 HG22 ILE B 252      65.170  29.620  57.470  1.00  0.00           H
ATOM   3612 HG23 ILE B 252      64.940  28.090  58.470  1.00  0.00           H
ATOM   3613  CG1 ILE B 252      63.500  29.920  59.770  1.00  0.00           C
ATOM   3614 HG11 ILE B 252      63.820  30.980  59.630  1.00  0.00           H
ATOM   3615 HG12 ILE B 252      64.340  29.390  60.260  1.00  0.00           H
ATOM   3616  CD  ILE B 252      62.310  29.840  60.700  1.00  0.00           C
ATOM   3617  HD1 ILE B 252      61.910  28.820  60.510  1.00  0.00           H
ATOM   3618  HD2 ILE B 252      62.730  29.870  61.730  1.00  0.00           H
ATOM   3619  HD3 ILE B 252      61.560  30.630  60.520  1.00  0.00           H
ATOM   3620  C   ILE B 252      61.110  30.790  57.760  1.00  0.00           C
ATOM   3621  O   ILE B 252      60.860  31.920  58.170  1.00  0.00           O
ATOM   3622  N   LEU B 253      60.190  29.860  57.530  1.00  0.00           N
ATOM   3623  HN  LEU B 253      60.540  29.080  57.020  1.00  0.00           H
ATOM   3624  CA  LEU B 253      58.730  30.150  57.510  1.00  0.00           C
ATOM   3625  HA  LEU B 253      58.580  31.170  57.190  1.00  0.00           H
ATOM   3626  CB  LEU B 253      58.090  29.230  56.490  1.00  0.00           C
ATOM   3627  HB1 LEU B 253      57.000  29.450  56.440  1.00  0.00           H
ATOM   3628  HB2 LEU B 253      58.290  28.170  56.740  1.00  0.00           H
ATOM   3629  CG  LEU B 253      58.570  29.450  55.070  1.00  0.00           C
ATOM   3630  HG  LEU B 253      59.670  29.430  54.920  1.00  0.00           H
ATOM   3631  CD1 LEU B 253      57.820  28.520  54.070  1.00  0.00           C
ATOM   3632 HD11 LEU B 253      56.730  28.730  54.090  1.00  0.00           H
ATOM   3633 HD12 LEU B 253      58.220  28.720  53.050  1.00  0.00           H
ATOM   3634 HD13 LEU B 253      57.960  27.430  54.240  1.00  0.00           H
ATOM   3635  CD2 LEU B 253      58.170  30.900  54.570  1.00  0.00           C
ATOM   3636 HD21 LEU B 253      58.770  31.120  53.660  1.00  0.00           H
ATOM   3637 HD22 LEU B 253      57.080  31.060  54.460  1.00  0.00           H
ATOM   3638 HD23 LEU B 253      58.560  31.670  55.270  1.00  0.00           H
ATOM   3639  C   LEU B 253      58.080  29.940  58.920  1.00  0.00           C
ATOM   3640  O   LEU B 253      57.200  30.720  59.310  1.00  0.00           O
ATOM   3641  N   GLU B 254      58.600  28.950  59.710  1.00  0.00           N
ATOM   3642  HN  GLU B 254      59.350  28.370  59.420  1.00  0.00           H
ATOM   3643  CA  GLU B 254      57.690  28.450  60.750  1.00  0.00           C
ATOM   3644  HA  GLU B 254      56.660  28.710  60.550  1.00  0.00           H
ATOM   3645  CB  GLU B 254      57.630  26.890  60.650  1.00  0.00           C
ATOM   3646  HB1 GLU B 254      57.160  26.430  61.540  1.00  0.00           H
ATOM   3647  HB2 GLU B 254      58.690  26.550  60.610  1.00  0.00           H
ATOM   3648  CG  GLU B 254      56.880  26.210  59.470  1.00  0.00           C
ATOM   3649  HG1 GLU B 254      57.370  26.440  58.500  1.00  0.00           H
ATOM   3650  HG2 GLU B 254      55.850  26.630  59.420  1.00  0.00           H
ATOM   3651  CD  GLU B 254      56.680  24.720  59.600  1.00  0.00           C
ATOM   3652  OE1 GLU B 254      56.450  24.140  60.670  1.00  0.00           O
ATOM   3653  OE2 GLU B 254      56.740  24.070  58.530  1.00  0.00           O
ATOM   3654  C   GLU B 254      58.230  28.870  62.170  1.00  0.00           C
ATOM   3655  O   GLU B 254      57.650  28.530  63.210  1.00  0.00           O
ATOM   3656  N   ASP B 255      59.270  29.690  62.200  1.00  0.00           N
ATOM   3657  HN  ASP B 255      59.750  30.040  61.410  1.00  0.00           H
ATOM   3658  CA  ASP B 255      59.660  30.510  63.350  1.00  0.00           C
ATOM   3659  HA  ASP B 255      58.820  30.430  64.020  1.00  0.00           H
ATOM   3660  CB  ASP B 255      60.900  29.980  64.130  1.00  0.00           C
ATOM   3661  HB1 ASP B 255      61.880  30.320  63.750  1.00  0.00           H
ATOM   3662  HB2 ASP B 255      60.880  28.870  64.070  1.00  0.00           H
ATOM   3663  CG  ASP B 255      60.910  30.420  65.580  1.00  0.00           C
ATOM   3664  OD1 ASP B 255      62.020  30.350  66.140  1.00  0.00           O
ATOM   3665  OD2 ASP B 255      59.870  30.780  66.150  1.00  0.00           O
ATOM   3666  C   ASP B 255      59.890  31.960  62.870  1.00  0.00           C
ATOM   3667  O   ASP B 255      59.910  32.280  61.710  1.00  0.00           O
ATOM   3668  N   MET B 256      60.110  32.830  63.770  1.00  0.00           N
ATOM   3669  HN  MET B 256      59.970  32.640  64.740  1.00  0.00           H
ATOM   3670  CA  MET B 256      60.650  34.150  63.410  1.00  0.00           C
ATOM   3671  HA  MET B 256      60.400  34.400  62.390  1.00  0.00           H
ATOM   3672  CB  MET B 256      60.100  35.190  64.380  1.00  0.00           C
ATOM   3673  HB1 MET B 256      60.380  35.170  65.460  1.00  0.00           H
ATOM   3674  HB2 MET B 256      59.010  34.960  64.420  1.00  0.00           H
ATOM   3675  CG  MET B 256      60.340  36.620  63.890  1.00  0.00           C
ATOM   3676  HG1 MET B 256      61.390  36.870  63.640  1.00  0.00           H
ATOM   3677  HG2 MET B 256      60.090  37.240  64.780  1.00  0.00           H
ATOM   3678  SD  MET B 256      59.300  36.970  62.460  1.00  0.00           S
ATOM   3679  CE  MET B 256      59.930  38.650  62.200  1.00  0.00           C
ATOM   3680  HE1 MET B 256      59.430  39.380  62.870  1.00  0.00           H
ATOM   3681  HE2 MET B 256      61.020  38.710  62.380  1.00  0.00           H
ATOM   3682  HE3 MET B 256      59.660  38.960  61.170  1.00  0.00           H
ATOM   3683  C   MET B 256      62.210  34.110  63.510  1.00  0.00           C
ATOM   3684  O   MET B 256      62.790  33.790  64.550  1.00  0.00           O
ATOM   3685  N   PRO B 257      62.980  34.400  62.400  1.00  0.00           N
ATOM   3686  CD  PRO B 257      62.520  34.440  60.970  1.00  0.00           C
ATOM   3687  HD1 PRO B 257      61.740  33.690  60.700  1.00  0.00           H
ATOM   3688  HD2 PRO B 257      62.090  35.460  60.850  1.00  0.00           H
ATOM   3689  CA  PRO B 257      64.410  34.480  62.470  1.00  0.00           C
ATOM   3690  HA  PRO B 257      64.810  33.530  62.800  1.00  0.00           H
ATOM   3691  CB  PRO B 257      64.910  34.780  61.020  1.00  0.00           C
ATOM   3692  HB1 PRO B 257      65.850  34.200  60.910  1.00  0.00           H
ATOM   3693  HB2 PRO B 257      64.990  35.880  60.880  1.00  0.00           H
ATOM   3694  CG  PRO B 257      63.690  34.250  60.150  1.00  0.00           C
ATOM   3695  HG1 PRO B 257      63.860  33.150  60.120  1.00  0.00           H
ATOM   3696  HG2 PRO B 257      63.640  34.600  59.100  1.00  0.00           H
ATOM   3697  C   PRO B 257      64.870  35.510  63.450  1.00  0.00           C
ATOM   3698  O   PRO B 257      64.330  36.590  63.520  1.00  0.00           O
ATOM   3699  N   VAL B 258      65.930  35.220  64.260  1.00  0.00           N
ATOM   3700  HN  VAL B 258      66.290  34.290  64.140  1.00  0.00           H
ATOM   3701  CA  VAL B 258      66.550  36.220  65.180  1.00  0.00           C
ATOM   3702  HA  VAL B 258      65.700  36.420  65.820  1.00  0.00           H
ATOM   3703  CB  VAL B 258      67.680  35.520  65.940  1.00  0.00           C
ATOM   3704  HB  VAL B 258      68.100  36.200  66.720  1.00  0.00           H
ATOM   3705  CG1 VAL B 258      67.150  34.290  66.650  1.00  0.00           C
ATOM   3706 HG11 VAL B 258      66.830  33.640  65.810  1.00  0.00           H
ATOM   3707 HG12 VAL B 258      67.860  33.810  67.360  1.00  0.00           H
ATOM   3708 HG13 VAL B 258      66.190  34.560  67.130  1.00  0.00           H
ATOM   3709  CG2 VAL B 258      68.830  35.180  65.020  1.00  0.00           C
ATOM   3710 HG21 VAL B 258      69.720  34.750  65.520  1.00  0.00           H
ATOM   3711 HG22 VAL B 258      68.490  34.520  64.180  1.00  0.00           H
ATOM   3712 HG23 VAL B 258      69.150  36.100  64.490  1.00  0.00           H
ATOM   3713  C   VAL B 258      67.040  37.510  64.400  1.00  0.00           C
ATOM   3714  O   VAL B 258      67.110  37.580  63.190  1.00  0.00           O
ATOM   3715  N   ASP B 259      67.310  38.570  65.210  1.00  0.00           N
ATOM   3716  HN  ASP B 259      67.170  38.510  66.190  1.00  0.00           H
ATOM   3717  CA  ASP B 259      67.920  39.840  64.740  1.00  0.00           C
ATOM   3718  HA  ASP B 259      67.240  40.330  64.060  1.00  0.00           H
ATOM   3719  CB  ASP B 259      68.170  40.660  66.070  1.00  0.00           C
ATOM   3720  HB1 ASP B 259      68.830  41.560  65.980  1.00  0.00           H
ATOM   3721  HB2 ASP B 259      68.590  39.960  66.820  1.00  0.00           H
ATOM   3722  CG  ASP B 259      66.910  41.160  66.830  1.00  0.00           C
ATOM   3723  OD1 ASP B 259      66.950  41.920  67.790  1.00  0.00           O
ATOM   3724  OD2 ASP B 259      65.820  40.850  66.370  1.00  0.00           O
ATOM   3725  C   ASP B 259      69.240  39.690  63.980  1.00  0.00           C
ATOM   3726  O   ASP B 259      70.050  38.760  64.300  1.00  0.00           O
ATOM   3727  N   PRO B 260      69.500  40.460  62.910  1.00  0.00           N
ATOM   3728  CD  PRO B 260      68.700  41.590  62.490  1.00  0.00           C
ATOM   3729  HD1 PRO B 260      67.720  41.160  62.200  1.00  0.00           H
ATOM   3730  HD2 PRO B 260      68.550  42.330  63.310  1.00  0.00           H
ATOM   3731  CA  PRO B 260      70.720  40.250  62.170  1.00  0.00           C
ATOM   3732  HA  PRO B 260      70.760  39.170  62.030  1.00  0.00           H
ATOM   3733  CB  PRO B 260      70.350  41.030  60.860  1.00  0.00           C
ATOM   3734  HB1 PRO B 260      69.840  40.340  60.150  1.00  0.00           H
ATOM   3735  HB2 PRO B 260      71.180  41.490  60.280  1.00  0.00           H
ATOM   3736  CG  PRO B 260      69.430  42.160  61.300  1.00  0.00           C
ATOM   3737  HG1 PRO B 260      68.660  42.490  60.570  1.00  0.00           H
ATOM   3738  HG2 PRO B 260      70.070  43.040  61.550  1.00  0.00           H
ATOM   3739  C   PRO B 260      72.030  40.760  62.780  1.00  0.00           C
ATOM   3740  O   PRO B 260      72.040  41.740  63.510  1.00  0.00           O
ATOM   3741  N   ASP B 261      73.020  39.930  62.450  1.00  0.00           N
ATOM   3742  HN  ASP B 261      72.800  39.190  61.820  1.00  0.00           H
ATOM   3743  CA  ASP B 261      74.390  40.090  62.900  1.00  0.00           C
ATOM   3744  HA  ASP B 261      74.330  40.490  63.900  1.00  0.00           H
ATOM   3745  CB  ASP B 261      75.100  38.670  62.840  1.00  0.00           C
ATOM   3746  HB1 ASP B 261      74.510  37.890  63.360  1.00  0.00           H
ATOM   3747  HB2 ASP B 261      76.080  38.840  63.320  1.00  0.00           H
ATOM   3748  CG  ASP B 261      75.460  38.220  61.400  1.00  0.00           C
ATOM   3749  OD1 ASP B 261      76.450  37.470  61.220  1.00  0.00           O
ATOM   3750  OD2 ASP B 261      74.700  38.570  60.460  1.00  0.00           O
ATOM   3751  C   ASP B 261      75.050  41.200  62.180  1.00  0.00           C
ATOM   3752  O   ASP B 261      75.470  42.150  62.780  1.00  0.00           O
ATOM   3753  N   ASN B 262      75.060  41.200  60.860  1.00  0.00           N
ATOM   3754  HN  ASN B 262      74.650  40.440  60.360  1.00  0.00           H
ATOM   3755  CA  ASN B 262      75.800  42.050  60.040  1.00  0.00           C
ATOM   3756  HA  ASN B 262      76.690  42.420  60.510  1.00  0.00           H
ATOM   3757  CB  ASN B 262      76.230  41.150  58.840  1.00  0.00           C
ATOM   3758  HB1 ASN B 262      75.350  40.900  58.210  1.00  0.00           H
ATOM   3759  HB2 ASN B 262      76.730  40.230  59.220  1.00  0.00           H
ATOM   3760  CG  ASN B 262      77.340  41.850  58.070  1.00  0.00           C
ATOM   3761  OD1 ASN B 262      78.150  42.610  58.660  1.00  0.00           O
ATOM   3762  ND2 ASN B 262      77.240  41.820  56.680  1.00  0.00           N
ATOM   3763 HD21 ASN B 262      76.360  41.600  56.260  1.00  0.00           H
ATOM   3764 HD22 ASN B 262      77.880  42.220  56.020  1.00  0.00           H
ATOM   3765  C   ASN B 262      74.960  43.310  59.600  1.00  0.00           C
ATOM   3766  O   ASN B 262      73.780  43.220  59.380  1.00  0.00           O
ATOM   3767  N   GLU B 263      75.610  44.450  59.480  1.00  0.00           N
ATOM   3768  HN  GLU B 263      76.500  44.360  59.920  1.00  0.00           H
ATOM   3769  CA  GLU B 263      75.010  45.710  59.130  1.00  0.00           C
ATOM   3770  HA  GLU B 263      74.270  45.800  59.920  1.00  0.00           H
ATOM   3771  CB  GLU B 263      75.880  47.040  59.030  1.00  0.00           C
ATOM   3772  HB1 GLU B 263      75.370  47.820  58.430  1.00  0.00           H
ATOM   3773  HB2 GLU B 263      76.700  46.890  58.300  1.00  0.00           H
ATOM   3774  CG  GLU B 263      76.310  47.570  60.340  1.00  0.00           C
ATOM   3775  HG1 GLU B 263      77.280  48.100  60.270  1.00  0.00           H
ATOM   3776  HG2 GLU B 263      76.450  46.710  61.030  1.00  0.00           H
ATOM   3777  CD  GLU B 263      75.300  48.420  61.000  1.00  0.00           C
ATOM   3778  OE1 GLU B 263      74.370  48.840  60.270  1.00  0.00           O
ATOM   3779  OE2 GLU B 263      75.380  48.680  62.230  1.00  0.00           O
ATOM   3780  C   GLU B 263      74.230  45.540  57.830  1.00  0.00           C
ATOM   3781  O   GLU B 263      74.740  44.970  56.900  1.00  0.00           O
ATOM   3782  N   ALA B 264      72.970  46.100  57.660  1.00  0.00           N
ATOM   3783  HN  ALA B 264      72.590  46.690  58.370  1.00  0.00           H
ATOM   3784  CA  ALA B 264      72.090  45.870  56.490  1.00  0.00           C
ATOM   3785  HA  ALA B 264      71.970  44.800  56.450  1.00  0.00           H
ATOM   3786  CB  ALA B 264      70.730  46.520  56.720  1.00  0.00           C
ATOM   3787  HB1 ALA B 264      70.230  46.210  57.660  1.00  0.00           H
ATOM   3788  HB2 ALA B 264      70.850  47.620  56.630  1.00  0.00           H
ATOM   3789  HB3 ALA B 264      70.010  46.100  55.980  1.00  0.00           H
ATOM   3790  C   ALA B 264      72.760  46.340  55.130  1.00  0.00           C
ATOM   3791  O   ALA B 264      73.250  47.440  54.920  1.00  0.00           O
ATOM   3792  N   TYR B 265      72.640  45.490  54.090  1.00  0.00           N
ATOM   3793  HN  TYR B 265      72.530  44.510  54.220  1.00  0.00           H
ATOM   3794  CA  TYR B 265      73.040  45.840  52.800  1.00  0.00           C
ATOM   3795  HA  TYR B 265      73.900  46.490  52.880  1.00  0.00           H
ATOM   3796  CB  TYR B 265      73.470  44.610  51.930  1.00  0.00           C
ATOM   3797  HB1 TYR B 265      73.860  45.080  51.010  1.00  0.00           H
ATOM   3798  HB2 TYR B 265      72.630  43.920  51.690  1.00  0.00           H
ATOM   3799  CG  TYR B 265      74.630  43.820  52.460  1.00  0.00           C
ATOM   3800  CD1 TYR B 265      74.590  42.380  52.390  1.00  0.00           C
ATOM   3801  HD1 TYR B 265      73.730  41.860  52.000  1.00  0.00           H
ATOM   3802  CE1 TYR B 265      75.700  41.660  52.860  1.00  0.00           C
ATOM   3803  HE1 TYR B 265      75.710  40.580  52.760  1.00  0.00           H
ATOM   3804  CZ  TYR B 265      76.860  42.360  53.290  1.00  0.00           C
ATOM   3805  OH  TYR B 265      77.950  41.510  53.720  1.00  0.00           O
ATOM   3806  HH  TYR B 265      77.650  40.650  53.420  1.00  0.00           H
ATOM   3807  CD2 TYR B 265      75.790  44.450  52.960  1.00  0.00           C
ATOM   3808  HD2 TYR B 265      75.830  45.520  52.840  1.00  0.00           H
ATOM   3809  CE2 TYR B 265      76.860  43.770  53.350  1.00  0.00           C
ATOM   3810  HE2 TYR B 265      77.760  44.270  53.680  1.00  0.00           H
ATOM   3811  C   TYR B 265      71.930  46.420  51.990  1.00  0.00           C
ATOM   3812  O   TYR B 265      70.740  46.330  52.310  1.00  0.00           O
ATOM   3813  N   GLU B 266      72.250  47.110  50.890  1.00  0.00           N
ATOM   3814  HN  GLU B 266      73.220  47.270  50.750  1.00  0.00           H
ATOM   3815  CA  GLU B 266      71.360  47.630  49.880  1.00  0.00           C
ATOM   3816  HA  GLU B 266      72.000  47.910  49.060  1.00  0.00           H
ATOM   3817  CB  GLU B 266      70.500  46.570  49.140  1.00  0.00           C
ATOM   3818  HB1 GLU B 266      69.720  47.040  48.510  1.00  0.00           H
ATOM   3819  HB2 GLU B 266      69.930  45.920  49.850  1.00  0.00           H
ATOM   3820  CG  GLU B 266      71.370  45.570  48.360  1.00  0.00           C
ATOM   3821  HG1 GLU B 266      72.130  45.160  49.060  1.00  0.00           H
ATOM   3822  HG2 GLU B 266      71.930  46.090  47.550  1.00  0.00           H
ATOM   3823  CD  GLU B 266      70.610  44.350  47.750  1.00  0.00           C
ATOM   3824  OE1 GLU B 266      69.730  44.540  46.870  1.00  0.00           O
ATOM   3825  OE2 GLU B 266      70.860  43.280  48.260  1.00  0.00           O
ATOM   3826  C   GLU B 266      70.610  48.900  50.280  1.00  0.00           C
ATOM   3827  O   GLU B 266      69.530  49.170  49.800  1.00  0.00           O
ATOM   3828  N   MET B 267      71.120  49.580  51.260  1.00  0.00           N
ATOM   3829  HN  MET B 267      71.890  49.210  51.770  1.00  0.00           H
ATOM   3830  CA  MET B 267      70.730  50.910  51.630  1.00  0.00           C
ATOM   3831  HA  MET B 267      69.670  50.960  51.810  1.00  0.00           H
ATOM   3832  CB  MET B 267      71.370  51.300  52.970  1.00  0.00           C
ATOM   3833  HB1 MET B 267      71.250  52.390  53.180  1.00  0.00           H
ATOM   3834  HB2 MET B 267      72.470  51.310  52.820  1.00  0.00           H
ATOM   3835  CG  MET B 267      70.940  50.520  54.290  1.00  0.00           C
ATOM   3836  HG1 MET B 267      71.490  50.930  55.160  1.00  0.00           H
ATOM   3837  HG2 MET B 267      71.290  49.480  54.100  1.00  0.00           H
ATOM   3838  SD  MET B 267      69.170  50.490  54.790  1.00  0.00           S
ATOM   3839  CE  MET B 267      68.740  48.800  54.080  1.00  0.00           C
ATOM   3840  HE1 MET B 267      68.560  48.720  52.980  1.00  0.00           H
ATOM   3841  HE2 MET B 267      69.480  48.060  54.460  1.00  0.00           H
ATOM   3842  HE3 MET B 267      67.780  48.400  54.460  1.00  0.00           H
ATOM   3843  C   MET B 267      71.010  51.900  50.420  1.00  0.00           C
ATOM   3844  O   MET B 267      72.100  51.780  49.770  1.00  0.00           O
ATOM   3845  N   PRO B 268      70.140  52.850  50.050  1.00  0.00           N
ATOM   3846  CD  PRO B 268      68.730  52.770  50.460  1.00  0.00           C
ATOM   3847  HD1 PRO B 268      68.310  51.860  49.990  1.00  0.00           H
ATOM   3848  HD2 PRO B 268      68.610  52.810  51.560  1.00  0.00           H
ATOM   3849  CA  PRO B 268      70.230  53.890  49.020  1.00  0.00           C
ATOM   3850  HA  PRO B 268      70.160  53.270  48.140  1.00  0.00           H
ATOM   3851  CB  PRO B 268      68.990  54.740  49.300  1.00  0.00           C
ATOM   3852  HB1 PRO B 268      68.780  55.340  48.390  1.00  0.00           H
ATOM   3853  HB2 PRO B 268      69.210  55.330  50.220  1.00  0.00           H
ATOM   3854  CG  PRO B 268      67.960  53.760  49.670  1.00  0.00           C
ATOM   3855  HG1 PRO B 268      67.560  53.350  48.720  1.00  0.00           H
ATOM   3856  HG2 PRO B 268      67.020  54.170  50.070  1.00  0.00           H
ATOM   3857  C   PRO B 268      71.590  54.520  48.930  1.00  0.00           C
ATOM   3858  O   PRO B 268      72.270  54.880  49.890  1.00  0.00           O
ATOM   3859  N   SER B 269      71.980  54.780  47.690  1.00  0.00           N
ATOM   3860  HN  SER B 269      71.600  54.280  46.910  1.00  0.00           H
ATOM   3861  CA  SER B 269      73.140  55.660  47.410  1.00  0.00           C
ATOM   3862  HA  SER B 269      73.340  56.250  48.290  1.00  0.00           H
ATOM   3863  CB  SER B 269      74.420  54.960  46.950  1.00  0.00           C
ATOM   3864  HB1 SER B 269      75.160  55.520  46.340  1.00  0.00           H
ATOM   3865  HB2 SER B 269      74.110  54.100  46.310  1.00  0.00           H
ATOM   3866  OG  SER B 269      75.130  54.440  48.080  1.00  0.00           O
ATOM   3867  HG1 SER B 269      74.610  53.720  48.420  1.00  0.00           H
ATOM   3868  C   SER B 269      72.810  56.620  46.310  1.00  0.00           C
ATOM   3869  O   SER B 269      73.600  57.560  46.110  1.00  0.00           O
ATOM   3870  N   GLU B 270      71.660  56.480  45.700  1.00  0.00           N
ATOM   3871  HN  GLU B 270      71.030  55.730  45.880  1.00  0.00           H
ATOM   3872  CA  GLU B 270      71.090  57.490  44.850  1.00  0.00           C
ATOM   3873  HA  GLU B 270      71.660  58.400  44.750  1.00  0.00           H
ATOM   3874  CB  GLU B 270      70.860  56.820  43.460  1.00  0.00           C
ATOM   3875  HB1 GLU B 270      70.220  57.440  42.800  1.00  0.00           H
ATOM   3876  HB2 GLU B 270      70.300  55.880  43.620  1.00  0.00           H
ATOM   3877  CG  GLU B 270      72.210  56.420  42.670  1.00  0.00           C
ATOM   3878  HG1 GLU B 270      72.840  55.650  43.170  1.00  0.00           H
ATOM   3879  HG2 GLU B 270      72.830  57.320  42.480  1.00  0.00           H
ATOM   3880  CD  GLU B 270      72.030  55.890  41.230  1.00  0.00           C
ATOM   3881  OE1 GLU B 270      71.630  56.730  40.400  1.00  0.00           O
ATOM   3882  OE2 GLU B 270      72.210  54.660  40.900  1.00  0.00           O
ATOM   3883  C   GLU B 270      69.790  57.990  45.490  1.00  0.00           C
ATOM   3884  O   GLU B 270      69.100  57.490  46.360  1.00  0.00           O
ATOM   3885  N   GLU B 271      69.330  59.140  44.960  1.00  0.00           N
ATOM   3886  HN  GLU B 271      69.920  59.590  44.300  1.00  0.00           H
ATOM   3887  CA  GLU B 271      68.130  59.960  45.370  1.00  0.00           C
ATOM   3888  HA  GLU B 271      67.680  59.540  46.260  1.00  0.00           H
ATOM   3889  CB  GLU B 271      68.530  61.510  45.590  1.00  0.00           C
ATOM   3890  HB1 GLU B 271      67.610  62.120  45.710  1.00  0.00           H
ATOM   3891  HB2 GLU B 271      69.020  61.830  44.650  1.00  0.00           H
ATOM   3892  CG  GLU B 271      69.510  61.670  46.760  1.00  0.00           C
ATOM   3893  HG1 GLU B 271      70.490  61.290  46.410  1.00  0.00           H
ATOM   3894  HG2 GLU B 271      69.110  61.140  47.650  1.00  0.00           H
ATOM   3895  CD  GLU B 271      69.580  63.130  47.180  1.00  0.00           C
ATOM   3896  OE1 GLU B 271      68.530  63.710  47.440  1.00  0.00           O
ATOM   3897  OE2 GLU B 271      70.670  63.670  46.980  1.00  0.00           O
ATOM   3898  C   GLU B 271      66.910  60.030  44.380  1.00  0.00           C
ATOM   3899  O   GLU B 271      65.790  60.440  44.630  1.00  0.00           O
ATOM   3900  N   GLY B 272      67.110  59.450  43.160  1.00  0.00           N
ATOM   3901  HN  GLY B 272      67.880  58.850  42.930  1.00  0.00           H
ATOM   3902  CA  GLY B 272      66.040  59.450  42.040  1.00  0.00           C
ATOM   3903  HA1 GLY B 272      66.490  59.000  41.160  1.00  0.00           H
ATOM   3904  HA2 GLY B 272      65.180  58.940  42.460  1.00  0.00           H
ATOM   3905  C   GLY B 272      65.690  60.840  41.580  1.00  0.00           C
ATOM   3906  O   GLY B 272      66.500  61.770  41.760  1.00  0.00           O
ATOM   3907  N   TYR B 273      64.490  60.980  41.030  1.00  0.00           N
ATOM   3908  HN  TYR B 273      63.910  60.180  40.890  1.00  0.00           H
ATOM   3909  CA  TYR B 273      63.920  62.260  40.720  1.00  0.00           C
ATOM   3910  HA  TYR B 273      64.680  63.030  40.810  1.00  0.00           H
ATOM   3911  CB  TYR B 273      63.330  62.270  39.320  1.00  0.00           C
ATOM   3912  HB1 TYR B 273      62.620  61.460  39.030  1.00  0.00           H
ATOM   3913  HB2 TYR B 273      64.200  62.110  38.650  1.00  0.00           H
ATOM   3914  CG  TYR B 273      62.610  63.560  38.960  1.00  0.00           C
ATOM   3915  CD1 TYR B 273      63.370  64.800  38.960  1.00  0.00           C
ATOM   3916  HD1 TYR B 273      64.430  64.800  39.170  1.00  0.00           H
ATOM   3917  CE1 TYR B 273      62.740  66.000  38.890  1.00  0.00           C
ATOM   3918  HE1 TYR B 273      63.290  66.910  39.120  1.00  0.00           H
ATOM   3919  CZ  TYR B 273      61.390  66.100  38.570  1.00  0.00           C
ATOM   3920  OH  TYR B 273      60.690  67.380  38.630  1.00  0.00           O
ATOM   3921  HH  TYR B 273      61.240  67.970  39.140  1.00  0.00           H
ATOM   3922  CD2 TYR B 273      61.270  63.660  38.550  1.00  0.00           C
ATOM   3923  HD2 TYR B 273      60.770  62.710  38.420  1.00  0.00           H
ATOM   3924  CE2 TYR B 273      60.650  64.940  38.460  1.00  0.00           C
ATOM   3925  HE2 TYR B 273      59.610  65.040  38.200  1.00  0.00           H
ATOM   3926  C   TYR B 273      62.780  62.500  41.710  1.00  0.00           C
ATOM   3927  O   TYR B 273      61.770  61.770  41.840  1.00  0.00           O
ATOM   3928  N   GLN B 274      62.720  63.700  42.330  1.00  0.00           N
ATOM   3929  HN  GLN B 274      63.430  64.390  42.180  1.00  0.00           H
ATOM   3930  CA  GLN B 274      61.700  64.110  43.310  1.00  0.00           C
ATOM   3931  HA  GLN B 274      60.880  63.410  43.390  1.00  0.00           H
ATOM   3932  CB  GLN B 274      62.320  64.410  44.720  1.00  0.00           C
ATOM   3933  HB1 GLN B 274      61.530  64.770  45.420  1.00  0.00           H
ATOM   3934  HB2 GLN B 274      63.060  65.230  44.760  1.00  0.00           H
ATOM   3935  CG  GLN B 274      63.060  63.210  45.350  1.00  0.00           C
ATOM   3936  HG1 GLN B 274      63.200  63.520  46.410  1.00  0.00           H
ATOM   3937  HG2 GLN B 274      64.010  62.980  44.830  1.00  0.00           H
ATOM   3938  CD  GLN B 274      62.270  61.850  45.460  1.00  0.00           C
ATOM   3939  OE1 GLN B 274      61.140  61.820  45.850  1.00  0.00           O
ATOM   3940  NE2 GLN B 274      63.040  60.720  45.330  1.00  0.00           N
ATOM   3941 HE21 GLN B 274      64.040  60.750  45.390  1.00  0.00           H
ATOM   3942 HE22 GLN B 274      62.530  59.880  45.460  1.00  0.00           H
ATOM   3943  C   GLN B 274      61.080  65.400  42.830  1.00  0.00           C
ATOM   3944  O   GLN B 274      61.890  66.260  42.450  1.00  0.00           O
ATOM   3945  N   ASP B 275      59.780  65.490  42.710  1.00  0.00           N
ATOM   3946  HN  ASP B 275      59.170  64.730  42.920  1.00  0.00           H
ATOM   3947  CA  ASP B 275      59.010  66.680  42.230  1.00  0.00           C
ATOM   3948  HA  ASP B 275      59.120  66.800  41.160  1.00  0.00           H
ATOM   3949  CB  ASP B 275      57.480  66.350  42.440  1.00  0.00           C
ATOM   3950  HB1 ASP B 275      56.920  67.230  42.060  1.00  0.00           H
ATOM   3951  HB2 ASP B 275      57.240  66.060  43.490  1.00  0.00           H
ATOM   3952  CG  ASP B 275      57.040  65.240  41.520  1.00  0.00           C
ATOM   3953  OD1 ASP B 275      55.840  64.920  41.580  1.00  0.00           O
ATOM   3954  OD2 ASP B 275      57.830  64.770  40.640  1.00  0.00           O
ATOM   3955  C   ASP B 275      59.350  67.890  43.100  1.00  0.00           C
ATOM   3956  O   ASP B 275      59.690  68.940  42.530  1.00  0.00           O
ATOM   3957  N   TYR B 276      59.350  67.860  44.450  1.00  0.00           N
ATOM   3958  HN  TYR B 276      58.990  67.050  44.910  1.00  0.00           H
ATOM   3959  CA  TYR B 276      59.830  68.910  45.310  1.00  0.00           C
ATOM   3960  HA  TYR B 276      59.690  69.870  44.840  1.00  0.00           H
ATOM   3961  CB  TYR B 276      59.000  69.050  46.600  1.00  0.00           C
ATOM   3962  HB1 TYR B 276      59.170  68.070  47.100  1.00  0.00           H
ATOM   3963  HB2 TYR B 276      57.950  69.170  46.270  1.00  0.00           H
ATOM   3964  CG  TYR B 276      59.410  70.170  47.450  1.00  0.00           C
ATOM   3965  CD1 TYR B 276      60.460  70.080  48.380  1.00  0.00           C
ATOM   3966  HD1 TYR B 276      61.110  69.220  48.460  1.00  0.00           H
ATOM   3967  CE1 TYR B 276      60.840  71.160  49.240  1.00  0.00           C
ATOM   3968  HE1 TYR B 276      61.640  70.990  49.940  1.00  0.00           H
ATOM   3969  CZ  TYR B 276      60.020  72.290  49.250  1.00  0.00           C
ATOM   3970  OH  TYR B 276      60.390  73.320  50.130  1.00  0.00           O
ATOM   3971  HH  TYR B 276      61.280  73.130  50.420  1.00  0.00           H
ATOM   3972  CD2 TYR B 276      58.610  71.340  47.470  1.00  0.00           C
ATOM   3973  HD2 TYR B 276      57.670  71.420  46.940  1.00  0.00           H
ATOM   3974  CE2 TYR B 276      58.850  72.350  48.380  1.00  0.00           C
ATOM   3975  HE2 TYR B 276      58.260  73.260  48.400  1.00  0.00           H
ATOM   3976  C   TYR B 276      61.270  68.700  45.630  1.00  0.00           C
ATOM   3977  O   TYR B 276      61.500  67.600  46.030  1.00  0.00           O
ATOM   3978  N   GLU B 277      62.160  69.660  45.480  1.00  0.00           N
ATOM   3979  HN  GLU B 277      61.790  70.530  45.150  1.00  0.00           H
ATOM   3980  CA  GLU B 277      63.620  69.610  45.760  1.00  0.00           C
ATOM   3981  HA  GLU B 277      63.890  68.770  45.140  1.00  0.00           H
ATOM   3982  CB  GLU B 277      64.280  70.890  45.250  1.00  0.00           C
ATOM   3983  HB1 GLU B 277      63.660  71.800  45.420  1.00  0.00           H
ATOM   3984  HB2 GLU B 277      64.150  70.770  44.150  1.00  0.00           H
ATOM   3985  CG  GLU B 277      65.780  71.060  45.620  1.00  0.00           C
ATOM   3986  HG1 GLU B 277      66.380  70.140  45.420  1.00  0.00           H
ATOM   3987  HG2 GLU B 277      65.910  71.330  46.690  1.00  0.00           H
ATOM   3988  CD  GLU B 277      66.360  72.110  44.790  1.00  0.00           C
ATOM   3989  OE1 GLU B 277      67.330  71.860  44.030  1.00  0.00           O
ATOM   3990  OE2 GLU B 277      65.970  73.310  45.000  1.00  0.00           O
ATOM   3991  C   GLU B 277      64.060  69.370  47.190  1.00  0.00           C
ATOM   3992  O   GLU B 277      63.690  70.130  48.020  1.00  0.00           O
ATOM   3993  N   PRO B 278      64.800  68.410  47.620  1.00  0.00           N
ATOM   3994  CD  PRO B 278      65.090  67.220  46.830  1.00  0.00           C
ATOM   3995  HD1 PRO B 278      64.240  66.890  46.190  1.00  0.00           H
ATOM   3996  HD2 PRO B 278      65.930  67.510  46.170  1.00  0.00           H
ATOM   3997  CA  PRO B 278      65.170  68.190  49.030  1.00  0.00           C
ATOM   3998  HA  PRO B 278      64.310  67.890  49.610  1.00  0.00           H
ATOM   3999  CB  PRO B 278      66.080  66.960  48.980  1.00  0.00           C
ATOM   4000  HB1 PRO B 278      66.040  66.680  50.050  1.00  0.00           H
ATOM   4001  HB2 PRO B 278      67.150  67.180  48.750  1.00  0.00           H
ATOM   4002  CG  PRO B 278      65.380  66.140  47.840  1.00  0.00           C
ATOM   4003  HG1 PRO B 278      64.460  65.570  48.090  1.00  0.00           H
ATOM   4004  HG2 PRO B 278      66.010  65.330  47.440  1.00  0.00           H
ATOM   4005  C   PRO B 278      65.850  69.290  49.790  1.00  0.00           C
ATOM   4006  O   PRO B 278      66.960  69.740  49.400  1.00  0.00           O
ATOM   4007  N   GLU B 279      65.230  69.680  50.910  1.00  0.00           N
ATOM   4008  HN  GLU B 279      64.380  69.260  51.240  1.00  0.00           H
ATOM   4009  CA  GLU B 279      65.620  70.800  51.800  1.00  0.00           C
ATOM   4010  HA  GLU B 279      65.600  71.710  51.220  1.00  0.00           H
ATOM   4011  CB  GLU B 279      64.590  70.910  53.050  1.00  0.00           C
ATOM   4012  HB1 GLU B 279      64.940  71.460  53.960  1.00  0.00           H
ATOM   4013  HB2 GLU B 279      64.560  69.820  53.260  1.00  0.00           H
ATOM   4014  CG  GLU B 279      63.150  71.380  52.680  1.00  0.00           C
ATOM   4015  HG1 GLU B 279      62.510  71.010  53.510  1.00  0.00           H
ATOM   4016  HG2 GLU B 279      62.850  70.960  51.690  1.00  0.00           H
ATOM   4017  CD  GLU B 279      63.070  72.860  52.520  1.00  0.00           C
ATOM   4018  OE1 GLU B 279      62.660  73.350  51.360  1.00  0.00           O
ATOM   4019  OE2 GLU B 279      63.410  73.660  53.440  1.00  0.00           O
ATOM   4020  C   GLU B 279      67.040  70.710  52.420  1.00  0.00           C
ATOM   4021  O   GLU B 279      67.600  69.650  52.680  1.00  0.00           O
ATOM   4022  N   ALA B 280      67.800  71.820  52.520  1.00  0.00           N
ATOM   4023  HN  ALA B 280      67.550  72.750  52.250  1.00  0.00           H
ATOM   4024  CA  ALA B 280      69.040  71.940  53.160  1.00  0.00           C
ATOM   4025  HA  ALA B 280      69.410  70.980  53.500  1.00  0.00           H
ATOM   4026  CB  ALA B 280      70.030  72.440  52.110  1.00  0.00           C
ATOM   4027  HB1 ALA B 280      69.680  73.270  51.460  1.00  0.00           H
ATOM   4028  HB2 ALA B 280      71.040  72.730  52.480  1.00  0.00           H
ATOM   4029  HB3 ALA B 280      70.210  71.560  51.460  1.00  0.00           H
ATOM   4030  C   ALA B 280      68.960  72.950  54.350  1.00  0.00           C
ATOM   4031  OT1 ALA B 280      69.620  74.020  54.150  1.00  0.00           O
ATOM   4032  OT2 ALA B 280      68.230  72.670  55.370  1.00  0.00           O
ATOM   4033  N   SER C 281      56.240  77.830  57.260  1.00  0.00           N
ATOM   4034  H1  SER C 281      55.280  77.710  57.640  1.00  0.00           H
ATOM   4035  H2  SER C 281      56.190  78.760  56.780  1.00  0.00           H
ATOM   4036  H3  SER C 281      56.520  77.000  56.700  1.00  0.00           H
ATOM   4037  CA  SER C 281      57.300  77.880  58.310  1.00  0.00           C
ATOM   4038  HA  SER C 281      58.160  78.170  57.720  1.00  0.00           H
ATOM   4039  CB  SER C 281      57.060  78.930  59.350  1.00  0.00           C
ATOM   4040  HB1 SER C 281      56.330  78.600  60.120  1.00  0.00           H
ATOM   4041  HB2 SER C 281      56.520  79.830  59.000  1.00  0.00           H
ATOM   4042  OG  SER C 281      58.270  79.340  59.950  1.00  0.00           O
ATOM   4043  HG1 SER C 281      58.590  80.150  59.530  1.00  0.00           H
ATOM   4044  C   SER C 281      57.510  76.520  58.950  1.00  0.00           C
ATOM   4045  O   SER C 281      56.840  75.590  58.580  1.00  0.00           O
ATOM   4046  N   PHE C 282      58.400  76.370  59.940  1.00  0.00           N
ATOM   4047  HN  PHE C 282      59.010  77.140  60.060  1.00  0.00           H
ATOM   4048  CA  PHE C 282      58.620  75.170  60.680  1.00  0.00           C
ATOM   4049  HA  PHE C 282      59.200  74.540  60.030  1.00  0.00           H
ATOM   4050  CB  PHE C 282      59.410  75.450  61.900  1.00  0.00           C
ATOM   4051  HB1 PHE C 282      59.720  74.530  62.430  1.00  0.00           H
ATOM   4052  HB2 PHE C 282      58.850  76.180  62.520  1.00  0.00           H
ATOM   4053  CG  PHE C 282      60.590  76.290  61.650  1.00  0.00           C
ATOM   4054  CD1 PHE C 282      60.650  77.680  61.840  1.00  0.00           C
ATOM   4055  HD1 PHE C 282      59.740  78.200  62.110  1.00  0.00           H
ATOM   4056  CE1 PHE C 282      61.910  78.310  61.860  1.00  0.00           C
ATOM   4057  HE1 PHE C 282      62.010  79.360  62.090  1.00  0.00           H
ATOM   4058  CZ  PHE C 282      63.050  77.620  61.360  1.00  0.00           C
ATOM   4059  HZ  PHE C 282      63.920  78.210  61.150  1.00  0.00           H
ATOM   4060  CD2 PHE C 282      61.820  75.630  61.290  1.00  0.00           C
ATOM   4061  HD2 PHE C 282      61.860  74.560  61.190  1.00  0.00           H
ATOM   4062  CE2 PHE C 282      62.920  76.320  60.890  1.00  0.00           C
ATOM   4063  HE2 PHE C 282      63.780  75.810  60.480  1.00  0.00           H
ATOM   4064  C   PHE C 282      57.440  74.440  61.150  1.00  0.00           C
ATOM   4065  O   PHE C 282      56.400  75.030  61.340  1.00  0.00           O
ATOM   4066  N   TYR C 283      57.550  73.070  61.320  1.00  0.00           N
ATOM   4067  HN  TYR C 283      58.400  72.580  61.210  1.00  0.00           H
ATOM   4068  CA  TYR C 283      56.400  72.220  61.680  1.00  0.00           C
ATOM   4069  HA  TYR C 283      55.460  72.720  61.840  1.00  0.00           H
ATOM   4070  CB  TYR C 283      56.280  71.270  60.490  1.00  0.00           C
ATOM   4071  HB1 TYR C 283      57.320  70.950  60.250  1.00  0.00           H
ATOM   4072  HB2 TYR C 283      56.110  71.920  59.600  1.00  0.00           H
ATOM   4073  CG  TYR C 283      55.200  70.270  60.460  1.00  0.00           C
ATOM   4074  CD1 TYR C 283      53.860  70.700  60.300  1.00  0.00           C
ATOM   4075  HD1 TYR C 283      53.510  71.720  60.320  1.00  0.00           H
ATOM   4076  CE1 TYR C 283      52.880  69.790  60.280  1.00  0.00           C
ATOM   4077  HE1 TYR C 283      51.870  70.160  60.370  1.00  0.00           H
ATOM   4078  CZ  TYR C 283      53.170  68.420  60.180  1.00  0.00           C
ATOM   4079  OH  TYR C 283      52.130  67.490  60.250  1.00  0.00           O
ATOM   4080  HH  TYR C 283      51.380  68.070  60.400  1.00  0.00           H
ATOM   4081  CD2 TYR C 283      55.540  68.950  60.410  1.00  0.00           C
ATOM   4082  HD2 TYR C 283      56.570  68.610  60.420  1.00  0.00           H
ATOM   4083  CE2 TYR C 283      54.500  68.010  60.280  1.00  0.00           C
ATOM   4084  HE2 TYR C 283      54.710  66.950  60.250  1.00  0.00           H
ATOM   4085  C   TYR C 283      56.720  71.510  62.960  1.00  0.00           C
ATOM   4086  O   TYR C 283      57.850  70.980  63.130  1.00  0.00           O
ATOM   4087  N   VAL C 284      55.760  71.390  63.920  1.00  0.00           N
ATOM   4088  HN  VAL C 284      54.900  71.880  63.890  1.00  0.00           H
ATOM   4089  CA  VAL C 284      55.950  70.640  65.190  1.00  0.00           C
ATOM   4090  HA  VAL C 284      56.950  70.240  65.240  1.00  0.00           H
ATOM   4091  CB  VAL C 284      55.800  71.500  66.430  1.00  0.00           C
ATOM   4092  HB  VAL C 284      54.860  72.090  66.340  1.00  0.00           H
ATOM   4093  CG1 VAL C 284      55.890  70.610  67.650  1.00  0.00           C
ATOM   4094 HG11 VAL C 284      56.860  70.070  67.570  1.00  0.00           H
ATOM   4095 HG12 VAL C 284      55.970  71.220  68.580  1.00  0.00           H
ATOM   4096 HG13 VAL C 284      55.020  69.950  67.830  1.00  0.00           H
ATOM   4097  CG2 VAL C 284      56.770  72.660  66.380  1.00  0.00           C
ATOM   4098 HG21 VAL C 284      56.760  73.170  65.390  1.00  0.00           H
ATOM   4099 HG22 VAL C 284      56.570  73.390  67.190  1.00  0.00           H
ATOM   4100 HG23 VAL C 284      57.760  72.160  66.410  1.00  0.00           H
ATOM   4101  C   VAL C 284      55.120  69.400  65.210  1.00  0.00           C
ATOM   4102  O   VAL C 284      53.930  69.360  64.840  1.00  0.00           O
ATOM   4103  N   TYR C 285      55.650  68.210  65.550  1.00  0.00           N
ATOM   4104  HN  TYR C 285      56.500  68.150  66.050  1.00  0.00           H
ATOM   4105  CA  TYR C 285      55.040  66.880  65.220  1.00  0.00           C
ATOM   4106  HA  TYR C 285      53.970  67.000  65.290  1.00  0.00           H
ATOM   4107  CB  TYR C 285      55.430  66.410  63.880  1.00  0.00           C
ATOM   4108  HB1 TYR C 285      56.480  66.110  63.660  1.00  0.00           H
ATOM   4109  HB2 TYR C 285      55.120  67.310  63.300  1.00  0.00           H
ATOM   4110  CG  TYR C 285      54.680  65.160  63.330  1.00  0.00           C
ATOM   4111  CD1 TYR C 285      53.520  65.430  62.610  1.00  0.00           C
ATOM   4112  HD1 TYR C 285      53.170  66.450  62.550  1.00  0.00           H
ATOM   4113  CE1 TYR C 285      52.820  64.300  61.970  1.00  0.00           C
ATOM   4114  HE1 TYR C 285      51.950  64.500  61.370  1.00  0.00           H
ATOM   4115  CZ  TYR C 285      53.310  63.020  62.170  1.00  0.00           C
ATOM   4116  OH  TYR C 285      52.650  61.860  61.690  1.00  0.00           O
ATOM   4117  HH  TYR C 285      53.160  61.140  62.070  1.00  0.00           H
ATOM   4118  CD2 TYR C 285      55.130  63.860  63.580  1.00  0.00           C
ATOM   4119  HD2 TYR C 285      56.000  63.550  64.130  1.00  0.00           H
ATOM   4120  CE2 TYR C 285      54.460  62.730  62.930  1.00  0.00           C
ATOM   4121  HE2 TYR C 285      54.770  61.730  63.170  1.00  0.00           H
ATOM   4122  C   TYR C 285      55.340  65.840  66.300  1.00  0.00           C
ATOM   4123  O   TYR C 285      56.300  65.910  67.030  1.00  0.00           O
ATOM   4124  N   SER C 286      54.440  64.820  66.500  1.00  0.00           N
ATOM   4125  HN  SER C 286      53.630  64.770  65.910  1.00  0.00           H
ATOM   4126  CA  SER C 286      54.360  63.840  67.580  1.00  0.00           C
ATOM   4127  HA  SER C 286      54.540  64.350  68.510  1.00  0.00           H
ATOM   4128  CB  SER C 286      53.100  63.080  67.690  1.00  0.00           C
ATOM   4129  HB1 SER C 286      52.160  63.680  67.730  1.00  0.00           H
ATOM   4130  HB2 SER C 286      53.110  62.490  68.640  1.00  0.00           H
ATOM   4131  OG  SER C 286      52.880  62.220  66.590  1.00  0.00           O
ATOM   4132  HG1 SER C 286      53.750  61.920  66.340  1.00  0.00           H
ATOM   4133  C   SER C 286      55.520  62.770  67.510  1.00  0.00           C
ATOM   4134  O   SER C 286      55.750  61.980  66.640  1.00  0.00           O
ATOM   4135  N   ARG C 287      56.290  62.760  68.560  1.00  0.00           N
ATOM   4136  HN  ARG C 287      55.990  63.310  69.340  1.00  0.00           H
ATOM   4137  CA  ARG C 287      57.630  62.250  68.610  1.00  0.00           C
ATOM   4138  HA  ARG C 287      57.880  61.940  67.610  1.00  0.00           H
ATOM   4139  CB  ARG C 287      58.620  63.270  69.140  1.00  0.00           C
ATOM   4140  HB1 ARG C 287      58.690  64.080  68.380  1.00  0.00           H
ATOM   4141  HB2 ARG C 287      59.620  62.790  69.110  1.00  0.00           H
ATOM   4142  CG  ARG C 287      58.570  63.980  70.510  1.00  0.00           C
ATOM   4143  HG1 ARG C 287      57.500  64.270  70.630  1.00  0.00           H
ATOM   4144  HG2 ARG C 287      59.080  64.960  70.470  1.00  0.00           H
ATOM   4145  CD  ARG C 287      59.070  63.210  71.760  1.00  0.00           C
ATOM   4146  HD1 ARG C 287      60.170  63.380  71.860  1.00  0.00           H
ATOM   4147  HD2 ARG C 287      58.920  62.110  71.670  1.00  0.00           H
ATOM   4148  NE  ARG C 287      58.410  63.680  73.000  1.00  0.00           N
ATOM   4149  HE  ARG C 287      58.860  64.410  73.510  1.00  0.00           H
ATOM   4150  CZ  ARG C 287      57.290  63.100  73.460  1.00  0.00           C
ATOM   4151  NH1 ARG C 287      56.710  62.000  72.980  1.00  0.00           N
ATOM   4152 HH11 ARG C 287      56.950  61.490  72.160  1.00  0.00           H
ATOM   4153 HH12 ARG C 287      56.010  61.560  73.550  1.00  0.00           H
ATOM   4154  NH2 ARG C 287      56.680  63.590  74.460  1.00  0.00           N
ATOM   4155 HH21 ARG C 287      57.040  64.320  75.030  1.00  0.00           H
ATOM   4156 HH22 ARG C 287      55.960  63.030  74.860  1.00  0.00           H
ATOM   4157  C   ARG C 287      57.730  60.990  69.500  1.00  0.00           C
ATOM   4158  O   ARG C 287      57.050  60.830  70.550  1.00  0.00           O
ATOM   4159  N   VAL C 288      58.700  60.080  69.150  1.00  0.00           N
ATOM   4160  HN  VAL C 288      59.250  60.430  68.400  1.00  0.00           H
ATOM   4161  CA  VAL C 288      59.020  58.850  69.850  1.00  0.00           C
ATOM   4162  HA  VAL C 288      58.070  58.400  70.110  1.00  0.00           H
ATOM   4163  CB  VAL C 288      59.780  57.900  68.970  1.00  0.00           C
ATOM   4164  HB  VAL C 288      60.670  58.440  68.580  1.00  0.00           H
ATOM   4165  CG1 VAL C 288      60.330  56.620  69.640  1.00  0.00           C
ATOM   4166 HG11 VAL C 288      60.610  55.880  68.850  1.00  0.00           H
ATOM   4167 HG12 VAL C 288      61.240  56.670  70.270  1.00  0.00           H
ATOM   4168 HG13 VAL C 288      59.480  56.120  70.160  1.00  0.00           H
ATOM   4169  CG2 VAL C 288      58.840  57.360  67.810  1.00  0.00           C
ATOM   4170 HG21 VAL C 288      58.580  58.200  67.130  1.00  0.00           H
ATOM   4171 HG22 VAL C 288      59.330  56.530  67.260  1.00  0.00           H
ATOM   4172 HG23 VAL C 288      57.940  56.990  68.340  1.00  0.00           H
ATOM   4173  C   VAL C 288      59.550  59.000  71.230  1.00  0.00           C
ATOM   4174  O   VAL C 288      60.320  59.950  71.410  1.00  0.00           O
ATOM   4175  N   LYS C 289      59.170  58.130  72.210  1.00  0.00           N
ATOM   4176  HN  LYS C 289      58.470  57.450  72.000  1.00  0.00           H
ATOM   4177  CA  LYS C 289      59.930  58.030  73.460  1.00  0.00           C
ATOM   4178  HA  LYS C 289      60.590  58.860  73.610  1.00  0.00           H
ATOM   4179  CB  LYS C 289      58.940  57.980  74.670  1.00  0.00           C
ATOM   4180  HB1 LYS C 289      59.480  58.110  75.630  1.00  0.00           H
ATOM   4181  HB2 LYS C 289      58.330  57.060  74.790  1.00  0.00           H
ATOM   4182  CG  LYS C 289      58.010  59.190  74.550  1.00  0.00           C
ATOM   4183  HG1 LYS C 289      57.370  59.190  73.640  1.00  0.00           H
ATOM   4184  HG2 LYS C 289      58.650  60.100  74.570  1.00  0.00           H
ATOM   4185  CD  LYS C 289      57.020  59.290  75.750  1.00  0.00           C
ATOM   4186  HD1 LYS C 289      57.600  59.160  76.690  1.00  0.00           H
ATOM   4187  HD2 LYS C 289      56.680  60.350  75.660  1.00  0.00           H
ATOM   4188  CE  LYS C 289      55.840  58.360  75.730  1.00  0.00           C
ATOM   4189  HE1 LYS C 289      56.110  57.320  76.000  1.00  0.00           H
ATOM   4190  HE2 LYS C 289      55.480  58.180  74.690  1.00  0.00           H
ATOM   4191  NZ  LYS C 289      54.710  58.880  76.530  1.00  0.00           N
ATOM   4192  HZ1 LYS C 289      54.540  59.840  76.160  1.00  0.00           H
ATOM   4193  HZ2 LYS C 289      53.870  58.310  76.310  1.00  0.00           H
ATOM   4194  HZ3 LYS C 289      54.750  58.820  77.570  1.00  0.00           H
ATOM   4195  C   LYS C 289      60.710  56.680  73.500  1.00  0.00           C
ATOM   4196  NT  LYS C 289      62.070  56.670  73.570  1.00  0.00           N
ATOM   4197  HT1 LYS C 289      62.510  55.790  73.370  1.00  0.00           H
ATOM   4198  HT2 LYS C 289      62.560  57.490  73.850  1.00  0.00           H
ATOM   4199  O   LYS C 289      60.020  55.620  73.510  1.00  0.00           O
ATOM   4200  N   SER D  55      72.120  55.740  38.020  1.00  0.00           N
ATOM   4201  H1  SER D  55      71.530  56.500  37.620  1.00  0.00           H
ATOM   4202  H2  SER D  55      71.870  55.870  39.020  1.00  0.00           H
ATOM   4203  H3  SER D  55      73.130  55.920  37.830  1.00  0.00           H
ATOM   4204  CA  SER D  55      71.590  54.490  37.490  1.00  0.00           C
ATOM   4205  HA  SER D  55      71.710  54.440  36.420  1.00  0.00           H
ATOM   4206  CB  SER D  55      72.230  53.290  38.150  1.00  0.00           C
ATOM   4207  HB1 SER D  55      73.300  53.440  38.420  1.00  0.00           H
ATOM   4208  HB2 SER D  55      72.160  52.350  37.560  1.00  0.00           H
ATOM   4209  OG  SER D  55      71.580  52.910  39.330  1.00  0.00           O
ATOM   4210  HG1 SER D  55      71.840  53.500  40.050  1.00  0.00           H
ATOM   4211  C   SER D  55      70.050  54.370  37.550  1.00  0.00           C
ATOM   4212  O   SER D  55      69.440  55.150  38.270  1.00  0.00           O
ATOM   4213  N   PHE D  56      69.390  53.380  36.880  1.00  0.00           N
ATOM   4214  HN  PHE D  56      69.880  52.700  36.330  1.00  0.00           H
ATOM   4215  CA  PHE D  56      67.990  53.180  36.900  1.00  0.00           C
ATOM   4216  HA  PHE D  56      67.480  54.140  36.970  1.00  0.00           H
ATOM   4217  CB  PHE D  56      67.690  52.580  35.520  1.00  0.00           C
ATOM   4218  HB1 PHE D  56      68.250  51.630  35.330  1.00  0.00           H
ATOM   4219  HB2 PHE D  56      67.880  53.240  34.650  1.00  0.00           H
ATOM   4220  CG  PHE D  56      66.200  52.160  35.330  1.00  0.00           C
ATOM   4221  CD1 PHE D  56      65.050  52.980  35.210  1.00  0.00           C
ATOM   4222  HD1 PHE D  56      65.120  54.060  35.270  1.00  0.00           H
ATOM   4223  CE1 PHE D  56      63.740  52.510  35.170  1.00  0.00           C
ATOM   4224  HE1 PHE D  56      62.930  53.220  35.160  1.00  0.00           H
ATOM   4225  CZ  PHE D  56      63.520  51.190  35.290  1.00  0.00           C
ATOM   4226  HZ  PHE D  56      62.520  50.820  35.110  1.00  0.00           H
ATOM   4227  CD2 PHE D  56      65.880  50.790  35.440  1.00  0.00           C
ATOM   4228  HD2 PHE D  56      66.700  50.100  35.540  1.00  0.00           H
ATOM   4229  CE2 PHE D  56      64.620  50.320  35.290  1.00  0.00           C
ATOM   4230  HE2 PHE D  56      64.400  49.260  35.330  1.00  0.00           H
ATOM   4231  C   PHE D  56      67.550  52.310  38.010  1.00  0.00           C
ATOM   4232  O   PHE D  56      68.110  51.220  38.370  1.00  0.00           O
ATOM   4233  N   TYR D  57      66.360  52.540  38.660  1.00  0.00           N
ATOM   4234  HN  TYR D  57      65.790  53.350  38.580  1.00  0.00           H
ATOM   4235  CA  TYR D  57      65.780  51.610  39.650  1.00  0.00           C
ATOM   4236  HA  TYR D  57      66.200  50.620  39.510  1.00  0.00           H
ATOM   4237  CB  TYR D  57      66.260  52.080  41.000  1.00  0.00           C
ATOM   4238  HB1 TYR D  57      66.020  53.140  41.230  1.00  0.00           H
ATOM   4239  HB2 TYR D  57      67.370  52.110  41.120  1.00  0.00           H
ATOM   4240  CG  TYR D  57      65.650  51.130  42.060  1.00  0.00           C
ATOM   4241  CD1 TYR D  57      66.200  49.850  42.230  1.00  0.00           C
ATOM   4242  HD1 TYR D  57      67.100  49.530  41.720  1.00  0.00           H
ATOM   4243  CE1 TYR D  57      65.480  48.900  43.010  1.00  0.00           C
ATOM   4244  HE1 TYR D  57      65.940  47.940  43.190  1.00  0.00           H
ATOM   4245  CZ  TYR D  57      64.320  49.260  43.670  1.00  0.00           C
ATOM   4246  OH  TYR D  57      63.610  48.390  44.530  1.00  0.00           O
ATOM   4247  HH  TYR D  57      64.310  47.870  44.940  1.00  0.00           H
ATOM   4248  CD2 TYR D  57      64.460  51.480  42.720  1.00  0.00           C
ATOM   4249  HD2 TYR D  57      64.080  52.490  42.640  1.00  0.00           H
ATOM   4250  CE2 TYR D  57      63.790  50.550  43.490  1.00  0.00           C
ATOM   4251  HE2 TYR D  57      62.850  50.790  43.970  1.00  0.00           H
ATOM   4252  C   TYR D  57      64.260  51.660  39.510  1.00  0.00           C
ATOM   4253  O   TYR D  57      63.610  52.680  39.360  1.00  0.00           O
ATOM   4254  N   VAL D  58      63.670  50.420  39.650  1.00  0.00           N
ATOM   4255  HN  VAL D  58      64.290  49.650  39.720  1.00  0.00           H
ATOM   4256  CA  VAL D  58      62.350  49.960  39.350  1.00  0.00           C
ATOM   4257  HA  VAL D  58      62.110  50.490  38.440  1.00  0.00           H
ATOM   4258  CB  VAL D  58      62.220  48.440  39.050  1.00  0.00           C
ATOM   4259  HB  VAL D  58      62.620  47.830  39.890  1.00  0.00           H
ATOM   4260  CG1 VAL D  58      60.810  47.940  38.650  1.00  0.00           C
ATOM   4261 HG11 VAL D  58      60.100  48.000  39.500  1.00  0.00           H
ATOM   4262 HG12 VAL D  58      60.350  48.510  37.820  1.00  0.00           H
ATOM   4263 HG13 VAL D  58      60.910  46.860  38.410  1.00  0.00           H
ATOM   4264  CG2 VAL D  58      63.120  48.150  37.820  1.00  0.00           C
ATOM   4265 HG21 VAL D  58      64.170  48.450  37.980  1.00  0.00           H
ATOM   4266 HG22 VAL D  58      63.060  47.060  37.620  1.00  0.00           H
ATOM   4267 HG23 VAL D  58      62.670  48.490  36.860  1.00  0.00           H
ATOM   4268  C   VAL D  58      61.390  50.330  40.410  1.00  0.00           C
ATOM   4269  O   VAL D  58      61.480  50.110  41.610  1.00  0.00           O
ATOM   4270  N   TYR D  59      60.270  50.880  40.000  1.00  0.00           N
ATOM   4271  HN  TYR D  59      60.020  51.310  39.140  1.00  0.00           H
ATOM   4272  CA  TYR D  59      59.120  51.140  40.850  1.00  0.00           C
ATOM   4273  HA  TYR D  59      59.360  50.680  41.800  1.00  0.00           H
ATOM   4274  CB  TYR D  59      58.660  52.640  40.750  1.00  0.00           C
ATOM   4275  HB1 TYR D  59      57.850  52.690  41.510  1.00  0.00           H
ATOM   4276  HB2 TYR D  59      58.370  52.900  39.700  1.00  0.00           H
ATOM   4277  CG  TYR D  59      59.670  53.620  41.160  1.00  0.00           C
ATOM   4278  CD1 TYR D  59      60.760  53.350  42.050  1.00  0.00           C
ATOM   4279  HD1 TYR D  59      60.720  52.380  42.530  1.00  0.00           H
ATOM   4280  CE1 TYR D  59      61.620  54.350  42.510  1.00  0.00           C
ATOM   4281  HE1 TYR D  59      62.450  54.060  43.140  1.00  0.00           H
ATOM   4282  CZ  TYR D  59      61.480  55.590  41.990  1.00  0.00           C
ATOM   4283  OH  TYR D  59      62.440  56.540  42.310  1.00  0.00           O
ATOM   4284  HH  TYR D  59      63.040  56.130  42.940  1.00  0.00           H
ATOM   4285  CD2 TYR D  59      59.500  54.970  40.780  1.00  0.00           C
ATOM   4286  HD2 TYR D  59      58.680  55.310  40.160  1.00  0.00           H
ATOM   4287  CE2 TYR D  59      60.430  55.930  41.280  1.00  0.00           C
ATOM   4288  HE2 TYR D  59      60.370  56.860  40.740  1.00  0.00           H
ATOM   4289  C   TYR D  59      58.000  50.270  40.250  1.00  0.00           C
ATOM   4290  O   TYR D  59      58.000  49.970  39.070  1.00  0.00           O
ATOM   4291  N   SER D  60      57.100  49.680  41.110  1.00  0.00           N
ATOM   4292  HN  SER D  60      57.050  49.870  42.090  1.00  0.00           H
ATOM   4293  CA  SER D  60      56.270  48.530  40.750  1.00  0.00           C
ATOM   4294  HA  SER D  60      55.970  48.750  39.740  1.00  0.00           H
ATOM   4295  CB  SER D  60      56.930  47.090  41.070  1.00  0.00           C
ATOM   4296  HB1 SER D  60      57.110  46.920  42.150  1.00  0.00           H
ATOM   4297  HB2 SER D  60      57.940  47.040  40.590  1.00  0.00           H
ATOM   4298  OG  SER D  60      56.190  45.970  40.640  1.00  0.00           O
ATOM   4299  HG1 SER D  60      56.500  45.180  41.080  1.00  0.00           H
ATOM   4300  C   SER D  60      55.010  48.530  41.510  1.00  0.00           C
ATOM   4301  O   SER D  60      54.940  49.070  42.620  1.00  0.00           O
ATOM   4302  N   ARG D  61      53.900  47.840  41.030  1.00  0.00           N
ATOM   4303  HN  ARG D  61      54.070  47.350  40.190  1.00  0.00           H
ATOM   4304  CA  ARG D  61      52.570  47.910  41.680  1.00  0.00           C
ATOM   4305  HA  ARG D  61      52.560  48.600  42.500  1.00  0.00           H
ATOM   4306  CB  ARG D  61      51.400  48.380  40.780  1.00  0.00           C
ATOM   4307  HB1 ARG D  61      50.490  48.420  41.420  1.00  0.00           H
ATOM   4308  HB2 ARG D  61      51.360  47.730  39.880  1.00  0.00           H
ATOM   4309  CG  ARG D  61      51.560  49.870  40.310  1.00  0.00           C
ATOM   4310  HG1 ARG D  61      52.360  49.820  39.540  1.00  0.00           H
ATOM   4311  HG2 ARG D  61      51.930  50.530  41.120  1.00  0.00           H
ATOM   4312  CD  ARG D  61      50.230  50.410  39.690  1.00  0.00           C
ATOM   4313  HD1 ARG D  61      50.240  51.460  39.330  1.00  0.00           H
ATOM   4314  HD2 ARG D  61      49.380  50.320  40.390  1.00  0.00           H
ATOM   4315  NE  ARG D  61      49.920  49.470  38.520  1.00  0.00           N
ATOM   4316  HE  ARG D  61      49.180  48.790  38.590  1.00  0.00           H
ATOM   4317  CZ  ARG D  61      50.150  49.710  37.250  1.00  0.00           C
ATOM   4318  NH1 ARG D  61      50.860  50.730  36.770  1.00  0.00           N
ATOM   4319 HH11 ARG D  61      51.350  51.350  37.380  1.00  0.00           H
ATOM   4320 HH12 ARG D  61      50.860  51.000  35.810  1.00  0.00           H
ATOM   4321  NH2 ARG D  61      49.620  48.800  36.420  1.00  0.00           N
ATOM   4322 HH21 ARG D  61      49.130  47.980  36.710  1.00  0.00           H
ATOM   4323 HH22 ARG D  61      49.670  49.030  35.450  1.00  0.00           H
ATOM   4324  C   ARG D  61      52.210  46.580  42.310  1.00  0.00           C
ATOM   4325  O   ARG D  61      51.210  46.370  42.980  1.00  0.00           O
ATOM   4326  N   VAL D  62      53.060  45.620  42.040  1.00  0.00           N
ATOM   4327  HN  VAL D  62      53.890  45.890  41.570  1.00  0.00           H
ATOM   4328  CA  VAL D  62      53.010  44.160  42.200  1.00  0.00           C
ATOM   4329  HA  VAL D  62      52.060  43.910  42.660  1.00  0.00           H
ATOM   4330  CB  VAL D  62      53.020  43.460  40.890  1.00  0.00           C
ATOM   4331  HB  VAL D  62      53.870  43.890  40.310  1.00  0.00           H
ATOM   4332  CG1 VAL D  62      53.220  41.910  41.080  1.00  0.00           C
ATOM   4333 HG11 VAL D  62      52.360  41.380  41.540  1.00  0.00           H
ATOM   4334 HG12 VAL D  62      53.200  41.560  40.020  1.00  0.00           H
ATOM   4335 HG13 VAL D  62      54.220  41.610  41.470  1.00  0.00           H
ATOM   4336  CG2 VAL D  62      51.690  43.600  40.210  1.00  0.00           C
ATOM   4337 HG21 VAL D  62      51.330  44.630  40.030  1.00  0.00           H
ATOM   4338 HG22 VAL D  62      51.610  42.970  39.300  1.00  0.00           H
ATOM   4339 HG23 VAL D  62      50.930  43.310  40.970  1.00  0.00           H
ATOM   4340  C   VAL D  62      54.150  43.810  43.090  1.00  0.00           C
ATOM   4341  O   VAL D  62      55.280  44.230  43.080  1.00  0.00           O
ATOM   4342  N   LYS D  63      53.810  43.030  44.100  1.00  0.00           N
ATOM   4343  HN  LYS D  63      52.890  42.650  44.100  1.00  0.00           H
ATOM   4344  CA  LYS D  63      54.790  42.560  45.080  1.00  0.00           C
ATOM   4345  HA  LYS D  63      55.360  43.370  45.490  1.00  0.00           H
ATOM   4346  CB  LYS D  63      54.050  42.020  46.320  1.00  0.00           C
ATOM   4347  HB1 LYS D  63      54.730  41.800  47.170  1.00  0.00           H
ATOM   4348  HB2 LYS D  63      53.610  41.030  46.070  1.00  0.00           H
ATOM   4349  CG  LYS D  63      53.100  42.950  47.030  1.00  0.00           C
ATOM   4350  HG1 LYS D  63      52.740  42.490  47.970  1.00  0.00           H
ATOM   4351  HG2 LYS D  63      52.150  43.080  46.470  1.00  0.00           H
ATOM   4352  CD  LYS D  63      53.710  44.370  47.300  1.00  0.00           C
ATOM   4353  HD1 LYS D  63      53.960  44.880  46.350  1.00  0.00           H
ATOM   4354  HD2 LYS D  63      52.960  44.960  47.880  1.00  0.00           H
ATOM   4355  CE  LYS D  63      54.950  44.530  48.260  1.00  0.00           C
ATOM   4356  HE1 LYS D  63      55.240  45.540  48.600  1.00  0.00           H
ATOM   4357  HE2 LYS D  63      55.860  44.140  47.740  1.00  0.00           H
ATOM   4358  NZ  LYS D  63      54.730  43.840  49.530  1.00  0.00           N
ATOM   4359  HZ1 LYS D  63      55.460  43.950  50.260  1.00  0.00           H
ATOM   4360  HZ2 LYS D  63      53.790  44.150  49.850  1.00  0.00           H
ATOM   4361  HZ3 LYS D  63      54.670  42.830  49.300  1.00  0.00           H
ATOM   4362  C   LYS D  63      55.710  41.410  44.460  1.00  0.00           C
ATOM   4363  NT  LYS D  63      55.190  40.400  43.750  1.00  0.00           N
ATOM   4364  HT1 LYS D  63      55.870  39.730  43.470  1.00  0.00           H
ATOM   4365  HT2 LYS D  63      54.210  40.270  43.560  1.00  0.00           H
ATOM   4366  O   LYS D  63      56.920  41.620  44.530  1.00  0.00           O
TER
ENDMDL
