# Supplementary material for: The Effect of SARS-COV‑2 Protein Fragments on the Dimerization of α‑Synuclein
Source: ACS Chem Neurosci. 2025 Oct 22;16(21):4279–88. doi: 10.1021/acschemneuro.5c00635 (PMC12593392; doi:10.1021/acschemneuro.5c00635)
Supplement: Supplementary file 1 [file cn5c00635_si_001.zip › aS Configurations - Supporting Information/Rod Binding Dimer/with SK9/r-SK9-1-initial.pdb]

REMARK    GENERATED BY TRJCONV
TITLE     Protein in water t=   0.00000 step= 0
REMARK    THIS IS A SIMULATION BOX
CRYST1  107.474  107.474  107.474  90.00  90.00  90.00 P 1           1
MODEL        1
ATOM      1  N   MET A   1      82.360  83.950  30.940  1.00  0.00           N
ATOM      2  H1  MET A   1      81.860  83.400  30.210  1.00  0.00           H
ATOM      3  H2  MET A   1      81.760  84.770  31.170  1.00  0.00           H
ATOM      4  H3  MET A   1      83.220  84.340  30.520  1.00  0.00           H
ATOM      5  CA  MET A   1      82.680  83.110  32.120  1.00  0.00           C
ATOM      6  HA  MET A   1      83.430  83.650  32.670  1.00  0.00           H
ATOM      7  CB  MET A   1      81.350  82.990  32.870  1.00  0.00           C
ATOM      8  HB1 MET A   1      80.610  82.420  32.270  1.00  0.00           H
ATOM      9  HB2 MET A   1      80.850  83.970  33.040  1.00  0.00           H
ATOM     10  CG  MET A   1      81.400  82.430  34.300  1.00  0.00           C
ATOM     11  HG1 MET A   1      81.830  81.420  34.150  1.00  0.00           H
ATOM     12  HG2 MET A   1      80.430  82.340  34.830  1.00  0.00           H
ATOM     13  SD  MET A   1      82.520  83.410  35.340  1.00  0.00           S
ATOM     14  CE  MET A   1      82.320  82.140  36.620  1.00  0.00           C
ATOM     15  HE1 MET A   1      83.200  82.160  37.300  1.00  0.00           H
ATOM     16  HE2 MET A   1      81.480  82.460  37.270  1.00  0.00           H
ATOM     17  HE3 MET A   1      82.110  81.110  36.250  1.00  0.00           H
ATOM     18  C   MET A   1      83.140  81.720  31.830  1.00  0.00           C
ATOM     19  O   MET A   1      82.530  80.930  31.110  1.00  0.00           O
ATOM     20  N   ASP A   2      84.300  81.380  32.430  1.00  0.00           N
ATOM     21  HN  ASP A   2      84.710  82.050  33.040  1.00  0.00           H
ATOM     22  CA  ASP A   2      84.880  80.080  32.560  1.00  0.00           C
ATOM     23  HA  ASP A   2      84.810  79.760  31.530  1.00  0.00           H
ATOM     24  CB  ASP A   2      86.370  80.300  32.850  1.00  0.00           C
ATOM     25  HB1 ASP A   2      86.490  80.640  33.900  1.00  0.00           H
ATOM     26  HB2 ASP A   2      86.670  81.120  32.150  1.00  0.00           H
ATOM     27  CG  ASP A   2      87.230  79.060  32.660  1.00  0.00           C
ATOM     28  OD1 ASP A   2      86.860  78.060  31.990  1.00  0.00           O
ATOM     29  OD2 ASP A   2      88.330  79.120  33.270  1.00  0.00           O
ATOM     30  C   ASP A   2      84.080  79.060  33.290  1.00  0.00           C
ATOM     31  O   ASP A   2      83.130  79.330  34.030  1.00  0.00           O
ATOM     32  N   VAL A   3      84.390  77.790  32.970  1.00  0.00           N
ATOM     33  HN  VAL A   3      85.230  77.570  32.470  1.00  0.00           H
ATOM     34  CA  VAL A   3      83.840  76.600  33.540  1.00  0.00           C
ATOM     35  HA  VAL A   3      82.810  76.890  33.660  1.00  0.00           H
ATOM     36  CB  VAL A   3      83.920  75.420  32.610  1.00  0.00           C
ATOM     37  HB  VAL A   3      83.370  74.600  33.110  1.00  0.00           H
ATOM     38  CG1 VAL A   3      83.020  75.620  31.380  1.00  0.00           C
ATOM     39 HG11 VAL A   3      83.010  74.610  30.920  1.00  0.00           H
ATOM     40 HG12 VAL A   3      81.980  75.820  31.690  1.00  0.00           H
ATOM     41 HG13 VAL A   3      83.430  76.350  30.650  1.00  0.00           H
ATOM     42  CG2 VAL A   3      85.340  74.930  32.280  1.00  0.00           C
ATOM     43 HG21 VAL A   3      85.270  74.050  31.610  1.00  0.00           H
ATOM     44 HG22 VAL A   3      85.820  75.710  31.640  1.00  0.00           H
ATOM     45 HG23 VAL A   3      86.000  74.590  33.100  1.00  0.00           H
ATOM     46  C   VAL A   3      84.300  76.250  34.920  1.00  0.00           C
ATOM     47  O   VAL A   3      85.470  76.510  35.190  1.00  0.00           O
ATOM     48  N   PHE A   4      83.570  75.600  35.830  1.00  0.00           N
ATOM     49  HN  PHE A   4      82.580  75.600  35.710  1.00  0.00           H
ATOM     50  CA  PHE A   4      84.060  74.910  36.990  1.00  0.00           C
ATOM     51  HA  PHE A   4      84.720  75.650  37.420  1.00  0.00           H
ATOM     52  CB  PHE A   4      82.860  74.610  37.890  1.00  0.00           C
ATOM     53  HB1 PHE A   4      82.100  74.020  37.330  1.00  0.00           H
ATOM     54  HB2 PHE A   4      82.320  75.460  38.350  1.00  0.00           H
ATOM     55  CG  PHE A   4      83.160  73.790  39.100  1.00  0.00           C
ATOM     56  CD1 PHE A   4      82.880  72.450  39.080  1.00  0.00           C
ATOM     57  HD1 PHE A   4      82.420  72.060  38.180  1.00  0.00           H
ATOM     58  CE1 PHE A   4      83.060  71.680  40.200  1.00  0.00           C
ATOM     59  HE1 PHE A   4      82.710  70.660  40.300  1.00  0.00           H
ATOM     60  CZ  PHE A   4      83.520  72.260  41.360  1.00  0.00           C
ATOM     61  HZ  PHE A   4      83.750  71.560  42.150  1.00  0.00           H
ATOM     62  CD2 PHE A   4      83.590  74.380  40.270  1.00  0.00           C
ATOM     63  HD2 PHE A   4      83.740  75.440  40.370  1.00  0.00           H
ATOM     64  CE2 PHE A   4      83.650  73.630  41.420  1.00  0.00           C
ATOM     65  HE2 PHE A   4      83.880  74.170  42.330  1.00  0.00           H
ATOM     66  C   PHE A   4      84.900  73.720  36.660  1.00  0.00           C
ATOM     67  O   PHE A   4      85.900  73.420  37.310  1.00  0.00           O
ATOM     68  N   MET A   5      84.460  72.940  35.650  1.00  0.00           N
ATOM     69  HN  MET A   5      83.680  73.320  35.170  1.00  0.00           H
ATOM     70  CA  MET A   5      85.050  71.740  35.140  1.00  0.00           C
ATOM     71  HA  MET A   5      86.120  71.860  35.230  1.00  0.00           H
ATOM     72  CB  MET A   5      84.610  70.500  35.930  1.00  0.00           C
ATOM     73  HB1 MET A   5      84.880  69.620  35.310  1.00  0.00           H
ATOM     74  HB2 MET A   5      83.510  70.610  35.980  1.00  0.00           H
ATOM     75  CG  MET A   5      85.080  70.190  37.350  1.00  0.00           C
ATOM     76  HG1 MET A   5      84.330  69.480  37.750  1.00  0.00           H
ATOM     77  HG2 MET A   5      85.070  71.140  37.930  1.00  0.00           H
ATOM     78  SD  MET A   5      86.750  69.450  37.320  1.00  0.00           S
ATOM     79  CE  MET A   5      86.760  69.440  39.130  1.00  0.00           C
ATOM     80  HE1 MET A   5      85.850  68.930  39.530  1.00  0.00           H
ATOM     81  HE2 MET A   5      87.560  68.780  39.530  1.00  0.00           H
ATOM     82  HE3 MET A   5      86.830  70.490  39.500  1.00  0.00           H
ATOM     83  C   MET A   5      84.900  71.630  33.660  1.00  0.00           C
ATOM     84  O   MET A   5      83.890  72.010  33.070  1.00  0.00           O
ATOM     85  N   LYS A   6      85.870  71.050  32.940  1.00  0.00           N
ATOM     86  HN  LYS A   6      86.660  70.660  33.410  1.00  0.00           H
ATOM     87  CA  LYS A   6      85.890  70.930  31.510  1.00  0.00           C
ATOM     88  HA  LYS A   6      85.330  71.770  31.140  1.00  0.00           H
ATOM     89  CB  LYS A   6      87.340  71.060  31.010  1.00  0.00           C
ATOM     90  HB1 LYS A   6      87.850  70.190  31.490  1.00  0.00           H
ATOM     91  HB2 LYS A   6      87.570  72.060  31.430  1.00  0.00           H
ATOM     92  CG  LYS A   6      87.520  71.040  29.490  1.00  0.00           C
ATOM     93  HG1 LYS A   6      87.640  72.080  29.110  1.00  0.00           H
ATOM     94  HG2 LYS A   6      86.700  70.480  29.000  1.00  0.00           H
ATOM     95  CD  LYS A   6      88.880  70.430  29.140  1.00  0.00           C
ATOM     96  HD1 LYS A   6      88.970  70.660  28.050  1.00  0.00           H
ATOM     97  HD2 LYS A   6      89.720  70.910  29.690  1.00  0.00           H
ATOM     98  CE  LYS A   6      89.080  68.930  29.350  1.00  0.00           C
ATOM     99  HE1 LYS A   6      89.170  68.620  30.410  1.00  0.00           H
ATOM    100  HE2 LYS A   6      90.000  68.520  28.890  1.00  0.00           H
ATOM    101  NZ  LYS A   6      87.930  68.210  28.740  1.00  0.00           N
ATOM    102  HZ1 LYS A   6      87.530  68.710  27.920  1.00  0.00           H
ATOM    103  HZ2 LYS A   6      88.230  67.250  28.490  1.00  0.00           H
ATOM    104  HZ3 LYS A   6      87.160  68.240  29.450  1.00  0.00           H
ATOM    105  C   LYS A   6      85.240  69.630  31.210  1.00  0.00           C
ATOM    106  O   LYS A   6      85.860  68.660  30.770  1.00  0.00           O
ATOM    107  N   GLY A   7      83.910  69.570  31.390  1.00  0.00           N
ATOM    108  HN  GLY A   7      83.390  70.310  31.820  1.00  0.00           H
ATOM    109  CA  GLY A   7      83.070  68.450  31.110  1.00  0.00           C
ATOM    110  HA1 GLY A   7      82.260  68.600  30.410  1.00  0.00           H
ATOM    111  HA2 GLY A   7      83.730  67.680  30.740  1.00  0.00           H
ATOM    112  C   GLY A   7      82.570  67.720  32.310  1.00  0.00           C
ATOM    113  O   GLY A   7      83.310  67.020  32.990  1.00  0.00           O
ATOM    114  N   LEU A   8      81.240  67.730  32.550  1.00  0.00           N
ATOM    115  HN  LEU A   8      80.680  68.410  32.090  1.00  0.00           H
ATOM    116  CA  LEU A   8      80.650  66.880  33.540  1.00  0.00           C
ATOM    117  HA  LEU A   8      81.330  66.160  33.970  1.00  0.00           H
ATOM    118  CB  LEU A   8      80.110  67.750  34.690  1.00  0.00           C
ATOM    119  HB1 LEU A   8      79.640  67.140  35.490  1.00  0.00           H
ATOM    120  HB2 LEU A   8      79.490  68.590  34.300  1.00  0.00           H
ATOM    121  CG  LEU A   8      81.180  68.330  35.630  1.00  0.00           C
ATOM    122  HG  LEU A   8      82.040  68.740  35.050  1.00  0.00           H
ATOM    123  CD1 LEU A   8      80.630  69.520  36.420  1.00  0.00           C
ATOM    124 HD11 LEU A   8      80.000  70.140  35.740  1.00  0.00           H
ATOM    125 HD12 LEU A   8      79.960  69.140  37.230  1.00  0.00           H
ATOM    126 HD13 LEU A   8      81.440  70.160  36.830  1.00  0.00           H
ATOM    127  CD2 LEU A   8      81.710  67.270  36.610  1.00  0.00           C
ATOM    128 HD21 LEU A   8      82.540  67.720  37.200  1.00  0.00           H
ATOM    129 HD22 LEU A   8      80.980  67.000  37.400  1.00  0.00           H
ATOM    130 HD23 LEU A   8      82.030  66.320  36.130  1.00  0.00           H
ATOM    131  C   LEU A   8      79.450  66.160  33.030  1.00  0.00           C
ATOM    132  O   LEU A   8      78.970  66.430  31.930  1.00  0.00           O
ATOM    133  N   SER A   9      79.050  65.070  33.720  1.00  0.00           N
ATOM    134  HN  SER A   9      79.660  64.600  34.360  1.00  0.00           H
ATOM    135  CA  SER A   9      77.890  64.270  33.480  1.00  0.00           C
ATOM    136  HA  SER A   9      77.890  63.900  32.470  1.00  0.00           H
ATOM    137  CB  SER A   9      77.850  63.030  34.390  1.00  0.00           C
ATOM    138  HB1 SER A   9      78.770  62.440  34.190  1.00  0.00           H
ATOM    139  HB2 SER A   9      77.140  62.200  34.220  1.00  0.00           H
ATOM    140  OG  SER A   9      77.850  63.330  35.780  1.00  0.00           O
ATOM    141  HG1 SER A   9      78.740  63.260  36.140  1.00  0.00           H
ATOM    142  C   SER A   9      76.600  65.030  33.490  1.00  0.00           C
ATOM    143  O   SER A   9      76.420  66.070  34.110  1.00  0.00           O
ATOM    144  N   LYS A  10      75.640  64.550  32.680  1.00  0.00           N
ATOM    145  HN  LYS A  10      75.980  63.910  31.990  1.00  0.00           H
ATOM    146  CA  LYS A  10      74.370  65.180  32.490  1.00  0.00           C
ATOM    147  HA  LYS A  10      74.700  66.150  32.160  1.00  0.00           H
ATOM    148  CB  LYS A  10      73.600  64.480  31.360  1.00  0.00           C
ATOM    149  HB1 LYS A  10      72.640  65.000  31.130  1.00  0.00           H
ATOM    150  HB2 LYS A  10      73.450  63.480  31.820  1.00  0.00           H
ATOM    151  CG  LYS A  10      74.390  64.300  30.070  1.00  0.00           C
ATOM    152  HG1 LYS A  10      75.270  63.650  30.260  1.00  0.00           H
ATOM    153  HG2 LYS A  10      74.810  65.290  29.770  1.00  0.00           H
ATOM    154  CD  LYS A  10      73.440  63.770  28.990  1.00  0.00           C
ATOM    155  HD1 LYS A  10      73.170  62.700  29.070  1.00  0.00           H
ATOM    156  HD2 LYS A  10      72.580  64.460  28.830  1.00  0.00           H
ATOM    157  CE  LYS A  10      74.280  63.740  27.710  1.00  0.00           C
ATOM    158  HE1 LYS A  10      75.190  63.140  27.900  1.00  0.00           H
ATOM    159  HE2 LYS A  10      74.670  64.760  27.500  1.00  0.00           H
ATOM    160  NZ  LYS A  10      73.630  63.140  26.520  1.00  0.00           N
ATOM    161  HZ1 LYS A  10      73.600  62.110  26.650  1.00  0.00           H
ATOM    162  HZ2 LYS A  10      72.700  63.590  26.390  1.00  0.00           H
ATOM    163  HZ3 LYS A  10      74.160  63.250  25.630  1.00  0.00           H
ATOM    164  C   LYS A  10      73.570  65.470  33.710  1.00  0.00           C
ATOM    165  O   LYS A  10      72.860  66.470  33.820  1.00  0.00           O
ATOM    166  N   ALA A  11      73.560  64.590  34.730  1.00  0.00           N
ATOM    167  HN  ALA A  11      73.950  63.700  34.540  1.00  0.00           H
ATOM    168  CA  ALA A  11      72.900  64.760  35.990  1.00  0.00           C
ATOM    169  HA  ALA A  11      71.900  65.110  35.770  1.00  0.00           H
ATOM    170  CB  ALA A  11      72.790  63.430  36.740  1.00  0.00           C
ATOM    171  HB1 ALA A  11      72.230  63.500  37.700  1.00  0.00           H
ATOM    172  HB2 ALA A  11      72.230  62.710  36.100  1.00  0.00           H
ATOM    173  HB3 ALA A  11      73.720  62.870  36.980  1.00  0.00           H
ATOM    174  C   ALA A  11      73.590  65.700  36.910  1.00  0.00           C
ATOM    175  O   ALA A  11      72.940  66.210  37.820  1.00  0.00           O
ATOM    176  N   LYS A  12      74.840  66.050  36.560  1.00  0.00           N
ATOM    177  HN  LYS A  12      75.270  65.720  35.710  1.00  0.00           H
ATOM    178  CA  LYS A  12      75.670  66.940  37.310  1.00  0.00           C
ATOM    179  HA  LYS A  12      75.350  66.810  38.340  1.00  0.00           H
ATOM    180  CB  LYS A  12      77.140  66.510  37.310  1.00  0.00           C
ATOM    181  HB1 LYS A  12      77.790  67.370  37.580  1.00  0.00           H
ATOM    182  HB2 LYS A  12      77.410  66.300  36.250  1.00  0.00           H
ATOM    183  CG  LYS A  12      77.430  65.370  38.290  1.00  0.00           C
ATOM    184  HG1 LYS A  12      76.960  64.450  37.870  1.00  0.00           H
ATOM    185  HG2 LYS A  12      76.910  65.650  39.230  1.00  0.00           H
ATOM    186  CD  LYS A  12      78.910  65.130  38.570  1.00  0.00           C
ATOM    187  HD1 LYS A  12      79.260  64.720  37.600  1.00  0.00           H
ATOM    188  HD2 LYS A  12      79.430  66.100  38.700  1.00  0.00           H
ATOM    189  CE  LYS A  12      79.120  64.250  39.810  1.00  0.00           C
ATOM    190  HE1 LYS A  12      78.530  63.320  39.730  1.00  0.00           H
ATOM    191  HE2 LYS A  12      78.740  64.820  40.690  1.00  0.00           H
ATOM    192  NZ  LYS A  12      80.520  63.860  40.090  1.00  0.00           N
ATOM    193  HZ1 LYS A  12      80.810  63.060  39.490  1.00  0.00           H
ATOM    194  HZ2 LYS A  12      81.190  64.640  39.940  1.00  0.00           H
ATOM    195  HZ3 LYS A  12      80.650  63.590  41.080  1.00  0.00           H
ATOM    196  C   LYS A  12      75.460  68.380  37.000  1.00  0.00           C
ATOM    197  O   LYS A  12      75.610  69.250  37.850  1.00  0.00           O
ATOM    198  N   GLU A  13      75.070  68.680  35.750  1.00  0.00           N
ATOM    199  HN  GLU A  13      75.130  67.980  35.040  1.00  0.00           H
ATOM    200  CA  GLU A  13      75.120  70.090  35.470  1.00  0.00           C
ATOM    201  HA  GLU A  13      75.970  70.580  35.910  1.00  0.00           H
ATOM    202  CB  GLU A  13      75.240  70.280  33.950  1.00  0.00           C
ATOM    203  HB1 GLU A  13      74.310  69.890  33.480  1.00  0.00           H
ATOM    204  HB2 GLU A  13      76.180  69.840  33.530  1.00  0.00           H
ATOM    205  CG  GLU A  13      75.190  71.720  33.430  1.00  0.00           C
ATOM    206  HG1 GLU A  13      74.270  72.300  33.660  1.00  0.00           H
ATOM    207  HG2 GLU A  13      75.260  71.520  32.340  1.00  0.00           H
ATOM    208  CD  GLU A  13      76.400  72.610  33.660  1.00  0.00           C
ATOM    209  OE1 GLU A  13      76.590  72.990  34.840  1.00  0.00           O
ATOM    210  OE2 GLU A  13      77.130  72.900  32.670  1.00  0.00           O
ATOM    211  C   GLU A  13      73.960  70.810  36.070  1.00  0.00           C
ATOM    212  O   GLU A  13      72.870  70.250  36.180  1.00  0.00           O
ATOM    213  N   GLY A  14      74.210  72.020  36.590  1.00  0.00           N
ATOM    214  HN  GLY A  14      75.050  72.460  36.260  1.00  0.00           H
ATOM    215  CA  GLY A  14      73.290  72.680  37.460  1.00  0.00           C
ATOM    216  HA1 GLY A  14      73.540  73.720  37.260  1.00  0.00           H
ATOM    217  HA2 GLY A  14      72.250  72.500  37.210  1.00  0.00           H
ATOM    218  C   GLY A  14      73.360  72.310  38.900  1.00  0.00           C
ATOM    219  O   GLY A  14      73.610  73.190  39.710  1.00  0.00           O
ATOM    220  N   VAL A  15      73.130  71.040  39.300  1.00  0.00           N
ATOM    221  HN  VAL A  15      72.900  70.340  38.630  1.00  0.00           H
ATOM    222  CA  VAL A  15      73.300  70.410  40.570  1.00  0.00           C
ATOM    223  HA  VAL A  15      72.570  70.910  41.190  1.00  0.00           H
ATOM    224  CB  VAL A  15      73.130  68.920  40.470  1.00  0.00           C
ATOM    225  HB  VAL A  15      73.650  68.530  39.570  1.00  0.00           H
ATOM    226  CG1 VAL A  15      73.530  68.060  41.680  1.00  0.00           C
ATOM    227 HG11 VAL A  15      72.970  67.100  41.610  1.00  0.00           H
ATOM    228 HG12 VAL A  15      74.630  67.970  41.720  1.00  0.00           H
ATOM    229 HG13 VAL A  15      73.110  68.510  42.600  1.00  0.00           H
ATOM    230  CG2 VAL A  15      71.660  68.700  40.070  1.00  0.00           C
ATOM    231 HG21 VAL A  15      71.020  69.150  40.850  1.00  0.00           H
ATOM    232 HG22 VAL A  15      71.450  69.150  39.080  1.00  0.00           H
ATOM    233 HG23 VAL A  15      71.290  67.650  40.100  1.00  0.00           H
ATOM    234  C   VAL A  15      74.630  70.670  41.190  1.00  0.00           C
ATOM    235  O   VAL A  15      74.690  70.780  42.410  1.00  0.00           O
ATOM    236  N   VAL A  16      75.730  70.710  40.410  1.00  0.00           N
ATOM    237  HN  VAL A  16      75.520  70.430  39.480  1.00  0.00           H
ATOM    238  CA  VAL A  16      77.060  70.960  40.870  1.00  0.00           C
ATOM    239  HA  VAL A  16      77.270  70.320  41.720  1.00  0.00           H
ATOM    240  CB  VAL A  16      77.980  70.430  39.810  1.00  0.00           C
ATOM    241  HB  VAL A  16      77.540  69.480  39.450  1.00  0.00           H
ATOM    242  CG1 VAL A  16      78.070  71.340  38.570  1.00  0.00           C
ATOM    243 HG11 VAL A  16      78.460  72.330  38.890  1.00  0.00           H
ATOM    244 HG12 VAL A  16      78.660  71.020  37.690  1.00  0.00           H
ATOM    245 HG13 VAL A  16      77.060  71.480  38.110  1.00  0.00           H
ATOM    246  CG2 VAL A  16      79.420  70.110  40.250  1.00  0.00           C
ATOM    247 HG21 VAL A  16      79.340  69.300  41.010  1.00  0.00           H
ATOM    248 HG22 VAL A  16      79.930  69.620  39.390  1.00  0.00           H
ATOM    249 HG23 VAL A  16      79.990  70.950  40.710  1.00  0.00           H
ATOM    250  C   VAL A  16      77.320  72.340  41.360  1.00  0.00           C
ATOM    251  O   VAL A  16      76.690  73.330  40.960  1.00  0.00           O
ATOM    252  N   ALA A  17      78.200  72.430  42.370  1.00  0.00           N
ATOM    253  HN  ALA A  17      78.710  71.640  42.690  1.00  0.00           H
ATOM    254  CA  ALA A  17      78.610  73.700  42.870  1.00  0.00           C
ATOM    255  HA  ALA A  17      78.630  74.520  42.160  1.00  0.00           H
ATOM    256  CB  ALA A  17      77.610  74.110  43.960  1.00  0.00           C
ATOM    257  HB1 ALA A  17      76.610  73.860  43.550  1.00  0.00           H
ATOM    258  HB2 ALA A  17      77.680  73.400  44.810  1.00  0.00           H
ATOM    259  HB3 ALA A  17      77.670  75.180  44.260  1.00  0.00           H
ATOM    260  C   ALA A  17      79.990  73.600  43.410  1.00  0.00           C
ATOM    261  O   ALA A  17      80.620  72.540  43.340  1.00  0.00           O
ATOM    262  N   ALA A  18      80.560  74.710  43.930  1.00  0.00           N
ATOM    263  HN  ALA A  18      80.170  75.610  43.770  1.00  0.00           H
ATOM    264  CA  ALA A  18      81.830  74.700  44.580  1.00  0.00           C
ATOM    265  HA  ALA A  18      82.410  73.900  44.140  1.00  0.00           H
ATOM    266  CB  ALA A  18      82.520  76.040  44.320  1.00  0.00           C
ATOM    267  HB1 ALA A  18      83.610  75.950  44.540  1.00  0.00           H
ATOM    268  HB2 ALA A  18      82.550  76.140  43.210  1.00  0.00           H
ATOM    269  HB3 ALA A  18      82.020  76.940  44.750  1.00  0.00           H
ATOM    270  C   ALA A  18      81.800  74.350  46.030  1.00  0.00           C
ATOM    271  O   ALA A  18      82.830  74.080  46.660  1.00  0.00           O
ATOM    272  N   ALA A  19      80.590  74.310  46.600  1.00  0.00           N
ATOM    273  HN  ALA A  19      79.790  74.450  46.030  1.00  0.00           H
ATOM    274  CA  ALA A  19      80.340  74.030  47.980  1.00  0.00           C
ATOM    275  HA  ALA A  19      81.000  73.270  48.370  1.00  0.00           H
ATOM    276  CB  ALA A  19      80.630  75.360  48.710  1.00  0.00           C
ATOM    277  HB1 ALA A  19      81.740  75.450  48.740  1.00  0.00           H
ATOM    278  HB2 ALA A  19      80.160  76.200  48.160  1.00  0.00           H
ATOM    279  HB3 ALA A  19      80.270  75.290  49.760  1.00  0.00           H
ATOM    280  C   ALA A  19      78.900  73.700  48.150  1.00  0.00           C
ATOM    281  O   ALA A  19      78.060  73.840  47.260  1.00  0.00           O
ATOM    282  N   GLU A  20      78.500  73.240  49.350  1.00  0.00           N
ATOM    283  HN  GLU A  20      79.230  73.010  50.000  1.00  0.00           H
ATOM    284  CA  GLU A  20      77.170  73.030  49.810  1.00  0.00           C
ATOM    285  HA  GLU A  20      76.830  72.250  49.140  1.00  0.00           H
ATOM    286  CB  GLU A  20      77.230  72.420  51.220  1.00  0.00           C
ATOM    287  HB1 GLU A  20      76.210  72.380  51.670  1.00  0.00           H
ATOM    288  HB2 GLU A  20      77.900  72.960  51.910  1.00  0.00           H
ATOM    289  CG  GLU A  20      77.690  70.960  51.140  1.00  0.00           C
ATOM    290  HG1 GLU A  20      78.320  70.820  52.050  1.00  0.00           H
ATOM    291  HG2 GLU A  20      78.360  70.870  50.260  1.00  0.00           H
ATOM    292  CD  GLU A  20      76.540  69.970  51.070  1.00  0.00           C
ATOM    293  OE1 GLU A  20      75.990  69.850  49.950  1.00  0.00           O
ATOM    294  OE2 GLU A  20      76.260  69.220  52.050  1.00  0.00           O
ATOM    295  C   GLU A  20      76.160  74.120  49.650  1.00  0.00           C
ATOM    296  O   GLU A  20      76.390  75.320  49.490  1.00  0.00           O
ATOM    297  N   LYS A  21      74.910  73.620  49.700  1.00  0.00           N
ATOM    298  HN  LYS A  21      74.760  72.670  49.960  1.00  0.00           H
ATOM    299  CA  LYS A  21      73.730  74.350  49.360  1.00  0.00           C
ATOM    300  HA  LYS A  21      73.950  75.410  49.400  1.00  0.00           H
ATOM    301  CB  LYS A  21      73.100  73.860  48.050  1.00  0.00           C
ATOM    302  HB1 LYS A  21      72.010  74.100  48.010  1.00  0.00           H
ATOM    303  HB2 LYS A  21      73.300  72.770  48.050  1.00  0.00           H
ATOM    304  CG  LYS A  21      73.810  74.540  46.870  1.00  0.00           C
ATOM    305  HG1 LYS A  21      74.910  74.420  46.950  1.00  0.00           H
ATOM    306  HG2 LYS A  21      73.570  75.600  47.110  1.00  0.00           H
ATOM    307  CD  LYS A  21      73.050  74.300  45.560  1.00  0.00           C
ATOM    308  HD1 LYS A  21      71.950  74.270  45.720  1.00  0.00           H
ATOM    309  HD2 LYS A  21      73.230  75.030  44.750  1.00  0.00           H
ATOM    310  CE  LYS A  21      73.520  72.890  45.200  1.00  0.00           C
ATOM    311  HE1 LYS A  21      72.980  72.280  45.950  1.00  0.00           H
ATOM    312  HE2 LYS A  21      74.620  72.790  45.090  1.00  0.00           H
ATOM    313  NZ  LYS A  21      72.960  72.490  43.890  1.00  0.00           N
ATOM    314  HZ1 LYS A  21      73.580  72.840  43.130  1.00  0.00           H
ATOM    315  HZ2 LYS A  21      72.810  71.480  43.700  1.00  0.00           H
ATOM    316  HZ3 LYS A  21      72.010  72.930  43.800  1.00  0.00           H
ATOM    317  C   LYS A  21      72.720  73.990  50.390  1.00  0.00           C
ATOM    318  O   LYS A  21      72.840  73.000  51.110  1.00  0.00           O
ATOM    319  N   THR A  22      71.770  74.900  50.690  1.00  0.00           N
ATOM    320  HN  THR A  22      71.670  75.730  50.150  1.00  0.00           H
ATOM    321  CA  THR A  22      70.760  74.670  51.670  1.00  0.00           C
ATOM    322  HA  THR A  22      71.260  74.310  52.560  1.00  0.00           H
ATOM    323  CB  THR A  22      70.110  75.950  52.100  1.00  0.00           C
ATOM    324  HB  THR A  22      69.760  76.470  51.190  1.00  0.00           H
ATOM    325  OG1 THR A  22      71.020  76.810  52.770  1.00  0.00           O
ATOM    326  HG1 THR A  22      71.850  76.570  52.350  1.00  0.00           H
ATOM    327  CG2 THR A  22      68.990  75.610  53.100  1.00  0.00           C
ATOM    328 HG21 THR A  22      69.350  74.950  53.910  1.00  0.00           H
ATOM    329 HG22 THR A  22      68.560  76.530  53.560  1.00  0.00           H
ATOM    330 HG23 THR A  22      68.180  75.040  52.600  1.00  0.00           H
ATOM    331  C   THR A  22      69.760  73.660  51.220  1.00  0.00           C
ATOM    332  O   THR A  22      69.050  73.940  50.260  1.00  0.00           O
ATOM    333  N   LYS A  23      69.590  72.520  51.920  1.00  0.00           N
ATOM    334  HN  LYS A  23      70.100  72.350  52.760  1.00  0.00           H
ATOM    335  CA  LYS A  23      68.650  71.470  51.670  1.00  0.00           C
ATOM    336  HA  LYS A  23      68.090  71.730  50.780  1.00  0.00           H
ATOM    337  CB  LYS A  23      69.470  70.170  51.590  1.00  0.00           C
ATOM    338  HB1 LYS A  23      68.750  69.330  51.600  1.00  0.00           H
ATOM    339  HB2 LYS A  23      70.000  70.050  52.560  1.00  0.00           H
ATOM    340  CG  LYS A  23      70.400  69.990  50.390  1.00  0.00           C
ATOM    341  HG1 LYS A  23      70.780  70.980  50.050  1.00  0.00           H
ATOM    342  HG2 LYS A  23      69.790  69.640  49.530  1.00  0.00           H
ATOM    343  CD  LYS A  23      71.460  68.920  50.660  1.00  0.00           C
ATOM    344  HD1 LYS A  23      71.070  68.300  51.490  1.00  0.00           H
ATOM    345  HD2 LYS A  23      71.720  68.160  49.890  1.00  0.00           H
ATOM    346  CE  LYS A  23      72.750  69.600  51.120  1.00  0.00           C
ATOM    347  HE1 LYS A  23      72.420  70.440  51.770  1.00  0.00           H
ATOM    348  HE2 LYS A  23      73.370  70.100  50.340  1.00  0.00           H
ATOM    349  NZ  LYS A  23      73.690  68.740  51.880  1.00  0.00           N
ATOM    350  HZ1 LYS A  23      73.800  67.800  51.420  1.00  0.00           H
ATOM    351  HZ2 LYS A  23      74.630  69.170  51.990  1.00  0.00           H
ATOM    352  HZ3 LYS A  23      73.250  68.530  52.800  1.00  0.00           H
ATOM    353  C   LYS A  23      67.640  71.450  52.760  1.00  0.00           C
ATOM    354  O   LYS A  23      67.950  71.640  53.930  1.00  0.00           O
ATOM    355  N   GLN A  24      66.400  71.120  52.360  1.00  0.00           N
ATOM    356  HN  GLN A  24      66.290  70.900  51.400  1.00  0.00           H
ATOM    357  CA  GLN A  24      65.220  71.380  53.130  1.00  0.00           C
ATOM    358  HA  GLN A  24      65.340  71.020  54.140  1.00  0.00           H
ATOM    359  CB  GLN A  24      64.840  72.870  53.030  1.00  0.00           C
ATOM    360  HB1 GLN A  24      64.650  73.170  51.980  1.00  0.00           H
ATOM    361  HB2 GLN A  24      65.630  73.510  53.470  1.00  0.00           H
ATOM    362  CG  GLN A  24      63.630  73.370  53.820  1.00  0.00           C
ATOM    363  HG1 GLN A  24      63.880  73.210  54.890  1.00  0.00           H
ATOM    364  HG2 GLN A  24      62.670  72.860  53.590  1.00  0.00           H
ATOM    365  CD  GLN A  24      63.470  74.880  53.730  1.00  0.00           C
ATOM    366  OE1 GLN A  24      64.050  75.670  54.470  1.00  0.00           O
ATOM    367  NE2 GLN A  24      62.720  75.330  52.680  1.00  0.00           N
ATOM    368 HE21 GLN A  24      62.680  74.720  51.890  1.00  0.00           H
ATOM    369 HE22 GLN A  24      62.560  76.300  52.520  1.00  0.00           H
ATOM    370  C   GLN A  24      64.130  70.520  52.580  1.00  0.00           C
ATOM    371  O   GLN A  24      63.100  70.920  52.050  1.00  0.00           O
ATOM    372  N   GLY A  25      64.410  69.220  52.780  1.00  0.00           N
ATOM    373  HN  GLY A  25      65.330  68.950  53.040  1.00  0.00           H
ATOM    374  CA  GLY A  25      63.570  68.140  52.350  1.00  0.00           C
ATOM    375  HA1 GLY A  25      63.420  68.160  51.280  1.00  0.00           H
ATOM    376  HA2 GLY A  25      63.880  67.200  52.770  1.00  0.00           H
ATOM    377  C   GLY A  25      62.200  68.180  52.940  1.00  0.00           C
ATOM    378  O   GLY A  25      61.290  67.630  52.320  1.00  0.00           O
ATOM    379  N   VAL A  26      62.130  68.690  54.180  1.00  0.00           N
ATOM    380  HN  VAL A  26      62.950  69.010  54.650  1.00  0.00           H
ATOM    381  CA  VAL A  26      60.920  68.970  54.890  1.00  0.00           C
ATOM    382  HA  VAL A  26      60.400  68.050  55.120  1.00  0.00           H
ATOM    383  CB  VAL A  26      61.270  69.580  56.220  1.00  0.00           C
ATOM    384  HB  VAL A  26      60.400  70.020  56.740  1.00  0.00           H
ATOM    385  CG1 VAL A  26      61.730  68.400  57.090  1.00  0.00           C
ATOM    386 HG11 VAL A  26      62.290  68.740  58.000  1.00  0.00           H
ATOM    387 HG12 VAL A  26      60.790  67.930  57.440  1.00  0.00           H
ATOM    388 HG13 VAL A  26      62.230  67.560  56.580  1.00  0.00           H
ATOM    389  CG2 VAL A  26      62.340  70.670  56.030  1.00  0.00           C
ATOM    390 HG21 VAL A  26      61.930  71.470  55.370  1.00  0.00           H
ATOM    391 HG22 VAL A  26      62.520  71.200  56.990  1.00  0.00           H
ATOM    392 HG23 VAL A  26      63.360  70.360  55.710  1.00  0.00           H
ATOM    393  C   VAL A  26      59.850  69.790  54.250  1.00  0.00           C
ATOM    394  O   VAL A  26      58.660  69.620  54.500  1.00  0.00           O
ATOM    395  N   ALA A  27      60.220  70.560  53.210  1.00  0.00           N
ATOM    396  HN  ALA A  27      61.180  70.650  52.950  1.00  0.00           H
ATOM    397  CA  ALA A  27      59.290  71.460  52.610  1.00  0.00           C
ATOM    398  HA  ALA A  27      58.570  71.730  53.360  1.00  0.00           H
ATOM    399  CB  ALA A  27      59.950  72.760  52.110  1.00  0.00           C
ATOM    400  HB1 ALA A  27      60.840  72.610  51.460  1.00  0.00           H
ATOM    401  HB2 ALA A  27      59.290  73.500  51.620  1.00  0.00           H
ATOM    402  HB3 ALA A  27      60.450  73.170  53.010  1.00  0.00           H
ATOM    403  C   ALA A  27      58.740  70.830  51.380  1.00  0.00           C
ATOM    404  O   ALA A  27      57.910  71.360  50.640  1.00  0.00           O
ATOM    405  N   GLU A  28      59.180  69.600  51.040  1.00  0.00           N
ATOM    406  HN  GLU A  28      59.940  69.290  51.600  1.00  0.00           H
ATOM    407  CA  GLU A  28      59.150  69.180  49.670  1.00  0.00           C
ATOM    408  HA  GLU A  28      58.480  69.740  49.040  1.00  0.00           H
ATOM    409  CB  GLU A  28      60.550  69.380  49.070  1.00  0.00           C
ATOM    410  HB1 GLU A  28      60.580  68.920  48.060  1.00  0.00           H
ATOM    411  HB2 GLU A  28      61.340  68.830  49.630  1.00  0.00           H
ATOM    412  CG  GLU A  28      60.960  70.840  48.880  1.00  0.00           C
ATOM    413  HG1 GLU A  28      61.220  71.180  49.910  1.00  0.00           H
ATOM    414  HG2 GLU A  28      60.150  71.500  48.490  1.00  0.00           H
ATOM    415  CD  GLU A  28      62.100  71.000  47.880  1.00  0.00           C
ATOM    416  OE1 GLU A  28      62.580  70.010  47.280  1.00  0.00           O
ATOM    417  OE2 GLU A  28      62.500  72.180  47.650  1.00  0.00           O
ATOM    418  C   GLU A  28      58.750  67.750  49.520  1.00  0.00           C
ATOM    419  O   GLU A  28      57.960  67.420  48.640  1.00  0.00           O
ATOM    420  N   ALA A  29      59.280  66.810  50.320  1.00  0.00           N
ATOM    421  HN  ALA A  29      59.750  67.160  51.130  1.00  0.00           H
ATOM    422  CA  ALA A  29      59.180  65.390  50.250  1.00  0.00           C
ATOM    423  HA  ALA A  29      58.690  65.060  49.340  1.00  0.00           H
ATOM    424  CB  ALA A  29      60.480  64.630  50.560  1.00  0.00           C
ATOM    425  HB1 ALA A  29      60.660  64.640  51.650  1.00  0.00           H
ATOM    426  HB2 ALA A  29      60.400  63.540  50.330  1.00  0.00           H
ATOM    427  HB3 ALA A  29      61.410  65.050  50.110  1.00  0.00           H
ATOM    428  C   ALA A  29      58.190  64.900  51.240  1.00  0.00           C
ATOM    429  O   ALA A  29      58.150  65.410  52.360  1.00  0.00           O
ATOM    430  N   ALA A  30      57.310  63.970  50.830  1.00  0.00           N
ATOM    431  HN  ALA A  30      57.380  63.360  50.040  1.00  0.00           H
ATOM    432  CA  ALA A  30      56.160  63.590  51.580  1.00  0.00           C
ATOM    433  HA  ALA A  30      55.670  64.440  52.020  1.00  0.00           H
ATOM    434  CB  ALA A  30      55.150  62.910  50.640  1.00  0.00           C
ATOM    435  HB1 ALA A  30      54.190  62.580  51.090  1.00  0.00           H
ATOM    436  HB2 ALA A  30      54.860  63.670  49.890  1.00  0.00           H
ATOM    437  HB3 ALA A  30      55.590  62.080  50.040  1.00  0.00           H
ATOM    438  C   ALA A  30      56.530  62.590  52.630  1.00  0.00           C
ATOM    439  O   ALA A  30      56.740  61.400  52.370  1.00  0.00           O
ATOM    440  N   GLY A  31      56.720  63.060  53.870  1.00  0.00           N
ATOM    441  HN  GLY A  31      56.720  64.060  53.860  1.00  0.00           H
ATOM    442  CA  GLY A  31      57.150  62.360  55.040  1.00  0.00           C
ATOM    443  HA1 GLY A  31      56.970  61.320  54.830  1.00  0.00           H
ATOM    444  HA2 GLY A  31      58.190  62.660  55.150  1.00  0.00           H
ATOM    445  C   GLY A  31      56.620  62.720  56.380  1.00  0.00           C
ATOM    446  O   GLY A  31      57.120  62.300  57.420  1.00  0.00           O
ATOM    447  N   LYS A  32      55.550  63.540  56.370  1.00  0.00           N
ATOM    448  HN  LYS A  32      55.280  63.820  55.450  1.00  0.00           H
ATOM    449  CA  LYS A  32      54.900  64.040  57.540  1.00  0.00           C
ATOM    450  HA  LYS A  32      55.680  64.390  58.200  1.00  0.00           H
ATOM    451  CB  LYS A  32      54.250  65.400  57.260  1.00  0.00           C
ATOM    452  HB1 LYS A  32      53.470  65.650  58.020  1.00  0.00           H
ATOM    453  HB2 LYS A  32      53.890  65.570  56.230  1.00  0.00           H
ATOM    454  CG  LYS A  32      55.170  66.610  57.420  1.00  0.00           C
ATOM    455  HG1 LYS A  32      55.480  66.800  58.470  1.00  0.00           H
ATOM    456  HG2 LYS A  32      54.530  67.460  57.110  1.00  0.00           H
ATOM    457  CD  LYS A  32      56.420  66.700  56.530  1.00  0.00           C
ATOM    458  HD1 LYS A  32      57.050  65.780  56.560  1.00  0.00           H
ATOM    459  HD2 LYS A  32      56.140  66.630  55.460  1.00  0.00           H
ATOM    460  CE  LYS A  32      57.320  67.890  56.890  1.00  0.00           C
ATOM    461  HE1 LYS A  32      58.230  67.860  56.260  1.00  0.00           H
ATOM    462  HE2 LYS A  32      57.580  67.890  57.970  1.00  0.00           H
ATOM    463  NZ  LYS A  32      56.690  69.200  56.620  1.00  0.00           N
ATOM    464  HZ1 LYS A  32      56.600  69.750  57.500  1.00  0.00           H
ATOM    465  HZ2 LYS A  32      57.280  69.640  55.880  1.00  0.00           H
ATOM    466  HZ3 LYS A  32      55.780  69.060  56.150  1.00  0.00           H
ATOM    467  C   LYS A  32      53.970  63.120  58.260  1.00  0.00           C
ATOM    468  O   LYS A  32      53.180  62.410  57.640  1.00  0.00           O
ATOM    469  N   THR A  33      53.970  63.040  59.600  1.00  0.00           N
ATOM    470  HN  THR A  33      54.540  63.430  60.320  1.00  0.00           H
ATOM    471  CA  THR A  33      53.070  62.220  60.340  1.00  0.00           C
ATOM    472  HA  THR A  33      53.110  61.270  59.830  1.00  0.00           H
ATOM    473  CB  THR A  33      53.630  61.850  61.680  1.00  0.00           C
ATOM    474  HB  THR A  33      52.920  61.180  62.210  1.00  0.00           H
ATOM    475  OG1 THR A  33      53.910  62.970  62.510  1.00  0.00           O
ATOM    476  HG1 THR A  33      53.160  63.090  63.090  1.00  0.00           H
ATOM    477  CG2 THR A  33      54.930  61.040  61.510  1.00  0.00           C
ATOM    478 HG21 THR A  33      54.640  59.990  61.250  1.00  0.00           H
ATOM    479 HG22 THR A  33      55.520  61.450  60.670  1.00  0.00           H
ATOM    480 HG23 THR A  33      55.600  60.950  62.390  1.00  0.00           H
ATOM    481  C   THR A  33      51.620  62.570  60.360  1.00  0.00           C
ATOM    482  O   THR A  33      50.810  61.650  60.430  1.00  0.00           O
ATOM    483  N   LYS A  34      51.230  63.860  60.340  1.00  0.00           N
ATOM    484  HN  LYS A  34      51.900  64.590  60.420  1.00  0.00           H
ATOM    485  CA  LYS A  34      49.880  64.300  60.160  1.00  0.00           C
ATOM    486  HA  LYS A  34      49.190  63.890  60.880  1.00  0.00           H
ATOM    487  CB  LYS A  34      49.790  65.760  60.630  1.00  0.00           C
ATOM    488  HB1 LYS A  34      48.950  66.280  60.110  1.00  0.00           H
ATOM    489  HB2 LYS A  34      50.710  66.260  60.270  1.00  0.00           H
ATOM    490  CG  LYS A  34      49.750  65.860  62.150  1.00  0.00           C
ATOM    491  HG1 LYS A  34      50.190  66.820  62.510  1.00  0.00           H
ATOM    492  HG2 LYS A  34      50.320  65.050  62.660  1.00  0.00           H
ATOM    493  CD  LYS A  34      48.340  65.760  62.730  1.00  0.00           C
ATOM    494  HD1 LYS A  34      47.720  66.600  62.360  1.00  0.00           H
ATOM    495  HD2 LYS A  34      47.890  64.810  62.370  1.00  0.00           H
ATOM    496  CE  LYS A  34      48.330  65.600  64.250  1.00  0.00           C
ATOM    497  HE1 LYS A  34      48.940  66.460  64.580  1.00  0.00           H
ATOM    498  HE2 LYS A  34      48.860  64.640  64.460  1.00  0.00           H
ATOM    499  NZ  LYS A  34      46.970  65.620  64.830  1.00  0.00           N
ATOM    500  HZ1 LYS A  34      46.420  64.860  64.390  1.00  0.00           H
ATOM    501  HZ2 LYS A  34      46.950  65.500  65.870  1.00  0.00           H
ATOM    502  HZ3 LYS A  34      46.480  66.500  64.600  1.00  0.00           H
ATOM    503  C   LYS A  34      49.290  64.130  58.810  1.00  0.00           C
ATOM    504  O   LYS A  34      49.810  64.620  57.810  1.00  0.00           O
ATOM    505  N   GLU A  35      48.110  63.480  58.810  1.00  0.00           N
ATOM    506  HN  GLU A  35      47.810  62.980  59.620  1.00  0.00           H
ATOM    507  CA  GLU A  35      47.240  63.430  57.670  1.00  0.00           C
ATOM    508  HA  GLU A  35      47.740  62.860  56.900  1.00  0.00           H
ATOM    509  CB  GLU A  35      46.030  62.500  57.900  1.00  0.00           C
ATOM    510  HB1 GLU A  35      45.480  62.470  56.930  1.00  0.00           H
ATOM    511  HB2 GLU A  35      45.260  62.940  58.560  1.00  0.00           H
ATOM    512  CG  GLU A  35      46.400  61.080  58.340  1.00  0.00           C
ATOM    513  HG1 GLU A  35      46.960  61.160  59.290  1.00  0.00           H
ATOM    514  HG2 GLU A  35      47.050  60.590  57.590  1.00  0.00           H
ATOM    515  CD  GLU A  35      45.210  60.160  58.560  1.00  0.00           C
ATOM    516  OE1 GLU A  35      45.520  58.990  58.910  1.00  0.00           O
ATOM    517  OE2 GLU A  35      44.020  60.480  58.320  1.00  0.00           O
ATOM    518  C   GLU A  35      46.800  64.770  57.190  1.00  0.00           C
ATOM    519  O   GLU A  35      46.250  65.530  57.970  1.00  0.00           O
ATOM    520  N   GLY A  36      47.150  65.080  55.920  1.00  0.00           N
ATOM    521  HN  GLY A  36      47.470  64.370  55.300  1.00  0.00           H
ATOM    522  CA  GLY A  36      47.080  66.380  55.330  1.00  0.00           C
ATOM    523  HA1 GLY A  36      46.270  66.310  54.620  1.00  0.00           H
ATOM    524  HA2 GLY A  36      47.150  67.100  56.130  1.00  0.00           H
ATOM    525  C   GLY A  36      48.320  66.450  54.510  1.00  0.00           C
ATOM    526  O   GLY A  36      48.770  65.430  54.000  1.00  0.00           O
ATOM    527  N   VAL A  37      48.860  67.670  54.330  1.00  0.00           N
ATOM    528  HN  VAL A  37      48.390  68.480  54.670  1.00  0.00           H
ATOM    529  CA  VAL A  37      49.970  68.090  53.540  1.00  0.00           C
ATOM    530  HA  VAL A  37      49.570  67.850  52.560  1.00  0.00           H
ATOM    531  CB  VAL A  37      50.240  69.570  53.580  1.00  0.00           C
ATOM    532  HB  VAL A  37      51.170  69.840  53.030  1.00  0.00           H
ATOM    533  CG1 VAL A  37      49.070  70.400  53.040  1.00  0.00           C
ATOM    534 HG11 VAL A  37      48.810  70.100  52.000  1.00  0.00           H
ATOM    535 HG12 VAL A  37      48.140  70.120  53.580  1.00  0.00           H
ATOM    536 HG13 VAL A  37      49.180  71.510  53.120  1.00  0.00           H
ATOM    537  CG2 VAL A  37      50.590  69.990  55.020  1.00  0.00           C
ATOM    538 HG21 VAL A  37      50.980  71.030  55.030  1.00  0.00           H
ATOM    539 HG22 VAL A  37      49.630  70.100  55.570  1.00  0.00           H
ATOM    540 HG23 VAL A  37      51.260  69.280  55.540  1.00  0.00           H
ATOM    541  C   VAL A  37      51.230  67.310  53.690  1.00  0.00           C
ATOM    542  O   VAL A  37      51.600  67.070  54.840  1.00  0.00           O
ATOM    543  N   LEU A  38      51.890  66.890  52.590  1.00  0.00           N
ATOM    544  HN  LEU A  38      51.540  67.210  51.720  1.00  0.00           H
ATOM    545  CA  LEU A  38      53.030  66.040  52.460  1.00  0.00           C
ATOM    546  HA  LEU A  38      53.140  65.670  51.450  1.00  0.00           H
ATOM    547  CB  LEU A  38      54.290  66.910  52.630  1.00  0.00           C
ATOM    548  HB1 LEU A  38      55.200  66.270  52.520  1.00  0.00           H
ATOM    549  HB2 LEU A  38      54.220  67.550  53.530  1.00  0.00           H
ATOM    550  CG  LEU A  38      54.580  67.960  51.550  1.00  0.00           C
ATOM    551  HG  LEU A  38      53.640  68.540  51.400  1.00  0.00           H
ATOM    552  CD1 LEU A  38      55.710  68.910  51.990  1.00  0.00           C
ATOM    553 HD11 LEU A  38      56.090  69.520  51.140  1.00  0.00           H
ATOM    554 HD12 LEU A  38      55.410  69.560  52.830  1.00  0.00           H
ATOM    555 HD13 LEU A  38      56.530  68.220  52.290  1.00  0.00           H
ATOM    556  CD2 LEU A  38      55.110  67.350  50.240  1.00  0.00           C
ATOM    557 HD21 LEU A  38      54.410  66.600  49.820  1.00  0.00           H
ATOM    558 HD22 LEU A  38      55.280  68.040  49.390  1.00  0.00           H
ATOM    559 HD23 LEU A  38      56.080  66.860  50.490  1.00  0.00           H
ATOM    560  C   LEU A  38      53.080  64.870  53.370  1.00  0.00           C
ATOM    561  O   LEU A  38      54.100  64.590  54.000  1.00  0.00           O
ATOM    562  N   TYR A  39      51.920  64.260  53.680  1.00  0.00           N
ATOM    563  HN  TYR A  39      51.070  64.730  53.420  1.00  0.00           H
ATOM    564  CA  TYR A  39      51.730  63.110  54.510  1.00  0.00           C
ATOM    565  HA  TYR A  39      52.090  63.330  55.500  1.00  0.00           H
ATOM    566  CB  TYR A  39      50.230  62.840  54.720  1.00  0.00           C
ATOM    567  HB1 TYR A  39      49.580  62.960  53.830  1.00  0.00           H
ATOM    568  HB2 TYR A  39      49.950  63.660  55.430  1.00  0.00           H
ATOM    569  CG  TYR A  39      49.910  61.550  55.400  1.00  0.00           C
ATOM    570  CD1 TYR A  39      49.240  60.590  54.670  1.00  0.00           C
ATOM    571  HD1 TYR A  39      49.050  60.840  53.640  1.00  0.00           H
ATOM    572  CE1 TYR A  39      48.780  59.450  55.280  1.00  0.00           C
ATOM    573  HE1 TYR A  39      48.280  58.620  54.800  1.00  0.00           H
ATOM    574  CZ  TYR A  39      48.990  59.220  56.620  1.00  0.00           C
ATOM    575  OH  TYR A  39      48.540  57.990  57.140  1.00  0.00           O
ATOM    576  HH  TYR A  39      48.400  58.020  58.090  1.00  0.00           H
ATOM    577  CD2 TYR A  39      50.110  61.330  56.740  1.00  0.00           C
ATOM    578  HD2 TYR A  39      50.500  62.090  57.400  1.00  0.00           H
ATOM    579  CE2 TYR A  39      49.620  60.200  57.340  1.00  0.00           C
ATOM    580  HE2 TYR A  39      49.700  60.090  58.410  1.00  0.00           H
ATOM    581  C   TYR A  39      52.560  61.940  54.110  1.00  0.00           C
ATOM    582  O   TYR A  39      52.790  61.600  52.950  1.00  0.00           O
ATOM    583  N   VAL A  40      53.060  61.180  55.100  1.00  0.00           N
ATOM    584  HN  VAL A  40      53.090  61.500  56.050  1.00  0.00           H
ATOM    585  CA  VAL A  40      53.800  59.970  54.930  1.00  0.00           C
ATOM    586  HA  VAL A  40      54.550  60.320  54.230  1.00  0.00           H
ATOM    587  CB  VAL A  40      54.360  59.480  56.230  1.00  0.00           C
ATOM    588  HB  VAL A  40      54.870  60.330  56.730  1.00  0.00           H
ATOM    589  CG1 VAL A  40      53.310  59.110  57.290  1.00  0.00           C
ATOM    590 HG11 VAL A  40      52.550  58.460  56.820  1.00  0.00           H
ATOM    591 HG12 VAL A  40      53.790  58.560  58.120  1.00  0.00           H
ATOM    592 HG13 VAL A  40      52.770  59.960  57.770  1.00  0.00           H
ATOM    593  CG2 VAL A  40      55.340  58.340  55.920  1.00  0.00           C
ATOM    594 HG21 VAL A  40      56.000  58.070  56.770  1.00  0.00           H
ATOM    595 HG22 VAL A  40      54.700  57.520  55.520  1.00  0.00           H
ATOM    596 HG23 VAL A  40      56.020  58.620  55.090  1.00  0.00           H
ATOM    597  C   VAL A  40      53.130  58.920  54.110  1.00  0.00           C
ATOM    598  O   VAL A  40      53.870  58.310  53.340  1.00  0.00           O
ATOM    599  N   GLY A  41      51.800  58.750  54.210  1.00  0.00           N
ATOM    600  HN  GLY A  41      51.340  59.460  54.740  1.00  0.00           H
ATOM    601  CA  GLY A  41      51.070  57.730  53.530  1.00  0.00           C
ATOM    602  HA1 GLY A  41      50.060  58.080  53.360  1.00  0.00           H
ATOM    603  HA2 GLY A  41      51.550  57.570  52.570  1.00  0.00           H
ATOM    604  C   GLY A  41      50.890  56.430  54.240  1.00  0.00           C
ATOM    605  O   GLY A  41      49.780  56.070  54.600  1.00  0.00           O
ATOM    606  N   SER A  42      51.990  55.650  54.320  1.00  0.00           N
ATOM    607  HN  SER A  42      52.850  56.000  53.950  1.00  0.00           H
ATOM    608  CA  SER A  42      52.010  54.390  54.980  1.00  0.00           C
ATOM    609  HA  SER A  42      51.140  53.930  54.540  1.00  0.00           H
ATOM    610  CB  SER A  42      53.170  53.410  54.760  1.00  0.00           C
ATOM    611  HB1 SER A  42      53.310  53.240  53.670  1.00  0.00           H
ATOM    612  HB2 SER A  42      53.010  52.430  55.260  1.00  0.00           H
ATOM    613  OG  SER A  42      54.340  54.040  55.260  1.00  0.00           O
ATOM    614  HG1 SER A  42      54.240  54.240  56.190  1.00  0.00           H
ATOM    615  C   SER A  42      51.650  54.480  56.430  1.00  0.00           C
ATOM    616  O   SER A  42      52.400  54.940  57.290  1.00  0.00           O
ATOM    617  N   LYS A  43      50.420  54.000  56.670  1.00  0.00           N
ATOM    618  HN  LYS A  43      49.930  53.590  55.910  1.00  0.00           H
ATOM    619  CA  LYS A  43      49.720  54.170  57.900  1.00  0.00           C
ATOM    620  HA  LYS A  43      50.160  55.040  58.370  1.00  0.00           H
ATOM    621  CB  LYS A  43      48.230  54.450  57.670  1.00  0.00           C
ATOM    622  HB1 LYS A  43      47.920  53.530  57.120  1.00  0.00           H
ATOM    623  HB2 LYS A  43      48.130  55.320  56.980  1.00  0.00           H
ATOM    624  CG  LYS A  43      47.330  54.820  58.850  1.00  0.00           C
ATOM    625  HG1 LYS A  43      47.880  55.600  59.410  1.00  0.00           H
ATOM    626  HG2 LYS A  43      47.120  53.990  59.560  1.00  0.00           H
ATOM    627  CD  LYS A  43      46.030  55.520  58.460  1.00  0.00           C
ATOM    628  HD1 LYS A  43      46.220  56.510  58.000  1.00  0.00           H
ATOM    629  HD2 LYS A  43      45.480  55.090  57.600  1.00  0.00           H
ATOM    630  CE  LYS A  43      45.140  55.750  59.690  1.00  0.00           C
ATOM    631  HE1 LYS A  43      45.820  56.120  60.480  1.00  0.00           H
ATOM    632  HE2 LYS A  43      44.660  54.860  60.160  1.00  0.00           H
ATOM    633  NZ  LYS A  43      44.120  56.810  59.520  1.00  0.00           N
ATOM    634  HZ1 LYS A  43      44.670  57.680  59.420  1.00  0.00           H
ATOM    635  HZ2 LYS A  43      43.590  56.620  58.640  1.00  0.00           H
ATOM    636  HZ3 LYS A  43      43.360  56.910  60.220  1.00  0.00           H
ATOM    637  C   LYS A  43      49.960  53.020  58.830  1.00  0.00           C
ATOM    638  O   LYS A  43      50.040  51.850  58.470  1.00  0.00           O
ATOM    639  N   THR A  44      50.160  53.270  60.130  1.00  0.00           N
ATOM    640  HN  THR A  44      49.950  54.150  60.540  1.00  0.00           H
ATOM    641  CA  THR A  44      50.680  52.310  61.060  1.00  0.00           C
ATOM    642  HA  THR A  44      51.450  51.800  60.500  1.00  0.00           H
ATOM    643  CB  THR A  44      51.290  52.710  62.360  1.00  0.00           C
ATOM    644  HB  THR A  44      51.250  51.870  63.090  1.00  0.00           H
ATOM    645  OG1 THR A  44      50.490  53.720  62.970  1.00  0.00           O
ATOM    646  HG1 THR A  44      50.700  53.790  63.900  1.00  0.00           H
ATOM    647  CG2 THR A  44      52.740  53.180  62.110  1.00  0.00           C
ATOM    648 HG21 THR A  44      52.700  54.070  61.450  1.00  0.00           H
ATOM    649 HG22 THR A  44      53.320  53.400  63.030  1.00  0.00           H
ATOM    650 HG23 THR A  44      53.300  52.390  61.570  1.00  0.00           H
ATOM    651  C   THR A  44      49.730  51.190  61.310  1.00  0.00           C
ATOM    652  O   THR A  44      48.530  51.400  61.490  1.00  0.00           O
ATOM    653  N   LYS A  45      50.270  49.960  61.420  1.00  0.00           N
ATOM    654  HN  LYS A  45      51.240  49.800  61.280  1.00  0.00           H
ATOM    655  CA  LYS A  45      49.550  48.730  61.560  1.00  0.00           C
ATOM    656  HA  LYS A  45      48.800  48.720  60.790  1.00  0.00           H
ATOM    657  CB  LYS A  45      50.450  47.500  61.320  1.00  0.00           C
ATOM    658  HB1 LYS A  45      51.070  47.390  62.230  1.00  0.00           H
ATOM    659  HB2 LYS A  45      51.140  47.780  60.490  1.00  0.00           H
ATOM    660  CG  LYS A  45      49.620  46.250  61.030  1.00  0.00           C
ATOM    661  HG1 LYS A  45      49.110  45.790  61.900  1.00  0.00           H
ATOM    662  HG2 LYS A  45      50.230  45.410  60.630  1.00  0.00           H
ATOM    663  CD  LYS A  45      48.440  46.350  60.060  1.00  0.00           C
ATOM    664  HD1 LYS A  45      47.650  47.030  60.440  1.00  0.00           H
ATOM    665  HD2 LYS A  45      48.880  46.840  59.160  1.00  0.00           H
ATOM    666  CE  LYS A  45      47.940  45.020  59.500  1.00  0.00           C
ATOM    667  HE1 LYS A  45      48.770  44.420  59.080  1.00  0.00           H
ATOM    668  HE2 LYS A  45      47.170  45.180  58.710  1.00  0.00           H
ATOM    669  NZ  LYS A  45      47.340  44.030  60.430  1.00  0.00           N
ATOM    670  HZ1 LYS A  45      47.240  44.420  61.390  1.00  0.00           H
ATOM    671  HZ2 LYS A  45      46.360  43.730  60.280  1.00  0.00           H
ATOM    672  HZ3 LYS A  45      47.950  43.190  60.390  1.00  0.00           H
ATOM    673  C   LYS A  45      48.800  48.700  62.840  1.00  0.00           C
ATOM    674  O   LYS A  45      49.420  48.790  63.900  1.00  0.00           O
ATOM    675  N   GLU A  46      47.470  48.530  62.730  1.00  0.00           N
ATOM    676  HN  GLU A  46      47.030  48.510  61.830  1.00  0.00           H
ATOM    677  CA  GLU A  46      46.600  48.680  63.860  1.00  0.00           C
ATOM    678  HA  GLU A  46      45.620  48.670  63.430  1.00  0.00           H
ATOM    679  CB  GLU A  46      46.550  47.470  64.810  1.00  0.00           C
ATOM    680  HB1 GLU A  46      46.150  47.740  65.810  1.00  0.00           H
ATOM    681  HB2 GLU A  46      47.630  47.230  64.890  1.00  0.00           H
ATOM    682  CG  GLU A  46      45.780  46.270  64.250  1.00  0.00           C
ATOM    683  HG1 GLU A  46      44.730  46.570  64.040  1.00  0.00           H
ATOM    684  HG2 GLU A  46      45.850  45.570  65.110  1.00  0.00           H
ATOM    685  CD  GLU A  46      46.360  45.650  62.990  1.00  0.00           C
ATOM    686  OE1 GLU A  46      45.650  45.850  61.980  1.00  0.00           O
ATOM    687  OE2 GLU A  46      47.290  44.790  63.070  1.00  0.00           O
ATOM    688  C   GLU A  46      46.550  50.000  64.550  1.00  0.00           C
ATOM    689  O   GLU A  46      45.620  50.240  65.320  1.00  0.00           O
ATOM    690  N   GLY A  47      47.330  51.060  64.280  1.00  0.00           N
ATOM    691  HN  GLY A  47      47.930  51.040  63.490  1.00  0.00           H
ATOM    692  CA  GLY A  47      47.250  52.380  64.830  1.00  0.00           C
ATOM    693  HA1 GLY A  47      47.440  53.130  64.070  1.00  0.00           H
ATOM    694  HA2 GLY A  47      46.260  52.550  65.220  1.00  0.00           H
ATOM    695  C   GLY A  47      48.210  52.620  65.940  1.00  0.00           C
ATOM    696  O   GLY A  47      48.150  53.670  66.570  1.00  0.00           O
ATOM    697  N   VAL A  48      49.100  51.650  66.220  1.00  0.00           N
ATOM    698  HN  VAL A  48      49.000  50.780  65.740  1.00  0.00           H
ATOM    699  CA  VAL A  48      50.240  51.740  67.080  1.00  0.00           C
ATOM    700  HA  VAL A  48      49.870  51.930  68.070  1.00  0.00           H
ATOM    701  CB  VAL A  48      50.970  50.430  67.190  1.00  0.00           C
ATOM    702  HB  VAL A  48      51.310  50.260  66.140  1.00  0.00           H
ATOM    703  CG1 VAL A  48      52.160  50.560  68.140  1.00  0.00           C
ATOM    704 HG11 VAL A  48      51.660  51.020  69.020  1.00  0.00           H
ATOM    705 HG12 VAL A  48      52.480  49.600  68.600  1.00  0.00           H
ATOM    706 HG13 VAL A  48      53.020  51.190  67.820  1.00  0.00           H
ATOM    707  CG2 VAL A  48      49.940  49.420  67.720  1.00  0.00           C
ATOM    708 HG21 VAL A  48      50.500  48.490  67.970  1.00  0.00           H
ATOM    709 HG22 VAL A  48      49.420  49.710  68.650  1.00  0.00           H
ATOM    710 HG23 VAL A  48      49.140  49.140  66.990  1.00  0.00           H
ATOM    711  C   VAL A  48      51.090  52.920  66.780  1.00  0.00           C
ATOM    712  O   VAL A  48      51.670  53.040  65.700  1.00  0.00           O
ATOM    713  N   VAL A  49      51.200  53.860  67.730  1.00  0.00           N
ATOM    714  HN  VAL A  49      50.400  53.910  68.330  1.00  0.00           H
ATOM    715  CA  VAL A  49      51.900  55.100  67.600  1.00  0.00           C
ATOM    716  HA  VAL A  49      52.520  55.000  66.720  1.00  0.00           H
ATOM    717  CB  VAL A  49      50.960  56.270  67.520  1.00  0.00           C
ATOM    718  HB  VAL A  49      51.510  57.230  67.550  1.00  0.00           H
ATOM    719  CG1 VAL A  49      50.320  56.290  66.120  1.00  0.00           C
ATOM    720 HG11 VAL A  49      51.120  56.230  65.360  1.00  0.00           H
ATOM    721 HG12 VAL A  49      49.660  55.400  65.980  1.00  0.00           H
ATOM    722 HG13 VAL A  49      49.750  57.240  66.090  1.00  0.00           H
ATOM    723  CG2 VAL A  49      49.790  56.380  68.510  1.00  0.00           C
ATOM    724 HG21 VAL A  49      49.170  57.300  68.470  1.00  0.00           H
ATOM    725 HG22 VAL A  49      49.070  55.530  68.520  1.00  0.00           H
ATOM    726 HG23 VAL A  49      50.280  56.340  69.500  1.00  0.00           H
ATOM    727  C   VAL A  49      52.750  55.160  68.830  1.00  0.00           C
ATOM    728  O   VAL A  49      53.960  55.350  68.840  1.00  0.00           O
ATOM    729  N   HIS A  50      52.210  55.020  70.060  1.00  0.00           N
ATOM    730  HN  HIS A  50      51.250  54.830  70.260  1.00  0.00           H
ATOM    731  CA  HIS A  50      52.880  55.260  71.300  1.00  0.00           C
ATOM    732  HA  HIS A  50      53.770  55.860  71.240  1.00  0.00           H
ATOM    733  CB  HIS A  50      51.880  55.840  72.310  1.00  0.00           C
ATOM    734  HB1 HIS A  50      52.110  55.650  73.380  1.00  0.00           H
ATOM    735  HB2 HIS A  50      50.850  55.440  72.210  1.00  0.00           H
ATOM    736  ND1 HIS A  50      52.640  58.150  72.740  1.00  0.00           N
ATOM    737  CG  HIS A  50      51.680  57.320  72.190  1.00  0.00           C
ATOM    738  CE1 HIS A  50      52.050  59.330  72.640  1.00  0.00           C
ATOM    739  HE1 HIS A  50      52.400  60.300  73.000  1.00  0.00           H
ATOM    740  NE2 HIS A  50      50.840  59.290  72.030  1.00  0.00           N
ATOM    741  HE2 HIS A  50      50.200  60.000  71.760  1.00  0.00           H
ATOM    742  CD2 HIS A  50      50.580  57.970  71.720  1.00  0.00           C
ATOM    743  HD2 HIS A  50      49.780  57.530  71.130  1.00  0.00           H
ATOM    744  C   HIS A  50      53.430  54.000  71.860  1.00  0.00           C
ATOM    745  O   HIS A  50      52.580  53.240  72.320  1.00  0.00           O
ATOM    746  N   GLY A  51      54.730  53.670  71.710  1.00  0.00           N
ATOM    747  HN  GLY A  51      55.360  54.350  71.330  1.00  0.00           H
ATOM    748  CA  GLY A  51      55.320  52.430  72.110  1.00  0.00           C
ATOM    749  HA1 GLY A  51      54.860  52.150  73.040  1.00  0.00           H
ATOM    750  HA2 GLY A  51      55.230  51.760  71.270  1.00  0.00           H
ATOM    751  C   GLY A  51      56.800  52.520  72.310  1.00  0.00           C
ATOM    752  O   GLY A  51      57.420  53.580  72.320  1.00  0.00           O
ATOM    753  N   VAL A  52      57.480  51.370  72.390  1.00  0.00           N
ATOM    754  HN  VAL A  52      56.980  50.510  72.250  1.00  0.00           H
ATOM    755  CA  VAL A  52      58.830  51.310  72.870  1.00  0.00           C
ATOM    756  HA  VAL A  52      59.230  52.290  73.100  1.00  0.00           H
ATOM    757  CB  VAL A  52      58.930  50.450  74.100  1.00  0.00           C
ATOM    758  HB  VAL A  52      58.590  49.390  74.060  1.00  0.00           H
ATOM    759  CG1 VAL A  52      60.390  50.610  74.530  1.00  0.00           C
ATOM    760 HG11 VAL A  52      60.600  51.680  74.750  1.00  0.00           H
ATOM    761 HG12 VAL A  52      60.610  49.980  75.420  1.00  0.00           H
ATOM    762 HG13 VAL A  52      61.020  50.200  73.710  1.00  0.00           H
ATOM    763  CG2 VAL A  52      58.200  51.060  75.310  1.00  0.00           C
ATOM    764 HG21 VAL A  52      58.750  51.910  75.770  1.00  0.00           H
ATOM    765 HG22 VAL A  52      57.200  51.510  75.190  1.00  0.00           H
ATOM    766 HG23 VAL A  52      57.990  50.330  76.110  1.00  0.00           H
ATOM    767  C   VAL A  52      59.560  50.730  71.710  1.00  0.00           C
ATOM    768  O   VAL A  52      59.200  49.680  71.200  1.00  0.00           O
ATOM    769  N   ALA A  53      60.680  51.360  71.290  1.00  0.00           N
ATOM    770  HN  ALA A  53      60.920  52.200  71.760  1.00  0.00           H
ATOM    771  CA  ALA A  53      61.580  51.110  70.210  1.00  0.00           C
ATOM    772  HA  ALA A  53      60.890  50.830  69.420  1.00  0.00           H
ATOM    773  CB  ALA A  53      62.390  52.350  69.800  1.00  0.00           C
ATOM    774  HB1 ALA A  53      62.960  52.750  70.660  1.00  0.00           H
ATOM    775  HB2 ALA A  53      63.120  52.050  69.010  1.00  0.00           H
ATOM    776  HB3 ALA A  53      61.730  53.140  69.380  1.00  0.00           H
ATOM    777  C   ALA A  53      62.480  49.940  70.410  1.00  0.00           C
ATOM    778  O   ALA A  53      63.080  49.770  71.470  1.00  0.00           O
ATOM    779  N   THR A  54      62.710  49.080  69.400  1.00  0.00           N
ATOM    780  HN  THR A  54      62.360  49.130  68.470  1.00  0.00           H
ATOM    781  CA  THR A  54      63.690  48.040  69.460  1.00  0.00           C
ATOM    782  HA  THR A  54      63.620  47.530  70.410  1.00  0.00           H
ATOM    783  CB  THR A  54      63.440  46.970  68.440  1.00  0.00           C
ATOM    784  HB  THR A  54      64.220  46.200  68.310  1.00  0.00           H
ATOM    785  OG1 THR A  54      63.160  47.470  67.140  1.00  0.00           O
ATOM    786  HG1 THR A  54      63.960  47.480  66.620  1.00  0.00           H
ATOM    787  CG2 THR A  54      62.150  46.290  68.950  1.00  0.00           C
ATOM    788 HG21 THR A  54      61.890  45.480  68.240  1.00  0.00           H
ATOM    789 HG22 THR A  54      62.260  45.770  69.930  1.00  0.00           H
ATOM    790 HG23 THR A  54      61.320  47.020  69.000  1.00  0.00           H
ATOM    791  C   THR A  54      65.120  48.470  69.360  1.00  0.00           C
ATOM    792  O   THR A  54      65.500  49.630  69.210  1.00  0.00           O
ATOM    793  N   VAL A  55      65.990  47.470  69.590  1.00  0.00           N
ATOM    794  HN  VAL A  55      65.740  46.530  69.800  1.00  0.00           H
ATOM    795  CA  VAL A  55      67.410  47.590  69.500  1.00  0.00           C
ATOM    796  HA  VAL A  55      67.760  48.250  70.290  1.00  0.00           H
ATOM    797  CB  VAL A  55      68.040  46.300  69.950  1.00  0.00           C
ATOM    798  HB  VAL A  55      69.140  46.430  69.960  1.00  0.00           H
ATOM    799  CG1 VAL A  55      67.530  46.100  71.380  1.00  0.00           C
ATOM    800 HG11 VAL A  55      66.470  45.770  71.280  1.00  0.00           H
ATOM    801 HG12 VAL A  55      68.000  45.250  71.920  1.00  0.00           H
ATOM    802 HG13 VAL A  55      67.720  47.000  72.010  1.00  0.00           H
ATOM    803  CG2 VAL A  55      67.760  45.150  68.970  1.00  0.00           C
ATOM    804 HG21 VAL A  55      66.690  45.010  68.740  1.00  0.00           H
ATOM    805 HG22 VAL A  55      68.330  45.280  68.020  1.00  0.00           H
ATOM    806 HG23 VAL A  55      68.110  44.160  69.350  1.00  0.00           H
ATOM    807  C   VAL A  55      68.000  48.120  68.240  1.00  0.00           C
ATOM    808  O   VAL A  55      67.440  47.950  67.160  1.00  0.00           O
ATOM    809  N   ALA A  56      69.170  48.780  68.340  1.00  0.00           N
ATOM    810  HN  ALA A  56      69.630  48.980  69.210  1.00  0.00           H
ATOM    811  CA  ALA A  56      69.710  49.510  67.240  1.00  0.00           C
ATOM    812  HA  ALA A  56      68.940  50.040  66.700  1.00  0.00           H
ATOM    813  CB  ALA A  56      70.680  50.550  67.830  1.00  0.00           C
ATOM    814  HB1 ALA A  56      71.300  50.980  67.020  1.00  0.00           H
ATOM    815  HB2 ALA A  56      70.160  51.330  68.410  1.00  0.00           H
ATOM    816  HB3 ALA A  56      71.370  50.020  68.520  1.00  0.00           H
ATOM    817  C   ALA A  56      70.380  48.610  66.260  1.00  0.00           C
ATOM    818  O   ALA A  56      71.000  47.630  66.670  1.00  0.00           O
ATOM    819  N   GLU A  57      70.170  48.930  64.970  1.00  0.00           N
ATOM    820  HN  GLU A  57      69.670  49.710  64.610  1.00  0.00           H
ATOM    821  CA  GLU A  57      70.790  48.100  63.980  1.00  0.00           C
ATOM    822  HA  GLU A  57      70.880  47.070  64.310  1.00  0.00           H
ATOM    823  CB  GLU A  57      69.890  48.100  62.730  1.00  0.00           C
ATOM    824  HB1 GLU A  57      70.360  47.390  62.020  1.00  0.00           H
ATOM    825  HB2 GLU A  57      70.010  49.100  62.280  1.00  0.00           H
ATOM    826  CG  GLU A  57      68.430  47.680  62.870  1.00  0.00           C
ATOM    827  HG1 GLU A  57      67.930  48.150  63.750  1.00  0.00           H
ATOM    828  HG2 GLU A  57      68.460  46.580  62.970  1.00  0.00           H
ATOM    829  CD  GLU A  57      67.610  47.800  61.590  1.00  0.00           C
ATOM    830  OE1 GLU A  57      67.830  46.940  60.700  1.00  0.00           O
ATOM    831  OE2 GLU A  57      66.860  48.800  61.430  1.00  0.00           O
ATOM    832  C   GLU A  57      72.130  48.570  63.520  1.00  0.00           C
ATOM    833  O   GLU A  57      72.770  47.820  62.780  1.00  0.00           O
ATOM    834  N   LYS A  58      72.700  49.640  64.100  1.00  0.00           N
ATOM    835  HN  LYS A  58      72.080  50.250  64.580  1.00  0.00           H
ATOM    836  CA  LYS A  58      74.060  50.050  63.970  1.00  0.00           C
ATOM    837  HA  LYS A  58      74.720  49.300  63.550  1.00  0.00           H
ATOM    838  CB  LYS A  58      74.120  51.310  63.090  1.00  0.00           C
ATOM    839  HB1 LYS A  58      75.000  51.940  63.310  1.00  0.00           H
ATOM    840  HB2 LYS A  58      73.170  51.840  63.290  1.00  0.00           H
ATOM    841  CG  LYS A  58      74.300  51.030  61.600  1.00  0.00           C
ATOM    842  HG1 LYS A  58      73.450  50.440  61.190  1.00  0.00           H
ATOM    843  HG2 LYS A  58      75.150  50.340  61.400  1.00  0.00           H
ATOM    844  CD  LYS A  58      74.460  52.340  60.820  1.00  0.00           C
ATOM    845  HD1 LYS A  58      73.460  52.790  60.680  1.00  0.00           H
ATOM    846  HD2 LYS A  58      75.030  53.040  61.460  1.00  0.00           H
ATOM    847  CE  LYS A  58      75.180  52.210  59.480  1.00  0.00           C
ATOM    848  HE1 LYS A  58      74.440  51.720  58.810  1.00  0.00           H
ATOM    849  HE2 LYS A  58      76.070  51.550  59.460  1.00  0.00           H
ATOM    850  NZ  LYS A  58      75.710  53.550  59.150  1.00  0.00           N
ATOM    851  HZ1 LYS A  58      76.420  53.700  59.890  1.00  0.00           H
ATOM    852  HZ2 LYS A  58      76.080  53.410  58.190  1.00  0.00           H
ATOM    853  HZ3 LYS A  58      74.910  54.220  59.090  1.00  0.00           H
ATOM    854  C   LYS A  58      74.580  50.450  65.320  1.00  0.00           C
ATOM    855  O   LYS A  58      73.880  51.070  66.110  1.00  0.00           O
ATOM    856  N   THR A  59      75.770  49.990  65.730  1.00  0.00           N
ATOM    857  HN  THR A  59      76.310  49.410  65.120  1.00  0.00           H
ATOM    858  CA  THR A  59      76.420  50.290  66.970  1.00  0.00           C
ATOM    859  HA  THR A  59      75.570  50.440  67.630  1.00  0.00           H
ATOM    860  CB  THR A  59      77.390  49.260  67.470  1.00  0.00           C
ATOM    861  HB  THR A  59      77.600  49.410  68.550  1.00  0.00           H
ATOM    862  OG1 THR A  59      78.600  49.120  66.740  1.00  0.00           O
ATOM    863  HG1 THR A  59      78.380  48.690  65.910  1.00  0.00           H
ATOM    864  CG2 THR A  59      76.770  47.860  67.530  1.00  0.00           C
ATOM    865 HG21 THR A  59      76.520  47.430  66.530  1.00  0.00           H
ATOM    866 HG22 THR A  59      77.490  47.250  68.120  1.00  0.00           H
ATOM    867 HG23 THR A  59      75.870  47.970  68.160  1.00  0.00           H
ATOM    868  C   THR A  59      77.120  51.590  66.800  1.00  0.00           C
ATOM    869  O   THR A  59      77.010  52.280  65.790  1.00  0.00           O
ATOM    870  N   LYS A  60      77.880  51.990  67.840  1.00  0.00           N
ATOM    871  HN  LYS A  60      77.820  51.400  68.650  1.00  0.00           H
ATOM    872  CA  LYS A  60      78.500  53.280  67.880  1.00  0.00           C
ATOM    873  HA  LYS A  60      77.750  53.990  67.600  1.00  0.00           H
ATOM    874  CB  LYS A  60      78.940  53.640  69.310  1.00  0.00           C
ATOM    875  HB1 LYS A  60      79.730  52.900  69.540  1.00  0.00           H
ATOM    876  HB2 LYS A  60      78.100  53.470  70.020  1.00  0.00           H
ATOM    877  CG  LYS A  60      79.520  55.040  69.550  1.00  0.00           C
ATOM    878  HG1 LYS A  60      78.700  55.790  69.520  1.00  0.00           H
ATOM    879  HG2 LYS A  60      80.170  55.410  68.730  1.00  0.00           H
ATOM    880  CD  LYS A  60      80.170  55.310  70.910  1.00  0.00           C
ATOM    881  HD1 LYS A  60      80.330  56.410  70.860  1.00  0.00           H
ATOM    882  HD2 LYS A  60      79.450  54.960  71.680  1.00  0.00           H
ATOM    883  CE  LYS A  60      81.510  54.580  71.010  1.00  0.00           C
ATOM    884  HE1 LYS A  60      82.050  54.800  70.060  1.00  0.00           H
ATOM    885  HE2 LYS A  60      81.380  53.510  71.270  1.00  0.00           H
ATOM    886  NZ  LYS A  60      82.310  55.060  72.160  1.00  0.00           N
ATOM    887  HZ1 LYS A  60      82.120  54.540  73.040  1.00  0.00           H
ATOM    888  HZ2 LYS A  60      83.280  54.930  71.830  1.00  0.00           H
ATOM    889  HZ3 LYS A  60      82.160  56.090  72.220  1.00  0.00           H
ATOM    890  C   LYS A  60      79.600  53.400  66.880  1.00  0.00           C
ATOM    891  O   LYS A  60      79.840  54.470  66.320  1.00  0.00           O
ATOM    892  N   GLU A  61      80.230  52.260  66.570  1.00  0.00           N
ATOM    893  HN  GLU A  61      80.060  51.430  67.100  1.00  0.00           H
ATOM    894  CA  GLU A  61      81.190  52.120  65.520  1.00  0.00           C
ATOM    895  HA  GLU A  61      82.080  52.680  65.730  1.00  0.00           H
ATOM    896  CB  GLU A  61      81.710  50.670  65.600  1.00  0.00           C
ATOM    897  HB1 GLU A  61      80.920  49.930  65.390  1.00  0.00           H
ATOM    898  HB2 GLU A  61      82.040  50.520  66.650  1.00  0.00           H
ATOM    899  CG  GLU A  61      82.890  50.380  64.670  1.00  0.00           C
ATOM    900  HG1 GLU A  61      83.420  51.330  64.450  1.00  0.00           H
ATOM    901  HG2 GLU A  61      82.630  49.840  63.730  1.00  0.00           H
ATOM    902  CD  GLU A  61      83.960  49.420  65.180  1.00  0.00           C
ATOM    903  OE1 GLU A  61      83.770  48.170  65.200  1.00  0.00           O
ATOM    904  OE2 GLU A  61      85.030  49.910  65.620  1.00  0.00           O
ATOM    905  C   GLU A  61      80.730  52.330  64.110  1.00  0.00           C
ATOM    906  O   GLU A  61      81.490  52.680  63.210  1.00  0.00           O
ATOM    907  N   GLN A  62      79.410  52.180  63.900  1.00  0.00           N
ATOM    908  HN  GLN A  62      78.790  51.990  64.660  1.00  0.00           H
ATOM    909  CA  GLN A  62      78.840  52.340  62.600  1.00  0.00           C
ATOM    910  HA  GLN A  62      79.610  52.070  61.900  1.00  0.00           H
ATOM    911  CB  GLN A  62      77.700  51.340  62.310  1.00  0.00           C
ATOM    912  HB1 GLN A  62      77.120  51.560  61.400  1.00  0.00           H
ATOM    913  HB2 GLN A  62      77.110  51.330  63.250  1.00  0.00           H
ATOM    914  CG  GLN A  62      78.130  49.880  62.120  1.00  0.00           C
ATOM    915  HG1 GLN A  62      78.730  49.790  61.190  1.00  0.00           H
ATOM    916  HG2 GLN A  62      77.170  49.400  61.820  1.00  0.00           H
ATOM    917  CD  GLN A  62      78.780  49.130  63.280  1.00  0.00           C
ATOM    918  OE1 GLN A  62      78.130  48.850  64.280  1.00  0.00           O
ATOM    919  NE2 GLN A  62      80.090  48.790  63.140  1.00  0.00           N
ATOM    920 HE21 GLN A  62      80.580  49.070  62.310  1.00  0.00           H
ATOM    921 HE22 GLN A  62      80.550  48.290  63.870  1.00  0.00           H
ATOM    922  C   GLN A  62      78.390  53.720  62.270  1.00  0.00           C
ATOM    923  O   GLN A  62      77.680  53.910  61.280  1.00  0.00           O
ATOM    924  N   VAL A  63      78.770  54.700  63.110  1.00  0.00           N
ATOM    925  HN  VAL A  63      79.340  54.550  63.910  1.00  0.00           H
ATOM    926  CA  VAL A  63      78.380  56.080  63.080  1.00  0.00           C
ATOM    927  HA  VAL A  63      77.540  56.140  62.410  1.00  0.00           H
ATOM    928  CB  VAL A  63      77.920  56.570  64.420  1.00  0.00           C
ATOM    929  HB  VAL A  63      78.790  56.690  65.100  1.00  0.00           H
ATOM    930  CG1 VAL A  63      77.370  58.000  64.330  1.00  0.00           C
ATOM    931 HG11 VAL A  63      77.840  58.640  63.560  1.00  0.00           H
ATOM    932 HG12 VAL A  63      76.330  57.910  63.940  1.00  0.00           H
ATOM    933 HG13 VAL A  63      77.160  58.480  65.310  1.00  0.00           H
ATOM    934  CG2 VAL A  63      76.780  55.660  64.920  1.00  0.00           C
ATOM    935 HG21 VAL A  63      76.250  56.060  65.810  1.00  0.00           H
ATOM    936 HG22 VAL A  63      76.080  55.400  64.100  1.00  0.00           H
ATOM    937 HG23 VAL A  63      77.160  54.660  65.220  1.00  0.00           H
ATOM    938  C   VAL A  63      79.520  56.880  62.560  1.00  0.00           C
ATOM    939  O   VAL A  63      80.670  56.640  62.910  1.00  0.00           O
ATOM    940  N   THR A  64      79.280  57.780  61.590  1.00  0.00           N
ATOM    941  HN  THR A  64      78.330  57.950  61.320  1.00  0.00           H
ATOM    942  CA  THR A  64      80.280  58.600  60.980  1.00  0.00           C
ATOM    943  HA  THR A  64      80.960  58.890  61.770  1.00  0.00           H
ATOM    944  CB  THR A  64      81.070  57.800  59.990  1.00  0.00           C
ATOM    945  HB  THR A  64      81.680  57.010  60.470  1.00  0.00           H
ATOM    946  OG1 THR A  64      81.890  58.650  59.200  1.00  0.00           O
ATOM    947  HG1 THR A  64      82.670  58.640  59.750  1.00  0.00           H
ATOM    948  CG2 THR A  64      80.070  57.160  59.010  1.00  0.00           C
ATOM    949 HG21 THR A  64      79.550  58.000  58.510  1.00  0.00           H
ATOM    950 HG22 THR A  64      80.670  56.640  58.230  1.00  0.00           H
ATOM    951 HG23 THR A  64      79.380  56.400  59.430  1.00  0.00           H
ATOM    952  C   THR A  64      79.690  59.840  60.400  1.00  0.00           C
ATOM    953  O   THR A  64      78.510  59.950  60.070  1.00  0.00           O
ATOM    954  N   ASN A  65      80.490  60.920  60.370  1.00  0.00           N
ATOM    955  HN  ASN A  65      81.380  60.790  60.800  1.00  0.00           H
ATOM    956  CA  ASN A  65      80.190  62.150  59.700  1.00  0.00           C
ATOM    957  HA  ASN A  65      79.160  62.460  59.770  1.00  0.00           H
ATOM    958  CB  ASN A  65      80.980  63.240  60.440  1.00  0.00           C
ATOM    959  HB1 ASN A  65      82.040  62.900  60.510  1.00  0.00           H
ATOM    960  HB2 ASN A  65      80.620  63.390  61.470  1.00  0.00           H
ATOM    961  CG  ASN A  65      81.030  64.600  59.740  1.00  0.00           C
ATOM    962  OD1 ASN A  65      80.040  64.960  59.120  1.00  0.00           O
ATOM    963  ND2 ASN A  65      82.120  65.350  60.080  1.00  0.00           N
ATOM    964 HD21 ASN A  65      82.670  64.980  60.830  1.00  0.00           H
ATOM    965 HD22 ASN A  65      82.170  66.310  59.810  1.00  0.00           H
ATOM    966  C   ASN A  65      80.270  62.130  58.210  1.00  0.00           C
ATOM    967  O   ASN A  65      81.270  61.860  57.550  1.00  0.00           O
ATOM    968  N   VAL A  66      79.140  62.420  57.530  1.00  0.00           N
ATOM    969  HN  VAL A  66      78.400  62.780  58.090  1.00  0.00           H
ATOM    970  CA  VAL A  66      78.920  62.290  56.130  1.00  0.00           C
ATOM    971  HA  VAL A  66      79.640  61.640  55.660  1.00  0.00           H
ATOM    972  CB  VAL A  66      77.610  61.670  55.750  1.00  0.00           C
ATOM    973  HB  VAL A  66      77.700  61.460  54.660  1.00  0.00           H
ATOM    974  CG1 VAL A  66      77.500  60.320  56.480  1.00  0.00           C
ATOM    975 HG11 VAL A  66      77.280  60.600  57.540  1.00  0.00           H
ATOM    976 HG12 VAL A  66      76.570  59.780  56.190  1.00  0.00           H
ATOM    977 HG13 VAL A  66      78.370  59.640  56.420  1.00  0.00           H
ATOM    978  CG2 VAL A  66      76.380  62.580  55.970  1.00  0.00           C
ATOM    979 HG21 VAL A  66      76.230  62.660  57.060  1.00  0.00           H
ATOM    980 HG22 VAL A  66      76.590  63.580  55.550  1.00  0.00           H
ATOM    981 HG23 VAL A  66      75.540  62.120  55.400  1.00  0.00           H
ATOM    982  C   VAL A  66      79.110  63.560  55.360  1.00  0.00           C
ATOM    983  O   VAL A  66      78.900  64.630  55.930  1.00  0.00           O
ATOM    984  N   GLY A  67      79.580  63.450  54.100  1.00  0.00           N
ATOM    985  HN  GLY A  67      79.790  62.520  53.810  1.00  0.00           H
ATOM    986  CA  GLY A  67      79.970  64.570  53.300  1.00  0.00           C
ATOM    987  HA1 GLY A  67      79.060  64.950  52.850  1.00  0.00           H
ATOM    988  HA2 GLY A  67      80.480  65.250  53.960  1.00  0.00           H
ATOM    989  C   GLY A  67      80.840  64.300  52.130  1.00  0.00           C
ATOM    990  O   GLY A  67      80.700  63.280  51.440  1.00  0.00           O
ATOM    991  N   GLY A  68      81.820  65.160  51.800  1.00  0.00           N
ATOM    992  HN  GLY A  68      81.990  65.940  52.400  1.00  0.00           H
ATOM    993  CA  GLY A  68      82.740  64.940  50.730  1.00  0.00           C
ATOM    994  HA1 GLY A  68      82.190  64.690  49.830  1.00  0.00           H
ATOM    995  HA2 GLY A  68      83.270  65.870  50.620  1.00  0.00           H
ATOM    996  C   GLY A  68      83.790  63.890  50.860  1.00  0.00           C
ATOM    997  O   GLY A  68      84.190  63.280  49.870  1.00  0.00           O
ATOM    998  N   ALA A  69      84.300  63.830  52.100  1.00  0.00           N
ATOM    999  HN  ALA A  69      84.050  64.510  52.780  1.00  0.00           H
ATOM   1000  CA  ALA A  69      85.370  62.940  52.430  1.00  0.00           C
ATOM   1001  HA  ALA A  69      86.140  63.200  51.710  1.00  0.00           H
ATOM   1002  CB  ALA A  69      86.050  63.400  53.730  1.00  0.00           C
ATOM   1003  HB1 ALA A  69      86.960  62.830  54.010  1.00  0.00           H
ATOM   1004  HB2 ALA A  69      86.430  64.440  53.640  1.00  0.00           H
ATOM   1005  HB3 ALA A  69      85.260  63.370  54.510  1.00  0.00           H
ATOM   1006  C   ALA A  69      85.010  61.500  52.530  1.00  0.00           C
ATOM   1007  O   ALA A  69      83.860  61.080  52.510  1.00  0.00           O
ATOM   1008  N   VAL A  70      86.070  60.670  52.610  1.00  0.00           N
ATOM   1009  HN  VAL A  70      86.960  61.090  52.430  1.00  0.00           H
ATOM   1010  CA  VAL A  70      86.100  59.260  52.830  1.00  0.00           C
ATOM   1011  HA  VAL A  70      85.380  58.700  52.240  1.00  0.00           H
ATOM   1012  CB  VAL A  70      87.430  58.760  52.360  1.00  0.00           C
ATOM   1013  HB  VAL A  70      88.200  59.200  53.030  1.00  0.00           H
ATOM   1014  CG1 VAL A  70      87.720  57.290  52.730  1.00  0.00           C
ATOM   1015 HG11 VAL A  70      88.730  56.980  52.390  1.00  0.00           H
ATOM   1016 HG12 VAL A  70      87.830  57.150  53.820  1.00  0.00           H
ATOM   1017 HG13 VAL A  70      86.920  56.650  52.290  1.00  0.00           H
ATOM   1018  CG2 VAL A  70      87.710  58.910  50.860  1.00  0.00           C
ATOM   1019 HG21 VAL A  70      87.500  59.930  50.470  1.00  0.00           H
ATOM   1020 HG22 VAL A  70      88.640  58.380  50.570  1.00  0.00           H
ATOM   1021 HG23 VAL A  70      87.000  58.280  50.290  1.00  0.00           H
ATOM   1022  C   VAL A  70      85.710  58.820  54.200  1.00  0.00           C
ATOM   1023  O   VAL A  70      86.120  59.480  55.160  1.00  0.00           O
ATOM   1024  N   VAL A  71      84.880  57.770  54.350  1.00  0.00           N
ATOM   1025  HN  VAL A  71      84.460  57.380  53.540  1.00  0.00           H
ATOM   1026  CA  VAL A  71      84.490  57.110  55.550  1.00  0.00           C
ATOM   1027  HA  VAL A  71      83.970  57.790  56.210  1.00  0.00           H
ATOM   1028  CB  VAL A  71      83.450  56.070  55.210  1.00  0.00           C
ATOM   1029  HB  VAL A  71      82.750  56.560  54.510  1.00  0.00           H
ATOM   1030  CG1 VAL A  71      84.100  54.970  54.360  1.00  0.00           C
ATOM   1031 HG11 VAL A  71      84.780  54.270  54.890  1.00  0.00           H
ATOM   1032 HG12 VAL A  71      83.290  54.300  54.020  1.00  0.00           H
ATOM   1033 HG13 VAL A  71      84.670  55.390  53.510  1.00  0.00           H
ATOM   1034  CG2 VAL A  71      82.700  55.570  56.460  1.00  0.00           C
ATOM   1035 HG21 VAL A  71      82.360  56.390  57.130  1.00  0.00           H
ATOM   1036 HG22 VAL A  71      81.710  55.130  56.200  1.00  0.00           H
ATOM   1037 HG23 VAL A  71      83.350  54.810  56.930  1.00  0.00           H
ATOM   1038  C   VAL A  71      85.630  56.590  56.360  1.00  0.00           C
ATOM   1039  O   VAL A  71      86.670  56.210  55.830  1.00  0.00           O
ATOM   1040  N   THR A  72      85.460  56.740  57.690  1.00  0.00           N
ATOM   1041  HN  THR A  72      84.680  57.280  57.990  1.00  0.00           H
ATOM   1042  CA  THR A  72      86.350  56.190  58.660  1.00  0.00           C
ATOM   1043  HA  THR A  72      87.340  56.340  58.260  1.00  0.00           H
ATOM   1044  CB  THR A  72      86.200  56.840  60.000  1.00  0.00           C
ATOM   1045  HB  THR A  72      86.770  56.230  60.730  1.00  0.00           H
ATOM   1046  OG1 THR A  72      84.850  56.890  60.460  1.00  0.00           O
ATOM   1047  HG1 THR A  72      84.600  55.980  60.650  1.00  0.00           H
ATOM   1048  CG2 THR A  72      86.690  58.290  59.900  1.00  0.00           C
ATOM   1049 HG21 THR A  72      87.750  58.230  59.590  1.00  0.00           H
ATOM   1050 HG22 THR A  72      86.090  58.940  59.220  1.00  0.00           H
ATOM   1051 HG23 THR A  72      86.520  58.900  60.810  1.00  0.00           H
ATOM   1052  C   THR A  72      86.280  54.700  58.770  1.00  0.00           C
ATOM   1053  O   THR A  72      85.800  54.060  59.710  1.00  0.00           O
ATOM   1054  N   GLY A  73      86.760  53.990  57.740  1.00  0.00           N
ATOM   1055  HN  GLY A  73      87.300  54.510  57.090  1.00  0.00           H
ATOM   1056  CA  GLY A  73      86.720  52.560  57.640  1.00  0.00           C
ATOM   1057  HA1 GLY A  73      87.640  52.220  57.190  1.00  0.00           H
ATOM   1058  HA2 GLY A  73      86.600  52.150  58.630  1.00  0.00           H
ATOM   1059  C   GLY A  73      85.520  52.170  56.850  1.00  0.00           C
ATOM   1060  O   GLY A  73      84.420  52.100  57.400  1.00  0.00           O
ATOM   1061  N   VAL A  74      85.660  51.680  55.610  1.00  0.00           N
ATOM   1062  HN  VAL A  74      86.590  51.590  55.270  1.00  0.00           H
ATOM   1063  CA  VAL A  74      84.620  51.130  54.800  1.00  0.00           C
ATOM   1064  HA  VAL A  74      83.910  51.910  54.540  1.00  0.00           H
ATOM   1065  CB  VAL A  74      85.290  50.860  53.490  1.00  0.00           C
ATOM   1066  HB  VAL A  74      86.280  50.370  53.630  1.00  0.00           H
ATOM   1067  CG1 VAL A  74      84.330  50.030  52.620  1.00  0.00           C
ATOM   1068 HG11 VAL A  74      83.280  50.410  52.560  1.00  0.00           H
ATOM   1069 HG12 VAL A  74      84.740  50.010  51.590  1.00  0.00           H
ATOM   1070 HG13 VAL A  74      84.340  48.930  52.730  1.00  0.00           H
ATOM   1071  CG2 VAL A  74      85.490  52.250  52.870  1.00  0.00           C
ATOM   1072 HG21 VAL A  74      84.490  52.730  52.760  1.00  0.00           H
ATOM   1073 HG22 VAL A  74      86.140  52.910  53.480  1.00  0.00           H
ATOM   1074 HG23 VAL A  74      86.000  52.090  51.890  1.00  0.00           H
ATOM   1075  C   VAL A  74      83.900  49.980  55.420  1.00  0.00           C
ATOM   1076  O   VAL A  74      82.710  49.690  55.330  1.00  0.00           O
ATOM   1077  N   THR A  75      84.650  49.030  56.000  1.00  0.00           N
ATOM   1078  HN  THR A  75      85.650  49.040  56.010  1.00  0.00           H
ATOM   1079  CA  THR A  75      84.160  47.790  56.530  1.00  0.00           C
ATOM   1080  HA  THR A  75      83.290  47.470  55.980  1.00  0.00           H
ATOM   1081  CB  THR A  75      85.070  46.620  56.340  1.00  0.00           C
ATOM   1082  HB  THR A  75      84.760  45.670  56.840  1.00  0.00           H
ATOM   1083  OG1 THR A  75      86.380  46.940  56.770  1.00  0.00           O
ATOM   1084  HG1 THR A  75      86.900  46.130  56.800  1.00  0.00           H
ATOM   1085  CG2 THR A  75      85.230  46.310  54.840  1.00  0.00           C
ATOM   1086 HG21 THR A  75      84.270  46.130  54.320  1.00  0.00           H
ATOM   1087 HG22 THR A  75      85.630  47.240  54.360  1.00  0.00           H
ATOM   1088 HG23 THR A  75      85.960  45.490  54.660  1.00  0.00           H
ATOM   1089  C   THR A  75      83.740  47.860  57.960  1.00  0.00           C
ATOM   1090  O   THR A  75      83.130  46.950  58.510  1.00  0.00           O
ATOM   1091  N   ALA A  76      84.150  48.980  58.590  1.00  0.00           N
ATOM   1092  HN  ALA A  76      84.780  49.630  58.170  1.00  0.00           H
ATOM   1093  CA  ALA A  76      83.780  49.280  59.940  1.00  0.00           C
ATOM   1094  HA  ALA A  76      83.850  48.400  60.550  1.00  0.00           H
ATOM   1095  CB  ALA A  76      84.710  50.360  60.530  1.00  0.00           C
ATOM   1096  HB1 ALA A  76      84.510  50.430  61.620  1.00  0.00           H
ATOM   1097  HB2 ALA A  76      85.740  49.990  60.360  1.00  0.00           H
ATOM   1098  HB3 ALA A  76      84.690  51.350  60.020  1.00  0.00           H
ATOM   1099  C   ALA A  76      82.390  49.790  60.100  1.00  0.00           C
ATOM   1100  O   ALA A  76      81.670  49.430  61.030  1.00  0.00           O
ATOM   1101  N   VAL A  77      81.840  50.530  59.130  1.00  0.00           N
ATOM   1102  HN  VAL A  77      82.550  50.900  58.540  1.00  0.00           H
ATOM   1103  CA  VAL A  77      80.540  51.150  59.160  1.00  0.00           C
ATOM   1104  HA  VAL A  77      80.210  51.180  60.190  1.00  0.00           H
ATOM   1105  CB  VAL A  77      80.510  52.560  58.660  1.00  0.00           C
ATOM   1106  HB  VAL A  77      79.470  52.930  58.810  1.00  0.00           H
ATOM   1107  CG1 VAL A  77      81.460  53.540  59.350  1.00  0.00           C
ATOM   1108 HG11 VAL A  77      81.760  54.450  58.780  1.00  0.00           H
ATOM   1109 HG12 VAL A  77      80.980  53.840  60.310  1.00  0.00           H
ATOM   1110 HG13 VAL A  77      82.370  52.990  59.670  1.00  0.00           H
ATOM   1111  CG2 VAL A  77      80.710  52.420  57.140  1.00  0.00           C
ATOM   1112 HG21 VAL A  77      81.700  51.980  56.870  1.00  0.00           H
ATOM   1113 HG22 VAL A  77      79.930  51.840  56.600  1.00  0.00           H
ATOM   1114 HG23 VAL A  77      80.740  53.400  56.620  1.00  0.00           H
ATOM   1115  C   VAL A  77      79.500  50.270  58.560  1.00  0.00           C
ATOM   1116  O   VAL A  77      78.350  50.700  58.430  1.00  0.00           O
ATOM   1117  N   ALA A  78      79.810  49.020  58.160  1.00  0.00           N
ATOM   1118  HN  ALA A  78      80.710  48.610  58.200  1.00  0.00           H
ATOM   1119  CA  ALA A  78      78.930  48.060  57.570  1.00  0.00           C
ATOM   1120  HA  ALA A  78      78.190  48.510  56.930  1.00  0.00           H
ATOM   1121  CB  ALA A  78      79.780  47.080  56.750  1.00  0.00           C
ATOM   1122  HB1 ALA A  78      80.510  47.720  56.210  1.00  0.00           H
ATOM   1123  HB2 ALA A  78      80.410  46.460  57.420  1.00  0.00           H
ATOM   1124  HB3 ALA A  78      79.210  46.450  56.040  1.00  0.00           H
ATOM   1125  C   ALA A  78      78.120  47.210  58.500  1.00  0.00           C
ATOM   1126  O   ALA A  78      78.510  46.960  59.640  1.00  0.00           O
ATOM   1127  N   GLN A  79      76.990  46.710  57.970  1.00  0.00           N
ATOM   1128  HN  GLN A  79      76.960  47.000  57.020  1.00  0.00           H
ATOM   1129  CA  GLN A  79      75.980  46.010  58.700  1.00  0.00           C
ATOM   1130  HA  GLN A  79      76.260  45.870  59.730  1.00  0.00           H
ATOM   1131  CB  GLN A  79      74.620  46.680  58.480  1.00  0.00           C
ATOM   1132  HB1 GLN A  79      73.860  45.950  58.840  1.00  0.00           H
ATOM   1133  HB2 GLN A  79      74.420  46.900  57.410  1.00  0.00           H
ATOM   1134  CG  GLN A  79      74.550  48.020  59.230  1.00  0.00           C
ATOM   1135  HG1 GLN A  79      75.370  48.660  58.840  1.00  0.00           H
ATOM   1136  HG2 GLN A  79      74.690  47.900  60.330  1.00  0.00           H
ATOM   1137  CD  GLN A  79      73.140  48.520  58.950  1.00  0.00           C
ATOM   1138  OE1 GLN A  79      72.760  48.940  57.860  1.00  0.00           O
ATOM   1139  NE2 GLN A  79      72.350  48.470  60.050  1.00  0.00           N
ATOM   1140 HE21 GLN A  79      72.740  48.290  60.960  1.00  0.00           H
ATOM   1141 HE22 GLN A  79      71.380  48.720  60.030  1.00  0.00           H
ATOM   1142  C   GLN A  79      76.000  44.650  58.070  1.00  0.00           C
ATOM   1143  O   GLN A  79      76.480  44.360  56.980  1.00  0.00           O
ATOM   1144  N   LYS A  80      75.500  43.640  58.810  1.00  0.00           N
ATOM   1145  HN  LYS A  80      75.150  43.850  59.710  1.00  0.00           H
ATOM   1146  CA  LYS A  80      75.510  42.240  58.560  1.00  0.00           C
ATOM   1147  HA  LYS A  80      76.510  41.840  58.530  1.00  0.00           H
ATOM   1148  CB  LYS A  80      74.860  41.550  59.770  1.00  0.00           C
ATOM   1149  HB1 LYS A  80      73.820  41.810  60.050  1.00  0.00           H
ATOM   1150  HB2 LYS A  80      75.550  41.880  60.580  1.00  0.00           H
ATOM   1151  CG  LYS A  80      75.070  40.030  59.700  1.00  0.00           C
ATOM   1152  HG1 LYS A  80      76.130  39.830  59.450  1.00  0.00           H
ATOM   1153  HG2 LYS A  80      74.540  39.580  58.830  1.00  0.00           H
ATOM   1154  CD  LYS A  80      74.670  39.370  61.020  1.00  0.00           C
ATOM   1155  HD1 LYS A  80      75.320  39.790  61.820  1.00  0.00           H
ATOM   1156  HD2 LYS A  80      73.620  39.700  61.120  1.00  0.00           H
ATOM   1157  CE  LYS A  80      74.730  37.840  60.990  1.00  0.00           C
ATOM   1158  HE1 LYS A  80      75.780  37.480  60.980  1.00  0.00           H
ATOM   1159  HE2 LYS A  80      74.180  37.390  60.140  1.00  0.00           H
ATOM   1160  NZ  LYS A  80      74.110  37.230  62.190  1.00  0.00           N
ATOM   1161  HZ1 LYS A  80      74.830  36.710  62.730  1.00  0.00           H
ATOM   1162  HZ2 LYS A  80      73.730  37.960  62.820  1.00  0.00           H
ATOM   1163  HZ3 LYS A  80      73.340  36.560  61.990  1.00  0.00           H
ATOM   1164  C   LYS A  80      74.780  41.900  57.300  1.00  0.00           C
ATOM   1165  O   LYS A  80      75.140  41.000  56.550  1.00  0.00           O
ATOM   1166  N   THR A  81      73.670  42.570  56.950  1.00  0.00           N
ATOM   1167  HN  THR A  81      73.280  43.230  57.580  1.00  0.00           H
ATOM   1168  CA  THR A  81      72.960  42.440  55.720  1.00  0.00           C
ATOM   1169  HA  THR A  81      72.620  41.420  55.650  1.00  0.00           H
ATOM   1170  CB  THR A  81      71.780  43.360  55.580  1.00  0.00           C
ATOM   1171  HB  THR A  81      71.440  43.720  54.580  1.00  0.00           H
ATOM   1172  OG1 THR A  81      71.850  44.410  56.530  1.00  0.00           O
ATOM   1173  HG1 THR A  81      71.520  45.160  56.030  1.00  0.00           H
ATOM   1174  CG2 THR A  81      70.570  42.550  56.070  1.00  0.00           C
ATOM   1175 HG21 THR A  81      69.580  43.060  56.050  1.00  0.00           H
ATOM   1176 HG22 THR A  81      70.470  41.640  55.440  1.00  0.00           H
ATOM   1177 HG23 THR A  81      70.820  42.190  57.090  1.00  0.00           H
ATOM   1178  C   THR A  81      73.770  42.600  54.480  1.00  0.00           C
ATOM   1179  O   THR A  81      73.790  41.780  53.560  1.00  0.00           O
ATOM   1180  N   VAL A  82      74.590  43.660  54.540  1.00  0.00           N
ATOM   1181  HN  VAL A  82      74.630  44.250  55.340  1.00  0.00           H
ATOM   1182  CA  VAL A  82      75.400  44.120  53.450  1.00  0.00           C
ATOM   1183  HA  VAL A  82      74.820  44.320  52.560  1.00  0.00           H
ATOM   1184  CB  VAL A  82      75.880  45.500  53.800  1.00  0.00           C
ATOM   1185  HB  VAL A  82      76.560  45.410  54.660  1.00  0.00           H
ATOM   1186  CG1 VAL A  82      76.640  46.140  52.630  1.00  0.00           C
ATOM   1187 HG11 VAL A  82      76.940  47.150  52.970  1.00  0.00           H
ATOM   1188 HG12 VAL A  82      77.550  45.540  52.410  1.00  0.00           H
ATOM   1189 HG13 VAL A  82      75.900  46.270  51.810  1.00  0.00           H
ATOM   1190  CG2 VAL A  82      74.630  46.320  54.160  1.00  0.00           C
ATOM   1191 HG21 VAL A  82      74.870  47.380  53.940  1.00  0.00           H
ATOM   1192 HG22 VAL A  82      73.870  45.990  53.420  1.00  0.00           H
ATOM   1193 HG23 VAL A  82      74.180  46.140  55.160  1.00  0.00           H
ATOM   1194  C   VAL A  82      76.620  43.280  53.300  1.00  0.00           C
ATOM   1195  O   VAL A  82      77.080  43.020  52.190  1.00  0.00           O
ATOM   1196  N   GLU A  83      77.120  42.760  54.440  1.00  0.00           N
ATOM   1197  HN  GLU A  83      76.640  43.010  55.280  1.00  0.00           H
ATOM   1198  CA  GLU A  83      78.210  41.840  54.560  1.00  0.00           C
ATOM   1199  HA  GLU A  83      79.080  42.130  53.990  1.00  0.00           H
ATOM   1200  CB  GLU A  83      78.530  41.500  56.020  1.00  0.00           C
ATOM   1201  HB1 GLU A  83      78.940  40.480  56.210  1.00  0.00           H
ATOM   1202  HB2 GLU A  83      77.620  41.510  56.660  1.00  0.00           H
ATOM   1203  CG  GLU A  83      79.410  42.460  56.820  1.00  0.00           C
ATOM   1204  HG1 GLU A  83      78.940  43.460  56.730  1.00  0.00           H
ATOM   1205  HG2 GLU A  83      80.450  42.590  56.460  1.00  0.00           H
ATOM   1206  CD  GLU A  83      79.680  42.110  58.280  1.00  0.00           C
ATOM   1207  OE1 GLU A  83      79.960  40.900  58.510  1.00  0.00           O
ATOM   1208  OE2 GLU A  83      79.820  42.980  59.180  1.00  0.00           O
ATOM   1209  C   GLU A  83      77.810  40.510  54.020  1.00  0.00           C
ATOM   1210  O   GLU A  83      78.580  39.840  53.340  1.00  0.00           O
ATOM   1211  N   GLY A  84      76.560  40.070  54.260  1.00  0.00           N
ATOM   1212  HN  GLY A  84      75.970  40.540  54.920  1.00  0.00           H
ATOM   1213  CA  GLY A  84      76.090  38.810  53.780  1.00  0.00           C
ATOM   1214  HA1 GLY A  84      76.830  38.020  53.820  1.00  0.00           H
ATOM   1215  HA2 GLY A  84      75.270  38.610  54.460  1.00  0.00           H
ATOM   1216  C   GLY A  84      75.480  38.830  52.420  1.00  0.00           C
ATOM   1217  O   GLY A  84      75.370  37.760  51.820  1.00  0.00           O
ATOM   1218  N   ALA A  85      75.080  39.990  51.880  1.00  0.00           N
ATOM   1219  HN  ALA A  85      75.030  40.760  52.520  1.00  0.00           H
ATOM   1220  CA  ALA A  85      74.720  40.310  50.540  1.00  0.00           C
ATOM   1221  HA  ALA A  85      74.020  39.590  50.130  1.00  0.00           H
ATOM   1222  CB  ALA A  85      74.070  41.700  50.450  1.00  0.00           C
ATOM   1223  HB1 ALA A  85      73.600  41.840  49.460  1.00  0.00           H
ATOM   1224  HB2 ALA A  85      73.250  41.730  51.200  1.00  0.00           H
ATOM   1225  HB3 ALA A  85      74.780  42.560  50.480  1.00  0.00           H
ATOM   1226  C   ALA A  85      75.840  40.150  49.570  1.00  0.00           C
ATOM   1227  O   ALA A  85      75.710  39.920  48.370  1.00  0.00           O
ATOM   1228  N   GLY A  86      77.040  40.350  50.140  1.00  0.00           N
ATOM   1229  HN  GLY A  86      77.040  40.750  51.060  1.00  0.00           H
ATOM   1230  CA  GLY A  86      78.270  40.050  49.480  1.00  0.00           C
ATOM   1231  HA1 GLY A  86      78.870  39.640  50.280  1.00  0.00           H
ATOM   1232  HA2 GLY A  86      78.080  39.320  48.710  1.00  0.00           H
ATOM   1233  C   GLY A  86      78.980  41.200  48.840  1.00  0.00           C
ATOM   1234  O   GLY A  86      79.960  41.090  48.090  1.00  0.00           O
ATOM   1235  N   SER A  87      78.650  42.450  49.210  1.00  0.00           N
ATOM   1236  HN  SER A  87      77.800  42.440  49.730  1.00  0.00           H
ATOM   1237  CA  SER A  87      79.200  43.670  48.720  1.00  0.00           C
ATOM   1238  HA  SER A  87      79.610  43.370  47.770  1.00  0.00           H
ATOM   1239  CB  SER A  87      78.140  44.770  48.520  1.00  0.00           C
ATOM   1240  HB1 SER A  87      78.360  45.300  47.560  1.00  0.00           H
ATOM   1241  HB2 SER A  87      78.250  45.570  49.280  1.00  0.00           H
ATOM   1242  OG  SER A  87      76.870  44.180  48.320  1.00  0.00           O
ATOM   1243  HG1 SER A  87      76.820  43.660  47.520  1.00  0.00           H
ATOM   1244  C   SER A  87      80.320  44.180  49.560  1.00  0.00           C
ATOM   1245  O   SER A  87      80.520  45.400  49.600  1.00  0.00           O
ATOM   1246  N   ILE A  88      81.040  43.220  50.170  1.00  0.00           N
ATOM   1247  HN  ILE A  88      80.690  42.300  50.040  1.00  0.00           H
ATOM   1248  CA  ILE A  88      82.240  43.440  50.920  1.00  0.00           C
ATOM   1249  HA  ILE A  88      81.900  44.140  51.670  1.00  0.00           H
ATOM   1250  CB  ILE A  88      82.690  42.250  51.710  1.00  0.00           C
ATOM   1251  HB  ILE A  88      82.850  41.310  51.130  1.00  0.00           H
ATOM   1252  CG2 ILE A  88      84.030  42.530  52.420  1.00  0.00           C
ATOM   1253 HG21 ILE A  88      83.950  43.530  52.890  1.00  0.00           H
ATOM   1254 HG22 ILE A  88      84.370  41.730  53.110  1.00  0.00           H
ATOM   1255 HG23 ILE A  88      84.860  42.630  51.680  1.00  0.00           H
ATOM   1256  CG1 ILE A  88      81.680  41.820  52.790  1.00  0.00           C
ATOM   1257 HG11 ILE A  88      80.630  41.890  52.460  1.00  0.00           H
ATOM   1258 HG12 ILE A  88      81.720  42.550  53.640  1.00  0.00           H
ATOM   1259  CD  ILE A  88      81.840  40.500  53.540  1.00  0.00           C
ATOM   1260  HD1 ILE A  88      81.720  39.740  52.730  1.00  0.00           H
ATOM   1261  HD2 ILE A  88      82.850  40.360  53.980  1.00  0.00           H
ATOM   1262  HD3 ILE A  88      81.030  40.310  54.280  1.00  0.00           H
ATOM   1263  C   ILE A  88      83.350  43.990  50.090  1.00  0.00           C
ATOM   1264  O   ILE A  88      83.610  43.540  48.980  1.00  0.00           O
ATOM   1265  N   ALA A  89      84.120  44.970  50.600  1.00  0.00           N
ATOM   1266  HN  ALA A  89      83.950  45.380  51.490  1.00  0.00           H
ATOM   1267  CA  ALA A  89      85.170  45.560  49.830  1.00  0.00           C
ATOM   1268  HA  ALA A  89      84.870  45.660  48.800  1.00  0.00           H
ATOM   1269  CB  ALA A  89      85.370  46.990  50.370  1.00  0.00           C
ATOM   1270  HB1 ALA A  89      84.380  47.470  50.520  1.00  0.00           H
ATOM   1271  HB2 ALA A  89      86.000  47.030  51.280  1.00  0.00           H
ATOM   1272  HB3 ALA A  89      85.940  47.580  49.620  1.00  0.00           H
ATOM   1273  C   ALA A  89      86.440  44.780  49.880  1.00  0.00           C
ATOM   1274  O   ALA A  89      86.780  44.280  50.950  1.00  0.00           O
ATOM   1275  N   ALA A  90      87.050  44.690  48.680  1.00  0.00           N
ATOM   1276  HN  ALA A  90      86.670  45.310  48.000  1.00  0.00           H
ATOM   1277  CA  ALA A  90      88.240  43.890  48.590  1.00  0.00           C
ATOM   1278  HA  ALA A  90      88.420  43.310  49.480  1.00  0.00           H
ATOM   1279  CB  ALA A  90      88.280  42.940  47.390  1.00  0.00           C
ATOM   1280  HB1 ALA A  90      89.310  42.610  47.160  1.00  0.00           H
ATOM   1281  HB2 ALA A  90      87.660  42.060  47.700  1.00  0.00           H
ATOM   1282  HB3 ALA A  90      87.730  43.320  46.500  1.00  0.00           H
ATOM   1283  C   ALA A  90      89.420  44.800  48.480  1.00  0.00           C
ATOM   1284  O   ALA A  90      89.490  45.760  47.720  1.00  0.00           O
ATOM   1285  N   ALA A  91      90.400  44.520  49.360  1.00  0.00           N
ATOM   1286  HN  ALA A  91      90.460  43.710  49.930  1.00  0.00           H
ATOM   1287  CA  ALA A  91      91.560  45.350  49.520  1.00  0.00           C
ATOM   1288  HA  ALA A  91      91.180  46.350  49.410  1.00  0.00           H
ATOM   1289  CB  ALA A  91      92.210  45.250  50.910  1.00  0.00           C
ATOM   1290  HB1 ALA A  91      92.740  44.280  51.010  1.00  0.00           H
ATOM   1291  HB2 ALA A  91      92.910  46.070  51.180  1.00  0.00           H
ATOM   1292  HB3 ALA A  91      91.380  45.410  51.630  1.00  0.00           H
ATOM   1293  C   ALA A  91      92.550  45.030  48.450  1.00  0.00           C
ATOM   1294  O   ALA A  91      92.560  43.980  47.810  1.00  0.00           O
ATOM   1295  N   THR A  92      93.420  45.970  48.050  1.00  0.00           N
ATOM   1296  HN  THR A  92      93.540  46.830  48.560  1.00  0.00           H
ATOM   1297  CA  THR A  92      94.240  45.970  46.880  1.00  0.00           C
ATOM   1298  HA  THR A  92      93.600  45.650  46.070  1.00  0.00           H
ATOM   1299  CB  THR A  92      94.780  47.300  46.450  1.00  0.00           C
ATOM   1300  HB  THR A  92      95.530  47.200  45.630  1.00  0.00           H
ATOM   1301  OG1 THR A  92      95.250  48.170  47.460  1.00  0.00           O
ATOM   1302  HG1 THR A  92      95.950  47.670  47.890  1.00  0.00           H
ATOM   1303  CG2 THR A  92      93.590  47.970  45.750  1.00  0.00           C
ATOM   1304 HG21 THR A  92      92.990  47.250  45.150  1.00  0.00           H
ATOM   1305 HG22 THR A  92      92.950  48.460  46.510  1.00  0.00           H
ATOM   1306 HG23 THR A  92      93.940  48.750  45.040  1.00  0.00           H
ATOM   1307  C   THR A  92      95.360  44.990  46.890  1.00  0.00           C
ATOM   1308  O   THR A  92      95.920  44.760  47.960  1.00  0.00           O
ATOM   1309  N   GLY A  93      95.610  44.270  45.780  1.00  0.00           N
ATOM   1310  HN  GLY A  93      95.070  44.370  44.950  1.00  0.00           H
ATOM   1311  CA  GLY A  93      96.670  43.320  45.740  1.00  0.00           C
ATOM   1312  HA1 GLY A  93      97.270  43.400  44.850  1.00  0.00           H
ATOM   1313  HA2 GLY A  93      97.310  43.590  46.570  1.00  0.00           H
ATOM   1314  C   GLY A  93      96.320  41.890  45.980  1.00  0.00           C
ATOM   1315  O   GLY A  93      97.140  40.970  46.000  1.00  0.00           O
ATOM   1316  N   PHE A  94      95.000  41.620  46.020  1.00  0.00           N
ATOM   1317  HN  PHE A  94      94.380  42.390  45.940  1.00  0.00           H
ATOM   1318  CA  PHE A  94      94.420  40.310  46.020  1.00  0.00           C
ATOM   1319  HA  PHE A  94      95.080  39.610  46.510  1.00  0.00           H
ATOM   1320  CB  PHE A  94      93.010  40.330  46.640  1.00  0.00           C
ATOM   1321  HB1 PHE A  94      92.280  39.640  46.160  1.00  0.00           H
ATOM   1322  HB2 PHE A  94      92.500  41.320  46.560  1.00  0.00           H
ATOM   1323  CG  PHE A  94      93.090  39.950  48.080  1.00  0.00           C
ATOM   1324  CD1 PHE A  94      93.360  40.950  48.980  1.00  0.00           C
ATOM   1325  HD1 PHE A  94      93.550  41.970  48.700  1.00  0.00           H
ATOM   1326  CE1 PHE A  94      93.200  40.690  50.320  1.00  0.00           C
ATOM   1327  HE1 PHE A  94      93.340  41.500  51.010  1.00  0.00           H
ATOM   1328  CZ  PHE A  94      93.040  39.390  50.770  1.00  0.00           C
ATOM   1329  HZ  PHE A  94      92.900  39.220  51.830  1.00  0.00           H
ATOM   1330  CD2 PHE A  94      92.750  38.690  48.520  1.00  0.00           C
ATOM   1331  HD2 PHE A  94      92.560  37.910  47.790  1.00  0.00           H
ATOM   1332  CE2 PHE A  94      92.670  38.420  49.870  1.00  0.00           C
ATOM   1333  HE2 PHE A  94      92.370  37.420  50.140  1.00  0.00           H
ATOM   1334  C   PHE A  94      94.400  39.680  44.670  1.00  0.00           C
ATOM   1335  O   PHE A  94      94.820  40.280  43.680  1.00  0.00           O
ATOM   1336  N   VAL A  95      93.900  38.440  44.530  1.00  0.00           N
ATOM   1337  HN  VAL A  95      93.630  37.970  45.360  1.00  0.00           H
ATOM   1338  CA  VAL A  95      93.550  37.780  43.310  1.00  0.00           C
ATOM   1339  HA  VAL A  95      94.470  37.840  42.730  1.00  0.00           H
ATOM   1340  CB  VAL A  95      93.250  36.330  43.520  1.00  0.00           C
ATOM   1341  HB  VAL A  95      92.740  35.870  42.650  1.00  0.00           H
ATOM   1342  CG1 VAL A  95      94.590  35.590  43.660  1.00  0.00           C
ATOM   1343 HG11 VAL A  95      95.160  35.930  44.560  1.00  0.00           H
ATOM   1344 HG12 VAL A  95      94.330  34.530  43.850  1.00  0.00           H
ATOM   1345 HG13 VAL A  95      95.270  35.760  42.800  1.00  0.00           H
ATOM   1346  CG2 VAL A  95      92.330  36.040  44.720  1.00  0.00           C
ATOM   1347 HG21 VAL A  95      92.630  36.620  45.610  1.00  0.00           H
ATOM   1348 HG22 VAL A  95      91.250  36.310  44.610  1.00  0.00           H
ATOM   1349 HG23 VAL A  95      92.400  34.950  44.940  1.00  0.00           H
ATOM   1350  C   VAL A  95      92.470  38.380  42.480  1.00  0.00           C
ATOM   1351  O   VAL A  95      91.500  38.940  43.010  1.00  0.00           O
ATOM   1352  N   LYS A  96      92.650  38.450  41.150  1.00  0.00           N
ATOM   1353  HN  LYS A  96      93.490  38.080  40.770  1.00  0.00           H
ATOM   1354  CA  LYS A  96      91.710  39.060  40.260  1.00  0.00           C
ATOM   1355  HA  LYS A  96      91.500  40.030  40.670  1.00  0.00           H
ATOM   1356  CB  LYS A  96      92.420  39.200  38.900  1.00  0.00           C
ATOM   1357  HB1 LYS A  96      91.790  39.290  37.990  1.00  0.00           H
ATOM   1358  HB2 LYS A  96      92.900  38.220  38.670  1.00  0.00           H
ATOM   1359  CG  LYS A  96      93.490  40.290  38.950  1.00  0.00           C
ATOM   1360  HG1 LYS A  96      94.220  40.130  39.780  1.00  0.00           H
ATOM   1361  HG2 LYS A  96      93.070  41.260  39.310  1.00  0.00           H
ATOM   1362  CD  LYS A  96      94.090  40.600  37.580  1.00  0.00           C
ATOM   1363  HD1 LYS A  96      94.400  39.630  37.140  1.00  0.00           H
ATOM   1364  HD2 LYS A  96      93.190  40.880  36.990  1.00  0.00           H
ATOM   1365  CE  LYS A  96      95.200  41.650  37.630  1.00  0.00           C
ATOM   1366  HE1 LYS A  96      95.930  41.230  38.350  1.00  0.00           H
ATOM   1367  HE2 LYS A  96      94.790  42.640  37.940  1.00  0.00           H
ATOM   1368  NZ  LYS A  96      95.940  41.850  36.360  1.00  0.00           N
ATOM   1369  HZ1 LYS A  96      96.070  40.910  35.940  1.00  0.00           H
ATOM   1370  HZ2 LYS A  96      95.470  42.520  35.730  1.00  0.00           H
ATOM   1371  HZ3 LYS A  96      96.850  42.250  36.670  1.00  0.00           H
ATOM   1372  C   LYS A  96      90.400  38.370  40.150  1.00  0.00           C
ATOM   1373  O   LYS A  96      90.280  37.150  40.170  1.00  0.00           O
ATOM   1374  N   LYS A  97      89.300  39.130  39.980  1.00  0.00           N
ATOM   1375  HN  LYS A  97      89.450  40.110  40.010  1.00  0.00           H
ATOM   1376  CA  LYS A  97      87.960  38.630  39.810  1.00  0.00           C
ATOM   1377  HA  LYS A  97      87.710  37.950  40.610  1.00  0.00           H
ATOM   1378  CB  LYS A  97      87.020  39.850  39.820  1.00  0.00           C
ATOM   1379  HB1 LYS A  97      85.970  39.610  39.530  1.00  0.00           H
ATOM   1380  HB2 LYS A  97      87.470  40.510  39.060  1.00  0.00           H
ATOM   1381  CG  LYS A  97      86.930  40.600  41.150  1.00  0.00           C
ATOM   1382  HG1 LYS A  97      86.430  41.560  40.930  1.00  0.00           H
ATOM   1383  HG2 LYS A  97      87.910  40.720  41.660  1.00  0.00           H
ATOM   1384  CD  LYS A  97      86.060  39.920  42.210  1.00  0.00           C
ATOM   1385  HD1 LYS A  97      85.080  39.590  41.810  1.00  0.00           H
ATOM   1386  HD2 LYS A  97      86.540  38.950  42.450  1.00  0.00           H
ATOM   1387  CE  LYS A  97      85.830  40.700  43.510  1.00  0.00           C
ATOM   1388  HE1 LYS A  97      86.760  41.000  44.040  1.00  0.00           H
ATOM   1389  HE2 LYS A  97      85.210  40.110  44.220  1.00  0.00           H
ATOM   1390  NZ  LYS A  97      85.130  41.950  43.140  1.00  0.00           N
ATOM   1391  HZ1 LYS A  97      84.600  42.560  43.800  1.00  0.00           H
ATOM   1392  HZ2 LYS A  97      85.900  42.550  42.790  1.00  0.00           H
ATOM   1393  HZ3 LYS A  97      84.520  41.730  42.330  1.00  0.00           H
ATOM   1394  C   LYS A  97      87.730  37.980  38.490  1.00  0.00           C
ATOM   1395  O   LYS A  97      88.510  38.150  37.550  1.00  0.00           O
ATOM   1396  N   ASP A  98      86.740  37.080  38.420  1.00  0.00           N
ATOM   1397  HN  ASP A  98      86.110  36.930  39.180  1.00  0.00           H
ATOM   1398  CA  ASP A  98      86.410  36.300  37.260  1.00  0.00           C
ATOM   1399  HA  ASP A  98      87.180  35.580  37.020  1.00  0.00           H
ATOM   1400  CB  ASP A  98      85.190  35.450  37.640  1.00  0.00           C
ATOM   1401  HB1 ASP A  98      84.910  34.750  36.820  1.00  0.00           H
ATOM   1402  HB2 ASP A  98      84.350  36.140  37.880  1.00  0.00           H
ATOM   1403  CG  ASP A  98      85.530  34.550  38.820  1.00  0.00           C
ATOM   1404  OD1 ASP A  98      86.490  33.730  38.800  1.00  0.00           O
ATOM   1405  OD2 ASP A  98      84.790  34.690  39.840  1.00  0.00           O
ATOM   1406  C   ASP A  98      86.110  37.150  36.070  1.00  0.00           C
ATOM   1407  O   ASP A  98      85.930  38.370  36.100  1.00  0.00           O
ATOM   1408  N   GLN A  99      85.960  36.530  34.890  1.00  0.00           N
ATOM   1409  HN  GLN A  99      85.860  35.540  34.750  1.00  0.00           H
ATOM   1410  CA  GLN A  99      85.850  37.270  33.670  1.00  0.00           C
ATOM   1411  HA  GLN A  99      86.230  38.270  33.780  1.00  0.00           H
ATOM   1412  CB  GLN A  99      86.450  36.460  32.510  1.00  0.00           C
ATOM   1413  HB1 GLN A  99      86.050  35.440  32.290  1.00  0.00           H
ATOM   1414  HB2 GLN A  99      87.490  36.300  32.870  1.00  0.00           H
ATOM   1415  CG  GLN A  99      86.730  37.200  31.200  1.00  0.00           C
ATOM   1416  HG1 GLN A  99      85.770  37.190  30.650  1.00  0.00           H
ATOM   1417  HG2 GLN A  99      87.470  36.670  30.550  1.00  0.00           H
ATOM   1418  CD  GLN A  99      87.260  38.620  31.290  1.00  0.00           C
ATOM   1419  OE1 GLN A  99      88.010  38.980  32.200  1.00  0.00           O
ATOM   1420  NE2 GLN A  99      86.920  39.530  30.330  1.00  0.00           N
ATOM   1421 HE21 GLN A  99      86.230  39.320  29.640  1.00  0.00           H
ATOM   1422 HE22 GLN A  99      87.260  40.470  30.320  1.00  0.00           H
ATOM   1423  C   GLN A  99      84.440  37.490  33.250  1.00  0.00           C
ATOM   1424  O   GLN A  99      83.960  36.800  32.350  1.00  0.00           O
ATOM   1425  N   LEU A 100      83.740  38.440  33.890  1.00  0.00           N
ATOM   1426  HN  LEU A 100      84.130  38.840  34.720  1.00  0.00           H
ATOM   1427  CA  LEU A 100      82.390  38.820  33.620  1.00  0.00           C
ATOM   1428  HA  LEU A 100      82.030  38.260  32.760  1.00  0.00           H
ATOM   1429  CB  LEU A 100      81.620  38.820  34.950  1.00  0.00           C
ATOM   1430  HB1 LEU A 100      80.620  39.280  34.770  1.00  0.00           H
ATOM   1431  HB2 LEU A 100      82.190  39.470  35.650  1.00  0.00           H
ATOM   1432  CG  LEU A 100      81.420  37.480  35.680  1.00  0.00           C
ATOM   1433  HG  LEU A 100      82.400  37.190  36.100  1.00  0.00           H
ATOM   1434  CD1 LEU A 100      80.380  37.540  36.820  1.00  0.00           C
ATOM   1435 HD11 LEU A 100      79.360  37.650  36.390  1.00  0.00           H
ATOM   1436 HD12 LEU A 100      80.380  36.660  37.490  1.00  0.00           H
ATOM   1437 HD13 LEU A 100      80.530  38.450  37.450  1.00  0.00           H
ATOM   1438  CD2 LEU A 100      80.980  36.370  34.700  1.00  0.00           C
ATOM   1439 HD21 LEU A 100      80.060  36.670  34.160  1.00  0.00           H
ATOM   1440 HD22 LEU A 100      81.810  36.020  34.050  1.00  0.00           H
ATOM   1441 HD23 LEU A 100      80.690  35.490  35.310  1.00  0.00           H
ATOM   1442  C   LEU A 100      82.360  40.240  33.170  1.00  0.00           C
ATOM   1443  O   LEU A 100      83.260  41.000  33.510  1.00  0.00           O
ATOM   1444  N   GLY A 101      81.380  40.660  32.350  1.00  0.00           N
ATOM   1445  HN  GLY A 101      80.790  39.970  31.940  1.00  0.00           H
ATOM   1446  CA  GLY A 101      81.120  41.940  31.770  1.00  0.00           C
ATOM   1447  HA1 GLY A 101      82.060  42.350  31.420  1.00  0.00           H
ATOM   1448  HA2 GLY A 101      80.420  41.780  30.970  1.00  0.00           H
ATOM   1449  C   GLY A 101      80.410  42.840  32.730  1.00  0.00           C
ATOM   1450  O   GLY A 101      79.290  43.240  32.390  1.00  0.00           O
ATOM   1451  N   LYS A 102      80.850  43.000  33.990  1.00  0.00           N
ATOM   1452  HN  LYS A 102      81.770  42.630  34.070  1.00  0.00           H
ATOM   1453  CA  LYS A 102      80.140  43.570  35.090  1.00  0.00           C
ATOM   1454  HA  LYS A 102      79.430  44.330  34.780  1.00  0.00           H
ATOM   1455  CB  LYS A 102      79.380  42.480  35.850  1.00  0.00           C
ATOM   1456  HB1 LYS A 102      80.130  41.670  35.990  1.00  0.00           H
ATOM   1457  HB2 LYS A 102      78.620  41.950  35.240  1.00  0.00           H
ATOM   1458  CG  LYS A 102      78.580  42.830  37.110  1.00  0.00           C
ATOM   1459  HG1 LYS A 102      77.970  43.760  37.070  1.00  0.00           H
ATOM   1460  HG2 LYS A 102      79.370  42.950  37.890  1.00  0.00           H
ATOM   1461  CD  LYS A 102      77.700  41.660  37.570  1.00  0.00           C
ATOM   1462  HD1 LYS A 102      76.830  41.520  36.900  1.00  0.00           H
ATOM   1463  HD2 LYS A 102      78.310  40.730  37.530  1.00  0.00           H
ATOM   1464  CE  LYS A 102      77.150  41.840  38.990  1.00  0.00           C
ATOM   1465  HE1 LYS A 102      76.570  40.910  39.200  1.00  0.00           H
ATOM   1466  HE2 LYS A 102      76.430  42.680  38.970  1.00  0.00           H
ATOM   1467  NZ  LYS A 102      78.210  41.990  40.000  1.00  0.00           N
ATOM   1468  HZ1 LYS A 102      78.950  41.390  39.580  1.00  0.00           H
ATOM   1469  HZ2 LYS A 102      78.490  42.990  40.030  1.00  0.00           H
ATOM   1470  HZ3 LYS A 102      77.860  41.720  40.940  1.00  0.00           H
ATOM   1471  C   LYS A 102      81.060  44.230  36.050  1.00  0.00           C
ATOM   1472  O   LYS A 102      82.110  43.640  36.340  1.00  0.00           O
ATOM   1473  N   ASN A 103      80.700  45.420  36.550  1.00  0.00           N
ATOM   1474  HN  ASN A 103      79.800  45.820  36.380  1.00  0.00           H
ATOM   1475  CA  ASN A 103      81.510  46.160  37.480  1.00  0.00           C
ATOM   1476  HA  ASN A 103      82.550  46.110  37.170  1.00  0.00           H
ATOM   1477  CB  ASN A 103      80.960  47.590  37.640  1.00  0.00           C
ATOM   1478  HB1 ASN A 103      81.460  48.150  38.450  1.00  0.00           H
ATOM   1479  HB2 ASN A 103      79.930  47.400  37.980  1.00  0.00           H
ATOM   1480  CG  ASN A 103      81.140  48.340  36.320  1.00  0.00           C
ATOM   1481  OD1 ASN A 103      82.010  48.060  35.510  1.00  0.00           O
ATOM   1482  ND2 ASN A 103      80.140  49.220  36.030  1.00  0.00           N
ATOM   1483 HD21 ASN A 103      79.330  49.260  36.620  1.00  0.00           H
ATOM   1484 HD22 ASN A 103      80.380  49.830  35.280  1.00  0.00           H
ATOM   1485  C   ASN A 103      81.580  45.580  38.850  1.00  0.00           C
ATOM   1486  O   ASN A 103      80.710  44.870  39.360  1.00  0.00           O
ATOM   1487  N   GLU A 104      82.690  45.790  39.570  1.00  0.00           N
ATOM   1488  HN  GLU A 104      83.320  46.440  39.140  1.00  0.00           H
ATOM   1489  CA  GLU A 104      82.960  45.370  40.910  1.00  0.00           C
ATOM   1490  HA  GLU A 104      82.670  44.330  40.980  1.00  0.00           H
ATOM   1491  CB  GLU A 104      84.450  45.490  41.280  1.00  0.00           C
ATOM   1492  HB1 GLU A 104      84.510  45.200  42.350  1.00  0.00           H
ATOM   1493  HB2 GLU A 104      85.020  46.440  41.200  1.00  0.00           H
ATOM   1494  CG  GLU A 104      85.300  44.510  40.460  1.00  0.00           C
ATOM   1495  HG1 GLU A 104      85.440  44.940  39.450  1.00  0.00           H
ATOM   1496  HG2 GLU A 104      84.790  43.530  40.320  1.00  0.00           H
ATOM   1497  CD  GLU A 104      86.650  44.150  41.050  1.00  0.00           C
ATOM   1498  OE1 GLU A 104      87.570  44.230  40.190  1.00  0.00           O
ATOM   1499  OE2 GLU A 104      86.900  43.910  42.260  1.00  0.00           O
ATOM   1500  C   GLU A 104      82.280  46.250  41.900  1.00  0.00           C
ATOM   1501  O   GLU A 104      82.150  47.460  41.680  1.00  0.00           O
ATOM   1502  N   GLU A 105      81.920  45.770  43.100  1.00  0.00           N
ATOM   1503  HN  GLU A 105      82.100  44.810  43.280  1.00  0.00           H
ATOM   1504  CA  GLU A 105      81.330  46.390  44.250  1.00  0.00           C
ATOM   1505  HA  GLU A 105      80.380  46.750  43.880  1.00  0.00           H
ATOM   1506  CB  GLU A 105      81.040  45.400  45.380  1.00  0.00           C
ATOM   1507  HB1 GLU A 105      80.160  44.830  45.000  1.00  0.00           H
ATOM   1508  HB2 GLU A 105      80.630  45.940  46.260  1.00  0.00           H
ATOM   1509  CG  GLU A 105      82.190  44.570  45.950  1.00  0.00           C
ATOM   1510  HG1 GLU A 105      81.830  43.950  46.800  1.00  0.00           H
ATOM   1511  HG2 GLU A 105      82.940  45.220  46.450  1.00  0.00           H
ATOM   1512  CD  GLU A 105      82.930  43.680  44.970  1.00  0.00           C
ATOM   1513  OE1 GLU A 105      82.300  42.970  44.140  1.00  0.00           O
ATOM   1514  OE2 GLU A 105      84.190  43.760  44.940  1.00  0.00           O
ATOM   1515  C   GLU A 105      81.910  47.680  44.720  1.00  0.00           C
ATOM   1516  O   GLU A 105      81.260  48.720  44.580  1.00  0.00           O
ATOM   1517  N   GLY A 106      83.190  47.570  45.100  1.00  0.00           N
ATOM   1518  HN  GLY A 106      83.550  46.640  45.030  1.00  0.00           H
ATOM   1519  CA  GLY A 106      83.950  48.690  45.570  1.00  0.00           C
ATOM   1520  HA1 GLY A 106      84.940  48.270  45.730  1.00  0.00           H
ATOM   1521  HA2 GLY A 106      83.950  49.360  44.720  1.00  0.00           H
ATOM   1522  C   GLY A 106      83.460  49.470  46.740  1.00  0.00           C
ATOM   1523  O   GLY A 106      82.910  48.920  47.690  1.00  0.00           O
ATOM   1524  N   ALA A 107      83.440  50.810  46.700  1.00  0.00           N
ATOM   1525  HN  ALA A 107      83.880  51.270  45.930  1.00  0.00           H
ATOM   1526  CA  ALA A 107      82.840  51.600  47.730  1.00  0.00           C
ATOM   1527  HA  ALA A 107      82.080  50.990  48.200  1.00  0.00           H
ATOM   1528  CB  ALA A 107      83.830  51.980  48.840  1.00  0.00           C
ATOM   1529  HB1 ALA A 107      84.150  51.150  49.500  1.00  0.00           H
ATOM   1530  HB2 ALA A 107      84.770  52.470  48.510  1.00  0.00           H
ATOM   1531  HB3 ALA A 107      83.320  52.640  49.580  1.00  0.00           H
ATOM   1532  C   ALA A 107      82.240  52.880  47.260  1.00  0.00           C
ATOM   1533  O   ALA A 107      82.950  53.470  46.450  1.00  0.00           O
ATOM   1534  N   PRO A 108      81.040  53.300  47.550  1.00  0.00           N
ATOM   1535  CD  PRO A 108      80.080  52.530  48.320  1.00  0.00           C
ATOM   1536  HD1 PRO A 108      80.020  51.450  48.050  1.00  0.00           H
ATOM   1537  HD2 PRO A 108      80.250  52.690  49.410  1.00  0.00           H
ATOM   1538  CA  PRO A 108      80.430  54.430  46.910  1.00  0.00           C
ATOM   1539  HA  PRO A 108      80.190  54.140  45.900  1.00  0.00           H
ATOM   1540  CB  PRO A 108      79.180  54.650  47.750  1.00  0.00           C
ATOM   1541  HB1 PRO A 108      78.460  55.240  47.140  1.00  0.00           H
ATOM   1542  HB2 PRO A 108      79.460  55.080  48.740  1.00  0.00           H
ATOM   1543  CG  PRO A 108      78.720  53.230  48.110  1.00  0.00           C
ATOM   1544  HG1 PRO A 108      78.270  52.710  47.230  1.00  0.00           H
ATOM   1545  HG2 PRO A 108      77.960  53.280  48.910  1.00  0.00           H
ATOM   1546  C   PRO A 108      81.160  55.710  46.700  1.00  0.00           C
ATOM   1547  O   PRO A 108      81.970  56.120  47.530  1.00  0.00           O
ATOM   1548  N   GLN A 109      81.070  56.390  45.550  1.00  0.00           N
ATOM   1549  HN  GLN A 109      80.430  56.090  44.840  1.00  0.00           H
ATOM   1550  CA  GLN A 109      81.850  57.550  45.270  1.00  0.00           C
ATOM   1551  HA  GLN A 109      82.680  57.610  45.970  1.00  0.00           H
ATOM   1552  CB  GLN A 109      82.350  57.590  43.820  1.00  0.00           C
ATOM   1553  HB1 GLN A 109      83.030  58.450  43.670  1.00  0.00           H
ATOM   1554  HB2 GLN A 109      81.510  57.670  43.100  1.00  0.00           H
ATOM   1555  CG  GLN A 109      83.120  56.320  43.440  1.00  0.00           C
ATOM   1556  HG1 GLN A 109      83.890  56.070  44.200  1.00  0.00           H
ATOM   1557  HG2 GLN A 109      83.800  56.580  42.600  1.00  0.00           H
ATOM   1558  CD  GLN A 109      82.310  55.160  42.890  1.00  0.00           C
ATOM   1559  OE1 GLN A 109      81.960  55.090  41.710  1.00  0.00           O
ATOM   1560  NE2 GLN A 109      82.070  54.110  43.730  1.00  0.00           N
ATOM   1561 HE21 GLN A 109      82.430  54.140  44.660  1.00  0.00           H
ATOM   1562 HE22 GLN A 109      81.500  53.360  43.410  1.00  0.00           H
ATOM   1563  C   GLN A 109      81.020  58.700  45.730  1.00  0.00           C
ATOM   1564  O   GLN A 109      79.920  58.460  46.230  1.00  0.00           O
ATOM   1565  N   GLU A 110      81.540  59.940  45.760  1.00  0.00           N
ATOM   1566  HN  GLU A 110      82.410  60.150  45.330  1.00  0.00           H
ATOM   1567  CA  GLU A 110      80.830  61.130  46.110  1.00  0.00           C
ATOM   1568  HA  GLU A 110      80.730  61.030  47.180  1.00  0.00           H
ATOM   1569  CB  GLU A 110      81.590  62.450  45.850  1.00  0.00           C
ATOM   1570  HB1 GLU A 110      82.310  62.400  46.700  1.00  0.00           H
ATOM   1571  HB2 GLU A 110      80.960  63.360  45.980  1.00  0.00           H
ATOM   1572  CG  GLU A 110      82.380  62.690  44.570  1.00  0.00           C
ATOM   1573  HG1 GLU A 110      82.630  61.750  44.030  1.00  0.00           H
ATOM   1574  HG2 GLU A 110      83.350  63.200  44.760  1.00  0.00           H
ATOM   1575  CD  GLU A 110      81.650  63.520  43.510  1.00  0.00           C
ATOM   1576  OE1 GLU A 110      81.300  64.700  43.770  1.00  0.00           O
ATOM   1577  OE2 GLU A 110      81.390  63.040  42.380  1.00  0.00           O
ATOM   1578  C   GLU A 110      79.460  61.320  45.580  1.00  0.00           C
ATOM   1579  O   GLU A 110      79.160  61.330  44.380  1.00  0.00           O
ATOM   1580  N   GLY A 111      78.450  61.410  46.470  1.00  0.00           N
ATOM   1581  HN  GLY A 111      78.710  61.500  47.420  1.00  0.00           H
ATOM   1582  CA  GLY A 111      77.050  61.440  46.190  1.00  0.00           C
ATOM   1583  HA1 GLY A 111      76.590  61.670  47.140  1.00  0.00           H
ATOM   1584  HA2 GLY A 111      76.900  62.300  45.560  1.00  0.00           H
ATOM   1585  C   GLY A 111      76.380  60.180  45.780  1.00  0.00           C
ATOM   1586  O   GLY A 111      75.180  60.230  45.480  1.00  0.00           O
ATOM   1587  N   ILE A 112      77.080  59.030  45.730  1.00  0.00           N
ATOM   1588  HN  ILE A 112      77.980  58.900  46.130  1.00  0.00           H
ATOM   1589  CA  ILE A 112      76.510  57.890  45.080  1.00  0.00           C
ATOM   1590  HA  ILE A 112      75.700  58.240  44.450  1.00  0.00           H
ATOM   1591  CB  ILE A 112      77.520  57.140  44.260  1.00  0.00           C
ATOM   1592  HB  ILE A 112      78.370  56.890  44.930  1.00  0.00           H
ATOM   1593  CG2 ILE A 112      76.970  55.780  43.790  1.00  0.00           C
ATOM   1594 HG21 ILE A 112      76.470  55.230  44.620  1.00  0.00           H
ATOM   1595 HG22 ILE A 112      76.260  55.890  42.950  1.00  0.00           H
ATOM   1596 HG23 ILE A 112      77.760  55.060  43.490  1.00  0.00           H
ATOM   1597  CG1 ILE A 112      77.960  58.040  43.090  1.00  0.00           C
ATOM   1598 HG11 ILE A 112      78.590  58.870  43.470  1.00  0.00           H
ATOM   1599 HG12 ILE A 112      77.110  58.600  42.660  1.00  0.00           H
ATOM   1600  CD  ILE A 112      78.720  57.280  42.000  1.00  0.00           C
ATOM   1601  HD1 ILE A 112      79.300  57.940  41.310  1.00  0.00           H
ATOM   1602  HD2 ILE A 112      79.410  56.560  42.470  1.00  0.00           H
ATOM   1603  HD3 ILE A 112      78.050  56.770  41.270  1.00  0.00           H
ATOM   1604  C   ILE A 112      75.960  57.040  46.170  1.00  0.00           C
ATOM   1605  O   ILE A 112      76.690  56.830  47.140  1.00  0.00           O
ATOM   1606  N   LEU A 113      74.710  56.550  46.110  1.00  0.00           N
ATOM   1607  HN  LEU A 113      74.140  56.860  45.350  1.00  0.00           H
ATOM   1608  CA  LEU A 113      74.080  55.670  47.050  1.00  0.00           C
ATOM   1609  HA  LEU A 113      74.690  55.600  47.930  1.00  0.00           H
ATOM   1610  CB  LEU A 113      72.690  56.210  47.430  1.00  0.00           C
ATOM   1611  HB1 LEU A 113      72.300  55.660  48.320  1.00  0.00           H
ATOM   1612  HB2 LEU A 113      72.080  55.910  46.550  1.00  0.00           H
ATOM   1613  CG  LEU A 113      72.650  57.730  47.650  1.00  0.00           C
ATOM   1614  HG  LEU A 113      73.010  58.260  46.750  1.00  0.00           H
ATOM   1615  CD1 LEU A 113      71.250  58.160  48.120  1.00  0.00           C
ATOM   1616 HD11 LEU A 113      71.120  57.890  49.190  1.00  0.00           H
ATOM   1617 HD12 LEU A 113      71.090  59.250  48.020  1.00  0.00           H
ATOM   1618 HD13 LEU A 113      70.510  57.600  47.500  1.00  0.00           H
ATOM   1619  CD2 LEU A 113      73.590  58.190  48.780  1.00  0.00           C
ATOM   1620 HD21 LEU A 113      73.710  59.300  48.720  1.00  0.00           H
ATOM   1621 HD22 LEU A 113      73.360  57.840  49.800  1.00  0.00           H
ATOM   1622 HD23 LEU A 113      74.640  57.910  48.590  1.00  0.00           H
ATOM   1623  C   LEU A 113      74.000  54.290  46.500  1.00  0.00           C
ATOM   1624  O   LEU A 113      74.130  54.050  45.300  1.00  0.00           O
ATOM   1625  N   GLU A 114      73.790  53.310  47.400  1.00  0.00           N
ATOM   1626  HN  GLU A 114      73.460  53.530  48.310  1.00  0.00           H
ATOM   1627  CA  GLU A 114      73.760  51.940  47.010  1.00  0.00           C
ATOM   1628  HA  GLU A 114      74.450  51.800  46.190  1.00  0.00           H
ATOM   1629  CB  GLU A 114      74.340  51.090  48.160  1.00  0.00           C
ATOM   1630  HB1 GLU A 114      74.310  50.000  47.970  1.00  0.00           H
ATOM   1631  HB2 GLU A 114      73.740  51.320  49.070  1.00  0.00           H
ATOM   1632  CG  GLU A 114      75.790  51.460  48.500  1.00  0.00           C
ATOM   1633  HG1 GLU A 114      75.860  52.540  48.760  1.00  0.00           H
ATOM   1634  HG2 GLU A 114      76.560  51.180  47.750  1.00  0.00           H
ATOM   1635  CD  GLU A 114      76.380  50.830  49.750  1.00  0.00           C
ATOM   1636  OE1 GLU A 114      76.830  49.660  49.620  1.00  0.00           O
ATOM   1637  OE2 GLU A 114      76.460  51.490  50.830  1.00  0.00           O
ATOM   1638  C   GLU A 114      72.490  51.310  46.560  1.00  0.00           C
ATOM   1639  O   GLU A 114      71.380  51.770  46.820  1.00  0.00           O
ATOM   1640  N   ASP A 115      72.520  50.240  45.750  1.00  0.00           N
ATOM   1641  HN  ASP A 115      73.410  49.850  45.500  1.00  0.00           H
ATOM   1642  CA  ASP A 115      71.340  49.740  45.120  1.00  0.00           C
ATOM   1643  HA  ASP A 115      70.810  50.590  44.730  1.00  0.00           H
ATOM   1644  CB  ASP A 115      71.750  48.790  43.980  1.00  0.00           C
ATOM   1645  HB1 ASP A 115      70.940  48.120  43.620  1.00  0.00           H
ATOM   1646  HB2 ASP A 115      72.670  48.250  44.280  1.00  0.00           H
ATOM   1647  CG  ASP A 115      72.160  49.600  42.760  1.00  0.00           C
ATOM   1648  OD1 ASP A 115      71.710  50.770  42.590  1.00  0.00           O
ATOM   1649  OD2 ASP A 115      72.830  49.050  41.850  1.00  0.00           O
ATOM   1650  C   ASP A 115      70.480  48.950  46.040  1.00  0.00           C
ATOM   1651  O   ASP A 115      70.970  48.550  47.100  1.00  0.00           O
ATOM   1652  N   MET A 116      69.180  48.790  45.770  1.00  0.00           N
ATOM   1653  HN  MET A 116      69.080  48.920  44.780  1.00  0.00           H
ATOM   1654  CA  MET A 116      68.150  48.390  46.680  1.00  0.00           C
ATOM   1655  HA  MET A 116      68.430  48.720  47.660  1.00  0.00           H
ATOM   1656  CB  MET A 116      66.930  49.300  46.450  1.00  0.00           C
ATOM   1657  HB1 MET A 116      66.050  48.850  46.960  1.00  0.00           H
ATOM   1658  HB2 MET A 116      66.770  49.240  45.350  1.00  0.00           H
ATOM   1659  CG  MET A 116      67.050  50.770  46.850  1.00  0.00           C
ATOM   1660  HG1 MET A 116      66.130  51.270  46.470  1.00  0.00           H
ATOM   1661  HG2 MET A 116      67.910  51.280  46.370  1.00  0.00           H
ATOM   1662  SD  MET A 116      67.210  51.070  48.640  1.00  0.00           S
ATOM   1663  CE  MET A 116      67.490  52.820  48.270  1.00  0.00           C
ATOM   1664  HE1 MET A 116      66.700  53.140  47.550  1.00  0.00           H
ATOM   1665  HE2 MET A 116      67.600  53.360  49.230  1.00  0.00           H
ATOM   1666  HE3 MET A 116      68.440  52.940  47.690  1.00  0.00           H
ATOM   1667  C   MET A 116      67.970  46.910  46.620  1.00  0.00           C
ATOM   1668  O   MET A 116      68.190  46.210  45.620  1.00  0.00           O
ATOM   1669  N   PRO A 117      67.520  46.270  47.650  1.00  0.00           N
ATOM   1670  CD  PRO A 117      67.130  46.870  48.920  1.00  0.00           C
ATOM   1671  HD1 PRO A 117      68.050  47.360  49.320  1.00  0.00           H
ATOM   1672  HD2 PRO A 117      66.370  47.670  48.770  1.00  0.00           H
ATOM   1673  CA  PRO A 117      67.190  44.880  47.590  1.00  0.00           C
ATOM   1674  HA  PRO A 117      67.990  44.400  47.050  1.00  0.00           H
ATOM   1675  CB  PRO A 117      66.990  44.510  49.050  1.00  0.00           C
ATOM   1676  HB1 PRO A 117      68.020  44.240  49.400  1.00  0.00           H
ATOM   1677  HB2 PRO A 117      66.370  43.610  49.270  1.00  0.00           H
ATOM   1678  CG  PRO A 117      66.550  45.770  49.810  1.00  0.00           C
ATOM   1679  HG1 PRO A 117      66.860  45.780  50.880  1.00  0.00           H
ATOM   1680  HG2 PRO A 117      65.450  45.940  49.810  1.00  0.00           H
ATOM   1681  C   PRO A 117      65.990  44.450  46.810  1.00  0.00           C
ATOM   1682  O   PRO A 117      65.020  45.190  46.680  1.00  0.00           O
ATOM   1683  N   VAL A 118      66.100  43.230  46.260  1.00  0.00           N
ATOM   1684  HN  VAL A 118      66.800  42.670  46.690  1.00  0.00           H
ATOM   1685  CA  VAL A 118      65.120  42.720  45.350  1.00  0.00           C
ATOM   1686  HA  VAL A 118      64.750  43.600  44.830  1.00  0.00           H
ATOM   1687  CB  VAL A 118      65.690  41.740  44.370  1.00  0.00           C
ATOM   1688  HB  VAL A 118      64.950  41.550  43.560  1.00  0.00           H
ATOM   1689  CG1 VAL A 118      66.940  42.300  43.680  1.00  0.00           C
ATOM   1690 HG11 VAL A 118      67.040  43.400  43.700  1.00  0.00           H
ATOM   1691 HG12 VAL A 118      67.820  41.760  44.110  1.00  0.00           H
ATOM   1692 HG13 VAL A 118      67.090  42.000  42.620  1.00  0.00           H
ATOM   1693  CG2 VAL A 118      65.960  40.400  45.080  1.00  0.00           C
ATOM   1694 HG21 VAL A 118      66.100  39.650  44.270  1.00  0.00           H
ATOM   1695 HG22 VAL A 118      66.750  40.550  45.840  1.00  0.00           H
ATOM   1696 HG23 VAL A 118      65.050  40.070  45.630  1.00  0.00           H
ATOM   1697  C   VAL A 118      63.850  42.220  45.950  1.00  0.00           C
ATOM   1698  O   VAL A 118      63.870  41.800  47.100  1.00  0.00           O
ATOM   1699  N   ASP A 119      62.700  42.350  45.260  1.00  0.00           N
ATOM   1700  HN  ASP A 119      62.590  42.930  44.460  1.00  0.00           H
ATOM   1701  CA  ASP A 119      61.430  41.980  45.800  1.00  0.00           C
ATOM   1702  HA  ASP A 119      61.350  42.510  46.740  1.00  0.00           H
ATOM   1703  CB  ASP A 119      60.300  42.330  44.820  1.00  0.00           C
ATOM   1704  HB1 ASP A 119      59.330  42.220  45.360  1.00  0.00           H
ATOM   1705  HB2 ASP A 119      60.290  41.620  43.970  1.00  0.00           H
ATOM   1706  CG  ASP A 119      60.310  43.760  44.290  1.00  0.00           C
ATOM   1707  OD1 ASP A 119      61.390  44.150  43.780  1.00  0.00           O
ATOM   1708  OD2 ASP A 119      59.210  44.350  44.120  1.00  0.00           O
ATOM   1709  C   ASP A 119      61.280  40.530  46.100  1.00  0.00           C
ATOM   1710  O   ASP A 119      61.900  39.780  45.330  1.00  0.00           O
ATOM   1711  N   PRO A 120      60.590  40.010  47.060  1.00  0.00           N
ATOM   1712  CD  PRO A 120      59.810  40.770  48.030  1.00  0.00           C
ATOM   1713  HD1 PRO A 120      60.570  41.180  48.730  1.00  0.00           H
ATOM   1714  HD2 PRO A 120      59.230  41.550  47.500  1.00  0.00           H
ATOM   1715  CA  PRO A 120      60.600  38.610  47.330  1.00  0.00           C
ATOM   1716  HA  PRO A 120      61.590  38.190  47.250  1.00  0.00           H
ATOM   1717  CB  PRO A 120      59.980  38.530  48.730  1.00  0.00           C
ATOM   1718  HB1 PRO A 120      60.820  38.690  49.440  1.00  0.00           H
ATOM   1719  HB2 PRO A 120      59.430  37.580  48.840  1.00  0.00           H
ATOM   1720  CG  PRO A 120      59.000  39.720  48.820  1.00  0.00           C
ATOM   1721  HG1 PRO A 120      58.780  40.140  49.820  1.00  0.00           H
ATOM   1722  HG2 PRO A 120      58.060  39.440  48.290  1.00  0.00           H
ATOM   1723  C   PRO A 120      59.800  37.830  46.340  1.00  0.00           C
ATOM   1724  O   PRO A 120      59.660  36.620  46.510  1.00  0.00           O
ATOM   1725  N   ASP A 121      59.360  38.470  45.240  1.00  0.00           N
ATOM   1726  HN  ASP A 121      59.370  39.460  45.130  1.00  0.00           H
ATOM   1727  CA  ASP A 121      58.830  37.790  44.100  1.00  0.00           C
ATOM   1728  HA  ASP A 121      58.250  36.930  44.420  1.00  0.00           H
ATOM   1729  CB  ASP A 121      58.080  38.890  43.340  1.00  0.00           C
ATOM   1730  HB1 ASP A 121      57.770  38.490  42.350  1.00  0.00           H
ATOM   1731  HB2 ASP A 121      58.770  39.680  42.980  1.00  0.00           H
ATOM   1732  CG  ASP A 121      56.820  39.520  43.930  1.00  0.00           C
ATOM   1733  OD1 ASP A 121      56.050  40.060  43.090  1.00  0.00           O
ATOM   1734  OD2 ASP A 121      56.640  39.670  45.170  1.00  0.00           O
ATOM   1735  C   ASP A 121      59.850  37.200  43.190  1.00  0.00           C
ATOM   1736  O   ASP A 121      59.520  36.450  42.270  1.00  0.00           O
ATOM   1737  N   ASN A 122      61.160  37.450  43.360  1.00  0.00           N
ATOM   1738  HN  ASN A 122      61.520  37.870  44.190  1.00  0.00           H
ATOM   1739  CA  ASN A 122      62.250  37.130  42.500  1.00  0.00           C
ATOM   1740  HA  ASN A 122      61.860  37.270  41.500  1.00  0.00           H
ATOM   1741  CB  ASN A 122      63.480  37.990  42.840  1.00  0.00           C
ATOM   1742  HB1 ASN A 122      64.380  37.520  42.380  1.00  0.00           H
ATOM   1743  HB2 ASN A 122      63.670  38.070  43.930  1.00  0.00           H
ATOM   1744  CG  ASN A 122      63.300  39.330  42.140  1.00  0.00           C
ATOM   1745  OD1 ASN A 122      63.990  39.610  41.160  1.00  0.00           O
ATOM   1746  ND2 ASN A 122      62.330  40.170  42.600  1.00  0.00           N
ATOM   1747 HD21 ASN A 122      62.020  39.950  43.530  1.00  0.00           H
ATOM   1748 HD22 ASN A 122      62.190  41.020  42.100  1.00  0.00           H
ATOM   1749  C   ASN A 122      62.600  35.680  42.600  1.00  0.00           C
ATOM   1750  O   ASN A 122      62.610  35.070  43.670  1.00  0.00           O
ATOM   1751  N   GLU A 123      62.880  35.150  41.390  1.00  0.00           N
ATOM   1752  HN  GLU A 123      62.690  35.690  40.580  1.00  0.00           H
ATOM   1753  CA  GLU A 123      63.500  33.880  41.190  1.00  0.00           C
ATOM   1754  HA  GLU A 123      62.870  33.120  41.610  1.00  0.00           H
ATOM   1755  CB  GLU A 123      63.680  33.550  39.700  1.00  0.00           C
ATOM   1756  HB1 GLU A 123      64.150  34.440  39.240  1.00  0.00           H
ATOM   1757  HB2 GLU A 123      62.690  33.380  39.210  1.00  0.00           H
ATOM   1758  CG  GLU A 123      64.680  32.420  39.470  1.00  0.00           C
ATOM   1759  HG1 GLU A 123      64.460  31.660  40.240  1.00  0.00           H
ATOM   1760  HG2 GLU A 123      65.730  32.760  39.610  1.00  0.00           H
ATOM   1761  CD  GLU A 123      64.550  31.730  38.110  1.00  0.00           C
ATOM   1762  OE1 GLU A 123      63.610  30.920  37.900  1.00  0.00           O
ATOM   1763  OE2 GLU A 123      65.350  32.110  37.220  1.00  0.00           O
ATOM   1764  C   GLU A 123      64.740  33.790  42.010  1.00  0.00           C
ATOM   1765  O   GLU A 123      64.980  32.750  42.630  1.00  0.00           O
ATOM   1766  N   ALA A 124      65.600  34.820  42.020  1.00  0.00           N
ATOM   1767  HN  ALA A 124      65.380  35.600  41.440  1.00  0.00           H
ATOM   1768  CA  ALA A 124      66.860  34.830  42.700  1.00  0.00           C
ATOM   1769  HA  ALA A 124      67.180  33.810  42.870  1.00  0.00           H
ATOM   1770  CB  ALA A 124      67.750  35.820  41.930  1.00  0.00           C
ATOM   1771  HB1 ALA A 124      67.870  35.350  40.930  1.00  0.00           H
ATOM   1772  HB2 ALA A 124      67.210  36.710  41.560  1.00  0.00           H
ATOM   1773  HB3 ALA A 124      68.790  35.910  42.300  1.00  0.00           H
ATOM   1774  C   ALA A 124      66.780  35.380  44.090  1.00  0.00           C
ATOM   1775  O   ALA A 124      67.750  35.830  44.690  1.00  0.00           O
ATOM   1776  N   TYR A 125      65.590  35.320  44.710  1.00  0.00           N
ATOM   1777  HN  TYR A 125      64.820  34.960  44.180  1.00  0.00           H
ATOM   1778  CA  TYR A 125      65.460  35.600  46.100  1.00  0.00           C
ATOM   1779  HA  TYR A 125      66.050  36.460  46.380  1.00  0.00           H
ATOM   1780  CB  TYR A 125      64.010  35.930  46.490  1.00  0.00           C
ATOM   1781  HB1 TYR A 125      63.400  35.050  46.190  1.00  0.00           H
ATOM   1782  HB2 TYR A 125      63.520  36.770  45.940  1.00  0.00           H
ATOM   1783  CG  TYR A 125      63.690  36.240  47.910  1.00  0.00           C
ATOM   1784  CD1 TYR A 125      63.960  37.490  48.420  1.00  0.00           C
ATOM   1785  HD1 TYR A 125      64.310  38.240  47.720  1.00  0.00           H
ATOM   1786  CE1 TYR A 125      63.720  37.730  49.750  1.00  0.00           C
ATOM   1787  HE1 TYR A 125      64.020  38.680  50.160  1.00  0.00           H
ATOM   1788  CZ  TYR A 125      63.070  36.820  50.560  1.00  0.00           C
ATOM   1789  OH  TYR A 125      62.640  37.160  51.850  1.00  0.00           O
ATOM   1790  HH  TYR A 125      62.980  38.020  52.100  1.00  0.00           H
ATOM   1791  CD2 TYR A 125      63.160  35.280  48.740  1.00  0.00           C
ATOM   1792  HD2 TYR A 125      62.960  34.290  48.340  1.00  0.00           H
ATOM   1793  CE2 TYR A 125      62.790  35.590  50.020  1.00  0.00           C
ATOM   1794  HE2 TYR A 125      62.330  34.790  50.590  1.00  0.00           H
ATOM   1795  C   TYR A 125      65.910  34.400  46.870  1.00  0.00           C
ATOM   1796  O   TYR A 125      65.570  33.270  46.540  1.00  0.00           O
ATOM   1797  N   GLU A 126      66.670  34.600  47.970  1.00  0.00           N
ATOM   1798  HN  GLU A 126      66.920  35.520  48.270  1.00  0.00           H
ATOM   1799  CA  GLU A 126      67.050  33.540  48.850  1.00  0.00           C
ATOM   1800  HA  GLU A 126      66.710  32.570  48.520  1.00  0.00           H
ATOM   1801  CB  GLU A 126      68.580  33.410  48.850  1.00  0.00           C
ATOM   1802  HB1 GLU A 126      69.140  34.280  49.250  1.00  0.00           H
ATOM   1803  HB2 GLU A 126      68.890  33.190  47.800  1.00  0.00           H
ATOM   1804  CG  GLU A 126      68.970  32.220  49.720  1.00  0.00           C
ATOM   1805  HG1 GLU A 126      68.480  31.290  49.350  1.00  0.00           H
ATOM   1806  HG2 GLU A 126      68.570  32.300  50.750  1.00  0.00           H
ATOM   1807  CD  GLU A 126      70.470  31.970  49.810  1.00  0.00           C
ATOM   1808  OE1 GLU A 126      70.930  31.360  50.810  1.00  0.00           O
ATOM   1809  OE2 GLU A 126      71.230  32.290  48.850  1.00  0.00           O
ATOM   1810  C   GLU A 126      66.530  33.750  50.240  1.00  0.00           C
ATOM   1811  O   GLU A 126      66.410  34.850  50.760  1.00  0.00           O
ATOM   1812  N   MET A 127      66.030  32.680  50.890  1.00  0.00           N
ATOM   1813  HN  MET A 127      66.030  31.750  50.530  1.00  0.00           H
ATOM   1814  CA  MET A 127      65.460  32.860  52.190  1.00  0.00           C
ATOM   1815  HA  MET A 127      64.640  33.560  52.120  1.00  0.00           H
ATOM   1816  CB  MET A 127      64.760  31.570  52.670  1.00  0.00           C
ATOM   1817  HB1 MET A 127      64.720  31.670  53.770  1.00  0.00           H
ATOM   1818  HB2 MET A 127      65.370  30.670  52.480  1.00  0.00           H
ATOM   1819  CG  MET A 127      63.380  31.390  52.020  1.00  0.00           C
ATOM   1820  HG1 MET A 127      62.830  32.280  52.390  1.00  0.00           H
ATOM   1821  HG2 MET A 127      62.900  30.560  52.580  1.00  0.00           H
ATOM   1822  SD  MET A 127      63.490  30.950  50.260  1.00  0.00           S
ATOM   1823  CE  MET A 127      61.790  31.440  49.850  1.00  0.00           C
ATOM   1824  HE1 MET A 127      61.730  32.520  50.100  1.00  0.00           H
ATOM   1825  HE2 MET A 127      61.680  31.180  48.780  1.00  0.00           H
ATOM   1826  HE3 MET A 127      61.150  30.880  50.570  1.00  0.00           H
ATOM   1827  C   MET A 127      66.460  33.310  53.200  1.00  0.00           C
ATOM   1828  O   MET A 127      67.580  32.820  53.280  1.00  0.00           O
ATOM   1829  N   PRO A 128      66.150  34.180  54.110  1.00  0.00           N
ATOM   1830  CD  PRO A 128      64.900  34.940  54.180  1.00  0.00           C
ATOM   1831  HD1 PRO A 128      64.520  35.340  53.220  1.00  0.00           H
ATOM   1832  HD2 PRO A 128      64.140  34.220  54.550  1.00  0.00           H
ATOM   1833  CA  PRO A 128      66.970  34.440  55.260  1.00  0.00           C
ATOM   1834  HA  PRO A 128      67.890  34.850  54.860  1.00  0.00           H
ATOM   1835  CB  PRO A 128      66.190  35.380  56.160  1.00  0.00           C
ATOM   1836  HB1 PRO A 128      66.780  36.100  56.770  1.00  0.00           H
ATOM   1837  HB2 PRO A 128      65.740  34.760  56.970  1.00  0.00           H
ATOM   1838  CG  PRO A 128      65.180  36.050  55.200  1.00  0.00           C
ATOM   1839  HG1 PRO A 128      65.700  36.920  54.750  1.00  0.00           H
ATOM   1840  HG2 PRO A 128      64.290  36.360  55.780  1.00  0.00           H
ATOM   1841  C   PRO A 128      67.520  33.310  56.050  1.00  0.00           C
ATOM   1842  O   PRO A 128      66.840  32.440  56.600  1.00  0.00           O
ATOM   1843  N   SER A 129      68.850  33.250  56.270  1.00  0.00           N
ATOM   1844  HN  SER A 129      69.430  33.970  55.900  1.00  0.00           H
ATOM   1845  CA  SER A 129      69.470  32.180  56.990  1.00  0.00           C
ATOM   1846  HA  SER A 129      69.270  31.270  56.450  1.00  0.00           H
ATOM   1847  CB  SER A 129      70.990  32.390  57.040  1.00  0.00           C
ATOM   1848  HB1 SER A 129      71.490  31.580  57.610  1.00  0.00           H
ATOM   1849  HB2 SER A 129      71.310  33.380  57.410  1.00  0.00           H
ATOM   1850  OG  SER A 129      71.480  32.320  55.710  1.00  0.00           O
ATOM   1851  HG1 SER A 129      71.150  33.160  55.370  1.00  0.00           H
ATOM   1852  C   SER A 129      69.210  32.130  58.460  1.00  0.00           C
ATOM   1853  O   SER A 129      69.320  31.060  59.060  1.00  0.00           O
ATOM   1854  N   GLU A 130      68.800  33.250  59.060  1.00  0.00           N
ATOM   1855  HN  GLU A 130      68.580  34.040  58.490  1.00  0.00           H
ATOM   1856  CA  GLU A 130      68.640  33.470  60.470  1.00  0.00           C
ATOM   1857  HA  GLU A 130      68.700  32.530  61.000  1.00  0.00           H
ATOM   1858  CB  GLU A 130      69.700  34.400  61.090  1.00  0.00           C
ATOM   1859  HB1 GLU A 130      69.460  34.580  62.160  1.00  0.00           H
ATOM   1860  HB2 GLU A 130      69.630  35.310  60.460  1.00  0.00           H
ATOM   1861  CG  GLU A 130      71.070  33.720  61.110  1.00  0.00           C
ATOM   1862  HG1 GLU A 130      71.230  33.250  60.120  1.00  0.00           H
ATOM   1863  HG2 GLU A 130      71.200  32.890  61.840  1.00  0.00           H
ATOM   1864  CD  GLU A 130      72.220  34.700  61.260  1.00  0.00           C
ATOM   1865  OE1 GLU A 130      72.110  35.770  60.600  1.00  0.00           O
ATOM   1866  OE2 GLU A 130      73.070  34.510  62.170  1.00  0.00           O
ATOM   1867  C   GLU A 130      67.210  33.870  60.650  1.00  0.00           C
ATOM   1868  O   GLU A 130      66.410  33.880  59.720  1.00  0.00           O
ATOM   1869  N   GLU A 131      66.760  34.020  61.910  1.00  0.00           N
ATOM   1870  HN  GLU A 131      67.360  33.550  62.560  1.00  0.00           H
ATOM   1871  CA  GLU A 131      65.430  34.260  62.370  1.00  0.00           C
ATOM   1872  HA  GLU A 131      64.860  33.470  61.900  1.00  0.00           H
ATOM   1873  CB  GLU A 131      65.420  34.080  63.900  1.00  0.00           C
ATOM   1874  HB1 GLU A 131      65.130  34.950  64.510  1.00  0.00           H
ATOM   1875  HB2 GLU A 131      66.440  33.790  64.240  1.00  0.00           H
ATOM   1876  CG  GLU A 131      64.530  32.890  64.260  1.00  0.00           C
ATOM   1877  HG1 GLU A 131      64.680  32.660  65.340  1.00  0.00           H
ATOM   1878  HG2 GLU A 131      64.800  32.070  63.560  1.00  0.00           H
ATOM   1879  CD  GLU A 131      63.070  33.130  63.940  1.00  0.00           C
ATOM   1880  OE1 GLU A 131      62.470  32.290  63.200  1.00  0.00           O
ATOM   1881  OE2 GLU A 131      62.500  34.130  64.450  1.00  0.00           O
ATOM   1882  C   GLU A 131      64.780  35.560  62.040  1.00  0.00           C
ATOM   1883  O   GLU A 131      63.760  35.570  61.350  1.00  0.00           O
ATOM   1884  N   GLY A 132      65.550  36.650  62.180  1.00  0.00           N
ATOM   1885  HN  GLY A 132      66.510  36.680  62.440  1.00  0.00           H
ATOM   1886  CA  GLY A 132      65.040  37.950  61.850  1.00  0.00           C
ATOM   1887  HA1 GLY A 132      65.340  38.180  60.840  1.00  0.00           H
ATOM   1888  HA2 GLY A 132      63.970  38.120  61.780  1.00  0.00           H
ATOM   1889  C   GLY A 132      65.610  39.080  62.640  1.00  0.00           C
ATOM   1890  O   GLY A 132      66.570  38.910  63.380  1.00  0.00           O
ATOM   1891  N   TYR A 133      65.000  40.280  62.640  1.00  0.00           N
ATOM   1892  HN  TYR A 133      64.250  40.470  62.020  1.00  0.00           H
ATOM   1893  CA  TYR A 133      65.370  41.420  63.410  1.00  0.00           C
ATOM   1894  HA  TYR A 133      66.440  41.440  63.250  1.00  0.00           H
ATOM   1895  CB  TYR A 133      64.730  42.690  62.820  1.00  0.00           C
ATOM   1896  HB1 TYR A 133      63.660  42.480  62.630  1.00  0.00           H
ATOM   1897  HB2 TYR A 133      65.250  42.940  61.870  1.00  0.00           H
ATOM   1898  CG  TYR A 133      64.810  43.940  63.640  1.00  0.00           C
ATOM   1899  CD1 TYR A 133      63.720  44.680  64.000  1.00  0.00           C
ATOM   1900  HD1 TYR A 133      62.720  44.420  63.670  1.00  0.00           H
ATOM   1901  CE1 TYR A 133      63.940  45.820  64.740  1.00  0.00           C
ATOM   1902  HE1 TYR A 133      63.090  46.460  64.960  1.00  0.00           H
ATOM   1903  CZ  TYR A 133      65.190  46.300  65.050  1.00  0.00           C
ATOM   1904  OH  TYR A 133      65.390  47.610  65.540  1.00  0.00           O
ATOM   1905  HH  TYR A 133      66.260  47.630  65.950  1.00  0.00           H
ATOM   1906  CD2 TYR A 133      66.070  44.350  64.010  1.00  0.00           C
ATOM   1907  HD2 TYR A 133      66.910  43.720  63.760  1.00  0.00           H
ATOM   1908  CE2 TYR A 133      66.270  45.550  64.660  1.00  0.00           C
ATOM   1909  HE2 TYR A 133      67.240  45.880  65.000  1.00  0.00           H
ATOM   1910  C   TYR A 133      65.070  41.230  64.860  1.00  0.00           C
ATOM   1911  O   TYR A 133      63.990  40.720  65.160  1.00  0.00           O
ATOM   1912  N   GLN A 134      65.990  41.510  65.800  1.00  0.00           N
ATOM   1913  HN  GLN A 134      66.750  42.110  65.570  1.00  0.00           H
ATOM   1914  CA  GLN A 134      65.740  41.170  67.160  1.00  0.00           C
ATOM   1915  HA  GLN A 134      65.210  40.230  67.080  1.00  0.00           H
ATOM   1916  CB  GLN A 134      67.090  40.980  67.870  1.00  0.00           C
ATOM   1917  HB1 GLN A 134      67.880  41.760  67.770  1.00  0.00           H
ATOM   1918  HB2 GLN A 134      67.620  40.090  67.470  1.00  0.00           H
ATOM   1919  CG  GLN A 134      67.020  40.720  69.370  1.00  0.00           C
ATOM   1920  HG1 GLN A 134      66.290  39.900  69.530  1.00  0.00           H
ATOM   1921  HG2 GLN A 134      66.740  41.620  69.970  1.00  0.00           H
ATOM   1922  CD  GLN A 134      68.410  40.280  69.800  1.00  0.00           C
ATOM   1923  OE1 GLN A 134      69.390  40.210  69.050  1.00  0.00           O
ATOM   1924  NE2 GLN A 134      68.620  40.050  71.120  1.00  0.00           N
ATOM   1925 HE21 GLN A 134      67.790  39.940  71.660  1.00  0.00           H
ATOM   1926 HE22 GLN A 134      69.560  39.950  71.470  1.00  0.00           H
ATOM   1927  C   GLN A 134      64.890  42.220  67.790  1.00  0.00           C
ATOM   1928  O   GLN A 134      64.700  43.260  67.160  1.00  0.00           O
ATOM   1929  N   ASP A 135      64.370  41.940  69.000  1.00  0.00           N
ATOM   1930  HN  ASP A 135      64.370  41.010  69.340  1.00  0.00           H
ATOM   1931  CA  ASP A 135      63.530  42.840  69.740  1.00  0.00           C
ATOM   1932  HA  ASP A 135      63.220  43.690  69.150  1.00  0.00           H
ATOM   1933  CB  ASP A 135      62.230  42.180  70.210  1.00  0.00           C
ATOM   1934  HB1 ASP A 135      61.570  42.120  69.320  1.00  0.00           H
ATOM   1935  HB2 ASP A 135      61.600  42.740  70.930  1.00  0.00           H
ATOM   1936  CG  ASP A 135      62.390  40.760  70.750  1.00  0.00           C
ATOM   1937  OD1 ASP A 135      61.330  40.340  71.280  1.00  0.00           O
ATOM   1938  OD2 ASP A 135      63.450  40.090  70.770  1.00  0.00           O
ATOM   1939  C   ASP A 135      64.330  43.290  70.910  1.00  0.00           C
ATOM   1940  O   ASP A 135      64.440  44.510  71.030  1.00  0.00           O
ATOM   1941  N   TYR A 136      64.890  42.390  71.740  1.00  0.00           N
ATOM   1942  HN  TYR A 136      64.660  41.440  71.530  1.00  0.00           H
ATOM   1943  CA  TYR A 136      65.540  42.720  72.970  1.00  0.00           C
ATOM   1944  HA  TYR A 136      66.190  43.540  72.700  1.00  0.00           H
ATOM   1945  CB  TYR A 136      64.530  43.160  74.050  1.00  0.00           C
ATOM   1946  HB1 TYR A 136      64.080  44.120  73.730  1.00  0.00           H
ATOM   1947  HB2 TYR A 136      65.090  43.410  74.970  1.00  0.00           H
ATOM   1948  CG  TYR A 136      63.400  42.220  74.320  1.00  0.00           C
ATOM   1949  CD1 TYR A 136      62.110  42.430  73.880  1.00  0.00           C
ATOM   1950  HD1 TYR A 136      61.760  43.200  73.220  1.00  0.00           H
ATOM   1951  CE1 TYR A 136      61.100  41.610  74.320  1.00  0.00           C
ATOM   1952  HE1 TYR A 136      60.130  41.960  74.000  1.00  0.00           H
ATOM   1953  CZ  TYR A 136      61.410  40.450  74.990  1.00  0.00           C
ATOM   1954  OH  TYR A 136      60.310  39.650  75.360  1.00  0.00           O
ATOM   1955  HH  TYR A 136      60.070  39.120  74.590  1.00  0.00           H
ATOM   1956  CD2 TYR A 136      63.690  41.110  75.080  1.00  0.00           C
ATOM   1957  HD2 TYR A 136      64.680  40.940  75.460  1.00  0.00           H
ATOM   1958  CE2 TYR A 136      62.710  40.180  75.350  1.00  0.00           C
ATOM   1959  HE2 TYR A 136      62.930  39.270  75.890  1.00  0.00           H
ATOM   1960  C   TYR A 136      66.450  41.600  73.330  1.00  0.00           C
ATOM   1961  O   TYR A 136      66.390  40.440  72.930  1.00  0.00           O
ATOM   1962  N   GLU A 137      67.480  41.920  74.140  1.00  0.00           N
ATOM   1963  HN  GLU A 137      67.540  42.850  74.490  1.00  0.00           H
ATOM   1964  CA  GLU A 137      68.430  40.960  74.620  1.00  0.00           C
ATOM   1965  HA  GLU A 137      68.600  40.220  73.850  1.00  0.00           H
ATOM   1966  CB  GLU A 137      69.660  41.680  75.180  1.00  0.00           C
ATOM   1967  HB1 GLU A 137      70.220  40.950  75.810  1.00  0.00           H
ATOM   1968  HB2 GLU A 137      69.330  42.500  75.860  1.00  0.00           H
ATOM   1969  CG  GLU A 137      70.450  42.280  74.020  1.00  0.00           C
ATOM   1970  HG1 GLU A 137      71.130  43.030  74.480  1.00  0.00           H
ATOM   1971  HG2 GLU A 137      69.760  42.700  73.260  1.00  0.00           H
ATOM   1972  CD  GLU A 137      71.380  41.260  73.370  1.00  0.00           C
ATOM   1973  OE1 GLU A 137      72.260  40.690  74.070  1.00  0.00           O
ATOM   1974  OE2 GLU A 137      71.100  40.880  72.210  1.00  0.00           O
ATOM   1975  C   GLU A 137      67.860  40.140  75.720  1.00  0.00           C
ATOM   1976  O   GLU A 137      67.070  40.720  76.460  1.00  0.00           O
ATOM   1977  N   PRO A 138      68.070  38.860  75.860  1.00  0.00           N
ATOM   1978  CD  PRO A 138      68.860  38.010  74.980  1.00  0.00           C
ATOM   1979  HD1 PRO A 138      69.120  38.420  73.980  1.00  0.00           H
ATOM   1980  HD2 PRO A 138      69.800  37.740  75.510  1.00  0.00           H
ATOM   1981  CA  PRO A 138      67.420  38.020  76.820  1.00  0.00           C
ATOM   1982  HA  PRO A 138      66.380  38.330  76.760  1.00  0.00           H
ATOM   1983  CB  PRO A 138      67.680  36.590  76.370  1.00  0.00           C
ATOM   1984  HB1 PRO A 138      66.840  35.870  76.510  1.00  0.00           H
ATOM   1985  HB2 PRO A 138      68.650  36.170  76.730  1.00  0.00           H
ATOM   1986  CG  PRO A 138      67.950  36.770  74.870  1.00  0.00           C
ATOM   1987  HG1 PRO A 138      67.010  36.920  74.300  1.00  0.00           H
ATOM   1988  HG2 PRO A 138      68.340  35.930  74.270  1.00  0.00           H
ATOM   1989  C   PRO A 138      67.910  38.190  78.220  1.00  0.00           C
ATOM   1990  O   PRO A 138      67.650  37.310  79.040  1.00  0.00           O
ATOM   1991  N   GLU A 139      68.600  39.290  78.570  1.00  0.00           N
ATOM   1992  HN  GLU A 139      68.840  39.970  77.880  1.00  0.00           H
ATOM   1993  CA  GLU A 139      69.030  39.690  79.870  1.00  0.00           C
ATOM   1994  HA  GLU A 139      69.240  38.770  80.390  1.00  0.00           H
ATOM   1995  CB  GLU A 139      70.220  40.660  79.720  1.00  0.00           C
ATOM   1996  HB1 GLU A 139      69.830  41.400  79.000  1.00  0.00           H
ATOM   1997  HB2 GLU A 139      71.080  40.050  79.350  1.00  0.00           H
ATOM   1998  CG  GLU A 139      70.740  41.440  80.940  1.00  0.00           C
ATOM   1999  HG1 GLU A 139      71.050  40.800  81.790  1.00  0.00           H
ATOM   2000  HG2 GLU A 139      69.920  42.130  81.220  1.00  0.00           H
ATOM   2001  CD  GLU A 139      71.930  42.320  80.570  1.00  0.00           C
ATOM   2002  OE1 GLU A 139      71.730  43.220  79.710  1.00  0.00           O
ATOM   2003  OE2 GLU A 139      73.050  42.160  81.110  1.00  0.00           O
ATOM   2004  C   GLU A 139      67.950  40.360  80.650  1.00  0.00           C
ATOM   2005  O   GLU A 139      68.030  40.500  81.860  1.00  0.00           O
ATOM   2006  N   ALA A 140      66.910  40.790  79.920  1.00  0.00           N
ATOM   2007  HN  ALA A 140      66.880  40.600  78.940  1.00  0.00           H
ATOM   2008  CA  ALA A 140      65.760  41.540  80.350  1.00  0.00           C
ATOM   2009  HA  ALA A 140      66.080  42.210  81.130  1.00  0.00           H
ATOM   2010  CB  ALA A 140      65.140  42.250  79.140  1.00  0.00           C
ATOM   2011  HB1 ALA A 140      64.040  42.430  79.180  1.00  0.00           H
ATOM   2012  HB2 ALA A 140      65.520  43.290  79.010  1.00  0.00           H
ATOM   2013  HB3 ALA A 140      65.270  41.680  78.190  1.00  0.00           H
ATOM   2014  C   ALA A 140      64.720  40.650  81.010  1.00  0.00           C
ATOM   2015  OT1 ALA A 140      64.620  39.430  80.720  1.00  0.00           O
ATOM   2016  OT2 ALA A 140      63.910  41.160  81.840  1.00  0.00           O
ATOM   2017  N   MET B 141      25.650  23.520  26.360  1.00  0.00           N
ATOM   2018  H1  MET B 141      25.950  24.200  25.620  1.00  0.00           H
ATOM   2019  H2  MET B 141      26.300  22.710  26.280  1.00  0.00           H
ATOM   2020  H3  MET B 141      24.710  23.170  26.070  1.00  0.00           H
ATOM   2021  CA  MET B 141      25.700  24.260  27.640  1.00  0.00           C
ATOM   2022  HA  MET B 141      25.140  23.590  28.280  1.00  0.00           H
ATOM   2023  CB  MET B 141      27.150  24.500  28.090  1.00  0.00           C
ATOM   2024  HB1 MET B 141      27.650  25.370  27.620  1.00  0.00           H
ATOM   2025  HB2 MET B 141      27.830  23.630  27.980  1.00  0.00           H
ATOM   2026  CG  MET B 141      27.380  24.840  29.560  1.00  0.00           C
ATOM   2027  HG1 MET B 141      26.780  25.750  29.760  1.00  0.00           H
ATOM   2028  HG2 MET B 141      28.450  25.110  29.750  1.00  0.00           H
ATOM   2029  SD  MET B 141      26.750  23.470  30.570  1.00  0.00           S
ATOM   2030  CE  MET B 141      27.370  24.100  32.160  1.00  0.00           C
ATOM   2031  HE1 MET B 141      27.430  25.210  32.190  1.00  0.00           H
ATOM   2032  HE2 MET B 141      26.740  23.740  33.000  1.00  0.00           H
ATOM   2033  HE3 MET B 141      28.400  23.740  32.360  1.00  0.00           H
ATOM   2034  C   MET B 141      24.930  25.530  27.780  1.00  0.00           C
ATOM   2035  O   MET B 141      24.670  26.200  26.780  1.00  0.00           O
ATOM   2036  N   ASP B 142      24.370  25.850  28.960  1.00  0.00           N
ATOM   2037  HN  ASP B 142      24.530  25.300  29.780  1.00  0.00           H
ATOM   2038  CA  ASP B 142      23.660  27.060  29.220  1.00  0.00           C
ATOM   2039  HA  ASP B 142      23.530  27.650  28.320  1.00  0.00           H
ATOM   2040  CB  ASP B 142      22.250  26.640  29.680  1.00  0.00           C
ATOM   2041  HB1 ASP B 142      22.330  26.240  30.710  1.00  0.00           H
ATOM   2042  HB2 ASP B 142      21.900  25.820  29.020  1.00  0.00           H
ATOM   2043  CG  ASP B 142      21.210  27.740  29.580  1.00  0.00           C
ATOM   2044  OD1 ASP B 142      21.410  28.690  28.770  1.00  0.00           O
ATOM   2045  OD2 ASP B 142      20.140  27.610  30.240  1.00  0.00           O
ATOM   2046  C   ASP B 142      24.340  27.870  30.270  1.00  0.00           C
ATOM   2047  O   ASP B 142      24.860  27.350  31.250  1.00  0.00           O
ATOM   2048  N   VAL B 143      24.380  29.210  30.090  1.00  0.00           N
ATOM   2049  HN  VAL B 143      23.720  29.480  29.390  1.00  0.00           H
ATOM   2050  CA  VAL B 143      24.830  30.160  31.060  1.00  0.00           C
ATOM   2051  HA  VAL B 143      25.860  29.890  31.250  1.00  0.00           H
ATOM   2052  CB  VAL B 143      24.760  31.500  30.390  1.00  0.00           C
ATOM   2053  HB  VAL B 143      25.150  32.270  31.080  1.00  0.00           H
ATOM   2054  CG1 VAL B 143      25.790  31.540  29.240  1.00  0.00           C
ATOM   2055 HG11 VAL B 143      25.890  32.600  28.920  1.00  0.00           H
ATOM   2056 HG12 VAL B 143      26.720  31.110  29.670  1.00  0.00           H
ATOM   2057 HG13 VAL B 143      25.430  30.880  28.430  1.00  0.00           H
ATOM   2058  CG2 VAL B 143      23.310  31.830  29.990  1.00  0.00           C
ATOM   2059 HG21 VAL B 143      22.810  32.160  30.930  1.00  0.00           H
ATOM   2060 HG22 VAL B 143      23.320  32.710  29.310  1.00  0.00           H
ATOM   2061 HG23 VAL B 143      22.700  31.030  29.540  1.00  0.00           H
ATOM   2062  C   VAL B 143      24.180  30.180  32.400  1.00  0.00           C
ATOM   2063  O   VAL B 143      23.020  29.830  32.590  1.00  0.00           O
ATOM   2064  N   PHE B 144      24.920  30.570  33.450  1.00  0.00           N
ATOM   2065  HN  PHE B 144      25.920  30.660  33.440  1.00  0.00           H
ATOM   2066  CA  PHE B 144      24.300  30.680  34.730  1.00  0.00           C
ATOM   2067  HA  PHE B 144      23.740  29.780  34.930  1.00  0.00           H
ATOM   2068  CB  PHE B 144      25.510  30.790  35.670  1.00  0.00           C
ATOM   2069  HB1 PHE B 144      26.160  31.620  35.300  1.00  0.00           H
ATOM   2070  HB2 PHE B 144      26.070  29.840  35.540  1.00  0.00           H
ATOM   2071  CG  PHE B 144      25.280  31.030  37.120  1.00  0.00           C
ATOM   2072  CD1 PHE B 144      25.450  32.300  37.610  1.00  0.00           C
ATOM   2073  HD1 PHE B 144      25.630  33.120  36.930  1.00  0.00           H
ATOM   2074  CE1 PHE B 144      25.430  32.580  38.960  1.00  0.00           C
ATOM   2075  HE1 PHE B 144      25.380  33.590  39.350  1.00  0.00           H
ATOM   2076  CZ  PHE B 144      25.180  31.520  39.790  1.00  0.00           C
ATOM   2077  HZ  PHE B 144      25.070  31.690  40.850  1.00  0.00           H
ATOM   2078  CD2 PHE B 144      24.980  29.980  37.970  1.00  0.00           C
ATOM   2079  HD2 PHE B 144      24.880  28.990  37.550  1.00  0.00           H
ATOM   2080  CE2 PHE B 144      24.880  30.260  39.310  1.00  0.00           C
ATOM   2081  HE2 PHE B 144      24.540  29.420  39.890  1.00  0.00           H
ATOM   2082  C   PHE B 144      23.420  31.880  34.860  1.00  0.00           C
ATOM   2083  O   PHE B 144      22.500  31.930  35.680  1.00  0.00           O
ATOM   2084  N   MET B 145      23.680  32.950  34.090  1.00  0.00           N
ATOM   2085  HN  MET B 145      24.490  32.940  33.510  1.00  0.00           H
ATOM   2086  CA  MET B 145      22.960  34.190  34.090  1.00  0.00           C
ATOM   2087  HA  MET B 145      21.910  33.980  34.220  1.00  0.00           H
ATOM   2088  CB  MET B 145      23.410  35.210  35.150  1.00  0.00           C
ATOM   2089  HB1 MET B 145      23.220  36.230  34.760  1.00  0.00           H
ATOM   2090  HB2 MET B 145      24.520  35.200  35.190  1.00  0.00           H
ATOM   2091  CG  MET B 145      22.760  35.090  36.540  1.00  0.00           C
ATOM   2092  HG1 MET B 145      23.160  35.780  37.310  1.00  0.00           H
ATOM   2093  HG2 MET B 145      23.030  34.150  37.060  1.00  0.00           H
ATOM   2094  SD  MET B 145      20.960  35.280  36.550  1.00  0.00           S
ATOM   2095  CE  MET B 145      20.760  35.330  38.360  1.00  0.00           C
ATOM   2096  HE1 MET B 145      21.560  34.730  38.840  1.00  0.00           H
ATOM   2097  HE2 MET B 145      20.830  36.370  38.750  1.00  0.00           H
ATOM   2098  HE3 MET B 145      19.860  34.800  38.730  1.00  0.00           H
ATOM   2099  C   MET B 145      23.030  34.780  32.720  1.00  0.00           C
ATOM   2100  O   MET B 145      24.010  34.630  31.990  1.00  0.00           O
ATOM   2101  N   LYS B 146      21.940  35.350  32.200  1.00  0.00           N
ATOM   2102  HN  LYS B 146      21.090  35.370  32.730  1.00  0.00           H
ATOM   2103  CA  LYS B 146      21.930  35.900  30.870  1.00  0.00           C
ATOM   2104  HA  LYS B 146      22.550  35.320  30.210  1.00  0.00           H
ATOM   2105  CB  LYS B 146      20.500  35.830  30.320  1.00  0.00           C
ATOM   2106  HB1 LYS B 146      19.930  36.550  30.950  1.00  0.00           H
ATOM   2107  HB2 LYS B 146      19.890  34.980  30.660  1.00  0.00           H
ATOM   2108  CG  LYS B 146      20.360  35.940  28.800  1.00  0.00           C
ATOM   2109  HG1 LYS B 146      20.470  34.880  28.480  1.00  0.00           H
ATOM   2110  HG2 LYS B 146      21.180  36.540  28.350  1.00  0.00           H
ATOM   2111  CD  LYS B 146      19.010  36.460  28.300  1.00  0.00           C
ATOM   2112  HD1 LYS B 146      18.780  35.860  27.400  1.00  0.00           H
ATOM   2113  HD2 LYS B 146      18.170  36.370  29.020  1.00  0.00           H
ATOM   2114  CE  LYS B 146      19.170  37.910  27.820  1.00  0.00           C
ATOM   2115  HE1 LYS B 146      18.220  38.330  27.410  1.00  0.00           H
ATOM   2116  HE2 LYS B 146      19.950  37.840  27.040  1.00  0.00           H
ATOM   2117  NZ  LYS B 146      19.640  38.770  28.920  1.00  0.00           N
ATOM   2118  HZ1 LYS B 146      20.440  38.320  29.410  1.00  0.00           H
ATOM   2119  HZ2 LYS B 146      20.040  39.610  28.460  1.00  0.00           H
ATOM   2120  HZ3 LYS B 146      18.910  39.140  29.570  1.00  0.00           H
ATOM   2121  C   LYS B 146      22.430  37.300  30.790  1.00  0.00           C
ATOM   2122  O   LYS B 146      21.760  38.210  30.290  1.00  0.00           O
ATOM   2123  N   GLY B 147      23.640  37.520  31.340  1.00  0.00           N
ATOM   2124  HN  GLY B 147      24.130  36.760  31.770  1.00  0.00           H
ATOM   2125  CA  GLY B 147      24.450  38.640  30.990  1.00  0.00           C
ATOM   2126  HA1 GLY B 147      25.380  38.370  30.520  1.00  0.00           H
ATOM   2127  HA2 GLY B 147      23.870  39.320  30.380  1.00  0.00           H
ATOM   2128  C   GLY B 147      24.800  39.410  32.220  1.00  0.00           C
ATOM   2129  O   GLY B 147      24.020  40.230  32.700  1.00  0.00           O
ATOM   2130  N   LEU B 148      25.990  39.070  32.740  1.00  0.00           N
ATOM   2131  HN  LEU B 148      26.350  38.280  32.250  1.00  0.00           H
ATOM   2132  CA  LEU B 148      26.600  39.670  33.880  1.00  0.00           C
ATOM   2133  HA  LEU B 148      25.820  40.180  34.430  1.00  0.00           H
ATOM   2134  CB  LEU B 148      27.240  38.650  34.840  1.00  0.00           C
ATOM   2135  HB1 LEU B 148      27.610  39.290  35.670  1.00  0.00           H
ATOM   2136  HB2 LEU B 148      28.090  38.100  34.390  1.00  0.00           H
ATOM   2137  CG  LEU B 148      26.200  37.640  35.370  1.00  0.00           C
ATOM   2138  HG  LEU B 148      25.920  37.080  34.460  1.00  0.00           H
ATOM   2139  CD1 LEU B 148      26.720  36.700  36.480  1.00  0.00           C
ATOM   2140 HD11 LEU B 148      27.580  36.070  36.160  1.00  0.00           H
ATOM   2141 HD12 LEU B 148      27.190  37.420  37.180  1.00  0.00           H
ATOM   2142 HD13 LEU B 148      25.980  36.040  36.980  1.00  0.00           H
ATOM   2143  CD2 LEU B 148      25.040  38.460  35.960  1.00  0.00           C
ATOM   2144 HD21 LEU B 148      24.410  38.960  35.190  1.00  0.00           H
ATOM   2145 HD22 LEU B 148      24.440  37.880  36.700  1.00  0.00           H
ATOM   2146 HD23 LEU B 148      25.480  39.350  36.460  1.00  0.00           H
ATOM   2147  C   LEU B 148      27.550  40.680  33.330  1.00  0.00           C
ATOM   2148  O   LEU B 148      27.970  40.590  32.180  1.00  0.00           O
ATOM   2149  N   SER B 149      27.990  41.610  34.190  1.00  0.00           N
ATOM   2150  HN  SER B 149      27.680  41.580  35.140  1.00  0.00           H
ATOM   2151  CA  SER B 149      29.170  42.400  33.990  1.00  0.00           C
ATOM   2152  HA  SER B 149      29.100  42.900  33.030  1.00  0.00           H
ATOM   2153  CB  SER B 149      29.240  43.470  35.090  1.00  0.00           C
ATOM   2154  HB1 SER B 149      28.400  44.200  35.100  1.00  0.00           H
ATOM   2155  HB2 SER B 149      30.100  44.160  35.170  1.00  0.00           H
ATOM   2156  OG  SER B 149      29.200  42.750  36.310  1.00  0.00           O
ATOM   2157  HG1 SER B 149      28.290  42.710  36.600  1.00  0.00           H
ATOM   2158  C   SER B 149      30.460  41.650  33.890  1.00  0.00           C
ATOM   2159  O   SER B 149      30.600  40.500  34.310  1.00  0.00           O
ATOM   2160  N   LYS B 150      31.450  42.280  33.240  1.00  0.00           N
ATOM   2161  HN  LYS B 150      31.180  43.140  32.820  1.00  0.00           H
ATOM   2162  CA  LYS B 150      32.680  41.670  32.840  1.00  0.00           C
ATOM   2163  HA  LYS B 150      32.460  40.840  32.190  1.00  0.00           H
ATOM   2164  CB  LYS B 150      33.480  42.620  31.930  1.00  0.00           C
ATOM   2165  HB1 LYS B 150      34.510  42.270  31.710  1.00  0.00           H
ATOM   2166  HB2 LYS B 150      33.640  43.560  32.500  1.00  0.00           H
ATOM   2167  CG  LYS B 150      32.790  42.890  30.590  1.00  0.00           C
ATOM   2168  HG1 LYS B 150      31.930  43.540  30.840  1.00  0.00           H
ATOM   2169  HG2 LYS B 150      32.440  41.890  30.230  1.00  0.00           H
ATOM   2170  CD  LYS B 150      33.720  43.640  29.630  1.00  0.00           C
ATOM   2171  HD1 LYS B 150      33.980  44.630  30.060  1.00  0.00           H
ATOM   2172  HD2 LYS B 150      34.650  43.020  29.630  1.00  0.00           H
ATOM   2173  CE  LYS B 150      33.250  43.780  28.190  1.00  0.00           C
ATOM   2174  HE1 LYS B 150      32.270  44.310  28.220  1.00  0.00           H
ATOM   2175  HE2 LYS B 150      33.160  42.810  27.650  1.00  0.00           H
ATOM   2176  NZ  LYS B 150      34.100  44.640  27.340  1.00  0.00           N
ATOM   2177  HZ1 LYS B 150      34.040  45.600  27.720  1.00  0.00           H
ATOM   2178  HZ2 LYS B 150      35.080  44.290  27.270  1.00  0.00           H
ATOM   2179  HZ3 LYS B 150      33.610  44.730  26.430  1.00  0.00           H
ATOM   2180  C   LYS B 150      33.510  41.270  34.010  1.00  0.00           C
ATOM   2181  O   LYS B 150      34.090  40.190  34.060  1.00  0.00           O
ATOM   2182  N   ALA B 151      33.580  42.090  35.080  1.00  0.00           N
ATOM   2183  HN  ALA B 151      33.070  42.950  35.070  1.00  0.00           H
ATOM   2184  CA  ALA B 151      34.060  41.790  36.390  1.00  0.00           C
ATOM   2185  HA  ALA B 151      35.130  41.670  36.300  1.00  0.00           H
ATOM   2186  CB  ALA B 151      33.710  42.950  37.340  1.00  0.00           C
ATOM   2187  HB1 ALA B 151      33.910  42.610  38.380  1.00  0.00           H
ATOM   2188  HB2 ALA B 151      34.240  43.870  37.020  1.00  0.00           H
ATOM   2189  HB3 ALA B 151      32.620  43.170  37.290  1.00  0.00           H
ATOM   2190  C   ALA B 151      33.560  40.590  37.110  1.00  0.00           C
ATOM   2191  O   ALA B 151      34.300  39.840  37.750  1.00  0.00           O
ATOM   2192  N   LYS B 152      32.250  40.310  37.030  1.00  0.00           N
ATOM   2193  HN  LYS B 152      31.670  41.020  36.640  1.00  0.00           H
ATOM   2194  CA  LYS B 152      31.670  39.160  37.670  1.00  0.00           C
ATOM   2195  HA  LYS B 152      32.330  38.850  38.470  1.00  0.00           H
ATOM   2196  CB  LYS B 152      30.300  39.550  38.240  1.00  0.00           C
ATOM   2197  HB1 LYS B 152      29.860  38.640  38.700  1.00  0.00           H
ATOM   2198  HB2 LYS B 152      29.640  39.930  37.430  1.00  0.00           H
ATOM   2199  CG  LYS B 152      30.320  40.640  39.310  1.00  0.00           C
ATOM   2200  HG1 LYS B 152      29.230  40.760  39.490  1.00  0.00           H
ATOM   2201  HG2 LYS B 152      30.650  41.560  38.790  1.00  0.00           H
ATOM   2202  CD  LYS B 152      31.210  40.280  40.500  1.00  0.00           C
ATOM   2203  HD1 LYS B 152      30.880  39.270  40.840  1.00  0.00           H
ATOM   2204  HD2 LYS B 152      32.280  40.270  40.200  1.00  0.00           H
ATOM   2205  CE  LYS B 152      31.050  41.150  41.750  1.00  0.00           C
ATOM   2206  HE1 LYS B 152      31.360  42.190  41.490  1.00  0.00           H
ATOM   2207  HE2 LYS B 152      31.630  40.680  42.570  1.00  0.00           H
ATOM   2208  NZ  LYS B 152      29.620  41.230  42.130  1.00  0.00           N
ATOM   2209  HZ1 LYS B 152      28.980  41.740  41.490  1.00  0.00           H
ATOM   2210  HZ2 LYS B 152      29.160  40.300  42.180  1.00  0.00           H
ATOM   2211  HZ3 LYS B 152      29.430  41.750  43.010  1.00  0.00           H
ATOM   2212  C   LYS B 152      31.550  37.930  36.850  1.00  0.00           C
ATOM   2213  O   LYS B 152      31.590  36.870  37.480  1.00  0.00           O
ATOM   2214  N   GLU B 153      31.460  37.920  35.500  1.00  0.00           N
ATOM   2215  HN  GLU B 153      31.580  38.830  35.120  1.00  0.00           H
ATOM   2216  CA  GLU B 153      31.370  36.750  34.700  1.00  0.00           C
ATOM   2217  HA  GLU B 153      30.450  36.260  34.970  1.00  0.00           H
ATOM   2218  CB  GLU B 153      31.230  37.150  33.220  1.00  0.00           C
ATOM   2219  HB1 GLU B 153      32.170  37.630  32.880  1.00  0.00           H
ATOM   2220  HB2 GLU B 153      30.390  37.860  33.170  1.00  0.00           H
ATOM   2221  CG  GLU B 153      30.890  36.000  32.270  1.00  0.00           C
ATOM   2222  HG1 GLU B 153      31.700  35.260  32.130  1.00  0.00           H
ATOM   2223  HG2 GLU B 153      30.650  36.400  31.260  1.00  0.00           H
ATOM   2224  CD  GLU B 153      29.790  35.080  32.780  1.00  0.00           C
ATOM   2225  OE1 GLU B 153      30.080  34.240  33.680  1.00  0.00           O
ATOM   2226  OE2 GLU B 153      28.660  35.120  32.230  1.00  0.00           O
ATOM   2227  C   GLU B 153      32.540  35.890  35.030  1.00  0.00           C
ATOM   2228  O   GLU B 153      33.720  36.250  35.070  1.00  0.00           O
ATOM   2229  N   GLY B 154      32.240  34.590  35.210  1.00  0.00           N
ATOM   2230  HN  GLY B 154      31.310  34.260  35.030  1.00  0.00           H
ATOM   2231  CA  GLY B 154      33.140  33.580  35.650  1.00  0.00           C
ATOM   2232  HA1 GLY B 154      32.560  32.720  35.360  1.00  0.00           H
ATOM   2233  HA2 GLY B 154      34.080  33.620  35.120  1.00  0.00           H
ATOM   2234  C   GLY B 154      33.460  33.450  37.100  1.00  0.00           C
ATOM   2235  O   GLY B 154      33.620  32.370  37.670  1.00  0.00           O
ATOM   2236  N   VAL B 155      33.660  34.650  37.680  1.00  0.00           N
ATOM   2237  HN  VAL B 155      33.510  35.450  37.090  1.00  0.00           H
ATOM   2238  CA  VAL B 155      34.040  34.840  39.040  1.00  0.00           C
ATOM   2239  HA  VAL B 155      34.810  34.110  39.250  1.00  0.00           H
ATOM   2240  CB  VAL B 155      34.380  36.280  39.270  1.00  0.00           C
ATOM   2241  HB  VAL B 155      33.590  36.980  38.930  1.00  0.00           H
ATOM   2242  CG1 VAL B 155      34.700  36.560  40.750  1.00  0.00           C
ATOM   2243 HG11 VAL B 155      35.080  37.590  40.890  1.00  0.00           H
ATOM   2244 HG12 VAL B 155      33.810  36.570  41.420  1.00  0.00           H
ATOM   2245 HG13 VAL B 155      35.390  35.820  41.200  1.00  0.00           H
ATOM   2246  CG2 VAL B 155      35.590  36.590  38.370  1.00  0.00           C
ATOM   2247 HG21 VAL B 155      36.450  35.890  38.500  1.00  0.00           H
ATOM   2248 HG22 VAL B 155      35.280  36.460  37.310  1.00  0.00           H
ATOM   2249 HG23 VAL B 155      36.020  37.610  38.370  1.00  0.00           H
ATOM   2250  C   VAL B 155      32.890  34.440  39.900  1.00  0.00           C
ATOM   2251  O   VAL B 155      33.060  33.840  40.960  1.00  0.00           O
ATOM   2252  N   VAL B 156      31.650  34.750  39.480  1.00  0.00           N
ATOM   2253  HN  VAL B 156      31.530  35.210  38.600  1.00  0.00           H
ATOM   2254  CA  VAL B 156      30.510  34.570  40.330  1.00  0.00           C
ATOM   2255  HA  VAL B 156      30.730  34.870  41.340  1.00  0.00           H
ATOM   2256  CB  VAL B 156      29.350  35.340  39.760  1.00  0.00           C
ATOM   2257  HB  VAL B 156      29.610  36.350  39.390  1.00  0.00           H
ATOM   2258  CG1 VAL B 156      28.920  34.600  38.480  1.00  0.00           C
ATOM   2259 HG11 VAL B 156      28.020  35.140  38.130  1.00  0.00           H
ATOM   2260 HG12 VAL B 156      29.730  34.560  37.720  1.00  0.00           H
ATOM   2261 HG13 VAL B 156      28.500  33.600  38.700  1.00  0.00           H
ATOM   2262  CG2 VAL B 156      28.180  35.370  40.750  1.00  0.00           C
ATOM   2263 HG21 VAL B 156      27.370  36.010  40.330  1.00  0.00           H
ATOM   2264 HG22 VAL B 156      27.460  34.520  40.800  1.00  0.00           H
ATOM   2265 HG23 VAL B 156      28.490  35.630  41.780  1.00  0.00           H
ATOM   2266  C   VAL B 156      30.250  33.110  40.450  1.00  0.00           C
ATOM   2267  O   VAL B 156      30.570  32.290  39.590  1.00  0.00           O
ATOM   2268  N   ALA B 157      29.590  32.670  41.540  1.00  0.00           N
ATOM   2269  HN  ALA B 157      29.250  33.260  42.260  1.00  0.00           H
ATOM   2270  CA  ALA B 157      29.270  31.300  41.820  1.00  0.00           C
ATOM   2271  HA  ALA B 157      29.110  30.870  40.840  1.00  0.00           H
ATOM   2272  CB  ALA B 157      30.440  30.740  42.640  1.00  0.00           C
ATOM   2273  HB1 ALA B 157      31.280  30.530  41.940  1.00  0.00           H
ATOM   2274  HB2 ALA B 157      30.750  31.450  43.440  1.00  0.00           H
ATOM   2275  HB3 ALA B 157      30.120  29.750  43.050  1.00  0.00           H
ATOM   2276  C   ALA B 157      28.020  31.280  42.630  1.00  0.00           C
ATOM   2277  O   ALA B 157      27.750  32.270  43.320  1.00  0.00           O
ATOM   2278  N   ALA B 158      27.180  30.230  42.610  1.00  0.00           N
ATOM   2279  HN  ALA B 158      27.430  29.370  42.170  1.00  0.00           H
ATOM   2280  CA  ALA B 158      26.110  30.070  43.540  1.00  0.00           C
ATOM   2281  HA  ALA B 158      25.600  31.020  43.530  1.00  0.00           H
ATOM   2282  CB  ALA B 158      25.180  28.900  43.200  1.00  0.00           C
ATOM   2283  HB1 ALA B 158      24.860  28.860  42.140  1.00  0.00           H
ATOM   2284  HB2 ALA B 158      25.660  27.950  43.530  1.00  0.00           H
ATOM   2285  HB3 ALA B 158      24.190  29.000  43.690  1.00  0.00           H
ATOM   2286  C   ALA B 158      26.480  29.940  44.980  1.00  0.00           C
ATOM   2287  O   ALA B 158      25.770  30.580  45.750  1.00  0.00           O
ATOM   2288  N   ALA B 159      27.590  29.290  45.390  1.00  0.00           N
ATOM   2289  HN  ALA B 159      28.010  28.700  44.710  1.00  0.00           H
ATOM   2290  CA  ALA B 159      28.100  29.200  46.720  1.00  0.00           C
ATOM   2291  HA  ALA B 159      27.420  29.690  47.410  1.00  0.00           H
ATOM   2292  CB  ALA B 159      28.010  27.700  47.070  1.00  0.00           C
ATOM   2293  HB1 ALA B 159      27.000  27.340  46.770  1.00  0.00           H
ATOM   2294  HB2 ALA B 159      28.760  27.160  46.460  1.00  0.00           H
ATOM   2295  HB3 ALA B 159      28.220  27.540  48.150  1.00  0.00           H
ATOM   2296  C   ALA B 159      29.500  29.690  46.840  1.00  0.00           C
ATOM   2297  O   ALA B 159      30.260  29.290  45.950  1.00  0.00           O
ATOM   2298  N   GLU B 160      29.930  30.460  47.850  1.00  0.00           N
ATOM   2299  HN  GLU B 160      29.350  30.720  48.620  1.00  0.00           H
ATOM   2300  CA  GLU B 160      31.260  30.970  47.960  1.00  0.00           C
ATOM   2301  HA  GLU B 160      31.260  31.640  47.110  1.00  0.00           H
ATOM   2302  CB  GLU B 160      31.530  31.680  49.300  1.00  0.00           C
ATOM   2303  HB1 GLU B 160      32.600  31.760  49.570  1.00  0.00           H
ATOM   2304  HB2 GLU B 160      31.060  31.020  50.060  1.00  0.00           H
ATOM   2305  CG  GLU B 160      30.890  33.060  49.430  1.00  0.00           C
ATOM   2306  HG1 GLU B 160      30.630  33.370  50.460  1.00  0.00           H
ATOM   2307  HG2 GLU B 160      30.010  33.140  48.750  1.00  0.00           H
ATOM   2308  CD  GLU B 160      31.940  34.060  48.960  1.00  0.00           C
ATOM   2309  OE1 GLU B 160      32.530  34.800  49.800  1.00  0.00           O
ATOM   2310  OE2 GLU B 160      32.090  34.200  47.720  1.00  0.00           O
ATOM   2311  C   GLU B 160      32.420  30.050  47.740  1.00  0.00           C
ATOM   2312  O   GLU B 160      32.510  28.900  48.150  1.00  0.00           O
ATOM   2313  N   LYS B 161      33.490  30.490  47.060  1.00  0.00           N
ATOM   2314  HN  LYS B 161      33.550  31.400  46.650  1.00  0.00           H
ATOM   2315  CA  LYS B 161      34.660  29.710  46.780  1.00  0.00           C
ATOM   2316  HA  LYS B 161      34.350  28.680  46.780  1.00  0.00           H
ATOM   2317  CB  LYS B 161      35.310  30.060  45.430  1.00  0.00           C
ATOM   2318  HB1 LYS B 161      36.250  29.490  45.270  1.00  0.00           H
ATOM   2319  HB2 LYS B 161      35.620  31.120  45.550  1.00  0.00           H
ATOM   2320  CG  LYS B 161      34.350  29.940  44.240  1.00  0.00           C
ATOM   2321  HG1 LYS B 161      33.550  30.690  44.430  1.00  0.00           H
ATOM   2322  HG2 LYS B 161      33.970  28.920  44.010  1.00  0.00           H
ATOM   2323  CD  LYS B 161      35.010  30.480  42.970  1.00  0.00           C
ATOM   2324  HD1 LYS B 161      35.410  31.480  43.260  1.00  0.00           H
ATOM   2325  HD2 LYS B 161      35.820  29.840  42.570  1.00  0.00           H
ATOM   2326  CE  LYS B 161      33.940  30.660  41.890  1.00  0.00           C
ATOM   2327  HE1 LYS B 161      33.150  31.380  42.190  1.00  0.00           H
ATOM   2328  HE2 LYS B 161      33.370  29.770  41.540  1.00  0.00           H
ATOM   2329  NZ  LYS B 161      34.550  31.200  40.650  1.00  0.00           N
ATOM   2330  HZ1 LYS B 161      33.800  31.440  39.980  1.00  0.00           H
ATOM   2331  HZ2 LYS B 161      35.050  32.090  40.850  1.00  0.00           H
ATOM   2332  HZ3 LYS B 161      35.150  30.480  40.190  1.00  0.00           H
ATOM   2333  C   LYS B 161      35.650  29.780  47.890  1.00  0.00           C
ATOM   2334  O   LYS B 161      35.550  30.670  48.730  1.00  0.00           O
ATOM   2335  N   THR B 162      36.600  28.840  47.950  1.00  0.00           N
ATOM   2336  HN  THR B 162      36.680  28.180  47.210  1.00  0.00           H
ATOM   2337  CA  THR B 162      37.550  28.770  49.030  1.00  0.00           C
ATOM   2338  HA  THR B 162      36.980  29.040  49.900  1.00  0.00           H
ATOM   2339  CB  THR B 162      37.980  27.390  49.430  1.00  0.00           C
ATOM   2340  HB  THR B 162      38.490  26.780  48.650  1.00  0.00           H
ATOM   2341  OG1 THR B 162      36.840  26.680  49.900  1.00  0.00           O
ATOM   2342  HG1 THR B 162      36.140  26.890  49.280  1.00  0.00           H
ATOM   2343  CG2 THR B 162      38.840  27.530  50.690  1.00  0.00           C
ATOM   2344 HG21 THR B 162      38.300  28.100  51.470  1.00  0.00           H
ATOM   2345 HG22 THR B 162      39.020  26.540  51.180  1.00  0.00           H
ATOM   2346 HG23 THR B 162      39.820  27.930  50.350  1.00  0.00           H
ATOM   2347  C   THR B 162      38.690  29.710  48.850  1.00  0.00           C
ATOM   2348  O   THR B 162      39.490  29.600  47.910  1.00  0.00           O
ATOM   2349  N   LYS B 163      38.790  30.810  49.610  1.00  0.00           N
ATOM   2350  HN  LYS B 163      38.300  31.040  50.450  1.00  0.00           H
ATOM   2351  CA  LYS B 163      39.670  31.890  49.310  1.00  0.00           C
ATOM   2352  HA  LYS B 163      40.180  31.710  48.370  1.00  0.00           H
ATOM   2353  CB  LYS B 163      38.840  33.180  49.280  1.00  0.00           C
ATOM   2354  HB1 LYS B 163      39.510  34.070  49.360  1.00  0.00           H
ATOM   2355  HB2 LYS B 163      38.260  33.130  50.220  1.00  0.00           H
ATOM   2356  CG  LYS B 163      37.890  33.280  48.090  1.00  0.00           C
ATOM   2357  HG1 LYS B 163      37.370  32.300  48.050  1.00  0.00           H
ATOM   2358  HG2 LYS B 163      38.560  33.290  47.200  1.00  0.00           H
ATOM   2359  CD  LYS B 163      36.920  34.460  48.110  1.00  0.00           C
ATOM   2360  HD1 LYS B 163      37.420  35.430  48.310  1.00  0.00           H
ATOM   2361  HD2 LYS B 163      36.560  34.510  47.060  1.00  0.00           H
ATOM   2362  CE  LYS B 163      35.760  34.380  49.110  1.00  0.00           C
ATOM   2363  HE1 LYS B 163      36.090  34.320  50.170  1.00  0.00           H
ATOM   2364  HE2 LYS B 163      35.280  33.390  48.960  1.00  0.00           H
ATOM   2365  NZ  LYS B 163      34.850  35.510  48.880  1.00  0.00           N
ATOM   2366  HZ1 LYS B 163      33.910  35.120  49.110  1.00  0.00           H
ATOM   2367  HZ2 LYS B 163      35.050  36.380  49.430  1.00  0.00           H
ATOM   2368  HZ3 LYS B 163      34.860  35.820  47.890  1.00  0.00           H
ATOM   2369  C   LYS B 163      40.770  31.860  50.320  1.00  0.00           C
ATOM   2370  O   LYS B 163      40.710  32.110  51.520  1.00  0.00           O
ATOM   2371  N   GLN B 164      41.960  31.570  49.770  1.00  0.00           N
ATOM   2372  HN  GLN B 164      41.990  31.470  48.770  1.00  0.00           H
ATOM   2373  CA  GLN B 164      43.140  31.400  50.560  1.00  0.00           C
ATOM   2374  HA  GLN B 164      42.930  31.300  51.610  1.00  0.00           H
ATOM   2375  CB  GLN B 164      43.840  30.100  50.130  1.00  0.00           C
ATOM   2376  HB1 GLN B 164      44.200  30.140  49.080  1.00  0.00           H
ATOM   2377  HB2 GLN B 164      43.010  29.370  50.270  1.00  0.00           H
ATOM   2378  CG  GLN B 164      44.960  29.640  51.070  1.00  0.00           C
ATOM   2379  HG1 GLN B 164      44.680  29.620  52.140  1.00  0.00           H
ATOM   2380  HG2 GLN B 164      45.810  30.360  51.010  1.00  0.00           H
ATOM   2381  CD  GLN B 164      45.350  28.190  50.810  1.00  0.00           C
ATOM   2382  OE1 GLN B 164      45.060  27.200  51.480  1.00  0.00           O
ATOM   2383  NE2 GLN B 164      46.120  27.970  49.710  1.00  0.00           N
ATOM   2384 HE21 GLN B 164      46.320  28.730  49.090  1.00  0.00           H
ATOM   2385 HE22 GLN B 164      46.230  27.010  49.460  1.00  0.00           H
ATOM   2386  C   GLN B 164      44.050  32.570  50.350  1.00  0.00           C
ATOM   2387  O   GLN B 164      45.140  32.510  49.790  1.00  0.00           O
ATOM   2388  N   GLY B 165      43.520  33.760  50.720  1.00  0.00           N
ATOM   2389  HN  GLY B 165      42.630  33.820  51.160  1.00  0.00           H
ATOM   2390  CA  GLY B 165      44.180  34.980  50.370  1.00  0.00           C
ATOM   2391  HA1 GLY B 165      44.520  35.010  49.350  1.00  0.00           H
ATOM   2392  HA2 GLY B 165      43.470  35.760  50.590  1.00  0.00           H
ATOM   2393  C   GLY B 165      45.390  35.330  51.170  1.00  0.00           C
ATOM   2394  O   GLY B 165      46.290  36.050  50.730  1.00  0.00           O
ATOM   2395  N   VAL B 166      45.440  34.760  52.390  1.00  0.00           N
ATOM   2396  HN  VAL B 166      44.550  34.620  52.830  1.00  0.00           H
ATOM   2397  CA  VAL B 166      46.610  34.590  53.180  1.00  0.00           C
ATOM   2398  HA  VAL B 166      46.850  35.620  53.390  1.00  0.00           H
ATOM   2399  CB  VAL B 166      46.220  33.790  54.400  1.00  0.00           C
ATOM   2400  HB  VAL B 166      47.210  33.750  54.900  1.00  0.00           H
ATOM   2401  CG1 VAL B 166      45.180  34.510  55.280  1.00  0.00           C
ATOM   2402 HG11 VAL B 166      45.290  34.090  56.300  1.00  0.00           H
ATOM   2403 HG12 VAL B 166      45.440  35.590  55.320  1.00  0.00           H
ATOM   2404 HG13 VAL B 166      44.150  34.380  54.900  1.00  0.00           H
ATOM   2405  CG2 VAL B 166      45.760  32.380  54.010  1.00  0.00           C
ATOM   2406 HG21 VAL B 166      44.840  32.310  53.380  1.00  0.00           H
ATOM   2407 HG22 VAL B 166      46.580  31.880  53.470  1.00  0.00           H
ATOM   2408 HG23 VAL B 166      45.480  31.810  54.930  1.00  0.00           H
ATOM   2409  C   VAL B 166      47.860  34.150  52.510  1.00  0.00           C
ATOM   2410  O   VAL B 166      48.950  34.600  52.870  1.00  0.00           O
ATOM   2411  N   ALA B 167      47.720  33.250  51.520  1.00  0.00           N
ATOM   2412  HN  ALA B 167      46.830  32.870  51.290  1.00  0.00           H
ATOM   2413  CA  ALA B 167      48.820  32.680  50.800  1.00  0.00           C
ATOM   2414  HA  ALA B 167      49.760  32.660  51.340  1.00  0.00           H
ATOM   2415  CB  ALA B 167      48.680  31.150  50.770  1.00  0.00           C
ATOM   2416  HB1 ALA B 167      48.490  30.800  51.810  1.00  0.00           H
ATOM   2417  HB2 ALA B 167      47.800  30.790  50.210  1.00  0.00           H
ATOM   2418  HB3 ALA B 167      49.480  30.570  50.260  1.00  0.00           H
ATOM   2419  C   ALA B 167      49.010  33.450  49.540  1.00  0.00           C
ATOM   2420  O   ALA B 167      50.050  33.260  48.910  1.00  0.00           O
ATOM   2421  N   GLU B 168      48.090  34.320  49.080  1.00  0.00           N
ATOM   2422  HN  GLU B 168      47.200  34.360  49.520  1.00  0.00           H
ATOM   2423  CA  GLU B 168      48.240  35.040  47.850  1.00  0.00           C
ATOM   2424  HA  GLU B 168      48.840  34.470  47.150  1.00  0.00           H
ATOM   2425  CB  GLU B 168      46.840  35.210  47.240  1.00  0.00           C
ATOM   2426  HB1 GLU B 168      46.850  35.920  46.380  1.00  0.00           H
ATOM   2427  HB2 GLU B 168      46.200  35.670  48.030  1.00  0.00           H
ATOM   2428  CG  GLU B 168      46.210  33.920  46.720  1.00  0.00           C
ATOM   2429  HG1 GLU B 168      46.250  33.050  47.400  1.00  0.00           H
ATOM   2430  HG2 GLU B 168      46.770  33.700  45.790  1.00  0.00           H
ATOM   2431  CD  GLU B 168      44.720  34.040  46.410  1.00  0.00           C
ATOM   2432  OE1 GLU B 168      44.070  34.980  46.920  1.00  0.00           O
ATOM   2433  OE2 GLU B 168      44.250  33.250  45.550  1.00  0.00           O
ATOM   2434  C   GLU B 168      48.920  36.350  48.090  1.00  0.00           C
ATOM   2435  O   GLU B 168      49.760  36.740  47.280  1.00  0.00           O
ATOM   2436  N   ALA B 169      48.550  37.090  49.150  1.00  0.00           N
ATOM   2437  HN  ALA B 169      48.070  36.730  49.950  1.00  0.00           H
ATOM   2438  CA  ALA B 169      48.920  38.460  49.340  1.00  0.00           C
ATOM   2439  HA  ALA B 169      49.300  38.820  48.400  1.00  0.00           H
ATOM   2440  CB  ALA B 169      47.660  39.210  49.830  1.00  0.00           C
ATOM   2441  HB1 ALA B 169      47.940  40.230  50.140  1.00  0.00           H
ATOM   2442  HB2 ALA B 169      46.990  39.230  48.950  1.00  0.00           H
ATOM   2443  HB3 ALA B 169      47.220  38.700  50.710  1.00  0.00           H
ATOM   2444  C   ALA B 169      49.930  38.570  50.430  1.00  0.00           C
ATOM   2445  O   ALA B 169      49.900  37.950  51.490  1.00  0.00           O
ATOM   2446  N   ALA B 170      50.980  39.380  50.180  1.00  0.00           N
ATOM   2447  HN  ALA B 170      51.050  40.010  49.410  1.00  0.00           H
ATOM   2448  CA  ALA B 170      52.030  39.660  51.110  1.00  0.00           C
ATOM   2449  HA  ALA B 170      52.260  38.720  51.600  1.00  0.00           H
ATOM   2450  CB  ALA B 170      53.240  40.230  50.360  1.00  0.00           C
ATOM   2451  HB1 ALA B 170      53.050  41.190  49.840  1.00  0.00           H
ATOM   2452  HB2 ALA B 170      54.100  40.400  51.050  1.00  0.00           H
ATOM   2453  HB3 ALA B 170      53.600  39.460  49.640  1.00  0.00           H
ATOM   2454  C   ALA B 170      51.620  40.530  52.240  1.00  0.00           C
ATOM   2455  O   ALA B 170      51.370  41.720  52.040  1.00  0.00           O
ATOM   2456  N   GLY B 171      51.330  39.970  53.430  1.00  0.00           N
ATOM   2457  HN  GLY B 171      51.310  38.990  53.560  1.00  0.00           H
ATOM   2458  CA  GLY B 171      50.880  40.760  54.540  1.00  0.00           C
ATOM   2459  HA1 GLY B 171      51.200  41.780  54.410  1.00  0.00           H
ATOM   2460  HA2 GLY B 171      49.810  40.670  54.680  1.00  0.00           H
ATOM   2461  C   GLY B 171      51.390  40.230  55.830  1.00  0.00           C
ATOM   2462  O   GLY B 171      50.920  40.630  56.900  1.00  0.00           O
ATOM   2463  N   LYS B 172      52.360  39.300  55.890  1.00  0.00           N
ATOM   2464  HN  LYS B 172      52.870  39.040  55.080  1.00  0.00           H
ATOM   2465  CA  LYS B 172      52.770  38.670  57.110  1.00  0.00           C
ATOM   2466  HA  LYS B 172      51.970  38.560  57.820  1.00  0.00           H
ATOM   2467  CB  LYS B 172      53.370  37.280  56.850  1.00  0.00           C
ATOM   2468  HB1 LYS B 172      53.700  36.920  57.850  1.00  0.00           H
ATOM   2469  HB2 LYS B 172      54.350  37.260  56.320  1.00  0.00           H
ATOM   2470  CG  LYS B 172      52.360  36.440  56.080  1.00  0.00           C
ATOM   2471  HG1 LYS B 172      52.230  36.890  55.070  1.00  0.00           H
ATOM   2472  HG2 LYS B 172      51.360  36.360  56.550  1.00  0.00           H
ATOM   2473  CD  LYS B 172      52.720  34.960  55.930  1.00  0.00           C
ATOM   2474  HD1 LYS B 172      53.640  34.930  55.300  1.00  0.00           H
ATOM   2475  HD2 LYS B 172      52.920  34.650  56.980  1.00  0.00           H
ATOM   2476  CE  LYS B 172      51.620  34.140  55.240  1.00  0.00           C
ATOM   2477  HE1 LYS B 172      51.370  34.560  54.250  1.00  0.00           H
ATOM   2478  HE2 LYS B 172      50.720  34.080  55.900  1.00  0.00           H
ATOM   2479  NZ  LYS B 172      52.190  32.790  55.040  1.00  0.00           N
ATOM   2480  HZ1 LYS B 172      52.080  32.180  55.880  1.00  0.00           H
ATOM   2481  HZ2 LYS B 172      51.690  32.370  54.240  1.00  0.00           H
ATOM   2482  HZ3 LYS B 172      53.190  32.900  54.790  1.00  0.00           H
ATOM   2483  C   LYS B 172      53.770  39.520  57.820  1.00  0.00           C
ATOM   2484  O   LYS B 172      54.470  40.370  57.270  1.00  0.00           O
ATOM   2485  N   THR B 173      53.910  39.270  59.130  1.00  0.00           N
ATOM   2486  HN  THR B 173      53.200  38.710  59.560  1.00  0.00           H
ATOM   2487  CA  THR B 173      54.680  40.110  60.000  1.00  0.00           C
ATOM   2488  HA  THR B 173      54.730  41.100  59.580  1.00  0.00           H
ATOM   2489  CB  THR B 173      54.030  40.500  61.290  1.00  0.00           C
ATOM   2490  HB  THR B 173      54.630  41.220  61.880  1.00  0.00           H
ATOM   2491  OG1 THR B 173      53.710  39.460  62.210  1.00  0.00           O
ATOM   2492  HG1 THR B 173      54.510  39.370  62.730  1.00  0.00           H
ATOM   2493  CG2 THR B 173      52.690  41.180  60.970  1.00  0.00           C
ATOM   2494 HG21 THR B 173      52.760  42.220  60.570  1.00  0.00           H
ATOM   2495 HG22 THR B 173      52.020  40.580  60.320  1.00  0.00           H
ATOM   2496 HG23 THR B 173      52.100  41.290  61.910  1.00  0.00           H
ATOM   2497  C   THR B 173      55.960  39.440  60.370  1.00  0.00           C
ATOM   2498  O   THR B 173      56.790  39.900  61.160  1.00  0.00           O
ATOM   2499  N   LYS B 174      56.300  38.310  59.730  1.00  0.00           N
ATOM   2500  HN  LYS B 174      55.740  38.010  58.960  1.00  0.00           H
ATOM   2501  CA  LYS B 174      57.490  37.550  59.960  1.00  0.00           C
ATOM   2502  HA  LYS B 174      58.140  38.030  60.670  1.00  0.00           H
ATOM   2503  CB  LYS B 174      57.150  36.090  60.300  1.00  0.00           C
ATOM   2504  HB1 LYS B 174      56.990  35.470  59.390  1.00  0.00           H
ATOM   2505  HB2 LYS B 174      56.200  36.050  60.870  1.00  0.00           H
ATOM   2506  CG  LYS B 174      58.230  35.440  61.160  1.00  0.00           C
ATOM   2507  HG1 LYS B 174      57.870  34.490  61.600  1.00  0.00           H
ATOM   2508  HG2 LYS B 174      58.330  36.200  61.970  1.00  0.00           H
ATOM   2509  CD  LYS B 174      59.520  35.080  60.430  1.00  0.00           C
ATOM   2510  HD1 LYS B 174      59.220  34.320  59.680  1.00  0.00           H
ATOM   2511  HD2 LYS B 174      60.070  35.880  59.880  1.00  0.00           H
ATOM   2512  CE  LYS B 174      60.630  34.410  61.250  1.00  0.00           C
ATOM   2513  HE1 LYS B 174      61.530  34.200  60.640  1.00  0.00           H
ATOM   2514  HE2 LYS B 174      60.470  33.370  61.590  1.00  0.00           H
ATOM   2515  NZ  LYS B 174      60.970  35.280  62.400  1.00  0.00           N
ATOM   2516  HZ1 LYS B 174      61.620  34.730  62.990  1.00  0.00           H
ATOM   2517  HZ2 LYS B 174      61.450  36.120  62.000  1.00  0.00           H
ATOM   2518  HZ3 LYS B 174      60.200  35.610  63.010  1.00  0.00           H
ATOM   2519  C   LYS B 174      58.200  37.680  58.650  1.00  0.00           C
ATOM   2520  O   LYS B 174      57.770  37.290  57.570  1.00  0.00           O
ATOM   2521  N   GLU B 175      59.420  38.200  58.860  1.00  0.00           N
ATOM   2522  HN  GLU B 175      59.670  38.400  59.800  1.00  0.00           H
ATOM   2523  CA  GLU B 175      60.320  38.600  57.820  1.00  0.00           C
ATOM   2524  HA  GLU B 175      59.800  39.310  57.200  1.00  0.00           H
ATOM   2525  CB  GLU B 175      61.560  39.290  58.410  1.00  0.00           C
ATOM   2526  HB1 GLU B 175      62.350  39.520  57.660  1.00  0.00           H
ATOM   2527  HB2 GLU B 175      61.830  38.560  59.210  1.00  0.00           H
ATOM   2528  CG  GLU B 175      61.290  40.590  59.150  1.00  0.00           C
ATOM   2529  HG1 GLU B 175      60.370  40.620  59.770  1.00  0.00           H
ATOM   2530  HG2 GLU B 175      61.250  41.450  58.450  1.00  0.00           H
ATOM   2531  CD  GLU B 175      62.410  40.920  60.130  1.00  0.00           C
ATOM   2532  OE1 GLU B 175      63.130  41.940  59.920  1.00  0.00           O
ATOM   2533  OE2 GLU B 175      62.620  40.080  61.050  1.00  0.00           O
ATOM   2534  C   GLU B 175      60.750  37.490  56.920  1.00  0.00           C
ATOM   2535  O   GLU B 175      60.970  36.380  57.420  1.00  0.00           O
ATOM   2536  N   GLY B 176      60.950  37.700  55.610  1.00  0.00           N
ATOM   2537  HN  GLY B 176      61.010  38.630  55.260  1.00  0.00           H
ATOM   2538  CA  GLY B 176      61.000  36.650  54.630  1.00  0.00           C
ATOM   2539  HA1 GLY B 176      61.980  36.910  54.250  1.00  0.00           H
ATOM   2540  HA2 GLY B 176      60.970  35.650  55.020  1.00  0.00           H
ATOM   2541  C   GLY B 176      59.870  36.720  53.670  1.00  0.00           C
ATOM   2542  O   GLY B 176      59.430  37.800  53.270  1.00  0.00           O
ATOM   2543  N   VAL B 177      59.310  35.590  53.210  1.00  0.00           N
ATOM   2544  HN  VAL B 177      59.690  34.730  53.540  1.00  0.00           H
ATOM   2545  CA  VAL B 177      58.200  35.400  52.320  1.00  0.00           C
ATOM   2546  HA  VAL B 177      58.400  36.160  51.580  1.00  0.00           H
ATOM   2547  CB  VAL B 177      58.190  33.990  51.800  1.00  0.00           C
ATOM   2548  HB  VAL B 177      57.220  33.800  51.290  1.00  0.00           H
ATOM   2549  CG1 VAL B 177      59.270  33.770  50.730  1.00  0.00           C
ATOM   2550 HG11 VAL B 177      59.180  34.510  49.910  1.00  0.00           H
ATOM   2551 HG12 VAL B 177      60.300  34.030  51.060  1.00  0.00           H
ATOM   2552 HG13 VAL B 177      59.180  32.790  50.220  1.00  0.00           H
ATOM   2553  CG2 VAL B 177      58.140  32.910  52.900  1.00  0.00           C
ATOM   2554 HG21 VAL B 177      57.720  31.950  52.540  1.00  0.00           H
ATOM   2555 HG22 VAL B 177      59.140  32.590  53.260  1.00  0.00           H
ATOM   2556 HG23 VAL B 177      57.560  33.280  53.770  1.00  0.00           H
ATOM   2557  C   VAL B 177      56.880  35.810  52.850  1.00  0.00           C
ATOM   2558  O   VAL B 177      56.500  35.630  54.010  1.00  0.00           O
ATOM   2559  N   LEU B 178      56.170  36.530  51.960  1.00  0.00           N
ATOM   2560  HN  LEU B 178      56.460  36.410  51.010  1.00  0.00           H
ATOM   2561  CA  LEU B 178      54.940  37.240  52.180  1.00  0.00           C
ATOM   2562  HA  LEU B 178      54.890  37.860  51.300  1.00  0.00           H
ATOM   2563  CB  LEU B 178      53.760  36.260  52.070  1.00  0.00           C
ATOM   2564  HB1 LEU B 178      52.830  36.860  52.130  1.00  0.00           H
ATOM   2565  HB2 LEU B 178      53.850  35.500  52.890  1.00  0.00           H
ATOM   2566  CG  LEU B 178      53.550  35.470  50.770  1.00  0.00           C
ATOM   2567  HG  LEU B 178      54.530  35.070  50.430  1.00  0.00           H
ATOM   2568  CD1 LEU B 178      52.540  34.340  51.020  1.00  0.00           C
ATOM   2569 HD11 LEU B 178      51.930  33.930  50.190  1.00  0.00           H
ATOM   2570 HD12 LEU B 178      52.920  33.450  51.570  1.00  0.00           H
ATOM   2571 HD13 LEU B 178      51.810  34.760  51.740  1.00  0.00           H
ATOM   2572  CD2 LEU B 178      53.100  36.370  49.610  1.00  0.00           C
ATOM   2573 HD21 LEU B 178      53.170  35.760  48.680  1.00  0.00           H
ATOM   2574 HD22 LEU B 178      52.040  36.670  49.780  1.00  0.00           H
ATOM   2575 HD23 LEU B 178      53.800  37.230  49.590  1.00  0.00           H
ATOM   2576  C   LEU B 178      55.010  38.260  53.260  1.00  0.00           C
ATOM   2577  O   LEU B 178      54.030  38.700  53.860  1.00  0.00           O
ATOM   2578  N   TYR B 179      56.200  38.870  53.470  1.00  0.00           N
ATOM   2579  HN  TYR B 179      56.990  38.430  53.040  1.00  0.00           H
ATOM   2580  CA  TYR B 179      56.320  39.970  54.370  1.00  0.00           C
ATOM   2581  HA  TYR B 179      55.840  39.610  55.260  1.00  0.00           H
ATOM   2582  CB  TYR B 179      57.810  39.960  54.750  1.00  0.00           C
ATOM   2583  HB1 TYR B 179      58.440  40.200  53.870  1.00  0.00           H
ATOM   2584  HB2 TYR B 179      58.070  38.940  55.090  1.00  0.00           H
ATOM   2585  CG  TYR B 179      58.020  40.950  55.850  1.00  0.00           C
ATOM   2586  CD1 TYR B 179      58.830  42.050  55.720  1.00  0.00           C
ATOM   2587  HD1 TYR B 179      59.290  42.330  54.790  1.00  0.00           H
ATOM   2588  CE1 TYR B 179      59.100  42.990  56.700  1.00  0.00           C
ATOM   2589  HE1 TYR B 179      59.700  43.850  56.470  1.00  0.00           H
ATOM   2590  CZ  TYR B 179      58.460  42.800  57.900  1.00  0.00           C
ATOM   2591  OH  TYR B 179      58.690  43.640  59.010  1.00  0.00           O
ATOM   2592  HH  TYR B 179      58.060  43.360  59.680  1.00  0.00           H
ATOM   2593  CD2 TYR B 179      57.460  40.750  57.090  1.00  0.00           C
ATOM   2594  HD2 TYR B 179      56.860  39.850  57.200  1.00  0.00           H
ATOM   2595  CE2 TYR B 179      57.750  41.640  58.100  1.00  0.00           C
ATOM   2596  HE2 TYR B 179      57.230  41.380  59.010  1.00  0.00           H
ATOM   2597  C   TYR B 179      55.620  41.230  53.990  1.00  0.00           C
ATOM   2598  O   TYR B 179      55.770  41.610  52.830  1.00  0.00           O
ATOM   2599  N   VAL B 180      54.860  41.900  54.880  1.00  0.00           N
ATOM   2600  HN  VAL B 180      54.760  41.470  55.770  1.00  0.00           H
ATOM   2601  CA  VAL B 180      54.220  43.150  54.590  1.00  0.00           C
ATOM   2602  HA  VAL B 180      53.740  42.970  53.640  1.00  0.00           H
ATOM   2603  CB  VAL B 180      53.150  43.450  55.600  1.00  0.00           C
ATOM   2604  HB  VAL B 180      52.630  42.490  55.800  1.00  0.00           H
ATOM   2605  CG1 VAL B 180      53.850  43.690  56.950  1.00  0.00           C
ATOM   2606 HG11 VAL B 180      54.680  42.970  57.140  1.00  0.00           H
ATOM   2607 HG12 VAL B 180      54.220  44.740  56.960  1.00  0.00           H
ATOM   2608 HG13 VAL B 180      53.100  43.610  57.760  1.00  0.00           H
ATOM   2609  CG2 VAL B 180      52.220  44.570  55.120  1.00  0.00           C
ATOM   2610 HG21 VAL B 180      52.570  45.590  55.400  1.00  0.00           H
ATOM   2611 HG22 VAL B 180      52.190  44.470  54.010  1.00  0.00           H
ATOM   2612 HG23 VAL B 180      51.160  44.470  55.450  1.00  0.00           H
ATOM   2613  C   VAL B 180      55.150  44.260  54.250  1.00  0.00           C
ATOM   2614  O   VAL B 180      54.810  45.140  53.460  1.00  0.00           O
ATOM   2615  N   GLY B 181      56.330  44.190  54.880  1.00  0.00           N
ATOM   2616  HN  GLY B 181      56.530  43.500  55.560  1.00  0.00           H
ATOM   2617  CA  GLY B 181      57.420  45.010  54.450  1.00  0.00           C
ATOM   2618  HA1 GLY B 181      58.370  44.500  54.520  1.00  0.00           H
ATOM   2619  HA2 GLY B 181      57.310  45.260  53.400  1.00  0.00           H
ATOM   2620  C   GLY B 181      57.540  46.340  55.110  1.00  0.00           C
ATOM   2621  O   GLY B 181      58.620  46.810  55.450  1.00  0.00           O
ATOM   2622  N   SER B 182      56.430  47.020  55.440  1.00  0.00           N
ATOM   2623  HN  SER B 182      55.580  46.630  55.100  1.00  0.00           H
ATOM   2624  CA  SER B 182      56.360  48.310  56.060  1.00  0.00           C
ATOM   2625  HA  SER B 182      57.080  49.010  55.670  1.00  0.00           H
ATOM   2626  CB  SER B 182      55.000  48.890  55.640  1.00  0.00           C
ATOM   2627  HB1 SER B 182      55.060  48.990  54.530  1.00  0.00           H
ATOM   2628  HB2 SER B 182      54.760  49.900  56.040  1.00  0.00           H
ATOM   2629  OG  SER B 182      53.980  47.950  55.940  1.00  0.00           O
ATOM   2630  HG1 SER B 182      53.910  47.970  56.890  1.00  0.00           H
ATOM   2631  C   SER B 182      56.490  48.300  57.550  1.00  0.00           C
ATOM   2632  O   SER B 182      55.510  48.490  58.270  1.00  0.00           O
ATOM   2633  N   LYS B 183      57.730  48.220  58.060  1.00  0.00           N
ATOM   2634  HN  LYS B 183      58.540  48.230  57.480  1.00  0.00           H
ATOM   2635  CA  LYS B 183      58.080  48.350  59.440  1.00  0.00           C
ATOM   2636  HA  LYS B 183      57.490  47.580  59.920  1.00  0.00           H
ATOM   2637  CB  LYS B 183      59.540  48.010  59.780  1.00  0.00           C
ATOM   2638  HB1 LYS B 183      59.790  48.210  60.850  1.00  0.00           H
ATOM   2639  HB2 LYS B 183      60.130  48.730  59.160  1.00  0.00           H
ATOM   2640  CG  LYS B 183      60.030  46.600  59.440  1.00  0.00           C
ATOM   2641  HG1 LYS B 183      59.850  46.290  58.390  1.00  0.00           H
ATOM   2642  HG2 LYS B 183      59.460  45.930  60.120  1.00  0.00           H
ATOM   2643  CD  LYS B 183      61.510  46.330  59.710  1.00  0.00           C
ATOM   2644  HD1 LYS B 183      62.130  46.770  58.900  1.00  0.00           H
ATOM   2645  HD2 LYS B 183      61.790  46.840  60.660  1.00  0.00           H
ATOM   2646  CE  LYS B 183      61.870  44.860  59.910  1.00  0.00           C
ATOM   2647  HE1 LYS B 183      61.280  44.290  59.160  1.00  0.00           H
ATOM   2648  HE2 LYS B 183      61.520  44.490  60.890  1.00  0.00           H
ATOM   2649  NZ  LYS B 183      63.310  44.560  59.770  1.00  0.00           N
ATOM   2650  HZ1 LYS B 183      63.450  43.540  59.910  1.00  0.00           H
ATOM   2651  HZ2 LYS B 183      63.540  44.690  58.770  1.00  0.00           H
ATOM   2652  HZ3 LYS B 183      63.850  45.190  60.410  1.00  0.00           H
ATOM   2653  C   LYS B 183      57.730  49.660  60.060  1.00  0.00           C
ATOM   2654  O   LYS B 183      57.990  50.670  59.410  1.00  0.00           O
ATOM   2655  N   THR B 184      57.250  49.590  61.310  1.00  0.00           N
ATOM   2656  HN  THR B 184      57.050  48.820  61.910  1.00  0.00           H
ATOM   2657  CA  THR B 184      56.890  50.750  62.070  1.00  0.00           C
ATOM   2658  HA  THR B 184      56.120  51.300  61.560  1.00  0.00           H
ATOM   2659  CB  THR B 184      56.370  50.330  63.420  1.00  0.00           C
ATOM   2660  HB  THR B 184      56.690  51.000  64.250  1.00  0.00           H
ATOM   2661  OG1 THR B 184      56.850  49.060  63.830  1.00  0.00           O
ATOM   2662  HG1 THR B 184      56.770  49.000  64.780  1.00  0.00           H
ATOM   2663  CG2 THR B 184      54.840  50.220  63.430  1.00  0.00           C
ATOM   2664 HG21 THR B 184      54.490  50.090  64.470  1.00  0.00           H
ATOM   2665 HG22 THR B 184      54.460  51.140  62.930  1.00  0.00           H
ATOM   2666 HG23 THR B 184      54.390  49.420  62.800  1.00  0.00           H
ATOM   2667  C   THR B 184      58.000  51.690  62.380  1.00  0.00           C
ATOM   2668  O   THR B 184      59.160  51.290  62.420  1.00  0.00           O
ATOM   2669  N   LYS B 185      57.740  53.000  62.550  1.00  0.00           N
ATOM   2670  HN  LYS B 185      56.820  53.370  62.590  1.00  0.00           H
ATOM   2671  CA  LYS B 185      58.740  54.000  62.770  1.00  0.00           C
ATOM   2672  HA  LYS B 185      59.350  53.950  61.880  1.00  0.00           H
ATOM   2673  CB  LYS B 185      58.000  55.350  62.780  1.00  0.00           C
ATOM   2674  HB1 LYS B 185      57.340  55.440  63.660  1.00  0.00           H
ATOM   2675  HB2 LYS B 185      57.300  55.410  61.910  1.00  0.00           H
ATOM   2676  CG  LYS B 185      59.010  56.500  62.690  1.00  0.00           C
ATOM   2677  HG1 LYS B 185      59.870  56.240  63.340  1.00  0.00           H
ATOM   2678  HG2 LYS B 185      58.520  57.400  63.110  1.00  0.00           H
ATOM   2679  CD  LYS B 185      59.540  56.820  61.290  1.00  0.00           C
ATOM   2680  HD1 LYS B 185      59.910  55.850  60.890  1.00  0.00           H
ATOM   2681  HD2 LYS B 185      58.660  57.040  60.650  1.00  0.00           H
ATOM   2682  CE  LYS B 185      60.340  58.120  61.130  1.00  0.00           C
ATOM   2683  HE1 LYS B 185      59.710  59.030  61.210  1.00  0.00           H
ATOM   2684  HE2 LYS B 185      60.710  58.100  60.080  1.00  0.00           H
ATOM   2685  NZ  LYS B 185      61.350  58.360  62.180  1.00  0.00           N
ATOM   2686  HZ1 LYS B 185      62.280  58.290  61.730  1.00  0.00           H
ATOM   2687  HZ2 LYS B 185      61.210  59.350  62.480  1.00  0.00           H
ATOM   2688  HZ3 LYS B 185      61.310  57.780  63.050  1.00  0.00           H
ATOM   2689  C   LYS B 185      59.490  53.740  64.030  1.00  0.00           C
ATOM   2690  O   LYS B 185      58.950  53.660  65.140  1.00  0.00           O
ATOM   2691  N   GLU B 186      60.830  53.650  63.940  1.00  0.00           N
ATOM   2692  HN  GLU B 186      61.280  53.910  63.090  1.00  0.00           H
ATOM   2693  CA  GLU B 186      61.760  53.350  64.980  1.00  0.00           C
ATOM   2694  HA  GLU B 186      62.720  53.350  64.480  1.00  0.00           H
ATOM   2695  CB  GLU B 186      61.920  54.470  66.020  1.00  0.00           C
ATOM   2696  HB1 GLU B 186      62.230  54.080  67.010  1.00  0.00           H
ATOM   2697  HB2 GLU B 186      60.890  54.860  66.200  1.00  0.00           H
ATOM   2698  CG  GLU B 186      62.860  55.630  65.670  1.00  0.00           C
ATOM   2699  HG1 GLU B 186      63.880  55.210  65.610  1.00  0.00           H
ATOM   2700  HG2 GLU B 186      62.800  56.330  66.530  1.00  0.00           H
ATOM   2701  CD  GLU B 186      62.510  56.510  64.480  1.00  0.00           C
ATOM   2702  OE1 GLU B 186      63.170  56.430  63.410  1.00  0.00           O
ATOM   2703  OE2 GLU B 186      61.670  57.440  64.660  1.00  0.00           O
ATOM   2704  C   GLU B 186      61.770  51.950  65.500  1.00  0.00           C
ATOM   2705  O   GLU B 186      62.280  51.590  66.560  1.00  0.00           O
ATOM   2706  N   GLY B 187      61.070  51.100  64.730  1.00  0.00           N
ATOM   2707  HN  GLY B 187      60.570  51.490  63.960  1.00  0.00           H
ATOM   2708  CA  GLY B 187      60.910  49.680  64.880  1.00  0.00           C
ATOM   2709  HA1 GLY B 187      60.630  49.350  63.890  1.00  0.00           H
ATOM   2710  HA2 GLY B 187      61.840  49.260  65.230  1.00  0.00           H
ATOM   2711  C   GLY B 187      59.970  49.200  65.930  1.00  0.00           C
ATOM   2712  O   GLY B 187      60.110  48.120  66.510  1.00  0.00           O
ATOM   2713  N   VAL B 188      58.960  50.000  66.330  1.00  0.00           N
ATOM   2714  HN  VAL B 188      58.790  50.890  65.910  1.00  0.00           H
ATOM   2715  CA  VAL B 188      58.110  49.860  67.470  1.00  0.00           C
ATOM   2716  HA  VAL B 188      58.720  49.620  68.330  1.00  0.00           H
ATOM   2717  CB  VAL B 188      57.410  51.180  67.650  1.00  0.00           C
ATOM   2718  HB  VAL B 188      56.940  51.480  66.690  1.00  0.00           H
ATOM   2719  CG1 VAL B 188      56.240  51.100  68.640  1.00  0.00           C
ATOM   2720 HG11 VAL B 188      55.390  50.480  68.270  1.00  0.00           H
ATOM   2721 HG12 VAL B 188      56.670  50.480  69.460  1.00  0.00           H
ATOM   2722 HG13 VAL B 188      55.850  52.120  68.870  1.00  0.00           H
ATOM   2723  CG2 VAL B 188      58.540  52.080  68.180  1.00  0.00           C
ATOM   2724 HG21 VAL B 188      58.950  51.670  69.120  1.00  0.00           H
ATOM   2725 HG22 VAL B 188      59.360  52.270  67.450  1.00  0.00           H
ATOM   2726 HG23 VAL B 188      58.180  53.050  68.570  1.00  0.00           H
ATOM   2727  C   VAL B 188      57.200  48.710  67.260  1.00  0.00           C
ATOM   2728  O   VAL B 188      56.340  48.690  66.380  1.00  0.00           O
ATOM   2729  N   VAL B 189      57.350  47.620  68.050  1.00  0.00           N
ATOM   2730  HN  VAL B 189      58.250  47.460  68.450  1.00  0.00           H
ATOM   2731  CA  VAL B 189      56.490  46.480  68.030  1.00  0.00           C
ATOM   2732  HA  VAL B 189      55.750  46.690  67.280  1.00  0.00           H
ATOM   2733  CB  VAL B 189      57.260  45.270  67.580  1.00  0.00           C
ATOM   2734  HB  VAL B 189      56.640  44.370  67.780  1.00  0.00           H
ATOM   2735  CG1 VAL B 189      57.570  45.390  66.070  1.00  0.00           C
ATOM   2736 HG11 VAL B 189      57.900  44.410  65.670  1.00  0.00           H
ATOM   2737 HG12 VAL B 189      56.630  45.600  65.520  1.00  0.00           H
ATOM   2738 HG13 VAL B 189      58.340  46.180  65.940  1.00  0.00           H
ATOM   2739  CG2 VAL B 189      58.540  45.020  68.390  1.00  0.00           C
ATOM   2740 HG21 VAL B 189      58.360  45.070  69.490  1.00  0.00           H
ATOM   2741 HG22 VAL B 189      58.910  44.020  68.080  1.00  0.00           H
ATOM   2742 HG23 VAL B 189      59.310  45.770  68.110  1.00  0.00           H
ATOM   2743  C   VAL B 189      55.800  46.270  69.330  1.00  0.00           C
ATOM   2744  O   VAL B 189      54.980  45.360  69.480  1.00  0.00           O
ATOM   2745  N   HIS B 190      56.130  47.080  70.350  1.00  0.00           N
ATOM   2746  HN  HIS B 190      56.930  47.650  70.190  1.00  0.00           H
ATOM   2747  CA  HIS B 190      55.340  47.050  71.540  1.00  0.00           C
ATOM   2748  HA  HIS B 190      54.490  46.380  71.490  1.00  0.00           H
ATOM   2749  CB  HIS B 190      56.240  46.530  72.670  1.00  0.00           C
ATOM   2750  HB1 HIS B 190      55.720  46.500  73.660  1.00  0.00           H
ATOM   2751  HB2 HIS B 190      57.010  47.310  72.900  1.00  0.00           H
ATOM   2752  ND1 HIS B 190      58.210  45.070  72.560  1.00  0.00           N
ATOM   2753  CG  HIS B 190      56.860  45.200  72.350  1.00  0.00           C
ATOM   2754  CE1 HIS B 190      58.520  43.880  72.060  1.00  0.00           C
ATOM   2755  HE1 HIS B 190      59.540  43.520  72.080  1.00  0.00           H
ATOM   2756  NE2 HIS B 190      57.410  43.280  71.550  1.00  0.00           N
ATOM   2757  HE2 HIS B 190      57.410  42.390  71.100  1.00  0.00           H
ATOM   2758  CD2 HIS B 190      56.310  44.100  71.770  1.00  0.00           C
ATOM   2759  HD2 HIS B 190      55.340  43.930  71.320  1.00  0.00           H
ATOM   2760  C   HIS B 190      54.750  48.400  71.770  1.00  0.00           C
ATOM   2761  O   HIS B 190      55.510  49.310  72.100  1.00  0.00           O
ATOM   2762  N   GLY B 191      53.410  48.550  71.720  1.00  0.00           N
ATOM   2763  HN  GLY B 191      52.800  47.840  71.400  1.00  0.00           H
ATOM   2764  CA  GLY B 191      52.890  49.850  72.000  1.00  0.00           C
ATOM   2765  HA1 GLY B 191      53.020  50.170  73.020  1.00  0.00           H
ATOM   2766  HA2 GLY B 191      53.400  50.510  71.310  1.00  0.00           H
ATOM   2767  C   GLY B 191      51.420  49.990  71.840  1.00  0.00           C
ATOM   2768  O   GLY B 191      50.780  48.970  71.570  1.00  0.00           O
ATOM   2769  N   VAL B 192      50.850  51.200  71.750  1.00  0.00           N
ATOM   2770  HN  VAL B 192      51.470  51.980  71.860  1.00  0.00           H
ATOM   2771  CA  VAL B 192      49.500  51.530  72.060  1.00  0.00           C
ATOM   2772  HA  VAL B 192      48.930  50.620  72.160  1.00  0.00           H
ATOM   2773  CB  VAL B 192      49.300  52.340  73.300  1.00  0.00           C
ATOM   2774  HB  VAL B 192      49.640  53.370  73.040  1.00  0.00           H
ATOM   2775  CG1 VAL B 192      47.850  52.390  73.830  1.00  0.00           C
ATOM   2776 HG11 VAL B 192      47.140  52.490  72.980  1.00  0.00           H
ATOM   2777 HG12 VAL B 192      47.660  51.460  74.400  1.00  0.00           H
ATOM   2778 HG13 VAL B 192      47.800  53.300  74.470  1.00  0.00           H
ATOM   2779  CG2 VAL B 192      50.220  51.870  74.440  1.00  0.00           C
ATOM   2780 HG21 VAL B 192      51.300  51.910  74.200  1.00  0.00           H
ATOM   2781 HG22 VAL B 192      50.070  52.410  75.400  1.00  0.00           H
ATOM   2782 HG23 VAL B 192      49.880  50.890  74.820  1.00  0.00           H
ATOM   2783  C   VAL B 192      48.930  52.290  70.910  1.00  0.00           C
ATOM   2784  O   VAL B 192      49.500  53.260  70.400  1.00  0.00           O
ATOM   2785  N   ALA B 193      47.800  51.710  70.470  1.00  0.00           N
ATOM   2786  HN  ALA B 193      47.390  50.980  71.010  1.00  0.00           H
ATOM   2787  CA  ALA B 193      47.050  52.080  69.310  1.00  0.00           C
ATOM   2788  HA  ALA B 193      47.800  52.350  68.580  1.00  0.00           H
ATOM   2789  CB  ALA B 193      46.350  50.890  68.640  1.00  0.00           C
ATOM   2790  HB1 ALA B 193      46.170  51.180  67.580  1.00  0.00           H
ATOM   2791  HB2 ALA B 193      47.130  50.110  68.600  1.00  0.00           H
ATOM   2792  HB3 ALA B 193      45.430  50.550  69.160  1.00  0.00           H
ATOM   2793  C   ALA B 193      46.180  53.290  69.390  1.00  0.00           C
ATOM   2794  O   ALA B 193      45.660  53.580  70.460  1.00  0.00           O
ATOM   2795  N   THR B 194      45.980  54.110  68.330  1.00  0.00           N
ATOM   2796  HN  THR B 194      46.520  53.970  67.500  1.00  0.00           H
ATOM   2797  CA  THR B 194      44.960  55.090  68.150  1.00  0.00           C
ATOM   2798  HA  THR B 194      45.280  55.940  68.730  1.00  0.00           H
ATOM   2799  CB  THR B 194      44.960  55.650  66.750  1.00  0.00           C
ATOM   2800  HB  THR B 194      44.230  56.480  66.640  1.00  0.00           H
ATOM   2801  OG1 THR B 194      44.710  54.670  65.760  1.00  0.00           O
ATOM   2802  HG1 THR B 194      44.830  55.210  64.980  1.00  0.00           H
ATOM   2803  CG2 THR B 194      46.320  56.260  66.370  1.00  0.00           C
ATOM   2804 HG21 THR B 194      46.610  57.020  67.120  1.00  0.00           H
ATOM   2805 HG22 THR B 194      47.180  55.560  66.270  1.00  0.00           H
ATOM   2806 HG23 THR B 194      46.290  56.850  65.430  1.00  0.00           H
ATOM   2807  C   THR B 194      43.580  54.820  68.620  1.00  0.00           C
ATOM   2808  O   THR B 194      43.080  53.700  68.670  1.00  0.00           O
ATOM   2809  N   VAL B 195      42.770  55.870  68.870  1.00  0.00           N
ATOM   2810  HN  VAL B 195      43.220  56.740  68.700  1.00  0.00           H
ATOM   2811  CA  VAL B 195      41.350  55.970  68.990  1.00  0.00           C
ATOM   2812  HA  VAL B 195      41.100  55.520  69.940  1.00  0.00           H
ATOM   2813  CB  VAL B 195      40.950  57.410  68.980  1.00  0.00           C
ATOM   2814  HB  VAL B 195      39.840  57.540  69.020  1.00  0.00           H
ATOM   2815  CG1 VAL B 195      41.560  58.150  70.180  1.00  0.00           C
ATOM   2816 HG11 VAL B 195      41.030  59.120  70.300  1.00  0.00           H
ATOM   2817 HG12 VAL B 195      41.410  57.570  71.110  1.00  0.00           H
ATOM   2818 HG13 VAL B 195      42.640  58.380  70.080  1.00  0.00           H
ATOM   2819  CG2 VAL B 195      41.260  58.090  67.630  1.00  0.00           C
ATOM   2820 HG21 VAL B 195      40.750  57.590  66.790  1.00  0.00           H
ATOM   2821 HG22 VAL B 195      40.880  59.140  67.700  1.00  0.00           H
ATOM   2822 HG23 VAL B 195      42.350  58.060  67.390  1.00  0.00           H
ATOM   2823  C   VAL B 195      40.470  55.330  67.960  1.00  0.00           C
ATOM   2824  O   VAL B 195      40.920  55.020  66.860  1.00  0.00           O
ATOM   2825  N   ALA B 196      39.230  55.020  68.380  1.00  0.00           N
ATOM   2826  HN  ALA B 196      38.940  55.330  69.270  1.00  0.00           H
ATOM   2827  CA  ALA B 196      38.210  54.410  67.580  1.00  0.00           C
ATOM   2828  HA  ALA B 196      38.660  53.610  67.020  1.00  0.00           H
ATOM   2829  CB  ALA B 196      37.220  53.710  68.520  1.00  0.00           C
ATOM   2830  HB1 ALA B 196      37.800  53.020  69.170  1.00  0.00           H
ATOM   2831  HB2 ALA B 196      36.610  54.450  69.100  1.00  0.00           H
ATOM   2832  HB3 ALA B 196      36.540  53.150  67.850  1.00  0.00           H
ATOM   2833  C   ALA B 196      37.580  55.470  66.750  1.00  0.00           C
ATOM   2834  O   ALA B 196      37.030  56.390  67.350  1.00  0.00           O
ATOM   2835  N   GLU B 197      37.570  55.400  65.410  1.00  0.00           N
ATOM   2836  HN  GLU B 197      38.100  54.700  64.940  1.00  0.00           H
ATOM   2837  CA  GLU B 197      37.030  56.400  64.540  1.00  0.00           C
ATOM   2838  HA  GLU B 197      36.910  57.280  65.150  1.00  0.00           H
ATOM   2839  CB  GLU B 197      37.880  56.600  63.280  1.00  0.00           C
ATOM   2840  HB1 GLU B 197      37.600  55.780  62.580  1.00  0.00           H
ATOM   2841  HB2 GLU B 197      38.930  56.460  63.590  1.00  0.00           H
ATOM   2842  CG  GLU B 197      37.730  58.010  62.700  1.00  0.00           C
ATOM   2843  HG1 GLU B 197      37.840  58.770  63.500  1.00  0.00           H
ATOM   2844  HG2 GLU B 197      36.750  58.220  62.210  1.00  0.00           H
ATOM   2845  CD  GLU B 197      38.810  58.200  61.650  1.00  0.00           C
ATOM   2846  OE1 GLU B 197      39.850  58.690  62.170  1.00  0.00           O
ATOM   2847  OE2 GLU B 197      38.650  57.930  60.440  1.00  0.00           O
ATOM   2848  C   GLU B 197      35.670  55.950  64.110  1.00  0.00           C
ATOM   2849  O   GLU B 197      34.890  56.700  63.530  1.00  0.00           O
ATOM   2850  N   LYS B 198      35.320  54.660  64.190  1.00  0.00           N
ATOM   2851  HN  LYS B 198      35.930  54.040  64.690  1.00  0.00           H
ATOM   2852  CA  LYS B 198      34.040  54.050  64.060  1.00  0.00           C
ATOM   2853  HA  LYS B 198      33.390  54.800  63.620  1.00  0.00           H
ATOM   2854  CB  LYS B 198      34.040  52.850  63.100  1.00  0.00           C
ATOM   2855  HB1 LYS B 198      33.090  52.280  63.260  1.00  0.00           H
ATOM   2856  HB2 LYS B 198      34.870  52.130  63.260  1.00  0.00           H
ATOM   2857  CG  LYS B 198      34.220  53.250  61.640  1.00  0.00           C
ATOM   2858  HG1 LYS B 198      35.300  53.150  61.400  1.00  0.00           H
ATOM   2859  HG2 LYS B 198      34.000  54.340  61.560  1.00  0.00           H
ATOM   2860  CD  LYS B 198      33.360  52.400  60.700  1.00  0.00           C
ATOM   2861  HD1 LYS B 198      33.640  51.330  60.560  1.00  0.00           H
ATOM   2862  HD2 LYS B 198      32.390  52.390  61.230  1.00  0.00           H
ATOM   2863  CE  LYS B 198      32.960  53.040  59.370  1.00  0.00           C
ATOM   2864  HE1 LYS B 198      33.790  53.160  58.640  1.00  0.00           H
ATOM   2865  HE2 LYS B 198      32.330  53.930  59.630  1.00  0.00           H
ATOM   2866  NZ  LYS B 198      32.030  52.090  58.710  1.00  0.00           N
ATOM   2867  HZ1 LYS B 198      31.210  51.920  59.310  1.00  0.00           H
ATOM   2868  HZ2 LYS B 198      31.710  52.410  57.770  1.00  0.00           H
ATOM   2869  HZ3 LYS B 198      32.460  51.160  58.520  1.00  0.00           H
ATOM   2870  C   LYS B 198      33.530  53.540  65.370  1.00  0.00           C
ATOM   2871  O   LYS B 198      34.230  52.840  66.100  1.00  0.00           O
ATOM   2872  N   THR B 199      32.280  53.930  65.670  1.00  0.00           N
ATOM   2873  HN  THR B 199      31.730  54.430  65.010  1.00  0.00           H
ATOM   2874  CA  THR B 199      31.640  53.380  66.820  1.00  0.00           C
ATOM   2875  HA  THR B 199      32.350  52.940  67.510  1.00  0.00           H
ATOM   2876  CB  THR B 199      30.900  54.420  67.610  1.00  0.00           C
ATOM   2877  HB  THR B 199      30.670  53.900  68.560  1.00  0.00           H
ATOM   2878  OG1 THR B 199      29.630  54.850  67.120  1.00  0.00           O
ATOM   2879  HG1 THR B 199      29.760  55.210  66.230  1.00  0.00           H
ATOM   2880  CG2 THR B 199      31.620  55.730  67.950  1.00  0.00           C
ATOM   2881 HG21 THR B 199      30.920  56.540  68.280  1.00  0.00           H
ATOM   2882 HG22 THR B 199      32.290  55.450  68.790  1.00  0.00           H
ATOM   2883 HG23 THR B 199      32.200  56.130  67.090  1.00  0.00           H
ATOM   2884  C   THR B 199      30.740  52.280  66.360  1.00  0.00           C
ATOM   2885  O   THR B 199      30.840  52.020  65.160  1.00  0.00           O
ATOM   2886  N   LYS B 200      29.870  51.730  67.220  1.00  0.00           N
ATOM   2887  HN  LYS B 200      30.090  52.010  68.150  1.00  0.00           H
ATOM   2888  CA  LYS B 200      29.030  50.590  67.010  1.00  0.00           C
ATOM   2889  HA  LYS B 200      29.640  49.840  66.540  1.00  0.00           H
ATOM   2890  CB  LYS B 200      28.550  50.060  68.380  1.00  0.00           C
ATOM   2891  HB1 LYS B 200      27.950  50.870  68.840  1.00  0.00           H
ATOM   2892  HB2 LYS B 200      29.460  49.840  68.980  1.00  0.00           H
ATOM   2893  CG  LYS B 200      27.610  48.860  68.300  1.00  0.00           C
ATOM   2894  HG1 LYS B 200      28.290  48.120  67.830  1.00  0.00           H
ATOM   2895  HG2 LYS B 200      26.730  49.020  67.630  1.00  0.00           H
ATOM   2896  CD  LYS B 200      27.310  48.270  69.670  1.00  0.00           C
ATOM   2897  HD1 LYS B 200      26.870  47.270  69.490  1.00  0.00           H
ATOM   2898  HD2 LYS B 200      28.230  48.070  70.260  1.00  0.00           H
ATOM   2899  CE  LYS B 200      26.520  49.120  70.680  1.00  0.00           C
ATOM   2900  HE1 LYS B 200      27.230  49.920  70.960  1.00  0.00           H
ATOM   2901  HE2 LYS B 200      26.250  48.440  71.520  1.00  0.00           H
ATOM   2902  NZ  LYS B 200      25.320  49.730  70.060  1.00  0.00           N
ATOM   2903  HZ1 LYS B 200      24.740  50.190  70.790  1.00  0.00           H
ATOM   2904  HZ2 LYS B 200      25.530  50.450  69.340  1.00  0.00           H
ATOM   2905  HZ3 LYS B 200      24.650  49.100  69.570  1.00  0.00           H
ATOM   2906  C   LYS B 200      27.980  50.960  66.020  1.00  0.00           C
ATOM   2907  O   LYS B 200      27.660  50.190  65.120  1.00  0.00           O
ATOM   2908  N   GLU B 201      27.450  52.200  65.930  1.00  0.00           N
ATOM   2909  HN  GLU B 201      27.740  52.800  66.670  1.00  0.00           H
ATOM   2910  CA  GLU B 201      26.510  52.720  64.990  1.00  0.00           C
ATOM   2911  HA  GLU B 201      25.660  52.070  64.960  1.00  0.00           H
ATOM   2912  CB  GLU B 201      26.060  54.110  65.480  1.00  0.00           C
ATOM   2913  HB1 GLU B 201      26.920  54.750  65.780  1.00  0.00           H
ATOM   2914  HB2 GLU B 201      25.540  53.970  66.450  1.00  0.00           H
ATOM   2915  CG  GLU B 201      24.990  54.840  64.670  1.00  0.00           C
ATOM   2916  HG1 GLU B 201      24.180  54.100  64.500  1.00  0.00           H
ATOM   2917  HG2 GLU B 201      25.320  55.080  63.640  1.00  0.00           H
ATOM   2918  CD  GLU B 201      24.340  56.030  65.350  1.00  0.00           C
ATOM   2919  OE1 GLU B 201      24.500  57.080  64.670  1.00  0.00           O
ATOM   2920  OE2 GLU B 201      23.660  55.980  66.410  1.00  0.00           O
ATOM   2921  C   GLU B 201      27.000  52.780  63.580  1.00  0.00           C
ATOM   2922  O   GLU B 201      26.240  52.770  62.610  1.00  0.00           O
ATOM   2923  N   GLN B 202      28.320  52.880  63.340  1.00  0.00           N
ATOM   2924  HN  GLN B 202      28.900  53.020  64.140  1.00  0.00           H
ATOM   2925  CA  GLN B 202      28.840  52.990  62.020  1.00  0.00           C
ATOM   2926  HA  GLN B 202      28.110  53.470  61.380  1.00  0.00           H
ATOM   2927  CB  GLN B 202      30.090  53.880  61.970  1.00  0.00           C
ATOM   2928  HB1 GLN B 202      30.730  53.770  61.070  1.00  0.00           H
ATOM   2929  HB2 GLN B 202      30.670  53.560  62.860  1.00  0.00           H
ATOM   2930  CG  GLN B 202      29.800  55.380  62.110  1.00  0.00           C
ATOM   2931  HG1 GLN B 202      29.050  55.640  61.340  1.00  0.00           H
ATOM   2932  HG2 GLN B 202      30.760  55.900  61.890  1.00  0.00           H
ATOM   2933  CD  GLN B 202      29.260  55.760  63.480  1.00  0.00           C
ATOM   2934  OE1 GLN B 202      29.950  55.440  64.460  1.00  0.00           O
ATOM   2935  NE2 GLN B 202      28.050  56.370  63.570  1.00  0.00           N
ATOM   2936 HE21 GLN B 202      27.500  56.600  62.770  1.00  0.00           H
ATOM   2937 HE22 GLN B 202      27.590  56.360  64.460  1.00  0.00           H
ATOM   2938  C   GLN B 202      29.120  51.700  61.330  1.00  0.00           C
ATOM   2939  O   GLN B 202      29.880  51.650  60.360  1.00  0.00           O
ATOM   2940  N   VAL B 203      28.490  50.610  61.810  1.00  0.00           N
ATOM   2941  HN  VAL B 203      27.850  50.740  62.560  1.00  0.00           H
ATOM   2942  CA  VAL B 203      28.650  49.230  61.470  1.00  0.00           C
ATOM   2943  HA  VAL B 203      29.450  49.080  60.750  1.00  0.00           H
ATOM   2944  CB  VAL B 203      29.020  48.320  62.610  1.00  0.00           C
ATOM   2945  HB  VAL B 203      28.260  48.470  63.410  1.00  0.00           H
ATOM   2946  CG1 VAL B 203      28.980  46.810  62.340  1.00  0.00           C
ATOM   2947 HG11 VAL B 203      29.360  46.230  63.210  1.00  0.00           H
ATOM   2948 HG12 VAL B 203      27.950  46.420  62.270  1.00  0.00           H
ATOM   2949 HG13 VAL B 203      29.490  46.300  61.500  1.00  0.00           H
ATOM   2950  CG2 VAL B 203      30.410  48.710  63.150  1.00  0.00           C
ATOM   2951 HG21 VAL B 203      31.230  48.490  62.430  1.00  0.00           H
ATOM   2952 HG22 VAL B 203      30.460  49.770  63.460  1.00  0.00           H
ATOM   2953 HG23 VAL B 203      30.630  48.020  64.000  1.00  0.00           H
ATOM   2954  C   VAL B 203      27.480  48.690  60.720  1.00  0.00           C
ATOM   2955  O   VAL B 203      26.350  48.980  61.110  1.00  0.00           O
ATOM   2956  N   THR B 204      27.660  47.840  59.700  1.00  0.00           N
ATOM   2957  HN  THR B 204      28.590  47.650  59.370  1.00  0.00           H
ATOM   2958  CA  THR B 204      26.570  47.270  58.970  1.00  0.00           C
ATOM   2959  HA  THR B 204      25.740  47.110  59.650  1.00  0.00           H
ATOM   2960  CB  THR B 204      26.130  48.120  57.810  1.00  0.00           C
ATOM   2961  HB  THR B 204      25.860  49.110  58.230  1.00  0.00           H
ATOM   2962  OG1 THR B 204      24.900  47.770  57.190  1.00  0.00           O
ATOM   2963  HG1 THR B 204      24.350  48.520  57.410  1.00  0.00           H
ATOM   2964  CG2 THR B 204      27.140  48.230  56.660  1.00  0.00           C
ATOM   2965 HG21 THR B 204      27.430  47.270  56.180  1.00  0.00           H
ATOM   2966 HG22 THR B 204      26.870  48.910  55.820  1.00  0.00           H
ATOM   2967 HG23 THR B 204      28.100  48.600  57.070  1.00  0.00           H
ATOM   2968  C   THR B 204      27.050  45.960  58.440  1.00  0.00           C
ATOM   2969  O   THR B 204      28.240  45.690  58.400  1.00  0.00           O
ATOM   2970  N   ASN B 205      26.110  45.090  58.030  1.00  0.00           N
ATOM   2971  HN  ASN B 205      25.170  45.080  58.350  1.00  0.00           H
ATOM   2972  CA  ASN B 205      26.530  43.810  57.540  1.00  0.00           C
ATOM   2973  HA  ASN B 205      27.390  43.570  58.160  1.00  0.00           H
ATOM   2974  CB  ASN B 205      25.450  42.740  57.750  1.00  0.00           C
ATOM   2975  HB1 ASN B 205      24.450  43.130  57.470  1.00  0.00           H
ATOM   2976  HB2 ASN B 205      25.360  42.630  58.850  1.00  0.00           H
ATOM   2977  CG  ASN B 205      25.640  41.360  57.130  1.00  0.00           C
ATOM   2978  OD1 ASN B 205      25.890  40.430  57.890  1.00  0.00           O
ATOM   2979  ND2 ASN B 205      25.360  41.200  55.800  1.00  0.00           N
ATOM   2980 HD21 ASN B 205      25.040  42.010  55.300  1.00  0.00           H
ATOM   2981 HD22 ASN B 205      25.680  40.400  55.300  1.00  0.00           H
ATOM   2982  C   ASN B 205      27.070  43.970  56.160  1.00  0.00           C
ATOM   2983  O   ASN B 205      26.350  44.420  55.270  1.00  0.00           O
ATOM   2984  N   VAL B 206      28.340  43.640  55.880  1.00  0.00           N
ATOM   2985  HN  VAL B 206      28.930  43.440  56.650  1.00  0.00           H
ATOM   2986  CA  VAL B 206      29.020  43.770  54.620  1.00  0.00           C
ATOM   2987  HA  VAL B 206      28.510  44.460  53.980  1.00  0.00           H
ATOM   2988  CB  VAL B 206      30.420  44.310  54.750  1.00  0.00           C
ATOM   2989  HB  VAL B 206      30.960  44.210  53.790  1.00  0.00           H
ATOM   2990  CG1 VAL B 206      30.430  45.840  54.920  1.00  0.00           C
ATOM   2991 HG11 VAL B 206      29.870  46.380  54.130  1.00  0.00           H
ATOM   2992 HG12 VAL B 206      29.890  46.140  55.840  1.00  0.00           H
ATOM   2993 HG13 VAL B 206      31.500  46.130  54.960  1.00  0.00           H
ATOM   2994  CG2 VAL B 206      31.270  43.690  55.870  1.00  0.00           C
ATOM   2995 HG21 VAL B 206      30.900  44.000  56.870  1.00  0.00           H
ATOM   2996 HG22 VAL B 206      31.230  42.590  55.770  1.00  0.00           H
ATOM   2997 HG23 VAL B 206      32.290  44.130  55.920  1.00  0.00           H
ATOM   2998  C   VAL B 206      29.030  42.420  53.990  1.00  0.00           C
ATOM   2999  O   VAL B 206      28.910  41.370  54.630  1.00  0.00           O
ATOM   3000  N   GLY B 207      29.040  42.310  52.650  1.00  0.00           N
ATOM   3001  HN  GLY B 207      29.080  43.180  52.170  1.00  0.00           H
ATOM   3002  CA  GLY B 207      28.970  41.110  51.870  1.00  0.00           C
ATOM   3003  HA1 GLY B 207      29.950  40.940  51.470  1.00  0.00           H
ATOM   3004  HA2 GLY B 207      28.660  40.200  52.360  1.00  0.00           H
ATOM   3005  C   GLY B 207      28.030  41.460  50.770  1.00  0.00           C
ATOM   3006  O   GLY B 207      27.880  42.570  50.260  1.00  0.00           O
ATOM   3007  N   GLY B 208      27.170  40.480  50.430  1.00  0.00           N
ATOM   3008  HN  GLY B 208      27.240  39.660  50.990  1.00  0.00           H
ATOM   3009  CA  GLY B 208      26.250  40.500  49.340  1.00  0.00           C
ATOM   3010  HA1 GLY B 208      26.610  41.090  48.500  1.00  0.00           H
ATOM   3011  HA2 GLY B 208      26.070  39.510  48.940  1.00  0.00           H
ATOM   3012  C   GLY B 208      24.880  40.970  49.680  1.00  0.00           C
ATOM   3013  O   GLY B 208      23.900  40.390  49.210  1.00  0.00           O
ATOM   3014  N   ALA B 209      24.860  42.050  50.490  1.00  0.00           N
ATOM   3015  HN  ALA B 209      25.720  42.520  50.660  1.00  0.00           H
ATOM   3016  CA  ALA B 209      23.680  42.720  50.940  1.00  0.00           C
ATOM   3017  HA  ALA B 209      22.790  42.480  50.380  1.00  0.00           H
ATOM   3018  CB  ALA B 209      23.390  42.370  52.410  1.00  0.00           C
ATOM   3019  HB1 ALA B 209      22.450  42.860  52.710  1.00  0.00           H
ATOM   3020  HB2 ALA B 209      23.330  41.260  52.380  1.00  0.00           H
ATOM   3021  HB3 ALA B 209      24.210  42.580  53.130  1.00  0.00           H
ATOM   3022  C   ALA B 209      23.770  44.210  50.940  1.00  0.00           C
ATOM   3023  O   ALA B 209      24.850  44.750  51.200  1.00  0.00           O
ATOM   3024  N   VAL B 210      22.650  44.880  50.610  1.00  0.00           N
ATOM   3025  HN  VAL B 210      21.820  44.350  50.520  1.00  0.00           H
ATOM   3026  CA  VAL B 210      22.590  46.300  50.480  1.00  0.00           C
ATOM   3027  HA  VAL B 210      23.330  46.650  49.770  1.00  0.00           H
ATOM   3028  CB  VAL B 210      21.290  46.760  49.880  1.00  0.00           C
ATOM   3029  HB  VAL B 210      20.420  46.550  50.540  1.00  0.00           H
ATOM   3030  CG1 VAL B 210      21.240  48.290  49.710  1.00  0.00           C
ATOM   3031 HG11 VAL B 210      20.490  48.650  48.970  1.00  0.00           H
ATOM   3032 HG12 VAL B 210      20.790  48.700  50.640  1.00  0.00           H
ATOM   3033 HG13 VAL B 210      22.240  48.730  49.520  1.00  0.00           H
ATOM   3034  CG2 VAL B 210      21.140  46.100  48.500  1.00  0.00           C
ATOM   3035 HG21 VAL B 210      22.060  46.280  47.900  1.00  0.00           H
ATOM   3036 HG22 VAL B 210      21.020  45.000  48.600  1.00  0.00           H
ATOM   3037 HG23 VAL B 210      20.320  46.530  47.890  1.00  0.00           H
ATOM   3038  C   VAL B 210      22.840  46.950  51.790  1.00  0.00           C
ATOM   3039  O   VAL B 210      22.340  46.460  52.810  1.00  0.00           O
ATOM   3040  N   VAL B 211      23.610  48.050  51.870  1.00  0.00           N
ATOM   3041  HN  VAL B 211      23.900  48.450  51.000  1.00  0.00           H
ATOM   3042  CA  VAL B 211      24.030  48.730  53.060  1.00  0.00           C
ATOM   3043  HA  VAL B 211      24.670  48.080  53.640  1.00  0.00           H
ATOM   3044  CB  VAL B 211      25.050  49.790  52.780  1.00  0.00           C
ATOM   3045  HB  VAL B 211      25.950  49.200  52.510  1.00  0.00           H
ATOM   3046  CG1 VAL B 211      24.690  50.740  51.630  1.00  0.00           C
ATOM   3047 HG11 VAL B 211      23.750  51.290  51.860  1.00  0.00           H
ATOM   3048 HG12 VAL B 211      25.480  51.490  51.400  1.00  0.00           H
ATOM   3049 HG13 VAL B 211      24.510  50.210  50.670  1.00  0.00           H
ATOM   3050  CG2 VAL B 211      25.310  50.650  54.030  1.00  0.00           C
ATOM   3051 HG21 VAL B 211      26.320  51.090  54.190  1.00  0.00           H
ATOM   3052 HG22 VAL B 211      24.490  51.390  53.950  1.00  0.00           H
ATOM   3053 HG23 VAL B 211      25.190  50.110  55.000  1.00  0.00           H
ATOM   3054  C   VAL B 211      22.960  49.220  53.980  1.00  0.00           C
ATOM   3055  O   VAL B 211      22.060  49.950  53.570  1.00  0.00           O
ATOM   3056  N   THR B 212      22.950  48.750  55.240  1.00  0.00           N
ATOM   3057  HN  THR B 212      23.600  48.070  55.560  1.00  0.00           H
ATOM   3058  CA  THR B 212      21.920  49.190  56.140  1.00  0.00           C
ATOM   3059  HA  THR B 212      21.070  49.440  55.520  1.00  0.00           H
ATOM   3060  CB  THR B 212      21.460  48.270  57.230  1.00  0.00           C
ATOM   3061  HB  THR B 212      20.580  48.680  57.760  1.00  0.00           H
ATOM   3062  OG1 THR B 212      22.410  47.920  58.220  1.00  0.00           O
ATOM   3063  HG1 THR B 212      22.250  48.430  59.020  1.00  0.00           H
ATOM   3064  CG2 THR B 212      20.960  46.920  56.680  1.00  0.00           C
ATOM   3065 HG21 THR B 212      20.950  46.930  55.570  1.00  0.00           H
ATOM   3066 HG22 THR B 212      21.680  46.130  56.980  1.00  0.00           H
ATOM   3067 HG23 THR B 212      19.990  46.560  57.090  1.00  0.00           H
ATOM   3068  C   THR B 212      22.440  50.430  56.760  1.00  0.00           C
ATOM   3069  O   THR B 212      23.600  50.480  57.170  1.00  0.00           O
ATOM   3070  N   GLY B 213      21.630  51.500  56.830  1.00  0.00           N
ATOM   3071  HN  GLY B 213      20.730  51.300  56.450  1.00  0.00           H
ATOM   3072  CA  GLY B 213      21.900  52.800  57.370  1.00  0.00           C
ATOM   3073  HA1 GLY B 213      20.970  53.320  57.220  1.00  0.00           H
ATOM   3074  HA2 GLY B 213      22.130  52.710  58.420  1.00  0.00           H
ATOM   3075  C   GLY B 213      22.970  53.630  56.730  1.00  0.00           C
ATOM   3076  O   GLY B 213      24.060  53.760  57.280  1.00  0.00           O
ATOM   3077  N   VAL B 214      22.780  54.290  55.580  1.00  0.00           N
ATOM   3078  HN  VAL B 214      21.870  54.300  55.160  1.00  0.00           H
ATOM   3079  CA  VAL B 214      23.860  54.910  54.870  1.00  0.00           C
ATOM   3080  HA  VAL B 214      24.660  54.190  54.760  1.00  0.00           H
ATOM   3081  CB  VAL B 214      23.400  55.180  53.470  1.00  0.00           C
ATOM   3082  HB  VAL B 214      22.520  55.850  53.450  1.00  0.00           H
ATOM   3083  CG1 VAL B 214      24.480  55.870  52.620  1.00  0.00           C
ATOM   3084 HG11 VAL B 214      24.220  55.860  51.540  1.00  0.00           H
ATOM   3085 HG12 VAL B 214      24.730  56.890  52.980  1.00  0.00           H
ATOM   3086 HG13 VAL B 214      25.480  55.380  52.720  1.00  0.00           H
ATOM   3087  CG2 VAL B 214      22.960  53.880  52.770  1.00  0.00           C
ATOM   3088 HG21 VAL B 214      22.290  53.250  53.390  1.00  0.00           H
ATOM   3089 HG22 VAL B 214      22.430  54.140  51.830  1.00  0.00           H
ATOM   3090 HG23 VAL B 214      23.860  53.270  52.530  1.00  0.00           H
ATOM   3091  C   VAL B 214      24.300  56.190  55.480  1.00  0.00           C
ATOM   3092  O   VAL B 214      25.450  56.620  55.380  1.00  0.00           O
ATOM   3093  N   THR B 215      23.390  56.840  56.230  1.00  0.00           N
ATOM   3094  HN  THR B 215      22.460  56.490  56.340  1.00  0.00           H
ATOM   3095  CA  THR B 215      23.800  57.930  57.050  1.00  0.00           C
ATOM   3096  HA  THR B 215      24.640  58.360  56.530  1.00  0.00           H
ATOM   3097  CB  THR B 215      22.740  58.990  57.200  1.00  0.00           C
ATOM   3098  HB  THR B 215      23.080  59.860  57.810  1.00  0.00           H
ATOM   3099  OG1 THR B 215      21.470  58.550  57.640  1.00  0.00           O
ATOM   3100  HG1 THR B 215      21.060  58.100  56.900  1.00  0.00           H
ATOM   3101  CG2 THR B 215      22.350  59.580  55.840  1.00  0.00           C
ATOM   3102 HG21 THR B 215      23.270  60.070  55.470  1.00  0.00           H
ATOM   3103 HG22 THR B 215      21.960  58.840  55.100  1.00  0.00           H
ATOM   3104 HG23 THR B 215      21.530  60.300  56.030  1.00  0.00           H
ATOM   3105  C   THR B 215      24.290  57.530  58.400  1.00  0.00           C
ATOM   3106  O   THR B 215      25.070  58.290  58.970  1.00  0.00           O
ATOM   3107  N   ALA B 216      23.890  56.400  59.000  1.00  0.00           N
ATOM   3108  HN  ALA B 216      23.130  55.850  58.670  1.00  0.00           H
ATOM   3109  CA  ALA B 216      24.400  55.880  60.230  1.00  0.00           C
ATOM   3110  HA  ALA B 216      24.450  56.660  60.980  1.00  0.00           H
ATOM   3111  CB  ALA B 216      23.430  54.790  60.710  1.00  0.00           C
ATOM   3112  HB1 ALA B 216      22.400  55.200  60.800  1.00  0.00           H
ATOM   3113  HB2 ALA B 216      23.360  53.960  59.980  1.00  0.00           H
ATOM   3114  HB3 ALA B 216      23.800  54.390  61.680  1.00  0.00           H
ATOM   3115  C   ALA B 216      25.820  55.430  60.090  1.00  0.00           C
ATOM   3116  O   ALA B 216      26.650  55.830  60.900  1.00  0.00           O
ATOM   3117  N   VAL B 217      26.140  54.710  59.000  1.00  0.00           N
ATOM   3118  HN  VAL B 217      25.400  54.400  58.410  1.00  0.00           H
ATOM   3119  CA  VAL B 217      27.460  54.190  58.800  1.00  0.00           C
ATOM   3120  HA  VAL B 217      27.700  53.600  59.670  1.00  0.00           H
ATOM   3121  CB  VAL B 217      27.510  53.210  57.660  1.00  0.00           C
ATOM   3122  HB  VAL B 217      28.550  52.810  57.610  1.00  0.00           H
ATOM   3123  CG1 VAL B 217      26.640  51.980  57.940  1.00  0.00           C
ATOM   3124 HG11 VAL B 217      26.630  51.380  57.000  1.00  0.00           H
ATOM   3125 HG12 VAL B 217      27.080  51.490  58.830  1.00  0.00           H
ATOM   3126 HG13 VAL B 217      25.620  52.300  58.260  1.00  0.00           H
ATOM   3127  CG2 VAL B 217      27.280  53.690  56.220  1.00  0.00           C
ATOM   3128 HG21 VAL B 217      28.020  54.480  55.990  1.00  0.00           H
ATOM   3129 HG22 VAL B 217      27.310  52.830  55.510  1.00  0.00           H
ATOM   3130 HG23 VAL B 217      26.250  54.100  56.170  1.00  0.00           H
ATOM   3131  C   VAL B 217      28.590  55.130  58.610  1.00  0.00           C
ATOM   3132  O   VAL B 217      29.730  54.940  59.040  1.00  0.00           O
ATOM   3133  N   ALA B 218      28.270  56.290  58.000  1.00  0.00           N
ATOM   3134  HN  ALA B 218      27.310  56.480  57.800  1.00  0.00           H
ATOM   3135  CA  ALA B 218      29.140  57.400  57.760  1.00  0.00           C
ATOM   3136  HA  ALA B 218      30.000  56.990  57.260  1.00  0.00           H
ATOM   3137  CB  ALA B 218      28.300  58.420  56.960  1.00  0.00           C
ATOM   3138  HB1 ALA B 218      27.790  58.010  56.060  1.00  0.00           H
ATOM   3139  HB2 ALA B 218      27.530  58.770  57.690  1.00  0.00           H
ATOM   3140  HB3 ALA B 218      28.970  59.230  56.620  1.00  0.00           H
ATOM   3141  C   ALA B 218      29.770  58.080  58.920  1.00  0.00           C
ATOM   3142  O   ALA B 218      29.040  58.300  59.890  1.00  0.00           O
ATOM   3143  N   GLN B 219      31.060  58.460  58.800  1.00  0.00           N
ATOM   3144  HN  GLN B 219      31.440  58.340  57.890  1.00  0.00           H
ATOM   3145  CA  GLN B 219      31.950  58.880  59.840  1.00  0.00           C
ATOM   3146  HA  GLN B 219      31.540  58.760  60.830  1.00  0.00           H
ATOM   3147  CB  GLN B 219      33.330  58.240  59.600  1.00  0.00           C
ATOM   3148  HB1 GLN B 219      34.070  58.700  60.290  1.00  0.00           H
ATOM   3149  HB2 GLN B 219      33.600  58.510  58.560  1.00  0.00           H
ATOM   3150  CG  GLN B 219      33.360  56.710  59.700  1.00  0.00           C
ATOM   3151  HG1 GLN B 219      32.780  56.310  58.850  1.00  0.00           H
ATOM   3152  HG2 GLN B 219      32.810  56.330  60.590  1.00  0.00           H
ATOM   3153  CD  GLN B 219      34.780  56.170  59.610  1.00  0.00           C
ATOM   3154  OE1 GLN B 219      35.110  55.340  58.770  1.00  0.00           O
ATOM   3155  NE2 GLN B 219      35.660  56.610  60.550  1.00  0.00           N
ATOM   3156 HE21 GLN B 219      35.300  56.970  61.420  1.00  0.00           H
ATOM   3157 HE22 GLN B 219      36.640  56.740  60.370  1.00  0.00           H
ATOM   3158  C   GLN B 219      31.980  60.370  59.770  1.00  0.00           C
ATOM   3159  O   GLN B 219      31.410  61.030  58.900  1.00  0.00           O
ATOM   3160  N   LYS B 220      32.690  61.000  60.720  1.00  0.00           N
ATOM   3161  HN  LYS B 220      33.010  60.480  61.510  1.00  0.00           H
ATOM   3162  CA  LYS B 220      32.760  62.430  60.810  1.00  0.00           C
ATOM   3163  HA  LYS B 220      31.760  62.810  60.650  1.00  0.00           H
ATOM   3164  CB  LYS B 220      33.280  62.930  62.170  1.00  0.00           C
ATOM   3165  HB1 LYS B 220      34.310  62.540  62.300  1.00  0.00           H
ATOM   3166  HB2 LYS B 220      32.670  62.440  62.960  1.00  0.00           H
ATOM   3167  CG  LYS B 220      33.170  64.430  62.410  1.00  0.00           C
ATOM   3168  HG1 LYS B 220      32.140  64.750  62.680  1.00  0.00           H
ATOM   3169  HG2 LYS B 220      33.160  64.950  61.430  1.00  0.00           H
ATOM   3170  CD  LYS B 220      34.170  65.010  63.410  1.00  0.00           C
ATOM   3171  HD1 LYS B 220      34.240  64.270  64.240  1.00  0.00           H
ATOM   3172  HD2 LYS B 220      35.170  65.050  62.940  1.00  0.00           H
ATOM   3173  CE  LYS B 220      33.760  66.400  63.890  1.00  0.00           C
ATOM   3174  HE1 LYS B 220      32.740  66.290  64.310  1.00  0.00           H
ATOM   3175  HE2 LYS B 220      33.690  66.980  62.940  1.00  0.00           H
ATOM   3176  NZ  LYS B 220      34.750  66.970  64.830  1.00  0.00           N
ATOM   3177  HZ1 LYS B 220      35.000  66.330  65.610  1.00  0.00           H
ATOM   3178  HZ2 LYS B 220      35.640  67.150  64.310  1.00  0.00           H
ATOM   3179  HZ3 LYS B 220      34.420  67.870  65.230  1.00  0.00           H
ATOM   3180  C   LYS B 220      33.550  63.070  59.720  1.00  0.00           C
ATOM   3181  O   LYS B 220      33.170  64.150  59.270  1.00  0.00           O
ATOM   3182  N   THR B 221      34.500  62.330  59.130  1.00  0.00           N
ATOM   3183  HN  THR B 221      34.750  61.490  59.600  1.00  0.00           H
ATOM   3184  CA  THR B 221      35.060  62.690  57.860  1.00  0.00           C
ATOM   3185  HA  THR B 221      35.440  63.700  57.930  1.00  0.00           H
ATOM   3186  CB  THR B 221      36.230  61.840  57.450  1.00  0.00           C
ATOM   3187  HB  THR B 221      36.380  61.920  56.360  1.00  0.00           H
ATOM   3188  OG1 THR B 221      36.010  60.470  57.750  1.00  0.00           O
ATOM   3189  HG1 THR B 221      35.420  60.110  57.080  1.00  0.00           H
ATOM   3190  CG2 THR B 221      37.460  62.370  58.210  1.00  0.00           C
ATOM   3191 HG21 THR B 221      37.250  62.320  59.300  1.00  0.00           H
ATOM   3192 HG22 THR B 221      38.330  61.700  58.000  1.00  0.00           H
ATOM   3193 HG23 THR B 221      37.660  63.420  57.920  1.00  0.00           H
ATOM   3194  C   THR B 221      34.120  62.840  56.720  1.00  0.00           C
ATOM   3195  O   THR B 221      34.270  63.770  55.940  1.00  0.00           O
ATOM   3196  N   VAL B 222      33.110  61.950  56.620  1.00  0.00           N
ATOM   3197  HN  VAL B 222      33.070  61.270  57.340  1.00  0.00           H
ATOM   3198  CA  VAL B 222      31.990  62.020  55.730  1.00  0.00           C
ATOM   3199  HA  VAL B 222      32.430  62.180  54.760  1.00  0.00           H
ATOM   3200  CB  VAL B 222      31.270  60.700  55.750  1.00  0.00           C
ATOM   3201  HB  VAL B 222      30.990  60.330  56.760  1.00  0.00           H
ATOM   3202  CG1 VAL B 222      29.990  60.780  54.910  1.00  0.00           C
ATOM   3203 HG11 VAL B 222      29.710  59.720  54.690  1.00  0.00           H
ATOM   3204 HG12 VAL B 222      29.230  61.440  55.360  1.00  0.00           H
ATOM   3205 HG13 VAL B 222      30.140  61.160  53.880  1.00  0.00           H
ATOM   3206  CG2 VAL B 222      32.150  59.620  55.100  1.00  0.00           C
ATOM   3207 HG21 VAL B 222      32.320  59.900  54.040  1.00  0.00           H
ATOM   3208 HG22 VAL B 222      33.190  59.520  55.490  1.00  0.00           H
ATOM   3209 HG23 VAL B 222      31.580  58.670  55.090  1.00  0.00           H
ATOM   3210  C   VAL B 222      31.080  63.190  55.930  1.00  0.00           C
ATOM   3211  O   VAL B 222      30.650  63.940  55.050  1.00  0.00           O
ATOM   3212  N   GLU B 223      30.810  63.500  57.200  1.00  0.00           N
ATOM   3213  HN  GLU B 223      31.350  62.980  57.870  1.00  0.00           H
ATOM   3214  CA  GLU B 223      30.200  64.760  57.520  1.00  0.00           C
ATOM   3215  HA  GLU B 223      29.230  64.880  57.070  1.00  0.00           H
ATOM   3216  CB  GLU B 223      29.840  64.800  59.020  1.00  0.00           C
ATOM   3217  HB1 GLU B 223      29.570  65.860  59.210  1.00  0.00           H
ATOM   3218  HB2 GLU B 223      30.740  64.510  59.600  1.00  0.00           H
ATOM   3219  CG  GLU B 223      28.770  63.750  59.310  1.00  0.00           C
ATOM   3220  HG1 GLU B 223      28.910  62.770  58.810  1.00  0.00           H
ATOM   3221  HG2 GLU B 223      27.790  64.220  59.080  1.00  0.00           H
ATOM   3222  CD  GLU B 223      28.760  63.520  60.820  1.00  0.00           C
ATOM   3223  OE1 GLU B 223      28.880  64.550  61.540  1.00  0.00           O
ATOM   3224  OE2 GLU B 223      28.580  62.390  61.330  1.00  0.00           O
ATOM   3225  C   GLU B 223      31.010  65.930  57.080  1.00  0.00           C
ATOM   3226  O   GLU B 223      30.410  66.960  56.750  1.00  0.00           O
ATOM   3227  N   GLY B 224      32.350  65.860  57.080  1.00  0.00           N
ATOM   3228  HN  GLY B 224      32.750  65.010  57.420  1.00  0.00           H
ATOM   3229  CA  GLY B 224      33.070  67.040  56.720  1.00  0.00           C
ATOM   3230  HA1 GLY B 224      32.680  67.950  57.160  1.00  0.00           H
ATOM   3231  HA2 GLY B 224      34.020  66.740  57.130  1.00  0.00           H
ATOM   3232  C   GLY B 224      33.290  67.090  55.250  1.00  0.00           C
ATOM   3233  O   GLY B 224      33.430  68.190  54.720  1.00  0.00           O
ATOM   3234  N   ALA B 225      33.260  65.940  54.550  1.00  0.00           N
ATOM   3235  HN  ALA B 225      33.170  65.090  55.060  1.00  0.00           H
ATOM   3236  CA  ALA B 225      33.400  65.910  53.120  1.00  0.00           C
ATOM   3237  HA  ALA B 225      34.200  66.510  52.720  1.00  0.00           H
ATOM   3238  CB  ALA B 225      33.860  64.480  52.780  1.00  0.00           C
ATOM   3239  HB1 ALA B 225      34.860  64.310  53.240  1.00  0.00           H
ATOM   3240  HB2 ALA B 225      33.180  63.770  53.300  1.00  0.00           H
ATOM   3241  HB3 ALA B 225      34.060  64.190  51.730  1.00  0.00           H
ATOM   3242  C   ALA B 225      32.170  66.150  52.330  1.00  0.00           C
ATOM   3243  O   ALA B 225      32.280  66.560  51.170  1.00  0.00           O
ATOM   3244  N   GLY B 226      30.980  65.860  52.890  1.00  0.00           N
ATOM   3245  HN  GLY B 226      31.040  65.320  53.730  1.00  0.00           H
ATOM   3246  CA  GLY B 226      29.670  66.210  52.450  1.00  0.00           C
ATOM   3247  HA1 GLY B 226      29.120  66.180  53.380  1.00  0.00           H
ATOM   3248  HA2 GLY B 226      29.720  67.160  51.940  1.00  0.00           H
ATOM   3249  C   GLY B 226      29.000  65.170  51.610  1.00  0.00           C
ATOM   3250  O   GLY B 226      28.100  65.540  50.850  1.00  0.00           O
ATOM   3251  N   SER B 227      29.370  63.890  51.770  1.00  0.00           N
ATOM   3252  HN  SER B 227      30.090  63.740  52.440  1.00  0.00           H
ATOM   3253  CA  SER B 227      28.940  62.860  50.880  1.00  0.00           C
ATOM   3254  HA  SER B 227      28.510  63.390  50.030  1.00  0.00           H
ATOM   3255  CB  SER B 227      30.150  62.100  50.320  1.00  0.00           C
ATOM   3256  HB1 SER B 227      30.640  62.920  49.750  1.00  0.00           H
ATOM   3257  HB2 SER B 227      29.830  61.270  49.650  1.00  0.00           H
ATOM   3258  OG  SER B 227      30.940  61.640  51.410  1.00  0.00           O
ATOM   3259  HG1 SER B 227      30.700  60.720  51.520  1.00  0.00           H
ATOM   3260  C   SER B 227      27.770  62.060  51.340  1.00  0.00           C
ATOM   3261  O   SER B 227      27.590  60.890  50.990  1.00  0.00           O
ATOM   3262  N   ILE B 228      26.890  62.740  52.090  1.00  0.00           N
ATOM   3263  HN  ILE B 228      27.070  63.700  52.270  1.00  0.00           H
ATOM   3264  CA  ILE B 228      25.640  62.290  52.630  1.00  0.00           C
ATOM   3265  HA  ILE B 228      25.960  61.380  53.100  1.00  0.00           H
ATOM   3266  CB  ILE B 228      25.180  63.310  53.630  1.00  0.00           C
ATOM   3267  HB  ILE B 228      24.890  64.230  53.070  1.00  0.00           H
ATOM   3268  CG2 ILE B 228      23.970  62.810  54.440  1.00  0.00           C
ATOM   3269 HG21 ILE B 228      23.680  63.560  55.210  1.00  0.00           H
ATOM   3270 HG22 ILE B 228      23.070  62.630  53.810  1.00  0.00           H
ATOM   3271 HG23 ILE B 228      24.140  61.810  54.900  1.00  0.00           H
ATOM   3272  CG1 ILE B 228      26.240  63.710  54.670  1.00  0.00           C
ATOM   3273 HG11 ILE B 228      27.160  64.120  54.210  1.00  0.00           H
ATOM   3274 HG12 ILE B 228      26.340  62.760  55.240  1.00  0.00           H
ATOM   3275  CD  ILE B 228      25.760  64.770  55.660  1.00  0.00           C
ATOM   3276  HD1 ILE B 228      26.600  65.200  56.250  1.00  0.00           H
ATOM   3277  HD2 ILE B 228      25.110  65.530  55.190  1.00  0.00           H
ATOM   3278  HD3 ILE B 228      25.180  64.360  56.520  1.00  0.00           H
ATOM   3279  C   ILE B 228      24.530  61.900  51.720  1.00  0.00           C
ATOM   3280  O   ILE B 228      24.260  62.420  50.640  1.00  0.00           O
ATOM   3281  N   ALA B 229      23.940  60.730  52.020  1.00  0.00           N
ATOM   3282  HN  ALA B 229      24.470  60.220  52.690  1.00  0.00           H
ATOM   3283  CA  ALA B 229      22.970  60.010  51.250  1.00  0.00           C
ATOM   3284  HA  ALA B 229      23.120  60.080  50.190  1.00  0.00           H
ATOM   3285  CB  ALA B 229      23.080  58.530  51.690  1.00  0.00           C
ATOM   3286  HB1 ALA B 229      24.050  58.110  51.350  1.00  0.00           H
ATOM   3287  HB2 ALA B 229      22.990  58.520  52.800  1.00  0.00           H
ATOM   3288  HB3 ALA B 229      22.330  57.850  51.220  1.00  0.00           H
ATOM   3289  C   ALA B 229      21.610  60.480  51.640  1.00  0.00           C
ATOM   3290  O   ALA B 229      21.230  60.700  52.790  1.00  0.00           O
ATOM   3291  N   ALA B 230      20.900  60.900  50.580  1.00  0.00           N
ATOM   3292  HN  ALA B 230      21.320  60.890  49.680  1.00  0.00           H
ATOM   3293  CA  ALA B 230      19.650  61.580  50.690  1.00  0.00           C
ATOM   3294  HA  ALA B 230      19.910  62.280  51.470  1.00  0.00           H
ATOM   3295  CB  ALA B 230      19.320  62.410  49.430  1.00  0.00           C
ATOM   3296  HB1 ALA B 230      20.230  62.990  49.150  1.00  0.00           H
ATOM   3297  HB2 ALA B 230      19.110  61.770  48.550  1.00  0.00           H
ATOM   3298  HB3 ALA B 230      18.430  63.040  49.630  1.00  0.00           H
ATOM   3299  C   ALA B 230      18.450  60.770  51.050  1.00  0.00           C
ATOM   3300  O   ALA B 230      18.260  59.630  50.620  1.00  0.00           O
ATOM   3301  N   ALA B 231      17.510  61.380  51.790  1.00  0.00           N
ATOM   3302  HN  ALA B 231      17.750  62.310  52.040  1.00  0.00           H
ATOM   3303  CA  ALA B 231      16.230  60.860  52.170  1.00  0.00           C
ATOM   3304  HA  ALA B 231      16.400  59.820  52.410  1.00  0.00           H
ATOM   3305  CB  ALA B 231      15.900  61.490  53.530  1.00  0.00           C
ATOM   3306  HB1 ALA B 231      16.210  62.560  53.560  1.00  0.00           H
ATOM   3307  HB2 ALA B 231      14.820  61.370  53.770  1.00  0.00           H
ATOM   3308  HB3 ALA B 231      16.550  60.870  54.180  1.00  0.00           H
ATOM   3309  C   ALA B 231      15.270  61.010  51.040  1.00  0.00           C
ATOM   3310  O   ALA B 231      15.320  62.030  50.350  1.00  0.00           O
ATOM   3311  N   THR B 232      14.390  60.030  50.770  1.00  0.00           N
ATOM   3312  HN  THR B 232      14.430  59.200  51.330  1.00  0.00           H
ATOM   3313  CA  THR B 232      13.370  60.180  49.780  1.00  0.00           C
ATOM   3314  HA  THR B 232      13.900  60.480  48.890  1.00  0.00           H
ATOM   3315  CB  THR B 232      12.720  58.910  49.320  1.00  0.00           C
ATOM   3316  HB  THR B 232      11.950  59.080  48.540  1.00  0.00           H
ATOM   3317  OG1 THR B 232      12.330  58.150  50.450  1.00  0.00           O
ATOM   3318  HG1 THR B 232      11.610  57.600  50.160  1.00  0.00           H
ATOM   3319  CG2 THR B 232      13.700  58.050  48.510  1.00  0.00           C
ATOM   3320 HG21 THR B 232      13.110  57.260  48.000  1.00  0.00           H
ATOM   3321 HG22 THR B 232      14.270  58.670  47.780  1.00  0.00           H
ATOM   3322 HG23 THR B 232      14.440  57.500  49.130  1.00  0.00           H
ATOM   3323  C   THR B 232      12.330  61.190  50.150  1.00  0.00           C
ATOM   3324  O   THR B 232      11.810  61.110  51.260  1.00  0.00           O
ATOM   3325  N   GLY B 233      11.860  62.060  49.240  1.00  0.00           N
ATOM   3326  HN  GLY B 233      12.200  61.970  48.310  1.00  0.00           H
ATOM   3327  CA  GLY B 233      10.760  62.950  49.430  1.00  0.00           C
ATOM   3328  HA1 GLY B 233      10.170  62.970  48.520  1.00  0.00           H
ATOM   3329  HA2 GLY B 233      10.200  62.650  50.300  1.00  0.00           H
ATOM   3330  C   GLY B 233      11.290  64.300  49.770  1.00  0.00           C
ATOM   3331  O   GLY B 233      10.590  65.230  50.170  1.00  0.00           O
ATOM   3332  N   PHE B 234      12.610  64.540  49.590  1.00  0.00           N
ATOM   3333  HN  PHE B 234      13.160  63.760  49.320  1.00  0.00           H
ATOM   3334  CA  PHE B 234      13.260  65.810  49.570  1.00  0.00           C
ATOM   3335  HA  PHE B 234      12.650  66.580  50.040  1.00  0.00           H
ATOM   3336  CB  PHE B 234      14.560  65.660  50.370  1.00  0.00           C
ATOM   3337  HB1 PHE B 234      15.200  66.510  50.030  1.00  0.00           H
ATOM   3338  HB2 PHE B 234      15.020  64.670  50.180  1.00  0.00           H
ATOM   3339  CG  PHE B 234      14.350  65.810  51.840  1.00  0.00           C
ATOM   3340  CD1 PHE B 234      14.170  64.660  52.550  1.00  0.00           C
ATOM   3341  HD1 PHE B 234      14.240  63.690  52.080  1.00  0.00           H
ATOM   3342  CE1 PHE B 234      13.960  64.780  53.910  1.00  0.00           C
ATOM   3343  HE1 PHE B 234      13.800  63.940  54.570  1.00  0.00           H
ATOM   3344  CZ  PHE B 234      14.010  65.990  54.540  1.00  0.00           C
ATOM   3345  HZ  PHE B 234      13.650  65.990  55.560  1.00  0.00           H
ATOM   3346  CD2 PHE B 234      14.360  67.060  52.420  1.00  0.00           C
ATOM   3347  HD2 PHE B 234      14.570  67.950  51.850  1.00  0.00           H
ATOM   3348  CE2 PHE B 234      14.150  67.130  53.780  1.00  0.00           C
ATOM   3349  HE2 PHE B 234      14.000  68.070  54.290  1.00  0.00           H
ATOM   3350  C   PHE B 234      13.500  66.330  48.200  1.00  0.00           C
ATOM   3351  O   PHE B 234      13.300  65.660  47.190  1.00  0.00           O
ATOM   3352  N   VAL B 235      14.030  67.570  48.110  1.00  0.00           N
ATOM   3353  HN  VAL B 235      14.430  68.020  48.900  1.00  0.00           H
ATOM   3354  CA  VAL B 235      14.040  68.360  46.920  1.00  0.00           C
ATOM   3355  HA  VAL B 235      13.170  68.070  46.350  1.00  0.00           H
ATOM   3356  CB  VAL B 235      13.990  69.850  47.120  1.00  0.00           C
ATOM   3357  HB  VAL B 235      13.940  70.390  46.150  1.00  0.00           H
ATOM   3358  CG1 VAL B 235      12.720  70.170  47.920  1.00  0.00           C
ATOM   3359 HG11 VAL B 235      11.890  69.610  47.430  1.00  0.00           H
ATOM   3360 HG12 VAL B 235      12.720  69.690  48.920  1.00  0.00           H
ATOM   3361 HG13 VAL B 235      12.520  71.260  47.970  1.00  0.00           H
ATOM   3362  CG2 VAL B 235      15.270  70.360  47.790  1.00  0.00           C
ATOM   3363 HG21 VAL B 235      15.180  71.450  47.930  1.00  0.00           H
ATOM   3364 HG22 VAL B 235      15.500  69.870  48.760  1.00  0.00           H
ATOM   3365 HG23 VAL B 235      16.130  70.290  47.090  1.00  0.00           H
ATOM   3366  C   VAL B 235      15.060  67.870  45.970  1.00  0.00           C
ATOM   3367  O   VAL B 235      16.120  67.330  46.310  1.00  0.00           O
ATOM   3368  N   LYS B 236      14.980  68.270  44.690  1.00  0.00           N
ATOM   3369  HN  LYS B 236      14.250  68.910  44.490  1.00  0.00           H
ATOM   3370  CA  LYS B 236      16.020  68.020  43.740  1.00  0.00           C
ATOM   3371  HA  LYS B 236      16.300  66.990  43.910  1.00  0.00           H
ATOM   3372  CB  LYS B 236      15.410  68.220  42.340  1.00  0.00           C
ATOM   3373  HB1 LYS B 236      16.170  68.010  41.550  1.00  0.00           H
ATOM   3374  HB2 LYS B 236      15.050  69.220  42.030  1.00  0.00           H
ATOM   3375  CG  LYS B 236      14.210  67.300  42.120  1.00  0.00           C
ATOM   3376  HG1 LYS B 236      13.370  67.490  42.820  1.00  0.00           H
ATOM   3377  HG2 LYS B 236      14.520  66.240  42.300  1.00  0.00           H
ATOM   3378  CD  LYS B 236      13.650  67.250  40.700  1.00  0.00           C
ATOM   3379  HD1 LYS B 236      13.440  68.270  40.310  1.00  0.00           H
ATOM   3380  HD2 LYS B 236      14.480  66.830  40.090  1.00  0.00           H
ATOM   3381  CE  LYS B 236      12.380  66.420  40.590  1.00  0.00           C
ATOM   3382  HE1 LYS B 236      11.540  66.840  41.190  1.00  0.00           H
ATOM   3383  HE2 LYS B 236      12.400  65.350  40.900  1.00  0.00           H
ATOM   3384  NZ  LYS B 236      11.880  66.500  39.200  1.00  0.00           N
ATOM   3385  HZ1 LYS B 236      12.570  66.230  38.480  1.00  0.00           H
ATOM   3386  HZ2 LYS B 236      10.960  66.030  39.090  1.00  0.00           H
ATOM   3387  HZ3 LYS B 236      11.490  67.460  39.080  1.00  0.00           H
ATOM   3388  C   LYS B 236      17.210  68.910  43.820  1.00  0.00           C
ATOM   3389  O   LYS B 236      17.120  70.020  44.330  1.00  0.00           O
ATOM   3390  N   LYS B 237      18.380  68.360  43.420  1.00  0.00           N
ATOM   3391  HN  LYS B 237      18.390  67.450  43.010  1.00  0.00           H
ATOM   3392  CA  LYS B 237      19.650  69.000  43.400  1.00  0.00           C
ATOM   3393  HA  LYS B 237      19.890  69.540  44.310  1.00  0.00           H
ATOM   3394  CB  LYS B 237      20.750  67.920  43.320  1.00  0.00           C
ATOM   3395  HB1 LYS B 237      21.680  68.510  43.140  1.00  0.00           H
ATOM   3396  HB2 LYS B 237      20.450  67.310  42.440  1.00  0.00           H
ATOM   3397  CG  LYS B 237      20.830  66.910  44.460  1.00  0.00           C
ATOM   3398  HG1 LYS B 237      21.390  66.100  43.960  1.00  0.00           H
ATOM   3399  HG2 LYS B 237      19.860  66.390  44.640  1.00  0.00           H
ATOM   3400  CD  LYS B 237      21.410  67.410  45.790  1.00  0.00           C
ATOM   3401  HD1 LYS B 237      22.400  67.830  45.530  1.00  0.00           H
ATOM   3402  HD2 LYS B 237      20.820  68.190  46.320  1.00  0.00           H
ATOM   3403  CE  LYS B 237      21.610  66.230  46.740  1.00  0.00           C
ATOM   3404  HE1 LYS B 237      20.660  65.820  47.160  1.00  0.00           H
ATOM   3405  HE2 LYS B 237      22.130  66.500  47.690  1.00  0.00           H
ATOM   3406  NZ  LYS B 237      22.470  65.200  46.120  1.00  0.00           N
ATOM   3407  HZ1 LYS B 237      23.020  64.570  46.730  1.00  0.00           H
ATOM   3408  HZ2 LYS B 237      21.950  64.660  45.400  1.00  0.00           H
ATOM   3409  HZ3 LYS B 237      23.160  65.710  45.530  1.00  0.00           H
ATOM   3410  C   LYS B 237      19.740  69.890  42.210  1.00  0.00           C
ATOM   3411  O   LYS B 237      19.000  69.710  41.250  1.00  0.00           O
ATOM   3412  N   ASP B 238      20.570  70.950  42.210  1.00  0.00           N
ATOM   3413  HN  ASP B 238      21.150  71.170  42.990  1.00  0.00           H
ATOM   3414  CA  ASP B 238      20.720  71.900  41.150  1.00  0.00           C
ATOM   3415  HA  ASP B 238      19.860  72.560  41.150  1.00  0.00           H
ATOM   3416  CB  ASP B 238      21.940  72.790  41.470  1.00  0.00           C
ATOM   3417  HB1 ASP B 238      22.090  73.480  40.620  1.00  0.00           H
ATOM   3418  HB2 ASP B 238      22.850  72.180  41.620  1.00  0.00           H
ATOM   3419  CG  ASP B 238      21.770  73.630  42.730  1.00  0.00           C
ATOM   3420  OD1 ASP B 238      22.690  74.470  42.890  1.00  0.00           O
ATOM   3421  OD2 ASP B 238      20.830  73.560  43.560  1.00  0.00           O
ATOM   3422  C   ASP B 238      20.970  71.350  39.790  1.00  0.00           C
ATOM   3423  O   ASP B 238      21.520  70.270  39.580  1.00  0.00           O
ATOM   3424  N   GLN B 239      20.700  72.130  38.730  1.00  0.00           N
ATOM   3425  HN  GLN B 239      20.330  73.030  38.960  1.00  0.00           H
ATOM   3426  CA  GLN B 239      20.860  71.810  37.350  1.00  0.00           C
ATOM   3427  HA  GLN B 239      20.460  70.820  37.190  1.00  0.00           H
ATOM   3428  CB  GLN B 239      20.010  72.760  36.480  1.00  0.00           C
ATOM   3429  HB1 GLN B 239      20.350  73.790  36.690  1.00  0.00           H
ATOM   3430  HB2 GLN B 239      18.950  72.720  36.800  1.00  0.00           H
ATOM   3431  CG  GLN B 239      19.910  72.520  34.970  1.00  0.00           C
ATOM   3432  HG1 GLN B 239      20.840  72.160  34.480  1.00  0.00           H
ATOM   3433  HG2 GLN B 239      19.610  73.510  34.560  1.00  0.00           H
ATOM   3434  CD  GLN B 239      18.920  71.400  34.670  1.00  0.00           C
ATOM   3435  OE1 GLN B 239      18.770  70.390  35.360  1.00  0.00           O
ATOM   3436  NE2 GLN B 239      18.100  71.580  33.600  1.00  0.00           N
ATOM   3437 HE21 GLN B 239      18.330  72.240  32.890  1.00  0.00           H
ATOM   3438 HE22 GLN B 239      17.210  71.120  33.640  1.00  0.00           H
ATOM   3439  C   GLN B 239      22.290  71.840  36.910  1.00  0.00           C
ATOM   3440  O   GLN B 239      22.800  72.750  36.260  1.00  0.00           O
ATOM   3441  N   LEU B 240      23.020  70.790  37.330  1.00  0.00           N
ATOM   3442  HN  LEU B 240      22.530  70.150  37.920  1.00  0.00           H
ATOM   3443  CA  LEU B 240      24.390  70.560  36.990  1.00  0.00           C
ATOM   3444  HA  LEU B 240      24.860  71.230  36.280  1.00  0.00           H
ATOM   3445  CB  LEU B 240      25.210  70.720  38.280  1.00  0.00           C
ATOM   3446  HB1 LEU B 240      26.250  70.320  38.220  1.00  0.00           H
ATOM   3447  HB2 LEU B 240      24.660  69.970  38.900  1.00  0.00           H
ATOM   3448  CG  LEU B 240      25.220  72.070  39.010  1.00  0.00           C
ATOM   3449  HG  LEU B 240      24.150  72.360  39.140  1.00  0.00           H
ATOM   3450  CD1 LEU B 240      25.840  71.900  40.410  1.00  0.00           C
ATOM   3451 HD11 LEU B 240      25.470  72.790  40.960  1.00  0.00           H
ATOM   3452 HD12 LEU B 240      25.510  70.950  40.870  1.00  0.00           H
ATOM   3453 HD13 LEU B 240      26.930  71.870  40.210  1.00  0.00           H
ATOM   3454  CD2 LEU B 240      26.030  73.070  38.170  1.00  0.00           C
ATOM   3455 HD21 LEU B 240      25.740  72.960  37.100  1.00  0.00           H
ATOM   3456 HD22 LEU B 240      25.850  74.130  38.410  1.00  0.00           H
ATOM   3457 HD23 LEU B 240      27.120  72.860  38.130  1.00  0.00           H
ATOM   3458  C   LEU B 240      24.480  69.190  36.400  1.00  0.00           C
ATOM   3459  O   LEU B 240      23.730  68.280  36.760  1.00  0.00           O
ATOM   3460  N   GLY B 241      25.370  68.960  35.420  1.00  0.00           N
ATOM   3461  HN  GLY B 241      25.800  69.790  35.100  1.00  0.00           H
ATOM   3462  CA  GLY B 241      25.650  67.670  34.860  1.00  0.00           C
ATOM   3463  HA1 GLY B 241      24.670  67.230  34.730  1.00  0.00           H
ATOM   3464  HA2 GLY B 241      26.190  67.840  33.940  1.00  0.00           H
ATOM   3465  C   GLY B 241      26.450  66.730  35.700  1.00  0.00           C
ATOM   3466  O   GLY B 241      27.460  66.280  35.170  1.00  0.00           O
ATOM   3467  N   LYS B 242      26.100  66.510  36.980  1.00  0.00           N
ATOM   3468  HN  LYS B 242      25.270  66.960  37.310  1.00  0.00           H
ATOM   3469  CA  LYS B 242      26.910  65.770  37.900  1.00  0.00           C
ATOM   3470  HA  LYS B 242      27.650  65.200  37.370  1.00  0.00           H
ATOM   3471  CB  LYS B 242      27.660  66.710  38.860  1.00  0.00           C
ATOM   3472  HB1 LYS B 242      26.920  67.370  39.370  1.00  0.00           H
ATOM   3473  HB2 LYS B 242      28.310  67.460  38.360  1.00  0.00           H
ATOM   3474  CG  LYS B 242      28.630  66.040  39.830  1.00  0.00           C
ATOM   3475  HG1 LYS B 242      29.570  65.840  39.260  1.00  0.00           H
ATOM   3476  HG2 LYS B 242      28.300  65.020  40.140  1.00  0.00           H
ATOM   3477  CD  LYS B 242      28.840  66.890  41.070  1.00  0.00           C
ATOM   3478  HD1 LYS B 242      29.510  67.710  40.730  1.00  0.00           H
ATOM   3479  HD2 LYS B 242      27.870  67.340  41.380  1.00  0.00           H
ATOM   3480  CE  LYS B 242      29.490  66.210  42.280  1.00  0.00           C
ATOM   3481  HE1 LYS B 242      29.550  66.940  43.120  1.00  0.00           H
ATOM   3482  HE2 LYS B 242      30.510  65.790  42.130  1.00  0.00           H
ATOM   3483  NZ  LYS B 242      28.520  65.200  42.770  1.00  0.00           N
ATOM   3484  HZ1 LYS B 242      27.950  64.770  42.010  1.00  0.00           H
ATOM   3485  HZ2 LYS B 242      28.940  64.380  43.250  1.00  0.00           H
ATOM   3486  HZ3 LYS B 242      27.770  65.590  43.370  1.00  0.00           H
ATOM   3487  C   LYS B 242      26.030  64.770  38.570  1.00  0.00           C
ATOM   3488  O   LYS B 242      24.920  65.060  39.010  1.00  0.00           O
ATOM   3489  N   ASN B 243      26.590  63.560  38.720  1.00  0.00           N
ATOM   3490  HN  ASN B 243      27.520  63.420  38.380  1.00  0.00           H
ATOM   3491  CA  ASN B 243      26.090  62.460  39.480  1.00  0.00           C
ATOM   3492  HA  ASN B 243      25.040  62.510  39.220  1.00  0.00           H
ATOM   3493  CB  ASN B 243      26.770  61.130  39.110  1.00  0.00           C
ATOM   3494  HB1 ASN B 243      26.310  60.300  39.690  1.00  0.00           H
ATOM   3495  HB2 ASN B 243      27.850  61.160  39.350  1.00  0.00           H
ATOM   3496  CG  ASN B 243      26.570  60.780  37.640  1.00  0.00           C
ATOM   3497  OD1 ASN B 243      25.660  61.200  36.930  1.00  0.00           O
ATOM   3498  ND2 ASN B 243      27.540  59.960  37.150  1.00  0.00           N
ATOM   3499 HD21 ASN B 243      28.410  59.830  37.620  1.00  0.00           H
ATOM   3500 HD22 ASN B 243      27.410  59.600  36.230  1.00  0.00           H
ATOM   3501  C   ASN B 243      26.190  62.710  40.950  1.00  0.00           C
ATOM   3502  O   ASN B 243      27.150  63.260  41.500  1.00  0.00           O
ATOM   3503  N   GLU B 244      25.230  62.160  41.710  1.00  0.00           N
ATOM   3504  HN  GLU B 244      24.630  61.490  41.290  1.00  0.00           H
ATOM   3505  CA  GLU B 244      25.050  62.310  43.120  1.00  0.00           C
ATOM   3506  HA  GLU B 244      25.370  63.270  43.500  1.00  0.00           H
ATOM   3507  CB  GLU B 244      23.590  62.060  43.530  1.00  0.00           C
ATOM   3508  HB1 GLU B 244      23.470  62.130  44.630  1.00  0.00           H
ATOM   3509  HB2 GLU B 244      23.340  60.990  43.370  1.00  0.00           H
ATOM   3510  CG  GLU B 244      22.600  62.920  42.750  1.00  0.00           C
ATOM   3511  HG1 GLU B 244      22.480  62.620  41.690  1.00  0.00           H
ATOM   3512  HG2 GLU B 244      22.740  64.020  42.760  1.00  0.00           H
ATOM   3513  CD  GLU B 244      21.250  62.880  43.460  1.00  0.00           C
ATOM   3514  OE1 GLU B 244      20.270  62.380  42.850  1.00  0.00           O
ATOM   3515  OE2 GLU B 244      21.110  63.470  44.570  1.00  0.00           O
ATOM   3516  C   GLU B 244      25.920  61.390  43.900  1.00  0.00           C
ATOM   3517  O   GLU B 244      26.430  60.370  43.430  1.00  0.00           O
ATOM   3518  N   GLU B 245      26.160  61.700  45.190  1.00  0.00           N
ATOM   3519  HN  GLU B 245      25.820  62.570  45.540  1.00  0.00           H
ATOM   3520  CA  GLU B 245      26.930  60.940  46.120  1.00  0.00           C
ATOM   3521  HA  GLU B 245      27.920  60.840  45.690  1.00  0.00           H
ATOM   3522  CB  GLU B 245      27.120  61.650  47.470  1.00  0.00           C
ATOM   3523  HB1 GLU B 245      27.800  62.480  47.160  1.00  0.00           H
ATOM   3524  HB2 GLU B 245      27.650  60.990  48.190  1.00  0.00           H
ATOM   3525  CG  GLU B 245      25.960  62.330  48.200  1.00  0.00           C
ATOM   3526  HG1 GLU B 245      26.290  62.670  49.200  1.00  0.00           H
ATOM   3527  HG2 GLU B 245      25.210  61.550  48.450  1.00  0.00           H
ATOM   3528  CD  GLU B 245      25.140  63.380  47.460  1.00  0.00           C
ATOM   3529  OE1 GLU B 245      25.780  64.240  46.810  1.00  0.00           O
ATOM   3530  OE2 GLU B 245      23.880  63.450  47.460  1.00  0.00           O
ATOM   3531  C   GLU B 245      26.440  59.570  46.430  1.00  0.00           C
ATOM   3532  O   GLU B 245      27.330  58.710  46.460  1.00  0.00           O
ATOM   3533  N   GLY B 246      25.130  59.390  46.630  1.00  0.00           N
ATOM   3534  HN  GLY B 246      24.600  60.230  46.750  1.00  0.00           H
ATOM   3535  CA  GLY B 246      24.570  58.120  46.970  1.00  0.00           C
ATOM   3536  HA1 GLY B 246      23.590  58.310  47.370  1.00  0.00           H
ATOM   3537  HA2 GLY B 246      24.520  57.520  46.070  1.00  0.00           H
ATOM   3538  C   GLY B 246      25.160  57.060  47.830  1.00  0.00           C
ATOM   3539  O   GLY B 246      25.670  57.390  48.900  1.00  0.00           O
ATOM   3540  N   ALA B 247      24.960  55.750  47.580  1.00  0.00           N
ATOM   3541  HN  ALA B 247      24.480  55.480  46.750  1.00  0.00           H
ATOM   3542  CA  ALA B 247      25.490  54.680  48.370  1.00  0.00           C
ATOM   3543  HA  ALA B 247      26.190  55.090  49.080  1.00  0.00           H
ATOM   3544  CB  ALA B 247      24.290  54.030  49.080  1.00  0.00           C
ATOM   3545  HB1 ALA B 247      23.870  54.860  49.690  1.00  0.00           H
ATOM   3546  HB2 ALA B 247      23.630  53.610  48.290  1.00  0.00           H
ATOM   3547  HB3 ALA B 247      24.590  53.310  49.870  1.00  0.00           H
ATOM   3548  C   ALA B 247      26.270  53.670  47.590  1.00  0.00           C
ATOM   3549  O   ALA B 247      25.890  53.560  46.420  1.00  0.00           O
ATOM   3550  N   PRO B 248      27.250  52.900  47.950  1.00  0.00           N
ATOM   3551  CD  PRO B 248      28.000  53.240  49.150  1.00  0.00           C
ATOM   3552  HD1 PRO B 248      28.560  54.190  49.040  1.00  0.00           H
ATOM   3553  HD2 PRO B 248      27.220  53.200  49.950  1.00  0.00           H
ATOM   3554  CA  PRO B 248      27.680  51.690  47.320  1.00  0.00           C
ATOM   3555  HA  PRO B 248      28.320  52.060  46.540  1.00  0.00           H
ATOM   3556  CB  PRO B 248      28.490  51.010  48.430  1.00  0.00           C
ATOM   3557  HB1 PRO B 248      29.380  50.490  48.010  1.00  0.00           H
ATOM   3558  HB2 PRO B 248      27.900  50.360  49.100  1.00  0.00           H
ATOM   3559  CG  PRO B 248      29.040  52.120  49.350  1.00  0.00           C
ATOM   3560  HG1 PRO B 248      30.000  52.490  48.950  1.00  0.00           H
ATOM   3561  HG2 PRO B 248      29.240  51.790  50.390  1.00  0.00           H
ATOM   3562  C   PRO B 248      26.680  50.790  46.680  1.00  0.00           C
ATOM   3563  O   PRO B 248      25.570  50.570  47.170  1.00  0.00           O
ATOM   3564  N   GLN B 249      27.080  50.070  45.620  1.00  0.00           N
ATOM   3565  HN  GLN B 249      28.010  50.140  45.260  1.00  0.00           H
ATOM   3566  CA  GLN B 249      26.190  49.240  44.880  1.00  0.00           C
ATOM   3567  HA  GLN B 249      25.260  49.080  45.400  1.00  0.00           H
ATOM   3568  CB  GLN B 249      25.720  49.800  43.520  1.00  0.00           C
ATOM   3569  HB1 GLN B 249      25.130  49.060  42.930  1.00  0.00           H
ATOM   3570  HB2 GLN B 249      26.490  50.020  42.750  1.00  0.00           H
ATOM   3571  CG  GLN B 249      24.850  51.000  43.910  1.00  0.00           C
ATOM   3572  HG1 GLN B 249      25.420  51.680  44.580  1.00  0.00           H
ATOM   3573  HG2 GLN B 249      23.940  50.650  44.430  1.00  0.00           H
ATOM   3574  CD  GLN B 249      24.330  51.700  42.660  1.00  0.00           C
ATOM   3575  OE1 GLN B 249      23.160  51.580  42.300  1.00  0.00           O
ATOM   3576  NE2 GLN B 249      25.240  52.510  42.070  1.00  0.00           N
ATOM   3577 HE21 GLN B 249      26.030  52.820  42.610  1.00  0.00           H
ATOM   3578 HE22 GLN B 249      24.980  52.880  41.180  1.00  0.00           H
ATOM   3579  C   GLN B 249      26.950  48.000  44.550  1.00  0.00           C
ATOM   3580  O   GLN B 249      28.170  47.960  44.730  1.00  0.00           O
ATOM   3581  N   GLU B 250      26.310  46.920  44.080  1.00  0.00           N
ATOM   3582  HN  GLU B 250      25.340  47.060  43.920  1.00  0.00           H
ATOM   3583  CA  GLU B 250      26.870  45.710  43.570  1.00  0.00           C
ATOM   3584  HA  GLU B 250      27.160  45.210  44.480  1.00  0.00           H
ATOM   3585  CB  GLU B 250      25.750  44.830  42.990  1.00  0.00           C
ATOM   3586  HB1 GLU B 250      25.060  45.610  42.570  1.00  0.00           H
ATOM   3587  HB2 GLU B 250      25.350  44.230  43.830  1.00  0.00           H
ATOM   3588  CG  GLU B 250      25.950  43.950  41.750  1.00  0.00           C
ATOM   3589  HG1 GLU B 250      26.370  44.570  40.930  1.00  0.00           H
ATOM   3590  HG2 GLU B 250      24.920  43.690  41.450  1.00  0.00           H
ATOM   3591  CD  GLU B 250      26.750  42.670  41.950  1.00  0.00           C
ATOM   3592  OE1 GLU B 250      26.620  41.960  42.990  1.00  0.00           O
ATOM   3593  OE2 GLU B 250      27.440  42.360  40.940  1.00  0.00           O
ATOM   3594  C   GLU B 250      28.110  45.810  42.750  1.00  0.00           C
ATOM   3595  O   GLU B 250      28.130  46.230  41.590  1.00  0.00           O
ATOM   3596  N   GLY B 251      29.270  45.730  43.410  1.00  0.00           N
ATOM   3597  HN  GLY B 251      29.200  45.570  44.400  1.00  0.00           H
ATOM   3598  CA  GLY B 251      30.590  45.910  42.890  1.00  0.00           C
ATOM   3599  HA1 GLY B 251      31.310  45.510  43.590  1.00  0.00           H
ATOM   3600  HA2 GLY B 251      30.660  45.420  41.930  1.00  0.00           H
ATOM   3601  C   GLY B 251      31.030  47.300  42.560  1.00  0.00           C
ATOM   3602  O   GLY B 251      32.010  47.500  41.850  1.00  0.00           O
ATOM   3603  N   ILE B 252      30.420  48.320  43.190  1.00  0.00           N
ATOM   3604  HN  ILE B 252      29.700  48.130  43.850  1.00  0.00           H
ATOM   3605  CA  ILE B 252      30.660  49.720  43.030  1.00  0.00           C
ATOM   3606  HA  ILE B 252      31.590  49.760  42.490  1.00  0.00           H
ATOM   3607  CB  ILE B 252      29.510  50.430  42.370  1.00  0.00           C
ATOM   3608  HB  ILE B 252      28.560  50.530  42.930  1.00  0.00           H
ATOM   3609  CG2 ILE B 252      29.780  51.940  42.220  1.00  0.00           C
ATOM   3610 HG21 ILE B 252      28.980  52.450  41.640  1.00  0.00           H
ATOM   3611 HG22 ILE B 252      29.580  52.400  43.210  1.00  0.00           H
ATOM   3612 HG23 ILE B 252      30.780  52.200  41.820  1.00  0.00           H
ATOM   3613  CG1 ILE B 252      29.100  49.730  41.060  1.00  0.00           C
ATOM   3614 HG11 ILE B 252      28.650  48.740  41.270  1.00  0.00           H
ATOM   3615 HG12 ILE B 252      30.050  49.480  40.550  1.00  0.00           H
ATOM   3616  CD  ILE B 252      28.220  50.370  39.980  1.00  0.00           C
ATOM   3617  HD1 ILE B 252      28.690  51.340  39.730  1.00  0.00           H
ATOM   3618  HD2 ILE B 252      28.220  49.710  39.090  1.00  0.00           H
ATOM   3619  HD3 ILE B 252      27.210  50.550  40.420  1.00  0.00           H
ATOM   3620  C   ILE B 252      31.010  50.310  44.360  1.00  0.00           C
ATOM   3621  O   ILE B 252      30.160  50.290  45.240  1.00  0.00           O
ATOM   3622  N   LEU B 253      32.170  50.980  44.440  1.00  0.00           N
ATOM   3623  HN  LEU B 253      32.750  51.260  43.670  1.00  0.00           H
ATOM   3624  CA  LEU B 253      32.680  51.540  45.650  1.00  0.00           C
ATOM   3625  HA  LEU B 253      31.970  51.520  46.460  1.00  0.00           H
ATOM   3626  CB  LEU B 253      33.940  50.790  46.090  1.00  0.00           C
ATOM   3627  HB1 LEU B 253      34.530  51.270  46.890  1.00  0.00           H
ATOM   3628  HB2 LEU B 253      34.570  50.840  45.170  1.00  0.00           H
ATOM   3629  CG  LEU B 253      33.730  49.310  46.470  1.00  0.00           C
ATOM   3630  HG  LEU B 253      33.200  48.710  45.690  1.00  0.00           H
ATOM   3631  CD1 LEU B 253      35.140  48.770  46.730  1.00  0.00           C
ATOM   3632 HD11 LEU B 253      35.710  49.290  47.520  1.00  0.00           H
ATOM   3633 HD12 LEU B 253      34.890  47.720  47.010  1.00  0.00           H
ATOM   3634 HD13 LEU B 253      35.850  48.760  45.880  1.00  0.00           H
ATOM   3635  CD2 LEU B 253      32.720  49.170  47.620  1.00  0.00           C
ATOM   3636 HD21 LEU B 253      32.330  48.130  47.700  1.00  0.00           H
ATOM   3637 HD22 LEU B 253      33.340  49.490  48.490  1.00  0.00           H
ATOM   3638 HD23 LEU B 253      31.830  49.810  47.450  1.00  0.00           H
ATOM   3639  C   LEU B 253      33.030  52.980  45.430  1.00  0.00           C
ATOM   3640  O   LEU B 253      33.260  53.380  44.300  1.00  0.00           O
ATOM   3641  N   GLU B 254      33.030  53.810  46.490  1.00  0.00           N
ATOM   3642  HN  GLU B 254      32.830  53.450  47.400  1.00  0.00           H
ATOM   3643  CA  GLU B 254      33.420  55.180  46.410  1.00  0.00           C
ATOM   3644  HA  GLU B 254      32.730  55.610  45.700  1.00  0.00           H
ATOM   3645  CB  GLU B 254      33.240  55.870  47.780  1.00  0.00           C
ATOM   3646  HB1 GLU B 254      33.440  56.950  47.630  1.00  0.00           H
ATOM   3647  HB2 GLU B 254      33.970  55.350  48.430  1.00  0.00           H
ATOM   3648  CG  GLU B 254      31.840  55.830  48.400  1.00  0.00           C
ATOM   3649  HG1 GLU B 254      31.620  54.750  48.550  1.00  0.00           H
ATOM   3650  HG2 GLU B 254      31.130  56.250  47.660  1.00  0.00           H
ATOM   3651  CD  GLU B 254      31.740  56.620  49.700  1.00  0.00           C
ATOM   3652  OE1 GLU B 254      31.940  57.860  49.650  1.00  0.00           O
ATOM   3653  OE2 GLU B 254      31.250  56.100  50.740  1.00  0.00           O
ATOM   3654  C   GLU B 254      34.790  55.400  45.890  1.00  0.00           C
ATOM   3655  O   GLU B 254      35.660  54.540  46.060  1.00  0.00           O
ATOM   3656  N   ASP B 255      35.110  56.490  45.170  1.00  0.00           N
ATOM   3657  HN  ASP B 255      34.360  57.030  44.800  1.00  0.00           H
ATOM   3658  CA  ASP B 255      36.340  56.720  44.480  1.00  0.00           C
ATOM   3659  HA  ASP B 255      36.580  55.760  44.040  1.00  0.00           H
ATOM   3660  CB  ASP B 255      36.140  57.810  43.410  1.00  0.00           C
ATOM   3661  HB1 ASP B 255      36.220  58.800  43.920  1.00  0.00           H
ATOM   3662  HB2 ASP B 255      35.070  57.680  43.130  1.00  0.00           H
ATOM   3663  CG  ASP B 255      37.080  57.870  42.210  1.00  0.00           C
ATOM   3664  OD1 ASP B 255      38.090  57.140  42.340  1.00  0.00           O
ATOM   3665  OD2 ASP B 255      36.880  58.630  41.220  1.00  0.00           O
ATOM   3666  C   ASP B 255      37.430  57.200  45.370  1.00  0.00           C
ATOM   3667  O   ASP B 255      37.200  57.610  46.510  1.00  0.00           O
ATOM   3668  N   MET B 256      38.700  56.990  45.000  1.00  0.00           N
ATOM   3669  HN  MET B 256      38.680  56.610  44.080  1.00  0.00           H
ATOM   3670  CA  MET B 256      39.840  57.480  45.710  1.00  0.00           C
ATOM   3671  HA  MET B 256      39.710  57.040  46.690  1.00  0.00           H
ATOM   3672  CB  MET B 256      41.030  56.860  44.950  1.00  0.00           C
ATOM   3673  HB1 MET B 256      41.980  57.300  45.340  1.00  0.00           H
ATOM   3674  HB2 MET B 256      41.000  57.090  43.870  1.00  0.00           H
ATOM   3675  CG  MET B 256      41.210  55.340  45.090  1.00  0.00           C
ATOM   3676  HG1 MET B 256      42.180  55.010  44.680  1.00  0.00           H
ATOM   3677  HG2 MET B 256      40.330  54.880  44.590  1.00  0.00           H
ATOM   3678  SD  MET B 256      41.270  54.840  46.840  1.00  0.00           S
ATOM   3679  CE  MET B 256      40.110  53.450  46.820  1.00  0.00           C
ATOM   3680  HE1 MET B 256      39.080  53.760  46.530  1.00  0.00           H
ATOM   3681  HE2 MET B 256      40.430  52.570  46.230  1.00  0.00           H
ATOM   3682  HE3 MET B 256      40.030  53.070  47.860  1.00  0.00           H
ATOM   3683  C   MET B 256      39.920  58.970  45.760  1.00  0.00           C
ATOM   3684  O   MET B 256      39.640  59.660  44.790  1.00  0.00           O
ATOM   3685  N   PRO B 257      40.370  59.550  46.840  1.00  0.00           N
ATOM   3686  CD  PRO B 257      40.760  58.820  48.030  1.00  0.00           C
ATOM   3687  HD1 PRO B 257      39.830  58.410  48.460  1.00  0.00           H
ATOM   3688  HD2 PRO B 257      41.490  57.980  47.960  1.00  0.00           H
ATOM   3689  CA  PRO B 257      40.610  60.960  46.930  1.00  0.00           C
ATOM   3690  HA  PRO B 257      39.800  61.570  46.560  1.00  0.00           H
ATOM   3691  CB  PRO B 257      40.770  61.130  48.440  1.00  0.00           C
ATOM   3692  HB1 PRO B 257      39.850  61.320  49.040  1.00  0.00           H
ATOM   3693  HB2 PRO B 257      41.440  61.990  48.680  1.00  0.00           H
ATOM   3694  CG  PRO B 257      41.410  59.840  48.980  1.00  0.00           C
ATOM   3695  HG1 PRO B 257      41.190  59.530  50.020  1.00  0.00           H
ATOM   3696  HG2 PRO B 257      42.510  59.750  48.870  1.00  0.00           H
ATOM   3697  C   PRO B 257      41.840  61.350  46.190  1.00  0.00           C
ATOM   3698  O   PRO B 257      42.760  60.540  46.080  1.00  0.00           O
ATOM   3699  N   VAL B 258      41.890  62.540  45.570  1.00  0.00           N
ATOM   3700  HN  VAL B 258      41.050  63.070  45.610  1.00  0.00           H
ATOM   3701  CA  VAL B 258      42.980  63.140  44.870  1.00  0.00           C
ATOM   3702  HA  VAL B 258      43.320  62.390  44.180  1.00  0.00           H
ATOM   3703  CB  VAL B 258      42.690  64.340  44.010  1.00  0.00           C
ATOM   3704  HB  VAL B 258      43.540  64.400  43.300  1.00  0.00           H
ATOM   3705  CG1 VAL B 258      41.410  64.160  43.170  1.00  0.00           C
ATOM   3706 HG11 VAL B 258      40.590  64.410  43.870  1.00  0.00           H
ATOM   3707 HG12 VAL B 258      41.450  64.910  42.360  1.00  0.00           H
ATOM   3708 HG13 VAL B 258      41.340  63.090  42.880  1.00  0.00           H
ATOM   3709  CG2 VAL B 258      42.790  65.640  44.830  1.00  0.00           C
ATOM   3710 HG21 VAL B 258      43.800  65.770  45.250  1.00  0.00           H
ATOM   3711 HG22 VAL B 258      42.670  66.500  44.140  1.00  0.00           H
ATOM   3712 HG23 VAL B 258      41.980  65.600  45.590  1.00  0.00           H
ATOM   3713  C   VAL B 258      44.190  63.320  45.740  1.00  0.00           C
ATOM   3714  O   VAL B 258      44.110  63.440  46.960  1.00  0.00           O
ATOM   3715  N   ASP B 259      45.350  63.270  45.070  1.00  0.00           N
ATOM   3716  HN  ASP B 259      45.320  63.080  44.090  1.00  0.00           H
ATOM   3717  CA  ASP B 259      46.650  63.500  45.620  1.00  0.00           C
ATOM   3718  HA  ASP B 259      46.680  62.750  46.390  1.00  0.00           H
ATOM   3719  CB  ASP B 259      47.810  63.190  44.660  1.00  0.00           C
ATOM   3720  HB1 ASP B 259      48.640  62.740  45.240  1.00  0.00           H
ATOM   3721  HB2 ASP B 259      48.180  64.100  44.160  1.00  0.00           H
ATOM   3722  CG  ASP B 259      47.480  62.170  43.570  1.00  0.00           C
ATOM   3723  OD1 ASP B 259      46.870  62.610  42.560  1.00  0.00           O
ATOM   3724  OD2 ASP B 259      47.700  60.940  43.730  1.00  0.00           O
ATOM   3725  C   ASP B 259      46.870  64.880  46.150  1.00  0.00           C
ATOM   3726  O   ASP B 259      46.260  65.850  45.690  1.00  0.00           O
ATOM   3727  N   PRO B 260      47.700  65.010  47.150  1.00  0.00           N
ATOM   3728  CD  PRO B 260      48.230  63.990  48.040  1.00  0.00           C
ATOM   3729  HD1 PRO B 260      47.430  63.380  48.510  1.00  0.00           H
ATOM   3730  HD2 PRO B 260      48.900  63.410  47.360  1.00  0.00           H
ATOM   3731  CA  PRO B 260      47.890  66.270  47.800  1.00  0.00           C
ATOM   3732  HA  PRO B 260      46.920  66.750  47.880  1.00  0.00           H
ATOM   3733  CB  PRO B 260      48.310  65.980  49.240  1.00  0.00           C
ATOM   3734  HB1 PRO B 260      47.410  65.800  49.860  1.00  0.00           H
ATOM   3735  HB2 PRO B 260      48.810  66.770  49.840  1.00  0.00           H
ATOM   3736  CG  PRO B 260      49.110  64.670  49.100  1.00  0.00           C
ATOM   3737  HG1 PRO B 260      49.070  64.130  50.070  1.00  0.00           H
ATOM   3738  HG2 PRO B 260      50.190  64.890  48.970  1.00  0.00           H
ATOM   3739  C   PRO B 260      48.790  67.110  46.960  1.00  0.00           C
ATOM   3740  O   PRO B 260      48.920  68.310  47.200  1.00  0.00           O
ATOM   3741  N   ASP B 261      49.420  66.580  45.900  1.00  0.00           N
ATOM   3742  HN  ASP B 261      49.420  65.600  45.720  1.00  0.00           H
ATOM   3743  CA  ASP B 261      50.070  67.480  45.000  1.00  0.00           C
ATOM   3744  HA  ASP B 261      50.760  68.080  45.580  1.00  0.00           H
ATOM   3745  CB  ASP B 261      50.970  66.640  44.070  1.00  0.00           C
ATOM   3746  HB1 ASP B 261      51.470  67.320  43.350  1.00  0.00           H
ATOM   3747  HB2 ASP B 261      50.460  65.820  43.520  1.00  0.00           H
ATOM   3748  CG  ASP B 261      52.200  66.060  44.750  1.00  0.00           C
ATOM   3749  OD1 ASP B 261      52.190  65.460  45.860  1.00  0.00           O
ATOM   3750  OD2 ASP B 261      53.240  66.030  44.030  1.00  0.00           O
ATOM   3751  C   ASP B 261      49.180  68.340  44.190  1.00  0.00           C
ATOM   3752  O   ASP B 261      49.670  69.340  43.670  1.00  0.00           O
ATOM   3753  N   ASN B 262      47.900  67.980  43.980  1.00  0.00           N
ATOM   3754  HN  ASN B 262      47.460  67.190  44.390  1.00  0.00           H
ATOM   3755  CA  ASN B 262      46.970  68.600  43.080  1.00  0.00           C
ATOM   3756  HA  ASN B 262      47.450  68.570  42.110  1.00  0.00           H
ATOM   3757  CB  ASN B 262      45.670  67.770  42.980  1.00  0.00           C
ATOM   3758  HB1 ASN B 262      44.830  68.370  42.560  1.00  0.00           H
ATOM   3759  HB2 ASN B 262      45.370  67.530  44.020  1.00  0.00           H
ATOM   3760  CG  ASN B 262      45.940  66.550  42.120  1.00  0.00           C
ATOM   3761  OD1 ASN B 262      46.090  66.600  40.900  1.00  0.00           O
ATOM   3762  ND2 ASN B 262      46.030  65.420  42.870  1.00  0.00           N
ATOM   3763 HD21 ASN B 262      45.870  65.470  43.860  1.00  0.00           H
ATOM   3764 HD22 ASN B 262      46.230  64.530  42.460  1.00  0.00           H
ATOM   3765  C   ASN B 262      46.570  70.010  43.320  1.00  0.00           C
ATOM   3766  O   ASN B 262      46.480  70.420  44.480  1.00  0.00           O
ATOM   3767  N   GLU B 263      46.260  70.810  42.290  1.00  0.00           N
ATOM   3768  HN  GLU B 263      46.200  70.550  41.330  1.00  0.00           H
ATOM   3769  CA  GLU B 263      45.840  72.180  42.400  1.00  0.00           C
ATOM   3770  HA  GLU B 263      46.620  72.620  43.000  1.00  0.00           H
ATOM   3771  CB  GLU B 263      45.810  72.920  41.050  1.00  0.00           C
ATOM   3772  HB1 GLU B 263      45.410  72.220  40.290  1.00  0.00           H
ATOM   3773  HB2 GLU B 263      46.870  72.960  40.720  1.00  0.00           H
ATOM   3774  CG  GLU B 263      45.150  74.300  41.080  1.00  0.00           C
ATOM   3775  HG1 GLU B 263      45.720  74.910  41.810  1.00  0.00           H
ATOM   3776  HG2 GLU B 263      44.060  74.310  41.290  1.00  0.00           H
ATOM   3777  CD  GLU B 263      45.330  74.900  39.690  1.00  0.00           C
ATOM   3778  OE1 GLU B 263      46.080  75.900  39.540  1.00  0.00           O
ATOM   3779  OE2 GLU B 263      44.770  74.370  38.690  1.00  0.00           O
ATOM   3780  C   GLU B 263      44.620  72.400  43.220  1.00  0.00           C
ATOM   3781  O   GLU B 263      44.610  73.370  43.970  1.00  0.00           O
ATOM   3782  N   ALA B 264      43.610  71.510  43.170  1.00  0.00           N
ATOM   3783  HN  ALA B 264      43.650  70.700  42.600  1.00  0.00           H
ATOM   3784  CA  ALA B 264      42.400  71.740  43.900  1.00  0.00           C
ATOM   3785  HA  ALA B 264      42.260  72.810  43.960  1.00  0.00           H
ATOM   3786  CB  ALA B 264      41.410  71.020  42.980  1.00  0.00           C
ATOM   3787  HB1 ALA B 264      41.500  71.500  41.990  1.00  0.00           H
ATOM   3788  HB2 ALA B 264      41.550  69.920  42.870  1.00  0.00           H
ATOM   3789  HB3 ALA B 264      40.350  71.120  43.310  1.00  0.00           H
ATOM   3790  C   ALA B 264      42.380  71.150  45.270  1.00  0.00           C
ATOM   3791  O   ALA B 264      41.310  70.960  45.830  1.00  0.00           O
ATOM   3792  N   TYR B 265      43.520  70.970  45.970  1.00  0.00           N
ATOM   3793  HN  TYR B 265      44.400  71.180  45.560  1.00  0.00           H
ATOM   3794  CA  TYR B 265      43.540  70.480  47.310  1.00  0.00           C
ATOM   3795  HA  TYR B 265      42.840  69.660  47.430  1.00  0.00           H
ATOM   3796  CB  TYR B 265      44.910  69.870  47.660  1.00  0.00           C
ATOM   3797  HB1 TYR B 265      45.740  70.610  47.710  1.00  0.00           H
ATOM   3798  HB2 TYR B 265      45.170  69.170  46.830  1.00  0.00           H
ATOM   3799  CG  TYR B 265      45.030  69.080  48.910  1.00  0.00           C
ATOM   3800  CD1 TYR B 265      44.420  67.850  48.970  1.00  0.00           C
ATOM   3801  HD1 TYR B 265      43.830  67.530  48.120  1.00  0.00           H
ATOM   3802  CE1 TYR B 265      44.570  67.080  50.100  1.00  0.00           C
ATOM   3803  HE1 TYR B 265      44.180  66.080  50.170  1.00  0.00           H
ATOM   3804  CZ  TYR B 265      45.350  67.470  51.170  1.00  0.00           C
ATOM   3805  OH  TYR B 265      45.500  66.750  52.370  1.00  0.00           O
ATOM   3806  HH  TYR B 265      45.120  65.870  52.310  1.00  0.00           H
ATOM   3807  CD2 TYR B 265      45.850  69.460  49.950  1.00  0.00           C
ATOM   3808  HD2 TYR B 265      46.580  70.230  49.740  1.00  0.00           H
ATOM   3809  CE2 TYR B 265      45.920  68.720  51.100  1.00  0.00           C
ATOM   3810  HE2 TYR B 265      46.680  68.910  51.850  1.00  0.00           H
ATOM   3811  C   TYR B 265      43.020  71.480  48.290  1.00  0.00           C
ATOM   3812  O   TYR B 265      43.010  72.680  48.010  1.00  0.00           O
ATOM   3813  N   GLU B 266      42.540  71.040  49.460  1.00  0.00           N
ATOM   3814  HN  GLU B 266      42.200  70.100  49.550  1.00  0.00           H
ATOM   3815  CA  GLU B 266      42.200  71.910  50.540  1.00  0.00           C
ATOM   3816  HA  GLU B 266      42.860  72.750  50.380  1.00  0.00           H
ATOM   3817  CB  GLU B 266      40.690  72.210  50.420  1.00  0.00           C
ATOM   3818  HB1 GLU B 266      40.080  71.300  50.240  1.00  0.00           H
ATOM   3819  HB2 GLU B 266      40.540  72.730  49.460  1.00  0.00           H
ATOM   3820  CG  GLU B 266      40.110  72.890  51.660  1.00  0.00           C
ATOM   3821  HG1 GLU B 266      40.610  73.860  51.860  1.00  0.00           H
ATOM   3822  HG2 GLU B 266      40.160  72.230  52.550  1.00  0.00           H
ATOM   3823  CD  GLU B 266      38.630  73.250  51.610  1.00  0.00           C
ATOM   3824  OE1 GLU B 266      37.950  73.140  52.660  1.00  0.00           O
ATOM   3825  OE2 GLU B 266      38.110  73.680  50.550  1.00  0.00           O
ATOM   3826  C   GLU B 266      42.620  71.290  51.830  1.00  0.00           C
ATOM   3827  O   GLU B 266      42.400  70.110  52.100  1.00  0.00           O
ATOM   3828  N   MET B 267      43.190  72.060  52.770  1.00  0.00           N
ATOM   3829  HN  MET B 267      43.200  73.050  52.670  1.00  0.00           H
ATOM   3830  CA  MET B 267      43.750  71.630  54.020  1.00  0.00           C
ATOM   3831  HA  MET B 267      44.280  70.750  53.700  1.00  0.00           H
ATOM   3832  CB  MET B 267      44.790  72.650  54.510  1.00  0.00           C
ATOM   3833  HB1 MET B 267      45.210  72.470  55.520  1.00  0.00           H
ATOM   3834  HB2 MET B 267      44.360  73.670  54.510  1.00  0.00           H
ATOM   3835  CG  MET B 267      46.050  72.730  53.650  1.00  0.00           C
ATOM   3836  HG1 MET B 267      46.490  71.720  53.560  1.00  0.00           H
ATOM   3837  HG2 MET B 267      46.750  73.330  54.280  1.00  0.00           H
ATOM   3838  SD  MET B 267      45.810  73.490  52.010  1.00  0.00           S
ATOM   3839  CE  MET B 267      47.580  73.420  51.620  1.00  0.00           C
ATOM   3840  HE1 MET B 267      48.150  73.940  52.430  1.00  0.00           H
ATOM   3841  HE2 MET B 267      47.870  72.360  51.560  1.00  0.00           H
ATOM   3842  HE3 MET B 267      47.780  73.880  50.630  1.00  0.00           H
ATOM   3843  C   MET B 267      42.740  71.320  55.070  1.00  0.00           C
ATOM   3844  O   MET B 267      41.610  71.780  54.890  1.00  0.00           O
ATOM   3845  N   PRO B 268      42.970  70.520  56.070  1.00  0.00           N
ATOM   3846  CD  PRO B 268      43.850  69.360  55.960  1.00  0.00           C
ATOM   3847  HD1 PRO B 268      43.900  68.920  54.940  1.00  0.00           H
ATOM   3848  HD2 PRO B 268      44.830  69.790  56.250  1.00  0.00           H
ATOM   3849  CA  PRO B 268      42.120  70.360  57.210  1.00  0.00           C
ATOM   3850  HA  PRO B 268      41.270  69.920  56.740  1.00  0.00           H
ATOM   3851  CB  PRO B 268      42.810  69.330  58.100  1.00  0.00           C
ATOM   3852  HB1 PRO B 268      42.010  68.850  58.700  1.00  0.00           H
ATOM   3853  HB2 PRO B 268      43.640  69.780  58.690  1.00  0.00           H
ATOM   3854  CG  PRO B 268      43.380  68.370  57.040  1.00  0.00           C
ATOM   3855  HG1 PRO B 268      42.550  67.850  56.520  1.00  0.00           H
ATOM   3856  HG2 PRO B 268      44.070  67.560  57.350  1.00  0.00           H
ATOM   3857  C   PRO B 268      41.560  71.490  58.010  1.00  0.00           C
ATOM   3858  O   PRO B 268      42.310  72.430  58.260  1.00  0.00           O
ATOM   3859  N   SER B 269      40.260  71.420  58.360  1.00  0.00           N
ATOM   3860  HN  SER B 269      39.710  70.770  57.840  1.00  0.00           H
ATOM   3861  CA  SER B 269      39.660  72.380  59.240  1.00  0.00           C
ATOM   3862  HA  SER B 269      40.010  73.370  58.990  1.00  0.00           H
ATOM   3863  CB  SER B 269      38.150  72.350  58.940  1.00  0.00           C
ATOM   3864  HB1 SER B 269      38.030  72.640  57.880  1.00  0.00           H
ATOM   3865  HB2 SER B 269      37.530  72.980  59.620  1.00  0.00           H
ATOM   3866  OG  SER B 269      37.570  71.060  59.050  1.00  0.00           O
ATOM   3867  HG1 SER B 269      36.710  71.240  59.450  1.00  0.00           H
ATOM   3868  C   SER B 269      39.820  72.140  60.700  1.00  0.00           C
ATOM   3869  O   SER B 269      39.560  73.070  61.460  1.00  0.00           O
ATOM   3870  N   GLU B 270      40.240  70.910  61.050  1.00  0.00           N
ATOM   3871  HN  GLU B 270      40.620  70.400  60.280  1.00  0.00           H
ATOM   3872  CA  GLU B 270      40.350  70.460  62.400  1.00  0.00           C
ATOM   3873  HA  GLU B 270      40.330  71.370  62.980  1.00  0.00           H
ATOM   3874  CB  GLU B 270      39.170  69.550  62.790  1.00  0.00           C
ATOM   3875  HB1 GLU B 270      39.380  69.060  63.770  1.00  0.00           H
ATOM   3876  HB2 GLU B 270      39.010  68.840  61.950  1.00  0.00           H
ATOM   3877  CG  GLU B 270      37.840  70.260  63.000  1.00  0.00           C
ATOM   3878  HG1 GLU B 270      37.380  70.850  62.160  1.00  0.00           H
ATOM   3879  HG2 GLU B 270      37.990  70.980  63.830  1.00  0.00           H
ATOM   3880  CD  GLU B 270      36.750  69.270  63.380  1.00  0.00           C
ATOM   3881  OE1 GLU B 270      36.930  68.050  63.120  1.00  0.00           O
ATOM   3882  OE2 GLU B 270      35.700  69.620  63.980  1.00  0.00           O
ATOM   3883  C   GLU B 270      41.680  69.800  62.560  1.00  0.00           C
ATOM   3884  O   GLU B 270      42.420  69.650  61.590  1.00  0.00           O
ATOM   3885  N   GLU B 271      42.100  69.470  63.790  1.00  0.00           N
ATOM   3886  HN  GLU B 271      41.450  69.550  64.540  1.00  0.00           H
ATOM   3887  CA  GLU B 271      43.390  68.920  64.090  1.00  0.00           C
ATOM   3888  HA  GLU B 271      44.120  69.520  63.560  1.00  0.00           H
ATOM   3889  CB  GLU B 271      43.530  68.980  65.620  1.00  0.00           C
ATOM   3890  HB1 GLU B 271      44.530  68.620  65.940  1.00  0.00           H
ATOM   3891  HB2 GLU B 271      42.890  68.230  66.120  1.00  0.00           H
ATOM   3892  CG  GLU B 271      43.450  70.360  66.290  1.00  0.00           C
ATOM   3893  HG1 GLU B 271      43.840  70.210  67.320  1.00  0.00           H
ATOM   3894  HG2 GLU B 271      42.390  70.700  66.240  1.00  0.00           H
ATOM   3895  CD  GLU B 271      44.440  71.390  65.790  1.00  0.00           C
ATOM   3896  OE1 GLU B 271      44.300  72.570  66.180  1.00  0.00           O
ATOM   3897  OE2 GLU B 271      45.400  71.080  65.030  1.00  0.00           O
ATOM   3898  C   GLU B 271      43.630  67.520  63.650  1.00  0.00           C
ATOM   3899  O   GLU B 271      44.760  67.060  63.710  1.00  0.00           O
ATOM   3900  N   GLY B 272      42.650  66.820  63.050  1.00  0.00           N
ATOM   3901  HN  GLY B 272      41.760  67.270  63.100  1.00  0.00           H
ATOM   3902  CA  GLY B 272      42.740  65.590  62.320  1.00  0.00           C
ATOM   3903  HA1 GLY B 272      41.740  65.490  61.920  1.00  0.00           H
ATOM   3904  HA2 GLY B 272      43.490  65.580  61.540  1.00  0.00           H
ATOM   3905  C   GLY B 272      42.940  64.430  63.220  1.00  0.00           C
ATOM   3906  O   GLY B 272      42.290  64.190  64.230  1.00  0.00           O
ATOM   3907  N   TYR B 273      43.840  63.560  62.710  1.00  0.00           N
ATOM   3908  HN  TYR B 273      44.310  63.830  61.870  1.00  0.00           H
ATOM   3909  CA  TYR B 273      44.090  62.250  63.200  1.00  0.00           C
ATOM   3910  HA  TYR B 273      43.120  61.770  63.270  1.00  0.00           H
ATOM   3911  CB  TYR B 273      45.010  61.460  62.250  1.00  0.00           C
ATOM   3912  HB1 TYR B 273      46.060  61.810  62.350  1.00  0.00           H
ATOM   3913  HB2 TYR B 273      44.610  61.610  61.220  1.00  0.00           H
ATOM   3914  CG  TYR B 273      44.950  60.000  62.510  1.00  0.00           C
ATOM   3915  CD1 TYR B 273      46.080  59.300  62.850  1.00  0.00           C
ATOM   3916  HD1 TYR B 273      47.020  59.800  63.030  1.00  0.00           H
ATOM   3917  CE1 TYR B 273      46.060  57.930  62.960  1.00  0.00           C
ATOM   3918  HE1 TYR B 273      46.960  57.410  63.280  1.00  0.00           H
ATOM   3919  CZ  TYR B 273      44.830  57.310  62.990  1.00  0.00           C
ATOM   3920  OH  TYR B 273      44.640  56.020  63.520  1.00  0.00           O
ATOM   3921  HH  TYR B 273      43.780  55.730  63.220  1.00  0.00           H
ATOM   3922  CD2 TYR B 273      43.740  59.360  62.370  1.00  0.00           C
ATOM   3923  HD2 TYR B 273      42.820  59.810  62.000  1.00  0.00           H
ATOM   3924  CE2 TYR B 273      43.700  58.020  62.670  1.00  0.00           C
ATOM   3925  HE2 TYR B 273      42.740  57.540  62.570  1.00  0.00           H
ATOM   3926  C   TYR B 273      44.550  62.360  64.620  1.00  0.00           C
ATOM   3927  O   TYR B 273      45.260  63.290  65.000  1.00  0.00           O
ATOM   3928  N   GLN B 274      44.120  61.410  65.470  1.00  0.00           N
ATOM   3929  HN  GLN B 274      43.630  60.600  65.140  1.00  0.00           H
ATOM   3930  CA  GLN B 274      44.300  61.410  66.880  1.00  0.00           C
ATOM   3931  HA  GLN B 274      44.890  62.260  67.170  1.00  0.00           H
ATOM   3932  CB  GLN B 274      42.900  61.620  67.490  1.00  0.00           C
ATOM   3933  HB1 GLN B 274      42.270  60.790  67.110  1.00  0.00           H
ATOM   3934  HB2 GLN B 274      42.470  62.540  67.030  1.00  0.00           H
ATOM   3935  CG  GLN B 274      42.700  61.550  69.010  1.00  0.00           C
ATOM   3936  HG1 GLN B 274      43.350  62.400  69.300  1.00  0.00           H
ATOM   3937  HG2 GLN B 274      43.100  60.590  69.380  1.00  0.00           H
ATOM   3938  CD  GLN B 274      41.280  61.870  69.470  1.00  0.00           C
ATOM   3939  OE1 GLN B 274      40.460  62.220  68.620  1.00  0.00           O
ATOM   3940  NE2 GLN B 274      41.090  61.930  70.810  1.00  0.00           N
ATOM   3941 HE21 GLN B 274      41.740  61.570  71.480  1.00  0.00           H
ATOM   3942 HE22 GLN B 274      40.230  62.380  71.040  1.00  0.00           H
ATOM   3943  C   GLN B 274      44.920  60.200  67.500  1.00  0.00           C
ATOM   3944  O   GLN B 274      44.810  59.100  66.950  1.00  0.00           O
ATOM   3945  N   ASP B 275      45.610  60.340  68.650  1.00  0.00           N
ATOM   3946  HN  ASP B 275      45.590  61.210  69.140  1.00  0.00           H
ATOM   3947  CA  ASP B 275      46.350  59.290  69.280  1.00  0.00           C
ATOM   3948  HA  ASP B 275      46.400  58.390  68.690  1.00  0.00           H
ATOM   3949  CB  ASP B 275      47.800  59.740  69.540  1.00  0.00           C
ATOM   3950  HB1 ASP B 275      48.120  59.890  68.490  1.00  0.00           H
ATOM   3951  HB2 ASP B 275      48.450  58.990  70.040  1.00  0.00           H
ATOM   3952  CG  ASP B 275      48.020  60.990  70.380  1.00  0.00           C
ATOM   3953  OD1 ASP B 275      49.170  61.270  70.810  1.00  0.00           O
ATOM   3954  OD2 ASP B 275      47.010  61.720  70.560  1.00  0.00           O
ATOM   3955  C   ASP B 275      45.610  58.820  70.490  1.00  0.00           C
ATOM   3956  O   ASP B 275      45.420  57.610  70.570  1.00  0.00           O
ATOM   3957  N   TYR B 276      45.190  59.760  71.350  1.00  0.00           N
ATOM   3958  HN  TYR B 276      45.590  60.670  71.210  1.00  0.00           H
ATOM   3959  CA  TYR B 276      44.460  59.360  72.520  1.00  0.00           C
ATOM   3960  HA  TYR B 276      43.940  58.440  72.300  1.00  0.00           H
ATOM   3961  CB  TYR B 276      45.380  59.100  73.720  1.00  0.00           C
ATOM   3962  HB1 TYR B 276      46.070  58.310  73.360  1.00  0.00           H
ATOM   3963  HB2 TYR B 276      44.820  58.670  74.590  1.00  0.00           H
ATOM   3964  CG  TYR B 276      46.350  60.100  74.250  1.00  0.00           C
ATOM   3965  CD1 TYR B 276      47.690  60.100  73.950  1.00  0.00           C
ATOM   3966  HD1 TYR B 276      48.170  59.290  73.420  1.00  0.00           H
ATOM   3967  CE1 TYR B 276      48.560  60.930  74.620  1.00  0.00           C
ATOM   3968  HE1 TYR B 276      49.620  60.990  74.420  1.00  0.00           H
ATOM   3969  CZ  TYR B 276      48.050  61.860  75.490  1.00  0.00           C
ATOM   3970  OH  TYR B 276      48.910  62.560  76.350  1.00  0.00           O
ATOM   3971  HH  TYR B 276      48.360  63.100  76.920  1.00  0.00           H
ATOM   3972  CD2 TYR B 276      45.870  60.980  75.190  1.00  0.00           C
ATOM   3973  HD2 TYR B 276      44.910  60.760  75.640  1.00  0.00           H
ATOM   3974  CE2 TYR B 276      46.710  61.870  75.810  1.00  0.00           C
ATOM   3975  HE2 TYR B 276      46.310  62.450  76.630  1.00  0.00           H
ATOM   3976  C   TYR B 276      43.350  60.280  72.880  1.00  0.00           C
ATOM   3977  O   TYR B 276      43.410  61.500  72.720  1.00  0.00           O
ATOM   3978  N   GLU B 277      42.280  59.730  73.480  1.00  0.00           N
ATOM   3979  HN  GLU B 277      42.340  58.760  73.690  1.00  0.00           H
ATOM   3980  CA  GLU B 277      41.170  60.360  74.130  1.00  0.00           C
ATOM   3981  HA  GLU B 277      40.860  61.110  73.410  1.00  0.00           H
ATOM   3982  CB  GLU B 277      39.990  59.440  74.480  1.00  0.00           C
ATOM   3983  HB1 GLU B 277      39.300  59.960  75.170  1.00  0.00           H
ATOM   3984  HB2 GLU B 277      40.440  58.550  74.970  1.00  0.00           H
ATOM   3985  CG  GLU B 277      39.240  58.980  73.230  1.00  0.00           C
ATOM   3986  HG1 GLU B 277      38.810  57.990  73.490  1.00  0.00           H
ATOM   3987  HG2 GLU B 277      39.860  58.620  72.390  1.00  0.00           H
ATOM   3988  CD  GLU B 277      38.170  59.960  72.780  1.00  0.00           C
ATOM   3989  OE1 GLU B 277      38.490  61.130  72.430  1.00  0.00           O
ATOM   3990  OE2 GLU B 277      36.970  59.570  72.760  1.00  0.00           O
ATOM   3991  C   GLU B 277      41.620  60.990  75.400  1.00  0.00           C
ATOM   3992  O   GLU B 277      42.480  60.420  76.070  1.00  0.00           O
ATOM   3993  N   PRO B 278      41.130  62.120  75.830  1.00  0.00           N
ATOM   3994  CD  PRO B 278      40.070  62.890  75.210  1.00  0.00           C
ATOM   3995  HD1 PRO B 278      39.750  62.580  74.190  1.00  0.00           H
ATOM   3996  HD2 PRO B 278      39.140  62.710  75.780  1.00  0.00           H
ATOM   3997  CA  PRO B 278      41.780  62.880  76.860  1.00  0.00           C
ATOM   3998  HA  PRO B 278      42.830  62.890  76.610  1.00  0.00           H
ATOM   3999  CB  PRO B 278      41.150  64.270  76.760  1.00  0.00           C
ATOM   4000  HB1 PRO B 278      41.900  65.050  76.990  1.00  0.00           H
ATOM   4001  HB2 PRO B 278      40.380  64.390  77.550  1.00  0.00           H
ATOM   4002  CG  PRO B 278      40.530  64.350  75.360  1.00  0.00           C
ATOM   4003  HG1 PRO B 278      41.330  64.640  74.640  1.00  0.00           H
ATOM   4004  HG2 PRO B 278      39.680  65.060  75.390  1.00  0.00           H
ATOM   4005  C   PRO B 278      41.600  62.310  78.230  1.00  0.00           C
ATOM   4006  O   PRO B 278      41.990  62.930  79.220  1.00  0.00           O
ATOM   4007  N   GLU B 279      40.970  61.130  78.330  1.00  0.00           N
ATOM   4008  HN  GLU B 279      40.610  60.800  77.460  1.00  0.00           H
ATOM   4009  CA  GLU B 279      40.890  60.410  79.560  1.00  0.00           C
ATOM   4010  HA  GLU B 279      40.530  61.030  80.360  1.00  0.00           H
ATOM   4011  CB  GLU B 279      39.870  59.310  79.220  1.00  0.00           C
ATOM   4012  HB1 GLU B 279      40.170  58.790  78.280  1.00  0.00           H
ATOM   4013  HB2 GLU B 279      38.910  59.810  78.970  1.00  0.00           H
ATOM   4014  CG  GLU B 279      39.570  58.290  80.320  1.00  0.00           C
ATOM   4015  HG1 GLU B 279      38.870  58.740  81.060  1.00  0.00           H
ATOM   4016  HG2 GLU B 279      40.520  57.950  80.780  1.00  0.00           H
ATOM   4017  CD  GLU B 279      38.890  57.070  79.720  1.00  0.00           C
ATOM   4018  OE1 GLU B 279      39.600  56.430  78.890  1.00  0.00           O
ATOM   4019  OE2 GLU B 279      37.700  56.740  79.960  1.00  0.00           O
ATOM   4020  C   GLU B 279      42.180  59.740  79.920  1.00  0.00           C
ATOM   4021  O   GLU B 279      42.500  59.430  81.060  1.00  0.00           O
ATOM   4022  N   ALA B 280      43.130  59.610  78.980  1.00  0.00           N
ATOM   4023  HN  ALA B 280      43.080  59.890  78.020  1.00  0.00           H
ATOM   4024  CA  ALA B 280      44.410  59.050  79.280  1.00  0.00           C
ATOM   4025  HA  ALA B 280      44.410  58.260  80.010  1.00  0.00           H
ATOM   4026  CB  ALA B 280      45.050  58.530  77.980  1.00  0.00           C
ATOM   4027  HB1 ALA B 280      45.150  59.330  77.220  1.00  0.00           H
ATOM   4028  HB2 ALA B 280      46.070  58.160  78.220  1.00  0.00           H
ATOM   4029  HB3 ALA B 280      44.530  57.610  77.610  1.00  0.00           H
ATOM   4030  C   ALA B 280      45.390  60.070  79.820  1.00  0.00           C
ATOM   4031  OT1 ALA B 280      45.870  61.050  79.190  1.00  0.00           O
ATOM   4032  OT2 ALA B 280      45.750  59.960  81.020  1.00  0.00           O
ATOM   4033  N   SER C 281      82.860  58.200  49.050  1.00  0.00           N
ATOM   4034  H1  SER C 281      83.480  57.380  49.230  1.00  0.00           H
ATOM   4035  H2  SER C 281      81.890  57.850  48.930  1.00  0.00           H
ATOM   4036  H3  SER C 281      83.150  58.660  48.170  1.00  0.00           H
ATOM   4037  CA  SER C 281      82.920  59.100  50.230  1.00  0.00           C
ATOM   4038  HA  SER C 281      83.930  59.370  50.510  1.00  0.00           H
ATOM   4039  CB  SER C 281      82.270  60.400  49.720  1.00  0.00           C
ATOM   4040  HB1 SER C 281      82.180  61.140  50.540  1.00  0.00           H
ATOM   4041  HB2 SER C 281      81.230  60.250  49.350  1.00  0.00           H
ATOM   4042  OG  SER C 281      82.950  61.030  48.650  1.00  0.00           O
ATOM   4043  HG1 SER C 281      83.520  61.780  48.860  1.00  0.00           H
ATOM   4044  C   SER C 281      82.230  58.500  51.410  1.00  0.00           C
ATOM   4045  O   SER C 281      82.880  57.860  52.240  1.00  0.00           O
ATOM   4046  N   PHE C 282      80.900  58.670  51.530  1.00  0.00           N
ATOM   4047  HN  PHE C 282      80.310  59.080  50.850  1.00  0.00           H
ATOM   4048  CA  PHE C 282      80.130  58.210  52.640  1.00  0.00           C
ATOM   4049  HA  PHE C 282      80.810  58.050  53.460  1.00  0.00           H
ATOM   4050  CB  PHE C 282      79.110  59.150  53.300  1.00  0.00           C
ATOM   4051  HB1 PHE C 282      79.620  60.080  53.640  1.00  0.00           H
ATOM   4052  HB2 PHE C 282      78.690  58.770  54.260  1.00  0.00           H
ATOM   4053  CG  PHE C 282      78.090  59.630  52.330  1.00  0.00           C
ATOM   4054  CD1 PHE C 282      76.830  59.070  52.310  1.00  0.00           C
ATOM   4055  HD1 PHE C 282      76.600  58.250  52.980  1.00  0.00           H
ATOM   4056  CE1 PHE C 282      75.890  59.590  51.450  1.00  0.00           C
ATOM   4057  HE1 PHE C 282      74.910  59.150  51.360  1.00  0.00           H
ATOM   4058  CZ  PHE C 282      76.180  60.650  50.630  1.00  0.00           C
ATOM   4059  HZ  PHE C 282      75.360  61.000  50.020  1.00  0.00           H
ATOM   4060  CD2 PHE C 282      78.420  60.680  51.500  1.00  0.00           C
ATOM   4061  HD2 PHE C 282      79.380  61.150  51.590  1.00  0.00           H
ATOM   4062  CE2 PHE C 282      77.430  61.220  50.720  1.00  0.00           C
ATOM   4063  HE2 PHE C 282      77.690  62.110  50.160  1.00  0.00           H
ATOM   4064  C   PHE C 282      79.510  56.920  52.200  1.00  0.00           C
ATOM   4065  O   PHE C 282      79.310  56.670  51.020  1.00  0.00           O
ATOM   4066  N   TYR C 283      79.200  56.020  53.150  1.00  0.00           N
ATOM   4067  HN  TYR C 283      79.250  56.220  54.120  1.00  0.00           H
ATOM   4068  CA  TYR C 283      78.810  54.670  52.890  1.00  0.00           C
ATOM   4069  HA  TYR C 283      78.680  54.560  51.820  1.00  0.00           H
ATOM   4070  CB  TYR C 283      79.840  53.720  53.530  1.00  0.00           C
ATOM   4071  HB1 TYR C 283      79.620  53.680  54.620  1.00  0.00           H
ATOM   4072  HB2 TYR C 283      80.890  54.020  53.310  1.00  0.00           H
ATOM   4073  CG  TYR C 283      79.750  52.290  53.120  1.00  0.00           C
ATOM   4074  CD1 TYR C 283      78.970  51.360  53.760  1.00  0.00           C
ATOM   4075  HD1 TYR C 283      78.340  51.610  54.600  1.00  0.00           H
ATOM   4076  CE1 TYR C 283      79.010  50.040  53.380  1.00  0.00           C
ATOM   4077  HE1 TYR C 283      78.410  49.320  53.910  1.00  0.00           H
ATOM   4078  CZ  TYR C 283      79.850  49.660  52.360  1.00  0.00           C
ATOM   4079  OH  TYR C 283      79.780  48.350  51.840  1.00  0.00           O
ATOM   4080  HH  TYR C 283      79.690  48.440  50.880  1.00  0.00           H
ATOM   4081  CD2 TYR C 283      80.750  51.870  52.280  1.00  0.00           C
ATOM   4082  HD2 TYR C 283      81.550  52.500  51.930  1.00  0.00           H
ATOM   4083  CE2 TYR C 283      80.780  50.550  51.870  1.00  0.00           C
ATOM   4084  HE2 TYR C 283      81.550  50.170  51.230  1.00  0.00           H
ATOM   4085  C   TYR C 283      77.450  54.410  53.430  1.00  0.00           C
ATOM   4086  O   TYR C 283      77.090  54.870  54.510  1.00  0.00           O
ATOM   4087  N   VAL C 284      76.520  53.780  52.700  1.00  0.00           N
ATOM   4088  HN  VAL C 284      76.820  53.090  52.040  1.00  0.00           H
ATOM   4089  CA  VAL C 284      75.110  53.810  52.950  1.00  0.00           C
ATOM   4090  HA  VAL C 284      74.910  54.130  53.960  1.00  0.00           H
ATOM   4091  CB  VAL C 284      74.370  54.660  51.960  1.00  0.00           C
ATOM   4092  HB  VAL C 284      73.320  54.660  52.300  1.00  0.00           H
ATOM   4093  CG1 VAL C 284      74.830  56.100  52.200  1.00  0.00           C
ATOM   4094 HG11 VAL C 284      74.620  56.470  53.230  1.00  0.00           H
ATOM   4095 HG12 VAL C 284      75.900  56.270  51.940  1.00  0.00           H
ATOM   4096 HG13 VAL C 284      74.200  56.790  51.600  1.00  0.00           H
ATOM   4097  CG2 VAL C 284      74.650  54.220  50.510  1.00  0.00           C
ATOM   4098 HG21 VAL C 284      75.470  54.750  49.990  1.00  0.00           H
ATOM   4099 HG22 VAL C 284      74.730  53.120  50.400  1.00  0.00           H
ATOM   4100 HG23 VAL C 284      73.750  54.480  49.900  1.00  0.00           H
ATOM   4101  C   VAL C 284      74.550  52.460  53.220  1.00  0.00           C
ATOM   4102  O   VAL C 284      75.250  51.530  53.620  1.00  0.00           O
ATOM   4103  N   TYR C 285      73.210  52.310  53.150  1.00  0.00           N
ATOM   4104  HN  TYR C 285      72.650  53.120  53.040  1.00  0.00           H
ATOM   4105  CA  TYR C 285      72.470  51.090  53.170  1.00  0.00           C
ATOM   4106  HA  TYR C 285      72.970  50.490  52.430  1.00  0.00           H
ATOM   4107  CB  TYR C 285      72.580  50.360  54.530  1.00  0.00           C
ATOM   4108  HB1 TYR C 285      73.640  50.120  54.780  1.00  0.00           H
ATOM   4109  HB2 TYR C 285      72.130  49.350  54.540  1.00  0.00           H
ATOM   4110  CG  TYR C 285      72.000  51.170  55.630  1.00  0.00           C
ATOM   4111  CD1 TYR C 285      70.720  51.000  56.120  1.00  0.00           C
ATOM   4112  HD1 TYR C 285      70.060  50.230  55.740  1.00  0.00           H
ATOM   4113  CE1 TYR C 285      70.210  51.890  57.030  1.00  0.00           C
ATOM   4114  HE1 TYR C 285      69.210  51.940  57.440  1.00  0.00           H
ATOM   4115  CZ  TYR C 285      71.080  52.780  57.620  1.00  0.00           C
ATOM   4116  OH  TYR C 285      70.660  53.690  58.620  1.00  0.00           O
ATOM   4117  HH  TYR C 285      69.720  53.530  58.770  1.00  0.00           H
ATOM   4118  CD2 TYR C 285      72.860  52.030  56.280  1.00  0.00           C
ATOM   4119  HD2 TYR C 285      73.890  52.130  55.980  1.00  0.00           H
ATOM   4120  CE2 TYR C 285      72.420  52.810  57.320  1.00  0.00           C
ATOM   4121  HE2 TYR C 285      73.120  53.510  57.740  1.00  0.00           H
ATOM   4122  C   TYR C 285      71.060  51.320  52.730  1.00  0.00           C
ATOM   4123  O   TYR C 285      70.710  52.490  52.550  1.00  0.00           O
ATOM   4124  N   SER C 286      70.300  50.230  52.550  1.00  0.00           N
ATOM   4125  HN  SER C 286      70.800  49.370  52.560  1.00  0.00           H
ATOM   4126  CA  SER C 286      68.990  50.210  51.970  1.00  0.00           C
ATOM   4127  HA  SER C 286      69.210  50.540  50.970  1.00  0.00           H
ATOM   4128  CB  SER C 286      68.550  48.740  51.860  1.00  0.00           C
ATOM   4129  HB1 SER C 286      67.620  48.620  51.260  1.00  0.00           H
ATOM   4130  HB2 SER C 286      68.400  48.250  52.840  1.00  0.00           H
ATOM   4131  OG  SER C 286      69.590  47.960  51.280  1.00  0.00           O
ATOM   4132  HG1 SER C 286      70.130  48.450  50.660  1.00  0.00           H
ATOM   4133  C   SER C 286      67.980  51.000  52.740  1.00  0.00           C
ATOM   4134  O   SER C 286      67.900  50.970  53.970  1.00  0.00           O
ATOM   4135  N   ARG C 287      67.200  51.820  52.020  1.00  0.00           N
ATOM   4136  HN  ARG C 287      67.350  51.880  51.040  1.00  0.00           H
ATOM   4137  CA  ARG C 287      66.250  52.730  52.590  1.00  0.00           C
ATOM   4138  HA  ARG C 287      66.370  52.670  53.670  1.00  0.00           H
ATOM   4139  CB  ARG C 287      66.420  54.190  52.150  1.00  0.00           C
ATOM   4140  HB1 ARG C 287      65.670  54.730  52.770  1.00  0.00           H
ATOM   4141  HB2 ARG C 287      66.150  54.280  51.070  1.00  0.00           H
ATOM   4142  CG  ARG C 287      67.790  54.840  52.340  1.00  0.00           C
ATOM   4143  HG1 ARG C 287      67.760  55.920  52.080  1.00  0.00           H
ATOM   4144  HG2 ARG C 287      68.450  54.430  51.550  1.00  0.00           H
ATOM   4145  CD  ARG C 287      68.430  54.540  53.700  1.00  0.00           C
ATOM   4146  HD1 ARG C 287      68.620  53.500  54.060  1.00  0.00           H
ATOM   4147  HD2 ARG C 287      67.660  54.920  54.410  1.00  0.00           H
ATOM   4148  NE  ARG C 287      69.750  55.240  53.750  1.00  0.00           N
ATOM   4149  HE  ARG C 287      70.290  55.370  52.920  1.00  0.00           H
ATOM   4150  CZ  ARG C 287      70.380  55.550  54.910  1.00  0.00           C
ATOM   4151  NH1 ARG C 287      69.830  55.340  56.140  1.00  0.00           N
ATOM   4152 HH11 ARG C 287      69.020  54.750  56.130  1.00  0.00           H
ATOM   4153 HH12 ARG C 287      70.350  55.460  56.990  1.00  0.00           H
ATOM   4154  NH2 ARG C 287      71.560  56.230  54.960  1.00  0.00           N
ATOM   4155 HH21 ARG C 287      71.810  56.690  54.100  1.00  0.00           H
ATOM   4156 HH22 ARG C 287      71.900  56.590  55.830  1.00  0.00           H
ATOM   4157  C   ARG C 287      64.810  52.390  52.470  1.00  0.00           C
ATOM   4158  O   ARG C 287      64.360  52.150  51.340  1.00  0.00           O
ATOM   4159  N   VAL C 288      64.040  52.280  53.560  1.00  0.00           N
ATOM   4160  HN  VAL C 288      64.330  52.560  54.470  1.00  0.00           H
ATOM   4161  CA  VAL C 288      62.680  51.850  53.500  1.00  0.00           C
ATOM   4162  HA  VAL C 288      62.270  51.650  52.520  1.00  0.00           H
ATOM   4163  CB  VAL C 288      62.330  50.610  54.270  1.00  0.00           C
ATOM   4164  HB  VAL C 288      61.970  50.780  55.310  1.00  0.00           H
ATOM   4165  CG1 VAL C 288      61.230  49.830  53.530  1.00  0.00           C
ATOM   4166 HG11 VAL C 288      61.650  49.510  52.550  1.00  0.00           H
ATOM   4167 HG12 VAL C 288      61.050  48.900  54.100  1.00  0.00           H
ATOM   4168 HG13 VAL C 288      60.280  50.410  53.540  1.00  0.00           H
ATOM   4169  CG2 VAL C 288      63.520  49.660  54.450  1.00  0.00           C
ATOM   4170 HG21 VAL C 288      63.220  48.630  54.750  1.00  0.00           H
ATOM   4171 HG22 VAL C 288      63.960  49.450  53.460  1.00  0.00           H
ATOM   4172 HG23 VAL C 288      64.230  50.040  55.220  1.00  0.00           H
ATOM   4173  C   VAL C 288      61.860  52.950  54.080  1.00  0.00           C
ATOM   4174  O   VAL C 288      62.160  53.520  55.120  1.00  0.00           O
ATOM   4175  N   LYS C 289      60.780  53.390  53.400  1.00  0.00           N
ATOM   4176  HN  LYS C 289      60.660  53.010  52.480  1.00  0.00           H
ATOM   4177  CA  LYS C 289      59.920  54.430  53.860  1.00  0.00           C
ATOM   4178  HA  LYS C 289      60.560  55.170  54.310  1.00  0.00           H
ATOM   4179  CB  LYS C 289      59.400  55.150  52.600  1.00  0.00           C
ATOM   4180  HB1 LYS C 289      58.800  54.430  52.000  1.00  0.00           H
ATOM   4181  HB2 LYS C 289      60.230  55.340  51.880  1.00  0.00           H
ATOM   4182  CG  LYS C 289      58.640  56.450  52.860  1.00  0.00           C
ATOM   4183  HG1 LYS C 289      59.320  57.240  53.230  1.00  0.00           H
ATOM   4184  HG2 LYS C 289      57.980  56.250  53.740  1.00  0.00           H
ATOM   4185  CD  LYS C 289      57.800  57.010  51.720  1.00  0.00           C
ATOM   4186  HD1 LYS C 289      58.420  57.570  50.990  1.00  0.00           H
ATOM   4187  HD2 LYS C 289      57.420  56.100  51.220  1.00  0.00           H
ATOM   4188  CE  LYS C 289      56.650  57.910  52.180  1.00  0.00           C
ATOM   4189  HE1 LYS C 289      57.090  58.860  52.580  1.00  0.00           H
ATOM   4190  HE2 LYS C 289      55.940  57.390  52.850  1.00  0.00           H
ATOM   4191  NZ  LYS C 289      55.830  58.380  51.040  1.00  0.00           N
ATOM   4192  HZ1 LYS C 289      55.540  57.610  50.390  1.00  0.00           H
ATOM   4193  HZ2 LYS C 289      55.000  58.970  51.260  1.00  0.00           H
ATOM   4194  HZ3 LYS C 289      56.450  59.030  50.520  1.00  0.00           H
ATOM   4195  C   LYS C 289      58.840  53.850  54.760  1.00  0.00           C
ATOM   4196  NT  LYS C 289      58.950  54.150  56.080  1.00  0.00           N
ATOM   4197  HT1 LYS C 289      59.580  54.830  56.460  1.00  0.00           H
ATOM   4198  HT2 LYS C 289      58.300  53.660  56.660  1.00  0.00           H
ATOM   4199  O   LYS C 289      57.940  53.080  54.430  1.00  0.00           O
ATOM   4200  N   SER D  55      42.330  53.390  64.520  1.00  0.00           N
ATOM   4201  H1  SER D  55      42.070  54.400  64.520  1.00  0.00           H
ATOM   4202  H2  SER D  55      42.130  52.890  65.410  1.00  0.00           H
ATOM   4203  H3  SER D  55      43.360  53.300  64.370  1.00  0.00           H
ATOM   4204  CA  SER D  55      41.630  52.720  63.410  1.00  0.00           C
ATOM   4205  HA  SER D  55      42.190  51.860  63.080  1.00  0.00           H
ATOM   4206  CB  SER D  55      40.240  52.260  63.870  1.00  0.00           C
ATOM   4207  HB1 SER D  55      40.280  51.730  64.850  1.00  0.00           H
ATOM   4208  HB2 SER D  55      39.830  51.580  63.090  1.00  0.00           H
ATOM   4209  OG  SER D  55      39.320  53.350  63.950  1.00  0.00           O
ATOM   4210  HG1 SER D  55      38.480  53.000  64.250  1.00  0.00           H
ATOM   4211  C   SER D  55      41.580  53.510  62.140  1.00  0.00           C
ATOM   4212  O   SER D  55      42.080  54.630  62.100  1.00  0.00           O
ATOM   4213  N   PHE D  56      41.070  52.910  61.050  1.00  0.00           N
ATOM   4214  HN  PHE D  56      40.750  51.970  61.140  1.00  0.00           H
ATOM   4215  CA  PHE D  56      41.290  53.280  59.690  1.00  0.00           C
ATOM   4216  HA  PHE D  56      41.910  54.160  59.650  1.00  0.00           H
ATOM   4217  CB  PHE D  56      41.930  52.240  58.750  1.00  0.00           C
ATOM   4218  HB1 PHE D  56      42.040  52.690  57.740  1.00  0.00           H
ATOM   4219  HB2 PHE D  56      41.240  51.380  58.690  1.00  0.00           H
ATOM   4220  CG  PHE D  56      43.210  51.730  59.310  1.00  0.00           C
ATOM   4221  CD1 PHE D  56      43.180  50.700  60.230  1.00  0.00           C
ATOM   4222  HD1 PHE D  56      42.190  50.410  60.540  1.00  0.00           H
ATOM   4223  CE1 PHE D  56      44.350  50.150  60.670  1.00  0.00           C
ATOM   4224  HE1 PHE D  56      44.350  49.290  61.330  1.00  0.00           H
ATOM   4225  CZ  PHE D  56      45.540  50.550  60.100  1.00  0.00           C
ATOM   4226  HZ  PHE D  56      46.470  50.070  60.370  1.00  0.00           H
ATOM   4227  CD2 PHE D  56      44.390  52.130  58.730  1.00  0.00           C
ATOM   4228  HD2 PHE D  56      44.330  52.810  57.890  1.00  0.00           H
ATOM   4229  CE2 PHE D  56      45.560  51.590  59.200  1.00  0.00           C
ATOM   4230  HE2 PHE D  56      46.480  52.030  58.830  1.00  0.00           H
ATOM   4231  C   PHE D  56      39.950  53.730  59.220  1.00  0.00           C
ATOM   4232  O   PHE D  56      38.910  53.230  59.650  1.00  0.00           O
ATOM   4233  N   TYR D  57      39.840  54.650  58.240  1.00  0.00           N
ATOM   4234  HN  TYR D  57      40.730  54.900  57.850  1.00  0.00           H
ATOM   4235  CA  TYR D  57      38.650  55.180  57.660  1.00  0.00           C
ATOM   4236  HA  TYR D  57      37.790  55.350  58.290  1.00  0.00           H
ATOM   4237  CB  TYR D  57      39.080  56.480  56.950  1.00  0.00           C
ATOM   4238  HB1 TYR D  57      39.920  56.240  56.260  1.00  0.00           H
ATOM   4239  HB2 TYR D  57      39.550  57.130  57.720  1.00  0.00           H
ATOM   4240  CG  TYR D  57      38.080  57.350  56.270  1.00  0.00           C
ATOM   4241  CD1 TYR D  57      38.620  58.270  55.400  1.00  0.00           C
ATOM   4242  HD1 TYR D  57      39.680  58.450  55.280  1.00  0.00           H
ATOM   4243  CE1 TYR D  57      37.730  59.130  54.790  1.00  0.00           C
ATOM   4244  HE1 TYR D  57      38.150  59.830  54.080  1.00  0.00           H
ATOM   4245  CZ  TYR D  57      36.370  59.090  54.960  1.00  0.00           C
ATOM   4246  OH  TYR D  57      35.570  60.030  54.280  1.00  0.00           O
ATOM   4247  HH  TYR D  57      35.990  60.580  53.620  1.00  0.00           H
ATOM   4248  CD2 TYR D  57      36.720  57.270  56.470  1.00  0.00           C
ATOM   4249  HD2 TYR D  57      36.400  56.430  57.080  1.00  0.00           H
ATOM   4250  CE2 TYR D  57      35.880  58.090  55.760  1.00  0.00           C
ATOM   4251  HE2 TYR D  57      34.810  58.090  55.920  1.00  0.00           H
ATOM   4252  C   TYR D  57      38.160  54.270  56.590  1.00  0.00           C
ATOM   4253  O   TYR D  57      38.880  54.030  55.620  1.00  0.00           O
ATOM   4254  N   VAL D  58      36.930  53.760  56.730  1.00  0.00           N
ATOM   4255  HN  VAL D  58      36.430  54.080  57.530  1.00  0.00           H
ATOM   4256  CA  VAL D  58      36.420  52.760  55.830  1.00  0.00           C
ATOM   4257  HA  VAL D  58      36.970  52.840  54.900  1.00  0.00           H
ATOM   4258  CB  VAL D  58      36.670  51.370  56.330  1.00  0.00           C
ATOM   4259  HB  VAL D  58      36.020  50.640  55.800  1.00  0.00           H
ATOM   4260  CG1 VAL D  58      38.130  50.910  56.150  1.00  0.00           C
ATOM   4261 HG11 VAL D  58      38.200  49.840  56.450  1.00  0.00           H
ATOM   4262 HG12 VAL D  58      38.470  51.010  55.100  1.00  0.00           H
ATOM   4263 HG13 VAL D  58      38.880  51.420  56.780  1.00  0.00           H
ATOM   4264  CG2 VAL D  58      36.440  51.290  57.850  1.00  0.00           C
ATOM   4265 HG21 VAL D  58      36.450  50.220  58.170  1.00  0.00           H
ATOM   4266 HG22 VAL D  58      37.230  51.750  58.470  1.00  0.00           H
ATOM   4267 HG23 VAL D  58      35.480  51.720  58.210  1.00  0.00           H
ATOM   4268  C   VAL D  58      34.960  52.850  55.550  1.00  0.00           C
ATOM   4269  O   VAL D  58      34.110  53.200  56.370  1.00  0.00           O
ATOM   4270  N   TYR D  59      34.680  52.550  54.270  1.00  0.00           N
ATOM   4271  HN  TYR D  59      35.380  52.190  53.660  1.00  0.00           H
ATOM   4272  CA  TYR D  59      33.350  52.550  53.750  1.00  0.00           C
ATOM   4273  HA  TYR D  59      32.690  52.980  54.500  1.00  0.00           H
ATOM   4274  CB  TYR D  59      33.190  53.350  52.450  1.00  0.00           C
ATOM   4275  HB1 TYR D  59      33.180  54.400  52.800  1.00  0.00           H
ATOM   4276  HB2 TYR D  59      32.230  53.290  51.900  1.00  0.00           H
ATOM   4277  CG  TYR D  59      34.250  53.150  51.420  1.00  0.00           C
ATOM   4278  CD1 TYR D  59      34.230  52.020  50.620  1.00  0.00           C
ATOM   4279  HD1 TYR D  59      33.480  51.250  50.750  1.00  0.00           H
ATOM   4280  CE1 TYR D  59      35.190  51.840  49.660  1.00  0.00           C
ATOM   4281  HE1 TYR D  59      35.150  50.900  49.120  1.00  0.00           H
ATOM   4282  CZ  TYR D  59      36.240  52.720  49.530  1.00  0.00           C
ATOM   4283  OH  TYR D  59      37.300  52.510  48.620  1.00  0.00           O
ATOM   4284  HH  TYR D  59      37.720  53.360  48.540  1.00  0.00           H
ATOM   4285  CD2 TYR D  59      35.270  54.050  51.270  1.00  0.00           C
ATOM   4286  HD2 TYR D  59      35.210  54.940  51.880  1.00  0.00           H
ATOM   4287  CE2 TYR D  59      36.250  53.850  50.320  1.00  0.00           C
ATOM   4288  HE2 TYR D  59      37.020  54.600  50.220  1.00  0.00           H
ATOM   4289  C   TYR D  59      32.860  51.160  53.570  1.00  0.00           C
ATOM   4290  O   TYR D  59      33.630  50.210  53.480  1.00  0.00           O
ATOM   4291  N   SER D  60      31.520  51.040  53.540  1.00  0.00           N
ATOM   4292  HN  SER D  60      30.900  51.810  53.650  1.00  0.00           H
ATOM   4293  CA  SER D  60      30.870  49.810  53.200  1.00  0.00           C
ATOM   4294  HA  SER D  60      31.330  49.060  53.810  1.00  0.00           H
ATOM   4295  CB  SER D  60      29.370  49.810  53.550  1.00  0.00           C
ATOM   4296  HB1 SER D  60      28.860  48.830  53.420  1.00  0.00           H
ATOM   4297  HB2 SER D  60      28.850  50.620  52.990  1.00  0.00           H
ATOM   4298  OG  SER D  60      29.180  50.110  54.920  1.00  0.00           O
ATOM   4299  HG1 SER D  60      29.650  49.440  55.430  1.00  0.00           H
ATOM   4300  C   SER D  60      31.050  49.260  51.820  1.00  0.00           C
ATOM   4301  O   SER D  60      31.330  49.930  50.830  1.00  0.00           O
ATOM   4302  N   ARG D  61      30.980  47.920  51.690  1.00  0.00           N
ATOM   4303  HN  ARG D  61      30.550  47.450  52.460  1.00  0.00           H
ATOM   4304  CA  ARG D  61      31.360  47.190  50.520  1.00  0.00           C
ATOM   4305  HA  ARG D  61      31.460  47.950  49.760  1.00  0.00           H
ATOM   4306  CB  ARG D  61      32.580  46.250  50.590  1.00  0.00           C
ATOM   4307  HB1 ARG D  61      32.900  46.050  49.550  1.00  0.00           H
ATOM   4308  HB2 ARG D  61      32.350  45.300  51.130  1.00  0.00           H
ATOM   4309  CG  ARG D  61      33.830  46.800  51.280  1.00  0.00           C
ATOM   4310  HG1 ARG D  61      34.590  46.000  51.210  1.00  0.00           H
ATOM   4311  HG2 ARG D  61      33.690  46.990  52.360  1.00  0.00           H
ATOM   4312  CD  ARG D  61      34.500  48.060  50.720  1.00  0.00           C
ATOM   4313  HD1 ARG D  61      33.820  48.910  50.500  1.00  0.00           H
ATOM   4314  HD2 ARG D  61      35.230  48.040  49.880  1.00  0.00           H
ATOM   4315  NE  ARG D  61      35.280  48.670  51.830  1.00  0.00           N
ATOM   4316  HE  ARG D  61      34.770  49.270  52.440  1.00  0.00           H
ATOM   4317  CZ  ARG D  61      36.340  48.080  52.440  1.00  0.00           C
ATOM   4318  NH1 ARG D  61      37.070  47.060  51.900  1.00  0.00           N
ATOM   4319 HH11 ARG D  61      36.950  46.690  50.980  1.00  0.00           H
ATOM   4320 HH12 ARG D  61      37.890  46.670  52.320  1.00  0.00           H
ATOM   4321  NH2 ARG D  61      36.760  48.760  53.550  1.00  0.00           N
ATOM   4322 HH21 ARG D  61      36.610  49.730  53.410  1.00  0.00           H
ATOM   4323 HH22 ARG D  61      37.670  48.410  53.780  1.00  0.00           H
ATOM   4324  C   ARG D  61      30.210  46.280  50.240  1.00  0.00           C
ATOM   4325  O   ARG D  61      29.650  45.650  51.130  1.00  0.00           O
ATOM   4326  N   VAL D  62      29.750  46.330  48.980  1.00  0.00           N
ATOM   4327  HN  VAL D  62      30.030  46.850  48.180  1.00  0.00           H
ATOM   4328  CA  VAL D  62      28.600  45.590  48.560  1.00  0.00           C
ATOM   4329  HA  VAL D  62      28.230  45.000  49.380  1.00  0.00           H
ATOM   4330  CB  VAL D  62      27.450  46.340  47.950  1.00  0.00           C
ATOM   4331  HB  VAL D  62      27.690  46.950  47.050  1.00  0.00           H
ATOM   4332  CG1 VAL D  62      26.340  45.310  47.690  1.00  0.00           C
ATOM   4333 HG11 VAL D  62      26.520  44.400  47.080  1.00  0.00           H
ATOM   4334 HG12 VAL D  62      25.890  45.060  48.670  1.00  0.00           H
ATOM   4335 HG13 VAL D  62      25.500  45.860  47.210  1.00  0.00           H
ATOM   4336  CG2 VAL D  62      26.870  47.310  49.000  1.00  0.00           C
ATOM   4337 HG21 VAL D  62      27.460  48.250  49.000  1.00  0.00           H
ATOM   4338 HG22 VAL D  62      25.870  47.640  48.650  1.00  0.00           H
ATOM   4339 HG23 VAL D  62      26.720  46.750  49.940  1.00  0.00           H
ATOM   4340  C   VAL D  62      29.090  44.630  47.540  1.00  0.00           C
ATOM   4341  O   VAL D  62      29.430  45.030  46.420  1.00  0.00           O
ATOM   4342  N   LYS D  63      29.140  43.310  47.780  1.00  0.00           N
ATOM   4343  HN  LYS D  63      28.800  43.100  48.690  1.00  0.00           H
ATOM   4344  CA  LYS D  63      29.820  42.410  46.900  1.00  0.00           C
ATOM   4345  HA  LYS D  63      30.860  42.660  46.810  1.00  0.00           H
ATOM   4346  CB  LYS D  63      29.700  40.970  47.430  1.00  0.00           C
ATOM   4347  HB1 LYS D  63      28.650  40.620  47.340  1.00  0.00           H
ATOM   4348  HB2 LYS D  63      29.940  41.070  48.510  1.00  0.00           H
ATOM   4349  CG  LYS D  63      30.660  39.940  46.840  1.00  0.00           C
ATOM   4350  HG1 LYS D  63      31.680  40.030  47.270  1.00  0.00           H
ATOM   4351  HG2 LYS D  63      30.720  39.940  45.740  1.00  0.00           H
ATOM   4352  CD  LYS D  63      30.200  38.570  47.360  1.00  0.00           C
ATOM   4353  HD1 LYS D  63      30.100  38.640  48.460  1.00  0.00           H
ATOM   4354  HD2 LYS D  63      29.190  38.520  46.890  1.00  0.00           H
ATOM   4355  CE  LYS D  63      31.040  37.410  46.830  1.00  0.00           C
ATOM   4356  HE1 LYS D  63      31.990  37.260  47.390  1.00  0.00           H
ATOM   4357  HE2 LYS D  63      31.250  37.570  45.750  1.00  0.00           H
ATOM   4358  NZ  LYS D  63      30.330  36.120  46.940  1.00  0.00           N
ATOM   4359  HZ1 LYS D  63      30.930  35.270  46.830  1.00  0.00           H
ATOM   4360  HZ2 LYS D  63      30.030  36.070  47.930  1.00  0.00           H
ATOM   4361  HZ3 LYS D  63      29.530  36.100  46.270  1.00  0.00           H
ATOM   4362  C   LYS D  63      29.350  42.420  45.450  1.00  0.00           C
ATOM   4363  NT  LYS D  63      28.020  42.300  45.220  1.00  0.00           N
ATOM   4364  HT1 LYS D  63      27.330  42.260  45.950  1.00  0.00           H
ATOM   4365  HT2 LYS D  63      27.590  42.370  44.320  1.00  0.00           H
ATOM   4366  O   LYS D  63      30.170  42.500  44.540  1.00  0.00           O
TER
ENDMDL
