# Supplementary material for: The Effect of SARS-COV‑2 Protein Fragments on the Dimerization of α‑Synuclein
Source: ACS Chem Neurosci. 2025 Oct 22;16(21):4279–88. doi: 10.1021/acschemneuro.5c00635 (PMC12593392; doi:10.1021/acschemneuro.5c00635)
Supplement: Supplementary file 1 [file cn5c00635_si_001.zip › aS Configurations - Supporting Information/Rod Binding Dimer/with SK9/r-SK9-2-initial.pdb]

REMARK    GENERATED BY TRJCONV
TITLE     Protein in water t=   0.00000 step= 0
REMARK    THIS IS A SIMULATION BOX
CRYST1  107.400  107.400  107.400  90.00  90.00  90.00 P 1           1
MODEL        1
ATOM      1  N   MET A   1      82.410  84.180  30.890  1.00  0.00           N
ATOM      2  H1  MET A   1      82.060  83.610  30.100  1.00  0.00           H
ATOM      3  H2  MET A   1      81.740  84.960  30.990  1.00  0.00           H
ATOM      4  H3  MET A   1      83.290  84.670  30.630  1.00  0.00           H
ATOM      5  CA  MET A   1      82.500  83.330  32.100  1.00  0.00           C
ATOM      6  HA  MET A   1      83.080  83.880  32.820  1.00  0.00           H
ATOM      7  CB  MET A   1      81.080  83.170  32.660  1.00  0.00           C
ATOM      8  HB1 MET A   1      80.410  82.630  31.950  1.00  0.00           H
ATOM      9  HB2 MET A   1      80.650  84.160  32.890  1.00  0.00           H
ATOM     10  CG  MET A   1      81.070  82.370  33.960  1.00  0.00           C
ATOM     11  HG1 MET A   1      81.390  81.320  33.820  1.00  0.00           H
ATOM     12  HG2 MET A   1      80.010  82.320  34.300  1.00  0.00           H
ATOM     13  SD  MET A   1      81.920  83.200  35.340  1.00  0.00           S
ATOM     14  CE  MET A   1      81.930  81.700  36.350  1.00  0.00           C
ATOM     15  HE1 MET A   1      82.320  80.840  35.760  1.00  0.00           H
ATOM     16  HE2 MET A   1      82.560  81.820  37.260  1.00  0.00           H
ATOM     17  HE3 MET A   1      80.890  81.380  36.590  1.00  0.00           H
ATOM     18  C   MET A   1      83.030  81.970  31.770  1.00  0.00           C
ATOM     19  O   MET A   1      82.590  81.190  30.930  1.00  0.00           O
ATOM     20  N   ASP A   2      83.990  81.530  32.610  1.00  0.00           N
ATOM     21  HN  ASP A   2      84.330  82.030  33.400  1.00  0.00           H
ATOM     22  CA  ASP A   2      84.650  80.260  32.580  1.00  0.00           C
ATOM     23  HA  ASP A   2      84.790  79.840  31.600  1.00  0.00           H
ATOM     24  CB  ASP A   2      86.050  80.480  33.180  1.00  0.00           C
ATOM     25  HB1 ASP A   2      86.050  80.600  34.280  1.00  0.00           H
ATOM     26  HB2 ASP A   2      86.460  81.450  32.820  1.00  0.00           H
ATOM     27  CG  ASP A   2      87.080  79.440  32.750  1.00  0.00           C
ATOM     28  OD1 ASP A   2      86.760  78.620  31.850  1.00  0.00           O
ATOM     29  OD2 ASP A   2      88.200  79.370  33.310  1.00  0.00           O
ATOM     30  C   ASP A   2      83.860  79.200  33.270  1.00  0.00           C
ATOM     31  O   ASP A   2      83.120  79.310  34.250  1.00  0.00           O
ATOM     32  N   VAL A   3      84.100  77.980  32.750  1.00  0.00           N
ATOM     33  HN  VAL A   3      84.730  77.930  31.990  1.00  0.00           H
ATOM     34  CA  VAL A   3      83.470  76.790  33.230  1.00  0.00           C
ATOM     35  HA  VAL A   3      82.480  77.050  33.550  1.00  0.00           H
ATOM     36  CB  VAL A   3      83.400  75.700  32.200  1.00  0.00           C
ATOM     37  HB  VAL A   3      82.800  74.830  32.540  1.00  0.00           H
ATOM     38  CG1 VAL A   3      82.600  76.250  31.010  1.00  0.00           C
ATOM     39 HG11 VAL A   3      81.750  76.910  31.280  1.00  0.00           H
ATOM     40 HG12 VAL A   3      83.350  76.820  30.400  1.00  0.00           H
ATOM     41 HG13 VAL A   3      82.170  75.430  30.400  1.00  0.00           H
ATOM     42  CG2 VAL A   3      84.790  75.170  31.770  1.00  0.00           C
ATOM     43 HG21 VAL A   3      84.770  74.480  30.910  1.00  0.00           H
ATOM     44 HG22 VAL A   3      85.430  76.020  31.450  1.00  0.00           H
ATOM     45 HG23 VAL A   3      85.330  74.680  32.610  1.00  0.00           H
ATOM     46  C   VAL A   3      84.160  76.190  34.410  1.00  0.00           C
ATOM     47  O   VAL A   3      85.380  76.130  34.590  1.00  0.00           O
ATOM     48  N   PHE A   4      83.460  75.600  35.400  1.00  0.00           N
ATOM     49  HN  PHE A   4      82.470  75.620  35.290  1.00  0.00           H
ATOM     50  CA  PHE A   4      83.930  74.990  36.600  1.00  0.00           C
ATOM     51  HA  PHE A   4      84.460  75.770  37.130  1.00  0.00           H
ATOM     52  CB  PHE A   4      82.700  74.670  37.470  1.00  0.00           C
ATOM     53  HB1 PHE A   4      81.960  74.060  36.890  1.00  0.00           H
ATOM     54  HB2 PHE A   4      82.210  75.670  37.480  1.00  0.00           H
ATOM     55  CG  PHE A   4      82.960  74.020  38.780  1.00  0.00           C
ATOM     56  CD1 PHE A   4      82.510  72.740  38.990  1.00  0.00           C
ATOM     57  HD1 PHE A   4      81.970  72.310  38.150  1.00  0.00           H
ATOM     58  CE1 PHE A   4      82.760  72.010  40.130  1.00  0.00           C
ATOM     59  HE1 PHE A   4      82.460  70.980  40.200  1.00  0.00           H
ATOM     60  CZ  PHE A   4      83.510  72.620  41.100  1.00  0.00           C
ATOM     61  HZ  PHE A   4      83.740  72.130  42.030  1.00  0.00           H
ATOM     62  CD2 PHE A   4      83.740  74.580  39.770  1.00  0.00           C
ATOM     63  HD2 PHE A   4      84.000  75.620  39.650  1.00  0.00           H
ATOM     64  CE2 PHE A   4      83.990  73.900  40.940  1.00  0.00           C
ATOM     65  HE2 PHE A   4      84.750  74.300  41.600  1.00  0.00           H
ATOM     66  C   PHE A   4      84.800  73.790  36.450  1.00  0.00           C
ATOM     67  O   PHE A   4      85.780  73.690  37.190  1.00  0.00           O
ATOM     68  N   MET A   5      84.460  72.980  35.430  1.00  0.00           N
ATOM     69  HN  MET A   5      83.580  73.170  35.020  1.00  0.00           H
ATOM     70  CA  MET A   5      85.260  71.830  35.130  1.00  0.00           C
ATOM     71  HA  MET A   5      86.290  72.100  35.310  1.00  0.00           H
ATOM     72  CB  MET A   5      84.800  70.480  35.720  1.00  0.00           C
ATOM     73  HB1 MET A   5      85.160  69.630  35.090  1.00  0.00           H
ATOM     74  HB2 MET A   5      83.690  70.370  35.780  1.00  0.00           H
ATOM     75  CG  MET A   5      85.260  70.220  37.150  1.00  0.00           C
ATOM     76  HG1 MET A   5      84.940  69.270  37.610  1.00  0.00           H
ATOM     77  HG2 MET A   5      84.870  71.070  37.760  1.00  0.00           H
ATOM     78  SD  MET A   5      87.070  70.210  37.300  1.00  0.00           S
ATOM     79  CE  MET A   5      87.360  69.210  38.790  1.00  0.00           C
ATOM     80  HE1 MET A   5      86.970  68.170  38.680  1.00  0.00           H
ATOM     81  HE2 MET A   5      88.440  69.100  39.010  1.00  0.00           H
ATOM     82  HE3 MET A   5      86.740  69.650  39.600  1.00  0.00           H
ATOM     83  C   MET A   5      85.160  71.680  33.650  1.00  0.00           C
ATOM     84  O   MET A   5      84.130  72.030  33.090  1.00  0.00           O
ATOM     85  N   LYS A   6      86.180  71.140  32.960  1.00  0.00           N
ATOM     86  HN  LYS A   6      87.010  70.830  33.420  1.00  0.00           H
ATOM     87  CA  LYS A   6      86.160  70.900  31.550  1.00  0.00           C
ATOM     88  HA  LYS A   6      85.820  71.830  31.120  1.00  0.00           H
ATOM     89  CB  LYS A   6      87.590  70.860  30.990  1.00  0.00           C
ATOM     90  HB1 LYS A   6      88.190  70.030  31.400  1.00  0.00           H
ATOM     91  HB2 LYS A   6      88.250  71.700  31.300  1.00  0.00           H
ATOM     92  CG  LYS A   6      87.470  70.810  29.460  1.00  0.00           C
ATOM     93  HG1 LYS A   6      87.240  71.740  28.910  1.00  0.00           H
ATOM     94  HG2 LYS A   6      86.550  70.300  29.120  1.00  0.00           H
ATOM     95  CD  LYS A   6      88.590  70.140  28.660  1.00  0.00           C
ATOM     96  HD1 LYS A   6      88.630  70.430  27.590  1.00  0.00           H
ATOM     97  HD2 LYS A   6      89.520  70.570  29.080  1.00  0.00           H
ATOM     98  CE  LYS A   6      88.670  68.620  28.830  1.00  0.00           C
ATOM     99  HE1 LYS A   6      88.850  68.260  29.860  1.00  0.00           H
ATOM    100  HE2 LYS A   6      89.440  68.130  28.190  1.00  0.00           H
ATOM    101  NZ  LYS A   6      87.390  68.010  28.400  1.00  0.00           N
ATOM    102  HZ1 LYS A   6      87.150  68.500  27.520  1.00  0.00           H
ATOM    103  HZ2 LYS A   6      87.540  67.000  28.210  1.00  0.00           H
ATOM    104  HZ3 LYS A   6      86.580  68.040  29.050  1.00  0.00           H
ATOM    105  C   LYS A   6      85.230  69.760  31.290  1.00  0.00           C
ATOM    106  O   LYS A   6      85.720  68.660  31.050  1.00  0.00           O
ATOM    107  N   GLY A   7      83.900  69.940  31.280  1.00  0.00           N
ATOM    108  HN  GLY A   7      83.530  70.850  31.500  1.00  0.00           H
ATOM    109  CA  GLY A   7      82.900  68.950  31.030  1.00  0.00           C
ATOM    110  HA1 GLY A   7      81.950  69.450  30.880  1.00  0.00           H
ATOM    111  HA2 GLY A   7      83.220  68.320  30.220  1.00  0.00           H
ATOM    112  C   GLY A   7      82.550  68.110  32.210  1.00  0.00           C
ATOM    113  O   GLY A   7      83.390  67.780  33.040  1.00  0.00           O
ATOM    114  N   LEU A   8      81.270  67.700  32.270  1.00  0.00           N
ATOM    115  HN  LEU A   8      80.730  67.850  31.450  1.00  0.00           H
ATOM    116  CA  LEU A   8      80.670  67.000  33.370  1.00  0.00           C
ATOM    117  HA  LEU A   8      81.430  66.450  33.920  1.00  0.00           H
ATOM    118  CB  LEU A   8      79.930  68.030  34.240  1.00  0.00           C
ATOM    119  HB1 LEU A   8      79.160  67.600  34.910  1.00  0.00           H
ATOM    120  HB2 LEU A   8      79.350  68.680  33.550  1.00  0.00           H
ATOM    121  CG  LEU A   8      80.730  69.000  35.120  1.00  0.00           C
ATOM    122  HG  LEU A   8      81.340  69.700  34.510  1.00  0.00           H
ATOM    123  CD1 LEU A   8      79.800  69.760  36.080  1.00  0.00           C
ATOM    124 HD11 LEU A   8      79.250  69.150  36.830  1.00  0.00           H
ATOM    125 HD12 LEU A   8      80.450  70.520  36.550  1.00  0.00           H
ATOM    126 HD13 LEU A   8      79.050  70.310  35.470  1.00  0.00           H
ATOM    127  CD2 LEU A   8      81.740  68.210  35.970  1.00  0.00           C
ATOM    128 HD21 LEU A   8      82.180  68.890  36.730  1.00  0.00           H
ATOM    129 HD22 LEU A   8      81.190  67.410  36.520  1.00  0.00           H
ATOM    130 HD23 LEU A   8      82.460  67.580  35.410  1.00  0.00           H
ATOM    131  C   LEU A   8      79.670  66.070  32.780  1.00  0.00           C
ATOM    132  O   LEU A   8      79.210  66.200  31.650  1.00  0.00           O
ATOM    133  N   SER A   9      79.280  65.030  33.540  1.00  0.00           N
ATOM    134  HN  SER A   9      79.700  64.930  34.440  1.00  0.00           H
ATOM    135  CA  SER A   9      78.060  64.330  33.260  1.00  0.00           C
ATOM    136  HA  SER A   9      78.270  63.930  32.280  1.00  0.00           H
ATOM    137  CB  SER A   9      77.800  63.130  34.190  1.00  0.00           C
ATOM    138  HB1 SER A   9      78.410  62.260  33.880  1.00  0.00           H
ATOM    139  HB2 SER A   9      76.750  62.790  34.040  1.00  0.00           H
ATOM    140  OG  SER A   9      78.090  63.430  35.550  1.00  0.00           O
ATOM    141  HG1 SER A   9      79.050  63.410  35.600  1.00  0.00           H
ATOM    142  C   SER A   9      76.890  65.240  33.200  1.00  0.00           C
ATOM    143  O   SER A   9      76.810  66.220  33.940  1.00  0.00           O
ATOM    144  N   LYS A  10      75.930  64.870  32.330  1.00  0.00           N
ATOM    145  HN  LYS A  10      76.150  64.210  31.620  1.00  0.00           H
ATOM    146  CA  LYS A  10      74.730  65.640  32.180  1.00  0.00           C
ATOM    147  HA  LYS A  10      75.020  66.640  31.910  1.00  0.00           H
ATOM    148  CB  LYS A  10      73.860  65.080  31.040  1.00  0.00           C
ATOM    149  HB1 LYS A  10      73.100  65.840  30.760  1.00  0.00           H
ATOM    150  HB2 LYS A  10      73.390  64.120  31.330  1.00  0.00           H
ATOM    151  CG  LYS A  10      74.550  64.900  29.680  1.00  0.00           C
ATOM    152  HG1 LYS A  10      75.520  64.350  29.610  1.00  0.00           H
ATOM    153  HG2 LYS A  10      74.710  65.840  29.130  1.00  0.00           H
ATOM    154  CD  LYS A  10      73.570  64.070  28.840  1.00  0.00           C
ATOM    155  HD1 LYS A  10      73.610  63.060  29.290  1.00  0.00           H
ATOM    156  HD2 LYS A  10      72.580  64.540  29.020  1.00  0.00           H
ATOM    157  CE  LYS A  10      73.900  64.060  27.350  1.00  0.00           C
ATOM    158  HE1 LYS A  10      74.930  63.640  27.260  1.00  0.00           H
ATOM    159  HE2 LYS A  10      73.740  65.040  26.850  1.00  0.00           H
ATOM    160  NZ  LYS A  10      73.030  63.070  26.670  1.00  0.00           N
ATOM    161  HZ1 LYS A  10      72.960  62.130  27.110  1.00  0.00           H
ATOM    162  HZ2 LYS A  10      72.090  63.480  26.830  1.00  0.00           H
ATOM    163  HZ3 LYS A  10      73.210  63.090  25.650  1.00  0.00           H
ATOM    164  C   LYS A  10      73.950  65.830  33.440  1.00  0.00           C
ATOM    165  O   LYS A  10      73.550  66.940  33.770  1.00  0.00           O
ATOM    166  N   ALA A  11      73.720  64.790  34.260  1.00  0.00           N
ATOM    167  HN  ALA A  11      74.070  63.860  34.140  1.00  0.00           H
ATOM    168  CA  ALA A  11      73.100  64.880  35.550  1.00  0.00           C
ATOM    169  HA  ALA A  11      72.110  65.290  35.460  1.00  0.00           H
ATOM    170  CB  ALA A  11      73.050  63.440  36.090  1.00  0.00           C
ATOM    171  HB1 ALA A  11      72.480  62.880  35.320  1.00  0.00           H
ATOM    172  HB2 ALA A  11      74.050  63.000  36.260  1.00  0.00           H
ATOM    173  HB3 ALA A  11      72.520  63.400  37.060  1.00  0.00           H
ATOM    174  C   ALA A  11      73.700  65.720  36.630  1.00  0.00           C
ATOM    175  O   ALA A  11      73.020  66.100  37.580  1.00  0.00           O
ATOM    176  N   LYS A  12      74.980  66.120  36.470  1.00  0.00           N
ATOM    177  HN  LYS A  12      75.550  65.970  35.670  1.00  0.00           H
ATOM    178  CA  LYS A  12      75.620  66.980  37.420  1.00  0.00           C
ATOM    179  HA  LYS A  12      75.130  66.790  38.370  1.00  0.00           H
ATOM    180  CB  LYS A  12      77.120  66.650  37.450  1.00  0.00           C
ATOM    181  HB1 LYS A  12      77.770  67.500  37.760  1.00  0.00           H
ATOM    182  HB2 LYS A  12      77.420  66.440  36.400  1.00  0.00           H
ATOM    183  CG  LYS A  12      77.380  65.480  38.390  1.00  0.00           C
ATOM    184  HG1 LYS A  12      77.190  64.470  37.960  1.00  0.00           H
ATOM    185  HG2 LYS A  12      76.570  65.510  39.150  1.00  0.00           H
ATOM    186  CD  LYS A  12      78.820  65.670  38.870  1.00  0.00           C
ATOM    187  HD1 LYS A  12      79.580  65.540  38.080  1.00  0.00           H
ATOM    188  HD2 LYS A  12      78.960  66.710  39.230  1.00  0.00           H
ATOM    189  CE  LYS A  12      79.270  64.630  39.890  1.00  0.00           C
ATOM    190  HE1 LYS A  12      79.340  63.660  39.350  1.00  0.00           H
ATOM    191  HE2 LYS A  12      78.580  64.430  40.740  1.00  0.00           H
ATOM    192  NZ  LYS A  12      80.630  64.880  40.420  1.00  0.00           N
ATOM    193  HZ1 LYS A  12      81.000  64.180  41.100  1.00  0.00           H
ATOM    194  HZ2 LYS A  12      81.250  65.020  39.600  1.00  0.00           H
ATOM    195  HZ3 LYS A  12      80.650  65.800  40.900  1.00  0.00           H
ATOM    196  C   LYS A  12      75.530  68.430  37.090  1.00  0.00           C
ATOM    197  O   LYS A  12      75.850  69.280  37.930  1.00  0.00           O
ATOM    198  N   GLU A  13      75.170  68.810  35.850  1.00  0.00           N
ATOM    199  HN  GLU A  13      75.020  68.130  35.140  1.00  0.00           H
ATOM    200  CA  GLU A  13      75.170  70.200  35.510  1.00  0.00           C
ATOM    201  HA  GLU A  13      76.110  70.510  35.950  1.00  0.00           H
ATOM    202  CB  GLU A  13      75.220  70.180  33.970  1.00  0.00           C
ATOM    203  HB1 GLU A  13      74.460  69.470  33.560  1.00  0.00           H
ATOM    204  HB2 GLU A  13      76.170  69.650  33.770  1.00  0.00           H
ATOM    205  CG  GLU A  13      75.360  71.620  33.460  1.00  0.00           C
ATOM    206  HG1 GLU A  13      74.580  72.350  33.770  1.00  0.00           H
ATOM    207  HG2 GLU A  13      75.170  71.570  32.360  1.00  0.00           H
ATOM    208  CD  GLU A  13      76.750  72.150  33.770  1.00  0.00           C
ATOM    209  OE1 GLU A  13      76.840  72.650  34.930  1.00  0.00           O
ATOM    210  OE2 GLU A  13      77.700  72.220  32.950  1.00  0.00           O
ATOM    211  C   GLU A  13      74.080  70.990  36.130  1.00  0.00           C
ATOM    212  O   GLU A  13      72.920  70.560  36.100  1.00  0.00           O
ATOM    213  N   GLY A  14      74.410  72.140  36.750  1.00  0.00           N
ATOM    214  HN  GLY A  14      75.310  72.440  36.450  1.00  0.00           H
ATOM    215  CA  GLY A  14      73.520  72.970  37.500  1.00  0.00           C
ATOM    216  HA1 GLY A  14      73.830  74.000  37.490  1.00  0.00           H
ATOM    217  HA2 GLY A  14      72.550  72.860  37.040  1.00  0.00           H
ATOM    218  C   GLY A  14      73.440  72.510  38.920  1.00  0.00           C
ATOM    219  O   GLY A  14      73.390  73.360  39.810  1.00  0.00           O
ATOM    220  N   VAL A  15      73.410  71.190  39.170  1.00  0.00           N
ATOM    221  HN  VAL A  15      73.340  70.630  38.340  1.00  0.00           H
ATOM    222  CA  VAL A  15      73.380  70.480  40.410  1.00  0.00           C
ATOM    223  HA  VAL A  15      72.680  71.020  41.030  1.00  0.00           H
ATOM    224  CB  VAL A  15      72.830  69.090  40.210  1.00  0.00           C
ATOM    225  HB  VAL A  15      73.460  68.500  39.510  1.00  0.00           H
ATOM    226  CG1 VAL A  15      72.820  68.360  41.560  1.00  0.00           C
ATOM    227 HG11 VAL A  15      71.970  67.650  41.600  1.00  0.00           H
ATOM    228 HG12 VAL A  15      73.790  67.840  41.720  1.00  0.00           H
ATOM    229 HG13 VAL A  15      72.650  69.030  42.440  1.00  0.00           H
ATOM    230  CG2 VAL A  15      71.370  69.180  39.740  1.00  0.00           C
ATOM    231 HG21 VAL A  15      71.080  68.110  39.790  1.00  0.00           H
ATOM    232 HG22 VAL A  15      70.720  69.700  40.490  1.00  0.00           H
ATOM    233 HG23 VAL A  15      71.330  69.720  38.770  1.00  0.00           H
ATOM    234  C   VAL A  15      74.600  70.580  41.250  1.00  0.00           C
ATOM    235  O   VAL A  15      74.560  70.850  42.450  1.00  0.00           O
ATOM    236  N   VAL A  16      75.700  70.620  40.490  1.00  0.00           N
ATOM    237  HN  VAL A  16      75.560  70.500  39.510  1.00  0.00           H
ATOM    238  CA  VAL A  16      77.030  70.900  40.950  1.00  0.00           C
ATOM    239  HA  VAL A  16      77.240  70.120  41.660  1.00  0.00           H
ATOM    240  CB  VAL A  16      78.030  70.740  39.850  1.00  0.00           C
ATOM    241  HB  VAL A  16      77.750  69.770  39.390  1.00  0.00           H
ATOM    242  CG1 VAL A  16      77.920  71.820  38.760  1.00  0.00           C
ATOM    243 HG11 VAL A  16      78.540  71.690  37.840  1.00  0.00           H
ATOM    244 HG12 VAL A  16      76.860  71.780  38.420  1.00  0.00           H
ATOM    245 HG13 VAL A  16      78.210  72.820  39.130  1.00  0.00           H
ATOM    246  CG2 VAL A  16      79.500  70.650  40.290  1.00  0.00           C
ATOM    247 HG21 VAL A  16      79.770  71.640  40.740  1.00  0.00           H
ATOM    248 HG22 VAL A  16      79.680  69.880  41.070  1.00  0.00           H
ATOM    249 HG23 VAL A  16      80.150  70.480  39.410  1.00  0.00           H
ATOM    250  C   VAL A  16      77.170  72.180  41.690  1.00  0.00           C
ATOM    251  O   VAL A  16      76.490  73.130  41.300  1.00  0.00           O
ATOM    252  N   ALA A  17      78.030  72.340  42.710  1.00  0.00           N
ATOM    253  HN  ALA A  17      78.560  71.590  43.110  1.00  0.00           H
ATOM    254  CA  ALA A  17      78.310  73.690  43.090  1.00  0.00           C
ATOM    255  HA  ALA A  17      78.300  74.350  42.240  1.00  0.00           H
ATOM    256  CB  ALA A  17      77.430  74.140  44.270  1.00  0.00           C
ATOM    257  HB1 ALA A  17      77.640  73.560  45.190  1.00  0.00           H
ATOM    258  HB2 ALA A  17      77.590  75.170  44.640  1.00  0.00           H
ATOM    259  HB3 ALA A  17      76.350  74.030  44.050  1.00  0.00           H
ATOM    260  C   ALA A  17      79.680  73.580  43.660  1.00  0.00           C
ATOM    261  O   ALA A  17      80.190  72.480  43.850  1.00  0.00           O
ATOM    262  N   ALA A  18      80.300  74.750  43.900  1.00  0.00           N
ATOM    263  HN  ALA A  18      79.820  75.590  43.670  1.00  0.00           H
ATOM    264  CA  ALA A  18      81.650  74.870  44.350  1.00  0.00           C
ATOM    265  HA  ALA A  18      82.380  74.170  43.970  1.00  0.00           H
ATOM    266  CB  ALA A  18      82.200  76.230  43.880  1.00  0.00           C
ATOM    267  HB1 ALA A  18      82.520  76.070  42.830  1.00  0.00           H
ATOM    268  HB2 ALA A  18      81.360  76.900  44.170  1.00  0.00           H
ATOM    269  HB3 ALA A  18      83.100  76.530  44.450  1.00  0.00           H
ATOM    270  C   ALA A  18      81.750  74.810  45.840  1.00  0.00           C
ATOM    271  O   ALA A  18      82.800  75.180  46.350  1.00  0.00           O
ATOM    272  N   ALA A  19      80.660  74.340  46.480  1.00  0.00           N
ATOM    273  HN  ALA A  19      79.920  74.070  45.880  1.00  0.00           H
ATOM    274  CA  ALA A  19      80.450  74.140  47.880  1.00  0.00           C
ATOM    275  HA  ALA A  19      81.190  73.550  48.390  1.00  0.00           H
ATOM    276  CB  ALA A  19      80.580  75.490  48.620  1.00  0.00           C
ATOM    277  HB1 ALA A  19      80.190  75.420  49.660  1.00  0.00           H
ATOM    278  HB2 ALA A  19      81.630  75.790  48.800  1.00  0.00           H
ATOM    279  HB3 ALA A  19      80.080  76.270  48.020  1.00  0.00           H
ATOM    280  C   ALA A  19      79.100  73.550  48.110  1.00  0.00           C
ATOM    281  O   ALA A  19      78.360  73.200  47.190  1.00  0.00           O
ATOM    282  N   GLU A  20      78.760  73.320  49.390  1.00  0.00           N
ATOM    283  HN  GLU A  20      79.360  73.460  50.170  1.00  0.00           H
ATOM    284  CA  GLU A  20      77.420  73.090  49.850  1.00  0.00           C
ATOM    285  HA  GLU A  20      77.070  72.280  49.230  1.00  0.00           H
ATOM    286  CB  GLU A  20      77.350  72.490  51.260  1.00  0.00           C
ATOM    287  HB1 GLU A  20      76.390  72.570  51.820  1.00  0.00           H
ATOM    288  HB2 GLU A  20      78.150  73.030  51.820  1.00  0.00           H
ATOM    289  CG  GLU A  20      77.700  71.010  51.280  1.00  0.00           C
ATOM    290  HG1 GLU A  20      78.210  70.800  52.260  1.00  0.00           H
ATOM    291  HG2 GLU A  20      78.380  70.730  50.450  1.00  0.00           H
ATOM    292  CD  GLU A  20      76.480  70.100  51.270  1.00  0.00           C
ATOM    293  OE1 GLU A  20      76.350  69.290  50.310  1.00  0.00           O
ATOM    294  OE2 GLU A  20      75.670  70.180  52.230  1.00  0.00           O
ATOM    295  C   GLU A  20      76.450  74.200  49.600  1.00  0.00           C
ATOM    296  O   GLU A  20      76.560  75.390  49.870  1.00  0.00           O
ATOM    297  N   LYS A  21      75.280  73.720  49.140  1.00  0.00           N
ATOM    298  HN  LYS A  21      75.090  72.750  48.980  1.00  0.00           H
ATOM    299  CA  LYS A  21      74.080  74.490  49.110  1.00  0.00           C
ATOM    300  HA  LYS A  21      74.340  75.520  49.290  1.00  0.00           H
ATOM    301  CB  LYS A  21      73.480  74.350  47.700  1.00  0.00           C
ATOM    302  HB1 LYS A  21      72.480  74.840  47.670  1.00  0.00           H
ATOM    303  HB2 LYS A  21      73.290  73.270  47.480  1.00  0.00           H
ATOM    304  CG  LYS A  21      74.340  74.800  46.530  1.00  0.00           C
ATOM    305  HG1 LYS A  21      75.280  74.210  46.610  1.00  0.00           H
ATOM    306  HG2 LYS A  21      74.710  75.840  46.710  1.00  0.00           H
ATOM    307  CD  LYS A  21      73.650  74.640  45.170  1.00  0.00           C
ATOM    308  HD1 LYS A  21      72.650  75.120  45.160  1.00  0.00           H
ATOM    309  HD2 LYS A  21      74.260  75.240  44.450  1.00  0.00           H
ATOM    310  CE  LYS A  21      73.460  73.200  44.700  1.00  0.00           C
ATOM    311  HE1 LYS A  21      72.740  72.680  45.360  1.00  0.00           H
ATOM    312  HE2 LYS A  21      74.460  72.740  44.510  1.00  0.00           H
ATOM    313  NZ  LYS A  21      72.910  73.190  43.330  1.00  0.00           N
ATOM    314  HZ1 LYS A  21      73.180  73.990  42.730  1.00  0.00           H
ATOM    315  HZ2 LYS A  21      73.130  72.300  42.850  1.00  0.00           H
ATOM    316  HZ3 LYS A  21      71.880  73.260  43.400  1.00  0.00           H
ATOM    317  C   LYS A  21      73.130  73.970  50.130  1.00  0.00           C
ATOM    318  O   LYS A  21      73.300  72.890  50.710  1.00  0.00           O
ATOM    319  N   THR A  22      72.030  74.690  50.410  1.00  0.00           N
ATOM    320  HN  THR A  22      71.840  75.540  49.930  1.00  0.00           H
ATOM    321  CA  THR A  22      71.150  74.420  51.510  1.00  0.00           C
ATOM    322  HA  THR A  22      71.630  73.940  52.350  1.00  0.00           H
ATOM    323  CB  THR A  22      70.500  75.670  52.010  1.00  0.00           C
ATOM    324  HB  THR A  22      70.020  76.240  51.190  1.00  0.00           H
ATOM    325  OG1 THR A  22      71.530  76.560  52.430  1.00  0.00           O
ATOM    326  HG1 THR A  22      72.350  76.080  52.450  1.00  0.00           H
ATOM    327  CG2 THR A  22      69.590  75.430  53.220  1.00  0.00           C
ATOM    328 HG21 THR A  22      70.040  74.800  54.020  1.00  0.00           H
ATOM    329 HG22 THR A  22      69.400  76.400  53.730  1.00  0.00           H
ATOM    330 HG23 THR A  22      68.630  74.970  52.920  1.00  0.00           H
ATOM    331  C   THR A  22      70.070  73.480  51.080  1.00  0.00           C
ATOM    332  O   THR A  22      69.460  73.760  50.050  1.00  0.00           O
ATOM    333  N   LYS A  23      69.740  72.400  51.810  1.00  0.00           N
ATOM    334  HN  LYS A  23      70.340  72.090  52.540  1.00  0.00           H
ATOM    335  CA  LYS A  23      68.700  71.520  51.360  1.00  0.00           C
ATOM    336  HA  LYS A  23      68.270  71.870  50.430  1.00  0.00           H
ATOM    337  CB  LYS A  23      69.360  70.140  51.210  1.00  0.00           C
ATOM    338  HB1 LYS A  23      68.530  69.430  51.050  1.00  0.00           H
ATOM    339  HB2 LYS A  23      69.900  69.980  52.170  1.00  0.00           H
ATOM    340  CG  LYS A  23      70.350  70.060  50.040  1.00  0.00           C
ATOM    341  HG1 LYS A  23      70.760  71.050  49.770  1.00  0.00           H
ATOM    342  HG2 LYS A  23      69.770  69.820  49.130  1.00  0.00           H
ATOM    343  CD  LYS A  23      71.420  68.990  50.280  1.00  0.00           C
ATOM    344  HD1 LYS A  23      70.990  68.180  50.910  1.00  0.00           H
ATOM    345  HD2 LYS A  23      71.520  68.510  49.290  1.00  0.00           H
ATOM    346  CE  LYS A  23      72.720  69.550  50.860  1.00  0.00           C
ATOM    347  HE1 LYS A  23      72.520  70.150  51.770  1.00  0.00           H
ATOM    348  HE2 LYS A  23      73.270  70.160  50.110  1.00  0.00           H
ATOM    349  NZ  LYS A  23      73.610  68.460  51.320  1.00  0.00           N
ATOM    350  HZ1 LYS A  23      73.730  67.770  50.550  1.00  0.00           H
ATOM    351  HZ2 LYS A  23      74.540  68.800  51.630  1.00  0.00           H
ATOM    352  HZ3 LYS A  23      73.130  67.950  52.080  1.00  0.00           H
ATOM    353  C   LYS A  23      67.660  71.410  52.410  1.00  0.00           C
ATOM    354  O   LYS A  23      68.010  71.030  53.530  1.00  0.00           O
ATOM    355  N   GLN A  24      66.390  71.700  52.050  1.00  0.00           N
ATOM    356  HN  GLN A  24      66.150  71.810  51.090  1.00  0.00           H
ATOM    357  CA  GLN A  24      65.280  71.510  52.920  1.00  0.00           C
ATOM    358  HA  GLN A  24      65.650  71.030  53.820  1.00  0.00           H
ATOM    359  CB  GLN A  24      64.770  72.930  53.230  1.00  0.00           C
ATOM    360  HB1 GLN A  24      64.700  73.580  52.330  1.00  0.00           H
ATOM    361  HB2 GLN A  24      65.490  73.460  53.890  1.00  0.00           H
ATOM    362  CG  GLN A  24      63.390  72.950  53.880  1.00  0.00           C
ATOM    363  HG1 GLN A  24      63.540  72.350  54.800  1.00  0.00           H
ATOM    364  HG2 GLN A  24      62.540  72.500  53.310  1.00  0.00           H
ATOM    365  CD  GLN A  24      62.890  74.350  54.200  1.00  0.00           C
ATOM    366  OE1 GLN A  24      62.620  74.820  55.300  1.00  0.00           O
ATOM    367  NE2 GLN A  24      62.750  75.190  53.130  1.00  0.00           N
ATOM    368 HE21 GLN A  24      63.080  74.910  52.230  1.00  0.00           H
ATOM    369 HE22 GLN A  24      62.570  76.120  53.450  1.00  0.00           H
ATOM    370  C   GLN A  24      64.240  70.610  52.350  1.00  0.00           C
ATOM    371  O   GLN A  24      63.410  70.890  51.480  1.00  0.00           O
ATOM    372  N   GLY A  25      64.190  69.360  52.830  1.00  0.00           N
ATOM    373  HN  GLY A  25      64.860  69.200  53.560  1.00  0.00           H
ATOM    374  CA  GLY A  25      63.440  68.320  52.200  1.00  0.00           C
ATOM    375  HA1 GLY A  25      63.270  68.530  51.150  1.00  0.00           H
ATOM    376  HA2 GLY A  25      63.910  67.370  52.430  1.00  0.00           H
ATOM    377  C   GLY A  25      62.100  68.210  52.840  1.00  0.00           C
ATOM    378  O   GLY A  25      61.150  67.730  52.230  1.00  0.00           O
ATOM    379  N   VAL A  26      61.930  68.610  54.110  1.00  0.00           N
ATOM    380  HN  VAL A  26      62.720  68.930  54.630  1.00  0.00           H
ATOM    381  CA  VAL A  26      60.730  68.600  54.880  1.00  0.00           C
ATOM    382  HA  VAL A  26      60.330  67.610  54.710  1.00  0.00           H
ATOM    383  CB  VAL A  26      60.960  68.880  56.340  1.00  0.00           C
ATOM    384  HB  VAL A  26      59.970  69.050  56.820  1.00  0.00           H
ATOM    385  CG1 VAL A  26      61.760  67.720  56.950  1.00  0.00           C
ATOM    386 HG11 VAL A  26      61.190  66.800  56.710  1.00  0.00           H
ATOM    387 HG12 VAL A  26      62.720  67.660  56.390  1.00  0.00           H
ATOM    388 HG13 VAL A  26      61.860  67.690  58.050  1.00  0.00           H
ATOM    389  CG2 VAL A  26      61.810  70.150  56.500  1.00  0.00           C
ATOM    390 HG21 VAL A  26      61.980  70.240  57.600  1.00  0.00           H
ATOM    391 HG22 VAL A  26      62.830  70.000  56.070  1.00  0.00           H
ATOM    392 HG23 VAL A  26      61.340  71.100  56.190  1.00  0.00           H
ATOM    393  C   VAL A  26      59.700  69.580  54.440  1.00  0.00           C
ATOM    394  O   VAL A  26      58.570  69.600  54.930  1.00  0.00           O
ATOM    395  N   ALA A  27      60.030  70.480  53.500  1.00  0.00           N
ATOM    396  HN  ALA A  27      60.950  70.620  53.140  1.00  0.00           H
ATOM    397  CA  ALA A  27      59.030  71.230  52.790  1.00  0.00           C
ATOM    398  HA  ALA A  27      58.110  71.170  53.340  1.00  0.00           H
ATOM    399  CB  ALA A  27      59.560  72.670  52.690  1.00  0.00           C
ATOM    400  HB1 ALA A  27      59.450  73.260  53.620  1.00  0.00           H
ATOM    401  HB2 ALA A  27      60.610  72.630  52.340  1.00  0.00           H
ATOM    402  HB3 ALA A  27      58.820  73.150  52.010  1.00  0.00           H
ATOM    403  C   ALA A  27      58.660  70.620  51.480  1.00  0.00           C
ATOM    404  O   ALA A  27      57.840  71.170  50.740  1.00  0.00           O
ATOM    405  N   GLU A  28      59.300  69.520  51.050  1.00  0.00           N
ATOM    406  HN  GLU A  28      59.850  68.980  51.690  1.00  0.00           H
ATOM    407  CA  GLU A  28      59.280  69.130  49.680  1.00  0.00           C
ATOM    408  HA  GLU A  28      58.570  69.670  49.070  1.00  0.00           H
ATOM    409  CB  GLU A  28      60.680  69.150  49.050  1.00  0.00           C
ATOM    410  HB1 GLU A  28      60.710  68.720  48.020  1.00  0.00           H
ATOM    411  HB2 GLU A  28      61.410  68.580  49.660  1.00  0.00           H
ATOM    412  CG  GLU A  28      61.110  70.620  49.130  1.00  0.00           C
ATOM    413  HG1 GLU A  28      61.290  71.040  50.140  1.00  0.00           H
ATOM    414  HG2 GLU A  28      60.280  71.170  48.640  1.00  0.00           H
ATOM    415  CD  GLU A  28      62.360  70.960  48.330  1.00  0.00           C
ATOM    416  OE1 GLU A  28      63.060  70.050  47.830  1.00  0.00           O
ATOM    417  OE2 GLU A  28      62.670  72.180  48.300  1.00  0.00           O
ATOM    418  C   GLU A  28      58.770  67.730  49.640  1.00  0.00           C
ATOM    419  O   GLU A  28      57.930  67.420  48.800  1.00  0.00           O
ATOM    420  N   ALA A  29      59.220  66.770  50.470  1.00  0.00           N
ATOM    421  HN  ALA A  29      59.690  66.960  51.330  1.00  0.00           H
ATOM    422  CA  ALA A  29      59.010  65.360  50.350  1.00  0.00           C
ATOM    423  HA  ALA A  29      58.700  65.150  49.340  1.00  0.00           H
ATOM    424  CB  ALA A  29      60.410  64.720  50.460  1.00  0.00           C
ATOM    425  HB1 ALA A  29      60.400  63.650  50.130  1.00  0.00           H
ATOM    426  HB2 ALA A  29      61.070  65.320  49.800  1.00  0.00           H
ATOM    427  HB3 ALA A  29      60.860  64.790  51.470  1.00  0.00           H
ATOM    428  C   ALA A  29      58.070  64.860  51.390  1.00  0.00           C
ATOM    429  O   ALA A  29      57.990  65.260  52.560  1.00  0.00           O
ATOM    430  N   ALA A  30      57.290  63.820  51.050  1.00  0.00           N
ATOM    431  HN  ALA A  30      57.360  63.370  50.160  1.00  0.00           H
ATOM    432  CA  ALA A  30      56.160  63.440  51.820  1.00  0.00           C
ATOM    433  HA  ALA A  30      55.710  64.320  52.260  1.00  0.00           H
ATOM    434  CB  ALA A  30      55.240  62.890  50.720  1.00  0.00           C
ATOM    435  HB1 ALA A  30      54.880  63.770  50.150  1.00  0.00           H
ATOM    436  HB2 ALA A  30      55.830  62.130  50.150  1.00  0.00           H
ATOM    437  HB3 ALA A  30      54.340  62.330  51.050  1.00  0.00           H
ATOM    438  C   ALA A  30      56.470  62.510  52.950  1.00  0.00           C
ATOM    439  O   ALA A  30      56.430  61.290  52.780  1.00  0.00           O
ATOM    440  N   GLY A  31      56.810  63.110  54.100  1.00  0.00           N
ATOM    441  HN  GLY A  31      56.650  64.090  54.130  1.00  0.00           H
ATOM    442  CA  GLY A  31      57.120  62.390  55.300  1.00  0.00           C
ATOM    443  HA1 GLY A  31      56.870  61.350  55.190  1.00  0.00           H
ATOM    444  HA2 GLY A  31      58.180  62.450  55.520  1.00  0.00           H
ATOM    445  C   GLY A  31      56.610  62.780  56.650  1.00  0.00           C
ATOM    446  O   GLY A  31      57.100  62.170  57.610  1.00  0.00           O
ATOM    447  N   LYS A  32      55.660  63.710  56.860  1.00  0.00           N
ATOM    448  HN  LYS A  32      55.240  64.180  56.080  1.00  0.00           H
ATOM    449  CA  LYS A  32      55.130  64.180  58.090  1.00  0.00           C
ATOM    450  HA  LYS A  32      55.980  64.210  58.750  1.00  0.00           H
ATOM    451  CB  LYS A  32      54.520  65.590  57.950  1.00  0.00           C
ATOM    452  HB1 LYS A  32      54.270  66.010  58.950  1.00  0.00           H
ATOM    453  HB2 LYS A  32      53.540  65.610  57.420  1.00  0.00           H
ATOM    454  CG  LYS A  32      55.440  66.660  57.360  1.00  0.00           C
ATOM    455  HG1 LYS A  32      55.640  66.440  56.290  1.00  0.00           H
ATOM    456  HG2 LYS A  32      56.400  66.720  57.920  1.00  0.00           H
ATOM    457  CD  LYS A  32      54.870  68.080  57.310  1.00  0.00           C
ATOM    458  HD1 LYS A  32      54.060  68.160  56.560  1.00  0.00           H
ATOM    459  HD2 LYS A  32      54.530  68.220  58.360  1.00  0.00           H
ATOM    460  CE  LYS A  32      55.890  69.190  57.050  1.00  0.00           C
ATOM    461  HE1 LYS A  32      56.820  68.950  57.600  1.00  0.00           H
ATOM    462  HE2 LYS A  32      55.390  70.140  57.320  1.00  0.00           H
ATOM    463  NZ  LYS A  32      56.080  69.220  55.580  1.00  0.00           N
ATOM    464  HZ1 LYS A  32      55.140  69.330  55.150  1.00  0.00           H
ATOM    465  HZ2 LYS A  32      56.700  70.010  55.300  1.00  0.00           H
ATOM    466  HZ3 LYS A  32      56.560  68.310  55.430  1.00  0.00           H
ATOM    467  C   LYS A  32      54.110  63.180  58.510  1.00  0.00           C
ATOM    468  O   LYS A  32      53.290  62.590  57.810  1.00  0.00           O
ATOM    469  N   THR A  33      54.060  62.930  59.840  1.00  0.00           N
ATOM    470  HN  THR A  33      54.760  63.440  60.330  1.00  0.00           H
ATOM    471  CA  THR A  33      53.150  62.050  60.490  1.00  0.00           C
ATOM    472  HA  THR A  33      53.100  61.240  59.770  1.00  0.00           H
ATOM    473  CB  THR A  33      53.610  61.610  61.850  1.00  0.00           C
ATOM    474  HB  THR A  33      52.780  61.030  62.300  1.00  0.00           H
ATOM    475  OG1 THR A  33      54.060  62.670  62.690  1.00  0.00           O
ATOM    476  HG1 THR A  33      54.350  62.310  63.530  1.00  0.00           H
ATOM    477  CG2 THR A  33      54.790  60.640  61.700  1.00  0.00           C
ATOM    478 HG21 THR A  33      55.070  60.150  62.660  1.00  0.00           H
ATOM    479 HG22 THR A  33      54.570  59.810  61.000  1.00  0.00           H
ATOM    480 HG23 THR A  33      55.690  61.150  61.290  1.00  0.00           H
ATOM    481  C   THR A  33      51.720  62.460  60.510  1.00  0.00           C
ATOM    482  O   THR A  33      50.770  61.680  60.470  1.00  0.00           O
ATOM    483  N   LYS A  34      51.390  63.770  60.590  1.00  0.00           N
ATOM    484  HN  LYS A  34      52.080  64.470  60.760  1.00  0.00           H
ATOM    485  CA  LYS A  34      50.080  64.320  60.480  1.00  0.00           C
ATOM    486  HA  LYS A  34      49.390  63.750  61.090  1.00  0.00           H
ATOM    487  CB  LYS A  34      50.100  65.750  61.050  1.00  0.00           C
ATOM    488  HB1 LYS A  34      49.200  66.280  60.690  1.00  0.00           H
ATOM    489  HB2 LYS A  34      51.040  66.250  60.710  1.00  0.00           H
ATOM    490  CG  LYS A  34      49.900  65.810  62.570  1.00  0.00           C
ATOM    491  HG1 LYS A  34      50.420  66.740  62.880  1.00  0.00           H
ATOM    492  HG2 LYS A  34      50.410  64.970  63.080  1.00  0.00           H
ATOM    493  CD  LYS A  34      48.480  66.000  63.080  1.00  0.00           C
ATOM    494  HD1 LYS A  34      48.060  66.900  62.570  1.00  0.00           H
ATOM    495  HD2 LYS A  34      47.960  65.040  62.860  1.00  0.00           H
ATOM    496  CE  LYS A  34      48.390  66.260  64.590  1.00  0.00           C
ATOM    497  HE1 LYS A  34      49.020  67.120  64.910  1.00  0.00           H
ATOM    498  HE2 LYS A  34      48.760  65.350  65.100  1.00  0.00           H
ATOM    499  NZ  LYS A  34      47.060  66.510  65.170  1.00  0.00           N
ATOM    500  HZ1 LYS A  34      46.450  65.720  64.890  1.00  0.00           H
ATOM    501  HZ2 LYS A  34      47.060  66.600  66.210  1.00  0.00           H
ATOM    502  HZ3 LYS A  34      46.720  67.420  64.800  1.00  0.00           H
ATOM    503  C   LYS A  34      49.500  64.210  59.110  1.00  0.00           C
ATOM    504  O   LYS A  34      50.220  64.600  58.190  1.00  0.00           O
ATOM    505  N   GLU A  35      48.310  63.610  58.910  1.00  0.00           N
ATOM    506  HN  GLU A  35      47.810  63.210  59.680  1.00  0.00           H
ATOM    507  CA  GLU A  35      47.690  63.350  57.650  1.00  0.00           C
ATOM    508  HA  GLU A  35      48.450  62.870  57.050  1.00  0.00           H
ATOM    509  CB  GLU A  35      46.490  62.390  57.720  1.00  0.00           C
ATOM    510  HB1 GLU A  35      46.430  61.960  56.690  1.00  0.00           H
ATOM    511  HB2 GLU A  35      45.530  62.930  57.850  1.00  0.00           H
ATOM    512  CG  GLU A  35      46.580  61.310  58.800  1.00  0.00           C
ATOM    513  HG1 GLU A  35      46.600  61.740  59.820  1.00  0.00           H
ATOM    514  HG2 GLU A  35      47.410  60.640  58.470  1.00  0.00           H
ATOM    515  CD  GLU A  35      45.410  60.340  58.710  1.00  0.00           C
ATOM    516  OE1 GLU A  35      45.550  59.090  58.640  1.00  0.00           O
ATOM    517  OE2 GLU A  35      44.250  60.840  58.660  1.00  0.00           O
ATOM    518  C   GLU A  35      47.350  64.640  56.990  1.00  0.00           C
ATOM    519  O   GLU A  35      46.740  65.510  57.610  1.00  0.00           O
ATOM    520  N   GLY A  36      47.540  64.650  55.660  1.00  0.00           N
ATOM    521  HN  GLY A  36      47.830  63.870  55.120  1.00  0.00           H
ATOM    522  CA  GLY A  36      47.400  65.830  54.860  1.00  0.00           C
ATOM    523  HA1 GLY A  36      46.710  65.630  54.060  1.00  0.00           H
ATOM    524  HA2 GLY A  36      47.050  66.590  55.540  1.00  0.00           H
ATOM    525  C   GLY A  36      48.650  66.250  54.170  1.00  0.00           C
ATOM    526  O   GLY A  36      49.340  65.440  53.550  1.00  0.00           O
ATOM    527  N   VAL A  37      48.970  67.560  54.140  1.00  0.00           N
ATOM    528  HN  VAL A  37      48.370  68.200  54.610  1.00  0.00           H
ATOM    529  CA  VAL A  37      50.090  68.030  53.390  1.00  0.00           C
ATOM    530  HA  VAL A  37      49.860  67.800  52.360  1.00  0.00           H
ATOM    531  CB  VAL A  37      50.300  69.510  53.390  1.00  0.00           C
ATOM    532  HB  VAL A  37      51.220  69.770  52.820  1.00  0.00           H
ATOM    533  CG1 VAL A  37      49.110  70.080  52.590  1.00  0.00           C
ATOM    534 HG11 VAL A  37      49.380  71.110  52.290  1.00  0.00           H
ATOM    535 HG12 VAL A  37      48.930  69.370  51.750  1.00  0.00           H
ATOM    536 HG13 VAL A  37      48.160  70.120  53.160  1.00  0.00           H
ATOM    537  CG2 VAL A  37      50.290  70.120  54.800  1.00  0.00           C
ATOM    538 HG21 VAL A  37      49.330  69.880  55.320  1.00  0.00           H
ATOM    539 HG22 VAL A  37      51.120  69.690  55.400  1.00  0.00           H
ATOM    540 HG23 VAL A  37      50.300  71.230  54.730  1.00  0.00           H
ATOM    541  C   VAL A  37      51.400  67.420  53.770  1.00  0.00           C
ATOM    542  O   VAL A  37      51.880  67.320  54.890  1.00  0.00           O
ATOM    543  N   LEU A  38      52.130  67.000  52.720  1.00  0.00           N
ATOM    544  HN  LEU A  38      51.800  67.200  51.800  1.00  0.00           H
ATOM    545  CA  LEU A  38      53.270  66.140  52.770  1.00  0.00           C
ATOM    546  HA  LEU A  38      53.260  65.720  51.770  1.00  0.00           H
ATOM    547  CB  LEU A  38      54.550  66.970  52.900  1.00  0.00           C
ATOM    548  HB1 LEU A  38      55.470  66.360  53.060  1.00  0.00           H
ATOM    549  HB2 LEU A  38      54.390  67.670  53.750  1.00  0.00           H
ATOM    550  CG  LEU A  38      54.830  67.850  51.670  1.00  0.00           C
ATOM    551  HG  LEU A  38      54.090  68.680  51.560  1.00  0.00           H
ATOM    552  CD1 LEU A  38      56.270  68.370  51.750  1.00  0.00           C
ATOM    553 HD11 LEU A  38      56.510  68.910  50.810  1.00  0.00           H
ATOM    554 HD12 LEU A  38      56.400  69.030  52.630  1.00  0.00           H
ATOM    555 HD13 LEU A  38      56.940  67.490  51.860  1.00  0.00           H
ATOM    556  CD2 LEU A  38      54.780  67.050  50.360  1.00  0.00           C
ATOM    557 HD21 LEU A  38      55.090  67.740  49.540  1.00  0.00           H
ATOM    558 HD22 LEU A  38      55.590  66.290  50.480  1.00  0.00           H
ATOM    559 HD23 LEU A  38      53.750  66.670  50.210  1.00  0.00           H
ATOM    560  C   LEU A  38      53.190  65.020  53.750  1.00  0.00           C
ATOM    561  O   LEU A  38      54.180  64.640  54.380  1.00  0.00           O
ATOM    562  N   TYR A  39      52.020  64.390  53.980  1.00  0.00           N
ATOM    563  HN  TYR A  39      51.130  64.580  53.570  1.00  0.00           H
ATOM    564  CA  TYR A  39      51.990  63.220  54.800  1.00  0.00           C
ATOM    565  HA  TYR A  39      52.340  63.530  55.780  1.00  0.00           H
ATOM    566  CB  TYR A  39      50.560  62.810  55.180  1.00  0.00           C
ATOM    567  HB1 TYR A  39      49.880  63.030  54.320  1.00  0.00           H
ATOM    568  HB2 TYR A  39      50.140  63.520  55.930  1.00  0.00           H
ATOM    569  CG  TYR A  39      50.290  61.430  55.660  1.00  0.00           C
ATOM    570  CD1 TYR A  39      49.750  60.470  54.840  1.00  0.00           C
ATOM    571  HD1 TYR A  39      49.770  60.570  53.760  1.00  0.00           H
ATOM    572  CE1 TYR A  39      49.370  59.250  55.350  1.00  0.00           C
ATOM    573  HE1 TYR A  39      48.880  58.570  54.670  1.00  0.00           H
ATOM    574  CZ  TYR A  39      49.510  59.010  56.700  1.00  0.00           C
ATOM    575  OH  TYR A  39      49.040  57.820  57.290  1.00  0.00           O
ATOM    576  HH  TYR A  39      49.290  57.870  58.220  1.00  0.00           H
ATOM    577  CD2 TYR A  39      50.390  61.200  57.020  1.00  0.00           C
ATOM    578  HD2 TYR A  39      50.710  61.950  57.730  1.00  0.00           H
ATOM    579  CE2 TYR A  39      50.020  59.980  57.530  1.00  0.00           C
ATOM    580  HE2 TYR A  39      50.060  59.810  58.600  1.00  0.00           H
ATOM    581  C   TYR A  39      52.810  62.070  54.330  1.00  0.00           C
ATOM    582  O   TYR A  39      52.910  61.840  53.130  1.00  0.00           O
ATOM    583  N   VAL A  40      53.310  61.200  55.230  1.00  0.00           N
ATOM    584  HN  VAL A  40      52.890  61.270  56.130  1.00  0.00           H
ATOM    585  CA  VAL A  40      54.120  60.060  54.950  1.00  0.00           C
ATOM    586  HA  VAL A  40      54.980  60.370  54.380  1.00  0.00           H
ATOM    587  CB  VAL A  40      54.570  59.420  56.230  1.00  0.00           C
ATOM    588  HB  VAL A  40      55.080  60.270  56.710  1.00  0.00           H
ATOM    589  CG1 VAL A  40      53.400  58.950  57.110  1.00  0.00           C
ATOM    590 HG11 VAL A  40      52.750  58.140  56.700  1.00  0.00           H
ATOM    591 HG12 VAL A  40      53.880  58.550  58.020  1.00  0.00           H
ATOM    592 HG13 VAL A  40      52.760  59.810  57.400  1.00  0.00           H
ATOM    593  CG2 VAL A  40      55.700  58.380  56.050  1.00  0.00           C
ATOM    594 HG21 VAL A  40      55.320  57.520  55.460  1.00  0.00           H
ATOM    595 HG22 VAL A  40      56.620  58.770  55.570  1.00  0.00           H
ATOM    596 HG23 VAL A  40      55.980  58.150  57.100  1.00  0.00           H
ATOM    597  C   VAL A  40      53.520  59.050  54.030  1.00  0.00           C
ATOM    598  O   VAL A  40      54.200  58.490  53.180  1.00  0.00           O
ATOM    599  N   GLY A  41      52.220  58.760  54.210  1.00  0.00           N
ATOM    600  HN  GLY A  41      51.590  59.260  54.810  1.00  0.00           H
ATOM    601  CA  GLY A  41      51.640  57.710  53.440  1.00  0.00           C
ATOM    602  HA1 GLY A  41      50.660  58.050  53.120  1.00  0.00           H
ATOM    603  HA2 GLY A  41      52.230  57.460  52.560  1.00  0.00           H
ATOM    604  C   GLY A  41      51.520  56.450  54.230  1.00  0.00           C
ATOM    605  O   GLY A  41      50.420  55.990  54.520  1.00  0.00           O
ATOM    606  N   SER A  42      52.650  55.870  54.660  1.00  0.00           N
ATOM    607  HN  SER A  42      53.530  56.150  54.270  1.00  0.00           H
ATOM    608  CA  SER A  42      52.800  54.710  55.490  1.00  0.00           C
ATOM    609  HA  SER A  42      52.290  53.950  54.920  1.00  0.00           H
ATOM    610  CB  SER A  42      54.250  54.220  55.630  1.00  0.00           C
ATOM    611  HB1 SER A  42      54.250  53.390  56.370  1.00  0.00           H
ATOM    612  HB2 SER A  42      54.840  55.090  55.990  1.00  0.00           H
ATOM    613  OG  SER A  42      54.720  53.770  54.370  1.00  0.00           O
ATOM    614  HG1 SER A  42      55.520  53.280  54.570  1.00  0.00           H
ATOM    615  C   SER A  42      52.170  54.750  56.840  1.00  0.00           C
ATOM    616  O   SER A  42      52.860  55.110  57.790  1.00  0.00           O
ATOM    617  N   LYS A  43      50.890  54.380  56.990  1.00  0.00           N
ATOM    618  HN  LYS A  43      50.340  54.050  56.220  1.00  0.00           H
ATOM    619  CA  LYS A  43      50.240  54.520  58.260  1.00  0.00           C
ATOM    620  HA  LYS A  43      50.320  55.480  58.740  1.00  0.00           H
ATOM    621  CB  LYS A  43      48.730  54.500  57.980  1.00  0.00           C
ATOM    622  HB1 LYS A  43      48.340  53.510  57.660  1.00  0.00           H
ATOM    623  HB2 LYS A  43      48.600  55.180  57.110  1.00  0.00           H
ATOM    624  CG  LYS A  43      47.820  54.900  59.140  1.00  0.00           C
ATOM    625  HG1 LYS A  43      48.310  55.550  59.900  1.00  0.00           H
ATOM    626  HG2 LYS A  43      47.590  53.990  59.740  1.00  0.00           H
ATOM    627  CD  LYS A  43      46.490  55.530  58.730  1.00  0.00           C
ATOM    628  HD1 LYS A  43      46.690  56.430  58.120  1.00  0.00           H
ATOM    629  HD2 LYS A  43      46.010  54.840  58.000  1.00  0.00           H
ATOM    630  CE  LYS A  43      45.450  55.920  59.790  1.00  0.00           C
ATOM    631  HE1 LYS A  43      45.830  56.440  60.690  1.00  0.00           H
ATOM    632  HE2 LYS A  43      44.970  54.990  60.150  1.00  0.00           H
ATOM    633  NZ  LYS A  43      44.420  56.770  59.160  1.00  0.00           N
ATOM    634  HZ1 LYS A  43      44.070  56.300  58.300  1.00  0.00           H
ATOM    635  HZ2 LYS A  43      43.610  56.840  59.810  1.00  0.00           H
ATOM    636  HZ3 LYS A  43      44.730  57.750  58.970  1.00  0.00           H
ATOM    637  C   LYS A  43      50.560  53.420  59.210  1.00  0.00           C
ATOM    638  O   LYS A  43      50.600  52.250  58.810  1.00  0.00           O
ATOM    639  N   THR A  44      50.860  53.700  60.480  1.00  0.00           N
ATOM    640  HN  THR A  44      50.850  54.630  60.860  1.00  0.00           H
ATOM    641  CA  THR A  44      51.150  52.720  61.480  1.00  0.00           C
ATOM    642  HA  THR A  44      52.020  52.210  61.070  1.00  0.00           H
ATOM    643  CB  THR A  44      51.580  53.130  62.850  1.00  0.00           C
ATOM    644  HB  THR A  44      51.750  52.340  63.620  1.00  0.00           H
ATOM    645  OG1 THR A  44      50.770  54.140  63.430  1.00  0.00           O
ATOM    646  HG1 THR A  44      51.210  54.440  64.230  1.00  0.00           H
ATOM    647  CG2 THR A  44      53.000  53.670  62.580  1.00  0.00           C
ATOM    648 HG21 THR A  44      53.020  54.370  61.720  1.00  0.00           H
ATOM    649 HG22 THR A  44      53.350  54.200  63.490  1.00  0.00           H
ATOM    650 HG23 THR A  44      53.690  52.830  62.380  1.00  0.00           H
ATOM    651  C   THR A  44      50.070  51.690  61.500  1.00  0.00           C
ATOM    652  O   THR A  44      48.860  51.900  61.400  1.00  0.00           O
ATOM    653  N   LYS A  45      50.480  50.420  61.680  1.00  0.00           N
ATOM    654  HN  LYS A  45      51.460  50.290  61.540  1.00  0.00           H
ATOM    655  CA  LYS A  45      49.720  49.220  61.770  1.00  0.00           C
ATOM    656  HA  LYS A  45      49.040  49.190  60.930  1.00  0.00           H
ATOM    657  CB  LYS A  45      50.510  47.920  61.570  1.00  0.00           C
ATOM    658  HB1 LYS A  45      51.280  47.810  62.360  1.00  0.00           H
ATOM    659  HB2 LYS A  45      51.120  48.010  60.640  1.00  0.00           H
ATOM    660  CG  LYS A  45      49.660  46.670  61.320  1.00  0.00           C
ATOM    661  HG1 LYS A  45      49.080  46.520  62.250  1.00  0.00           H
ATOM    662  HG2 LYS A  45      50.440  45.900  61.110  1.00  0.00           H
ATOM    663  CD  LYS A  45      48.730  46.790  60.110  1.00  0.00           C
ATOM    664  HD1 LYS A  45      47.820  47.340  60.430  1.00  0.00           H
ATOM    665  HD2 LYS A  45      49.250  47.390  59.330  1.00  0.00           H
ATOM    666  CE  LYS A  45      48.390  45.450  59.460  1.00  0.00           C
ATOM    667  HE1 LYS A  45      49.260  44.790  59.290  1.00  0.00           H
ATOM    668  HE2 LYS A  45      47.750  45.500  58.550  1.00  0.00           H
ATOM    669  NZ  LYS A  45      47.680  44.720  60.530  1.00  0.00           N
ATOM    670  HZ1 LYS A  45      47.210  43.930  60.040  1.00  0.00           H
ATOM    671  HZ2 LYS A  45      48.300  44.410  61.300  1.00  0.00           H
ATOM    672  HZ3 LYS A  45      46.950  45.320  60.980  1.00  0.00           H
ATOM    673  C   LYS A  45      48.870  49.270  63.000  1.00  0.00           C
ATOM    674  O   LYS A  45      49.290  49.690  64.080  1.00  0.00           O
ATOM    675  N   GLU A  46      47.580  48.890  62.920  1.00  0.00           N
ATOM    676  HN  GLU A  46      47.270  48.300  62.190  1.00  0.00           H
ATOM    677  CA  GLU A  46      46.640  49.010  63.990  1.00  0.00           C
ATOM    678  HA  GLU A  46      45.660  48.830  63.580  1.00  0.00           H
ATOM    679  CB  GLU A  46      46.740  47.790  64.930  1.00  0.00           C
ATOM    680  HB1 GLU A  46      46.250  48.140  65.860  1.00  0.00           H
ATOM    681  HB2 GLU A  46      47.830  47.620  65.070  1.00  0.00           H
ATOM    682  CG  GLU A  46      45.930  46.600  64.410  1.00  0.00           C
ATOM    683  HG1 GLU A  46      44.900  46.920  64.160  1.00  0.00           H
ATOM    684  HG2 GLU A  46      45.930  45.840  65.230  1.00  0.00           H
ATOM    685  CD  GLU A  46      46.410  45.900  63.150  1.00  0.00           C
ATOM    686  OE1 GLU A  46      46.120  46.320  62.000  1.00  0.00           O
ATOM    687  OE2 GLU A  46      47.280  45.000  63.280  1.00  0.00           O
ATOM    688  C   GLU A  46      46.370  50.320  64.650  1.00  0.00           C
ATOM    689  O   GLU A  46      45.480  50.540  65.470  1.00  0.00           O
ATOM    690  N   GLY A  47      47.070  51.380  64.200  1.00  0.00           N
ATOM    691  HN  GLY A  47      47.820  51.120  63.590  1.00  0.00           H
ATOM    692  CA  GLY A  47      47.090  52.710  64.710  1.00  0.00           C
ATOM    693  HA1 GLY A  47      47.420  53.270  63.840  1.00  0.00           H
ATOM    694  HA2 GLY A  47      46.100  52.970  65.050  1.00  0.00           H
ATOM    695  C   GLY A  47      48.090  52.880  65.810  1.00  0.00           C
ATOM    696  O   GLY A  47      47.990  53.840  66.570  1.00  0.00           O
ATOM    697  N   VAL A  48      49.160  52.080  65.940  1.00  0.00           N
ATOM    698  HN  VAL A  48      49.140  51.280  65.340  1.00  0.00           H
ATOM    699  CA  VAL A  48      50.160  52.230  66.950  1.00  0.00           C
ATOM    700  HA  VAL A  48      49.680  52.320  67.910  1.00  0.00           H
ATOM    701  CB  VAL A  48      50.970  50.980  67.140  1.00  0.00           C
ATOM    702  HB  VAL A  48      51.320  50.670  66.140  1.00  0.00           H
ATOM    703  CG1 VAL A  48      52.140  51.050  68.130  1.00  0.00           C
ATOM    704 HG11 VAL A  48      52.910  51.780  67.800  1.00  0.00           H
ATOM    705 HG12 VAL A  48      51.770  51.350  69.130  1.00  0.00           H
ATOM    706 HG13 VAL A  48      52.680  50.090  68.310  1.00  0.00           H
ATOM    707  CG2 VAL A  48      49.980  49.930  67.660  1.00  0.00           C
ATOM    708 HG21 VAL A  48      48.990  49.820  67.170  1.00  0.00           H
ATOM    709 HG22 VAL A  48      50.400  48.910  67.530  1.00  0.00           H
ATOM    710 HG23 VAL A  48      49.660  50.070  68.710  1.00  0.00           H
ATOM    711  C   VAL A  48      51.040  53.430  66.850  1.00  0.00           C
ATOM    712  O   VAL A  48      51.850  53.590  65.950  1.00  0.00           O
ATOM    713  N   VAL A  49      50.900  54.380  67.790  1.00  0.00           N
ATOM    714  HN  VAL A  49      50.380  54.090  68.590  1.00  0.00           H
ATOM    715  CA  VAL A  49      51.710  55.560  67.770  1.00  0.00           C
ATOM    716  HA  VAL A  49      52.440  55.550  66.970  1.00  0.00           H
ATOM    717  CB  VAL A  49      50.880  56.800  67.600  1.00  0.00           C
ATOM    718  HB  VAL A  49      51.490  57.730  67.650  1.00  0.00           H
ATOM    719  CG1 VAL A  49      50.340  56.700  66.170  1.00  0.00           C
ATOM    720 HG11 VAL A  49      49.890  57.650  65.810  1.00  0.00           H
ATOM    721 HG12 VAL A  49      51.090  56.400  65.410  1.00  0.00           H
ATOM    722 HG13 VAL A  49      49.590  55.880  66.090  1.00  0.00           H
ATOM    723  CG2 VAL A  49      49.770  56.880  68.670  1.00  0.00           C
ATOM    724 HG21 VAL A  49      49.110  55.990  68.610  1.00  0.00           H
ATOM    725 HG22 VAL A  49      50.250  56.810  69.670  1.00  0.00           H
ATOM    726 HG23 VAL A  49      49.270  57.870  68.670  1.00  0.00           H
ATOM    727  C   VAL A  49      52.690  55.690  68.880  1.00  0.00           C
ATOM    728  O   VAL A  49      53.820  56.120  68.680  1.00  0.00           O
ATOM    729  N   HIS A  50      52.320  55.300  70.120  1.00  0.00           N
ATOM    730  HN  HIS A  50      51.480  54.770  70.210  1.00  0.00           H
ATOM    731  CA  HIS A  50      53.040  55.560  71.320  1.00  0.00           C
ATOM    732  HA  HIS A  50      53.870  56.260  71.270  1.00  0.00           H
ATOM    733  CB  HIS A  50      52.090  56.150  72.370  1.00  0.00           C
ATOM    734  HB1 HIS A  50      52.510  56.090  73.400  1.00  0.00           H
ATOM    735  HB2 HIS A  50      51.160  55.540  72.390  1.00  0.00           H
ATOM    736  ND1 HIS A  50      52.660  58.490  71.640  1.00  0.00           N
ATOM    737  CG  HIS A  50      51.720  57.570  72.050  1.00  0.00           C
ATOM    738  CE1 HIS A  50      51.950  59.570  71.370  1.00  0.00           C
ATOM    739  HE1 HIS A  50      52.380  60.520  71.070  1.00  0.00           H
ATOM    740  NE2 HIS A  50      50.610  59.370  71.540  1.00  0.00           N
ATOM    741  HE2 HIS A  50      49.970  60.140  71.440  1.00  0.00           H
ATOM    742  CD2 HIS A  50      50.460  58.080  72.000  1.00  0.00           C
ATOM    743  HD2 HIS A  50      49.480  57.640  72.120  1.00  0.00           H
ATOM    744  C   HIS A  50      53.500  54.250  71.870  1.00  0.00           C
ATOM    745  O   HIS A  50      52.660  53.380  72.110  1.00  0.00           O
ATOM    746  N   GLY A  51      54.820  54.010  71.930  1.00  0.00           N
ATOM    747  HN  GLY A  51      55.530  54.610  71.550  1.00  0.00           H
ATOM    748  CA  GLY A  51      55.380  52.860  72.570  1.00  0.00           C
ATOM    749  HA1 GLY A  51      55.160  52.940  73.630  1.00  0.00           H
ATOM    750  HA2 GLY A  51      54.970  51.970  72.120  1.00  0.00           H
ATOM    751  C   GLY A  51      56.860  52.830  72.540  1.00  0.00           C
ATOM    752  O   GLY A  51      57.630  53.780  72.390  1.00  0.00           O
ATOM    753  N   VAL A  52      57.440  51.620  72.700  1.00  0.00           N
ATOM    754  HN  VAL A  52      56.830  50.850  72.870  1.00  0.00           H
ATOM    755  CA  VAL A  52      58.840  51.460  72.930  1.00  0.00           C
ATOM    756  HA  VAL A  52      59.340  52.380  73.200  1.00  0.00           H
ATOM    757  CB  VAL A  52      58.850  50.490  74.080  1.00  0.00           C
ATOM    758  HB  VAL A  52      58.640  49.450  73.760  1.00  0.00           H
ATOM    759  CG1 VAL A  52      60.210  50.580  74.800  1.00  0.00           C
ATOM    760 HG11 VAL A  52      60.200  49.750  75.540  1.00  0.00           H
ATOM    761 HG12 VAL A  52      61.050  50.480  74.090  1.00  0.00           H
ATOM    762 HG13 VAL A  52      60.420  51.500  75.400  1.00  0.00           H
ATOM    763  CG2 VAL A  52      57.930  50.830  75.260  1.00  0.00           C
ATOM    764 HG21 VAL A  52      58.320  51.820  75.570  1.00  0.00           H
ATOM    765 HG22 VAL A  52      56.840  50.750  75.060  1.00  0.00           H
ATOM    766 HG23 VAL A  52      58.110  50.190  76.150  1.00  0.00           H
ATOM    767  C   VAL A  52      59.590  50.820  71.820  1.00  0.00           C
ATOM    768  O   VAL A  52      59.180  49.840  71.190  1.00  0.00           O
ATOM    769  N   ALA A  53      60.810  51.310  71.510  1.00  0.00           N
ATOM    770  HN  ALA A  53      61.050  52.180  71.930  1.00  0.00           H
ATOM    771  CA  ALA A  53      61.520  50.880  70.340  1.00  0.00           C
ATOM    772  HA  ALA A  53      60.840  50.610  69.550  1.00  0.00           H
ATOM    773  CB  ALA A  53      62.340  52.090  69.860  1.00  0.00           C
ATOM    774  HB1 ALA A  53      63.250  52.230  70.490  1.00  0.00           H
ATOM    775  HB2 ALA A  53      62.670  51.900  68.810  1.00  0.00           H
ATOM    776  HB3 ALA A  53      61.760  53.030  69.870  1.00  0.00           H
ATOM    777  C   ALA A  53      62.410  49.710  70.610  1.00  0.00           C
ATOM    778  O   ALA A  53      62.890  49.600  71.740  1.00  0.00           O
ATOM    779  N   THR A  54      62.670  48.800  69.670  1.00  0.00           N
ATOM    780  HN  THR A  54      62.160  48.850  68.810  1.00  0.00           H
ATOM    781  CA  THR A  54      63.700  47.800  69.620  1.00  0.00           C
ATOM    782  HA  THR A  54      63.660  47.260  70.550  1.00  0.00           H
ATOM    783  CB  THR A  54      63.200  46.770  68.660  1.00  0.00           C
ATOM    784  HB  THR A  54      63.940  45.940  68.590  1.00  0.00           H
ATOM    785  OG1 THR A  54      63.100  47.230  67.320  1.00  0.00           O
ATOM    786  HG1 THR A  54      63.860  47.670  66.930  1.00  0.00           H
ATOM    787  CG2 THR A  54      61.880  46.110  69.080  1.00  0.00           C
ATOM    788 HG21 THR A  54      61.680  45.260  68.390  1.00  0.00           H
ATOM    789 HG22 THR A  54      61.900  45.660  70.100  1.00  0.00           H
ATOM    790 HG23 THR A  54      61.020  46.810  69.160  1.00  0.00           H
ATOM    791  C   THR A  54      65.150  48.150  69.480  1.00  0.00           C
ATOM    792  O   THR A  54      65.510  49.310  69.320  1.00  0.00           O
ATOM    793  N   VAL A  55      66.040  47.150  69.600  1.00  0.00           N
ATOM    794  HN  VAL A  55      65.730  46.230  69.840  1.00  0.00           H
ATOM    795  CA  VAL A  55      67.460  47.240  69.460  1.00  0.00           C
ATOM    796  HA  VAL A  55      67.740  47.890  70.270  1.00  0.00           H
ATOM    797  CB  VAL A  55      68.250  46.020  69.850  1.00  0.00           C
ATOM    798  HB  VAL A  55      69.340  46.210  69.760  1.00  0.00           H
ATOM    799  CG1 VAL A  55      68.080  45.560  71.310  1.00  0.00           C
ATOM    800 HG11 VAL A  55      67.060  45.160  71.480  1.00  0.00           H
ATOM    801 HG12 VAL A  55      68.810  44.720  71.390  1.00  0.00           H
ATOM    802 HG13 VAL A  55      68.260  46.440  71.950  1.00  0.00           H
ATOM    803  CG2 VAL A  55      68.000  44.810  68.930  1.00  0.00           C
ATOM    804 HG21 VAL A  55      67.110  44.190  69.160  1.00  0.00           H
ATOM    805 HG22 VAL A  55      68.030  45.190  67.890  1.00  0.00           H
ATOM    806 HG23 VAL A  55      68.850  44.100  69.030  1.00  0.00           H
ATOM    807  C   VAL A  55      68.000  47.900  68.240  1.00  0.00           C
ATOM    808  O   VAL A  55      67.500  47.640  67.150  1.00  0.00           O
ATOM    809  N   ALA A  56      69.070  48.720  68.340  1.00  0.00           N
ATOM    810  HN  ALA A  56      69.330  48.980  69.270  1.00  0.00           H
ATOM    811  CA  ALA A  56      69.840  49.360  67.320  1.00  0.00           C
ATOM    812  HA  ALA A  56      69.160  50.010  66.800  1.00  0.00           H
ATOM    813  CB  ALA A  56      71.000  50.100  68.010  1.00  0.00           C
ATOM    814  HB1 ALA A  56      71.580  50.750  67.320  1.00  0.00           H
ATOM    815  HB2 ALA A  56      70.620  50.750  68.820  1.00  0.00           H
ATOM    816  HB3 ALA A  56      71.760  49.410  68.430  1.00  0.00           H
ATOM    817  C   ALA A  56      70.430  48.490  66.260  1.00  0.00           C
ATOM    818  O   ALA A  56      70.910  47.390  66.520  1.00  0.00           O
ATOM    819  N   GLU A  57      70.310  48.920  64.990  1.00  0.00           N
ATOM    820  HN  GLU A  57      69.720  49.710  64.850  1.00  0.00           H
ATOM    821  CA  GLU A  57      70.680  48.240  63.790  1.00  0.00           C
ATOM    822  HA  GLU A  57      70.660  47.180  63.960  1.00  0.00           H
ATOM    823  CB  GLU A  57      69.790  48.570  62.590  1.00  0.00           C
ATOM    824  HB1 GLU A  57      70.220  48.230  61.620  1.00  0.00           H
ATOM    825  HB2 GLU A  57      69.690  49.670  62.480  1.00  0.00           H
ATOM    826  CG  GLU A  57      68.380  48.000  62.790  1.00  0.00           C
ATOM    827  HG1 GLU A  57      67.900  48.390  63.710  1.00  0.00           H
ATOM    828  HG2 GLU A  57      68.350  46.900  62.960  1.00  0.00           H
ATOM    829  CD  GLU A  57      67.430  48.430  61.680  1.00  0.00           C
ATOM    830  OE1 GLU A  57      66.210  48.520  61.990  1.00  0.00           O
ATOM    831  OE2 GLU A  57      67.740  48.800  60.510  1.00  0.00           O
ATOM    832  C   GLU A  57      72.060  48.670  63.400  1.00  0.00           C
ATOM    833  O   GLU A  57      72.770  48.000  62.650  1.00  0.00           O
ATOM    834  N   LYS A  58      72.530  49.760  64.020  1.00  0.00           N
ATOM    835  HN  LYS A  58      72.020  50.340  64.650  1.00  0.00           H
ATOM    836  CA  LYS A  58      73.920  50.110  63.990  1.00  0.00           C
ATOM    837  HA  LYS A  58      74.490  49.250  63.670  1.00  0.00           H
ATOM    838  CB  LYS A  58      74.280  51.220  63.000  1.00  0.00           C
ATOM    839  HB1 LYS A  58      75.310  51.590  63.150  1.00  0.00           H
ATOM    840  HB2 LYS A  58      73.560  52.070  63.100  1.00  0.00           H
ATOM    841  CG  LYS A  58      74.330  50.960  61.490  1.00  0.00           C
ATOM    842  HG1 LYS A  58      73.400  50.480  61.130  1.00  0.00           H
ATOM    843  HG2 LYS A  58      75.060  50.140  61.340  1.00  0.00           H
ATOM    844  CD  LYS A  58      74.690  52.200  60.670  1.00  0.00           C
ATOM    845  HD1 LYS A  58      73.790  52.850  60.570  1.00  0.00           H
ATOM    846  HD2 LYS A  58      75.490  52.800  61.140  1.00  0.00           H
ATOM    847  CE  LYS A  58      75.260  51.910  59.280  1.00  0.00           C
ATOM    848  HE1 LYS A  58      74.510  51.860  58.450  1.00  0.00           H
ATOM    849  HE2 LYS A  58      75.890  51.000  59.330  1.00  0.00           H
ATOM    850  NZ  LYS A  58      76.220  52.920  58.790  1.00  0.00           N
ATOM    851  HZ1 LYS A  58      76.520  52.820  57.800  1.00  0.00           H
ATOM    852  HZ2 LYS A  58      75.700  53.820  58.840  1.00  0.00           H
ATOM    853  HZ3 LYS A  58      76.990  52.940  59.490  1.00  0.00           H
ATOM    854  C   LYS A  58      74.470  50.510  65.320  1.00  0.00           C
ATOM    855  O   LYS A  58      73.820  51.250  66.050  1.00  0.00           O
ATOM    856  N   THR A  59      75.650  50.040  65.760  1.00  0.00           N
ATOM    857  HN  THR A  59      76.060  49.330  65.200  1.00  0.00           H
ATOM    858  CA  THR A  59      76.330  50.480  66.940  1.00  0.00           C
ATOM    859  HA  THR A  59      75.540  50.720  67.640  1.00  0.00           H
ATOM    860  CB  THR A  59      77.130  49.390  67.590  1.00  0.00           C
ATOM    861  HB  THR A  59      77.320  49.760  68.620  1.00  0.00           H
ATOM    862  OG1 THR A  59      78.410  49.170  67.020  1.00  0.00           O
ATOM    863  HG1 THR A  59      78.300  49.240  66.060  1.00  0.00           H
ATOM    864  CG2 THR A  59      76.390  48.040  67.620  1.00  0.00           C
ATOM    865 HG21 THR A  59      76.940  47.470  68.400  1.00  0.00           H
ATOM    866 HG22 THR A  59      75.330  48.140  67.930  1.00  0.00           H
ATOM    867 HG23 THR A  59      76.490  47.510  66.650  1.00  0.00           H
ATOM    868  C   THR A  59      77.150  51.690  66.650  1.00  0.00           C
ATOM    869  O   THR A  59      77.220  52.080  65.490  1.00  0.00           O
ATOM    870  N   LYS A  60      77.730  52.370  67.650  1.00  0.00           N
ATOM    871  HN  LYS A  60      77.470  52.100  68.570  1.00  0.00           H
ATOM    872  CA  LYS A  60      78.410  53.640  67.640  1.00  0.00           C
ATOM    873  HA  LYS A  60      77.620  54.340  67.410  1.00  0.00           H
ATOM    874  CB  LYS A  60      78.930  53.990  69.040  1.00  0.00           C
ATOM    875  HB1 LYS A  60      79.530  53.130  69.420  1.00  0.00           H
ATOM    876  HB2 LYS A  60      78.100  54.120  69.770  1.00  0.00           H
ATOM    877  CG  LYS A  60      79.730  55.290  69.110  1.00  0.00           C
ATOM    878  HG1 LYS A  60      79.050  56.170  69.070  1.00  0.00           H
ATOM    879  HG2 LYS A  60      80.450  55.360  68.260  1.00  0.00           H
ATOM    880  CD  LYS A  60      80.640  55.280  70.330  1.00  0.00           C
ATOM    881  HD1 LYS A  60      80.920  56.310  70.630  1.00  0.00           H
ATOM    882  HD2 LYS A  60      80.020  54.880  71.160  1.00  0.00           H
ATOM    883  CE  LYS A  60      81.920  54.460  70.100  1.00  0.00           C
ATOM    884  HE1 LYS A  60      82.420  55.200  69.450  1.00  0.00           H
ATOM    885  HE2 LYS A  60      81.720  53.550  69.500  1.00  0.00           H
ATOM    886  NZ  LYS A  60      82.840  54.060  71.190  1.00  0.00           N
ATOM    887  HZ1 LYS A  60      83.720  54.600  71.210  1.00  0.00           H
ATOM    888  HZ2 LYS A  60      82.480  54.200  72.150  1.00  0.00           H
ATOM    889  HZ3 LYS A  60      82.980  53.030  71.200  1.00  0.00           H
ATOM    890  C   LYS A  60      79.480  53.660  66.610  1.00  0.00           C
ATOM    891  O   LYS A  60      79.650  54.600  65.830  1.00  0.00           O
ATOM    892  N   GLU A  61      80.310  52.610  66.460  1.00  0.00           N
ATOM    893  HN  GLU A  61      80.170  51.910  67.150  1.00  0.00           H
ATOM    894  CA  GLU A  61      81.310  52.370  65.470  1.00  0.00           C
ATOM    895  HA  GLU A  61      82.080  53.110  65.620  1.00  0.00           H
ATOM    896  CB  GLU A  61      81.970  51.050  65.910  1.00  0.00           C
ATOM    897  HB1 GLU A  61      81.200  50.260  66.080  1.00  0.00           H
ATOM    898  HB2 GLU A  61      82.340  51.310  66.930  1.00  0.00           H
ATOM    899  CG  GLU A  61      82.870  50.430  64.840  1.00  0.00           C
ATOM    900  HG1 GLU A  61      83.620  51.170  64.490  1.00  0.00           H
ATOM    901  HG2 GLU A  61      82.190  50.040  64.050  1.00  0.00           H
ATOM    902  CD  GLU A  61      83.700  49.260  65.330  1.00  0.00           C
ATOM    903  OE1 GLU A  61      83.400  48.110  64.900  1.00  0.00           O
ATOM    904  OE2 GLU A  61      84.630  49.350  66.180  1.00  0.00           O
ATOM    905  C   GLU A  61      80.870  52.500  64.050  1.00  0.00           C
ATOM    906  O   GLU A  61      81.630  52.810  63.140  1.00  0.00           O
ATOM    907  N   GLN A  62      79.590  52.290  63.710  1.00  0.00           N
ATOM    908  HN  GLN A  62      78.950  52.080  64.450  1.00  0.00           H
ATOM    909  CA  GLN A  62      79.070  52.350  62.380  1.00  0.00           C
ATOM    910  HA  GLN A  62      79.870  52.120  61.690  1.00  0.00           H
ATOM    911  CB  GLN A  62      77.890  51.360  62.320  1.00  0.00           C
ATOM    912  HB1 GLN A  62      77.100  51.730  61.640  1.00  0.00           H
ATOM    913  HB2 GLN A  62      77.320  51.360  63.280  1.00  0.00           H
ATOM    914  CG  GLN A  62      78.120  49.870  62.060  1.00  0.00           C
ATOM    915  HG1 GLN A  62      78.670  49.490  61.160  1.00  0.00           H
ATOM    916  HG2 GLN A  62      77.130  49.380  62.110  1.00  0.00           H
ATOM    917  CD  GLN A  62      78.820  49.250  63.260  1.00  0.00           C
ATOM    918  OE1 GLN A  62      78.180  49.130  64.300  1.00  0.00           O
ATOM    919  NE2 GLN A  62      80.040  48.690  63.060  1.00  0.00           N
ATOM    920 HE21 GLN A  62      80.590  49.020  62.290  1.00  0.00           H
ATOM    921 HE22 GLN A  62      80.600  48.460  63.860  1.00  0.00           H
ATOM    922  C   GLN A  62      78.690  53.760  62.070  1.00  0.00           C
ATOM    923  O   GLN A  62      78.190  53.960  60.960  1.00  0.00           O
ATOM    924  N   VAL A  63      78.860  54.720  63.000  1.00  0.00           N
ATOM    925  HN  VAL A  63      79.370  54.530  63.830  1.00  0.00           H
ATOM    926  CA  VAL A  63      78.490  56.080  62.750  1.00  0.00           C
ATOM    927  HA  VAL A  63      77.750  56.180  61.970  1.00  0.00           H
ATOM    928  CB  VAL A  63      77.810  56.720  63.920  1.00  0.00           C
ATOM    929  HB  VAL A  63      78.510  56.790  64.780  1.00  0.00           H
ATOM    930  CG1 VAL A  63      77.420  58.180  63.590  1.00  0.00           C
ATOM    931 HG11 VAL A  63      76.820  58.240  62.660  1.00  0.00           H
ATOM    932 HG12 VAL A  63      76.880  58.530  64.500  1.00  0.00           H
ATOM    933 HG13 VAL A  63      78.390  58.690  63.460  1.00  0.00           H
ATOM    934  CG2 VAL A  63      76.590  55.860  64.280  1.00  0.00           C
ATOM    935 HG21 VAL A  63      77.110  54.970  64.690  1.00  0.00           H
ATOM    936 HG22 VAL A  63      75.960  56.310  65.070  1.00  0.00           H
ATOM    937 HG23 VAL A  63      75.930  55.600  63.420  1.00  0.00           H
ATOM    938  C   VAL A  63      79.710  56.880  62.460  1.00  0.00           C
ATOM    939  O   VAL A  63      80.740  56.630  63.090  1.00  0.00           O
ATOM    940  N   THR A  64      79.770  57.730  61.420  1.00  0.00           N
ATOM    941  HN  THR A  64      78.990  57.840  60.820  1.00  0.00           H
ATOM    942  CA  THR A  64      80.870  58.570  61.080  1.00  0.00           C
ATOM    943  HA  THR A  64      81.340  58.940  61.970  1.00  0.00           H
ATOM    944  CB  THR A  64      81.930  57.900  60.260  1.00  0.00           C
ATOM    945  HB  THR A  64      82.110  56.930  60.780  1.00  0.00           H
ATOM    946  OG1 THR A  64      83.110  58.660  60.060  1.00  0.00           O
ATOM    947  HG1 THR A  64      83.790  58.020  59.820  1.00  0.00           H
ATOM    948  CG2 THR A  64      81.420  57.620  58.840  1.00  0.00           C
ATOM    949 HG21 THR A  64      81.300  58.500  58.170  1.00  0.00           H
ATOM    950 HG22 THR A  64      82.120  56.970  58.270  1.00  0.00           H
ATOM    951 HG23 THR A  64      80.500  57.010  58.960  1.00  0.00           H
ATOM    952  C   THR A  64      80.350  59.720  60.290  1.00  0.00           C
ATOM    953  O   THR A  64      79.140  59.730  60.060  1.00  0.00           O
ATOM    954  N   ASN A  65      81.140  60.760  59.970  1.00  0.00           N
ATOM    955  HN  ASN A  65      82.100  60.680  60.220  1.00  0.00           H
ATOM    956  CA  ASN A  65      80.770  61.960  59.300  1.00  0.00           C
ATOM    957  HA  ASN A  65      79.830  62.250  59.740  1.00  0.00           H
ATOM    958  CB  ASN A  65      81.810  63.090  59.460  1.00  0.00           C
ATOM    959  HB1 ASN A  65      82.780  62.820  58.990  1.00  0.00           H
ATOM    960  HB2 ASN A  65      81.980  63.210  60.550  1.00  0.00           H
ATOM    961  CG  ASN A  65      81.380  64.480  59.000  1.00  0.00           C
ATOM    962  OD1 ASN A  65      80.210  64.860  59.060  1.00  0.00           O
ATOM    963  ND2 ASN A  65      82.290  65.350  58.490  1.00  0.00           N
ATOM    964 HD21 ASN A  65      83.180  64.930  58.380  1.00  0.00           H
ATOM    965 HD22 ASN A  65      82.110  66.340  58.440  1.00  0.00           H
ATOM    966  C   ASN A  65      80.370  61.810  57.870  1.00  0.00           C
ATOM    967  O   ASN A  65      81.100  61.070  57.200  1.00  0.00           O
ATOM    968  N   VAL A  66      79.330  62.450  57.310  1.00  0.00           N
ATOM    969  HN  VAL A  66      78.880  63.130  57.890  1.00  0.00           H
ATOM    970  CA  VAL A  66      78.910  62.370  55.950  1.00  0.00           C
ATOM    971  HA  VAL A  66      79.460  61.530  55.530  1.00  0.00           H
ATOM    972  CB  VAL A  66      77.500  61.910  55.710  1.00  0.00           C
ATOM    973  HB  VAL A  66      77.220  61.890  54.640  1.00  0.00           H
ATOM    974  CG1 VAL A  66      77.490  60.440  56.180  1.00  0.00           C
ATOM    975 HG11 VAL A  66      78.000  59.770  55.460  1.00  0.00           H
ATOM    976 HG12 VAL A  66      77.960  60.240  57.160  1.00  0.00           H
ATOM    977 HG13 VAL A  66      76.430  60.110  56.250  1.00  0.00           H
ATOM    978  CG2 VAL A  66      76.360  62.680  56.400  1.00  0.00           C
ATOM    979 HG21 VAL A  66      76.450  63.770  56.210  1.00  0.00           H
ATOM    980 HG22 VAL A  66      75.420  62.320  55.920  1.00  0.00           H
ATOM    981 HG23 VAL A  66      76.390  62.520  57.500  1.00  0.00           H
ATOM    982  C   VAL A  66      79.130  63.600  55.130  1.00  0.00           C
ATOM    983  O   VAL A  66      78.620  64.690  55.400  1.00  0.00           O
ATOM    984  N   GLY A  67      79.830  63.460  53.990  1.00  0.00           N
ATOM    985  HN  GLY A  67      80.270  62.580  53.810  1.00  0.00           H
ATOM    986  CA  GLY A  67      80.270  64.620  53.280  1.00  0.00           C
ATOM    987  HA1 GLY A  67      79.460  65.230  52.900  1.00  0.00           H
ATOM    988  HA2 GLY A  67      81.030  65.050  53.900  1.00  0.00           H
ATOM    989  C   GLY A  67      81.070  64.180  52.110  1.00  0.00           C
ATOM    990  O   GLY A  67      80.810  63.190  51.430  1.00  0.00           O
ATOM    991  N   GLY A  68      82.170  64.850  51.710  1.00  0.00           N
ATOM    992  HN  GLY A  68      82.380  65.700  52.180  1.00  0.00           H
ATOM    993  CA  GLY A  68      82.990  64.470  50.600  1.00  0.00           C
ATOM    994  HA1 GLY A  68      82.470  64.030  49.750  1.00  0.00           H
ATOM    995  HA2 GLY A  68      83.450  65.380  50.230  1.00  0.00           H
ATOM    996  C   GLY A  68      84.190  63.650  50.920  1.00  0.00           C
ATOM    997  O   GLY A  68      84.720  62.800  50.210  1.00  0.00           O
ATOM    998  N   ALA A  69      84.560  63.740  52.210  1.00  0.00           N
ATOM    999  HN  ALA A  69      83.990  64.290  52.810  1.00  0.00           H
ATOM   1000  CA  ALA A  69      85.720  63.120  52.780  1.00  0.00           C
ATOM   1001  HA  ALA A  69      86.500  63.410  52.090  1.00  0.00           H
ATOM   1002  CB  ALA A  69      85.930  63.600  54.230  1.00  0.00           C
ATOM   1003  HB1 ALA A  69      86.820  63.050  54.610  1.00  0.00           H
ATOM   1004  HB2 ALA A  69      86.170  64.680  54.260  1.00  0.00           H
ATOM   1005  HB3 ALA A  69      85.060  63.250  54.830  1.00  0.00           H
ATOM   1006  C   ALA A  69      85.530  61.640  52.770  1.00  0.00           C
ATOM   1007  O   ALA A  69      84.460  61.030  52.720  1.00  0.00           O
ATOM   1008  N   VAL A  70      86.610  60.840  52.730  1.00  0.00           N
ATOM   1009  HN  VAL A  70      87.530  61.230  52.780  1.00  0.00           H
ATOM   1010  CA  VAL A  70      86.600  59.410  52.670  1.00  0.00           C
ATOM   1011  HA  VAL A  70      85.810  59.130  51.980  1.00  0.00           H
ATOM   1012  CB  VAL A  70      87.890  58.880  52.110  1.00  0.00           C
ATOM   1013  HB  VAL A  70      88.770  59.280  52.660  1.00  0.00           H
ATOM   1014  CG1 VAL A  70      87.940  57.350  52.000  1.00  0.00           C
ATOM   1015 HG11 VAL A  70      88.840  56.900  51.520  1.00  0.00           H
ATOM   1016 HG12 VAL A  70      87.800  56.860  52.980  1.00  0.00           H
ATOM   1017 HG13 VAL A  70      87.080  57.070  51.350  1.00  0.00           H
ATOM   1018  CG2 VAL A  70      88.030  59.450  50.690  1.00  0.00           C
ATOM   1019 HG21 VAL A  70      87.180  59.060  50.080  1.00  0.00           H
ATOM   1020 HG22 VAL A  70      88.010  60.540  50.500  1.00  0.00           H
ATOM   1021 HG23 VAL A  70      89.010  59.080  50.310  1.00  0.00           H
ATOM   1022  C   VAL A  70      86.420  58.750  53.990  1.00  0.00           C
ATOM   1023  O   VAL A  70      87.240  58.740  54.910  1.00  0.00           O
ATOM   1024  N   VAL A  71      85.330  57.980  54.150  1.00  0.00           N
ATOM   1025  HN  VAL A  71      84.620  57.900  53.450  1.00  0.00           H
ATOM   1026  CA  VAL A  71      84.990  57.120  55.240  1.00  0.00           C
ATOM   1027  HA  VAL A  71      84.500  57.800  55.920  1.00  0.00           H
ATOM   1028  CB  VAL A  71      83.980  56.120  54.770  1.00  0.00           C
ATOM   1029  HB  VAL A  71      83.150  56.650  54.250  1.00  0.00           H
ATOM   1030  CG1 VAL A  71      84.570  55.190  53.700  1.00  0.00           C
ATOM   1031 HG11 VAL A  71      85.390  54.590  54.140  1.00  0.00           H
ATOM   1032 HG12 VAL A  71      83.910  54.410  53.260  1.00  0.00           H
ATOM   1033 HG13 VAL A  71      84.910  55.830  52.860  1.00  0.00           H
ATOM   1034  CG2 VAL A  71      83.340  55.330  55.930  1.00  0.00           C
ATOM   1035 HG21 VAL A  71      82.720  54.440  55.660  1.00  0.00           H
ATOM   1036 HG22 VAL A  71      84.050  54.690  56.500  1.00  0.00           H
ATOM   1037 HG23 VAL A  71      82.780  56.010  56.600  1.00  0.00           H
ATOM   1038  C   VAL A  71      86.050  56.480  56.070  1.00  0.00           C
ATOM   1039  O   VAL A  71      87.050  55.910  55.630  1.00  0.00           O
ATOM   1040  N   THR A  72      85.780  56.320  57.380  1.00  0.00           N
ATOM   1041  HN  THR A  72      84.920  56.650  57.740  1.00  0.00           H
ATOM   1042  CA  THR A  72      86.680  55.940  58.420  1.00  0.00           C
ATOM   1043  HA  THR A  72      87.700  56.170  58.140  1.00  0.00           H
ATOM   1044  CB  THR A  72      86.440  56.620  59.730  1.00  0.00           C
ATOM   1045  HB  THR A  72      86.980  56.110  60.560  1.00  0.00           H
ATOM   1046  OG1 THR A  72      85.070  56.720  60.090  1.00  0.00           O
ATOM   1047  HG1 THR A  72      84.780  55.970  60.600  1.00  0.00           H
ATOM   1048  CG2 THR A  72      86.910  58.060  59.510  1.00  0.00           C
ATOM   1049 HG21 THR A  72      87.940  58.000  59.100  1.00  0.00           H
ATOM   1050 HG22 THR A  72      86.270  58.650  58.830  1.00  0.00           H
ATOM   1051 HG23 THR A  72      87.000  58.660  60.440  1.00  0.00           H
ATOM   1052  C   THR A  72      86.560  54.460  58.590  1.00  0.00           C
ATOM   1053  O   THR A  72      86.000  54.050  59.600  1.00  0.00           O
ATOM   1054  N   GLY A  73      87.080  53.760  57.570  1.00  0.00           N
ATOM   1055  HN  GLY A  73      87.450  54.260  56.790  1.00  0.00           H
ATOM   1056  CA  GLY A  73      86.960  52.330  57.570  1.00  0.00           C
ATOM   1057  HA1 GLY A  73      87.780  51.930  56.990  1.00  0.00           H
ATOM   1058  HA2 GLY A  73      87.000  51.970  58.590  1.00  0.00           H
ATOM   1059  C   GLY A  73      85.680  51.910  56.930  1.00  0.00           C
ATOM   1060  O   GLY A  73      84.610  51.950  57.530  1.00  0.00           O
ATOM   1061  N   VAL A  74      85.750  51.460  55.660  1.00  0.00           N
ATOM   1062  HN  VAL A  74      86.610  51.630  55.180  1.00  0.00           H
ATOM   1063  CA  VAL A  74      84.730  50.950  54.810  1.00  0.00           C
ATOM   1064  HA  VAL A  74      83.940  51.660  54.620  1.00  0.00           H
ATOM   1065  CB  VAL A  74      85.370  50.590  53.500  1.00  0.00           C
ATOM   1066  HB  VAL A  74      86.050  49.730  53.640  1.00  0.00           H
ATOM   1067  CG1 VAL A  74      84.260  50.140  52.530  1.00  0.00           C
ATOM   1068 HG11 VAL A  74      83.870  49.150  52.860  1.00  0.00           H
ATOM   1069 HG12 VAL A  74      83.400  50.840  52.530  1.00  0.00           H
ATOM   1070 HG13 VAL A  74      84.610  50.050  51.480  1.00  0.00           H
ATOM   1071  CG2 VAL A  74      86.110  51.830  52.960  1.00  0.00           C
ATOM   1072 HG21 VAL A  74      85.360  52.630  52.800  1.00  0.00           H
ATOM   1073 HG22 VAL A  74      86.860  52.250  53.660  1.00  0.00           H
ATOM   1074 HG23 VAL A  74      86.530  51.700  51.930  1.00  0.00           H
ATOM   1075  C   VAL A  74      84.040  49.740  55.340  1.00  0.00           C
ATOM   1076  O   VAL A  74      82.820  49.560  55.300  1.00  0.00           O
ATOM   1077  N   THR A  75      84.820  48.790  55.890  1.00  0.00           N
ATOM   1078  HN  THR A  75      85.820  48.910  55.910  1.00  0.00           H
ATOM   1079  CA  THR A  75      84.270  47.600  56.450  1.00  0.00           C
ATOM   1080  HA  THR A  75      83.420  47.270  55.880  1.00  0.00           H
ATOM   1081  CB  THR A  75      85.300  46.510  56.480  1.00  0.00           C
ATOM   1082  HB  THR A  75      84.890  45.580  56.930  1.00  0.00           H
ATOM   1083  OG1 THR A  75      86.500  46.950  57.110  1.00  0.00           O
ATOM   1084  HG1 THR A  75      86.320  46.660  58.000  1.00  0.00           H
ATOM   1085  CG2 THR A  75      85.600  46.040  55.050  1.00  0.00           C
ATOM   1086 HG21 THR A  75      85.950  46.910  54.450  1.00  0.00           H
ATOM   1087 HG22 THR A  75      86.350  45.220  55.030  1.00  0.00           H
ATOM   1088 HG23 THR A  75      84.750  45.650  54.460  1.00  0.00           H
ATOM   1089  C   THR A  75      83.800  47.780  57.850  1.00  0.00           C
ATOM   1090  O   THR A  75      83.260  46.870  58.470  1.00  0.00           O
ATOM   1091  N   ALA A  76      84.110  48.970  58.390  1.00  0.00           N
ATOM   1092  HN  ALA A  76      84.740  49.590  57.930  1.00  0.00           H
ATOM   1093  CA  ALA A  76      83.890  49.200  59.790  1.00  0.00           C
ATOM   1094  HA  ALA A  76      83.880  48.270  60.330  1.00  0.00           H
ATOM   1095  CB  ALA A  76      84.980  50.130  60.360  1.00  0.00           C
ATOM   1096  HB1 ALA A  76      86.020  49.780  60.200  1.00  0.00           H
ATOM   1097  HB2 ALA A  76      84.900  51.080  59.790  1.00  0.00           H
ATOM   1098  HB3 ALA A  76      84.940  50.170  61.470  1.00  0.00           H
ATOM   1099  C   ALA A  76      82.530  49.790  59.980  1.00  0.00           C
ATOM   1100  O   ALA A  76      81.910  49.720  61.040  1.00  0.00           O
ATOM   1101  N   VAL A  77      82.010  50.460  58.940  1.00  0.00           N
ATOM   1102  HN  VAL A  77      82.460  50.640  58.070  1.00  0.00           H
ATOM   1103  CA  VAL A  77      80.780  51.180  59.080  1.00  0.00           C
ATOM   1104  HA  VAL A  77      80.620  51.350  60.130  1.00  0.00           H
ATOM   1105  CB  VAL A  77      80.690  52.540  58.460  1.00  0.00           C
ATOM   1106  HB  VAL A  77      79.660  52.950  58.580  1.00  0.00           H
ATOM   1107  CG1 VAL A  77      81.600  53.550  59.180  1.00  0.00           C
ATOM   1108 HG11 VAL A  77      82.600  53.080  59.290  1.00  0.00           H
ATOM   1109 HG12 VAL A  77      81.550  54.560  58.710  1.00  0.00           H
ATOM   1110 HG13 VAL A  77      81.250  53.660  60.230  1.00  0.00           H
ATOM   1111  CG2 VAL A  77      81.010  52.510  56.960  1.00  0.00           C
ATOM   1112 HG21 VAL A  77      82.000  52.090  56.690  1.00  0.00           H
ATOM   1113 HG22 VAL A  77      80.240  51.980  56.370  1.00  0.00           H
ATOM   1114 HG23 VAL A  77      81.110  53.560  56.600  1.00  0.00           H
ATOM   1115  C   VAL A  77      79.640  50.350  58.610  1.00  0.00           C
ATOM   1116  O   VAL A  77      78.470  50.610  58.860  1.00  0.00           O
ATOM   1117  N   ALA A  78      79.920  49.180  58.000  1.00  0.00           N
ATOM   1118  HN  ALA A  78      80.890  48.940  58.060  1.00  0.00           H
ATOM   1119  CA  ALA A  78      79.060  48.150  57.500  1.00  0.00           C
ATOM   1120  HA  ALA A  78      78.280  48.750  57.060  1.00  0.00           H
ATOM   1121  CB  ALA A  78      79.840  47.410  56.410  1.00  0.00           C
ATOM   1122  HB1 ALA A  78      80.330  48.090  55.680  1.00  0.00           H
ATOM   1123  HB2 ALA A  78      80.620  46.790  56.890  1.00  0.00           H
ATOM   1124  HB3 ALA A  78      79.160  46.720  55.860  1.00  0.00           H
ATOM   1125  C   ALA A  78      78.360  47.310  58.510  1.00  0.00           C
ATOM   1126  O   ALA A  78      78.800  47.190  59.650  1.00  0.00           O
ATOM   1127  N   GLN A  79      77.240  46.730  58.030  1.00  0.00           N
ATOM   1128  HN  GLN A  79      76.980  46.950  57.100  1.00  0.00           H
ATOM   1129  CA  GLN A  79      76.380  45.870  58.790  1.00  0.00           C
ATOM   1130  HA  GLN A  79      76.640  45.860  59.840  1.00  0.00           H
ATOM   1131  CB  GLN A  79      74.960  46.440  58.720  1.00  0.00           C
ATOM   1132  HB1 GLN A  79      74.170  45.770  59.130  1.00  0.00           H
ATOM   1133  HB2 GLN A  79      74.670  46.340  57.650  1.00  0.00           H
ATOM   1134  CG  GLN A  79      74.790  47.790  59.420  1.00  0.00           C
ATOM   1135  HG1 GLN A  79      75.630  48.490  59.250  1.00  0.00           H
ATOM   1136  HG2 GLN A  79      74.790  47.590  60.520  1.00  0.00           H
ATOM   1137  CD  GLN A  79      73.500  48.470  58.980  1.00  0.00           C
ATOM   1138  OE1 GLN A  79      73.510  49.420  58.200  1.00  0.00           O
ATOM   1139  NE2 GLN A  79      72.350  47.950  59.460  1.00  0.00           N
ATOM   1140 HE21 GLN A  79      72.260  47.190  60.110  1.00  0.00           H
ATOM   1141 HE22 GLN A  79      71.440  48.350  59.300  1.00  0.00           H
ATOM   1142  C   GLN A  79      76.310  44.520  58.170  1.00  0.00           C
ATOM   1143  O   GLN A  79      76.860  44.310  57.090  1.00  0.00           O
ATOM   1144  N   LYS A  80      75.670  43.590  58.910  1.00  0.00           N
ATOM   1145  HN  LYS A  80      75.330  43.910  59.790  1.00  0.00           H
ATOM   1146  CA  LYS A  80      75.530  42.200  58.620  1.00  0.00           C
ATOM   1147  HA  LYS A  80      76.540  41.870  58.450  1.00  0.00           H
ATOM   1148  CB  LYS A  80      74.940  41.440  59.830  1.00  0.00           C
ATOM   1149  HB1 LYS A  80      74.050  42.070  60.050  1.00  0.00           H
ATOM   1150  HB2 LYS A  80      75.660  41.570  60.670  1.00  0.00           H
ATOM   1151  CG  LYS A  80      74.620  39.960  59.620  1.00  0.00           C
ATOM   1152  HG1 LYS A  80      75.410  39.430  59.030  1.00  0.00           H
ATOM   1153  HG2 LYS A  80      73.690  39.860  59.020  1.00  0.00           H
ATOM   1154  CD  LYS A  80      74.270  39.220  60.910  1.00  0.00           C
ATOM   1155  HD1 LYS A  80      74.490  39.780  61.840  1.00  0.00           H
ATOM   1156  HD2 LYS A  80      73.170  39.080  60.940  1.00  0.00           H
ATOM   1157  CE  LYS A  80      74.960  37.860  60.980  1.00  0.00           C
ATOM   1158  HE1 LYS A  80      76.060  38.030  61.040  1.00  0.00           H
ATOM   1159  HE2 LYS A  80      74.790  37.180  60.120  1.00  0.00           H
ATOM   1160  NZ  LYS A  80      74.650  37.090  62.210  1.00  0.00           N
ATOM   1161  HZ1 LYS A  80      74.660  37.520  63.160  1.00  0.00           H
ATOM   1162  HZ2 LYS A  80      73.660  36.760  62.120  1.00  0.00           H
ATOM   1163  HZ3 LYS A  80      75.220  36.220  62.250  1.00  0.00           H
ATOM   1164  C   LYS A  80      74.830  41.830  57.360  1.00  0.00           C
ATOM   1165  O   LYS A  80      75.150  40.850  56.690  1.00  0.00           O
ATOM   1166  N   THR A  81      73.910  42.670  56.860  1.00  0.00           N
ATOM   1167  HN  THR A  81      73.480  43.390  57.410  1.00  0.00           H
ATOM   1168  CA  THR A  81      73.360  42.570  55.540  1.00  0.00           C
ATOM   1169  HA  THR A  81      72.950  41.570  55.430  1.00  0.00           H
ATOM   1170  CB  THR A  81      72.260  43.560  55.300  1.00  0.00           C
ATOM   1171  HB  THR A  81      72.100  43.850  54.240  1.00  0.00           H
ATOM   1172  OG1 THR A  81      72.480  44.660  56.170  1.00  0.00           O
ATOM   1173  HG1 THR A  81      71.710  45.210  56.050  1.00  0.00           H
ATOM   1174  CG2 THR A  81      70.920  43.060  55.890  1.00  0.00           C
ATOM   1175 HG21 THR A  81      70.580  42.290  55.180  1.00  0.00           H
ATOM   1176 HG22 THR A  81      71.020  42.640  56.920  1.00  0.00           H
ATOM   1177 HG23 THR A  81      70.180  43.880  55.780  1.00  0.00           H
ATOM   1178  C   THR A  81      74.360  42.710  54.450  1.00  0.00           C
ATOM   1179  O   THR A  81      74.280  41.970  53.480  1.00  0.00           O
ATOM   1180  N   VAL A  82      75.310  43.660  54.540  1.00  0.00           N
ATOM   1181  HN  VAL A  82      75.480  44.260  55.310  1.00  0.00           H
ATOM   1182  CA  VAL A  82      76.290  43.880  53.510  1.00  0.00           C
ATOM   1183  HA  VAL A  82      75.760  43.690  52.590  1.00  0.00           H
ATOM   1184  CB  VAL A  82      76.930  45.210  53.770  1.00  0.00           C
ATOM   1185  HB  VAL A  82      77.180  45.340  54.850  1.00  0.00           H
ATOM   1186  CG1 VAL A  82      78.250  45.380  53.010  1.00  0.00           C
ATOM   1187 HG11 VAL A  82      79.040  44.830  53.570  1.00  0.00           H
ATOM   1188 HG12 VAL A  82      78.350  44.980  51.980  1.00  0.00           H
ATOM   1189 HG13 VAL A  82      78.620  46.430  53.040  1.00  0.00           H
ATOM   1190  CG2 VAL A  82      76.020  46.330  53.230  1.00  0.00           C
ATOM   1191 HG21 VAL A  82      76.500  47.320  53.360  1.00  0.00           H
ATOM   1192 HG22 VAL A  82      75.800  46.160  52.150  1.00  0.00           H
ATOM   1193 HG23 VAL A  82      75.010  46.430  53.660  1.00  0.00           H
ATOM   1194  C   VAL A  82      77.350  42.840  53.460  1.00  0.00           C
ATOM   1195  O   VAL A  82      77.860  42.390  52.430  1.00  0.00           O
ATOM   1196  N   GLU A  83      77.650  42.400  54.690  1.00  0.00           N
ATOM   1197  HN  GLU A  83      77.220  42.750  55.520  1.00  0.00           H
ATOM   1198  CA  GLU A  83      78.420  41.210  54.870  1.00  0.00           C
ATOM   1199  HA  GLU A  83      79.420  41.340  54.480  1.00  0.00           H
ATOM   1200  CB  GLU A  83      78.720  41.020  56.360  1.00  0.00           C
ATOM   1201  HB1 GLU A  83      79.030  39.960  56.390  1.00  0.00           H
ATOM   1202  HB2 GLU A  83      77.720  41.140  56.830  1.00  0.00           H
ATOM   1203  CG  GLU A  83      79.720  42.070  56.870  1.00  0.00           C
ATOM   1204  HG1 GLU A  83      79.340  43.060  56.570  1.00  0.00           H
ATOM   1205  HG2 GLU A  83      80.730  41.910  56.440  1.00  0.00           H
ATOM   1206  CD  GLU A  83      79.840  42.030  58.390  1.00  0.00           C
ATOM   1207  OE1 GLU A  83      79.270  41.180  59.120  1.00  0.00           O
ATOM   1208  OE2 GLU A  83      80.450  43.030  58.860  1.00  0.00           O
ATOM   1209  C   GLU A  83      77.880  40.010  54.160  1.00  0.00           C
ATOM   1210  O   GLU A  83      78.600  39.390  53.380  1.00  0.00           O
ATOM   1211  N   GLY A  84      76.570  39.740  54.310  1.00  0.00           N
ATOM   1212  HN  GLY A  84      76.020  40.170  55.020  1.00  0.00           H
ATOM   1213  CA  GLY A  84      75.970  38.610  53.680  1.00  0.00           C
ATOM   1214  HA1 GLY A  84      76.500  37.680  53.820  1.00  0.00           H
ATOM   1215  HA2 GLY A  84      74.940  38.590  54.030  1.00  0.00           H
ATOM   1216  C   GLY A  84      75.770  38.650  52.200  1.00  0.00           C
ATOM   1217  O   GLY A  84      75.910  37.640  51.520  1.00  0.00           O
ATOM   1218  N   ALA A  85      75.530  39.890  51.720  1.00  0.00           N
ATOM   1219  HN  ALA A  85      75.430  40.670  52.330  1.00  0.00           H
ATOM   1220  CA  ALA A  85      75.360  40.320  50.370  1.00  0.00           C
ATOM   1221  HA  ALA A  85      74.560  39.750  49.920  1.00  0.00           H
ATOM   1222  CB  ALA A  85      75.160  41.850  50.340  1.00  0.00           C
ATOM   1223  HB1 ALA A  85      74.180  42.100  50.810  1.00  0.00           H
ATOM   1224  HB2 ALA A  85      76.000  42.440  50.750  1.00  0.00           H
ATOM   1225  HB3 ALA A  85      75.150  42.170  49.280  1.00  0.00           H
ATOM   1226  C   ALA A  85      76.630  40.020  49.640  1.00  0.00           C
ATOM   1227  O   ALA A  85      76.530  39.580  48.500  1.00  0.00           O
ATOM   1228  N   GLY A  86      77.820  40.280  50.200  1.00  0.00           N
ATOM   1229  HN  GLY A  86      77.770  40.580  51.150  1.00  0.00           H
ATOM   1230  CA  GLY A  86      79.060  39.950  49.570  1.00  0.00           C
ATOM   1231  HA1 GLY A  86      79.780  39.810  50.370  1.00  0.00           H
ATOM   1232  HA2 GLY A  86      78.960  39.150  48.850  1.00  0.00           H
ATOM   1233  C   GLY A  86      79.570  41.100  48.780  1.00  0.00           C
ATOM   1234  O   GLY A  86      80.490  41.030  47.960  1.00  0.00           O
ATOM   1235  N   SER A  87      79.050  42.320  49.030  1.00  0.00           N
ATOM   1236  HN  SER A  87      78.200  42.340  49.550  1.00  0.00           H
ATOM   1237  CA  SER A  87      79.520  43.580  48.540  1.00  0.00           C
ATOM   1238  HA  SER A  87      80.020  43.460  47.590  1.00  0.00           H
ATOM   1239  CB  SER A  87      78.380  44.610  48.390  1.00  0.00           C
ATOM   1240  HB1 SER A  87      77.850  44.420  47.430  1.00  0.00           H
ATOM   1241  HB2 SER A  87      78.710  45.660  48.220  1.00  0.00           H
ATOM   1242  OG  SER A  87      77.430  44.630  49.440  1.00  0.00           O
ATOM   1243  HG1 SER A  87      77.700  45.430  49.890  1.00  0.00           H
ATOM   1244  C   SER A  87      80.620  44.210  49.320  1.00  0.00           C
ATOM   1245  O   SER A  87      80.880  45.410  49.210  1.00  0.00           O
ATOM   1246  N   ILE A  88      81.440  43.400  50.010  1.00  0.00           N
ATOM   1247  HN  ILE A  88      81.300  42.420  49.930  1.00  0.00           H
ATOM   1248  CA  ILE A  88      82.550  43.860  50.770  1.00  0.00           C
ATOM   1249  HA  ILE A  88      82.170  44.750  51.250  1.00  0.00           H
ATOM   1250  CB  ILE A  88      82.980  42.830  51.770  1.00  0.00           C
ATOM   1251  HB  ILE A  88      83.200  41.940  51.150  1.00  0.00           H
ATOM   1252  CG2 ILE A  88      84.220  43.390  52.500  1.00  0.00           C
ATOM   1253 HG21 ILE A  88      84.480  42.810  53.410  1.00  0.00           H
ATOM   1254 HG22 ILE A  88      85.190  43.310  51.970  1.00  0.00           H
ATOM   1255 HG23 ILE A  88      84.030  44.430  52.840  1.00  0.00           H
ATOM   1256  CG1 ILE A  88      81.890  42.470  52.790  1.00  0.00           C
ATOM   1257 HG11 ILE A  88      80.910  42.530  52.290  1.00  0.00           H
ATOM   1258 HG12 ILE A  88      81.860  43.350  53.470  1.00  0.00           H
ATOM   1259  CD  ILE A  88      82.230  41.180  53.530  1.00  0.00           C
ATOM   1260  HD1 ILE A  88      81.560  40.880  54.370  1.00  0.00           H
ATOM   1261  HD2 ILE A  88      82.340  40.380  52.760  1.00  0.00           H
ATOM   1262  HD3 ILE A  88      83.190  41.410  54.050  1.00  0.00           H
ATOM   1263  C   ILE A  88      83.680  44.340  49.910  1.00  0.00           C
ATOM   1264  O   ILE A  88      84.050  43.730  48.920  1.00  0.00           O
ATOM   1265  N   ALA A  89      84.130  45.590  50.160  1.00  0.00           N
ATOM   1266  HN  ALA A  89      83.770  46.060  50.960  1.00  0.00           H
ATOM   1267  CA  ALA A  89      85.250  46.200  49.520  1.00  0.00           C
ATOM   1268  HA  ALA A  89      84.970  46.500  48.520  1.00  0.00           H
ATOM   1269  CB  ALA A  89      85.490  47.490  50.320  1.00  0.00           C
ATOM   1270  HB1 ALA A  89      84.590  48.120  50.430  1.00  0.00           H
ATOM   1271  HB2 ALA A  89      85.710  47.160  51.360  1.00  0.00           H
ATOM   1272  HB3 ALA A  89      86.310  48.120  49.900  1.00  0.00           H
ATOM   1273  C   ALA A  89      86.490  45.380  49.450  1.00  0.00           C
ATOM   1274  O   ALA A  89      87.000  44.910  50.470  1.00  0.00           O
ATOM   1275  N   ALA A  90      87.130  45.200  48.280  1.00  0.00           N
ATOM   1276  HN  ALA A  90      86.730  45.550  47.440  1.00  0.00           H
ATOM   1277  CA  ALA A  90      88.360  44.480  48.120  1.00  0.00           C
ATOM   1278  HA  ALA A  90      88.370  43.630  48.790  1.00  0.00           H
ATOM   1279  CB  ALA A  90      88.380  43.900  46.700  1.00  0.00           C
ATOM   1280  HB1 ALA A  90      89.310  43.330  46.480  1.00  0.00           H
ATOM   1281  HB2 ALA A  90      87.560  43.150  46.620  1.00  0.00           H
ATOM   1282  HB3 ALA A  90      88.260  44.760  46.020  1.00  0.00           H
ATOM   1283  C   ALA A  90      89.600  45.210  48.510  1.00  0.00           C
ATOM   1284  O   ALA A  90      89.620  46.420  48.310  1.00  0.00           O
ATOM   1285  N   ALA A  91      90.670  44.530  48.950  1.00  0.00           N
ATOM   1286  HN  ALA A  91      90.570  43.550  49.110  1.00  0.00           H
ATOM   1287  CA  ALA A  91      91.910  45.150  49.300  1.00  0.00           C
ATOM   1288  HA  ALA A  91      91.760  46.210  49.390  1.00  0.00           H
ATOM   1289  CB  ALA A  91      92.310  44.550  50.650  1.00  0.00           C
ATOM   1290  HB1 ALA A  91      92.590  43.480  50.550  1.00  0.00           H
ATOM   1291  HB2 ALA A  91      93.210  45.110  50.960  1.00  0.00           H
ATOM   1292  HB3 ALA A  91      91.470  44.680  51.380  1.00  0.00           H
ATOM   1293  C   ALA A  91      92.950  45.090  48.230  1.00  0.00           C
ATOM   1294  O   ALA A  91      92.930  44.200  47.380  1.00  0.00           O
ATOM   1295  N   THR A  92      93.850  46.090  48.190  1.00  0.00           N
ATOM   1296  HN  THR A  92      94.030  46.760  48.910  1.00  0.00           H
ATOM   1297  CA  THR A  92      94.760  46.230  47.100  1.00  0.00           C
ATOM   1298  HA  THR A  92      94.220  46.070  46.170  1.00  0.00           H
ATOM   1299  CB  THR A  92      95.320  47.630  47.110  1.00  0.00           C
ATOM   1300  HB  THR A  92      96.170  47.770  46.410  1.00  0.00           H
ATOM   1301  OG1 THR A  92      95.550  48.220  48.380  1.00  0.00           O
ATOM   1302  HG1 THR A  92      96.090  47.570  48.830  1.00  0.00           H
ATOM   1303  CG2 THR A  92      94.230  48.490  46.440  1.00  0.00           C
ATOM   1304 HG21 THR A  92      94.620  49.520  46.530  1.00  0.00           H
ATOM   1305 HG22 THR A  92      94.170  48.180  45.370  1.00  0.00           H
ATOM   1306 HG23 THR A  92      93.270  48.390  46.990  1.00  0.00           H
ATOM   1307  C   THR A  92      95.930  45.340  47.330  1.00  0.00           C
ATOM   1308  O   THR A  92      96.800  45.570  48.170  1.00  0.00           O
ATOM   1309  N   GLY A  93      95.860  44.300  46.480  1.00  0.00           N
ATOM   1310  HN  GLY A  93      95.090  44.180  45.860  1.00  0.00           H
ATOM   1311  CA  GLY A  93      96.930  43.360  46.340  1.00  0.00           C
ATOM   1312  HA1 GLY A  93      97.450  43.670  45.440  1.00  0.00           H
ATOM   1313  HA2 GLY A  93      97.450  43.330  47.280  1.00  0.00           H
ATOM   1314  C   GLY A  93      96.430  41.960  46.170  1.00  0.00           C
ATOM   1315  O   GLY A  93      97.130  41.070  45.700  1.00  0.00           O
ATOM   1316  N   PHE A  94      95.160  41.720  46.550  1.00  0.00           N
ATOM   1317  HN  PHE A  94      94.630  42.340  47.120  1.00  0.00           H
ATOM   1318  CA  PHE A  94      94.470  40.530  46.180  1.00  0.00           C
ATOM   1319  HA  PHE A  94      94.970  39.700  46.670  1.00  0.00           H
ATOM   1320  CB  PHE A  94      93.110  40.430  46.880  1.00  0.00           C
ATOM   1321  HB1 PHE A  94      92.460  39.710  46.330  1.00  0.00           H
ATOM   1322  HB2 PHE A  94      92.660  41.430  46.690  1.00  0.00           H
ATOM   1323  CG  PHE A  94      93.000  40.070  48.320  1.00  0.00           C
ATOM   1324  CD1 PHE A  94      93.500  40.990  49.210  1.00  0.00           C
ATOM   1325  HD1 PHE A  94      93.900  41.940  48.890  1.00  0.00           H
ATOM   1326  CE1 PHE A  94      93.540  40.590  50.530  1.00  0.00           C
ATOM   1327  HE1 PHE A  94      93.940  41.230  51.300  1.00  0.00           H
ATOM   1328  CZ  PHE A  94      93.220  39.320  50.930  1.00  0.00           C
ATOM   1329  HZ  PHE A  94      93.270  39.020  51.970  1.00  0.00           H
ATOM   1330  CD2 PHE A  94      92.650  38.790  48.670  1.00  0.00           C
ATOM   1331  HD2 PHE A  94      92.390  38.060  47.920  1.00  0.00           H
ATOM   1332  CE2 PHE A  94      92.820  38.400  49.980  1.00  0.00           C
ATOM   1333  HE2 PHE A  94      92.550  37.370  50.140  1.00  0.00           H
ATOM   1334  C   PHE A  94      94.300  40.250  44.720  1.00  0.00           C
ATOM   1335  O   PHE A  94      94.190  41.170  43.910  1.00  0.00           O
ATOM   1336  N   VAL A  95      94.330  38.950  44.380  1.00  0.00           N
ATOM   1337  HN  VAL A  95      94.440  38.270  45.100  1.00  0.00           H
ATOM   1338  CA  VAL A  95      93.990  38.320  43.140  1.00  0.00           C
ATOM   1339  HA  VAL A  95      94.790  38.580  42.460  1.00  0.00           H
ATOM   1340  CB  VAL A  95      94.090  36.830  43.100  1.00  0.00           C
ATOM   1341  HB  VAL A  95      93.720  36.450  42.130  1.00  0.00           H
ATOM   1342  CG1 VAL A  95      95.530  36.290  43.230  1.00  0.00           C
ATOM   1343 HG11 VAL A  95      95.980  36.660  42.280  1.00  0.00           H
ATOM   1344 HG12 VAL A  95      96.050  36.740  44.100  1.00  0.00           H
ATOM   1345 HG13 VAL A  95      95.480  35.180  43.190  1.00  0.00           H
ATOM   1346  CG2 VAL A  95      93.230  36.300  44.270  1.00  0.00           C
ATOM   1347 HG21 VAL A  95      93.240  35.200  44.410  1.00  0.00           H
ATOM   1348 HG22 VAL A  95      93.430  36.700  45.280  1.00  0.00           H
ATOM   1349 HG23 VAL A  95      92.150  36.530  44.170  1.00  0.00           H
ATOM   1350  C   VAL A  95      92.830  38.870  42.380  1.00  0.00           C
ATOM   1351  O   VAL A  95      91.910  39.360  43.030  1.00  0.00           O
ATOM   1352  N   LYS A  96      92.840  38.750  41.040  1.00  0.00           N
ATOM   1353  HN  LYS A  96      93.510  38.230  40.520  1.00  0.00           H
ATOM   1354  CA  LYS A  96      91.830  39.120  40.110  1.00  0.00           C
ATOM   1355  HA  LYS A  96      91.670  40.160  40.340  1.00  0.00           H
ATOM   1356  CB  LYS A  96      92.280  39.070  38.640  1.00  0.00           C
ATOM   1357  HB1 LYS A  96      91.440  39.400  37.990  1.00  0.00           H
ATOM   1358  HB2 LYS A  96      92.580  38.030  38.400  1.00  0.00           H
ATOM   1359  CG  LYS A  96      93.380  40.060  38.270  1.00  0.00           C
ATOM   1360  HG1 LYS A  96      94.290  39.990  38.910  1.00  0.00           H
ATOM   1361  HG2 LYS A  96      93.030  41.090  38.480  1.00  0.00           H
ATOM   1362  CD  LYS A  96      93.780  39.870  36.800  1.00  0.00           C
ATOM   1363  HD1 LYS A  96      94.140  38.830  36.640  1.00  0.00           H
ATOM   1364  HD2 LYS A  96      92.890  40.050  36.170  1.00  0.00           H
ATOM   1365  CE  LYS A  96      94.920  40.760  36.300  1.00  0.00           C
ATOM   1366  HE1 LYS A  96      95.840  40.710  36.910  1.00  0.00           H
ATOM   1367  HE2 LYS A  96      94.630  41.830  36.390  1.00  0.00           H
ATOM   1368  NZ  LYS A  96      95.350  40.590  34.890  1.00  0.00           N
ATOM   1369  HZ1 LYS A  96      95.900  41.390  34.520  1.00  0.00           H
ATOM   1370  HZ2 LYS A  96      96.010  39.800  34.840  1.00  0.00           H
ATOM   1371  HZ3 LYS A  96      94.500  40.440  34.310  1.00  0.00           H
ATOM   1372  C   LYS A  96      90.540  38.390  40.260  1.00  0.00           C
ATOM   1373  O   LYS A  96      90.420  37.170  40.390  1.00  0.00           O
ATOM   1374  N   LYS A  97      89.510  39.240  40.100  1.00  0.00           N
ATOM   1375  HN  LYS A  97      89.600  40.230  40.210  1.00  0.00           H
ATOM   1376  CA  LYS A  97      88.160  38.880  39.760  1.00  0.00           C
ATOM   1377  HA  LYS A  97      87.860  38.150  40.500  1.00  0.00           H
ATOM   1378  CB  LYS A  97      87.230  40.100  39.740  1.00  0.00           C
ATOM   1379  HB1 LYS A  97      86.170  39.950  39.430  1.00  0.00           H
ATOM   1380  HB2 LYS A  97      87.590  40.900  39.060  1.00  0.00           H
ATOM   1381  CG  LYS A  97      87.200  40.970  41.010  1.00  0.00           C
ATOM   1382  HG1 LYS A  97      87.000  42.000  40.640  1.00  0.00           H
ATOM   1383  HG2 LYS A  97      88.140  41.190  41.550  1.00  0.00           H
ATOM   1384  CD  LYS A  97      86.240  40.370  42.040  1.00  0.00           C
ATOM   1385  HD1 LYS A  97      85.340  39.960  41.520  1.00  0.00           H
ATOM   1386  HD2 LYS A  97      86.760  39.480  42.440  1.00  0.00           H
ATOM   1387  CE  LYS A  97      85.910  41.140  43.330  1.00  0.00           C
ATOM   1388  HE1 LYS A  97      86.790  41.410  43.950  1.00  0.00           H
ATOM   1389  HE2 LYS A  97      85.180  40.580  43.950  1.00  0.00           H
ATOM   1390  NZ  LYS A  97      85.130  42.320  42.900  1.00  0.00           N
ATOM   1391  HZ1 LYS A  97      84.680  42.770  43.720  1.00  0.00           H
ATOM   1392  HZ2 LYS A  97      85.730  43.080  42.520  1.00  0.00           H
ATOM   1393  HZ3 LYS A  97      84.390  42.130  42.190  1.00  0.00           H
ATOM   1394  C   LYS A  97      88.060  38.100  38.500  1.00  0.00           C
ATOM   1395  O   LYS A  97      88.930  38.030  37.630  1.00  0.00           O
ATOM   1396  N   ASP A  98      86.910  37.390  38.470  1.00  0.00           N
ATOM   1397  HN  ASP A  98      86.280  37.400  39.240  1.00  0.00           H
ATOM   1398  CA  ASP A  98      86.420  36.660  37.340  1.00  0.00           C
ATOM   1399  HA  ASP A  98      87.110  35.850  37.130  1.00  0.00           H
ATOM   1400  CB  ASP A  98      85.150  35.880  37.720  1.00  0.00           C
ATOM   1401  HB1 ASP A  98      84.820  35.100  37.000  1.00  0.00           H
ATOM   1402  HB2 ASP A  98      84.320  36.590  37.940  1.00  0.00           H
ATOM   1403  CG  ASP A  98      85.430  35.030  38.950  1.00  0.00           C
ATOM   1404  OD1 ASP A  98      86.330  34.160  38.880  1.00  0.00           O
ATOM   1405  OD2 ASP A  98      84.680  35.150  39.950  1.00  0.00           O
ATOM   1406  C   ASP A  98      86.170  37.410  36.080  1.00  0.00           C
ATOM   1407  O   ASP A  98      85.840  38.600  36.080  1.00  0.00           O
ATOM   1408  N   GLN A  99      86.350  36.840  34.880  1.00  0.00           N
ATOM   1409  HN  GLN A  99      86.700  35.910  34.830  1.00  0.00           H
ATOM   1410  CA  GLN A  99      86.170  37.370  33.560  1.00  0.00           C
ATOM   1411  HA  GLN A  99      86.480  38.400  33.620  1.00  0.00           H
ATOM   1412  CB  GLN A  99      86.980  36.580  32.520  1.00  0.00           C
ATOM   1413  HB1 GLN A  99      86.670  35.520  32.510  1.00  0.00           H
ATOM   1414  HB2 GLN A  99      88.040  36.630  32.850  1.00  0.00           H
ATOM   1415  CG  GLN A  99      87.040  36.930  31.030  1.00  0.00           C
ATOM   1416  HG1 GLN A  99      86.030  36.770  30.600  1.00  0.00           H
ATOM   1417  HG2 GLN A  99      87.830  36.300  30.570  1.00  0.00           H
ATOM   1418  CD  GLN A  99      87.520  38.360  30.830  1.00  0.00           C
ATOM   1419  OE1 GLN A  99      88.190  38.960  31.670  1.00  0.00           O
ATOM   1420  NE2 GLN A  99      87.170  38.920  29.630  1.00  0.00           N
ATOM   1421 HE21 GLN A  99      86.600  38.450  28.960  1.00  0.00           H
ATOM   1422 HE22 GLN A  99      87.810  39.640  29.370  1.00  0.00           H
ATOM   1423  C   GLN A  99      84.740  37.490  33.180  1.00  0.00           C
ATOM   1424  O   GLN A  99      84.170  36.750  32.370  1.00  0.00           O
ATOM   1425  N   LEU A 100      84.010  38.440  33.790  1.00  0.00           N
ATOM   1426  HN  LEU A 100      84.460  38.840  34.580  1.00  0.00           H
ATOM   1427  CA  LEU A 100      82.630  38.720  33.540  1.00  0.00           C
ATOM   1428  HA  LEU A 100      82.360  38.170  32.650  1.00  0.00           H
ATOM   1429  CB  LEU A 100      81.860  38.310  34.810  1.00  0.00           C
ATOM   1430  HB1 LEU A 100      80.820  38.680  34.740  1.00  0.00           H
ATOM   1431  HB2 LEU A 100      82.290  38.840  35.690  1.00  0.00           H
ATOM   1432  CG  LEU A 100      81.910  36.810  35.170  1.00  0.00           C
ATOM   1433  HG  LEU A 100      82.960  36.460  35.190  1.00  0.00           H
ATOM   1434  CD1 LEU A 100      81.180  36.630  36.520  1.00  0.00           C
ATOM   1435 HD11 LEU A 100      81.730  37.130  37.340  1.00  0.00           H
ATOM   1436 HD12 LEU A 100      80.160  37.070  36.490  1.00  0.00           H
ATOM   1437 HD13 LEU A 100      80.980  35.560  36.690  1.00  0.00           H
ATOM   1438  CD2 LEU A 100      81.240  36.040  34.030  1.00  0.00           C
ATOM   1439 HD21 LEU A 100      81.260  34.940  34.150  1.00  0.00           H
ATOM   1440 HD22 LEU A 100      80.230  36.500  33.930  1.00  0.00           H
ATOM   1441 HD23 LEU A 100      81.720  36.220  33.040  1.00  0.00           H
ATOM   1442  C   LEU A 100      82.480  40.140  33.100  1.00  0.00           C
ATOM   1443  O   LEU A 100      83.370  40.950  33.370  1.00  0.00           O
ATOM   1444  N   GLY A 101      81.460  40.550  32.330  1.00  0.00           N
ATOM   1445  HN  GLY A 101      80.890  39.870  31.880  1.00  0.00           H
ATOM   1446  CA  GLY A 101      81.260  41.830  31.730  1.00  0.00           C
ATOM   1447  HA1 GLY A 101      82.210  42.310  31.520  1.00  0.00           H
ATOM   1448  HA2 GLY A 101      80.550  41.740  30.930  1.00  0.00           H
ATOM   1449  C   GLY A 101      80.540  42.730  32.680  1.00  0.00           C
ATOM   1450  O   GLY A 101      79.560  43.390  32.350  1.00  0.00           O
ATOM   1451  N   LYS A 102      80.910  42.780  33.970  1.00  0.00           N
ATOM   1452  HN  LYS A 102      81.760  42.330  34.220  1.00  0.00           H
ATOM   1453  CA  LYS A 102      80.150  43.300  35.070  1.00  0.00           C
ATOM   1454  HA  LYS A 102      79.380  43.980  34.730  1.00  0.00           H
ATOM   1455  CB  LYS A 102      79.460  42.170  35.860  1.00  0.00           C
ATOM   1456  HB1 LYS A 102      80.160  41.370  36.190  1.00  0.00           H
ATOM   1457  HB2 LYS A 102      78.640  41.790  35.210  1.00  0.00           H
ATOM   1458  CG  LYS A 102      78.710  42.620  37.120  1.00  0.00           C
ATOM   1459  HG1 LYS A 102      77.790  43.110  36.760  1.00  0.00           H
ATOM   1460  HG2 LYS A 102      79.290  43.370  37.690  1.00  0.00           H
ATOM   1461  CD  LYS A 102      78.300  41.480  38.060  1.00  0.00           C
ATOM   1462  HD1 LYS A 102      77.660  40.790  37.460  1.00  0.00           H
ATOM   1463  HD2 LYS A 102      79.170  40.850  38.340  1.00  0.00           H
ATOM   1464  CE  LYS A 102      77.650  41.890  39.380  1.00  0.00           C
ATOM   1465  HE1 LYS A 102      77.440  41.060  40.080  1.00  0.00           H
ATOM   1466  HE2 LYS A 102      76.700  42.450  39.240  1.00  0.00           H
ATOM   1467  NZ  LYS A 102      78.590  42.830  40.020  1.00  0.00           N
ATOM   1468  HZ1 LYS A 102      78.150  43.230  40.880  1.00  0.00           H
ATOM   1469  HZ2 LYS A 102      79.520  42.460  40.310  1.00  0.00           H
ATOM   1470  HZ3 LYS A 102      78.600  43.630  39.360  1.00  0.00           H
ATOM   1471  C   LYS A 102      81.110  44.050  35.930  1.00  0.00           C
ATOM   1472  O   LYS A 102      82.250  43.600  36.070  1.00  0.00           O
ATOM   1473  N   ASN A 103      80.710  45.200  36.490  1.00  0.00           N
ATOM   1474  HN  ASN A 103      79.840  45.580  36.180  1.00  0.00           H
ATOM   1475  CA  ASN A 103      81.540  45.940  37.390  1.00  0.00           C
ATOM   1476  HA  ASN A 103      82.550  45.950  36.990  1.00  0.00           H
ATOM   1477  CB  ASN A 103      81.100  47.400  37.600  1.00  0.00           C
ATOM   1478  HB1 ASN A 103      81.630  48.060  38.330  1.00  0.00           H
ATOM   1479  HB2 ASN A 103      80.060  47.470  37.970  1.00  0.00           H
ATOM   1480  CG  ASN A 103      81.180  48.250  36.340  1.00  0.00           C
ATOM   1481  OD1 ASN A 103      81.890  47.870  35.410  1.00  0.00           O
ATOM   1482  ND2 ASN A 103      80.690  49.520  36.380  1.00  0.00           N
ATOM   1483 HD21 ASN A 103      79.870  49.730  36.910  1.00  0.00           H
ATOM   1484 HD22 ASN A 103      80.830  50.230  35.690  1.00  0.00           H
ATOM   1485  C   ASN A 103      81.640  45.360  38.760  1.00  0.00           C
ATOM   1486  O   ASN A 103      80.690  44.730  39.220  1.00  0.00           O
ATOM   1487  N   GLU A 104      82.770  45.610  39.430  1.00  0.00           N
ATOM   1488  HN  GLU A 104      83.580  45.890  38.920  1.00  0.00           H
ATOM   1489  CA  GLU A 104      83.010  45.250  40.800  1.00  0.00           C
ATOM   1490  HA  GLU A 104      82.680  44.240  41.020  1.00  0.00           H
ATOM   1491  CB  GLU A 104      84.500  45.280  41.190  1.00  0.00           C
ATOM   1492  HB1 GLU A 104      84.620  45.040  42.270  1.00  0.00           H
ATOM   1493  HB2 GLU A 104      84.880  46.320  41.130  1.00  0.00           H
ATOM   1494  CG  GLU A 104      85.440  44.470  40.300  1.00  0.00           C
ATOM   1495  HG1 GLU A 104      85.480  44.850  39.260  1.00  0.00           H
ATOM   1496  HG2 GLU A 104      85.090  43.410  40.220  1.00  0.00           H
ATOM   1497  CD  GLU A 104      86.850  44.390  40.870  1.00  0.00           C
ATOM   1498  OE1 GLU A 104      87.810  44.550  40.080  1.00  0.00           O
ATOM   1499  OE2 GLU A 104      86.960  44.040  42.080  1.00  0.00           O
ATOM   1500  C   GLU A 104      82.220  46.060  41.760  1.00  0.00           C
ATOM   1501  O   GLU A 104      81.640  47.090  41.430  1.00  0.00           O
ATOM   1502  N   GLU A 105      82.070  45.540  43.000  1.00  0.00           N
ATOM   1503  HN  GLU A 105      82.300  44.600  43.250  1.00  0.00           H
ATOM   1504  CA  GLU A 105      81.300  46.080  44.070  1.00  0.00           C
ATOM   1505  HA  GLU A 105      80.290  46.260  43.720  1.00  0.00           H
ATOM   1506  CB  GLU A 105      81.170  45.190  45.310  1.00  0.00           C
ATOM   1507  HB1 GLU A 105      80.630  44.270  44.990  1.00  0.00           H
ATOM   1508  HB2 GLU A 105      80.490  45.740  46.010  1.00  0.00           H
ATOM   1509  CG  GLU A 105      82.420  44.600  45.970  1.00  0.00           C
ATOM   1510  HG1 GLU A 105      82.090  43.850  46.710  1.00  0.00           H
ATOM   1511  HG2 GLU A 105      83.030  45.440  46.360  1.00  0.00           H
ATOM   1512  CD  GLU A 105      83.160  43.740  44.940  1.00  0.00           C
ATOM   1513  OE1 GLU A 105      82.610  43.000  44.080  1.00  0.00           O
ATOM   1514  OE2 GLU A 105      84.410  43.810  45.020  1.00  0.00           O
ATOM   1515  C   GLU A 105      81.830  47.410  44.470  1.00  0.00           C
ATOM   1516  O   GLU A 105      81.100  48.360  44.740  1.00  0.00           O
ATOM   1517  N   GLY A 106      83.170  47.540  44.480  1.00  0.00           N
ATOM   1518  HN  GLY A 106      83.700  46.700  44.460  1.00  0.00           H
ATOM   1519  CA  GLY A 106      83.910  48.720  44.810  1.00  0.00           C
ATOM   1520  HA1 GLY A 106      84.970  48.500  44.720  1.00  0.00           H
ATOM   1521  HA2 GLY A 106      83.560  49.390  44.040  1.00  0.00           H
ATOM   1522  C   GLY A 106      83.650  49.330  46.150  1.00  0.00           C
ATOM   1523  O   GLY A 106      83.460  48.600  47.120  1.00  0.00           O
ATOM   1524  N   ALA A 107      83.560  50.660  46.290  1.00  0.00           N
ATOM   1525  HN  ALA A 107      83.910  51.400  45.730  1.00  0.00           H
ATOM   1526  CA  ALA A 107      82.980  51.290  47.440  1.00  0.00           C
ATOM   1527  HA  ALA A 107      82.170  50.650  47.750  1.00  0.00           H
ATOM   1528  CB  ALA A 107      83.930  51.510  48.630  1.00  0.00           C
ATOM   1529  HB1 ALA A 107      84.160  50.470  48.960  1.00  0.00           H
ATOM   1530  HB2 ALA A 107      84.910  51.940  48.330  1.00  0.00           H
ATOM   1531  HB3 ALA A 107      83.500  52.110  49.460  1.00  0.00           H
ATOM   1532  C   ALA A 107      82.550  52.630  46.940  1.00  0.00           C
ATOM   1533  O   ALA A 107      83.160  53.130  45.990  1.00  0.00           O
ATOM   1534  N   PRO A 108      81.500  53.240  47.390  1.00  0.00           N
ATOM   1535  CD  PRO A 108      80.470  52.650  48.230  1.00  0.00           C
ATOM   1536  HD1 PRO A 108      80.310  51.580  47.960  1.00  0.00           H
ATOM   1537  HD2 PRO A 108      80.780  52.750  49.290  1.00  0.00           H
ATOM   1538  CA  PRO A 108      80.990  54.440  46.780  1.00  0.00           C
ATOM   1539  HA  PRO A 108      80.680  54.170  45.780  1.00  0.00           H
ATOM   1540  CB  PRO A 108      79.710  54.820  47.510  1.00  0.00           C
ATOM   1541  HB1 PRO A 108      78.990  55.380  46.880  1.00  0.00           H
ATOM   1542  HB2 PRO A 108      79.920  55.380  48.450  1.00  0.00           H
ATOM   1543  CG  PRO A 108      79.190  53.440  47.920  1.00  0.00           C
ATOM   1544  HG1 PRO A 108      78.770  52.970  47.000  1.00  0.00           H
ATOM   1545  HG2 PRO A 108      78.580  53.360  48.850  1.00  0.00           H
ATOM   1546  C   PRO A 108      81.860  55.650  46.770  1.00  0.00           C
ATOM   1547  O   PRO A 108      82.480  55.950  47.790  1.00  0.00           O
ATOM   1548  N   GLN A 109      81.790  56.380  45.640  1.00  0.00           N
ATOM   1549  HN  GLN A 109      81.120  56.090  44.970  1.00  0.00           H
ATOM   1550  CA  GLN A 109      82.400  57.660  45.410  1.00  0.00           C
ATOM   1551  HA  GLN A 109      83.180  57.790  46.140  1.00  0.00           H
ATOM   1552  CB  GLN A 109      82.990  57.820  43.990  1.00  0.00           C
ATOM   1553  HB1 GLN A 109      83.650  58.710  43.990  1.00  0.00           H
ATOM   1554  HB2 GLN A 109      82.200  57.990  43.230  1.00  0.00           H
ATOM   1555  CG  GLN A 109      83.860  56.630  43.610  1.00  0.00           C
ATOM   1556  HG1 GLN A 109      84.240  56.110  44.520  1.00  0.00           H
ATOM   1557  HG2 GLN A 109      84.770  57.040  43.120  1.00  0.00           H
ATOM   1558  CD  GLN A 109      83.250  55.630  42.640  1.00  0.00           C
ATOM   1559  OE1 GLN A 109      82.910  56.000  41.510  1.00  0.00           O
ATOM   1560  NE2 GLN A 109      83.040  54.340  43.000  1.00  0.00           N
ATOM   1561 HE21 GLN A 109      83.510  54.050  43.830  1.00  0.00           H
ATOM   1562 HE22 GLN A 109      82.820  53.680  42.280  1.00  0.00           H
ATOM   1563  C   GLN A 109      81.450  58.750  45.750  1.00  0.00           C
ATOM   1564  O   GLN A 109      80.350  58.560  46.280  1.00  0.00           O
ATOM   1565  N   GLU A 110      81.920  60.000  45.700  1.00  0.00           N
ATOM   1566  HN  GLU A 110      82.880  60.110  45.430  1.00  0.00           H
ATOM   1567  CA  GLU A 110      81.200  61.190  46.040  1.00  0.00           C
ATOM   1568  HA  GLU A 110      81.090  61.090  47.110  1.00  0.00           H
ATOM   1569  CB  GLU A 110      82.050  62.370  45.540  1.00  0.00           C
ATOM   1570  HB1 GLU A 110      82.960  62.440  46.170  1.00  0.00           H
ATOM   1571  HB2 GLU A 110      81.410  63.260  45.720  1.00  0.00           H
ATOM   1572  CG  GLU A 110      82.500  62.430  44.080  1.00  0.00           C
ATOM   1573  HG1 GLU A 110      82.620  61.400  43.680  1.00  0.00           H
ATOM   1574  HG2 GLU A 110      83.440  63.030  44.150  1.00  0.00           H
ATOM   1575  CD  GLU A 110      81.680  63.180  43.030  1.00  0.00           C
ATOM   1576  OE1 GLU A 110      81.220  64.320  43.310  1.00  0.00           O
ATOM   1577  OE2 GLU A 110      81.380  62.630  41.940  1.00  0.00           O
ATOM   1578  C   GLU A 110      79.790  61.260  45.560  1.00  0.00           C
ATOM   1579  O   GLU A 110      79.560  61.050  44.370  1.00  0.00           O
ATOM   1580  N   GLY A 111      78.820  61.420  46.480  1.00  0.00           N
ATOM   1581  HN  GLY A 111      79.080  61.590  47.430  1.00  0.00           H
ATOM   1582  CA  GLY A 111      77.430  61.380  46.160  1.00  0.00           C
ATOM   1583  HA1 GLY A 111      76.840  61.470  47.060  1.00  0.00           H
ATOM   1584  HA2 GLY A 111      77.100  62.140  45.470  1.00  0.00           H
ATOM   1585  C   GLY A 111      76.850  60.160  45.530  1.00  0.00           C
ATOM   1586  O   GLY A 111      75.760  60.210  44.950  1.00  0.00           O
ATOM   1587  N   ILE A 112      77.460  58.970  45.690  1.00  0.00           N
ATOM   1588  HN  ILE A 112      78.350  58.930  46.140  1.00  0.00           H
ATOM   1589  CA  ILE A 112      76.950  57.730  45.200  1.00  0.00           C
ATOM   1590  HA  ILE A 112      76.230  57.920  44.420  1.00  0.00           H
ATOM   1591  CB  ILE A 112      78.040  56.980  44.510  1.00  0.00           C
ATOM   1592  HB  ILE A 112      78.950  56.850  45.140  1.00  0.00           H
ATOM   1593  CG2 ILE A 112      77.490  55.680  43.890  1.00  0.00           C
ATOM   1594 HG21 ILE A 112      78.210  55.190  43.190  1.00  0.00           H
ATOM   1595 HG22 ILE A 112      77.110  54.870  44.540  1.00  0.00           H
ATOM   1596 HG23 ILE A 112      76.600  55.900  43.260  1.00  0.00           H
ATOM   1597  CG1 ILE A 112      78.590  57.800  43.330  1.00  0.00           C
ATOM   1598 HG11 ILE A 112      79.040  58.730  43.750  1.00  0.00           H
ATOM   1599 HG12 ILE A 112      77.740  58.000  42.640  1.00  0.00           H
ATOM   1600  CD  ILE A 112      79.690  57.120  42.520  1.00  0.00           C
ATOM   1601  HD1 ILE A 112      79.260  56.280  41.930  1.00  0.00           H
ATOM   1602  HD2 ILE A 112      80.040  57.810  41.720  1.00  0.00           H
ATOM   1603  HD3 ILE A 112      80.540  56.700  43.110  1.00  0.00           H
ATOM   1604  C   ILE A 112      76.350  56.980  46.350  1.00  0.00           C
ATOM   1605  O   ILE A 112      76.790  57.000  47.500  1.00  0.00           O
ATOM   1606  N   LEU A 113      75.250  56.300  45.990  1.00  0.00           N
ATOM   1607  HN  LEU A 113      75.040  56.250  45.020  1.00  0.00           H
ATOM   1608  CA  LEU A 113      74.380  55.610  46.900  1.00  0.00           C
ATOM   1609  HA  LEU A 113      74.800  55.580  47.900  1.00  0.00           H
ATOM   1610  CB  LEU A 113      72.990  56.260  46.990  1.00  0.00           C
ATOM   1611  HB1 LEU A 113      72.370  55.790  47.780  1.00  0.00           H
ATOM   1612  HB2 LEU A 113      72.470  56.130  46.020  1.00  0.00           H
ATOM   1613  CG  LEU A 113      72.910  57.770  47.260  1.00  0.00           C
ATOM   1614  HG  LEU A 113      73.380  58.230  46.370  1.00  0.00           H
ATOM   1615  CD1 LEU A 113      71.510  58.390  47.300  1.00  0.00           C
ATOM   1616 HD11 LEU A 113      70.920  58.010  46.440  1.00  0.00           H
ATOM   1617 HD12 LEU A 113      70.940  58.160  48.230  1.00  0.00           H
ATOM   1618 HD13 LEU A 113      71.520  59.480  47.090  1.00  0.00           H
ATOM   1619  CD2 LEU A 113      73.640  58.190  48.540  1.00  0.00           C
ATOM   1620 HD21 LEU A 113      73.800  59.280  48.390  1.00  0.00           H
ATOM   1621 HD22 LEU A 113      73.060  57.950  49.460  1.00  0.00           H
ATOM   1622 HD23 LEU A 113      74.630  57.690  48.670  1.00  0.00           H
ATOM   1623  C   LEU A 113      74.230  54.200  46.450  1.00  0.00           C
ATOM   1624  O   LEU A 113      74.550  53.910  45.300  1.00  0.00           O
ATOM   1625  N   GLU A 114      73.910  53.250  47.340  1.00  0.00           N
ATOM   1626  HN  GLU A 114      73.700  53.480  48.290  1.00  0.00           H
ATOM   1627  CA  GLU A 114      73.920  51.840  47.060  1.00  0.00           C
ATOM   1628  HA  GLU A 114      74.770  51.710  46.410  1.00  0.00           H
ATOM   1629  CB  GLU A 114      74.400  51.040  48.280  1.00  0.00           C
ATOM   1630  HB1 GLU A 114      74.240  49.930  48.260  1.00  0.00           H
ATOM   1631  HB2 GLU A 114      74.010  51.490  49.220  1.00  0.00           H
ATOM   1632  CG  GLU A 114      75.880  51.290  48.530  1.00  0.00           C
ATOM   1633  HG1 GLU A 114      76.200  52.350  48.470  1.00  0.00           H
ATOM   1634  HG2 GLU A 114      76.520  50.810  47.760  1.00  0.00           H
ATOM   1635  CD  GLU A 114      76.380  50.700  49.840  1.00  0.00           C
ATOM   1636  OE1 GLU A 114      76.280  49.450  50.020  1.00  0.00           O
ATOM   1637  OE2 GLU A 114      76.770  51.520  50.710  1.00  0.00           O
ATOM   1638  C   GLU A 114      72.640  51.430  46.430  1.00  0.00           C
ATOM   1639  O   GLU A 114      71.560  52.000  46.580  1.00  0.00           O
ATOM   1640  N   ASP A 115      72.620  50.310  45.680  1.00  0.00           N
ATOM   1641  HN  ASP A 115      73.450  49.750  45.670  1.00  0.00           H
ATOM   1642  CA  ASP A 115      71.400  49.810  45.140  1.00  0.00           C
ATOM   1643  HA  ASP A 115      70.940  50.710  44.760  1.00  0.00           H
ATOM   1644  CB  ASP A 115      71.580  48.900  43.910  1.00  0.00           C
ATOM   1645  HB1 ASP A 115      70.640  48.410  43.580  1.00  0.00           H
ATOM   1646  HB2 ASP A 115      72.290  48.130  44.300  1.00  0.00           H
ATOM   1647  CG  ASP A 115      72.420  49.520  42.810  1.00  0.00           C
ATOM   1648  OD1 ASP A 115      72.280  50.750  42.570  1.00  0.00           O
ATOM   1649  OD2 ASP A 115      73.190  48.800  42.130  1.00  0.00           O
ATOM   1650  C   ASP A 115      70.590  49.230  46.250  1.00  0.00           C
ATOM   1651  O   ASP A 115      71.060  48.800  47.300  1.00  0.00           O
ATOM   1652  N   MET A 116      69.270  49.200  46.010  1.00  0.00           N
ATOM   1653  HN  MET A 116      68.870  49.470  45.140  1.00  0.00           H
ATOM   1654  CA  MET A 116      68.290  48.650  46.900  1.00  0.00           C
ATOM   1655  HA  MET A 116      68.690  48.780  47.900  1.00  0.00           H
ATOM   1656  CB  MET A 116      66.980  49.460  46.850  1.00  0.00           C
ATOM   1657  HB1 MET A 116      66.260  49.190  47.660  1.00  0.00           H
ATOM   1658  HB2 MET A 116      66.380  49.400  45.920  1.00  0.00           H
ATOM   1659  CG  MET A 116      67.210  50.960  47.110  1.00  0.00           C
ATOM   1660  HG1 MET A 116      66.230  51.470  47.130  1.00  0.00           H
ATOM   1661  HG2 MET A 116      67.820  51.340  46.260  1.00  0.00           H
ATOM   1662  SD  MET A 116      68.000  51.370  48.690  1.00  0.00           S
ATOM   1663  CE  MET A 116      67.720  53.160  48.660  1.00  0.00           C
ATOM   1664  HE1 MET A 116      66.640  53.430  48.610  1.00  0.00           H
ATOM   1665  HE2 MET A 116      68.190  53.680  49.520  1.00  0.00           H
ATOM   1666  HE3 MET A 116      68.210  53.610  47.770  1.00  0.00           H
ATOM   1667  C   MET A 116      67.880  47.240  46.690  1.00  0.00           C
ATOM   1668  O   MET A 116      67.930  46.890  45.510  1.00  0.00           O
ATOM   1669  N   PRO A 117      67.540  46.460  47.670  1.00  0.00           N
ATOM   1670  CD  PRO A 117      68.150  46.600  48.980  1.00  0.00           C
ATOM   1671  HD1 PRO A 117      69.230  46.360  48.850  1.00  0.00           H
ATOM   1672  HD2 PRO A 117      67.970  47.580  49.450  1.00  0.00           H
ATOM   1673  CA  PRO A 117      67.240  45.060  47.530  1.00  0.00           C
ATOM   1674  HA  PRO A 117      68.210  44.610  47.340  1.00  0.00           H
ATOM   1675  CB  PRO A 117      66.870  44.520  48.910  1.00  0.00           C
ATOM   1676  HB1 PRO A 117      67.380  43.540  49.020  1.00  0.00           H
ATOM   1677  HB2 PRO A 117      65.770  44.480  49.030  1.00  0.00           H
ATOM   1678  CG  PRO A 117      67.540  45.510  49.880  1.00  0.00           C
ATOM   1679  HG1 PRO A 117      68.340  45.010  50.480  1.00  0.00           H
ATOM   1680  HG2 PRO A 117      66.760  45.860  50.580  1.00  0.00           H
ATOM   1681  C   PRO A 117      66.260  44.690  46.470  1.00  0.00           C
ATOM   1682  O   PRO A 117      65.360  45.450  46.120  1.00  0.00           O
ATOM   1683  N   VAL A 118      66.340  43.500  45.850  1.00  0.00           N
ATOM   1684  HN  VAL A 118      67.140  42.920  45.980  1.00  0.00           H
ATOM   1685  CA  VAL A 118      65.390  42.940  44.940  1.00  0.00           C
ATOM   1686  HA  VAL A 118      65.150  43.750  44.260  1.00  0.00           H
ATOM   1687  CB  VAL A 118      65.860  41.810  44.080  1.00  0.00           C
ATOM   1688  HB  VAL A 118      65.050  41.450  43.410  1.00  0.00           H
ATOM   1689  CG1 VAL A 118      67.000  42.330  43.190  1.00  0.00           C
ATOM   1690 HG11 VAL A 118      67.810  42.720  43.840  1.00  0.00           H
ATOM   1691 HG12 VAL A 118      67.380  41.460  42.600  1.00  0.00           H
ATOM   1692 HG13 VAL A 118      66.660  43.110  42.480  1.00  0.00           H
ATOM   1693  CG2 VAL A 118      66.350  40.630  44.940  1.00  0.00           C
ATOM   1694 HG21 VAL A 118      67.210  40.920  45.580  1.00  0.00           H
ATOM   1695 HG22 VAL A 118      65.440  40.220  45.420  1.00  0.00           H
ATOM   1696 HG23 VAL A 118      66.660  39.780  44.290  1.00  0.00           H
ATOM   1697  C   VAL A 118      64.070  42.600  45.540  1.00  0.00           C
ATOM   1698  O   VAL A 118      64.120  42.170  46.690  1.00  0.00           O
ATOM   1699  N   ASP A 119      62.940  42.700  44.820  1.00  0.00           N
ATOM   1700  HN  ASP A 119      62.940  43.100  43.900  1.00  0.00           H
ATOM   1701  CA  ASP A 119      61.680  42.300  45.360  1.00  0.00           C
ATOM   1702  HA  ASP A 119      61.460  42.850  46.260  1.00  0.00           H
ATOM   1703  CB  ASP A 119      60.570  42.680  44.360  1.00  0.00           C
ATOM   1704  HB1 ASP A 119      59.610  42.500  44.890  1.00  0.00           H
ATOM   1705  HB2 ASP A 119      60.720  42.010  43.490  1.00  0.00           H
ATOM   1706  CG  ASP A 119      60.540  44.140  43.940  1.00  0.00           C
ATOM   1707  OD1 ASP A 119      60.390  44.410  42.720  1.00  0.00           O
ATOM   1708  OD2 ASP A 119      60.590  45.010  44.850  1.00  0.00           O
ATOM   1709  C   ASP A 119      61.620  40.840  45.630  1.00  0.00           C
ATOM   1710  O   ASP A 119      62.210  40.030  44.910  1.00  0.00           O
ATOM   1711  N   PRO A 120      60.840  40.330  46.540  1.00  0.00           N
ATOM   1712  CD  PRO A 120      60.220  41.130  47.590  1.00  0.00           C
ATOM   1713  HD1 PRO A 120      61.080  41.450  48.220  1.00  0.00           H
ATOM   1714  HD2 PRO A 120      59.610  41.990  47.230  1.00  0.00           H
ATOM   1715  CA  PRO A 120      60.880  38.950  46.900  1.00  0.00           C
ATOM   1716  HA  PRO A 120      61.910  38.660  47.060  1.00  0.00           H
ATOM   1717  CB  PRO A 120      60.180  38.910  48.260  1.00  0.00           C
ATOM   1718  HB1 PRO A 120      60.860  38.980  49.140  1.00  0.00           H
ATOM   1719  HB2 PRO A 120      59.560  38.000  48.360  1.00  0.00           H
ATOM   1720  CG  PRO A 120      59.290  40.160  48.330  1.00  0.00           C
ATOM   1721  HG1 PRO A 120      58.990  40.550  49.320  1.00  0.00           H
ATOM   1722  HG2 PRO A 120      58.400  40.000  47.680  1.00  0.00           H
ATOM   1723  C   PRO A 120      60.280  38.050  45.880  1.00  0.00           C
ATOM   1724  O   PRO A 120      60.300  36.820  46.000  1.00  0.00           O
ATOM   1725  N   ASP A 121      59.700  38.630  44.810  1.00  0.00           N
ATOM   1726  HN  ASP A 121      59.850  39.610  44.810  1.00  0.00           H
ATOM   1727  CA  ASP A 121      58.900  38.030  43.790  1.00  0.00           C
ATOM   1728  HA  ASP A 121      58.480  37.090  44.100  1.00  0.00           H
ATOM   1729  CB  ASP A 121      57.870  39.100  43.370  1.00  0.00           C
ATOM   1730  HB1 ASP A 121      57.210  38.690  42.570  1.00  0.00           H
ATOM   1731  HB2 ASP A 121      58.300  40.090  43.100  1.00  0.00           H
ATOM   1732  CG  ASP A 121      56.930  39.280  44.560  1.00  0.00           C
ATOM   1733  OD1 ASP A 121      56.420  40.430  44.620  1.00  0.00           O
ATOM   1734  OD2 ASP A 121      56.660  38.340  45.340  1.00  0.00           O
ATOM   1735  C   ASP A 121      59.770  37.630  42.650  1.00  0.00           C
ATOM   1736  O   ASP A 121      59.320  37.020  41.680  1.00  0.00           O
ATOM   1737  N   ASN A 122      61.080  37.950  42.690  1.00  0.00           N
ATOM   1738  HN  ASN A 122      61.330  38.530  43.460  1.00  0.00           H
ATOM   1739  CA  ASN A 122      62.100  37.360  41.870  1.00  0.00           C
ATOM   1740  HA  ASN A 122      61.930  37.430  40.810  1.00  0.00           H
ATOM   1741  CB  ASN A 122      63.350  38.220  42.060  1.00  0.00           C
ATOM   1742  HB1 ASN A 122      64.180  37.710  41.530  1.00  0.00           H
ATOM   1743  HB2 ASN A 122      63.510  38.260  43.160  1.00  0.00           H
ATOM   1744  CG  ASN A 122      63.220  39.620  41.490  1.00  0.00           C
ATOM   1745  OD1 ASN A 122      63.670  39.820  40.360  1.00  0.00           O
ATOM   1746  ND2 ASN A 122      62.670  40.610  42.240  1.00  0.00           N
ATOM   1747 HD21 ASN A 122      62.440  40.390  43.190  1.00  0.00           H
ATOM   1748 HD22 ASN A 122      62.590  41.570  41.960  1.00  0.00           H
ATOM   1749  C   ASN A 122      62.400  35.940  42.230  1.00  0.00           C
ATOM   1750  O   ASN A 122      62.460  35.460  43.360  1.00  0.00           O
ATOM   1751  N   GLU A 123      62.880  35.230  41.200  1.00  0.00           N
ATOM   1752  HN  GLU A 123      62.820  35.670  40.300  1.00  0.00           H
ATOM   1753  CA  GLU A 123      63.580  33.980  41.150  1.00  0.00           C
ATOM   1754  HA  GLU A 123      62.900  33.310  41.640  1.00  0.00           H
ATOM   1755  CB  GLU A 123      63.660  33.630  39.650  1.00  0.00           C
ATOM   1756  HB1 GLU A 123      63.930  34.520  39.050  1.00  0.00           H
ATOM   1757  HB2 GLU A 123      62.640  33.320  39.350  1.00  0.00           H
ATOM   1758  CG  GLU A 123      64.670  32.540  39.290  1.00  0.00           C
ATOM   1759  HG1 GLU A 123      64.490  31.630  39.900  1.00  0.00           H
ATOM   1760  HG2 GLU A 123      65.720  32.860  39.470  1.00  0.00           H
ATOM   1761  CD  GLU A 123      64.700  32.190  37.810  1.00  0.00           C
ATOM   1762  OE1 GLU A 123      64.140  31.100  37.520  1.00  0.00           O
ATOM   1763  OE2 GLU A 123      65.190  32.980  36.960  1.00  0.00           O
ATOM   1764  C   GLU A 123      64.870  33.830  41.880  1.00  0.00           C
ATOM   1765  O   GLU A 123      65.270  32.750  42.310  1.00  0.00           O
ATOM   1766  N   ALA A 124      65.640  34.920  41.960  1.00  0.00           N
ATOM   1767  HN  ALA A 124      65.240  35.790  41.660  1.00  0.00           H
ATOM   1768  CA  ALA A 124      66.980  34.920  42.470  1.00  0.00           C
ATOM   1769  HA  ALA A 124      67.260  33.880  42.560  1.00  0.00           H
ATOM   1770  CB  ALA A 124      67.960  35.710  41.590  1.00  0.00           C
ATOM   1771  HB1 ALA A 124      67.400  36.620  41.280  1.00  0.00           H
ATOM   1772  HB2 ALA A 124      68.890  35.950  42.150  1.00  0.00           H
ATOM   1773  HB3 ALA A 124      68.210  35.170  40.660  1.00  0.00           H
ATOM   1774  C   ALA A 124      66.880  35.460  43.850  1.00  0.00           C
ATOM   1775  O   ALA A 124      67.790  36.140  44.320  1.00  0.00           O
ATOM   1776  N   TYR A 125      65.770  35.180  44.560  1.00  0.00           N
ATOM   1777  HN  TYR A 125      65.040  34.670  44.120  1.00  0.00           H
ATOM   1778  CA  TYR A 125      65.590  35.400  45.970  1.00  0.00           C
ATOM   1779  HA  TYR A 125      66.150  36.230  46.370  1.00  0.00           H
ATOM   1780  CB  TYR A 125      64.140  35.820  46.230  1.00  0.00           C
ATOM   1781  HB1 TYR A 125      63.470  34.970  45.990  1.00  0.00           H
ATOM   1782  HB2 TYR A 125      64.020  36.540  45.380  1.00  0.00           H
ATOM   1783  CG  TYR A 125      63.740  36.310  47.580  1.00  0.00           C
ATOM   1784  CD1 TYR A 125      64.340  37.450  48.040  1.00  0.00           C
ATOM   1785  HD1 TYR A 125      65.160  37.780  47.420  1.00  0.00           H
ATOM   1786  CE1 TYR A 125      63.970  37.990  49.250  1.00  0.00           C
ATOM   1787  HE1 TYR A 125      64.570  38.860  49.510  1.00  0.00           H
ATOM   1788  CZ  TYR A 125      63.030  37.380  50.040  1.00  0.00           C
ATOM   1789  OH  TYR A 125      62.800  37.860  51.350  1.00  0.00           O
ATOM   1790  HH  TYR A 125      62.090  37.340  51.730  1.00  0.00           H
ATOM   1791  CD2 TYR A 125      62.710  35.750  48.310  1.00  0.00           C
ATOM   1792  HD2 TYR A 125      62.190  34.930  47.830  1.00  0.00           H
ATOM   1793  CE2 TYR A 125      62.390  36.270  49.550  1.00  0.00           C
ATOM   1794  HE2 TYR A 125      61.600  35.850  50.150  1.00  0.00           H
ATOM   1795  C   TYR A 125      65.980  34.160  46.700  1.00  0.00           C
ATOM   1796  O   TYR A 125      65.670  33.050  46.300  1.00  0.00           O
ATOM   1797  N   GLU A 126      66.790  34.340  47.760  1.00  0.00           N
ATOM   1798  HN  GLU A 126      66.950  35.270  48.070  1.00  0.00           H
ATOM   1799  CA  GLU A 126      67.300  33.320  48.620  1.00  0.00           C
ATOM   1800  HA  GLU A 126      66.750  32.420  48.370  1.00  0.00           H
ATOM   1801  CB  GLU A 126      68.800  33.020  48.490  1.00  0.00           C
ATOM   1802  HB1 GLU A 126      69.220  34.020  48.740  1.00  0.00           H
ATOM   1803  HB2 GLU A 126      68.940  32.720  47.420  1.00  0.00           H
ATOM   1804  CG  GLU A 126      69.420  32.000  49.450  1.00  0.00           C
ATOM   1805  HG1 GLU A 126      68.830  31.060  49.570  1.00  0.00           H
ATOM   1806  HG2 GLU A 126      69.470  32.540  50.420  1.00  0.00           H
ATOM   1807  CD  GLU A 126      70.800  31.560  48.990  1.00  0.00           C
ATOM   1808  OE1 GLU A 126      71.180  30.390  49.250  1.00  0.00           O
ATOM   1809  OE2 GLU A 126      71.570  32.510  48.680  1.00  0.00           O
ATOM   1810  C   GLU A 126      66.810  33.580  50.010  1.00  0.00           C
ATOM   1811  O   GLU A 126      66.780  34.740  50.420  1.00  0.00           O
ATOM   1812  N   MET A 127      66.460  32.530  50.770  1.00  0.00           N
ATOM   1813  HN  MET A 127      66.390  31.590  50.430  1.00  0.00           H
ATOM   1814  CA  MET A 127      65.850  32.640  52.060  1.00  0.00           C
ATOM   1815  HA  MET A 127      65.060  33.360  51.890  1.00  0.00           H
ATOM   1816  CB  MET A 127      65.030  31.400  52.460  1.00  0.00           C
ATOM   1817  HB1 MET A 127      64.780  31.510  53.530  1.00  0.00           H
ATOM   1818  HB2 MET A 127      65.710  30.520  52.420  1.00  0.00           H
ATOM   1819  CG  MET A 127      63.730  31.070  51.710  1.00  0.00           C
ATOM   1820  HG1 MET A 127      63.100  31.910  52.090  1.00  0.00           H
ATOM   1821  HG2 MET A 127      63.340  30.160  52.210  1.00  0.00           H
ATOM   1822  SD  MET A 127      63.710  30.890  49.910  1.00  0.00           S
ATOM   1823  CE  MET A 127      62.720  32.390  49.610  1.00  0.00           C
ATOM   1824  HE1 MET A 127      62.490  32.670  48.570  1.00  0.00           H
ATOM   1825  HE2 MET A 127      61.680  32.140  49.890  1.00  0.00           H
ATOM   1826  HE3 MET A 127      63.070  33.280  50.170  1.00  0.00           H
ATOM   1827  C   MET A 127      66.780  33.010  53.170  1.00  0.00           C
ATOM   1828  O   MET A 127      67.900  32.510  53.150  1.00  0.00           O
ATOM   1829  N   PRO A 128      66.320  33.870  54.020  1.00  0.00           N
ATOM   1830  CD  PRO A 128      65.020  34.530  54.010  1.00  0.00           C
ATOM   1831  HD1 PRO A 128      64.840  35.010  53.030  1.00  0.00           H
ATOM   1832  HD2 PRO A 128      64.300  33.770  54.380  1.00  0.00           H
ATOM   1833  CA  PRO A 128      67.050  34.220  55.210  1.00  0.00           C
ATOM   1834  HA  PRO A 128      67.780  35.000  55.070  1.00  0.00           H
ATOM   1835  CB  PRO A 128      65.960  34.830  56.080  1.00  0.00           C
ATOM   1836  HB1 PRO A 128      66.430  35.520  56.820  1.00  0.00           H
ATOM   1837  HB2 PRO A 128      65.380  34.040  56.600  1.00  0.00           H
ATOM   1838  CG  PRO A 128      65.020  35.580  55.120  1.00  0.00           C
ATOM   1839  HG1 PRO A 128      65.440  36.550  54.760  1.00  0.00           H
ATOM   1840  HG2 PRO A 128      63.990  35.720  55.530  1.00  0.00           H
ATOM   1841  C   PRO A 128      67.770  33.120  55.910  1.00  0.00           C
ATOM   1842  O   PRO A 128      67.140  32.080  56.090  1.00  0.00           O
ATOM   1843  N   SER A 129      69.010  33.410  56.350  1.00  0.00           N
ATOM   1844  HN  SER A 129      69.140  34.390  56.370  1.00  0.00           H
ATOM   1845  CA  SER A 129      69.850  32.450  57.000  1.00  0.00           C
ATOM   1846  HA  SER A 129      69.540  31.460  56.680  1.00  0.00           H
ATOM   1847  CB  SER A 129      71.370  32.590  56.780  1.00  0.00           C
ATOM   1848  HB1 SER A 129      71.860  31.710  57.250  1.00  0.00           H
ATOM   1849  HB2 SER A 129      71.780  33.560  57.120  1.00  0.00           H
ATOM   1850  OG  SER A 129      71.650  32.690  55.390  1.00  0.00           O
ATOM   1851  HG1 SER A 129      71.310  31.870  55.030  1.00  0.00           H
ATOM   1852  C   SER A 129      69.740  32.400  58.480  1.00  0.00           C
ATOM   1853  O   SER A 129      70.400  31.560  59.080  1.00  0.00           O
ATOM   1854  N   GLU A 130      68.860  33.250  59.040  1.00  0.00           N
ATOM   1855  HN  GLU A 130      68.260  33.760  58.420  1.00  0.00           H
ATOM   1856  CA  GLU A 130      68.720  33.460  60.450  1.00  0.00           C
ATOM   1857  HA  GLU A 130      68.960  32.510  60.920  1.00  0.00           H
ATOM   1858  CB  GLU A 130      69.710  34.460  61.050  1.00  0.00           C
ATOM   1859  HB1 GLU A 130      69.560  34.470  62.150  1.00  0.00           H
ATOM   1860  HB2 GLU A 130      69.570  35.490  60.640  1.00  0.00           H
ATOM   1861  CG  GLU A 130      71.210  34.150  60.920  1.00  0.00           C
ATOM   1862  HG1 GLU A 130      71.600  34.420  59.910  1.00  0.00           H
ATOM   1863  HG2 GLU A 130      71.460  33.110  61.230  1.00  0.00           H
ATOM   1864  CD  GLU A 130      72.070  34.980  61.860  1.00  0.00           C
ATOM   1865  OE1 GLU A 130      72.240  36.220  61.670  1.00  0.00           O
ATOM   1866  OE2 GLU A 130      72.580  34.410  62.860  1.00  0.00           O
ATOM   1867  C   GLU A 130      67.330  33.890  60.770  1.00  0.00           C
ATOM   1868  O   GLU A 130      66.570  34.290  59.890  1.00  0.00           O
ATOM   1869  N   GLU A 131      66.960  33.830  62.060  1.00  0.00           N
ATOM   1870  HN  GLU A 131      67.530  33.450  62.780  1.00  0.00           H
ATOM   1871  CA  GLU A 131      65.650  34.110  62.560  1.00  0.00           C
ATOM   1872  HA  GLU A 131      64.850  33.550  62.110  1.00  0.00           H
ATOM   1873  CB  GLU A 131      65.640  33.940  64.090  1.00  0.00           C
ATOM   1874  HB1 GLU A 131      66.550  34.520  64.370  1.00  0.00           H
ATOM   1875  HB2 GLU A 131      65.840  32.870  64.300  1.00  0.00           H
ATOM   1876  CG  GLU A 131      64.400  34.320  64.900  1.00  0.00           C
ATOM   1877  HG1 GLU A 131      64.330  35.430  64.820  1.00  0.00           H
ATOM   1878  HG2 GLU A 131      64.590  34.080  65.970  1.00  0.00           H
ATOM   1879  CD  GLU A 131      63.110  33.600  64.550  1.00  0.00           C
ATOM   1880  OE1 GLU A 131      63.070  32.340  64.470  1.00  0.00           O
ATOM   1881  OE2 GLU A 131      62.040  34.270  64.490  1.00  0.00           O
ATOM   1882  C   GLU A 131      65.140  35.460  62.190  1.00  0.00           C
ATOM   1883  O   GLU A 131      64.010  35.580  61.730  1.00  0.00           O
ATOM   1884  N   GLY A 132      65.970  36.520  62.240  1.00  0.00           N
ATOM   1885  HN  GLY A 132      66.840  36.390  62.720  1.00  0.00           H
ATOM   1886  CA  GLY A 132      65.660  37.860  61.870  1.00  0.00           C
ATOM   1887  HA1 GLY A 132      66.490  38.080  61.210  1.00  0.00           H
ATOM   1888  HA2 GLY A 132      64.680  38.040  61.430  1.00  0.00           H
ATOM   1889  C   GLY A 132      65.840  38.920  62.900  1.00  0.00           C
ATOM   1890  O   GLY A 132      66.480  38.670  63.920  1.00  0.00           O
ATOM   1891  N   TYR A 133      65.330  40.130  62.630  1.00  0.00           N
ATOM   1892  HN  TYR A 133      64.580  40.290  61.990  1.00  0.00           H
ATOM   1893  CA  TYR A 133      65.540  41.260  63.490  1.00  0.00           C
ATOM   1894  HA  TYR A 133      66.610  41.410  63.500  1.00  0.00           H
ATOM   1895  CB  TYR A 133      64.920  42.560  62.950  1.00  0.00           C
ATOM   1896  HB1 TYR A 133      63.850  42.370  62.690  1.00  0.00           H
ATOM   1897  HB2 TYR A 133      65.460  42.820  62.010  1.00  0.00           H
ATOM   1898  CG  TYR A 133      65.080  43.760  63.810  1.00  0.00           C
ATOM   1899  CD1 TYR A 133      63.920  44.480  64.000  1.00  0.00           C
ATOM   1900  HD1 TYR A 133      62.990  44.080  63.620  1.00  0.00           H
ATOM   1901  CE1 TYR A 133      63.970  45.670  64.690  1.00  0.00           C
ATOM   1902  HE1 TYR A 133      63.060  46.260  64.690  1.00  0.00           H
ATOM   1903  CZ  TYR A 133      65.180  46.150  65.100  1.00  0.00           C
ATOM   1904  OH  TYR A 133      65.310  47.430  65.680  1.00  0.00           O
ATOM   1905  HH  TYR A 133      66.160  47.560  66.120  1.00  0.00           H
ATOM   1906  CD2 TYR A 133      66.300  44.250  64.210  1.00  0.00           C
ATOM   1907  HD2 TYR A 133      67.200  43.700  64.000  1.00  0.00           H
ATOM   1908  CE2 TYR A 133      66.340  45.440  64.910  1.00  0.00           C
ATOM   1909  HE2 TYR A 133      67.260  45.840  65.320  1.00  0.00           H
ATOM   1910  C   TYR A 133      65.220  41.030  64.920  1.00  0.00           C
ATOM   1911  O   TYR A 133      64.130  40.570  65.280  1.00  0.00           O
ATOM   1912  N   GLN A 134      66.130  41.380  65.850  1.00  0.00           N
ATOM   1913  HN  GLN A 134      66.990  41.850  65.670  1.00  0.00           H
ATOM   1914  CA  GLN A 134      65.940  41.170  67.250  1.00  0.00           C
ATOM   1915  HA  GLN A 134      65.460  40.230  67.490  1.00  0.00           H
ATOM   1916  CB  GLN A 134      67.350  41.050  67.830  1.00  0.00           C
ATOM   1917  HB1 GLN A 134      67.900  42.010  67.690  1.00  0.00           H
ATOM   1918  HB2 GLN A 134      67.890  40.270  67.250  1.00  0.00           H
ATOM   1919  CG  GLN A 134      67.440  40.800  69.340  1.00  0.00           C
ATOM   1920  HG1 GLN A 134      66.780  39.930  69.550  1.00  0.00           H
ATOM   1921  HG2 GLN A 134      67.010  41.620  69.940  1.00  0.00           H
ATOM   1922  CD  GLN A 134      68.880  40.540  69.770  1.00  0.00           C
ATOM   1923  OE1 GLN A 134      69.790  40.720  68.960  1.00  0.00           O
ATOM   1924  NE2 GLN A 134      69.080  40.100  71.040  1.00  0.00           N
ATOM   1925 HE21 GLN A 134      68.220  39.720  71.390  1.00  0.00           H
ATOM   1926 HE22 GLN A 134      69.950  39.920  71.500  1.00  0.00           H
ATOM   1927  C   GLN A 134      65.130  42.300  67.800  1.00  0.00           C
ATOM   1928  O   GLN A 134      65.090  43.420  67.280  1.00  0.00           O
ATOM   1929  N   ASP A 135      64.450  42.020  68.920  1.00  0.00           N
ATOM   1930  HN  ASP A 135      64.470  41.100  69.300  1.00  0.00           H
ATOM   1931  CA  ASP A 135      63.600  42.980  69.550  1.00  0.00           C
ATOM   1932  HA  ASP A 135      63.580  43.890  68.970  1.00  0.00           H
ATOM   1933  CB  ASP A 135      62.200  42.430  69.870  1.00  0.00           C
ATOM   1934  HB1 ASP A 135      61.680  42.450  68.880  1.00  0.00           H
ATOM   1935  HB2 ASP A 135      61.590  43.120  70.500  1.00  0.00           H
ATOM   1936  CG  ASP A 135      62.070  41.030  70.440  1.00  0.00           C
ATOM   1937  OD1 ASP A 135      60.910  40.630  70.700  1.00  0.00           O
ATOM   1938  OD2 ASP A 135      63.080  40.320  70.710  1.00  0.00           O
ATOM   1939  C   ASP A 135      64.250  43.450  70.810  1.00  0.00           C
ATOM   1940  O   ASP A 135      64.410  44.660  70.920  1.00  0.00           O
ATOM   1941  N   TYR A 136      64.670  42.540  71.710  1.00  0.00           N
ATOM   1942  HN  TYR A 136      64.320  41.610  71.550  1.00  0.00           H
ATOM   1943  CA  TYR A 136      65.550  42.720  72.820  1.00  0.00           C
ATOM   1944  HA  TYR A 136      66.210  43.520  72.520  1.00  0.00           H
ATOM   1945  CB  TYR A 136      64.730  43.320  73.980  1.00  0.00           C
ATOM   1946  HB1 TYR A 136      64.350  44.350  73.800  1.00  0.00           H
ATOM   1947  HB2 TYR A 136      65.280  43.350  74.950  1.00  0.00           H
ATOM   1948  CG  TYR A 136      63.560  42.420  74.180  1.00  0.00           C
ATOM   1949  CD1 TYR A 136      62.260  42.630  73.800  1.00  0.00           C
ATOM   1950  HD1 TYR A 136      62.010  43.530  73.250  1.00  0.00           H
ATOM   1951  CE1 TYR A 136      61.230  41.760  74.050  1.00  0.00           C
ATOM   1952  HE1 TYR A 136      60.240  41.940  73.640  1.00  0.00           H
ATOM   1953  CZ  TYR A 136      61.500  40.580  74.710  1.00  0.00           C
ATOM   1954  OH  TYR A 136      60.380  39.850  75.160  1.00  0.00           O
ATOM   1955  HH  TYR A 136      59.700  40.070  74.520  1.00  0.00           H
ATOM   1956  CD2 TYR A 136      63.740  41.280  74.920  1.00  0.00           C
ATOM   1957  HD2 TYR A 136      64.720  41.160  75.340  1.00  0.00           H
ATOM   1958  CE2 TYR A 136      62.760  40.350  75.210  1.00  0.00           C
ATOM   1959  HE2 TYR A 136      62.860  39.550  75.930  1.00  0.00           H
ATOM   1960  C   TYR A 136      66.480  41.640  73.240  1.00  0.00           C
ATOM   1961  O   TYR A 136      66.330  40.460  72.950  1.00  0.00           O
ATOM   1962  N   GLU A 137      67.510  41.980  74.040  1.00  0.00           N
ATOM   1963  HN  GLU A 137      67.550  42.950  74.280  1.00  0.00           H
ATOM   1964  CA  GLU A 137      68.450  41.120  74.680  1.00  0.00           C
ATOM   1965  HA  GLU A 137      68.930  40.530  73.920  1.00  0.00           H
ATOM   1966  CB  GLU A 137      69.580  41.990  75.250  1.00  0.00           C
ATOM   1967  HB1 GLU A 137      70.220  41.630  76.090  1.00  0.00           H
ATOM   1968  HB2 GLU A 137      69.200  42.920  75.720  1.00  0.00           H
ATOM   1969  CG  GLU A 137      70.660  42.330  74.220  1.00  0.00           C
ATOM   1970  HG1 GLU A 137      71.400  43.040  74.640  1.00  0.00           H
ATOM   1971  HG2 GLU A 137      70.270  42.860  73.320  1.00  0.00           H
ATOM   1972  CD  GLU A 137      71.480  41.120  73.800  1.00  0.00           C
ATOM   1973  OE1 GLU A 137      72.420  40.710  74.530  1.00  0.00           O
ATOM   1974  OE2 GLU A 137      71.320  40.660  72.630  1.00  0.00           O
ATOM   1975  C   GLU A 137      67.900  40.110  75.640  1.00  0.00           C
ATOM   1976  O   GLU A 137      67.070  40.490  76.460  1.00  0.00           O
ATOM   1977  N   PRO A 138      68.470  38.950  75.740  1.00  0.00           N
ATOM   1978  CD  PRO A 138      68.990  38.290  74.550  1.00  0.00           C
ATOM   1979  HD1 PRO A 138      68.570  38.700  73.600  1.00  0.00           H
ATOM   1980  HD2 PRO A 138      70.100  38.260  74.550  1.00  0.00           H
ATOM   1981  CA  PRO A 138      68.080  38.030  76.770  1.00  0.00           C
ATOM   1982  HA  PRO A 138      67.000  38.060  76.840  1.00  0.00           H
ATOM   1983  CB  PRO A 138      68.540  36.660  76.270  1.00  0.00           C
ATOM   1984  HB1 PRO A 138      67.820  35.840  76.490  1.00  0.00           H
ATOM   1985  HB2 PRO A 138      69.460  36.250  76.740  1.00  0.00           H
ATOM   1986  CG  PRO A 138      68.610  36.820  74.740  1.00  0.00           C
ATOM   1987  HG1 PRO A 138      67.640  36.670  74.210  1.00  0.00           H
ATOM   1988  HG2 PRO A 138      69.370  36.190  74.240  1.00  0.00           H
ATOM   1989  C   PRO A 138      68.470  38.380  78.160  1.00  0.00           C
ATOM   1990  O   PRO A 138      68.420  37.470  78.990  1.00  0.00           O
ATOM   1991  N   GLU A 139      68.800  39.640  78.490  1.00  0.00           N
ATOM   1992  HN  GLU A 139      68.690  40.410  77.860  1.00  0.00           H
ATOM   1993  CA  GLU A 139      69.110  40.110  79.810  1.00  0.00           C
ATOM   1994  HA  GLU A 139      69.350  39.220  80.370  1.00  0.00           H
ATOM   1995  CB  GLU A 139      70.310  41.060  79.640  1.00  0.00           C
ATOM   1996  HB1 GLU A 139      70.040  41.720  78.800  1.00  0.00           H
ATOM   1997  HB2 GLU A 139      71.170  40.460  79.280  1.00  0.00           H
ATOM   1998  CG  GLU A 139      70.610  41.830  80.930  1.00  0.00           C
ATOM   1999  HG1 GLU A 139      70.810  41.130  81.760  1.00  0.00           H
ATOM   2000  HG2 GLU A 139      69.740  42.380  81.340  1.00  0.00           H
ATOM   2001  CD  GLU A 139      71.770  42.790  80.690  1.00  0.00           C
ATOM   2002  OE1 GLU A 139      71.490  43.940  80.250  1.00  0.00           O
ATOM   2003  OE2 GLU A 139      72.960  42.380  80.770  1.00  0.00           O
ATOM   2004  C   GLU A 139      67.930  40.740  80.470  1.00  0.00           C
ATOM   2005  O   GLU A 139      67.910  40.980  81.680  1.00  0.00           O
ATOM   2006  N   ALA A 140      66.840  41.020  79.740  1.00  0.00           N
ATOM   2007  HN  ALA A 140      66.970  40.960  78.760  1.00  0.00           H
ATOM   2008  CA  ALA A 140      65.660  41.710  80.170  1.00  0.00           C
ATOM   2009  HA  ALA A 140      65.920  42.350  81.000  1.00  0.00           H
ATOM   2010  CB  ALA A 140      65.170  42.410  78.890  1.00  0.00           C
ATOM   2011  HB1 ALA A 140      66.070  43.040  78.690  1.00  0.00           H
ATOM   2012  HB2 ALA A 140      64.940  41.640  78.120  1.00  0.00           H
ATOM   2013  HB3 ALA A 140      64.290  43.070  78.980  1.00  0.00           H
ATOM   2014  C   ALA A 140      64.700  40.610  80.580  1.00  0.00           C
ATOM   2015  OT1 ALA A 140      64.700  39.510  79.980  1.00  0.00           O
ATOM   2016  OT2 ALA A 140      63.970  40.790  81.600  1.00  0.00           O
ATOM   2017  N   MET B 141      25.560  23.750  26.280  1.00  0.00           N
ATOM   2018  H1  MET B 141      24.580  23.900  25.970  1.00  0.00           H
ATOM   2019  H2  MET B 141      26.070  24.400  25.650  1.00  0.00           H
ATOM   2020  H3  MET B 141      25.800  22.760  26.060  1.00  0.00           H
ATOM   2021  CA  MET B 141      25.540  24.080  27.720  1.00  0.00           C
ATOM   2022  HA  MET B 141      24.730  23.520  28.160  1.00  0.00           H
ATOM   2023  CB  MET B 141      26.830  23.540  28.350  1.00  0.00           C
ATOM   2024  HB1 MET B 141      27.660  23.880  27.700  1.00  0.00           H
ATOM   2025  HB2 MET B 141      26.750  22.440  28.490  1.00  0.00           H
ATOM   2026  CG  MET B 141      27.250  24.100  29.710  1.00  0.00           C
ATOM   2027  HG1 MET B 141      27.210  25.200  29.620  1.00  0.00           H
ATOM   2028  HG2 MET B 141      28.290  23.790  29.960  1.00  0.00           H
ATOM   2029  SD  MET B 141      26.150  23.520  31.040  1.00  0.00           S
ATOM   2030  CE  MET B 141      26.990  24.300  32.450  1.00  0.00           C
ATOM   2031  HE1 MET B 141      26.240  24.820  33.090  1.00  0.00           H
ATOM   2032  HE2 MET B 141      27.490  23.590  33.150  1.00  0.00           H
ATOM   2033  HE3 MET B 141      27.740  25.040  32.090  1.00  0.00           H
ATOM   2034  C   MET B 141      25.000  25.470  27.870  1.00  0.00           C
ATOM   2035  O   MET B 141      25.040  26.320  26.990  1.00  0.00           O
ATOM   2036  N   ASP B 142      24.500  25.730  29.090  1.00  0.00           N
ATOM   2037  HN  ASP B 142      24.690  25.120  29.850  1.00  0.00           H
ATOM   2038  CA  ASP B 142      23.700  26.890  29.390  1.00  0.00           C
ATOM   2039  HA  ASP B 142      23.610  27.500  28.500  1.00  0.00           H
ATOM   2040  CB  ASP B 142      22.310  26.490  29.890  1.00  0.00           C
ATOM   2041  HB1 ASP B 142      22.240  26.150  30.940  1.00  0.00           H
ATOM   2042  HB2 ASP B 142      21.880  25.720  29.210  1.00  0.00           H
ATOM   2043  CG  ASP B 142      21.290  27.600  29.700  1.00  0.00           C
ATOM   2044  OD1 ASP B 142      21.740  28.740  29.390  1.00  0.00           O
ATOM   2045  OD2 ASP B 142      20.070  27.360  29.880  1.00  0.00           O
ATOM   2046  C   ASP B 142      24.440  27.760  30.350  1.00  0.00           C
ATOM   2047  O   ASP B 142      25.330  27.210  31.000  1.00  0.00           O
ATOM   2048  N   VAL B 143      24.180  29.070  30.280  1.00  0.00           N
ATOM   2049  HN  VAL B 143      23.380  29.300  29.740  1.00  0.00           H
ATOM   2050  CA  VAL B 143      24.880  30.080  31.010  1.00  0.00           C
ATOM   2051  HA  VAL B 143      25.860  29.650  31.130  1.00  0.00           H
ATOM   2052  CB  VAL B 143      25.010  31.410  30.330  1.00  0.00           C
ATOM   2053  HB  VAL B 143      25.540  32.150  30.960  1.00  0.00           H
ATOM   2054  CG1 VAL B 143      25.890  31.290  29.080  1.00  0.00           C
ATOM   2055 HG11 VAL B 143      26.970  31.070  29.210  1.00  0.00           H
ATOM   2056 HG12 VAL B 143      25.440  30.570  28.360  1.00  0.00           H
ATOM   2057 HG13 VAL B 143      25.920  32.250  28.520  1.00  0.00           H
ATOM   2058  CG2 VAL B 143      23.580  31.950  30.130  1.00  0.00           C
ATOM   2059 HG21 VAL B 143      23.550  32.980  29.710  1.00  0.00           H
ATOM   2060 HG22 VAL B 143      22.960  31.330  29.440  1.00  0.00           H
ATOM   2061 HG23 VAL B 143      22.980  31.930  31.060  1.00  0.00           H
ATOM   2062  C   VAL B 143      24.320  30.280  32.380  1.00  0.00           C
ATOM   2063  O   VAL B 143      23.140  30.040  32.590  1.00  0.00           O
ATOM   2064  N   PHE B 144      25.140  30.570  33.410  1.00  0.00           N
ATOM   2065  HN  PHE B 144      26.110  30.720  33.250  1.00  0.00           H
ATOM   2066  CA  PHE B 144      24.610  30.750  34.730  1.00  0.00           C
ATOM   2067  HA  PHE B 144      24.060  29.910  35.120  1.00  0.00           H
ATOM   2068  CB  PHE B 144      25.860  30.790  35.610  1.00  0.00           C
ATOM   2069  HB1 PHE B 144      26.460  31.620  35.190  1.00  0.00           H
ATOM   2070  HB2 PHE B 144      26.420  29.850  35.430  1.00  0.00           H
ATOM   2071  CG  PHE B 144      25.650  31.060  37.070  1.00  0.00           C
ATOM   2072  CD1 PHE B 144      25.490  32.340  37.550  1.00  0.00           C
ATOM   2073  HD1 PHE B 144      25.430  33.130  36.820  1.00  0.00           H
ATOM   2074  CE1 PHE B 144      25.320  32.550  38.890  1.00  0.00           C
ATOM   2075  HE1 PHE B 144      25.220  33.560  39.260  1.00  0.00           H
ATOM   2076  CZ  PHE B 144      25.030  31.470  39.690  1.00  0.00           C
ATOM   2077  HZ  PHE B 144      24.790  31.730  40.710  1.00  0.00           H
ATOM   2078  CD2 PHE B 144      25.410  29.960  37.870  1.00  0.00           C
ATOM   2079  HD2 PHE B 144      25.610  28.990  37.450  1.00  0.00           H
ATOM   2080  CE2 PHE B 144      25.150  30.190  39.200  1.00  0.00           C
ATOM   2081  HE2 PHE B 144      24.960  29.350  39.850  1.00  0.00           H
ATOM   2082  C   PHE B 144      23.720  31.940  34.860  1.00  0.00           C
ATOM   2083  O   PHE B 144      22.700  31.850  35.550  1.00  0.00           O
ATOM   2084  N   MET B 145      24.010  33.070  34.190  1.00  0.00           N
ATOM   2085  HN  MET B 145      24.880  33.160  33.720  1.00  0.00           H
ATOM   2086  CA  MET B 145      23.140  34.200  34.030  1.00  0.00           C
ATOM   2087  HA  MET B 145      22.130  33.860  34.190  1.00  0.00           H
ATOM   2088  CB  MET B 145      23.510  35.260  35.080  1.00  0.00           C
ATOM   2089  HB1 MET B 145      23.330  36.320  34.820  1.00  0.00           H
ATOM   2090  HB2 MET B 145      24.570  35.120  35.360  1.00  0.00           H
ATOM   2091  CG  MET B 145      22.720  35.230  36.390  1.00  0.00           C
ATOM   2092  HG1 MET B 145      23.240  35.870  37.140  1.00  0.00           H
ATOM   2093  HG2 MET B 145      22.810  34.200  36.800  1.00  0.00           H
ATOM   2094  SD  MET B 145      20.980  35.730  36.190  1.00  0.00           S
ATOM   2095  CE  MET B 145      20.690  35.530  37.970  1.00  0.00           C
ATOM   2096  HE1 MET B 145      20.960  34.500  38.270  1.00  0.00           H
ATOM   2097  HE2 MET B 145      21.310  36.200  38.600  1.00  0.00           H
ATOM   2098  HE3 MET B 145      19.610  35.590  38.240  1.00  0.00           H
ATOM   2099  C   MET B 145      23.270  34.790  32.660  1.00  0.00           C
ATOM   2100  O   MET B 145      24.320  34.740  32.030  1.00  0.00           O
ATOM   2101  N   LYS B 146      22.160  35.310  32.100  1.00  0.00           N
ATOM   2102  HN  LYS B 146      21.250  35.110  32.470  1.00  0.00           H
ATOM   2103  CA  LYS B 146      22.140  36.070  30.890  1.00  0.00           C
ATOM   2104  HA  LYS B 146      22.600  35.520  30.080  1.00  0.00           H
ATOM   2105  CB  LYS B 146      20.680  36.380  30.520  1.00  0.00           C
ATOM   2106  HB1 LYS B 146      20.190  36.980  31.320  1.00  0.00           H
ATOM   2107  HB2 LYS B 146      20.130  35.420  30.490  1.00  0.00           H
ATOM   2108  CG  LYS B 146      20.480  37.050  29.160  1.00  0.00           C
ATOM   2109  HG1 LYS B 146      20.670  36.210  28.450  1.00  0.00           H
ATOM   2110  HG2 LYS B 146      21.260  37.820  28.980  1.00  0.00           H
ATOM   2111  CD  LYS B 146      19.010  37.380  28.880  1.00  0.00           C
ATOM   2112  HD1 LYS B 146      18.620  36.340  28.890  1.00  0.00           H
ATOM   2113  HD2 LYS B 146      18.590  37.950  29.740  1.00  0.00           H
ATOM   2114  CE  LYS B 146      18.640  37.830  27.470  1.00  0.00           C
ATOM   2115  HE1 LYS B 146      17.540  37.720  27.420  1.00  0.00           H
ATOM   2116  HE2 LYS B 146      19.040  37.080  26.760  1.00  0.00           H
ATOM   2117  NZ  LYS B 146      19.070  39.240  27.300  1.00  0.00           N
ATOM   2118  HZ1 LYS B 146      18.420  39.840  27.840  1.00  0.00           H
ATOM   2119  HZ2 LYS B 146      20.040  39.440  27.620  1.00  0.00           H
ATOM   2120  HZ3 LYS B 146      18.910  39.490  26.300  1.00  0.00           H
ATOM   2121  C   LYS B 146      22.900  37.330  31.160  1.00  0.00           C
ATOM   2122  O   LYS B 146      22.550  38.050  32.100  1.00  0.00           O
ATOM   2123  N   GLY B 147      23.890  37.590  30.300  1.00  0.00           N
ATOM   2124  HN  GLY B 147      24.100  36.870  29.640  1.00  0.00           H
ATOM   2125  CA  GLY B 147      24.660  38.790  30.150  1.00  0.00           C
ATOM   2126  HA1 GLY B 147      25.480  38.680  29.450  1.00  0.00           H
ATOM   2127  HA2 GLY B 147      24.040  39.520  29.660  1.00  0.00           H
ATOM   2128  C   GLY B 147      25.260  39.500  31.310  1.00  0.00           C
ATOM   2129  O   GLY B 147      24.950  40.680  31.470  1.00  0.00           O
ATOM   2130  N   LEU B 148      26.160  38.890  32.100  1.00  0.00           N
ATOM   2131  HN  LEU B 148      26.340  37.910  32.090  1.00  0.00           H
ATOM   2132  CA  LEU B 148      26.800  39.510  33.220  1.00  0.00           C
ATOM   2133  HA  LEU B 148      26.070  40.040  33.820  1.00  0.00           H
ATOM   2134  CB  LEU B 148      27.350  38.330  34.040  1.00  0.00           C
ATOM   2135  HB1 LEU B 148      27.970  38.760  34.850  1.00  0.00           H
ATOM   2136  HB2 LEU B 148      28.030  37.680  33.450  1.00  0.00           H
ATOM   2137  CG  LEU B 148      26.360  37.340  34.690  1.00  0.00           C
ATOM   2138  HG  LEU B 148      25.730  36.880  33.900  1.00  0.00           H
ATOM   2139  CD1 LEU B 148      27.190  36.340  35.500  1.00  0.00           C
ATOM   2140 HD11 LEU B 148      26.450  35.720  36.070  1.00  0.00           H
ATOM   2141 HD12 LEU B 148      27.810  35.740  34.810  1.00  0.00           H
ATOM   2142 HD13 LEU B 148      27.780  36.850  36.290  1.00  0.00           H
ATOM   2143  CD2 LEU B 148      25.420  38.180  35.580  1.00  0.00           C
ATOM   2144 HD21 LEU B 148      24.510  38.610  35.120  1.00  0.00           H
ATOM   2145 HD22 LEU B 148      24.950  37.450  36.270  1.00  0.00           H
ATOM   2146 HD23 LEU B 148      26.090  38.850  36.160  1.00  0.00           H
ATOM   2147  C   LEU B 148      27.880  40.490  32.910  1.00  0.00           C
ATOM   2148  O   LEU B 148      28.340  40.600  31.780  1.00  0.00           O
ATOM   2149  N   SER B 149      28.580  41.070  33.900  1.00  0.00           N
ATOM   2150  HN  SER B 149      28.470  40.800  34.850  1.00  0.00           H
ATOM   2151  CA  SER B 149      29.610  42.040  33.690  1.00  0.00           C
ATOM   2152  HA  SER B 149      29.500  42.530  32.730  1.00  0.00           H
ATOM   2153  CB  SER B 149      29.710  43.210  34.690  1.00  0.00           C
ATOM   2154  HB1 SER B 149      28.920  43.950  34.440  1.00  0.00           H
ATOM   2155  HB2 SER B 149      30.610  43.870  34.670  1.00  0.00           H
ATOM   2156  OG  SER B 149      29.500  42.690  35.990  1.00  0.00           O
ATOM   2157  HG1 SER B 149      28.590  42.380  35.950  1.00  0.00           H
ATOM   2158  C   SER B 149      30.970  41.420  33.720  1.00  0.00           C
ATOM   2159  O   SER B 149      31.130  40.300  34.210  1.00  0.00           O
ATOM   2160  N   LYS B 150      31.990  42.120  33.190  1.00  0.00           N
ATOM   2161  HN  LYS B 150      31.810  42.990  32.750  1.00  0.00           H
ATOM   2162  CA  LYS B 150      33.300  41.590  32.950  1.00  0.00           C
ATOM   2163  HA  LYS B 150      33.270  40.750  32.270  1.00  0.00           H
ATOM   2164  CB  LYS B 150      34.070  42.670  32.170  1.00  0.00           C
ATOM   2165  HB1 LYS B 150      35.160  42.460  32.260  1.00  0.00           H
ATOM   2166  HB2 LYS B 150      33.820  43.650  32.630  1.00  0.00           H
ATOM   2167  CG  LYS B 150      33.760  42.740  30.670  1.00  0.00           C
ATOM   2168  HG1 LYS B 150      32.680  42.670  30.460  1.00  0.00           H
ATOM   2169  HG2 LYS B 150      34.280  41.900  30.170  1.00  0.00           H
ATOM   2170  CD  LYS B 150      34.210  44.050  30.010  1.00  0.00           C
ATOM   2171  HD1 LYS B 150      33.390  44.760  30.240  1.00  0.00           H
ATOM   2172  HD2 LYS B 150      35.210  44.350  30.370  1.00  0.00           H
ATOM   2173  CE  LYS B 150      34.220  43.920  28.480  1.00  0.00           C
ATOM   2174  HE1 LYS B 150      33.240  43.520  28.140  1.00  0.00           H
ATOM   2175  HE2 LYS B 150      35.060  43.250  28.200  1.00  0.00           H
ATOM   2176  NZ  LYS B 150      34.430  45.240  27.860  1.00  0.00           N
ATOM   2177  HZ1 LYS B 150      34.050  45.250  26.890  1.00  0.00           H
ATOM   2178  HZ2 LYS B 150      34.050  46.040  28.390  1.00  0.00           H
ATOM   2179  HZ3 LYS B 150      35.440  45.480  27.790  1.00  0.00           H
ATOM   2180  C   LYS B 150      34.030  41.010  34.110  1.00  0.00           C
ATOM   2181  O   LYS B 150      34.750  40.020  33.960  1.00  0.00           O
ATOM   2182  N   ALA B 151      33.860  41.700  35.260  1.00  0.00           N
ATOM   2183  HN  ALA B 151      33.340  42.550  35.260  1.00  0.00           H
ATOM   2184  CA  ALA B 151      34.600  41.380  36.440  1.00  0.00           C
ATOM   2185  HA  ALA B 151      35.540  40.950  36.140  1.00  0.00           H
ATOM   2186  CB  ALA B 151      34.870  42.700  37.160  1.00  0.00           C
ATOM   2187  HB1 ALA B 151      35.230  43.510  36.490  1.00  0.00           H
ATOM   2188  HB2 ALA B 151      33.960  43.120  37.650  1.00  0.00           H
ATOM   2189  HB3 ALA B 151      35.670  42.590  37.930  1.00  0.00           H
ATOM   2190  C   ALA B 151      33.790  40.510  37.350  1.00  0.00           C
ATOM   2191  O   ALA B 151      34.210  40.240  38.480  1.00  0.00           O
ATOM   2192  N   LYS B 152      32.580  40.120  36.930  1.00  0.00           N
ATOM   2193  HN  LYS B 152      32.240  40.470  36.060  1.00  0.00           H
ATOM   2194  CA  LYS B 152      31.710  39.180  37.570  1.00  0.00           C
ATOM   2195  HA  LYS B 152      32.250  38.960  38.470  1.00  0.00           H
ATOM   2196  CB  LYS B 152      30.290  39.700  37.860  1.00  0.00           C
ATOM   2197  HB1 LYS B 152      29.610  38.900  38.210  1.00  0.00           H
ATOM   2198  HB2 LYS B 152      29.930  40.020  36.860  1.00  0.00           H
ATOM   2199  CG  LYS B 152      30.220  40.840  38.890  1.00  0.00           C
ATOM   2200  HG1 LYS B 152      29.190  41.230  39.030  1.00  0.00           H
ATOM   2201  HG2 LYS B 152      30.780  41.720  38.510  1.00  0.00           H
ATOM   2202  CD  LYS B 152      30.820  40.410  40.230  1.00  0.00           C
ATOM   2203  HD1 LYS B 152      30.610  39.350  40.450  1.00  0.00           H
ATOM   2204  HD2 LYS B 152      31.930  40.450  40.130  1.00  0.00           H
ATOM   2205  CE  LYS B 152      30.690  41.360  41.420  1.00  0.00           C
ATOM   2206  HE1 LYS B 152      30.700  42.450  41.240  1.00  0.00           H
ATOM   2207  HE2 LYS B 152      31.600  41.140  42.030  1.00  0.00           H
ATOM   2208  NZ  LYS B 152      29.480  41.040  42.210  1.00  0.00           N
ATOM   2209  HZ1 LYS B 152      28.600  41.410  41.820  1.00  0.00           H
ATOM   2210  HZ2 LYS B 152      29.290  40.030  42.400  1.00  0.00           H
ATOM   2211  HZ3 LYS B 152      29.570  41.450  43.170  1.00  0.00           H
ATOM   2212  C   LYS B 152      31.510  37.850  36.920  1.00  0.00           C
ATOM   2213  O   LYS B 152      31.330  36.870  37.640  1.00  0.00           O
ATOM   2214  N   GLU B 153      31.580  37.710  35.580  1.00  0.00           N
ATOM   2215  HN  GLU B 153      31.660  38.420  34.890  1.00  0.00           H
ATOM   2216  CA  GLU B 153      31.530  36.490  34.830  1.00  0.00           C
ATOM   2217  HA  GLU B 153      30.670  35.950  35.190  1.00  0.00           H
ATOM   2218  CB  GLU B 153      31.420  36.860  33.340  1.00  0.00           C
ATOM   2219  HB1 GLU B 153      32.200  37.580  33.030  1.00  0.00           H
ATOM   2220  HB2 GLU B 153      30.620  37.630  33.450  1.00  0.00           H
ATOM   2221  CG  GLU B 153      31.080  35.850  32.250  1.00  0.00           C
ATOM   2222  HG1 GLU B 153      31.970  35.190  32.140  1.00  0.00           H
ATOM   2223  HG2 GLU B 153      30.790  36.310  31.280  1.00  0.00           H
ATOM   2224  CD  GLU B 153      30.060  34.830  32.740  1.00  0.00           C
ATOM   2225  OE1 GLU B 153      30.390  33.850  33.450  1.00  0.00           O
ATOM   2226  OE2 GLU B 153      28.860  34.950  32.360  1.00  0.00           O
ATOM   2227  C   GLU B 153      32.700  35.590  35.090  1.00  0.00           C
ATOM   2228  O   GLU B 153      33.830  36.030  35.260  1.00  0.00           O
ATOM   2229  N   GLY B 154      32.500  34.270  35.220  1.00  0.00           N
ATOM   2230  HN  GLY B 154      31.630  33.880  34.930  1.00  0.00           H
ATOM   2231  CA  GLY B 154      33.420  33.300  35.710  1.00  0.00           C
ATOM   2232  HA1 GLY B 154      32.980  32.310  35.730  1.00  0.00           H
ATOM   2233  HA2 GLY B 154      34.330  33.260  35.120  1.00  0.00           H
ATOM   2234  C   GLY B 154      33.720  33.400  37.170  1.00  0.00           C
ATOM   2235  O   GLY B 154      33.860  32.460  37.940  1.00  0.00           O
ATOM   2236  N   VAL B 155      33.760  34.620  37.740  1.00  0.00           N
ATOM   2237  HN  VAL B 155      33.810  35.360  37.070  1.00  0.00           H
ATOM   2238  CA  VAL B 155      33.870  34.900  39.140  1.00  0.00           C
ATOM   2239  HA  VAL B 155      34.760  34.410  39.520  1.00  0.00           H
ATOM   2240  CB  VAL B 155      34.140  36.350  39.390  1.00  0.00           C
ATOM   2241  HB  VAL B 155      33.300  36.940  38.960  1.00  0.00           H
ATOM   2242  CG1 VAL B 155      34.240  36.700  40.890  1.00  0.00           C
ATOM   2243 HG11 VAL B 155      34.330  37.800  40.980  1.00  0.00           H
ATOM   2244 HG12 VAL B 155      33.300  36.440  41.420  1.00  0.00           H
ATOM   2245 HG13 VAL B 155      35.070  36.250  41.470  1.00  0.00           H
ATOM   2246  CG2 VAL B 155      35.470  36.760  38.730  1.00  0.00           C
ATOM   2247 HG21 VAL B 155      35.890  37.770  38.950  1.00  0.00           H
ATOM   2248 HG22 VAL B 155      36.370  36.200  39.050  1.00  0.00           H
ATOM   2249 HG23 VAL B 155      35.430  36.560  37.640  1.00  0.00           H
ATOM   2250  C   VAL B 155      32.760  34.350  39.970  1.00  0.00           C
ATOM   2251  O   VAL B 155      32.890  33.670  40.980  1.00  0.00           O
ATOM   2252  N   VAL B 156      31.560  34.650  39.450  1.00  0.00           N
ATOM   2253  HN  VAL B 156      31.450  35.170  38.610  1.00  0.00           H
ATOM   2254  CA  VAL B 156      30.320  34.360  40.110  1.00  0.00           C
ATOM   2255  HA  VAL B 156      30.330  34.770  41.110  1.00  0.00           H
ATOM   2256  CB  VAL B 156      29.150  35.020  39.460  1.00  0.00           C
ATOM   2257  HB  VAL B 156      29.330  36.120  39.420  1.00  0.00           H
ATOM   2258  CG1 VAL B 156      28.950  34.350  38.090  1.00  0.00           C
ATOM   2259 HG11 VAL B 156      29.890  34.400  37.500  1.00  0.00           H
ATOM   2260 HG12 VAL B 156      28.670  33.280  38.230  1.00  0.00           H
ATOM   2261 HG13 VAL B 156      28.110  34.870  37.570  1.00  0.00           H
ATOM   2262  CG2 VAL B 156      27.910  34.980  40.380  1.00  0.00           C
ATOM   2263 HG21 VAL B 156      27.130  35.610  39.900  1.00  0.00           H
ATOM   2264 HG22 VAL B 156      27.480  33.960  40.430  1.00  0.00           H
ATOM   2265 HG23 VAL B 156      28.230  35.300  41.390  1.00  0.00           H
ATOM   2266  C   VAL B 156      30.100  32.900  40.340  1.00  0.00           C
ATOM   2267  O   VAL B 156      30.590  32.010  39.660  1.00  0.00           O
ATOM   2268  N   ALA B 157      29.340  32.610  41.420  1.00  0.00           N
ATOM   2269  HN  ALA B 157      28.880  33.330  41.940  1.00  0.00           H
ATOM   2270  CA  ALA B 157      28.850  31.280  41.620  1.00  0.00           C
ATOM   2271  HA  ALA B 157      28.430  30.750  40.780  1.00  0.00           H
ATOM   2272  CB  ALA B 157      29.920  30.350  42.210  1.00  0.00           C
ATOM   2273  HB1 ALA B 157      30.780  30.240  41.520  1.00  0.00           H
ATOM   2274  HB2 ALA B 157      30.230  30.600  43.240  1.00  0.00           H
ATOM   2275  HB3 ALA B 157      29.530  29.310  42.180  1.00  0.00           H
ATOM   2276  C   ALA B 157      27.670  31.380  42.530  1.00  0.00           C
ATOM   2277  O   ALA B 157      27.150  32.420  42.930  1.00  0.00           O
ATOM   2278  N   ALA B 158      27.080  30.200  42.780  1.00  0.00           N
ATOM   2279  HN  ALA B 158      27.210  29.320  42.340  1.00  0.00           H
ATOM   2280  CA  ALA B 158      25.920  30.120  43.620  1.00  0.00           C
ATOM   2281  HA  ALA B 158      25.380  31.040  43.550  1.00  0.00           H
ATOM   2282  CB  ALA B 158      25.020  29.070  42.940  1.00  0.00           C
ATOM   2283  HB1 ALA B 158      25.480  28.060  43.000  1.00  0.00           H
ATOM   2284  HB2 ALA B 158      23.970  29.160  43.310  1.00  0.00           H
ATOM   2285  HB3 ALA B 158      24.950  29.270  41.850  1.00  0.00           H
ATOM   2286  C   ALA B 158      26.320  29.750  45.010  1.00  0.00           C
ATOM   2287  O   ALA B 158      25.490  29.520  45.890  1.00  0.00           O
ATOM   2288  N   ALA B 159      27.630  29.730  45.310  1.00  0.00           N
ATOM   2289  HN  ALA B 159      28.270  29.780  44.550  1.00  0.00           H
ATOM   2290  CA  ALA B 159      28.200  29.420  46.590  1.00  0.00           C
ATOM   2291  HA  ALA B 159      27.790  29.920  47.450  1.00  0.00           H
ATOM   2292  CB  ALA B 159      28.080  27.910  46.850  1.00  0.00           C
ATOM   2293  HB1 ALA B 159      28.550  27.650  47.820  1.00  0.00           H
ATOM   2294  HB2 ALA B 159      26.990  27.690  46.890  1.00  0.00           H
ATOM   2295  HB3 ALA B 159      28.610  27.300  46.090  1.00  0.00           H
ATOM   2296  C   ALA B 159      29.600  29.920  46.540  1.00  0.00           C
ATOM   2297  O   ALA B 159      30.200  30.050  45.470  1.00  0.00           O
ATOM   2298  N   GLU B 160      30.180  30.280  47.690  1.00  0.00           N
ATOM   2299  HN  GLU B 160      29.590  30.100  48.480  1.00  0.00           H
ATOM   2300  CA  GLU B 160      31.530  30.720  47.870  1.00  0.00           C
ATOM   2301  HA  GLU B 160      31.730  31.500  47.150  1.00  0.00           H
ATOM   2302  CB  GLU B 160      31.700  31.450  49.220  1.00  0.00           C
ATOM   2303  HB1 GLU B 160      32.780  31.400  49.450  1.00  0.00           H
ATOM   2304  HB2 GLU B 160      31.070  30.860  49.920  1.00  0.00           H
ATOM   2305  CG  GLU B 160      31.180  32.880  49.350  1.00  0.00           C
ATOM   2306  HG1 GLU B 160      31.130  33.370  50.350  1.00  0.00           H
ATOM   2307  HG2 GLU B 160      30.170  33.020  48.900  1.00  0.00           H
ATOM   2308  CD  GLU B 160      32.090  33.890  48.650  1.00  0.00           C
ATOM   2309  OE1 GLU B 160      31.880  35.080  49.000  1.00  0.00           O
ATOM   2310  OE2 GLU B 160      32.990  33.580  47.830  1.00  0.00           O
ATOM   2311  C   GLU B 160      32.580  29.690  47.640  1.00  0.00           C
ATOM   2312  O   GLU B 160      32.490  28.500  47.930  1.00  0.00           O
ATOM   2313  N   LYS B 161      33.730  30.100  47.090  1.00  0.00           N
ATOM   2314  HN  LYS B 161      33.870  31.090  47.020  1.00  0.00           H
ATOM   2315  CA  LYS B 161      34.850  29.390  46.550  1.00  0.00           C
ATOM   2316  HA  LYS B 161      34.620  28.340  46.470  1.00  0.00           H
ATOM   2317  CB  LYS B 161      35.260  29.790  45.130  1.00  0.00           C
ATOM   2318  HB1 LYS B 161      36.260  29.420  44.800  1.00  0.00           H
ATOM   2319  HB2 LYS B 161      35.360  30.900  45.160  1.00  0.00           H
ATOM   2320  CG  LYS B 161      34.180  29.380  44.130  1.00  0.00           C
ATOM   2321  HG1 LYS B 161      33.180  29.740  44.450  1.00  0.00           H
ATOM   2322  HG2 LYS B 161      33.960  28.290  44.190  1.00  0.00           H
ATOM   2323  CD  LYS B 161      34.390  29.700  42.640  1.00  0.00           C
ATOM   2324  HD1 LYS B 161      35.340  29.260  42.280  1.00  0.00           H
ATOM   2325  HD2 LYS B 161      33.570  29.210  42.070  1.00  0.00           H
ATOM   2326  CE  LYS B 161      34.400  31.160  42.200  1.00  0.00           C
ATOM   2327  HE1 LYS B 161      35.350  31.630  42.530  1.00  0.00           H
ATOM   2328  HE2 LYS B 161      33.550  31.790  42.530  1.00  0.00           H
ATOM   2329  NZ  LYS B 161      34.440  31.300  40.720  1.00  0.00           N
ATOM   2330  HZ1 LYS B 161      35.400  31.040  40.410  1.00  0.00           H
ATOM   2331  HZ2 LYS B 161      33.760  30.650  40.270  1.00  0.00           H
ATOM   2332  HZ3 LYS B 161      34.220  32.270  40.430  1.00  0.00           H
ATOM   2333  C   LYS B 161      36.000  29.480  47.500  1.00  0.00           C
ATOM   2334  O   LYS B 161      36.070  30.340  48.370  1.00  0.00           O
ATOM   2335  N   THR B 162      37.000  28.600  47.310  1.00  0.00           N
ATOM   2336  HN  THR B 162      36.960  27.980  46.530  1.00  0.00           H
ATOM   2337  CA  THR B 162      38.040  28.510  48.280  1.00  0.00           C
ATOM   2338  HA  THR B 162      37.590  28.720  49.240  1.00  0.00           H
ATOM   2339  CB  THR B 162      38.670  27.150  48.380  1.00  0.00           C
ATOM   2340  HB  THR B 162      39.250  26.830  47.500  1.00  0.00           H
ATOM   2341  OG1 THR B 162      37.800  26.050  48.630  1.00  0.00           O
ATOM   2342  HG1 THR B 162      37.030  26.260  48.100  1.00  0.00           H
ATOM   2343  CG2 THR B 162      39.620  27.100  49.590  1.00  0.00           C
ATOM   2344 HG21 THR B 162      40.040  26.090  49.770  1.00  0.00           H
ATOM   2345 HG22 THR B 162      40.540  27.710  49.440  1.00  0.00           H
ATOM   2346 HG23 THR B 162      39.070  27.460  50.490  1.00  0.00           H
ATOM   2347  C   THR B 162      39.140  29.490  48.040  1.00  0.00           C
ATOM   2348  O   THR B 162      39.940  29.430  47.100  1.00  0.00           O
ATOM   2349  N   LYS B 163      39.240  30.500  48.910  1.00  0.00           N
ATOM   2350  HN  LYS B 163      38.550  30.600  49.630  1.00  0.00           H
ATOM   2351  CA  LYS B 163      40.020  31.700  48.890  1.00  0.00           C
ATOM   2352  HA  LYS B 163      40.500  31.810  47.930  1.00  0.00           H
ATOM   2353  CB  LYS B 163      39.060  32.900  49.040  1.00  0.00           C
ATOM   2354  HB1 LYS B 163      39.640  33.840  49.180  1.00  0.00           H
ATOM   2355  HB2 LYS B 163      38.490  32.740  49.980  1.00  0.00           H
ATOM   2356  CG  LYS B 163      38.150  33.190  47.850  1.00  0.00           C
ATOM   2357  HG1 LYS B 163      37.490  32.320  47.700  1.00  0.00           H
ATOM   2358  HG2 LYS B 163      38.880  33.490  47.070  1.00  0.00           H
ATOM   2359  CD  LYS B 163      37.110  34.280  48.150  1.00  0.00           C
ATOM   2360  HD1 LYS B 163      37.500  35.180  48.680  1.00  0.00           H
ATOM   2361  HD2 LYS B 163      36.760  34.570  47.140  1.00  0.00           H
ATOM   2362  CE  LYS B 163      35.910  33.800  48.960  1.00  0.00           C
ATOM   2363  HE1 LYS B 163      36.180  33.430  49.970  1.00  0.00           H
ATOM   2364  HE2 LYS B 163      35.450  32.940  48.420  1.00  0.00           H
ATOM   2365  NZ  LYS B 163      34.940  34.910  49.160  1.00  0.00           N
ATOM   2366  HZ1 LYS B 163      34.180  34.760  48.470  1.00  0.00           H
ATOM   2367  HZ2 LYS B 163      34.590  34.750  50.120  1.00  0.00           H
ATOM   2368  HZ3 LYS B 163      35.310  35.860  48.960  1.00  0.00           H
ATOM   2369  C   LYS B 163      41.060  31.760  49.950  1.00  0.00           C
ATOM   2370  O   LYS B 163      40.810  32.370  50.990  1.00  0.00           O
ATOM   2371  N   GLN B 164      42.290  31.340  49.610  1.00  0.00           N
ATOM   2372  HN  GLN B 164      42.390  31.020  48.670  1.00  0.00           H
ATOM   2373  CA  GLN B 164      43.430  31.390  50.480  1.00  0.00           C
ATOM   2374  HA  GLN B 164      43.080  31.480  51.500  1.00  0.00           H
ATOM   2375  CB  GLN B 164      44.170  30.050  50.360  1.00  0.00           C
ATOM   2376  HB1 GLN B 164      44.560  29.940  49.330  1.00  0.00           H
ATOM   2377  HB2 GLN B 164      43.390  29.270  50.440  1.00  0.00           H
ATOM   2378  CG  GLN B 164      45.220  29.780  51.440  1.00  0.00           C
ATOM   2379  HG1 GLN B 164      44.910  29.780  52.500  1.00  0.00           H
ATOM   2380  HG2 GLN B 164      45.970  30.600  51.480  1.00  0.00           H
ATOM   2381  CD  GLN B 164      45.860  28.420  51.190  1.00  0.00           C
ATOM   2382  OE1 GLN B 164      45.850  27.510  52.020  1.00  0.00           O
ATOM   2383  NE2 GLN B 164      46.520  28.180  50.020  1.00  0.00           N
ATOM   2384 HE21 GLN B 164      46.430  28.730  49.190  1.00  0.00           H
ATOM   2385 HE22 GLN B 164      47.070  27.360  49.870  1.00  0.00           H
ATOM   2386  C   GLN B 164      44.310  32.550  50.150  1.00  0.00           C
ATOM   2387  O   GLN B 164      45.460  32.500  49.720  1.00  0.00           O
ATOM   2388  N   GLY B 165      43.750  33.720  50.520  1.00  0.00           N
ATOM   2389  HN  GLY B 165      42.830  33.660  50.910  1.00  0.00           H
ATOM   2390  CA  GLY B 165      44.390  34.990  50.430  1.00  0.00           C
ATOM   2391  HA1 GLY B 165      44.570  35.240  49.390  1.00  0.00           H
ATOM   2392  HA2 GLY B 165      43.750  35.680  50.960  1.00  0.00           H
ATOM   2393  C   GLY B 165      45.700  35.160  51.110  1.00  0.00           C
ATOM   2394  O   GLY B 165      46.450  36.090  50.820  1.00  0.00           O
ATOM   2395  N   VAL B 166      46.040  34.360  52.140  1.00  0.00           N
ATOM   2396  HN  VAL B 166      45.370  33.690  52.460  1.00  0.00           H
ATOM   2397  CA  VAL B 166      47.250  34.470  52.890  1.00  0.00           C
ATOM   2398  HA  VAL B 166      47.550  35.500  52.960  1.00  0.00           H
ATOM   2399  CB  VAL B 166      47.090  33.930  54.290  1.00  0.00           C
ATOM   2400  HB  VAL B 166      47.960  33.990  54.980  1.00  0.00           H
ATOM   2401  CG1 VAL B 166      46.000  34.720  55.020  1.00  0.00           C
ATOM   2402 HG11 VAL B 166      46.210  35.810  55.090  1.00  0.00           H
ATOM   2403 HG12 VAL B 166      44.970  34.570  54.620  1.00  0.00           H
ATOM   2404 HG13 VAL B 166      45.920  34.390  56.080  1.00  0.00           H
ATOM   2405  CG2 VAL B 166      46.760  32.430  54.350  1.00  0.00           C
ATOM   2406 HG21 VAL B 166      46.900  32.020  55.370  1.00  0.00           H
ATOM   2407 HG22 VAL B 166      45.670  32.350  54.170  1.00  0.00           H
ATOM   2408 HG23 VAL B 166      47.280  31.800  53.590  1.00  0.00           H
ATOM   2409  C   VAL B 166      48.380  33.720  52.280  1.00  0.00           C
ATOM   2410  O   VAL B 166      49.520  33.750  52.750  1.00  0.00           O
ATOM   2411  N   ALA B 167      48.070  33.000  51.190  1.00  0.00           N
ATOM   2412  HN  ALA B 167      47.100  32.870  51.040  1.00  0.00           H
ATOM   2413  CA  ALA B 167      49.020  32.480  50.250  1.00  0.00           C
ATOM   2414  HA  ALA B 167      49.990  32.380  50.710  1.00  0.00           H
ATOM   2415  CB  ALA B 167      48.480  31.100  49.850  1.00  0.00           C
ATOM   2416  HB1 ALA B 167      48.980  30.840  48.890  1.00  0.00           H
ATOM   2417  HB2 ALA B 167      48.660  30.340  50.640  1.00  0.00           H
ATOM   2418  HB3 ALA B 167      47.410  31.180  49.530  1.00  0.00           H
ATOM   2419  C   ALA B 167      49.160  33.360  49.050  1.00  0.00           C
ATOM   2420  O   ALA B 167      50.000  33.130  48.190  1.00  0.00           O
ATOM   2421  N   GLU B 168      48.430  34.480  48.980  1.00  0.00           N
ATOM   2422  HN  GLU B 168      47.630  34.690  49.550  1.00  0.00           H
ATOM   2423  CA  GLU B 168      48.470  35.350  47.840  1.00  0.00           C
ATOM   2424  HA  GLU B 168      49.150  34.890  47.140  1.00  0.00           H
ATOM   2425  CB  GLU B 168      47.130  35.640  47.130  1.00  0.00           C
ATOM   2426  HB1 GLU B 168      47.280  36.190  46.180  1.00  0.00           H
ATOM   2427  HB2 GLU B 168      46.530  36.130  47.930  1.00  0.00           H
ATOM   2428  CG  GLU B 168      46.490  34.300  46.760  1.00  0.00           C
ATOM   2429  HG1 GLU B 168      46.410  33.690  47.690  1.00  0.00           H
ATOM   2430  HG2 GLU B 168      47.090  33.720  46.030  1.00  0.00           H
ATOM   2431  CD  GLU B 168      45.060  34.360  46.260  1.00  0.00           C
ATOM   2432  OE1 GLU B 168      44.630  35.510  45.980  1.00  0.00           O
ATOM   2433  OE2 GLU B 168      44.310  33.340  46.230  1.00  0.00           O
ATOM   2434  C   GLU B 168      49.070  36.650  48.250  1.00  0.00           C
ATOM   2435  O   GLU B 168      50.020  37.130  47.620  1.00  0.00           O
ATOM   2436  N   ALA B 169      48.640  37.190  49.400  1.00  0.00           N
ATOM   2437  HN  ALA B 169      47.990  36.670  49.960  1.00  0.00           H
ATOM   2438  CA  ALA B 169      48.930  38.530  49.780  1.00  0.00           C
ATOM   2439  HA  ALA B 169      49.300  39.010  48.890  1.00  0.00           H
ATOM   2440  CB  ALA B 169      47.620  39.190  50.230  1.00  0.00           C
ATOM   2441  HB1 ALA B 169      47.310  38.670  51.160  1.00  0.00           H
ATOM   2442  HB2 ALA B 169      47.860  40.260  50.390  1.00  0.00           H
ATOM   2443  HB3 ALA B 169      46.740  38.990  49.580  1.00  0.00           H
ATOM   2444  C   ALA B 169      50.010  38.780  50.780  1.00  0.00           C
ATOM   2445  O   ALA B 169      50.000  38.260  51.900  1.00  0.00           O
ATOM   2446  N   ALA B 170      51.020  39.600  50.450  1.00  0.00           N
ATOM   2447  HN  ALA B 170      50.950  40.100  49.590  1.00  0.00           H
ATOM   2448  CA  ALA B 170      52.080  39.950  51.340  1.00  0.00           C
ATOM   2449  HA  ALA B 170      52.460  39.020  51.720  1.00  0.00           H
ATOM   2450  CB  ALA B 170      53.200  40.640  50.530  1.00  0.00           C
ATOM   2451  HB1 ALA B 170      54.090  40.950  51.130  1.00  0.00           H
ATOM   2452  HB2 ALA B 170      53.690  39.990  49.780  1.00  0.00           H
ATOM   2453  HB3 ALA B 170      52.840  41.510  49.950  1.00  0.00           H
ATOM   2454  C   ALA B 170      51.660  40.780  52.500  1.00  0.00           C
ATOM   2455  O   ALA B 170      51.600  42.000  52.360  1.00  0.00           O
ATOM   2456  N   GLY B 171      51.470  40.180  53.690  1.00  0.00           N
ATOM   2457  HN  GLY B 171      51.860  39.260  53.790  1.00  0.00           H
ATOM   2458  CA  GLY B 171      50.840  40.840  54.790  1.00  0.00           C
ATOM   2459  HA1 GLY B 171      51.280  41.800  55.020  1.00  0.00           H
ATOM   2460  HA2 GLY B 171      49.760  40.930  54.700  1.00  0.00           H
ATOM   2461  C   GLY B 171      51.040  40.200  56.120  1.00  0.00           C
ATOM   2462  O   GLY B 171      50.110  40.270  56.910  1.00  0.00           O
ATOM   2463  N   LYS B 172      52.250  39.660  56.360  1.00  0.00           N
ATOM   2464  HN  LYS B 172      53.090  39.810  55.840  1.00  0.00           H
ATOM   2465  CA  LYS B 172      52.530  38.940  57.560  1.00  0.00           C
ATOM   2466  HA  LYS B 172      51.670  38.910  58.210  1.00  0.00           H
ATOM   2467  CB  LYS B 172      52.930  37.470  57.300  1.00  0.00           C
ATOM   2468  HB1 LYS B 172      53.030  36.790  58.170  1.00  0.00           H
ATOM   2469  HB2 LYS B 172      53.920  37.430  56.790  1.00  0.00           H
ATOM   2470  CG  LYS B 172      51.970  36.810  56.310  1.00  0.00           C
ATOM   2471  HG1 LYS B 172      51.910  37.430  55.390  1.00  0.00           H
ATOM   2472  HG2 LYS B 172      50.970  36.920  56.780  1.00  0.00           H
ATOM   2473  CD  LYS B 172      52.330  35.330  56.140  1.00  0.00           C
ATOM   2474  HD1 LYS B 172      53.340  35.140  55.720  1.00  0.00           H
ATOM   2475  HD2 LYS B 172      52.180  34.880  57.140  1.00  0.00           H
ATOM   2476  CE  LYS B 172      51.300  34.600  55.260  1.00  0.00           C
ATOM   2477  HE1 LYS B 172      51.260  35.160  54.300  1.00  0.00           H
ATOM   2478  HE2 LYS B 172      50.380  34.630  55.880  1.00  0.00           H
ATOM   2479  NZ  LYS B 172      51.530  33.150  55.100  1.00  0.00           N
ATOM   2480  HZ1 LYS B 172      51.390  32.830  54.120  1.00  0.00           H
ATOM   2481  HZ2 LYS B 172      52.500  32.900  55.380  1.00  0.00           H
ATOM   2482  HZ3 LYS B 172      50.820  32.620  55.640  1.00  0.00           H
ATOM   2483  C   LYS B 172      53.710  39.570  58.210  1.00  0.00           C
ATOM   2484  O   LYS B 172      54.420  40.280  57.490  1.00  0.00           O
ATOM   2485  N   THR B 173      53.900  39.410  59.530  1.00  0.00           N
ATOM   2486  HN  THR B 173      53.370  38.890  60.200  1.00  0.00           H
ATOM   2487  CA  THR B 173      54.770  40.200  60.350  1.00  0.00           C
ATOM   2488  HA  THR B 173      54.990  41.140  59.880  1.00  0.00           H
ATOM   2489  CB  THR B 173      54.130  40.560  61.660  1.00  0.00           C
ATOM   2490  HB  THR B 173      54.800  41.300  62.150  1.00  0.00           H
ATOM   2491  OG1 THR B 173      53.800  39.520  62.570  1.00  0.00           O
ATOM   2492  HG1 THR B 173      53.760  39.940  63.440  1.00  0.00           H
ATOM   2493  CG2 THR B 173      52.830  41.280  61.290  1.00  0.00           C
ATOM   2494 HG21 THR B 173      52.230  41.820  62.050  1.00  0.00           H
ATOM   2495 HG22 THR B 173      53.040  42.090  60.550  1.00  0.00           H
ATOM   2496 HG23 THR B 173      52.050  40.600  60.870  1.00  0.00           H
ATOM   2497  C   THR B 173      56.080  39.510  60.560  1.00  0.00           C
ATOM   2498  O   THR B 173      56.930  40.050  61.260  1.00  0.00           O
ATOM   2499  N   LYS B 174      56.330  38.380  59.860  1.00  0.00           N
ATOM   2500  HN  LYS B 174      55.610  38.070  59.250  1.00  0.00           H
ATOM   2501  CA  LYS B 174      57.520  37.600  59.970  1.00  0.00           C
ATOM   2502  HA  LYS B 174      58.130  38.030  60.750  1.00  0.00           H
ATOM   2503  CB  LYS B 174      57.200  36.120  60.250  1.00  0.00           C
ATOM   2504  HB1 LYS B 174      56.870  35.680  59.280  1.00  0.00           H
ATOM   2505  HB2 LYS B 174      56.300  36.190  60.890  1.00  0.00           H
ATOM   2506  CG  LYS B 174      58.220  35.250  60.990  1.00  0.00           C
ATOM   2507  HG1 LYS B 174      57.740  34.300  61.290  1.00  0.00           H
ATOM   2508  HG2 LYS B 174      58.470  35.680  61.990  1.00  0.00           H
ATOM   2509  CD  LYS B 174      59.570  35.020  60.300  1.00  0.00           C
ATOM   2510  HD1 LYS B 174      59.460  34.400  59.380  1.00  0.00           H
ATOM   2511  HD2 LYS B 174      59.920  36.000  59.900  1.00  0.00           H
ATOM   2512  CE  LYS B 174      60.670  34.340  61.100  1.00  0.00           C
ATOM   2513  HE1 LYS B 174      61.510  34.070  60.420  1.00  0.00           H
ATOM   2514  HE2 LYS B 174      60.380  33.360  61.530  1.00  0.00           H
ATOM   2515  NZ  LYS B 174      61.220  35.260  62.120  1.00  0.00           N
ATOM   2516  HZ1 LYS B 174      62.240  35.440  62.010  1.00  0.00           H
ATOM   2517  HZ2 LYS B 174      60.620  36.090  62.300  1.00  0.00           H
ATOM   2518  HZ3 LYS B 174      61.300  34.750  63.020  1.00  0.00           H
ATOM   2519  C   LYS B 174      58.370  37.840  58.770  1.00  0.00           C
ATOM   2520  O   LYS B 174      57.940  37.750  57.620  1.00  0.00           O
ATOM   2521  N   GLU B 175      59.650  38.190  58.960  1.00  0.00           N
ATOM   2522  HN  GLU B 175      60.090  38.310  59.850  1.00  0.00           H
ATOM   2523  CA  GLU B 175      60.600  38.440  57.920  1.00  0.00           C
ATOM   2524  HA  GLU B 175      60.220  39.080  57.140  1.00  0.00           H
ATOM   2525  CB  GLU B 175      61.840  39.140  58.490  1.00  0.00           C
ATOM   2526  HB1 GLU B 175      62.590  39.320  57.690  1.00  0.00           H
ATOM   2527  HB2 GLU B 175      62.300  38.400  59.180  1.00  0.00           H
ATOM   2528  CG  GLU B 175      61.740  40.570  59.030  1.00  0.00           C
ATOM   2529  HG1 GLU B 175      60.810  40.690  59.640  1.00  0.00           H
ATOM   2530  HG2 GLU B 175      61.640  41.160  58.100  1.00  0.00           H
ATOM   2531  CD  GLU B 175      62.910  41.000  59.910  1.00  0.00           C
ATOM   2532  OE1 GLU B 175      63.580  42.020  59.610  1.00  0.00           O
ATOM   2533  OE2 GLU B 175      63.000  40.350  60.990  1.00  0.00           O
ATOM   2534  C   GLU B 175      61.040  37.170  57.260  1.00  0.00           C
ATOM   2535  O   GLU B 175      61.480  36.200  57.860  1.00  0.00           O
ATOM   2536  N   GLY B 176      60.950  37.150  55.920  1.00  0.00           N
ATOM   2537  HN  GLY B 176      60.630  38.000  55.490  1.00  0.00           H
ATOM   2538  CA  GLY B 176      61.040  36.000  55.080  1.00  0.00           C
ATOM   2539  HA1 GLY B 176      62.110  35.930  55.000  1.00  0.00           H
ATOM   2540  HA2 GLY B 176      60.490  35.220  55.590  1.00  0.00           H
ATOM   2541  C   GLY B 176      60.390  36.020  53.730  1.00  0.00           C
ATOM   2542  O   GLY B 176      60.750  36.740  52.800  1.00  0.00           O
ATOM   2543  N   VAL B 177      59.230  35.350  53.610  1.00  0.00           N
ATOM   2544  HN  VAL B 177      58.960  34.770  54.380  1.00  0.00           H
ATOM   2545  CA  VAL B 177      58.310  35.330  52.520  1.00  0.00           C
ATOM   2546  HA  VAL B 177      58.580  36.100  51.810  1.00  0.00           H
ATOM   2547  CB  VAL B 177      58.290  33.970  51.890  1.00  0.00           C
ATOM   2548  HB  VAL B 177      57.620  33.920  51.000  1.00  0.00           H
ATOM   2549  CG1 VAL B 177      59.660  33.720  51.240  1.00  0.00           C
ATOM   2550 HG11 VAL B 177      59.900  34.650  50.670  1.00  0.00           H
ATOM   2551 HG12 VAL B 177      60.530  33.790  51.930  1.00  0.00           H
ATOM   2552 HG13 VAL B 177      59.870  32.850  50.600  1.00  0.00           H
ATOM   2553  CG2 VAL B 177      57.840  32.810  52.800  1.00  0.00           C
ATOM   2554 HG21 VAL B 177      57.860  31.920  52.130  1.00  0.00           H
ATOM   2555 HG22 VAL B 177      58.520  32.650  53.660  1.00  0.00           H
ATOM   2556 HG23 VAL B 177      56.840  33.060  53.200  1.00  0.00           H
ATOM   2557  C   VAL B 177      56.970  35.740  53.020  1.00  0.00           C
ATOM   2558  O   VAL B 177      56.480  35.510  54.120  1.00  0.00           O
ATOM   2559  N   LEU B 178      56.260  36.530  52.180  1.00  0.00           N
ATOM   2560  HN  LEU B 178      56.560  36.660  51.240  1.00  0.00           H
ATOM   2561  CA  LEU B 178      54.990  37.150  52.390  1.00  0.00           C
ATOM   2562  HA  LEU B 178      54.870  37.650  51.440  1.00  0.00           H
ATOM   2563  CB  LEU B 178      53.850  36.120  52.410  1.00  0.00           C
ATOM   2564  HB1 LEU B 178      52.910  36.630  52.710  1.00  0.00           H
ATOM   2565  HB2 LEU B 178      54.110  35.300  53.100  1.00  0.00           H
ATOM   2566  CG  LEU B 178      53.490  35.460  51.060  1.00  0.00           C
ATOM   2567  HG  LEU B 178      54.460  35.310  50.530  1.00  0.00           H
ATOM   2568  CD1 LEU B 178      52.700  34.150  51.200  1.00  0.00           C
ATOM   2569 HD11 LEU B 178      51.740  34.280  51.740  1.00  0.00           H
ATOM   2570 HD12 LEU B 178      52.420  33.770  50.200  1.00  0.00           H
ATOM   2571 HD13 LEU B 178      53.310  33.340  51.660  1.00  0.00           H
ATOM   2572  CD2 LEU B 178      52.580  36.440  50.310  1.00  0.00           C
ATOM   2573 HD21 LEU B 178      53.150  37.380  50.120  1.00  0.00           H
ATOM   2574 HD22 LEU B 178      52.240  36.060  49.320  1.00  0.00           H
ATOM   2575 HD23 LEU B 178      51.600  36.610  50.800  1.00  0.00           H
ATOM   2576  C   LEU B 178      54.850  38.190  53.440  1.00  0.00           C
ATOM   2577  O   LEU B 178      53.780  38.580  53.900  1.00  0.00           O
ATOM   2578  N   TYR B 179      55.970  38.810  53.850  1.00  0.00           N
ATOM   2579  HN  TYR B 179      56.820  38.450  53.460  1.00  0.00           H
ATOM   2580  CA  TYR B 179      56.200  39.820  54.840  1.00  0.00           C
ATOM   2581  HA  TYR B 179      55.760  39.480  55.770  1.00  0.00           H
ATOM   2582  CB  TYR B 179      57.720  39.940  55.030  1.00  0.00           C
ATOM   2583  HB1 TYR B 179      58.280  40.060  54.080  1.00  0.00           H
ATOM   2584  HB2 TYR B 179      58.000  38.880  55.250  1.00  0.00           H
ATOM   2585  CG  TYR B 179      58.190  40.860  56.100  1.00  0.00           C
ATOM   2586  CD1 TYR B 179      59.160  41.810  55.880  1.00  0.00           C
ATOM   2587  HD1 TYR B 179      59.670  41.840  54.920  1.00  0.00           H
ATOM   2588  CE1 TYR B 179      59.440  42.770  56.820  1.00  0.00           C
ATOM   2589  HE1 TYR B 179      60.150  43.550  56.630  1.00  0.00           H
ATOM   2590  CZ  TYR B 179      58.720  42.740  57.990  1.00  0.00           C
ATOM   2591  OH  TYR B 179      58.890  43.760  58.950  1.00  0.00           O
ATOM   2592  HH  TYR B 179      58.400  43.560  59.740  1.00  0.00           H
ATOM   2593  CD2 TYR B 179      57.580  40.780  57.330  1.00  0.00           C
ATOM   2594  HD2 TYR B 179      56.880  39.960  57.380  1.00  0.00           H
ATOM   2595  CE2 TYR B 179      57.770  41.780  58.260  1.00  0.00           C
ATOM   2596  HE2 TYR B 179      57.240  41.640  59.180  1.00  0.00           H
ATOM   2597  C   TYR B 179      55.570  41.080  54.360  1.00  0.00           C
ATOM   2598  O   TYR B 179      55.500  41.340  53.160  1.00  0.00           O
ATOM   2599  N   VAL B 180      55.160  42.000  55.260  1.00  0.00           N
ATOM   2600  HN  VAL B 180      55.290  41.800  56.220  1.00  0.00           H
ATOM   2601  CA  VAL B 180      54.410  43.190  55.020  1.00  0.00           C
ATOM   2602  HA  VAL B 180      53.570  42.860  54.440  1.00  0.00           H
ATOM   2603  CB  VAL B 180      53.800  43.640  56.310  1.00  0.00           C
ATOM   2604  HB  VAL B 180      53.390  42.740  56.830  1.00  0.00           H
ATOM   2605  CG1 VAL B 180      54.780  44.200  57.360  1.00  0.00           C
ATOM   2606 HG11 VAL B 180      54.470  44.120  58.420  1.00  0.00           H
ATOM   2607 HG12 VAL B 180      55.800  43.770  57.260  1.00  0.00           H
ATOM   2608 HG13 VAL B 180      54.970  45.290  57.260  1.00  0.00           H
ATOM   2609  CG2 VAL B 180      52.540  44.500  56.080  1.00  0.00           C
ATOM   2610 HG21 VAL B 180      51.900  44.460  56.990  1.00  0.00           H
ATOM   2611 HG22 VAL B 180      52.900  45.540  55.930  1.00  0.00           H
ATOM   2612 HG23 VAL B 180      52.040  44.180  55.150  1.00  0.00           H
ATOM   2613  C   VAL B 180      55.300  44.240  54.440  1.00  0.00           C
ATOM   2614  O   VAL B 180      54.900  45.050  53.600  1.00  0.00           O
ATOM   2615  N   GLY B 181      56.600  44.340  54.780  1.00  0.00           N
ATOM   2616  HN  GLY B 181      57.010  43.690  55.400  1.00  0.00           H
ATOM   2617  CA  GLY B 181      57.520  45.300  54.240  1.00  0.00           C
ATOM   2618  HA1 GLY B 181      58.500  44.840  54.270  1.00  0.00           H
ATOM   2619  HA2 GLY B 181      57.250  45.540  53.220  1.00  0.00           H
ATOM   2620  C   GLY B 181      57.570  46.560  55.030  1.00  0.00           C
ATOM   2621  O   GLY B 181      58.640  46.940  55.490  1.00  0.00           O
ATOM   2622  N   SER B 182      56.420  47.150  55.400  1.00  0.00           N
ATOM   2623  HN  SER B 182      55.550  46.680  55.290  1.00  0.00           H
ATOM   2624  CA  SER B 182      56.360  48.420  56.060  1.00  0.00           C
ATOM   2625  HA  SER B 182      57.170  49.060  55.760  1.00  0.00           H
ATOM   2626  CB  SER B 182      54.980  49.080  55.840  1.00  0.00           C
ATOM   2627  HB1 SER B 182      54.990  49.380  54.770  1.00  0.00           H
ATOM   2628  HB2 SER B 182      54.750  49.890  56.550  1.00  0.00           H
ATOM   2629  OG  SER B 182      53.970  48.080  55.900  1.00  0.00           O
ATOM   2630  HG1 SER B 182      53.260  48.490  55.400  1.00  0.00           H
ATOM   2631  C   SER B 182      56.560  48.260  57.530  1.00  0.00           C
ATOM   2632  O   SER B 182      55.690  48.500  58.360  1.00  0.00           O
ATOM   2633  N   LYS B 183      57.810  48.000  57.970  1.00  0.00           N
ATOM   2634  HN  LYS B 183      58.430  47.590  57.300  1.00  0.00           H
ATOM   2635  CA  LYS B 183      58.190  48.210  59.330  1.00  0.00           C
ATOM   2636  HA  LYS B 183      57.700  47.400  59.860  1.00  0.00           H
ATOM   2637  CB  LYS B 183      59.700  47.990  59.510  1.00  0.00           C
ATOM   2638  HB1 LYS B 183      60.040  48.140  60.560  1.00  0.00           H
ATOM   2639  HB2 LYS B 183      60.270  48.770  58.950  1.00  0.00           H
ATOM   2640  CG  LYS B 183      60.210  46.580  59.200  1.00  0.00           C
ATOM   2641  HG1 LYS B 183      59.850  46.150  58.240  1.00  0.00           H
ATOM   2642  HG2 LYS B 183      59.910  45.960  60.070  1.00  0.00           H
ATOM   2643  CD  LYS B 183      61.740  46.440  59.250  1.00  0.00           C
ATOM   2644  HD1 LYS B 183      62.240  47.050  58.470  1.00  0.00           H
ATOM   2645  HD2 LYS B 183      62.140  46.910  60.180  1.00  0.00           H
ATOM   2646  CE  LYS B 183      62.180  44.980  59.380  1.00  0.00           C
ATOM   2647  HE1 LYS B 183      61.730  44.370  58.570  1.00  0.00           H
ATOM   2648  HE2 LYS B 183      61.770  44.740  60.390  1.00  0.00           H
ATOM   2649  NZ  LYS B 183      63.650  44.820  59.310  1.00  0.00           N
ATOM   2650  HZ1 LYS B 183      63.810  43.800  59.400  1.00  0.00           H
ATOM   2651  HZ2 LYS B 183      64.100  45.140  58.430  1.00  0.00           H
ATOM   2652  HZ3 LYS B 183      64.110  45.330  60.090  1.00  0.00           H
ATOM   2653  C   LYS B 183      57.870  49.500  59.990  1.00  0.00           C
ATOM   2654  O   LYS B 183      58.080  50.570  59.420  1.00  0.00           O
ATOM   2655  N   THR B 184      57.470  49.550  61.270  1.00  0.00           N
ATOM   2656  HN  THR B 184      57.290  48.700  61.760  1.00  0.00           H
ATOM   2657  CA  THR B 184      57.220  50.710  62.070  1.00  0.00           C
ATOM   2658  HA  THR B 184      56.440  51.270  61.580  1.00  0.00           H
ATOM   2659  CB  THR B 184      56.490  50.340  63.330  1.00  0.00           C
ATOM   2660  HB  THR B 184      57.120  49.770  64.050  1.00  0.00           H
ATOM   2661  OG1 THR B 184      55.510  49.340  63.100  1.00  0.00           O
ATOM   2662  HG1 THR B 184      56.000  48.540  62.920  1.00  0.00           H
ATOM   2663  CG2 THR B 184      55.850  51.500  64.110  1.00  0.00           C
ATOM   2664 HG21 THR B 184      56.520  52.320  64.440  1.00  0.00           H
ATOM   2665 HG22 THR B 184      55.060  51.890  63.430  1.00  0.00           H
ATOM   2666 HG23 THR B 184      55.220  51.170  64.960  1.00  0.00           H
ATOM   2667  C   THR B 184      58.380  51.610  62.330  1.00  0.00           C
ATOM   2668  O   THR B 184      59.510  51.130  62.480  1.00  0.00           O
ATOM   2669  N   LYS B 185      58.180  52.940  62.360  1.00  0.00           N
ATOM   2670  HN  LYS B 185      57.240  53.250  62.260  1.00  0.00           H
ATOM   2671  CA  LYS B 185      59.250  53.880  62.520  1.00  0.00           C
ATOM   2672  HA  LYS B 185      60.000  53.650  61.790  1.00  0.00           H
ATOM   2673  CB  LYS B 185      58.800  55.320  62.200  1.00  0.00           C
ATOM   2674  HB1 LYS B 185      58.030  55.700  62.910  1.00  0.00           H
ATOM   2675  HB2 LYS B 185      58.250  55.290  61.230  1.00  0.00           H
ATOM   2676  CG  LYS B 185      59.890  56.370  62.040  1.00  0.00           C
ATOM   2677  HG1 LYS B 185      60.320  56.590  63.040  1.00  0.00           H
ATOM   2678  HG2 LYS B 185      59.420  57.340  61.760  1.00  0.00           H
ATOM   2679  CD  LYS B 185      61.060  55.970  61.130  1.00  0.00           C
ATOM   2680  HD1 LYS B 185      61.770  55.210  61.520  1.00  0.00           H
ATOM   2681  HD2 LYS B 185      60.520  55.420  60.330  1.00  0.00           H
ATOM   2682  CE  LYS B 185      61.820  57.140  60.490  1.00  0.00           C
ATOM   2683  HE1 LYS B 185      61.090  57.680  59.850  1.00  0.00           H
ATOM   2684  HE2 LYS B 185      62.530  56.810  59.710  1.00  0.00           H
ATOM   2685  NZ  LYS B 185      62.350  58.010  61.570  1.00  0.00           N
ATOM   2686  HZ1 LYS B 185      63.110  58.630  61.220  1.00  0.00           H
ATOM   2687  HZ2 LYS B 185      61.610  58.660  61.890  1.00  0.00           H
ATOM   2688  HZ3 LYS B 185      62.720  57.480  62.380  1.00  0.00           H
ATOM   2689  C   LYS B 185      59.900  53.750  63.860  1.00  0.00           C
ATOM   2690  O   LYS B 185      59.200  53.770  64.870  1.00  0.00           O
ATOM   2691  N   GLU B 186      61.190  53.390  63.830  1.00  0.00           N
ATOM   2692  HN  GLU B 186      61.640  53.510  62.950  1.00  0.00           H
ATOM   2693  CA  GLU B 186      62.170  53.060  64.820  1.00  0.00           C
ATOM   2694  HA  GLU B 186      63.130  53.030  64.340  1.00  0.00           H
ATOM   2695  CB  GLU B 186      62.260  54.270  65.770  1.00  0.00           C
ATOM   2696  HB1 GLU B 186      62.700  54.050  66.760  1.00  0.00           H
ATOM   2697  HB2 GLU B 186      61.310  54.780  66.010  1.00  0.00           H
ATOM   2698  CG  GLU B 186      63.340  55.230  65.270  1.00  0.00           C
ATOM   2699  HG1 GLU B 186      64.200  54.600  64.940  1.00  0.00           H
ATOM   2700  HG2 GLU B 186      63.740  55.770  66.150  1.00  0.00           H
ATOM   2701  CD  GLU B 186      63.030  56.320  64.250  1.00  0.00           C
ATOM   2702  OE1 GLU B 186      63.470  56.070  63.100  1.00  0.00           O
ATOM   2703  OE2 GLU B 186      62.390  57.340  64.640  1.00  0.00           O
ATOM   2704  C   GLU B 186      62.040  51.680  65.390  1.00  0.00           C
ATOM   2705  O   GLU B 186      62.830  51.320  66.260  1.00  0.00           O
ATOM   2706  N   GLY B 187      61.120  50.880  64.830  1.00  0.00           N
ATOM   2707  HN  GLY B 187      60.490  51.270  64.160  1.00  0.00           H
ATOM   2708  CA  GLY B 187      60.910  49.490  65.140  1.00  0.00           C
ATOM   2709  HA1 GLY B 187      60.360  49.190  64.270  1.00  0.00           H
ATOM   2710  HA2 GLY B 187      61.870  49.000  65.220  1.00  0.00           H
ATOM   2711  C   GLY B 187      60.060  49.240  66.340  1.00  0.00           C
ATOM   2712  O   GLY B 187      60.000  48.160  66.920  1.00  0.00           O
ATOM   2713  N   VAL B 188      59.270  50.270  66.670  1.00  0.00           N
ATOM   2714  HN  VAL B 188      59.260  51.150  66.210  1.00  0.00           H
ATOM   2715  CA  VAL B 188      58.270  50.160  67.690  1.00  0.00           C
ATOM   2716  HA  VAL B 188      58.790  49.800  68.570  1.00  0.00           H
ATOM   2717  CB  VAL B 188      57.700  51.520  67.970  1.00  0.00           C
ATOM   2718  HB  VAL B 188      57.270  51.880  67.010  1.00  0.00           H
ATOM   2719  CG1 VAL B 188      56.640  51.470  69.080  1.00  0.00           C
ATOM   2720 HG11 VAL B 188      56.680  52.440  69.620  1.00  0.00           H
ATOM   2721 HG12 VAL B 188      55.600  51.370  68.690  1.00  0.00           H
ATOM   2722 HG13 VAL B 188      56.930  50.790  69.900  1.00  0.00           H
ATOM   2723  CG2 VAL B 188      58.780  52.500  68.460  1.00  0.00           C
ATOM   2724 HG21 VAL B 188      59.370  52.030  69.280  1.00  0.00           H
ATOM   2725 HG22 VAL B 188      59.520  52.820  67.690  1.00  0.00           H
ATOM   2726 HG23 VAL B 188      58.270  53.430  68.820  1.00  0.00           H
ATOM   2727  C   VAL B 188      57.150  49.240  67.360  1.00  0.00           C
ATOM   2728  O   VAL B 188      56.190  49.590  66.670  1.00  0.00           O
ATOM   2729  N   VAL B 189      57.230  47.990  67.860  1.00  0.00           N
ATOM   2730  HN  VAL B 189      58.040  47.750  68.370  1.00  0.00           H
ATOM   2731  CA  VAL B 189      56.310  46.900  67.800  1.00  0.00           C
ATOM   2732  HA  VAL B 189      55.550  47.150  67.080  1.00  0.00           H
ATOM   2733  CB  VAL B 189      56.880  45.620  67.260  1.00  0.00           C
ATOM   2734  HB  VAL B 189      56.220  44.730  67.390  1.00  0.00           H
ATOM   2735  CG1 VAL B 189      57.120  45.790  65.750  1.00  0.00           C
ATOM   2736 HG11 VAL B 189      57.460  44.840  65.280  1.00  0.00           H
ATOM   2737 HG12 VAL B 189      56.250  46.150  65.150  1.00  0.00           H
ATOM   2738 HG13 VAL B 189      57.860  46.570  65.490  1.00  0.00           H
ATOM   2739  CG2 VAL B 189      58.190  45.300  67.990  1.00  0.00           C
ATOM   2740 HG21 VAL B 189      57.980  45.070  69.060  1.00  0.00           H
ATOM   2741 HG22 VAL B 189      58.600  44.370  67.540  1.00  0.00           H
ATOM   2742 HG23 VAL B 189      58.950  46.110  67.880  1.00  0.00           H
ATOM   2743  C   VAL B 189      55.730  46.680  69.160  1.00  0.00           C
ATOM   2744  O   VAL B 189      54.710  46.020  69.350  1.00  0.00           O
ATOM   2745  N   HIS B 190      56.190  47.390  70.200  1.00  0.00           N
ATOM   2746  HN  HIS B 190      57.030  47.900  70.030  1.00  0.00           H
ATOM   2747  CA  HIS B 190      55.610  47.220  71.500  1.00  0.00           C
ATOM   2748  HA  HIS B 190      54.820  46.490  71.580  1.00  0.00           H
ATOM   2749  CB  HIS B 190      56.760  46.850  72.440  1.00  0.00           C
ATOM   2750  HB1 HIS B 190      56.530  46.800  73.530  1.00  0.00           H
ATOM   2751  HB2 HIS B 190      57.590  47.590  72.400  1.00  0.00           H
ATOM   2752  ND1 HIS B 190      58.830  45.400  72.250  1.00  0.00           N
ATOM   2753  CG  HIS B 190      57.460  45.540  72.190  1.00  0.00           C
ATOM   2754  CE1 HIS B 190      59.080  44.180  71.790  1.00  0.00           C
ATOM   2755  HE1 HIS B 190      60.020  43.660  71.620  1.00  0.00           H
ATOM   2756  NE2 HIS B 190      57.950  43.550  71.380  1.00  0.00           N
ATOM   2757  HE2 HIS B 190      57.980  42.610  71.050  1.00  0.00           H
ATOM   2758  CD2 HIS B 190      56.910  44.390  71.720  1.00  0.00           C
ATOM   2759  HD2 HIS B 190      55.860  44.200  71.540  1.00  0.00           H
ATOM   2760  C   HIS B 190      55.000  48.530  71.860  1.00  0.00           C
ATOM   2761  O   HIS B 190      55.720  49.420  72.300  1.00  0.00           O
ATOM   2762  N   GLY B 191      53.690  48.740  71.690  1.00  0.00           N
ATOM   2763  HN  GLY B 191      53.110  48.020  71.320  1.00  0.00           H
ATOM   2764  CA  GLY B 191      53.100  50.020  71.950  1.00  0.00           C
ATOM   2765  HA1 GLY B 191      53.270  50.260  72.990  1.00  0.00           H
ATOM   2766  HA2 GLY B 191      53.530  50.790  71.320  1.00  0.00           H
ATOM   2767  C   GLY B 191      51.610  50.090  71.840  1.00  0.00           C
ATOM   2768  O   GLY B 191      50.890  49.110  71.680  1.00  0.00           O
ATOM   2769  N   VAL B 192      51.010  51.280  71.980  1.00  0.00           N
ATOM   2770  HN  VAL B 192      51.600  52.080  72.040  1.00  0.00           H
ATOM   2771  CA  VAL B 192      49.620  51.610  72.070  1.00  0.00           C
ATOM   2772  HA  VAL B 192      49.080  50.680  72.120  1.00  0.00           H
ATOM   2773  CB  VAL B 192      49.380  52.460  73.290  1.00  0.00           C
ATOM   2774  HB  VAL B 192      50.290  53.070  73.440  1.00  0.00           H
ATOM   2775  CG1 VAL B 192      48.180  53.420  73.170  1.00  0.00           C
ATOM   2776 HG11 VAL B 192      48.130  53.960  74.140  1.00  0.00           H
ATOM   2777 HG12 VAL B 192      48.390  54.180  72.390  1.00  0.00           H
ATOM   2778 HG13 VAL B 192      47.220  52.890  73.010  1.00  0.00           H
ATOM   2779  CG2 VAL B 192      49.220  51.550  74.510  1.00  0.00           C
ATOM   2780 HG21 VAL B 192      50.110  50.890  74.620  1.00  0.00           H
ATOM   2781 HG22 VAL B 192      49.140  52.170  75.430  1.00  0.00           H
ATOM   2782 HG23 VAL B 192      48.370  50.830  74.420  1.00  0.00           H
ATOM   2783  C   VAL B 192      49.140  52.250  70.810  1.00  0.00           C
ATOM   2784  O   VAL B 192      49.820  52.980  70.100  1.00  0.00           O
ATOM   2785  N   ALA B 193      47.910  51.910  70.410  1.00  0.00           N
ATOM   2786  HN  ALA B 193      47.400  51.230  70.950  1.00  0.00           H
ATOM   2787  CA  ALA B 193      47.250  52.300  69.200  1.00  0.00           C
ATOM   2788  HA  ALA B 193      47.980  52.500  68.430  1.00  0.00           H
ATOM   2789  CB  ALA B 193      46.350  51.130  68.790  1.00  0.00           C
ATOM   2790  HB1 ALA B 193      45.530  50.900  69.500  1.00  0.00           H
ATOM   2791  HB2 ALA B 193      45.830  51.420  67.860  1.00  0.00           H
ATOM   2792  HB3 ALA B 193      47.000  50.240  68.590  1.00  0.00           H
ATOM   2793  C   ALA B 193      46.310  53.430  69.450  1.00  0.00           C
ATOM   2794  O   ALA B 193      45.830  53.580  70.570  1.00  0.00           O
ATOM   2795  N   THR B 194      45.950  54.150  68.370  1.00  0.00           N
ATOM   2796  HN  THR B 194      46.330  53.920  67.490  1.00  0.00           H
ATOM   2797  CA  THR B 194      45.030  55.250  68.290  1.00  0.00           C
ATOM   2798  HA  THR B 194      45.310  56.000  69.020  1.00  0.00           H
ATOM   2799  CB  THR B 194      45.100  55.980  66.990  1.00  0.00           C
ATOM   2800  HB  THR B 194      44.450  56.880  67.110  1.00  0.00           H
ATOM   2801  OG1 THR B 194      44.770  55.200  65.850  1.00  0.00           O
ATOM   2802  HG1 THR B 194      44.960  55.820  65.140  1.00  0.00           H
ATOM   2803  CG2 THR B 194      46.550  56.470  66.830  1.00  0.00           C
ATOM   2804 HG21 THR B 194      47.130  56.380  67.780  1.00  0.00           H
ATOM   2805 HG22 THR B 194      46.990  55.850  66.020  1.00  0.00           H
ATOM   2806 HG23 THR B 194      46.630  57.500  66.440  1.00  0.00           H
ATOM   2807  C   THR B 194      43.590  54.910  68.490  1.00  0.00           C
ATOM   2808  O   THR B 194      43.170  53.770  68.350  1.00  0.00           O
ATOM   2809  N   VAL B 195      42.870  55.980  68.870  1.00  0.00           N
ATOM   2810  HN  VAL B 195      43.330  56.860  69.000  1.00  0.00           H
ATOM   2811  CA  VAL B 195      41.450  56.050  69.000  1.00  0.00           C
ATOM   2812  HA  VAL B 195      41.240  55.430  69.860  1.00  0.00           H
ATOM   2813  CB  VAL B 195      40.930  57.440  69.130  1.00  0.00           C
ATOM   2814  HB  VAL B 195      39.840  57.320  69.310  1.00  0.00           H
ATOM   2815  CG1 VAL B 195      41.670  58.190  70.250  1.00  0.00           C
ATOM   2816 HG11 VAL B 195      41.060  59.080  70.510  1.00  0.00           H
ATOM   2817 HG12 VAL B 195      41.640  57.470  71.100  1.00  0.00           H
ATOM   2818 HG13 VAL B 195      42.710  58.470  69.970  1.00  0.00           H
ATOM   2819  CG2 VAL B 195      41.200  58.200  67.820  1.00  0.00           C
ATOM   2820 HG21 VAL B 195      40.570  57.980  66.930  1.00  0.00           H
ATOM   2821 HG22 VAL B 195      41.180  59.250  68.170  1.00  0.00           H
ATOM   2822 HG23 VAL B 195      42.270  58.070  67.560  1.00  0.00           H
ATOM   2823  C   VAL B 195      40.720  55.370  67.890  1.00  0.00           C
ATOM   2824  O   VAL B 195      41.250  55.200  66.790  1.00  0.00           O
ATOM   2825  N   ALA B 196      39.480  54.930  68.170  1.00  0.00           N
ATOM   2826  HN  ALA B 196      39.070  55.010  69.070  1.00  0.00           H
ATOM   2827  CA  ALA B 196      38.700  54.330  67.130  1.00  0.00           C
ATOM   2828  HA  ALA B 196      39.390  53.780  66.510  1.00  0.00           H
ATOM   2829  CB  ALA B 196      37.630  53.400  67.740  1.00  0.00           C
ATOM   2830  HB1 ALA B 196      38.110  52.810  68.560  1.00  0.00           H
ATOM   2831  HB2 ALA B 196      36.810  53.960  68.240  1.00  0.00           H
ATOM   2832  HB3 ALA B 196      37.250  52.750  66.930  1.00  0.00           H
ATOM   2833  C   ALA B 196      37.970  55.330  66.300  1.00  0.00           C
ATOM   2834  O   ALA B 196      37.530  56.380  66.760  1.00  0.00           O
ATOM   2835  N   GLU B 197      37.880  55.170  64.970  1.00  0.00           N
ATOM   2836  HN  GLU B 197      38.320  54.400  64.520  1.00  0.00           H
ATOM   2837  CA  GLU B 197      37.300  56.050  64.000  1.00  0.00           C
ATOM   2838  HA  GLU B 197      37.150  57.000  64.490  1.00  0.00           H
ATOM   2839  CB  GLU B 197      38.230  56.440  62.840  1.00  0.00           C
ATOM   2840  HB1 GLU B 197      38.090  55.700  62.020  1.00  0.00           H
ATOM   2841  HB2 GLU B 197      39.280  56.260  63.150  1.00  0.00           H
ATOM   2842  CG  GLU B 197      38.260  57.910  62.420  1.00  0.00           C
ATOM   2843  HG1 GLU B 197      38.590  58.490  63.310  1.00  0.00           H
ATOM   2844  HG2 GLU B 197      37.250  58.170  62.020  1.00  0.00           H
ATOM   2845  CD  GLU B 197      39.170  58.190  61.230  1.00  0.00           C
ATOM   2846  OE1 GLU B 197      40.060  59.070  61.330  1.00  0.00           O
ATOM   2847  OE2 GLU B 197      39.120  57.490  60.180  1.00  0.00           O
ATOM   2848  C   GLU B 197      36.010  55.540  63.460  1.00  0.00           C
ATOM   2849  O   GLU B 197      35.360  56.280  62.720  1.00  0.00           O
ATOM   2850  N   LYS B 198      35.550  54.310  63.780  1.00  0.00           N
ATOM   2851  HN  LYS B 198      36.160  53.720  64.300  1.00  0.00           H
ATOM   2852  CA  LYS B 198      34.240  53.830  63.470  1.00  0.00           C
ATOM   2853  HA  LYS B 198      33.520  54.610  63.300  1.00  0.00           H
ATOM   2854  CB  LYS B 198      34.260  52.730  62.400  1.00  0.00           C
ATOM   2855  HB1 LYS B 198      33.270  52.260  62.200  1.00  0.00           H
ATOM   2856  HB2 LYS B 198      35.020  51.970  62.680  1.00  0.00           H
ATOM   2857  CG  LYS B 198      34.710  53.290  61.050  1.00  0.00           C
ATOM   2858  HG1 LYS B 198      35.790  53.550  61.180  1.00  0.00           H
ATOM   2859  HG2 LYS B 198      34.220  54.280  60.980  1.00  0.00           H
ATOM   2860  CD  LYS B 198      34.420  52.420  59.830  1.00  0.00           C
ATOM   2861  HD1 LYS B 198      34.900  52.930  58.970  1.00  0.00           H
ATOM   2862  HD2 LYS B 198      34.840  51.410  59.980  1.00  0.00           H
ATOM   2863  CE  LYS B 198      32.950  52.330  59.400  1.00  0.00           C
ATOM   2864  HE1 LYS B 198      32.530  53.340  59.200  1.00  0.00           H
ATOM   2865  HE2 LYS B 198      32.460  51.990  60.340  1.00  0.00           H
ATOM   2866  NZ  LYS B 198      32.610  51.330  58.370  1.00  0.00           N
ATOM   2867  HZ1 LYS B 198      31.590  51.180  58.260  1.00  0.00           H
ATOM   2868  HZ2 LYS B 198      33.070  51.630  57.480  1.00  0.00           H
ATOM   2869  HZ3 LYS B 198      33.050  50.430  58.660  1.00  0.00           H
ATOM   2870  C   LYS B 198      33.790  53.180  64.740  1.00  0.00           C
ATOM   2871  O   LYS B 198      34.460  52.290  65.270  1.00  0.00           O
ATOM   2872  N   THR B 199      32.610  53.630  65.200  1.00  0.00           N
ATOM   2873  HN  THR B 199      32.090  54.270  64.640  1.00  0.00           H
ATOM   2874  CA  THR B 199      31.900  53.060  66.310  1.00  0.00           C
ATOM   2875  HA  THR B 199      32.650  52.730  67.010  1.00  0.00           H
ATOM   2876  CB  THR B 199      31.070  54.120  66.970  1.00  0.00           C
ATOM   2877  HB  THR B 199      30.580  53.710  67.890  1.00  0.00           H
ATOM   2878  OG1 THR B 199      30.010  54.510  66.110  1.00  0.00           O
ATOM   2879  HG1 THR B 199      30.340  55.140  65.470  1.00  0.00           H
ATOM   2880  CG2 THR B 199      31.910  55.300  67.490  1.00  0.00           C
ATOM   2881 HG21 THR B 199      32.240  55.870  66.600  1.00  0.00           H
ATOM   2882 HG22 THR B 199      31.330  55.980  68.150  1.00  0.00           H
ATOM   2883 HG23 THR B 199      32.730  54.870  68.100  1.00  0.00           H
ATOM   2884  C   THR B 199      31.090  51.870  65.920  1.00  0.00           C
ATOM   2885  O   THR B 199      30.950  51.550  64.740  1.00  0.00           O
ATOM   2886  N   LYS B 200      30.440  51.200  66.880  1.00  0.00           N
ATOM   2887  HN  LYS B 200      30.560  51.490  67.830  1.00  0.00           H
ATOM   2888  CA  LYS B 200      29.350  50.310  66.630  1.00  0.00           C
ATOM   2889  HA  LYS B 200      29.660  49.330  66.300  1.00  0.00           H
ATOM   2890  CB  LYS B 200      28.780  49.860  67.990  1.00  0.00           C
ATOM   2891  HB1 LYS B 200      28.470  50.730  68.610  1.00  0.00           H
ATOM   2892  HB2 LYS B 200      29.630  49.500  68.620  1.00  0.00           H
ATOM   2893  CG  LYS B 200      27.610  48.890  67.870  1.00  0.00           C
ATOM   2894  HG1 LYS B 200      27.970  47.990  67.320  1.00  0.00           H
ATOM   2895  HG2 LYS B 200      26.720  49.320  67.360  1.00  0.00           H
ATOM   2896  CD  LYS B 200      27.030  48.300  69.160  1.00  0.00           C
ATOM   2897  HD1 LYS B 200      26.310  47.490  68.890  1.00  0.00           H
ATOM   2898  HD2 LYS B 200      27.930  47.850  69.640  1.00  0.00           H
ATOM   2899  CE  LYS B 200      26.210  49.220  70.060  1.00  0.00           C
ATOM   2900  HE1 LYS B 200      25.390  49.710  69.490  1.00  0.00           H
ATOM   2901  HE2 LYS B 200      27.000  49.880  70.480  1.00  0.00           H
ATOM   2902  NZ  LYS B 200      25.660  48.380  71.140  1.00  0.00           N
ATOM   2903  HZ1 LYS B 200      26.360  47.730  71.550  1.00  0.00           H
ATOM   2904  HZ2 LYS B 200      25.160  48.830  71.930  1.00  0.00           H
ATOM   2905  HZ3 LYS B 200      24.930  47.720  70.800  1.00  0.00           H
ATOM   2906  C   LYS B 200      28.210  50.790  65.790  1.00  0.00           C
ATOM   2907  O   LYS B 200      27.730  50.120  64.880  1.00  0.00           O
ATOM   2908  N   GLU B 201      27.780  52.050  65.960  1.00  0.00           N
ATOM   2909  HN  GLU B 201      28.240  52.610  66.640  1.00  0.00           H
ATOM   2910  CA  GLU B 201      26.800  52.680  65.130  1.00  0.00           C
ATOM   2911  HA  GLU B 201      25.990  51.970  65.160  1.00  0.00           H
ATOM   2912  CB  GLU B 201      26.210  53.980  65.700  1.00  0.00           C
ATOM   2913  HB1 GLU B 201      27.010  54.690  66.010  1.00  0.00           H
ATOM   2914  HB2 GLU B 201      25.690  53.740  66.650  1.00  0.00           H
ATOM   2915  CG  GLU B 201      25.190  54.710  64.820  1.00  0.00           C
ATOM   2916  HG1 GLU B 201      24.470  53.970  64.400  1.00  0.00           H
ATOM   2917  HG2 GLU B 201      25.760  55.200  64.010  1.00  0.00           H
ATOM   2918  CD  GLU B 201      24.250  55.640  65.580  1.00  0.00           C
ATOM   2919  OE1 GLU B 201      24.290  56.870  65.330  1.00  0.00           O
ATOM   2920  OE2 GLU B 201      23.460  55.080  66.390  1.00  0.00           O
ATOM   2921  C   GLU B 201      27.190  52.800  63.700  1.00  0.00           C
ATOM   2922  O   GLU B 201      26.370  53.050  62.820  1.00  0.00           O
ATOM   2923  N   GLN B 202      28.490  52.680  63.360  1.00  0.00           N
ATOM   2924  HN  GLN B 202      29.070  52.400  64.120  1.00  0.00           H
ATOM   2925  CA  GLN B 202      29.000  52.890  62.040  1.00  0.00           C
ATOM   2926  HA  GLN B 202      28.230  53.260  61.370  1.00  0.00           H
ATOM   2927  CB  GLN B 202      30.200  53.860  62.090  1.00  0.00           C
ATOM   2928  HB1 GLN B 202      30.650  53.800  61.080  1.00  0.00           H
ATOM   2929  HB2 GLN B 202      30.890  53.560  62.900  1.00  0.00           H
ATOM   2930  CG  GLN B 202      29.700  55.250  62.490  1.00  0.00           C
ATOM   2931  HG1 GLN B 202      28.890  55.120  63.240  1.00  0.00           H
ATOM   2932  HG2 GLN B 202      29.290  55.750  61.580  1.00  0.00           H
ATOM   2933  CD  GLN B 202      30.630  56.270  63.130  1.00  0.00           C
ATOM   2934  OE1 GLN B 202      31.200  55.770  64.090  1.00  0.00           O
ATOM   2935  NE2 GLN B 202      30.820  57.530  62.640  1.00  0.00           N
ATOM   2936 HE21 GLN B 202      30.350  57.860  61.810  1.00  0.00           H
ATOM   2937 HE22 GLN B 202      31.610  58.020  62.990  1.00  0.00           H
ATOM   2938  C   GLN B 202      29.300  51.650  61.280  1.00  0.00           C
ATOM   2939  O   GLN B 202      29.770  51.620  60.140  1.00  0.00           O
ATOM   2940  N   VAL B 203      28.920  50.490  61.850  1.00  0.00           N
ATOM   2941  HN  VAL B 203      28.570  50.580  62.780  1.00  0.00           H
ATOM   2942  CA  VAL B 203      29.030  49.170  61.310  1.00  0.00           C
ATOM   2943  HA  VAL B 203      29.630  49.170  60.410  1.00  0.00           H
ATOM   2944  CB  VAL B 203      29.490  48.260  62.410  1.00  0.00           C
ATOM   2945  HB  VAL B 203      28.760  48.350  63.240  1.00  0.00           H
ATOM   2946  CG1 VAL B 203      29.620  46.840  61.850  1.00  0.00           C
ATOM   2947 HG11 VAL B 203      30.320  46.720  61.000  1.00  0.00           H
ATOM   2948 HG12 VAL B 203      29.800  46.070  62.640  1.00  0.00           H
ATOM   2949 HG13 VAL B 203      28.620  46.580  61.430  1.00  0.00           H
ATOM   2950  CG2 VAL B 203      30.820  48.740  63.010  1.00  0.00           C
ATOM   2951 HG21 VAL B 203      30.570  49.530  63.740  1.00  0.00           H
ATOM   2952 HG22 VAL B 203      31.370  47.960  63.580  1.00  0.00           H
ATOM   2953 HG23 VAL B 203      31.520  49.160  62.260  1.00  0.00           H
ATOM   2954  C   VAL B 203      27.750  48.800  60.650  1.00  0.00           C
ATOM   2955  O   VAL B 203      26.670  49.040  61.190  1.00  0.00           O
ATOM   2956  N   THR B 204      27.900  48.240  59.440  1.00  0.00           N
ATOM   2957  HN  THR B 204      28.860  48.300  59.170  1.00  0.00           H
ATOM   2958  CA  THR B 204      26.920  47.540  58.660  1.00  0.00           C
ATOM   2959  HA  THR B 204      26.070  47.550  59.330  1.00  0.00           H
ATOM   2960  CB  THR B 204      26.600  48.230  57.370  1.00  0.00           C
ATOM   2961  HB  THR B 204      26.480  49.320  57.550  1.00  0.00           H
ATOM   2962  OG1 THR B 204      25.410  47.750  56.740  1.00  0.00           O
ATOM   2963  HG1 THR B 204      24.660  48.160  57.180  1.00  0.00           H
ATOM   2964  CG2 THR B 204      27.630  48.140  56.230  1.00  0.00           C
ATOM   2965 HG21 THR B 204      27.740  47.090  55.890  1.00  0.00           H
ATOM   2966 HG22 THR B 204      27.290  48.680  55.320  1.00  0.00           H
ATOM   2967 HG23 THR B 204      28.660  48.490  56.470  1.00  0.00           H
ATOM   2968  C   THR B 204      27.440  46.180  58.320  1.00  0.00           C
ATOM   2969  O   THR B 204      28.650  45.960  58.300  1.00  0.00           O
ATOM   2970  N   ASN B 205      26.490  45.270  58.030  1.00  0.00           N
ATOM   2971  HN  ASN B 205      25.520  45.380  58.230  1.00  0.00           H
ATOM   2972  CA  ASN B 205      26.870  43.950  57.660  1.00  0.00           C
ATOM   2973  HA  ASN B 205      27.770  43.750  58.220  1.00  0.00           H
ATOM   2974  CB  ASN B 205      25.690  43.020  58.010  1.00  0.00           C
ATOM   2975  HB1 ASN B 205      24.810  43.170  57.360  1.00  0.00           H
ATOM   2976  HB2 ASN B 205      25.400  43.100  59.080  1.00  0.00           H
ATOM   2977  CG  ASN B 205      26.080  41.560  57.780  1.00  0.00           C
ATOM   2978  OD1 ASN B 205      27.150  41.130  58.220  1.00  0.00           O
ATOM   2979  ND2 ASN B 205      25.200  40.730  57.170  1.00  0.00           N
ATOM   2980 HD21 ASN B 205      24.260  41.060  57.120  1.00  0.00           H
ATOM   2981 HD22 ASN B 205      25.480  39.950  56.610  1.00  0.00           H
ATOM   2982  C   ASN B 205      27.310  43.770  56.240  1.00  0.00           C
ATOM   2983  O   ASN B 205      26.520  43.850  55.300  1.00  0.00           O
ATOM   2984  N   VAL B 206      28.620  43.690  55.980  1.00  0.00           N
ATOM   2985  HN  VAL B 206      29.280  43.780  56.730  1.00  0.00           H
ATOM   2986  CA  VAL B 206      29.190  43.460  54.690  1.00  0.00           C
ATOM   2987  HA  VAL B 206      28.870  44.220  53.990  1.00  0.00           H
ATOM   2988  CB  VAL B 206      30.670  43.580  54.860  1.00  0.00           C
ATOM   2989  HB  VAL B 206      31.250  43.270  53.960  1.00  0.00           H
ATOM   2990  CG1 VAL B 206      30.950  45.060  55.200  1.00  0.00           C
ATOM   2991 HG11 VAL B 206      32.040  45.210  55.330  1.00  0.00           H
ATOM   2992 HG12 VAL B 206      30.720  45.640  54.280  1.00  0.00           H
ATOM   2993 HG13 VAL B 206      30.340  45.600  55.950  1.00  0.00           H
ATOM   2994  CG2 VAL B 206      31.210  42.750  56.040  1.00  0.00           C
ATOM   2995 HG21 VAL B 206      32.320  42.800  56.030  1.00  0.00           H
ATOM   2996 HG22 VAL B 206      30.820  42.930  57.060  1.00  0.00           H
ATOM   2997 HG23 VAL B 206      31.130  41.660  55.840  1.00  0.00           H
ATOM   2998  C   VAL B 206      28.860  42.130  54.110  1.00  0.00           C
ATOM   2999  O   VAL B 206      28.630  41.130  54.800  1.00  0.00           O
ATOM   3000  N   GLY B 207      28.820  42.110  52.760  1.00  0.00           N
ATOM   3001  HN  GLY B 207      29.120  42.930  52.300  1.00  0.00           H
ATOM   3002  CA  GLY B 207      28.540  40.910  52.030  1.00  0.00           C
ATOM   3003  HA1 GLY B 207      29.520  40.500  51.830  1.00  0.00           H
ATOM   3004  HA2 GLY B 207      27.860  40.320  52.630  1.00  0.00           H
ATOM   3005  C   GLY B 207      27.840  41.070  50.720  1.00  0.00           C
ATOM   3006  O   GLY B 207      28.070  42.040  50.000  1.00  0.00           O
ATOM   3007  N   GLY B 208      26.980  40.140  50.260  1.00  0.00           N
ATOM   3008  HN  GLY B 208      26.980  39.230  50.680  1.00  0.00           H
ATOM   3009  CA  GLY B 208      26.140  40.240  49.110  1.00  0.00           C
ATOM   3010  HA1 GLY B 208      26.790  40.610  48.320  1.00  0.00           H
ATOM   3011  HA2 GLY B 208      25.910  39.200  48.930  1.00  0.00           H
ATOM   3012  C   GLY B 208      24.910  41.070  49.190  1.00  0.00           C
ATOM   3013  O   GLY B 208      23.880  40.750  48.590  1.00  0.00           O
ATOM   3014  N   ALA B 209      24.860  42.160  49.980  1.00  0.00           N
ATOM   3015  HN  ALA B 209      25.570  42.490  50.600  1.00  0.00           H
ATOM   3016  CA  ALA B 209      23.640  42.860  50.220  1.00  0.00           C
ATOM   3017  HA  ALA B 209      22.930  42.900  49.410  1.00  0.00           H
ATOM   3018  CB  ALA B 209      23.000  42.140  51.410  1.00  0.00           C
ATOM   3019  HB1 ALA B 209      22.310  42.800  51.980  1.00  0.00           H
ATOM   3020  HB2 ALA B 209      22.540  41.170  51.150  1.00  0.00           H
ATOM   3021  HB3 ALA B 209      23.790  41.990  52.180  1.00  0.00           H
ATOM   3022  C   ALA B 209      23.870  44.290  50.600  1.00  0.00           C
ATOM   3023  O   ALA B 209      25.010  44.620  50.900  1.00  0.00           O
ATOM   3024  N   VAL B 210      22.880  45.180  50.450  1.00  0.00           N
ATOM   3025  HN  VAL B 210      21.990  44.880  50.110  1.00  0.00           H
ATOM   3026  CA  VAL B 210      23.010  46.600  50.600  1.00  0.00           C
ATOM   3027  HA  VAL B 210      23.870  46.850  50.000  1.00  0.00           H
ATOM   3028  CB  VAL B 210      21.830  47.330  50.020  1.00  0.00           C
ATOM   3029  HB  VAL B 210      20.910  47.070  50.590  1.00  0.00           H
ATOM   3030  CG1 VAL B 210      22.070  48.830  49.770  1.00  0.00           C
ATOM   3031 HG11 VAL B 210      23.080  48.880  49.300  1.00  0.00           H
ATOM   3032 HG12 VAL B 210      21.320  49.110  49.000  1.00  0.00           H
ATOM   3033 HG13 VAL B 210      22.000  49.580  50.590  1.00  0.00           H
ATOM   3034  CG2 VAL B 210      21.560  46.780  48.610  1.00  0.00           C
ATOM   3035 HG21 VAL B 210      22.480  46.700  47.980  1.00  0.00           H
ATOM   3036 HG22 VAL B 210      21.090  45.780  48.560  1.00  0.00           H
ATOM   3037 HG23 VAL B 210      20.820  47.400  48.060  1.00  0.00           H
ATOM   3038  C   VAL B 210      23.270  47.040  52.000  1.00  0.00           C
ATOM   3039  O   VAL B 210      22.870  46.320  52.920  1.00  0.00           O
ATOM   3040  N   VAL B 211      23.870  48.230  52.120  1.00  0.00           N
ATOM   3041  HN  VAL B 211      24.100  48.850  51.370  1.00  0.00           H
ATOM   3042  CA  VAL B 211      24.260  48.970  53.280  1.00  0.00           C
ATOM   3043  HA  VAL B 211      24.830  48.270  53.870  1.00  0.00           H
ATOM   3044  CB  VAL B 211      25.260  50.020  52.910  1.00  0.00           C
ATOM   3045  HB  VAL B 211      26.240  49.550  52.690  1.00  0.00           H
ATOM   3046  CG1 VAL B 211      24.860  50.680  51.570  1.00  0.00           C
ATOM   3047 HG11 VAL B 211      25.470  51.610  51.530  1.00  0.00           H
ATOM   3048 HG12 VAL B 211      25.260  50.060  50.740  1.00  0.00           H
ATOM   3049 HG13 VAL B 211      23.760  50.810  51.530  1.00  0.00           H
ATOM   3050  CG2 VAL B 211      25.600  51.070  53.980  1.00  0.00           C
ATOM   3051 HG21 VAL B 211      26.410  51.720  53.600  1.00  0.00           H
ATOM   3052 HG22 VAL B 211      24.780  51.810  54.110  1.00  0.00           H
ATOM   3053 HG23 VAL B 211      25.910  50.570  54.930  1.00  0.00           H
ATOM   3054  C   VAL B 211      23.070  49.380  54.090  1.00  0.00           C
ATOM   3055  O   VAL B 211      22.070  49.940  53.660  1.00  0.00           O
ATOM   3056  N   THR B 212      23.110  49.190  55.420  1.00  0.00           N
ATOM   3057  HN  THR B 212      24.000  48.930  55.800  1.00  0.00           H
ATOM   3058  CA  THR B 212      22.030  49.430  56.330  1.00  0.00           C
ATOM   3059  HA  THR B 212      21.090  49.560  55.810  1.00  0.00           H
ATOM   3060  CB  THR B 212      21.810  48.310  57.290  1.00  0.00           C
ATOM   3061  HB  THR B 212      20.970  48.610  57.950  1.00  0.00           H
ATOM   3062  OG1 THR B 212      23.030  47.990  57.960  1.00  0.00           O
ATOM   3063  HG1 THR B 212      22.990  48.540  58.740  1.00  0.00           H
ATOM   3064  CG2 THR B 212      21.270  47.100  56.510  1.00  0.00           C
ATOM   3065 HG21 THR B 212      20.940  46.220  57.090  1.00  0.00           H
ATOM   3066 HG22 THR B 212      20.400  47.370  55.880  1.00  0.00           H
ATOM   3067 HG23 THR B 212      22.040  46.750  55.790  1.00  0.00           H
ATOM   3068  C   THR B 212      22.450  50.690  57.010  1.00  0.00           C
ATOM   3069  O   THR B 212      23.490  50.770  57.660  1.00  0.00           O
ATOM   3070  N   GLY B 213      21.640  51.750  56.870  1.00  0.00           N
ATOM   3071  HN  GLY B 213      20.730  51.560  56.500  1.00  0.00           H
ATOM   3072  CA  GLY B 213      21.930  53.060  57.370  1.00  0.00           C
ATOM   3073  HA1 GLY B 213      21.030  53.630  57.200  1.00  0.00           H
ATOM   3074  HA2 GLY B 213      22.220  52.920  58.410  1.00  0.00           H
ATOM   3075  C   GLY B 213      23.020  53.730  56.610  1.00  0.00           C
ATOM   3076  O   GLY B 213      24.120  53.740  57.160  1.00  0.00           O
ATOM   3077  N   VAL B 214      22.790  54.300  55.420  1.00  0.00           N
ATOM   3078  HN  VAL B 214      21.910  54.300  54.940  1.00  0.00           H
ATOM   3079  CA  VAL B 214      23.820  54.950  54.670  1.00  0.00           C
ATOM   3080  HA  VAL B 214      24.620  54.230  54.690  1.00  0.00           H
ATOM   3081  CB  VAL B 214      23.410  55.190  53.240  1.00  0.00           C
ATOM   3082  HB  VAL B 214      22.450  55.740  53.220  1.00  0.00           H
ATOM   3083  CG1 VAL B 214      24.480  55.730  52.280  1.00  0.00           C
ATOM   3084 HG11 VAL B 214      24.030  56.020  51.320  1.00  0.00           H
ATOM   3085 HG12 VAL B 214      24.850  56.670  52.730  1.00  0.00           H
ATOM   3086 HG13 VAL B 214      25.330  55.010  52.180  1.00  0.00           H
ATOM   3087  CG2 VAL B 214      23.060  53.750  52.840  1.00  0.00           C
ATOM   3088 HG21 VAL B 214      22.840  53.710  51.750  1.00  0.00           H
ATOM   3089 HG22 VAL B 214      23.920  53.080  53.040  1.00  0.00           H
ATOM   3090 HG23 VAL B 214      22.250  53.210  53.380  1.00  0.00           H
ATOM   3091  C   VAL B 214      24.220  56.240  55.300  1.00  0.00           C
ATOM   3092  O   VAL B 214      25.370  56.640  55.100  1.00  0.00           O
ATOM   3093  N   THR B 215      23.360  56.950  56.050  1.00  0.00           N
ATOM   3094  HN  THR B 215      22.400  56.690  56.000  1.00  0.00           H
ATOM   3095  CA  THR B 215      23.680  58.010  56.960  1.00  0.00           C
ATOM   3096  HA  THR B 215      24.270  58.700  56.370  1.00  0.00           H
ATOM   3097  CB  THR B 215      22.520  58.860  57.390  1.00  0.00           C
ATOM   3098  HB  THR B 215      22.820  59.600  58.160  1.00  0.00           H
ATOM   3099  OG1 THR B 215      21.450  58.080  57.900  1.00  0.00           O
ATOM   3100  HG1 THR B 215      21.180  58.590  58.670  1.00  0.00           H
ATOM   3101  CG2 THR B 215      22.110  59.690  56.160  1.00  0.00           C
ATOM   3102 HG21 THR B 215      21.930  58.960  55.340  1.00  0.00           H
ATOM   3103 HG22 THR B 215      21.180  60.250  56.380  1.00  0.00           H
ATOM   3104 HG23 THR B 215      22.920  60.330  55.770  1.00  0.00           H
ATOM   3105  C   THR B 215      24.460  57.620  58.170  1.00  0.00           C
ATOM   3106  O   THR B 215      25.220  58.420  58.700  1.00  0.00           O
ATOM   3107  N   ALA B 216      24.170  56.440  58.760  1.00  0.00           N
ATOM   3108  HN  ALA B 216      23.680  55.700  58.320  1.00  0.00           H
ATOM   3109  CA  ALA B 216      24.600  56.010  60.050  1.00  0.00           C
ATOM   3110  HA  ALA B 216      24.750  56.840  60.730  1.00  0.00           H
ATOM   3111  CB  ALA B 216      23.580  54.950  60.490  1.00  0.00           C
ATOM   3112  HB1 ALA B 216      23.430  54.230  59.660  1.00  0.00           H
ATOM   3113  HB2 ALA B 216      23.880  54.480  61.450  1.00  0.00           H
ATOM   3114  HB3 ALA B 216      22.550  55.350  60.650  1.00  0.00           H
ATOM   3115  C   ALA B 216      25.930  55.350  59.970  1.00  0.00           C
ATOM   3116  O   ALA B 216      26.730  55.350  60.910  1.00  0.00           O
ATOM   3117  N   VAL B 217      26.400  54.990  58.760  1.00  0.00           N
ATOM   3118  HN  VAL B 217      25.870  55.080  57.920  1.00  0.00           H
ATOM   3119  CA  VAL B 217      27.670  54.350  58.640  1.00  0.00           C
ATOM   3120  HA  VAL B 217      27.920  53.810  59.540  1.00  0.00           H
ATOM   3121  CB  VAL B 217      27.830  53.330  57.560  1.00  0.00           C
ATOM   3122  HB  VAL B 217      28.890  52.990  57.580  1.00  0.00           H
ATOM   3123  CG1 VAL B 217      27.040  52.040  57.880  1.00  0.00           C
ATOM   3124 HG11 VAL B 217      27.220  51.340  57.040  1.00  0.00           H
ATOM   3125 HG12 VAL B 217      27.400  51.560  58.810  1.00  0.00           H
ATOM   3126 HG13 VAL B 217      25.940  52.130  57.930  1.00  0.00           H
ATOM   3127  CG2 VAL B 217      27.660  53.910  56.150  1.00  0.00           C
ATOM   3128 HG21 VAL B 217      28.430  54.680  55.930  1.00  0.00           H
ATOM   3129 HG22 VAL B 217      27.720  53.070  55.420  1.00  0.00           H
ATOM   3130 HG23 VAL B 217      26.650  54.340  55.990  1.00  0.00           H
ATOM   3131  C   VAL B 217      28.800  55.300  58.470  1.00  0.00           C
ATOM   3132  O   VAL B 217      29.980  54.960  58.510  1.00  0.00           O
ATOM   3133  N   ALA B 218      28.440  56.570  58.230  1.00  0.00           N
ATOM   3134  HN  ALA B 218      27.480  56.840  58.150  1.00  0.00           H
ATOM   3135  CA  ALA B 218      29.340  57.640  57.920  1.00  0.00           C
ATOM   3136  HA  ALA B 218      30.040  57.280  57.190  1.00  0.00           H
ATOM   3137  CB  ALA B 218      28.530  58.780  57.270  1.00  0.00           C
ATOM   3138  HB1 ALA B 218      28.030  58.330  56.390  1.00  0.00           H
ATOM   3139  HB2 ALA B 218      27.810  59.100  58.050  1.00  0.00           H
ATOM   3140  HB3 ALA B 218      29.180  59.600  56.890  1.00  0.00           H
ATOM   3141  C   ALA B 218      30.170  58.080  59.080  1.00  0.00           C
ATOM   3142  O   ALA B 218      29.650  58.420  60.140  1.00  0.00           O
ATOM   3143  N   GLN B 219      31.480  58.160  58.820  1.00  0.00           N
ATOM   3144  HN  GLN B 219      31.920  57.760  58.010  1.00  0.00           H
ATOM   3145  CA  GLN B 219      32.500  58.720  59.660  1.00  0.00           C
ATOM   3146  HA  GLN B 219      32.340  58.400  60.670  1.00  0.00           H
ATOM   3147  CB  GLN B 219      33.890  58.150  59.340  1.00  0.00           C
ATOM   3148  HB1 GLN B 219      34.710  58.550  59.980  1.00  0.00           H
ATOM   3149  HB2 GLN B 219      34.180  58.500  58.330  1.00  0.00           H
ATOM   3150  CG  GLN B 219      33.810  56.630  59.540  1.00  0.00           C
ATOM   3151  HG1 GLN B 219      33.080  56.180  58.830  1.00  0.00           H
ATOM   3152  HG2 GLN B 219      33.550  56.330  60.580  1.00  0.00           H
ATOM   3153  CD  GLN B 219      35.190  56.120  59.150  1.00  0.00           C
ATOM   3154  OE1 GLN B 219      35.350  55.390  58.170  1.00  0.00           O
ATOM   3155  NE2 GLN B 219      36.200  56.500  59.970  1.00  0.00           N
ATOM   3156 HE21 GLN B 219      35.960  56.830  60.880  1.00  0.00           H
ATOM   3157 HE22 GLN B 219      37.160  56.320  59.750  1.00  0.00           H
ATOM   3158  C   GLN B 219      32.290  60.190  59.660  1.00  0.00           C
ATOM   3159  O   GLN B 219      31.650  60.800  58.800  1.00  0.00           O
ATOM   3160  N   LYS B 220      32.940  60.870  60.620  1.00  0.00           N
ATOM   3161  HN  LYS B 220      33.520  60.360  61.250  1.00  0.00           H
ATOM   3162  CA  LYS B 220      32.980  62.290  60.750  1.00  0.00           C
ATOM   3163  HA  LYS B 220      31.940  62.590  60.780  1.00  0.00           H
ATOM   3164  CB  LYS B 220      33.520  62.760  62.110  1.00  0.00           C
ATOM   3165  HB1 LYS B 220      34.540  62.350  62.280  1.00  0.00           H
ATOM   3166  HB2 LYS B 220      32.880  62.380  62.930  1.00  0.00           H
ATOM   3167  CG  LYS B 220      33.700  64.270  62.240  1.00  0.00           C
ATOM   3168  HG1 LYS B 220      32.690  64.730  62.170  1.00  0.00           H
ATOM   3169  HG2 LYS B 220      34.350  64.700  61.460  1.00  0.00           H
ATOM   3170  CD  LYS B 220      34.220  64.760  63.600  1.00  0.00           C
ATOM   3171  HD1 LYS B 220      33.560  64.480  64.440  1.00  0.00           H
ATOM   3172  HD2 LYS B 220      35.230  64.320  63.740  1.00  0.00           H
ATOM   3173  CE  LYS B 220      34.230  66.290  63.680  1.00  0.00           C
ATOM   3174  HE1 LYS B 220      33.190  66.590  63.940  1.00  0.00           H
ATOM   3175  HE2 LYS B 220      34.440  66.750  62.700  1.00  0.00           H
ATOM   3176  NZ  LYS B 220      35.080  66.820  64.770  1.00  0.00           N
ATOM   3177  HZ1 LYS B 220      36.070  66.550  64.580  1.00  0.00           H
ATOM   3178  HZ2 LYS B 220      34.970  67.850  64.760  1.00  0.00           H
ATOM   3179  HZ3 LYS B 220      34.900  66.480  65.740  1.00  0.00           H
ATOM   3180  C   LYS B 220      33.560  62.980  59.550  1.00  0.00           C
ATOM   3181  O   LYS B 220      33.070  64.020  59.120  1.00  0.00           O
ATOM   3182  N   THR B 221      34.610  62.370  58.970  1.00  0.00           N
ATOM   3183  HN  THR B 221      34.970  61.490  59.260  1.00  0.00           H
ATOM   3184  CA  THR B 221      35.220  62.820  57.760  1.00  0.00           C
ATOM   3185  HA  THR B 221      35.390  63.890  57.810  1.00  0.00           H
ATOM   3186  CB  THR B 221      36.500  62.090  57.490  1.00  0.00           C
ATOM   3187  HB  THR B 221      36.750  62.040  56.410  1.00  0.00           H
ATOM   3188  OG1 THR B 221      36.500  60.750  57.970  1.00  0.00           O
ATOM   3189  HG1 THR B 221      37.420  60.470  58.040  1.00  0.00           H
ATOM   3190  CG2 THR B 221      37.620  62.900  58.160  1.00  0.00           C
ATOM   3191 HG21 THR B 221      38.630  62.470  57.990  1.00  0.00           H
ATOM   3192 HG22 THR B 221      37.520  63.960  57.860  1.00  0.00           H
ATOM   3193 HG23 THR B 221      37.450  62.900  59.260  1.00  0.00           H
ATOM   3194  C   THR B 221      34.280  62.770  56.610  1.00  0.00           C
ATOM   3195  O   THR B 221      34.220  63.650  55.760  1.00  0.00           O
ATOM   3196  N   VAL B 222      33.320  61.820  56.540  1.00  0.00           N
ATOM   3197  HN  VAL B 222      33.340  61.130  57.250  1.00  0.00           H
ATOM   3198  CA  VAL B 222      32.270  61.740  55.560  1.00  0.00           C
ATOM   3199  HA  VAL B 222      32.770  61.780  54.610  1.00  0.00           H
ATOM   3200  CB  VAL B 222      31.510  60.450  55.520  1.00  0.00           C
ATOM   3201  HB  VAL B 222      30.980  60.330  56.490  1.00  0.00           H
ATOM   3202  CG1 VAL B 222      30.430  60.470  54.430  1.00  0.00           C
ATOM   3203 HG11 VAL B 222      29.880  59.510  54.340  1.00  0.00           H
ATOM   3204 HG12 VAL B 222      29.550  61.070  54.760  1.00  0.00           H
ATOM   3205 HG13 VAL B 222      30.770  60.810  53.430  1.00  0.00           H
ATOM   3206  CG2 VAL B 222      32.420  59.210  55.400  1.00  0.00           C
ATOM   3207 HG21 VAL B 222      33.270  59.210  56.110  1.00  0.00           H
ATOM   3208 HG22 VAL B 222      31.880  58.250  55.560  1.00  0.00           H
ATOM   3209 HG23 VAL B 222      32.800  59.140  54.360  1.00  0.00           H
ATOM   3210  C   VAL B 222      31.340  62.900  55.720  1.00  0.00           C
ATOM   3211  O   VAL B 222      30.900  63.570  54.790  1.00  0.00           O
ATOM   3212  N   GLU B 223      31.030  63.300  56.960  1.00  0.00           N
ATOM   3213  HN  GLU B 223      31.440  62.880  57.770  1.00  0.00           H
ATOM   3214  CA  GLU B 223      30.300  64.480  57.300  1.00  0.00           C
ATOM   3215  HA  GLU B 223      29.360  64.220  56.850  1.00  0.00           H
ATOM   3216  CB  GLU B 223      29.890  64.640  58.780  1.00  0.00           C
ATOM   3217  HB1 GLU B 223      29.280  65.570  58.820  1.00  0.00           H
ATOM   3218  HB2 GLU B 223      30.810  64.720  59.410  1.00  0.00           H
ATOM   3219  CG  GLU B 223      29.140  63.450  59.360  1.00  0.00           C
ATOM   3220  HG1 GLU B 223      29.730  62.520  59.250  1.00  0.00           H
ATOM   3221  HG2 GLU B 223      28.200  63.430  58.760  1.00  0.00           H
ATOM   3222  CD  GLU B 223      28.830  63.640  60.840  1.00  0.00           C
ATOM   3223  OE1 GLU B 223      28.960  64.790  61.330  1.00  0.00           O
ATOM   3224  OE2 GLU B 223      28.480  62.640  61.530  1.00  0.00           O
ATOM   3225  C   GLU B 223      30.930  65.740  56.810  1.00  0.00           C
ATOM   3226  O   GLU B 223      30.200  66.570  56.270  1.00  0.00           O
ATOM   3227  N   GLY B 224      32.260  65.890  56.870  1.00  0.00           N
ATOM   3228  HN  GLY B 224      32.840  65.250  57.370  1.00  0.00           H
ATOM   3229  CA  GLY B 224      32.980  66.980  56.300  1.00  0.00           C
ATOM   3230  HA1 GLY B 224      32.380  67.860  56.450  1.00  0.00           H
ATOM   3231  HA2 GLY B 224      33.990  66.950  56.680  1.00  0.00           H
ATOM   3232  C   GLY B 224      33.210  67.050  54.830  1.00  0.00           C
ATOM   3233  O   GLY B 224      33.280  68.140  54.270  1.00  0.00           O
ATOM   3234  N   ALA B 225      33.380  65.900  54.140  1.00  0.00           N
ATOM   3235  HN  ALA B 225      33.580  65.050  54.620  1.00  0.00           H
ATOM   3236  CA  ALA B 225      33.360  65.650  52.740  1.00  0.00           C
ATOM   3237  HA  ALA B 225      34.110  66.270  52.280  1.00  0.00           H
ATOM   3238  CB  ALA B 225      33.520  64.120  52.590  1.00  0.00           C
ATOM   3239  HB1 ALA B 225      32.740  63.570  53.160  1.00  0.00           H
ATOM   3240  HB2 ALA B 225      33.460  63.720  51.550  1.00  0.00           H
ATOM   3241  HB3 ALA B 225      34.450  63.750  53.060  1.00  0.00           H
ATOM   3242  C   ALA B 225      32.040  66.050  52.160  1.00  0.00           C
ATOM   3243  O   ALA B 225      31.930  66.820  51.200  1.00  0.00           O
ATOM   3244  N   GLY B 226      31.020  65.670  52.940  1.00  0.00           N
ATOM   3245  HN  GLY B 226      31.130  64.990  53.670  1.00  0.00           H
ATOM   3246  CA  GLY B 226      29.710  66.190  52.720  1.00  0.00           C
ATOM   3247  HA1 GLY B 226      29.240  66.290  53.690  1.00  0.00           H
ATOM   3248  HA2 GLY B 226      29.750  67.190  52.320  1.00  0.00           H
ATOM   3249  C   GLY B 226      28.810  65.360  51.870  1.00  0.00           C
ATOM   3250  O   GLY B 226      27.660  65.640  51.540  1.00  0.00           O
ATOM   3251  N   SER B 227      29.380  64.240  51.390  1.00  0.00           N
ATOM   3252  HN  SER B 227      30.300  64.090  51.720  1.00  0.00           H
ATOM   3253  CA  SER B 227      28.710  63.150  50.740  1.00  0.00           C
ATOM   3254  HA  SER B 227      28.190  63.580  49.900  1.00  0.00           H
ATOM   3255  CB  SER B 227      29.680  62.110  50.140  1.00  0.00           C
ATOM   3256  HB1 SER B 227      30.200  62.500  49.240  1.00  0.00           H
ATOM   3257  HB2 SER B 227      29.200  61.170  49.830  1.00  0.00           H
ATOM   3258  OG  SER B 227      30.740  61.840  51.060  1.00  0.00           O
ATOM   3259  HG1 SER B 227      30.610  60.940  51.360  1.00  0.00           H
ATOM   3260  C   SER B 227      27.720  62.410  51.560  1.00  0.00           C
ATOM   3261  O   SER B 227      27.880  61.230  51.860  1.00  0.00           O
ATOM   3262  N   ILE B 228      26.650  63.120  51.980  1.00  0.00           N
ATOM   3263  HN  ILE B 228      26.600  64.090  51.760  1.00  0.00           H
ATOM   3264  CA  ILE B 228      25.620  62.570  52.800  1.00  0.00           C
ATOM   3265  HA  ILE B 228      25.990  61.760  53.410  1.00  0.00           H
ATOM   3266  CB  ILE B 228      24.990  63.480  53.820  1.00  0.00           C
ATOM   3267  HB  ILE B 228      24.490  64.340  53.330  1.00  0.00           H
ATOM   3268  CG2 ILE B 228      23.870  62.770  54.590  1.00  0.00           C
ATOM   3269 HG21 ILE B 228      24.260  61.770  54.870  1.00  0.00           H
ATOM   3270 HG22 ILE B 228      23.540  63.290  55.510  1.00  0.00           H
ATOM   3271 HG23 ILE B 228      22.970  62.690  53.950  1.00  0.00           H
ATOM   3272  CG1 ILE B 228      26.130  63.980  54.720  1.00  0.00           C
ATOM   3273 HG11 ILE B 228      26.980  64.360  54.120  1.00  0.00           H
ATOM   3274 HG12 ILE B 228      26.560  63.210  55.400  1.00  0.00           H
ATOM   3275  CD  ILE B 228      25.610  65.040  55.690  1.00  0.00           C
ATOM   3276  HD1 ILE B 228      26.530  65.580  56.000  1.00  0.00           H
ATOM   3277  HD2 ILE B 228      25.020  65.810  55.140  1.00  0.00           H
ATOM   3278  HD3 ILE B 228      25.060  64.620  56.550  1.00  0.00           H
ATOM   3279  C   ILE B 228      24.570  62.050  51.880  1.00  0.00           C
ATOM   3280  O   ILE B 228      24.140  62.670  50.910  1.00  0.00           O
ATOM   3281  N   ALA B 229      24.060  60.830  52.090  1.00  0.00           N
ATOM   3282  HN  ALA B 229      24.290  60.280  52.890  1.00  0.00           H
ATOM   3283  CA  ALA B 229      23.010  60.270  51.300  1.00  0.00           C
ATOM   3284  HA  ALA B 229      23.300  60.410  50.260  1.00  0.00           H
ATOM   3285  CB  ALA B 229      23.070  58.750  51.560  1.00  0.00           C
ATOM   3286  HB1 ALA B 229      22.800  58.510  52.610  1.00  0.00           H
ATOM   3287  HB2 ALA B 229      22.330  58.160  50.980  1.00  0.00           H
ATOM   3288  HB3 ALA B 229      24.130  58.440  51.400  1.00  0.00           H
ATOM   3289  C   ALA B 229      21.670  60.900  51.440  1.00  0.00           C
ATOM   3290  O   ALA B 229      20.980  60.790  52.450  1.00  0.00           O
ATOM   3291  N   ALA B 230      21.170  61.460  50.330  1.00  0.00           N
ATOM   3292  HN  ALA B 230      21.800  61.340  49.570  1.00  0.00           H
ATOM   3293  CA  ALA B 230      19.810  61.890  50.170  1.00  0.00           C
ATOM   3294  HA  ALA B 230      19.650  62.570  51.000  1.00  0.00           H
ATOM   3295  CB  ALA B 230      19.610  62.720  48.880  1.00  0.00           C
ATOM   3296  HB1 ALA B 230      20.090  63.710  49.050  1.00  0.00           H
ATOM   3297  HB2 ALA B 230      20.110  62.100  48.100  1.00  0.00           H
ATOM   3298  HB3 ALA B 230      18.580  62.840  48.510  1.00  0.00           H
ATOM   3299  C   ALA B 230      18.800  60.810  50.330  1.00  0.00           C
ATOM   3300  O   ALA B 230      18.960  59.710  49.820  1.00  0.00           O
ATOM   3301  N   ALA B 231      17.690  61.120  51.040  1.00  0.00           N
ATOM   3302  HN  ALA B 231      17.470  62.020  51.400  1.00  0.00           H
ATOM   3303  CA  ALA B 231      16.530  60.310  51.250  1.00  0.00           C
ATOM   3304  HA  ALA B 231      16.710  59.310  50.890  1.00  0.00           H
ATOM   3305  CB  ALA B 231      16.210  60.340  52.760  1.00  0.00           C
ATOM   3306  HB1 ALA B 231      15.340  59.680  52.930  1.00  0.00           H
ATOM   3307  HB2 ALA B 231      17.090  60.010  53.360  1.00  0.00           H
ATOM   3308  HB3 ALA B 231      16.010  61.350  53.190  1.00  0.00           H
ATOM   3309  C   ALA B 231      15.410  60.880  50.460  1.00  0.00           C
ATOM   3310  O   ALA B 231      15.470  62.050  50.100  1.00  0.00           O
ATOM   3311  N   THR B 232      14.490  60.040  49.960  1.00  0.00           N
ATOM   3312  HN  THR B 232      14.690  59.060  49.990  1.00  0.00           H
ATOM   3313  CA  THR B 232      13.360  60.420  49.170  1.00  0.00           C
ATOM   3314  HA  THR B 232      13.630  60.890  48.240  1.00  0.00           H
ATOM   3315  CB  THR B 232      12.590  59.180  48.820  1.00  0.00           C
ATOM   3316  HB  THR B 232      11.590  59.420  48.410  1.00  0.00           H
ATOM   3317  OG1 THR B 232      12.470  58.280  49.910  1.00  0.00           O
ATOM   3318  HG1 THR B 232      11.880  58.750  50.490  1.00  0.00           H
ATOM   3319  CG2 THR B 232      13.390  58.480  47.710  1.00  0.00           C
ATOM   3320 HG21 THR B 232      13.580  59.140  46.840  1.00  0.00           H
ATOM   3321 HG22 THR B 232      14.340  58.110  48.160  1.00  0.00           H
ATOM   3322 HG23 THR B 232      12.700  57.650  47.460  1.00  0.00           H
ATOM   3323  C   THR B 232      12.480  61.400  49.880  1.00  0.00           C
ATOM   3324  O   THR B 232      12.310  61.370  51.100  1.00  0.00           O
ATOM   3325  N   GLY B 233      11.860  62.310  49.110  1.00  0.00           N
ATOM   3326  HN  GLY B 233      11.950  62.330  48.120  1.00  0.00           H
ATOM   3327  CA  GLY B 233      10.870  63.160  49.700  1.00  0.00           C
ATOM   3328  HA1 GLY B 233       9.960  63.120  49.130  1.00  0.00           H
ATOM   3329  HA2 GLY B 233      10.770  63.010  50.760  1.00  0.00           H
ATOM   3330  C   GLY B 233      11.360  64.560  49.500  1.00  0.00           C
ATOM   3331  O   GLY B 233      10.540  65.460  49.340  1.00  0.00           O
ATOM   3332  N   PHE B 234      12.670  64.870  49.560  1.00  0.00           N
ATOM   3333  HN  PHE B 234      13.410  64.260  49.820  1.00  0.00           H
ATOM   3334  CA  PHE B 234      13.310  66.150  49.570  1.00  0.00           C
ATOM   3335  HA  PHE B 234      12.600  66.810  50.050  1.00  0.00           H
ATOM   3336  CB  PHE B 234      14.540  66.160  50.490  1.00  0.00           C
ATOM   3337  HB1 PHE B 234      15.160  67.060  50.300  1.00  0.00           H
ATOM   3338  HB2 PHE B 234      15.170  65.290  50.200  1.00  0.00           H
ATOM   3339  CG  PHE B 234      14.300  65.980  51.950  1.00  0.00           C
ATOM   3340  CD1 PHE B 234      14.210  64.750  52.540  1.00  0.00           C
ATOM   3341  HD1 PHE B 234      14.260  63.800  52.020  1.00  0.00           H
ATOM   3342  CE1 PHE B 234      13.900  64.620  53.880  1.00  0.00           C
ATOM   3343  HE1 PHE B 234      13.860  63.600  54.230  1.00  0.00           H
ATOM   3344  CZ  PHE B 234      13.820  65.740  54.670  1.00  0.00           C
ATOM   3345  HZ  PHE B 234      13.670  65.570  55.730  1.00  0.00           H
ATOM   3346  CD2 PHE B 234      14.180  67.070  52.770  1.00  0.00           C
ATOM   3347  HD2 PHE B 234      14.310  68.030  52.280  1.00  0.00           H
ATOM   3348  CE2 PHE B 234      13.930  67.000  54.120  1.00  0.00           C
ATOM   3349  HE2 PHE B 234      13.890  67.970  54.600  1.00  0.00           H
ATOM   3350  C   PHE B 234      13.520  66.690  48.190  1.00  0.00           C
ATOM   3351  O   PHE B 234      13.630  65.990  47.190  1.00  0.00           O
ATOM   3352  N   VAL B 235      13.590  68.030  48.080  1.00  0.00           N
ATOM   3353  HN  VAL B 235      13.570  68.740  48.770  1.00  0.00           H
ATOM   3354  CA  VAL B 235      14.050  68.800  46.960  1.00  0.00           C
ATOM   3355  HA  VAL B 235      13.170  68.880  46.340  1.00  0.00           H
ATOM   3356  CB  VAL B 235      14.490  70.160  47.400  1.00  0.00           C
ATOM   3357  HB  VAL B 235      14.980  70.660  46.540  1.00  0.00           H
ATOM   3358  CG1 VAL B 235      13.330  71.090  47.820  1.00  0.00           C
ATOM   3359 HG11 VAL B 235      13.670  72.120  48.030  1.00  0.00           H
ATOM   3360 HG12 VAL B 235      12.660  71.240  46.950  1.00  0.00           H
ATOM   3361 HG13 VAL B 235      12.810  70.590  48.670  1.00  0.00           H
ATOM   3362  CG2 VAL B 235      15.540  70.080  48.530  1.00  0.00           C
ATOM   3363 HG21 VAL B 235      16.350  69.330  48.430  1.00  0.00           H
ATOM   3364 HG22 VAL B 235      15.980  71.070  48.770  1.00  0.00           H
ATOM   3365 HG23 VAL B 235      14.980  69.910  49.480  1.00  0.00           H
ATOM   3366  C   VAL B 235      15.170  68.320  46.110  1.00  0.00           C
ATOM   3367  O   VAL B 235      16.020  67.510  46.490  1.00  0.00           O
ATOM   3368  N   LYS B 236      15.240  68.800  44.850  1.00  0.00           N
ATOM   3369  HN  LYS B 236      14.650  69.540  44.530  1.00  0.00           H
ATOM   3370  CA  LYS B 236      16.180  68.380  43.870  1.00  0.00           C
ATOM   3371  HA  LYS B 236      16.380  67.340  44.070  1.00  0.00           H
ATOM   3372  CB  LYS B 236      15.550  68.440  42.460  1.00  0.00           C
ATOM   3373  HB1 LYS B 236      16.250  67.930  41.760  1.00  0.00           H
ATOM   3374  HB2 LYS B 236      15.540  69.510  42.160  1.00  0.00           H
ATOM   3375  CG  LYS B 236      14.230  67.670  42.360  1.00  0.00           C
ATOM   3376  HG1 LYS B 236      13.380  68.310  42.660  1.00  0.00           H
ATOM   3377  HG2 LYS B 236      14.260  66.840  43.100  1.00  0.00           H
ATOM   3378  CD  LYS B 236      13.880  67.250  40.930  1.00  0.00           C
ATOM   3379  HD1 LYS B 236      14.220  68.060  40.250  1.00  0.00           H
ATOM   3380  HD2 LYS B 236      14.640  66.480  40.640  1.00  0.00           H
ATOM   3381  CE  LYS B 236      12.420  66.890  40.660  1.00  0.00           C
ATOM   3382  HE1 LYS B 236      11.750  67.770  40.570  1.00  0.00           H
ATOM   3383  HE2 LYS B 236      11.940  66.150  41.340  1.00  0.00           H
ATOM   3384  NZ  LYS B 236      12.400  66.230  39.340  1.00  0.00           N
ATOM   3385  HZ1 LYS B 236      12.550  66.960  38.610  1.00  0.00           H
ATOM   3386  HZ2 LYS B 236      13.000  65.420  39.100  1.00  0.00           H
ATOM   3387  HZ3 LYS B 236      11.440  65.860  39.210  1.00  0.00           H
ATOM   3388  C   LYS B 236      17.450  69.170  43.910  1.00  0.00           C
ATOM   3389  O   LYS B 236      17.370  70.340  44.280  1.00  0.00           O
ATOM   3390  N   LYS B 237      18.580  68.580  43.480  1.00  0.00           N
ATOM   3391  HN  LYS B 237      18.520  67.640  43.140  1.00  0.00           H
ATOM   3392  CA  LYS B 237      19.860  69.200  43.400  1.00  0.00           C
ATOM   3393  HA  LYS B 237      19.980  69.780  44.300  1.00  0.00           H
ATOM   3394  CB  LYS B 237      20.960  68.180  43.060  1.00  0.00           C
ATOM   3395  HB1 LYS B 237      21.960  68.630  42.880  1.00  0.00           H
ATOM   3396  HB2 LYS B 237      20.700  67.740  42.070  1.00  0.00           H
ATOM   3397  CG  LYS B 237      21.030  66.990  44.020  1.00  0.00           C
ATOM   3398  HG1 LYS B 237      21.680  66.250  43.500  1.00  0.00           H
ATOM   3399  HG2 LYS B 237      20.020  66.520  44.060  1.00  0.00           H
ATOM   3400  CD  LYS B 237      21.630  67.250  45.400  1.00  0.00           C
ATOM   3401  HD1 LYS B 237      22.510  67.910  45.260  1.00  0.00           H
ATOM   3402  HD2 LYS B 237      21.030  67.870  46.100  1.00  0.00           H
ATOM   3403  CE  LYS B 237      22.010  66.070  46.300  1.00  0.00           C
ATOM   3404  HE1 LYS B 237      21.100  65.540  46.640  1.00  0.00           H
ATOM   3405  HE2 LYS B 237      22.420  66.580  47.200  1.00  0.00           H
ATOM   3406  NZ  LYS B 237      22.980  65.110  45.730  1.00  0.00           N
ATOM   3407  HZ1 LYS B 237      23.470  64.470  46.400  1.00  0.00           H
ATOM   3408  HZ2 LYS B 237      22.360  64.530  45.120  1.00  0.00           H
ATOM   3409  HZ3 LYS B 237      23.710  65.620  45.200  1.00  0.00           H
ATOM   3410  C   LYS B 237      19.800  70.240  42.330  1.00  0.00           C
ATOM   3411  O   LYS B 237      18.820  70.370  41.590  1.00  0.00           O
ATOM   3412  N   ASP B 238      20.850  71.070  42.260  1.00  0.00           N
ATOM   3413  HN  ASP B 238      21.550  70.930  42.960  1.00  0.00           H
ATOM   3414  CA  ASP B 238      21.040  72.120  41.310  1.00  0.00           C
ATOM   3415  HA  ASP B 238      20.120  72.690  41.360  1.00  0.00           H
ATOM   3416  CB  ASP B 238      22.270  72.970  41.670  1.00  0.00           C
ATOM   3417  HB1 ASP B 238      22.470  73.730  40.890  1.00  0.00           H
ATOM   3418  HB2 ASP B 238      23.190  72.360  41.540  1.00  0.00           H
ATOM   3419  CG  ASP B 238      22.230  73.580  43.060  1.00  0.00           C
ATOM   3420  OD1 ASP B 238      21.640  74.690  43.180  1.00  0.00           O
ATOM   3421  OD2 ASP B 238      22.700  72.940  44.040  1.00  0.00           O
ATOM   3422  C   ASP B 238      21.260  71.500  39.980  1.00  0.00           C
ATOM   3423  O   ASP B 238      21.710  70.360  39.880  1.00  0.00           O
ATOM   3424  N   GLN B 239      20.890  72.250  38.930  1.00  0.00           N
ATOM   3425  HN  GLN B 239      20.490  73.160  39.030  1.00  0.00           H
ATOM   3426  CA  GLN B 239      20.920  71.830  37.560  1.00  0.00           C
ATOM   3427  HA  GLN B 239      20.660  70.780  37.500  1.00  0.00           H
ATOM   3428  CB  GLN B 239      20.060  72.740  36.660  1.00  0.00           C
ATOM   3429  HB1 GLN B 239      20.430  73.780  36.720  1.00  0.00           H
ATOM   3430  HB2 GLN B 239      19.020  72.670  37.050  1.00  0.00           H
ATOM   3431  CG  GLN B 239      19.920  72.440  35.170  1.00  0.00           C
ATOM   3432  HG1 GLN B 239      20.830  72.330  34.540  1.00  0.00           H
ATOM   3433  HG2 GLN B 239      19.420  73.310  34.690  1.00  0.00           H
ATOM   3434  CD  GLN B 239      19.110  71.180  34.880  1.00  0.00           C
ATOM   3435  OE1 GLN B 239      18.460  70.630  35.780  1.00  0.00           O
ATOM   3436  NE2 GLN B 239      19.220  70.690  33.620  1.00  0.00           N
ATOM   3437 HE21 GLN B 239      19.950  70.960  32.990  1.00  0.00           H
ATOM   3438 HE22 GLN B 239      18.700  69.870  33.380  1.00  0.00           H
ATOM   3439  C   GLN B 239      22.340  71.760  37.110  1.00  0.00           C
ATOM   3440  O   GLN B 239      22.920  72.760  36.710  1.00  0.00           O
ATOM   3441  N   LEU B 240      22.990  70.580  37.160  1.00  0.00           N
ATOM   3442  HN  LEU B 240      22.450  69.820  37.500  1.00  0.00           H
ATOM   3443  CA  LEU B 240      24.340  70.330  36.760  1.00  0.00           C
ATOM   3444  HA  LEU B 240      24.530  71.100  36.030  1.00  0.00           H
ATOM   3445  CB  LEU B 240      25.320  70.270  37.950  1.00  0.00           C
ATOM   3446  HB1 LEU B 240      26.370  70.080  37.650  1.00  0.00           H
ATOM   3447  HB2 LEU B 240      24.970  69.560  38.730  1.00  0.00           H
ATOM   3448  CG  LEU B 240      25.500  71.620  38.660  1.00  0.00           C
ATOM   3449  HG  LEU B 240      24.520  72.000  39.010  1.00  0.00           H
ATOM   3450  CD1 LEU B 240      26.370  71.280  39.880  1.00  0.00           C
ATOM   3451 HD11 LEU B 240      25.730  70.790  40.650  1.00  0.00           H
ATOM   3452 HD12 LEU B 240      27.160  70.530  39.660  1.00  0.00           H
ATOM   3453 HD13 LEU B 240      26.870  72.140  40.390  1.00  0.00           H
ATOM   3454  CD2 LEU B 240      26.230  72.650  37.770  1.00  0.00           C
ATOM   3455 HD21 LEU B 240      25.680  72.910  36.840  1.00  0.00           H
ATOM   3456 HD22 LEU B 240      26.360  73.610  38.320  1.00  0.00           H
ATOM   3457 HD23 LEU B 240      27.220  72.220  37.520  1.00  0.00           H
ATOM   3458  C   LEU B 240      24.470  68.980  36.140  1.00  0.00           C
ATOM   3459  O   LEU B 240      23.820  68.050  36.600  1.00  0.00           O
ATOM   3460  N   GLY B 241      25.260  68.620  35.110  1.00  0.00           N
ATOM   3461  HN  GLY B 241      25.830  69.250  34.580  1.00  0.00           H
ATOM   3462  CA  GLY B 241      25.500  67.260  34.730  1.00  0.00           C
ATOM   3463  HA1 GLY B 241      24.590  66.670  34.740  1.00  0.00           H
ATOM   3464  HA2 GLY B 241      25.960  67.230  33.760  1.00  0.00           H
ATOM   3465  C   GLY B 241      26.610  66.660  35.510  1.00  0.00           C
ATOM   3466  O   GLY B 241      27.800  66.560  35.190  1.00  0.00           O
ATOM   3467  N   LYS B 242      26.230  66.230  36.730  1.00  0.00           N
ATOM   3468  HN  LYS B 242      25.310  66.330  37.090  1.00  0.00           H
ATOM   3469  CA  LYS B 242      27.130  65.640  37.660  1.00  0.00           C
ATOM   3470  HA  LYS B 242      27.880  65.180  37.020  1.00  0.00           H
ATOM   3471  CB  LYS B 242      27.790  66.630  38.640  1.00  0.00           C
ATOM   3472  HB1 LYS B 242      27.000  67.170  39.210  1.00  0.00           H
ATOM   3473  HB2 LYS B 242      28.410  67.290  37.990  1.00  0.00           H
ATOM   3474  CG  LYS B 242      28.780  66.010  39.630  1.00  0.00           C
ATOM   3475  HG1 LYS B 242      29.700  65.650  39.110  1.00  0.00           H
ATOM   3476  HG2 LYS B 242      28.280  65.100  40.000  1.00  0.00           H
ATOM   3477  CD  LYS B 242      29.190  66.900  40.810  1.00  0.00           C
ATOM   3478  HD1 LYS B 242      29.860  67.640  40.330  1.00  0.00           H
ATOM   3479  HD2 LYS B 242      28.300  67.480  41.160  1.00  0.00           H
ATOM   3480  CE  LYS B 242      29.780  66.110  41.970  1.00  0.00           C
ATOM   3481  HE1 LYS B 242      30.100  66.790  42.790  1.00  0.00           H
ATOM   3482  HE2 LYS B 242      30.720  65.620  41.620  1.00  0.00           H
ATOM   3483  NZ  LYS B 242      28.780  65.140  42.470  1.00  0.00           N
ATOM   3484  HZ1 LYS B 242      28.860  64.250  41.940  1.00  0.00           H
ATOM   3485  HZ2 LYS B 242      28.930  64.880  43.470  1.00  0.00           H
ATOM   3486  HZ3 LYS B 242      27.780  65.420  42.380  1.00  0.00           H
ATOM   3487  C   LYS B 242      26.380  64.580  38.400  1.00  0.00           C
ATOM   3488  O   LYS B 242      25.280  64.880  38.860  1.00  0.00           O
ATOM   3489  N   ASN B 243      26.930  63.360  38.550  1.00  0.00           N
ATOM   3490  HN  ASN B 243      27.870  63.170  38.300  1.00  0.00           H
ATOM   3491  CA  ASN B 243      26.320  62.340  39.350  1.00  0.00           C
ATOM   3492  HA  ASN B 243      25.300  62.390  39.000  1.00  0.00           H
ATOM   3493  CB  ASN B 243      27.030  60.990  39.160  1.00  0.00           C
ATOM   3494  HB1 ASN B 243      26.710  60.320  39.990  1.00  0.00           H
ATOM   3495  HB2 ASN B 243      28.130  61.160  39.180  1.00  0.00           H
ATOM   3496  CG  ASN B 243      26.730  60.350  37.810  1.00  0.00           C
ATOM   3497  OD1 ASN B 243      25.890  60.800  37.050  1.00  0.00           O
ATOM   3498  ND2 ASN B 243      27.330  59.160  37.500  1.00  0.00           N
ATOM   3499 HD21 ASN B 243      28.020  58.660  38.020  1.00  0.00           H
ATOM   3500 HD22 ASN B 243      27.070  58.840  36.590  1.00  0.00           H
ATOM   3501  C   ASN B 243      26.440  62.650  40.800  1.00  0.00           C
ATOM   3502  O   ASN B 243      27.520  62.910  41.320  1.00  0.00           O
ATOM   3503  N   GLU B 244      25.290  62.470  41.490  1.00  0.00           N
ATOM   3504  HN  GLU B 244      24.490  62.050  41.070  1.00  0.00           H
ATOM   3505  CA  GLU B 244      25.280  62.520  42.920  1.00  0.00           C
ATOM   3506  HA  GLU B 244      25.550  63.550  43.120  1.00  0.00           H
ATOM   3507  CB  GLU B 244      23.810  62.240  43.240  1.00  0.00           C
ATOM   3508  HB1 GLU B 244      23.670  62.130  44.330  1.00  0.00           H
ATOM   3509  HB2 GLU B 244      23.480  61.240  42.880  1.00  0.00           H
ATOM   3510  CG  GLU B 244      22.910  63.380  42.750  1.00  0.00           C
ATOM   3511  HG1 GLU B 244      22.870  63.400  41.640  1.00  0.00           H
ATOM   3512  HG2 GLU B 244      23.320  64.360  43.070  1.00  0.00           H
ATOM   3513  CD  GLU B 244      21.450  63.320  43.160  1.00  0.00           C
ATOM   3514  OE1 GLU B 244      20.600  63.000  42.280  1.00  0.00           O
ATOM   3515  OE2 GLU B 244      21.120  63.600  44.350  1.00  0.00           O
ATOM   3516  C   GLU B 244      26.240  61.600  43.590  1.00  0.00           C
ATOM   3517  O   GLU B 244      26.680  60.610  43.000  1.00  0.00           O
ATOM   3518  N   GLU B 245      26.430  61.790  44.910  1.00  0.00           N
ATOM   3519  HN  GLU B 245      25.960  62.570  45.310  1.00  0.00           H
ATOM   3520  CA  GLU B 245      27.290  60.960  45.690  1.00  0.00           C
ATOM   3521  HA  GLU B 245      28.180  60.950  45.090  1.00  0.00           H
ATOM   3522  CB  GLU B 245      27.660  61.580  47.050  1.00  0.00           C
ATOM   3523  HB1 GLU B 245      28.290  62.500  47.020  1.00  0.00           H
ATOM   3524  HB2 GLU B 245      28.230  60.850  47.650  1.00  0.00           H
ATOM   3525  CG  GLU B 245      26.430  61.900  47.900  1.00  0.00           C
ATOM   3526  HG1 GLU B 245      26.800  62.090  48.930  1.00  0.00           H
ATOM   3527  HG2 GLU B 245      25.660  61.130  48.140  1.00  0.00           H
ATOM   3528  CD  GLU B 245      25.750  63.200  47.470  1.00  0.00           C
ATOM   3529  OE1 GLU B 245      26.380  64.250  47.730  1.00  0.00           O
ATOM   3530  OE2 GLU B 245      24.640  63.190  46.870  1.00  0.00           O
ATOM   3531  C   GLU B 245      26.820  59.550  45.740  1.00  0.00           C
ATOM   3532  O   GLU B 245      27.590  58.610  45.530  1.00  0.00           O
ATOM   3533  N   GLY B 246      25.520  59.320  45.980  1.00  0.00           N
ATOM   3534  HN  GLY B 246      24.850  60.040  46.140  1.00  0.00           H
ATOM   3535  CA  GLY B 246      24.920  58.020  46.030  1.00  0.00           C
ATOM   3536  HA1 GLY B 246      23.850  58.100  46.170  1.00  0.00           H
ATOM   3537  HA2 GLY B 246      25.200  57.560  45.090  1.00  0.00           H
ATOM   3538  C   GLY B 246      25.350  57.180  47.180  1.00  0.00           C
ATOM   3539  O   GLY B 246      25.600  57.650  48.290  1.00  0.00           O
ATOM   3540  N   ALA B 247      25.520  55.870  46.950  1.00  0.00           N
ATOM   3541  HN  ALA B 247      25.440  55.390  46.080  1.00  0.00           H
ATOM   3542  CA  ALA B 247      25.910  55.070  48.080  1.00  0.00           C
ATOM   3543  HA  ALA B 247      26.650  55.620  48.630  1.00  0.00           H
ATOM   3544  CB  ALA B 247      24.620  54.580  48.760  1.00  0.00           C
ATOM   3545  HB1 ALA B 247      24.650  53.890  49.630  1.00  0.00           H
ATOM   3546  HB2 ALA B 247      23.950  55.410  49.090  1.00  0.00           H
ATOM   3547  HB3 ALA B 247      24.020  54.000  48.020  1.00  0.00           H
ATOM   3548  C   ALA B 247      26.590  53.870  47.510  1.00  0.00           C
ATOM   3549  O   ALA B 247      26.520  53.740  46.290  1.00  0.00           O
ATOM   3550  N   PRO B 248      27.260  53.020  48.220  1.00  0.00           N
ATOM   3551  CD  PRO B 248      27.880  53.400  49.480  1.00  0.00           C
ATOM   3552  HD1 PRO B 248      28.460  54.350  49.450  1.00  0.00           H
ATOM   3553  HD2 PRO B 248      27.120  53.450  50.290  1.00  0.00           H
ATOM   3554  CA  PRO B 248      27.650  51.720  47.740  1.00  0.00           C
ATOM   3555  HA  PRO B 248      28.420  51.920  47.020  1.00  0.00           H
ATOM   3556  CB  PRO B 248      28.140  51.060  49.030  1.00  0.00           C
ATOM   3557  HB1 PRO B 248      28.780  50.150  49.000  1.00  0.00           H
ATOM   3558  HB2 PRO B 248      27.350  50.890  49.790  1.00  0.00           H
ATOM   3559  CG  PRO B 248      28.880  52.240  49.670  1.00  0.00           C
ATOM   3560  HG1 PRO B 248      29.850  52.420  49.160  1.00  0.00           H
ATOM   3561  HG2 PRO B 248      29.090  52.160  50.760  1.00  0.00           H
ATOM   3562  C   PRO B 248      26.670  50.800  47.120  1.00  0.00           C
ATOM   3563  O   PRO B 248      25.580  50.650  47.680  1.00  0.00           O
ATOM   3564  N   GLN B 249      27.030  50.190  45.980  1.00  0.00           N
ATOM   3565  HN  GLN B 249      27.980  50.190  45.650  1.00  0.00           H
ATOM   3566  CA  GLN B 249      26.140  49.360  45.220  1.00  0.00           C
ATOM   3567  HA  GLN B 249      25.340  49.050  45.880  1.00  0.00           H
ATOM   3568  CB  GLN B 249      25.620  50.110  43.980  1.00  0.00           C
ATOM   3569  HB1 GLN B 249      25.100  49.310  43.410  1.00  0.00           H
ATOM   3570  HB2 GLN B 249      26.500  50.400  43.380  1.00  0.00           H
ATOM   3571  CG  GLN B 249      24.710  51.320  44.210  1.00  0.00           C
ATOM   3572  HG1 GLN B 249      25.340  52.010  44.810  1.00  0.00           H
ATOM   3573  HG2 GLN B 249      23.760  51.080  44.740  1.00  0.00           H
ATOM   3574  CD  GLN B 249      24.260  51.960  42.910  1.00  0.00           C
ATOM   3575  OE1 GLN B 249      23.220  51.590  42.360  1.00  0.00           O
ATOM   3576  NE2 GLN B 249      25.060  52.830  42.230  1.00  0.00           N
ATOM   3577 HE21 GLN B 249      26.020  52.930  42.510  1.00  0.00           H
ATOM   3578 HE22 GLN B 249      24.730  53.310  41.420  1.00  0.00           H
ATOM   3579  C   GLN B 249      26.890  48.120  44.880  1.00  0.00           C
ATOM   3580  O   GLN B 249      28.080  48.000  45.160  1.00  0.00           O
ATOM   3581  N   GLU B 250      26.230  47.090  44.320  1.00  0.00           N
ATOM   3582  HN  GLU B 250      25.230  47.100  44.350  1.00  0.00           H
ATOM   3583  CA  GLU B 250      26.790  45.920  43.720  1.00  0.00           C
ATOM   3584  HA  GLU B 250      27.080  45.260  44.510  1.00  0.00           H
ATOM   3585  CB  GLU B 250      25.600  45.320  42.940  1.00  0.00           C
ATOM   3586  HB1 GLU B 250      25.030  46.190  42.550  1.00  0.00           H
ATOM   3587  HB2 GLU B 250      24.870  44.880  43.640  1.00  0.00           H
ATOM   3588  CG  GLU B 250      25.890  44.340  41.800  1.00  0.00           C
ATOM   3589  HG1 GLU B 250      26.480  44.940  41.070  1.00  0.00           H
ATOM   3590  HG2 GLU B 250      24.890  44.090  41.390  1.00  0.00           H
ATOM   3591  CD  GLU B 250      26.660  43.070  42.130  1.00  0.00           C
ATOM   3592  OE1 GLU B 250      26.520  42.420  43.200  1.00  0.00           O
ATOM   3593  OE2 GLU B 250      27.350  42.560  41.210  1.00  0.00           O
ATOM   3594  C   GLU B 250      27.990  46.260  42.910  1.00  0.00           C
ATOM   3595  O   GLU B 250      27.940  46.750  41.780  1.00  0.00           O
ATOM   3596  N   GLY B 251      29.180  46.030  43.500  1.00  0.00           N
ATOM   3597  HN  GLY B 251      29.210  45.780  44.470  1.00  0.00           H
ATOM   3598  CA  GLY B 251      30.410  46.150  42.780  1.00  0.00           C
ATOM   3599  HA1 GLY B 251      31.120  45.560  43.330  1.00  0.00           H
ATOM   3600  HA2 GLY B 251      30.280  45.670  41.830  1.00  0.00           H
ATOM   3601  C   GLY B 251      31.040  47.470  42.510  1.00  0.00           C
ATOM   3602  O   GLY B 251      32.090  47.680  41.900  1.00  0.00           O
ATOM   3603  N   ILE B 252      30.360  48.510  43.030  1.00  0.00           N
ATOM   3604  HN  ILE B 252      29.520  48.250  43.490  1.00  0.00           H
ATOM   3605  CA  ILE B 252      30.730  49.880  42.810  1.00  0.00           C
ATOM   3606  HA  ILE B 252      31.540  49.980  42.110  1.00  0.00           H
ATOM   3607  CB  ILE B 252      29.600  50.620  42.150  1.00  0.00           C
ATOM   3608  HB  ILE B 252      28.700  50.270  42.700  1.00  0.00           H
ATOM   3609  CG2 ILE B 252      29.580  52.140  42.350  1.00  0.00           C
ATOM   3610 HG21 ILE B 252      28.600  52.540  42.020  1.00  0.00           H
ATOM   3611 HG22 ILE B 252      29.590  52.430  43.420  1.00  0.00           H
ATOM   3612 HG23 ILE B 252      30.390  52.730  41.870  1.00  0.00           H
ATOM   3613  CG1 ILE B 252      29.550  50.210  40.670  1.00  0.00           C
ATOM   3614 HG11 ILE B 252      29.810  49.120  40.660  1.00  0.00           H
ATOM   3615 HG12 ILE B 252      30.390  50.730  40.160  1.00  0.00           H
ATOM   3616  CD  ILE B 252      28.170  50.560  40.120  1.00  0.00           C
ATOM   3617  HD1 ILE B 252      27.500  49.810  40.580  1.00  0.00           H
ATOM   3618  HD2 ILE B 252      27.700  51.460  40.570  1.00  0.00           H
ATOM   3619  HD3 ILE B 252      28.190  50.470  39.010  1.00  0.00           H
ATOM   3620  C   ILE B 252      31.010  50.470  44.150  1.00  0.00           C
ATOM   3621  O   ILE B 252      30.260  50.330  45.120  1.00  0.00           O
ATOM   3622  N   LEU B 253      32.200  51.080  44.300  1.00  0.00           N
ATOM   3623  HN  LEU B 253      32.780  51.120  43.490  1.00  0.00           H
ATOM   3624  CA  LEU B 253      32.740  51.740  45.440  1.00  0.00           C
ATOM   3625  HA  LEU B 253      32.060  51.600  46.260  1.00  0.00           H
ATOM   3626  CB  LEU B 253      33.930  50.920  45.940  1.00  0.00           C
ATOM   3627  HB1 LEU B 253      34.390  51.550  46.730  1.00  0.00           H
ATOM   3628  HB2 LEU B 253      34.620  50.780  45.080  1.00  0.00           H
ATOM   3629  CG  LEU B 253      33.630  49.540  46.540  1.00  0.00           C
ATOM   3630  HG  LEU B 253      33.000  49.020  45.790  1.00  0.00           H
ATOM   3631  CD1 LEU B 253      34.850  48.610  46.640  1.00  0.00           C
ATOM   3632 HD11 LEU B 253      35.300  48.400  45.640  1.00  0.00           H
ATOM   3633 HD12 LEU B 253      35.680  49.080  47.210  1.00  0.00           H
ATOM   3634 HD13 LEU B 253      34.510  47.650  47.070  1.00  0.00           H
ATOM   3635  CD2 LEU B 253      32.780  49.460  47.820  1.00  0.00           C
ATOM   3636 HD21 LEU B 253      31.880  50.060  47.550  1.00  0.00           H
ATOM   3637 HD22 LEU B 253      32.490  48.390  47.950  1.00  0.00           H
ATOM   3638 HD23 LEU B 253      33.200  49.850  48.770  1.00  0.00           H
ATOM   3639  C   LEU B 253      33.010  53.210  45.330  1.00  0.00           C
ATOM   3640  O   LEU B 253      32.900  53.830  44.270  1.00  0.00           O
ATOM   3641  N   GLU B 254      33.440  53.820  46.440  1.00  0.00           N
ATOM   3642  HN  GLU B 254      33.640  53.260  47.240  1.00  0.00           H
ATOM   3643  CA  GLU B 254      33.990  55.140  46.410  1.00  0.00           C
ATOM   3644  HA  GLU B 254      33.410  55.710  45.700  1.00  0.00           H
ATOM   3645  CB  GLU B 254      33.910  55.860  47.770  1.00  0.00           C
ATOM   3646  HB1 GLU B 254      34.250  56.900  47.580  1.00  0.00           H
ATOM   3647  HB2 GLU B 254      34.530  55.270  48.490  1.00  0.00           H
ATOM   3648  CG  GLU B 254      32.480  55.970  48.300  1.00  0.00           C
ATOM   3649  HG1 GLU B 254      32.190  54.990  48.730  1.00  0.00           H
ATOM   3650  HG2 GLU B 254      31.780  56.200  47.470  1.00  0.00           H
ATOM   3651  CD  GLU B 254      32.420  56.960  49.450  1.00  0.00           C
ATOM   3652  OE1 GLU B 254      32.570  58.190  49.240  1.00  0.00           O
ATOM   3653  OE2 GLU B 254      32.110  56.570  50.610  1.00  0.00           O
ATOM   3654  C   GLU B 254      35.340  55.220  45.780  1.00  0.00           C
ATOM   3655  O   GLU B 254      36.260  54.470  46.090  1.00  0.00           O
ATOM   3656  N   ASP B 255      35.460  56.120  44.780  1.00  0.00           N
ATOM   3657  HN  ASP B 255      34.700  56.740  44.600  1.00  0.00           H
ATOM   3658  CA  ASP B 255      36.640  56.640  44.150  1.00  0.00           C
ATOM   3659  HA  ASP B 255      37.180  55.860  43.630  1.00  0.00           H
ATOM   3660  CB  ASP B 255      36.220  57.620  43.050  1.00  0.00           C
ATOM   3661  HB1 ASP B 255      36.270  58.660  43.440  1.00  0.00           H
ATOM   3662  HB2 ASP B 255      35.320  57.190  42.560  1.00  0.00           H
ATOM   3663  CG  ASP B 255      37.240  57.810  41.930  1.00  0.00           C
ATOM   3664  OD1 ASP B 255      38.300  57.150  41.960  1.00  0.00           O
ATOM   3665  OD2 ASP B 255      36.940  58.550  40.950  1.00  0.00           O
ATOM   3666  C   ASP B 255      37.620  57.240  45.090  1.00  0.00           C
ATOM   3667  O   ASP B 255      37.200  57.640  46.180  1.00  0.00           O
ATOM   3668  N   MET B 256      38.930  57.360  44.790  1.00  0.00           N
ATOM   3669  HN  MET B 256      39.160  57.010  43.880  1.00  0.00           H
ATOM   3670  CA  MET B 256      39.950  57.800  45.680  1.00  0.00           C
ATOM   3671  HA  MET B 256      39.810  57.390  46.670  1.00  0.00           H
ATOM   3672  CB  MET B 256      41.280  57.160  45.240  1.00  0.00           C
ATOM   3673  HB1 MET B 256      42.080  57.510  45.930  1.00  0.00           H
ATOM   3674  HB2 MET B 256      41.540  57.450  44.210  1.00  0.00           H
ATOM   3675  CG  MET B 256      41.280  55.640  45.420  1.00  0.00           C
ATOM   3676  HG1 MET B 256      42.210  55.450  44.830  1.00  0.00           H
ATOM   3677  HG2 MET B 256      40.460  55.130  44.870  1.00  0.00           H
ATOM   3678  SD  MET B 256      41.430  55.120  47.150  1.00  0.00           S
ATOM   3679  CE  MET B 256      39.770  54.400  47.350  1.00  0.00           C
ATOM   3680  HE1 MET B 256      39.670  53.570  46.620  1.00  0.00           H
ATOM   3681  HE2 MET B 256      39.640  54.040  48.390  1.00  0.00           H
ATOM   3682  HE3 MET B 256      38.940  55.080  47.070  1.00  0.00           H
ATOM   3683  C   MET B 256      40.070  59.280  45.860  1.00  0.00           C
ATOM   3684  O   MET B 256      39.660  60.040  44.980  1.00  0.00           O
ATOM   3685  N   PRO B 257      40.580  59.820  46.920  1.00  0.00           N
ATOM   3686  CD  PRO B 257      41.010  59.150  48.130  1.00  0.00           C
ATOM   3687  HD1 PRO B 257      40.190  58.840  48.820  1.00  0.00           H
ATOM   3688  HD2 PRO B 257      41.620  58.250  47.880  1.00  0.00           H
ATOM   3689  CA  PRO B 257      41.090  61.160  46.900  1.00  0.00           C
ATOM   3690  HA  PRO B 257      40.340  61.790  46.440  1.00  0.00           H
ATOM   3691  CB  PRO B 257      41.310  61.460  48.380  1.00  0.00           C
ATOM   3692  HB1 PRO B 257      40.380  61.770  48.900  1.00  0.00           H
ATOM   3693  HB2 PRO B 257      42.110  62.210  48.550  1.00  0.00           H
ATOM   3694  CG  PRO B 257      41.860  60.140  48.950  1.00  0.00           C
ATOM   3695  HG1 PRO B 257      41.670  60.180  50.040  1.00  0.00           H
ATOM   3696  HG2 PRO B 257      42.940  60.070  48.700  1.00  0.00           H
ATOM   3697  C   PRO B 257      42.300  61.410  46.070  1.00  0.00           C
ATOM   3698  O   PRO B 257      43.330  60.750  46.110  1.00  0.00           O
ATOM   3699  N   VAL B 258      42.360  62.530  45.320  1.00  0.00           N
ATOM   3700  HN  VAL B 258      41.480  63.000  45.190  1.00  0.00           H
ATOM   3701  CA  VAL B 258      43.460  63.050  44.580  1.00  0.00           C
ATOM   3702  HA  VAL B 258      43.770  62.280  43.890  1.00  0.00           H
ATOM   3703  CB  VAL B 258      43.150  64.250  43.730  1.00  0.00           C
ATOM   3704  HB  VAL B 258      44.080  64.450  43.170  1.00  0.00           H
ATOM   3705  CG1 VAL B 258      42.090  63.820  42.700  1.00  0.00           C
ATOM   3706 HG11 VAL B 258      41.090  63.760  43.190  1.00  0.00           H
ATOM   3707 HG12 VAL B 258      41.900  64.560  41.890  1.00  0.00           H
ATOM   3708 HG13 VAL B 258      42.310  62.860  42.200  1.00  0.00           H
ATOM   3709  CG2 VAL B 258      42.650  65.450  44.550  1.00  0.00           C
ATOM   3710 HG21 VAL B 258      41.890  64.990  45.230  1.00  0.00           H
ATOM   3711 HG22 VAL B 258      43.380  66.000  45.180  1.00  0.00           H
ATOM   3712 HG23 VAL B 258      42.100  66.100  43.830  1.00  0.00           H
ATOM   3713  C   VAL B 258      44.600  63.410  45.470  1.00  0.00           C
ATOM   3714  O   VAL B 258      44.450  63.670  46.660  1.00  0.00           O
ATOM   3715  N   ASP B 259      45.820  63.370  44.890  1.00  0.00           N
ATOM   3716  HN  ASP B 259      45.950  62.870  44.040  1.00  0.00           H
ATOM   3717  CA  ASP B 259      47.020  63.640  45.610  1.00  0.00           C
ATOM   3718  HA  ASP B 259      47.090  62.900  46.390  1.00  0.00           H
ATOM   3719  CB  ASP B 259      48.160  63.510  44.580  1.00  0.00           C
ATOM   3720  HB1 ASP B 259      49.170  63.640  45.030  1.00  0.00           H
ATOM   3721  HB2 ASP B 259      48.140  64.350  43.860  1.00  0.00           H
ATOM   3722  CG  ASP B 259      48.360  62.190  43.840  1.00  0.00           C
ATOM   3723  OD1 ASP B 259      47.370  61.540  43.420  1.00  0.00           O
ATOM   3724  OD2 ASP B 259      49.530  61.720  43.870  1.00  0.00           O
ATOM   3725  C   ASP B 259      47.100  64.970  46.280  1.00  0.00           C
ATOM   3726  O   ASP B 259      46.520  65.930  45.760  1.00  0.00           O
ATOM   3727  N   PRO B 260      47.780  65.180  47.370  1.00  0.00           N
ATOM   3728  CD  PRO B 260      48.050  64.200  48.410  1.00  0.00           C
ATOM   3729  HD1 PRO B 260      47.190  63.510  48.510  1.00  0.00           H
ATOM   3730  HD2 PRO B 260      48.900  63.530  48.170  1.00  0.00           H
ATOM   3731  CA  PRO B 260      48.130  66.480  47.860  1.00  0.00           C
ATOM   3732  HA  PRO B 260      47.270  67.070  48.150  1.00  0.00           H
ATOM   3733  CB  PRO B 260      48.980  66.270  49.110  1.00  0.00           C
ATOM   3734  HB1 PRO B 260      49.010  67.080  49.870  1.00  0.00           H
ATOM   3735  HB2 PRO B 260      50.050  66.090  48.900  1.00  0.00           H
ATOM   3736  CG  PRO B 260      48.250  65.040  49.680  1.00  0.00           C
ATOM   3737  HG1 PRO B 260      47.260  65.310  50.120  1.00  0.00           H
ATOM   3738  HG2 PRO B 260      48.980  64.510  50.320  1.00  0.00           H
ATOM   3739  C   PRO B 260      48.760  67.360  46.840  1.00  0.00           C
ATOM   3740  O   PRO B 260      48.680  68.580  46.940  1.00  0.00           O
ATOM   3741  N   ASP B 261      49.510  66.800  45.870  1.00  0.00           N
ATOM   3742  HN  ASP B 261      49.850  65.870  46.020  1.00  0.00           H
ATOM   3743  CA  ASP B 261      50.160  67.480  44.800  1.00  0.00           C
ATOM   3744  HA  ASP B 261      50.840  68.170  45.260  1.00  0.00           H
ATOM   3745  CB  ASP B 261      50.910  66.520  43.870  1.00  0.00           C
ATOM   3746  HB1 ASP B 261      51.270  66.860  42.880  1.00  0.00           H
ATOM   3747  HB2 ASP B 261      50.160  65.720  43.670  1.00  0.00           H
ATOM   3748  CG  ASP B 261      52.130  65.950  44.590  1.00  0.00           C
ATOM   3749  OD1 ASP B 261      51.950  64.960  45.350  1.00  0.00           O
ATOM   3750  OD2 ASP B 261      53.260  66.490  44.440  1.00  0.00           O
ATOM   3751  C   ASP B 261      49.380  68.450  43.970  1.00  0.00           C
ATOM   3752  O   ASP B 261      49.940  69.360  43.360  1.00  0.00           O
ATOM   3753  N   ASN B 262      48.080  68.150  43.810  1.00  0.00           N
ATOM   3754  HN  ASN B 262      47.770  67.390  44.380  1.00  0.00           H
ATOM   3755  CA  ASN B 262      47.200  68.870  42.940  1.00  0.00           C
ATOM   3756  HA  ASN B 262      47.620  69.040  41.960  1.00  0.00           H
ATOM   3757  CB  ASN B 262      45.950  67.990  42.730  1.00  0.00           C
ATOM   3758  HB1 ASN B 262      45.300  68.560  42.040  1.00  0.00           H
ATOM   3759  HB2 ASN B 262      45.360  67.780  43.650  1.00  0.00           H
ATOM   3760  CG  ASN B 262      46.140  66.690  41.970  1.00  0.00           C
ATOM   3761  OD1 ASN B 262      46.000  66.690  40.750  1.00  0.00           O
ATOM   3762  ND2 ASN B 262      46.530  65.580  42.650  1.00  0.00           N
ATOM   3763 HD21 ASN B 262      46.320  65.410  43.620  1.00  0.00           H
ATOM   3764 HD22 ASN B 262      46.770  64.820  42.050  1.00  0.00           H
ATOM   3765  C   ASN B 262      46.850  70.270  43.300  1.00  0.00           C
ATOM   3766  O   ASN B 262      46.710  70.650  44.460  1.00  0.00           O
ATOM   3767  N   GLU B 263      46.620  71.120  42.280  1.00  0.00           N
ATOM   3768  HN  GLU B 263      46.850  70.800  41.360  1.00  0.00           H
ATOM   3769  CA  GLU B 263      46.170  72.470  42.430  1.00  0.00           C
ATOM   3770  HA  GLU B 263      47.020  72.940  42.880  1.00  0.00           H
ATOM   3771  CB  GLU B 263      46.040  72.990  40.990  1.00  0.00           C
ATOM   3772  HB1 GLU B 263      45.560  72.250  40.320  1.00  0.00           H
ATOM   3773  HB2 GLU B 263      47.010  73.080  40.450  1.00  0.00           H
ATOM   3774  CG  GLU B 263      45.500  74.420  40.940  1.00  0.00           C
ATOM   3775  HG1 GLU B 263      46.210  75.010  41.570  1.00  0.00           H
ATOM   3776  HG2 GLU B 263      44.510  74.500  41.430  1.00  0.00           H
ATOM   3777  CD  GLU B 263      45.430  75.050  39.560  1.00  0.00           C
ATOM   3778  OE1 GLU B 263      45.370  76.310  39.480  1.00  0.00           O
ATOM   3779  OE2 GLU B 263      45.270  74.360  38.520  1.00  0.00           O
ATOM   3780  C   GLU B 263      44.890  72.670  43.170  1.00  0.00           C
ATOM   3781  O   GLU B 263      44.790  73.570  44.000  1.00  0.00           O
ATOM   3782  N   ALA B 264      43.870  71.810  43.050  1.00  0.00           N
ATOM   3783  HN  ALA B 264      43.970  71.020  42.440  1.00  0.00           H
ATOM   3784  CA  ALA B 264      42.590  71.990  43.670  1.00  0.00           C
ATOM   3785  HA  ALA B 264      42.370  73.050  43.680  1.00  0.00           H
ATOM   3786  CB  ALA B 264      41.460  71.270  42.900  1.00  0.00           C
ATOM   3787  HB1 ALA B 264      40.420  71.540  43.170  1.00  0.00           H
ATOM   3788  HB2 ALA B 264      41.470  71.590  41.840  1.00  0.00           H
ATOM   3789  HB3 ALA B 264      41.460  70.160  42.960  1.00  0.00           H
ATOM   3790  C   ALA B 264      42.470  71.420  45.040  1.00  0.00           C
ATOM   3791  O   ALA B 264      41.430  71.370  45.690  1.00  0.00           O
ATOM   3792  N   TYR B 265      43.640  71.090  45.610  1.00  0.00           N
ATOM   3793  HN  TYR B 265      44.470  71.060  45.060  1.00  0.00           H
ATOM   3794  CA  TYR B 265      43.780  70.460  46.890  1.00  0.00           C
ATOM   3795  HA  TYR B 265      42.960  69.750  46.930  1.00  0.00           H
ATOM   3796  CB  TYR B 265      45.100  69.670  46.940  1.00  0.00           C
ATOM   3797  HB1 TYR B 265      45.940  70.390  46.860  1.00  0.00           H
ATOM   3798  HB2 TYR B 265      44.950  69.020  46.050  1.00  0.00           H
ATOM   3799  CG  TYR B 265      45.350  68.890  48.190  1.00  0.00           C
ATOM   3800  CD1 TYR B 265      44.480  67.860  48.490  1.00  0.00           C
ATOM   3801  HD1 TYR B 265      43.770  67.540  47.750  1.00  0.00           H
ATOM   3802  CE1 TYR B 265      44.650  67.130  49.650  1.00  0.00           C
ATOM   3803  HE1 TYR B 265      44.120  66.220  49.850  1.00  0.00           H
ATOM   3804  CZ  TYR B 265      45.610  67.450  50.580  1.00  0.00           C
ATOM   3805  OH  TYR B 265      45.880  66.580  51.650  1.00  0.00           O
ATOM   3806  HH  TYR B 265      45.150  65.990  51.870  1.00  0.00           H
ATOM   3807  CD2 TYR B 265      46.210  69.300  49.170  1.00  0.00           C
ATOM   3808  HD2 TYR B 265      46.880  70.140  49.060  1.00  0.00           H
ATOM   3809  CE2 TYR B 265      46.410  68.540  50.300  1.00  0.00           C
ATOM   3810  HE2 TYR B 265      47.220  68.780  50.980  1.00  0.00           H
ATOM   3811  C   TYR B 265      43.600  71.340  48.080  1.00  0.00           C
ATOM   3812  O   TYR B 265      44.240  72.390  48.060  1.00  0.00           O
ATOM   3813  N   GLU B 266      42.830  70.930  49.100  1.00  0.00           N
ATOM   3814  HN  GLU B 266      42.580  69.960  49.110  1.00  0.00           H
ATOM   3815  CA  GLU B 266      42.480  71.770  50.210  1.00  0.00           C
ATOM   3816  HA  GLU B 266      42.980  72.730  50.170  1.00  0.00           H
ATOM   3817  CB  GLU B 266      40.970  72.060  50.160  1.00  0.00           C
ATOM   3818  HB1 GLU B 266      40.340  71.150  50.120  1.00  0.00           H
ATOM   3819  HB2 GLU B 266      40.750  72.660  49.260  1.00  0.00           H
ATOM   3820  CG  GLU B 266      40.470  72.940  51.320  1.00  0.00           C
ATOM   3821  HG1 GLU B 266      41.050  73.880  51.400  1.00  0.00           H
ATOM   3822  HG2 GLU B 266      40.590  72.420  52.290  1.00  0.00           H
ATOM   3823  CD  GLU B 266      39.040  73.420  51.100  1.00  0.00           C
ATOM   3824  OE1 GLU B 266      38.310  73.330  52.120  1.00  0.00           O
ATOM   3825  OE2 GLU B 266      38.630  73.960  50.050  1.00  0.00           O
ATOM   3826  C   GLU B 266      42.900  71.180  51.510  1.00  0.00           C
ATOM   3827  O   GLU B 266      42.940  69.970  51.750  1.00  0.00           O
ATOM   3828  N   MET B 267      43.350  72.030  52.450  1.00  0.00           N
ATOM   3829  HN  MET B 267      43.500  73.010  52.380  1.00  0.00           H
ATOM   3830  CA  MET B 267      43.840  71.520  53.700  1.00  0.00           C
ATOM   3831  HA  MET B 267      44.270  70.550  53.500  1.00  0.00           H
ATOM   3832  CB  MET B 267      45.000  72.430  54.150  1.00  0.00           C
ATOM   3833  HB1 MET B 267      45.380  72.230  55.180  1.00  0.00           H
ATOM   3834  HB2 MET B 267      44.610  73.460  54.310  1.00  0.00           H
ATOM   3835  CG  MET B 267      46.100  72.450  53.100  1.00  0.00           C
ATOM   3836  HG1 MET B 267      46.310  71.530  52.510  1.00  0.00           H
ATOM   3837  HG2 MET B 267      47.040  72.570  53.690  1.00  0.00           H
ATOM   3838  SD  MET B 267      45.970  73.820  51.910  1.00  0.00           S
ATOM   3839  CE  MET B 267      47.550  73.530  51.070  1.00  0.00           C
ATOM   3840  HE1 MET B 267      47.630  74.400  50.390  1.00  0.00           H
ATOM   3841  HE2 MET B 267      48.380  73.580  51.810  1.00  0.00           H
ATOM   3842  HE3 MET B 267      47.600  72.560  50.530  1.00  0.00           H
ATOM   3843  C   MET B 267      42.870  71.290  54.800  1.00  0.00           C
ATOM   3844  O   MET B 267      41.780  71.870  54.780  1.00  0.00           O
ATOM   3845  N   PRO B 268      43.100  70.370  55.680  1.00  0.00           N
ATOM   3846  CD  PRO B 268      44.160  69.380  55.750  1.00  0.00           C
ATOM   3847  HD1 PRO B 268      44.320  69.020  54.710  1.00  0.00           H
ATOM   3848  HD2 PRO B 268      45.080  69.880  56.150  1.00  0.00           H
ATOM   3849  CA  PRO B 268      42.150  70.140  56.740  1.00  0.00           C
ATOM   3850  HA  PRO B 268      41.240  69.750  56.300  1.00  0.00           H
ATOM   3851  CB  PRO B 268      42.800  69.080  57.610  1.00  0.00           C
ATOM   3852  HB1 PRO B 268      42.010  68.520  58.150  1.00  0.00           H
ATOM   3853  HB2 PRO B 268      43.410  69.520  58.430  1.00  0.00           H
ATOM   3854  CG  PRO B 268      43.590  68.230  56.590  1.00  0.00           C
ATOM   3855  HG1 PRO B 268      42.930  67.570  55.990  1.00  0.00           H
ATOM   3856  HG2 PRO B 268      44.410  67.610  57.020  1.00  0.00           H
ATOM   3857  C   PRO B 268      41.790  71.270  57.650  1.00  0.00           C
ATOM   3858  O   PRO B 268      42.530  72.230  57.830  1.00  0.00           O
ATOM   3859  N   SER B 269      40.590  71.210  58.250  1.00  0.00           N
ATOM   3860  HN  SER B 269      40.050  70.380  58.170  1.00  0.00           H
ATOM   3861  CA  SER B 269      39.950  72.290  58.940  1.00  0.00           C
ATOM   3862  HA  SER B 269      40.480  73.220  58.960  1.00  0.00           H
ATOM   3863  CB  SER B 269      38.530  72.540  58.380  1.00  0.00           C
ATOM   3864  HB1 SER B 269      38.730  72.830  57.330  1.00  0.00           H
ATOM   3865  HB2 SER B 269      38.140  73.470  58.830  1.00  0.00           H
ATOM   3866  OG  SER B 269      37.710  71.380  58.500  1.00  0.00           O
ATOM   3867  HG1 SER B 269      37.930  70.940  57.680  1.00  0.00           H
ATOM   3868  C   SER B 269      39.770  72.020  60.400  1.00  0.00           C
ATOM   3869  O   SER B 269      39.180  72.820  61.120  1.00  0.00           O
ATOM   3870  N   GLU B 270      40.380  70.920  60.890  1.00  0.00           N
ATOM   3871  HN  GLU B 270      40.800  70.380  60.170  1.00  0.00           H
ATOM   3872  CA  GLU B 270      40.440  70.360  62.200  1.00  0.00           C
ATOM   3873  HA  GLU B 270      40.440  71.210  62.870  1.00  0.00           H
ATOM   3874  CB  GLU B 270      39.260  69.420  62.540  1.00  0.00           C
ATOM   3875  HB1 GLU B 270      39.410  68.870  63.490  1.00  0.00           H
ATOM   3876  HB2 GLU B 270      39.200  68.600  61.800  1.00  0.00           H
ATOM   3877  CG  GLU B 270      37.910  70.130  62.450  1.00  0.00           C
ATOM   3878  HG1 GLU B 270      37.780  70.710  61.510  1.00  0.00           H
ATOM   3879  HG2 GLU B 270      37.840  70.890  63.260  1.00  0.00           H
ATOM   3880  CD  GLU B 270      36.830  69.100  62.730  1.00  0.00           C
ATOM   3881  OE1 GLU B 270      36.370  68.420  61.780  1.00  0.00           O
ATOM   3882  OE2 GLU B 270      36.370  69.010  63.910  1.00  0.00           O
ATOM   3883  C   GLU B 270      41.720  69.670  62.530  1.00  0.00           C
ATOM   3884  O   GLU B 270      42.500  69.580  61.580  1.00  0.00           O
ATOM   3885  N   GLU B 271      41.940  69.020  63.680  1.00  0.00           N
ATOM   3886  HN  GLU B 271      41.270  69.030  64.420  1.00  0.00           H
ATOM   3887  CA  GLU B 271      43.250  68.720  64.170  1.00  0.00           C
ATOM   3888  HA  GLU B 271      43.950  69.460  63.800  1.00  0.00           H
ATOM   3889  CB  GLU B 271      43.320  68.690  65.700  1.00  0.00           C
ATOM   3890  HB1 GLU B 271      44.300  68.440  66.150  1.00  0.00           H
ATOM   3891  HB2 GLU B 271      42.570  67.950  66.050  1.00  0.00           H
ATOM   3892  CG  GLU B 271      42.970  70.060  66.290  1.00  0.00           C
ATOM   3893  HG1 GLU B 271      42.870  69.990  67.400  1.00  0.00           H
ATOM   3894  HG2 GLU B 271      42.120  70.620  65.850  1.00  0.00           H
ATOM   3895  CD  GLU B 271      44.130  71.000  66.010  1.00  0.00           C
ATOM   3896  OE1 GLU B 271      43.930  72.100  65.440  1.00  0.00           O
ATOM   3897  OE2 GLU B 271      45.290  70.610  66.310  1.00  0.00           O
ATOM   3898  C   GLU B 271      43.650  67.370  63.680  1.00  0.00           C
ATOM   3899  O   GLU B 271      44.310  66.630  64.410  1.00  0.00           O
ATOM   3900  N   GLY B 272      43.140  66.930  62.510  1.00  0.00           N
ATOM   3901  HN  GLY B 272      42.510  67.560  62.060  1.00  0.00           H
ATOM   3902  CA  GLY B 272      43.410  65.670  61.890  1.00  0.00           C
ATOM   3903  HA1 GLY B 272      42.660  65.640  61.120  1.00  0.00           H
ATOM   3904  HA2 GLY B 272      44.450  65.630  61.620  1.00  0.00           H
ATOM   3905  C   GLY B 272      43.150  64.430  62.670  1.00  0.00           C
ATOM   3906  O   GLY B 272      42.120  64.310  63.330  1.00  0.00           O
ATOM   3907  N   TYR B 273      44.020  63.430  62.410  1.00  0.00           N
ATOM   3908  HN  TYR B 273      44.710  63.440  61.690  1.00  0.00           H
ATOM   3909  CA  TYR B 273      44.010  62.190  63.110  1.00  0.00           C
ATOM   3910  HA  TYR B 273      43.030  61.750  63.050  1.00  0.00           H
ATOM   3911  CB  TYR B 273      45.050  61.350  62.350  1.00  0.00           C
ATOM   3912  HB1 TYR B 273      46.000  61.920  62.340  1.00  0.00           H
ATOM   3913  HB2 TYR B 273      44.770  61.340  61.280  1.00  0.00           H
ATOM   3914  CG  TYR B 273      45.240  59.930  62.760  1.00  0.00           C
ATOM   3915  CD1 TYR B 273      46.440  59.410  63.190  1.00  0.00           C
ATOM   3916  HD1 TYR B 273      47.250  60.110  63.360  1.00  0.00           H
ATOM   3917  CE1 TYR B 273      46.610  58.050  63.310  1.00  0.00           C
ATOM   3918  HE1 TYR B 273      47.600  57.780  63.660  1.00  0.00           H
ATOM   3919  CZ  TYR B 273      45.540  57.200  63.210  1.00  0.00           C
ATOM   3920  OH  TYR B 273      45.780  55.810  63.250  1.00  0.00           O
ATOM   3921  HH  TYR B 273      46.700  55.540  63.170  1.00  0.00           H
ATOM   3922  CD2 TYR B 273      44.190  59.050  62.610  1.00  0.00           C
ATOM   3923  HD2 TYR B 273      43.190  59.360  62.350  1.00  0.00           H
ATOM   3924  CE2 TYR B 273      44.330  57.690  62.800  1.00  0.00           C
ATOM   3925  HE2 TYR B 273      43.500  57.000  62.710  1.00  0.00           H
ATOM   3926  C   TYR B 273      44.420  62.320  64.540  1.00  0.00           C
ATOM   3927  O   TYR B 273      45.250  63.120  64.970  1.00  0.00           O
ATOM   3928  N   GLN B 274      43.850  61.510  65.460  1.00  0.00           N
ATOM   3929  HN  GLN B 274      43.170  60.870  65.110  1.00  0.00           H
ATOM   3930  CA  GLN B 274      44.050  61.570  66.870  1.00  0.00           C
ATOM   3931  HA  GLN B 274      44.700  62.390  67.150  1.00  0.00           H
ATOM   3932  CB  GLN B 274      42.740  61.870  67.610  1.00  0.00           C
ATOM   3933  HB1 GLN B 274      41.970  61.190  67.180  1.00  0.00           H
ATOM   3934  HB2 GLN B 274      42.530  62.900  67.260  1.00  0.00           H
ATOM   3935  CG  GLN B 274      42.610  61.770  69.130  1.00  0.00           C
ATOM   3936  HG1 GLN B 274      43.400  62.420  69.550  1.00  0.00           H
ATOM   3937  HG2 GLN B 274      42.730  60.690  69.370  1.00  0.00           H
ATOM   3938  CD  GLN B 274      41.270  62.240  69.680  1.00  0.00           C
ATOM   3939  OE1 GLN B 274      40.380  62.710  68.970  1.00  0.00           O
ATOM   3940  NE2 GLN B 274      41.060  61.970  70.990  1.00  0.00           N
ATOM   3941 HE21 GLN B 274      41.720  61.460  71.550  1.00  0.00           H
ATOM   3942 HE22 GLN B 274      40.190  62.260  71.390  1.00  0.00           H
ATOM   3943  C   GLN B 274      44.760  60.360  67.390  1.00  0.00           C
ATOM   3944  O   GLN B 274      44.360  59.220  67.160  1.00  0.00           O
ATOM   3945  N   ASP B 275      45.800  60.610  68.200  1.00  0.00           N
ATOM   3946  HN  ASP B 275      46.140  61.500  68.510  1.00  0.00           H
ATOM   3947  CA  ASP B 275      46.480  59.620  68.970  1.00  0.00           C
ATOM   3948  HA  ASP B 275      46.760  58.770  68.360  1.00  0.00           H
ATOM   3949  CB  ASP B 275      47.870  60.120  69.360  1.00  0.00           C
ATOM   3950  HB1 ASP B 275      48.480  60.150  68.440  1.00  0.00           H
ATOM   3951  HB2 ASP B 275      48.360  59.360  70.010  1.00  0.00           H
ATOM   3952  CG  ASP B 275      48.010  61.500  70.000  1.00  0.00           C
ATOM   3953  OD1 ASP B 275      49.130  61.820  70.480  1.00  0.00           O
ATOM   3954  OD2 ASP B 275      47.070  62.330  69.860  1.00  0.00           O
ATOM   3955  C   ASP B 275      45.750  59.050  70.140  1.00  0.00           C
ATOM   3956  O   ASP B 275      45.760  57.830  70.320  1.00  0.00           O
ATOM   3957  N   TYR B 276      45.030  59.830  70.960  1.00  0.00           N
ATOM   3958  HN  TYR B 276      45.100  60.810  70.850  1.00  0.00           H
ATOM   3959  CA  TYR B 276      44.460  59.380  72.190  1.00  0.00           C
ATOM   3960  HA  TYR B 276      43.930  58.470  71.930  1.00  0.00           H
ATOM   3961  CB  TYR B 276      45.540  59.070  73.250  1.00  0.00           C
ATOM   3962  HB1 TYR B 276      46.210  58.240  72.940  1.00  0.00           H
ATOM   3963  HB2 TYR B 276      45.040  58.660  74.150  1.00  0.00           H
ATOM   3964  CG  TYR B 276      46.510  60.100  73.710  1.00  0.00           C
ATOM   3965  CD1 TYR B 276      47.770  60.060  73.160  1.00  0.00           C
ATOM   3966  HD1 TYR B 276      47.980  59.360  72.370  1.00  0.00           H
ATOM   3967  CE1 TYR B 276      48.690  60.990  73.600  1.00  0.00           C
ATOM   3968  HE1 TYR B 276      49.710  60.880  73.270  1.00  0.00           H
ATOM   3969  CZ  TYR B 276      48.370  61.870  74.600  1.00  0.00           C
ATOM   3970  OH  TYR B 276      49.320  62.760  75.150  1.00  0.00           O
ATOM   3971  HH  TYR B 276      50.230  62.610  74.890  1.00  0.00           H
ATOM   3972  CD2 TYR B 276      46.180  61.010  74.680  1.00  0.00           C
ATOM   3973  HD2 TYR B 276      45.150  60.970  75.010  1.00  0.00           H
ATOM   3974  CE2 TYR B 276      47.140  61.850  75.210  1.00  0.00           C
ATOM   3975  HE2 TYR B 276      46.920  62.430  76.090  1.00  0.00           H
ATOM   3976  C   TYR B 276      43.380  60.250  72.740  1.00  0.00           C
ATOM   3977  O   TYR B 276      43.240  61.450  72.540  1.00  0.00           O
ATOM   3978  N   GLU B 277      42.470  59.730  73.580  1.00  0.00           N
ATOM   3979  HN  GLU B 277      42.620  58.750  73.710  1.00  0.00           H
ATOM   3980  CA  GLU B 277      41.440  60.410  74.290  1.00  0.00           C
ATOM   3981  HA  GLU B 277      41.040  61.180  73.650  1.00  0.00           H
ATOM   3982  CB  GLU B 277      40.350  59.410  74.690  1.00  0.00           C
ATOM   3983  HB1 GLU B 277      39.560  59.890  75.310  1.00  0.00           H
ATOM   3984  HB2 GLU B 277      40.750  58.570  75.300  1.00  0.00           H
ATOM   3985  CG  GLU B 277      39.590  58.830  73.490  1.00  0.00           C
ATOM   3986  HG1 GLU B 277      38.930  57.970  73.750  1.00  0.00           H
ATOM   3987  HG2 GLU B 277      40.320  58.440  72.750  1.00  0.00           H
ATOM   3988  CD  GLU B 277      38.650  59.820  72.830  1.00  0.00           C
ATOM   3989  OE1 GLU B 277      38.580  61.070  73.010  1.00  0.00           O
ATOM   3990  OE2 GLU B 277      37.840  59.300  72.020  1.00  0.00           O
ATOM   3991  C   GLU B 277      42.010  60.960  75.560  1.00  0.00           C
ATOM   3992  O   GLU B 277      42.730  60.260  76.260  1.00  0.00           O
ATOM   3993  N   PRO B 278      41.710  62.180  75.890  1.00  0.00           N
ATOM   3994  CD  PRO B 278      41.010  63.150  75.060  1.00  0.00           C
ATOM   3995  HD1 PRO B 278      41.540  63.450  74.130  1.00  0.00           H
ATOM   3996  HD2 PRO B 278      39.950  62.860  74.930  1.00  0.00           H
ATOM   3997  CA  PRO B 278      42.480  62.810  76.930  1.00  0.00           C
ATOM   3998  HA  PRO B 278      43.490  62.450  76.810  1.00  0.00           H
ATOM   3999  CB  PRO B 278      42.380  64.300  76.610  1.00  0.00           C
ATOM   4000  HB1 PRO B 278      43.250  64.620  76.000  1.00  0.00           H
ATOM   4001  HB2 PRO B 278      42.420  64.920  77.530  1.00  0.00           H
ATOM   4002  CG  PRO B 278      41.000  64.410  75.940  1.00  0.00           C
ATOM   4003  HG1 PRO B 278      40.810  65.380  75.440  1.00  0.00           H
ATOM   4004  HG2 PRO B 278      40.250  64.260  76.740  1.00  0.00           H
ATOM   4005  C   PRO B 278      41.920  62.430  78.260  1.00  0.00           C
ATOM   4006  O   PRO B 278      42.200  63.080  79.270  1.00  0.00           O
ATOM   4007  N   GLU B 279      41.040  61.420  78.270  1.00  0.00           N
ATOM   4008  HN  GLU B 279      40.830  61.070  77.360  1.00  0.00           H
ATOM   4009  CA  GLU B 279      40.640  60.680  79.430  1.00  0.00           C
ATOM   4010  HA  GLU B 279      40.110  61.340  80.100  1.00  0.00           H
ATOM   4011  CB  GLU B 279      39.600  59.640  78.970  1.00  0.00           C
ATOM   4012  HB1 GLU B 279      39.870  59.210  77.990  1.00  0.00           H
ATOM   4013  HB2 GLU B 279      38.610  60.130  78.880  1.00  0.00           H
ATOM   4014  CG  GLU B 279      39.370  58.430  79.880  1.00  0.00           C
ATOM   4015  HG1 GLU B 279      39.200  58.680  80.950  1.00  0.00           H
ATOM   4016  HG2 GLU B 279      40.260  57.770  79.990  1.00  0.00           H
ATOM   4017  CD  GLU B 279      38.200  57.610  79.350  1.00  0.00           C
ATOM   4018  OE1 GLU B 279      38.460  56.660  78.550  1.00  0.00           O
ATOM   4019  OE2 GLU B 279      37.100  57.730  79.950  1.00  0.00           O
ATOM   4020  C   GLU B 279      41.710  60.050  80.250  1.00  0.00           C
ATOM   4021  O   GLU B 279      41.690  60.160  81.480  1.00  0.00           O
ATOM   4022  N   ALA B 280      42.730  59.480  79.590  1.00  0.00           N
ATOM   4023  HN  ALA B 280      42.760  59.400  78.600  1.00  0.00           H
ATOM   4024  CA  ALA B 280      43.910  58.960  80.210  1.00  0.00           C
ATOM   4025  HA  ALA B 280      43.670  58.690  81.230  1.00  0.00           H
ATOM   4026  CB  ALA B 280      44.390  57.590  79.690  1.00  0.00           C
ATOM   4027  HB1 ALA B 280      43.550  56.890  79.870  1.00  0.00           H
ATOM   4028  HB2 ALA B 280      44.860  57.640  78.680  1.00  0.00           H
ATOM   4029  HB3 ALA B 280      45.160  57.260  80.420  1.00  0.00           H
ATOM   4030  C   ALA B 280      45.040  59.980  80.120  1.00  0.00           C
ATOM   4031  OT1 ALA B 280      45.030  60.900  79.260  1.00  0.00           O
ATOM   4032  OT2 ALA B 280      45.920  59.990  81.020  1.00  0.00           O
ATOM   4033  N   SER C 281      83.360  58.370  48.890  1.00  0.00           N
ATOM   4034  H1  SER C 281      83.730  57.420  49.060  1.00  0.00           H
ATOM   4035  H2  SER C 281      82.370  58.200  48.600  1.00  0.00           H
ATOM   4036  H3  SER C 281      83.950  58.720  48.110  1.00  0.00           H
ATOM   4037  CA  SER C 281      83.330  59.240  50.080  1.00  0.00           C
ATOM   4038  HA  SER C 281      84.370  59.450  50.310  1.00  0.00           H
ATOM   4039  CB  SER C 281      82.650  60.590  49.810  1.00  0.00           C
ATOM   4040  HB1 SER C 281      82.680  61.360  50.610  1.00  0.00           H
ATOM   4041  HB2 SER C 281      81.620  60.430  49.410  1.00  0.00           H
ATOM   4042  OG  SER C 281      83.120  61.240  48.640  1.00  0.00           O
ATOM   4043  HG1 SER C 281      83.810  61.820  48.940  1.00  0.00           H
ATOM   4044  C   SER C 281      82.790  58.600  51.310  1.00  0.00           C
ATOM   4045  O   SER C 281      83.570  57.990  52.050  1.00  0.00           O
ATOM   4046  N   PHE C 282      81.490  58.720  51.620  1.00  0.00           N
ATOM   4047  HN  PHE C 282      80.800  59.310  51.200  1.00  0.00           H
ATOM   4048  CA  PHE C 282      80.840  57.940  52.630  1.00  0.00           C
ATOM   4049  HA  PHE C 282      81.520  57.740  53.450  1.00  0.00           H
ATOM   4050  CB  PHE C 282      79.740  58.770  53.320  1.00  0.00           C
ATOM   4051  HB1 PHE C 282      80.390  59.650  53.560  1.00  0.00           H
ATOM   4052  HB2 PHE C 282      79.360  58.460  54.310  1.00  0.00           H
ATOM   4053  CG  PHE C 282      78.710  59.360  52.420  1.00  0.00           C
ATOM   4054  CD1 PHE C 282      77.530  58.650  52.320  1.00  0.00           C
ATOM   4055  HD1 PHE C 282      77.340  57.770  52.910  1.00  0.00           H
ATOM   4056  CE1 PHE C 282      76.550  59.090  51.470  1.00  0.00           C
ATOM   4057  HE1 PHE C 282      75.580  58.610  51.500  1.00  0.00           H
ATOM   4058  CZ  PHE C 282      76.800  60.200  50.700  1.00  0.00           C
ATOM   4059  HZ  PHE C 282      76.050  60.510  49.980  1.00  0.00           H
ATOM   4060  CD2 PHE C 282      78.960  60.460  51.630  1.00  0.00           C
ATOM   4061  HD2 PHE C 282      79.860  61.050  51.710  1.00  0.00           H
ATOM   4062  CE2 PHE C 282      77.930  60.950  50.860  1.00  0.00           C
ATOM   4063  HE2 PHE C 282      78.170  61.820  50.270  1.00  0.00           H
ATOM   4064  C   PHE C 282      80.370  56.580  52.250  1.00  0.00           C
ATOM   4065  O   PHE C 282      80.540  56.130  51.110  1.00  0.00           O
ATOM   4066  N   TYR C 283      79.670  55.860  53.140  1.00  0.00           N
ATOM   4067  HN  TYR C 283      79.660  56.180  54.090  1.00  0.00           H
ATOM   4068  CA  TYR C 283      79.010  54.620  52.870  1.00  0.00           C
ATOM   4069  HA  TYR C 283      79.080  54.450  51.810  1.00  0.00           H
ATOM   4070  CB  TYR C 283      79.660  53.550  53.770  1.00  0.00           C
ATOM   4071  HB1 TYR C 283      79.210  53.490  54.790  1.00  0.00           H
ATOM   4072  HB2 TYR C 283      80.730  53.810  53.860  1.00  0.00           H
ATOM   4073  CG  TYR C 283      79.740  52.200  53.150  1.00  0.00           C
ATOM   4074  CD1 TYR C 283      79.060  51.120  53.660  1.00  0.00           C
ATOM   4075  HD1 TYR C 283      78.350  51.220  54.470  1.00  0.00           H
ATOM   4076  CE1 TYR C 283      79.250  49.860  53.140  1.00  0.00           C
ATOM   4077  HE1 TYR C 283      78.690  49.130  53.690  1.00  0.00           H
ATOM   4078  CZ  TYR C 283      80.020  49.700  52.010  1.00  0.00           C
ATOM   4079  OH  TYR C 283      80.230  48.420  51.450  1.00  0.00           O
ATOM   4080  HH  TYR C 283      80.910  48.640  50.810  1.00  0.00           H
ATOM   4081  CD2 TYR C 283      80.690  52.010  52.170  1.00  0.00           C
ATOM   4082  HD2 TYR C 283      81.400  52.740  51.820  1.00  0.00           H
ATOM   4083  CE2 TYR C 283      80.720  50.780  51.550  1.00  0.00           C
ATOM   4084  HE2 TYR C 283      81.430  50.630  50.750  1.00  0.00           H
ATOM   4085  C   TYR C 283      77.590  54.720  53.300  1.00  0.00           C
ATOM   4086  O   TYR C 283      77.160  55.530  54.120  1.00  0.00           O
ATOM   4087  N   VAL C 284      76.650  53.950  52.730  1.00  0.00           N
ATOM   4088  HN  VAL C 284      76.730  53.260  52.010  1.00  0.00           H
ATOM   4089  CA  VAL C 284      75.270  54.160  53.030  1.00  0.00           C
ATOM   4090  HA  VAL C 284      75.080  54.740  53.910  1.00  0.00           H
ATOM   4091  CB  VAL C 284      74.510  54.780  51.890  1.00  0.00           C
ATOM   4092  HB  VAL C 284      73.480  55.040  52.200  1.00  0.00           H
ATOM   4093  CG1 VAL C 284      75.110  56.140  51.510  1.00  0.00           C
ATOM   4094 HG11 VAL C 284      76.210  56.150  51.350  1.00  0.00           H
ATOM   4095 HG12 VAL C 284      74.610  56.640  50.650  1.00  0.00           H
ATOM   4096 HG13 VAL C 284      75.040  56.770  52.420  1.00  0.00           H
ATOM   4097  CG2 VAL C 284      74.430  53.860  50.660  1.00  0.00           C
ATOM   4098 HG21 VAL C 284      75.490  53.630  50.420  1.00  0.00           H
ATOM   4099 HG22 VAL C 284      73.930  52.880  50.820  1.00  0.00           H
ATOM   4100 HG23 VAL C 284      74.000  54.410  49.790  1.00  0.00           H
ATOM   4101  C   VAL C 284      74.720  52.780  53.210  1.00  0.00           C
ATOM   4102  O   VAL C 284      75.350  51.770  53.500  1.00  0.00           O
ATOM   4103  N   TYR C 285      73.380  52.650  53.200  1.00  0.00           N
ATOM   4104  HN  TYR C 285      72.790  53.430  52.980  1.00  0.00           H
ATOM   4105  CA  TYR C 285      72.760  51.370  53.330  1.00  0.00           C
ATOM   4106  HA  TYR C 285      73.100  50.530  52.740  1.00  0.00           H
ATOM   4107  CB  TYR C 285      72.800  50.900  54.790  1.00  0.00           C
ATOM   4108  HB1 TYR C 285      73.760  50.570  55.240  1.00  0.00           H
ATOM   4109  HB2 TYR C 285      72.110  50.020  54.820  1.00  0.00           H
ATOM   4110  CG  TYR C 285      72.290  51.830  55.830  1.00  0.00           C
ATOM   4111  CD1 TYR C 285      70.980  51.800  56.230  1.00  0.00           C
ATOM   4112  HD1 TYR C 285      70.300  51.040  55.870  1.00  0.00           H
ATOM   4113  CE1 TYR C 285      70.430  52.630  57.180  1.00  0.00           C
ATOM   4114  HE1 TYR C 285      69.400  52.430  57.420  1.00  0.00           H
ATOM   4115  CZ  TYR C 285      71.230  53.640  57.670  1.00  0.00           C
ATOM   4116  OH  TYR C 285      70.760  54.580  58.610  1.00  0.00           O
ATOM   4117  HH  TYR C 285      69.800  54.500  58.620  1.00  0.00           H
ATOM   4118  CD2 TYR C 285      73.060  52.810  56.410  1.00  0.00           C
ATOM   4119  HD2 TYR C 285      74.060  53.110  56.100  1.00  0.00           H
ATOM   4120  CE2 TYR C 285      72.550  53.720  57.310  1.00  0.00           C
ATOM   4121  HE2 TYR C 285      73.220  54.480  57.690  1.00  0.00           H
ATOM   4122  C   TYR C 285      71.380  51.470  52.780  1.00  0.00           C
ATOM   4123  O   TYR C 285      70.910  52.540  52.390  1.00  0.00           O
ATOM   4124  N   SER C 286      70.630  50.380  52.580  1.00  0.00           N
ATOM   4125  HN  SER C 286      70.920  49.450  52.820  1.00  0.00           H
ATOM   4126  CA  SER C 286      69.250  50.290  52.220  1.00  0.00           C
ATOM   4127  HA  SER C 286      69.150  50.460  51.150  1.00  0.00           H
ATOM   4128  CB  SER C 286      68.820  48.840  52.470  1.00  0.00           C
ATOM   4129  HB1 SER C 286      67.780  48.620  52.160  1.00  0.00           H
ATOM   4130  HB2 SER C 286      69.100  48.680  53.540  1.00  0.00           H
ATOM   4131  OG  SER C 286      69.570  47.970  51.640  1.00  0.00           O
ATOM   4132  HG1 SER C 286      70.460  48.060  51.990  1.00  0.00           H
ATOM   4133  C   SER C 286      68.220  51.170  52.860  1.00  0.00           C
ATOM   4134  O   SER C 286      68.190  51.240  54.090  1.00  0.00           O
ATOM   4135  N   ARG C 287      67.300  51.830  52.140  1.00  0.00           N
ATOM   4136  HN  ARG C 287      67.150  51.630  51.170  1.00  0.00           H
ATOM   4137  CA  ARG C 287      66.390  52.770  52.720  1.00  0.00           C
ATOM   4138  HA  ARG C 287      66.650  52.990  53.740  1.00  0.00           H
ATOM   4139  CB  ARG C 287      66.490  54.160  52.080  1.00  0.00           C
ATOM   4140  HB1 ARG C 287      65.760  54.800  52.610  1.00  0.00           H
ATOM   4141  HB2 ARG C 287      66.040  54.100  51.070  1.00  0.00           H
ATOM   4142  CG  ARG C 287      67.880  54.800  51.970  1.00  0.00           C
ATOM   4143  HG1 ARG C 287      67.780  55.650  51.260  1.00  0.00           H
ATOM   4144  HG2 ARG C 287      68.610  54.060  51.570  1.00  0.00           H
ATOM   4145  CD  ARG C 287      68.410  55.180  53.350  1.00  0.00           C
ATOM   4146  HD1 ARG C 287      68.340  54.390  54.130  1.00  0.00           H
ATOM   4147  HD2 ARG C 287      67.830  56.060  53.730  1.00  0.00           H
ATOM   4148  NE  ARG C 287      69.840  55.570  53.220  1.00  0.00           N
ATOM   4149  HE  ARG C 287      70.320  55.480  52.350  1.00  0.00           H
ATOM   4150  CZ  ARG C 287      70.650  55.730  54.310  1.00  0.00           C
ATOM   4151  NH1 ARG C 287      70.310  55.580  55.620  1.00  0.00           N
ATOM   4152 HH11 ARG C 287      69.380  55.390  55.930  1.00  0.00           H
ATOM   4153 HH12 ARG C 287      70.950  55.850  56.340  1.00  0.00           H
ATOM   4154  NH2 ARG C 287      71.960  56.070  54.120  1.00  0.00           N
ATOM   4155 HH21 ARG C 287      71.940  56.640  53.300  1.00  0.00           H
ATOM   4156 HH22 ARG C 287      72.350  56.490  54.940  1.00  0.00           H
ATOM   4157  C   ARG C 287      64.990  52.280  52.590  1.00  0.00           C
ATOM   4158  O   ARG C 287      64.700  51.610  51.600  1.00  0.00           O
ATOM   4159  N   VAL C 288      64.190  52.490  53.650  1.00  0.00           N
ATOM   4160  HN  VAL C 288      64.490  52.970  54.460  1.00  0.00           H
ATOM   4161  CA  VAL C 288      62.880  51.920  53.680  1.00  0.00           C
ATOM   4162  HA  VAL C 288      62.500  51.730  52.680  1.00  0.00           H
ATOM   4163  CB  VAL C 288      62.680  50.660  54.480  1.00  0.00           C
ATOM   4164  HB  VAL C 288      62.820  50.740  55.580  1.00  0.00           H
ATOM   4165  CG1 VAL C 288      61.280  50.120  54.150  1.00  0.00           C
ATOM   4166 HG11 VAL C 288      61.080  49.140  54.620  1.00  0.00           H
ATOM   4167 HG12 VAL C 288      60.380  50.760  54.310  1.00  0.00           H
ATOM   4168 HG13 VAL C 288      61.160  49.950  53.060  1.00  0.00           H
ATOM   4169  CG2 VAL C 288      63.680  49.640  53.930  1.00  0.00           C
ATOM   4170 HG21 VAL C 288      64.710  49.990  53.710  1.00  0.00           H
ATOM   4171 HG22 VAL C 288      63.740  48.710  54.530  1.00  0.00           H
ATOM   4172 HG23 VAL C 288      63.420  49.380  52.880  1.00  0.00           H
ATOM   4173  C   VAL C 288      62.070  53.050  54.210  1.00  0.00           C
ATOM   4174  O   VAL C 288      62.260  53.670  55.250  1.00  0.00           O
ATOM   4175  N   LYS C 289      60.950  53.320  53.510  1.00  0.00           N
ATOM   4176  HN  LYS C 289      60.660  52.880  52.660  1.00  0.00           H
ATOM   4177  CA  LYS C 289      60.150  54.470  53.780  1.00  0.00           C
ATOM   4178  HA  LYS C 289      60.770  55.290  54.110  1.00  0.00           H
ATOM   4179  CB  LYS C 289      59.310  55.050  52.630  1.00  0.00           C
ATOM   4180  HB1 LYS C 289      58.560  54.460  52.070  1.00  0.00           H
ATOM   4181  HB2 LYS C 289      60.030  55.340  51.840  1.00  0.00           H
ATOM   4182  CG  LYS C 289      58.580  56.320  53.070  1.00  0.00           C
ATOM   4183  HG1 LYS C 289      59.320  57.080  53.430  1.00  0.00           H
ATOM   4184  HG2 LYS C 289      57.810  56.140  53.860  1.00  0.00           H
ATOM   4185  CD  LYS C 289      57.840  56.920  51.880  1.00  0.00           C
ATOM   4186  HD1 LYS C 289      58.540  57.050  51.030  1.00  0.00           H
ATOM   4187  HD2 LYS C 289      57.080  56.200  51.500  1.00  0.00           H
ATOM   4188  CE  LYS C 289      57.220  58.240  52.360  1.00  0.00           C
ATOM   4189  HE1 LYS C 289      57.920  59.010  52.720  1.00  0.00           H
ATOM   4190  HE2 LYS C 289      56.590  57.950  53.230  1.00  0.00           H
ATOM   4191  NZ  LYS C 289      56.310  58.870  51.380  1.00  0.00           N
ATOM   4192  HZ1 LYS C 289      55.290  58.730  51.460  1.00  0.00           H
ATOM   4193  HZ2 LYS C 289      56.470  59.890  51.570  1.00  0.00           H
ATOM   4194  HZ3 LYS C 289      56.590  58.540  50.430  1.00  0.00           H
ATOM   4195  C   LYS C 289      59.130  54.190  54.880  1.00  0.00           C
ATOM   4196  NT  LYS C 289      59.460  54.580  56.140  1.00  0.00           N
ATOM   4197  HT1 LYS C 289      60.210  55.180  56.400  1.00  0.00           H
ATOM   4198  HT2 LYS C 289      58.660  54.520  56.740  1.00  0.00           H
ATOM   4199  O   LYS C 289      58.060  53.620  54.680  1.00  0.00           O
ATOM   4200  N   SER D  55      42.590  53.950  64.150  1.00  0.00           N
ATOM   4201  H1  SER D  55      42.880  53.360  64.950  1.00  0.00           H
ATOM   4202  H2  SER D  55      43.450  54.400  63.780  1.00  0.00           H
ATOM   4203  H3  SER D  55      41.880  54.590  64.550  1.00  0.00           H
ATOM   4204  CA  SER D  55      42.060  52.920  63.220  1.00  0.00           C
ATOM   4205  HA  SER D  55      42.810  52.150  63.250  1.00  0.00           H
ATOM   4206  CB  SER D  55      40.820  52.210  63.780  1.00  0.00           C
ATOM   4207  HB1 SER D  55      41.050  51.610  64.680  1.00  0.00           H
ATOM   4208  HB2 SER D  55      40.500  51.440  63.050  1.00  0.00           H
ATOM   4209  OG  SER D  55      39.780  53.160  64.010  1.00  0.00           O
ATOM   4210  HG1 SER D  55      38.920  52.740  63.940  1.00  0.00           H
ATOM   4211  C   SER D  55      42.030  53.390  61.800  1.00  0.00           C
ATOM   4212  O   SER D  55      42.840  54.280  61.540  1.00  0.00           O
ATOM   4213  N   PHE D  56      41.160  52.910  60.890  1.00  0.00           N
ATOM   4214  HN  PHE D  56      40.360  52.340  61.060  1.00  0.00           H
ATOM   4215  CA  PHE D  56      41.300  53.170  59.490  1.00  0.00           C
ATOM   4216  HA  PHE D  56      41.920  54.030  59.280  1.00  0.00           H
ATOM   4217  CB  PHE D  56      41.800  51.900  58.800  1.00  0.00           C
ATOM   4218  HB1 PHE D  56      41.820  51.970  57.690  1.00  0.00           H
ATOM   4219  HB2 PHE D  56      41.020  51.180  59.110  1.00  0.00           H
ATOM   4220  CG  PHE D  56      43.160  51.520  59.290  1.00  0.00           C
ATOM   4221  CD1 PHE D  56      43.370  50.660  60.340  1.00  0.00           C
ATOM   4222  HD1 PHE D  56      42.500  50.260  60.840  1.00  0.00           H
ATOM   4223  CE1 PHE D  56      44.610  50.260  60.770  1.00  0.00           C
ATOM   4224  HE1 PHE D  56      44.630  49.540  61.570  1.00  0.00           H
ATOM   4225  CZ  PHE D  56      45.680  50.710  60.030  1.00  0.00           C
ATOM   4226  HZ  PHE D  56      46.650  50.280  60.240  1.00  0.00           H
ATOM   4227  CD2 PHE D  56      44.260  52.100  58.700  1.00  0.00           C
ATOM   4228  HD2 PHE D  56      44.160  52.860  57.930  1.00  0.00           H
ATOM   4229  CE2 PHE D  56      45.510  51.670  59.060  1.00  0.00           C
ATOM   4230  HE2 PHE D  56      46.340  52.040  58.470  1.00  0.00           H
ATOM   4231  C   PHE D  56      40.000  53.580  58.880  1.00  0.00           C
ATOM   4232  O   PHE D  56      38.970  52.990  59.170  1.00  0.00           O
ATOM   4233  N   TYR D  57      39.910  54.620  58.030  1.00  0.00           N
ATOM   4234  HN  TYR D  57      40.770  55.100  57.910  1.00  0.00           H
ATOM   4235  CA  TYR D  57      38.790  55.240  57.390  1.00  0.00           C
ATOM   4236  HA  TYR D  57      37.960  55.380  58.070  1.00  0.00           H
ATOM   4237  CB  TYR D  57      39.270  56.510  56.670  1.00  0.00           C
ATOM   4238  HB1 TYR D  57      40.060  56.120  55.990  1.00  0.00           H
ATOM   4239  HB2 TYR D  57      39.780  57.050  57.500  1.00  0.00           H
ATOM   4240  CG  TYR D  57      38.350  57.380  55.900  1.00  0.00           C
ATOM   4241  CD1 TYR D  57      38.540  57.720  54.580  1.00  0.00           C
ATOM   4242  HD1 TYR D  57      39.350  57.350  53.960  1.00  0.00           H
ATOM   4243  CE1 TYR D  57      37.530  58.370  53.910  1.00  0.00           C
ATOM   4244  HE1 TYR D  57      37.550  58.660  52.870  1.00  0.00           H
ATOM   4245  CZ  TYR D  57      36.480  58.840  54.650  1.00  0.00           C
ATOM   4246  OH  TYR D  57      35.400  59.450  53.960  1.00  0.00           O
ATOM   4247  HH  TYR D  57      35.080  58.860  53.270  1.00  0.00           H
ATOM   4248  CD2 TYR D  57      37.290  57.830  56.650  1.00  0.00           C
ATOM   4249  HD2 TYR D  57      37.130  57.620  57.700  1.00  0.00           H
ATOM   4250  CE2 TYR D  57      36.360  58.610  56.000  1.00  0.00           C
ATOM   4251  HE2 TYR D  57      35.530  58.960  56.600  1.00  0.00           H
ATOM   4252  C   TYR D  57      38.330  54.270  56.360  1.00  0.00           C
ATOM   4253  O   TYR D  57      38.910  54.120  55.280  1.00  0.00           O
ATOM   4254  N   VAL D  58      37.190  53.560  56.510  1.00  0.00           N
ATOM   4255  HN  VAL D  58      36.580  53.830  57.250  1.00  0.00           H
ATOM   4256  CA  VAL D  58      36.670  52.470  55.750  1.00  0.00           C
ATOM   4257  HA  VAL D  58      37.240  52.540  54.830  1.00  0.00           H
ATOM   4258  CB  VAL D  58      37.100  51.150  56.300  1.00  0.00           C
ATOM   4259  HB  VAL D  58      36.640  50.370  55.640  1.00  0.00           H
ATOM   4260  CG1 VAL D  58      38.630  50.980  56.260  1.00  0.00           C
ATOM   4261 HG11 VAL D  58      38.980  50.930  55.200  1.00  0.00           H
ATOM   4262 HG12 VAL D  58      39.240  51.780  56.720  1.00  0.00           H
ATOM   4263 HG13 VAL D  58      38.920  50.110  56.890  1.00  0.00           H
ATOM   4264  CG2 VAL D  58      36.590  50.910  57.730  1.00  0.00           C
ATOM   4265 HG21 VAL D  58      35.530  51.200  57.800  1.00  0.00           H
ATOM   4266 HG22 VAL D  58      36.580  49.810  57.920  1.00  0.00           H
ATOM   4267 HG23 VAL D  58      37.180  51.600  58.370  1.00  0.00           H
ATOM   4268  C   VAL D  58      35.230  52.550  55.370  1.00  0.00           C
ATOM   4269  O   VAL D  58      34.350  52.500  56.230  1.00  0.00           O
ATOM   4270  N   TYR D  59      34.890  52.590  54.070  1.00  0.00           N
ATOM   4271  HN  TYR D  59      35.600  52.860  53.430  1.00  0.00           H
ATOM   4272  CA  TYR D  59      33.540  52.690  53.610  1.00  0.00           C
ATOM   4273  HA  TYR D  59      32.910  53.150  54.370  1.00  0.00           H
ATOM   4274  CB  TYR D  59      33.310  53.690  52.470  1.00  0.00           C
ATOM   4275  HB1 TYR D  59      33.330  54.750  52.790  1.00  0.00           H
ATOM   4276  HB2 TYR D  59      32.380  53.520  51.880  1.00  0.00           H
ATOM   4277  CG  TYR D  59      34.210  53.430  51.310  1.00  0.00           C
ATOM   4278  CD1 TYR D  59      34.060  52.340  50.470  1.00  0.00           C
ATOM   4279  HD1 TYR D  59      33.360  51.550  50.700  1.00  0.00           H
ATOM   4280  CE1 TYR D  59      34.970  52.080  49.480  1.00  0.00           C
ATOM   4281  HE1 TYR D  59      34.780  51.200  48.880  1.00  0.00           H
ATOM   4282  CZ  TYR D  59      36.010  52.950  49.270  1.00  0.00           C
ATOM   4283  OH  TYR D  59      37.050  52.710  48.350  1.00  0.00           O
ATOM   4284  HH  TYR D  59      37.190  53.490  47.810  1.00  0.00           H
ATOM   4285  CD2 TYR D  59      35.170  54.370  51.040  1.00  0.00           C
ATOM   4286  HD2 TYR D  59      35.320  55.200  51.720  1.00  0.00           H
ATOM   4287  CE2 TYR D  59      36.070  54.080  50.050  1.00  0.00           C
ATOM   4288  HE2 TYR D  59      36.870  54.760  49.790  1.00  0.00           H
ATOM   4289  C   TYR D  59      32.880  51.370  53.420  1.00  0.00           C
ATOM   4290  O   TYR D  59      33.580  50.360  53.340  1.00  0.00           O
ATOM   4291  N   SER D  60      31.550  51.450  53.270  1.00  0.00           N
ATOM   4292  HN  SER D  60      30.990  52.270  53.220  1.00  0.00           H
ATOM   4293  CA  SER D  60      30.780  50.250  53.160  1.00  0.00           C
ATOM   4294  HA  SER D  60      30.960  49.580  53.990  1.00  0.00           H
ATOM   4295  CB  SER D  60      29.290  50.500  53.440  1.00  0.00           C
ATOM   4296  HB1 SER D  60      28.770  49.560  53.710  1.00  0.00           H
ATOM   4297  HB2 SER D  60      28.880  50.860  52.470  1.00  0.00           H
ATOM   4298  OG  SER D  60      29.090  51.520  54.410  1.00  0.00           O
ATOM   4299  HG1 SER D  60      29.400  52.280  53.930  1.00  0.00           H
ATOM   4300  C   SER D  60      30.930  49.530  51.870  1.00  0.00           C
ATOM   4301  O   SER D  60      31.170  50.110  50.810  1.00  0.00           O
ATOM   4302  N   ARG D  61      30.820  48.190  51.940  1.00  0.00           N
ATOM   4303  HN  ARG D  61      30.670  47.720  52.800  1.00  0.00           H
ATOM   4304  CA  ARG D  61      31.200  47.400  50.810  1.00  0.00           C
ATOM   4305  HA  ARG D  61      31.440  47.980  49.940  1.00  0.00           H
ATOM   4306  CB  ARG D  61      32.320  46.480  51.340  1.00  0.00           C
ATOM   4307  HB1 ARG D  61      32.590  45.700  50.590  1.00  0.00           H
ATOM   4308  HB2 ARG D  61      32.000  45.850  52.190  1.00  0.00           H
ATOM   4309  CG  ARG D  61      33.610  47.150  51.830  1.00  0.00           C
ATOM   4310  HG1 ARG D  61      34.330  46.340  52.090  1.00  0.00           H
ATOM   4311  HG2 ARG D  61      33.370  47.710  52.760  1.00  0.00           H
ATOM   4312  CD  ARG D  61      34.230  48.160  50.870  1.00  0.00           C
ATOM   4313  HD1 ARG D  61      33.490  48.890  50.460  1.00  0.00           H
ATOM   4314  HD2 ARG D  61      34.640  47.740  49.920  1.00  0.00           H
ATOM   4315  NE  ARG D  61      35.310  48.810  51.660  1.00  0.00           N
ATOM   4316  HE  ARG D  61      35.130  49.750  51.930  1.00  0.00           H
ATOM   4317  CZ  ARG D  61      36.390  48.240  52.270  1.00  0.00           C
ATOM   4318  NH1 ARG D  61      36.800  46.970  51.960  1.00  0.00           N
ATOM   4319 HH11 ARG D  61      36.270  46.430  51.310  1.00  0.00           H
ATOM   4320 HH12 ARG D  61      37.570  46.570  52.460  1.00  0.00           H
ATOM   4321  NH2 ARG D  61      37.380  48.910  52.920  1.00  0.00           N
ATOM   4322 HH21 ARG D  61      37.450  49.900  52.760  1.00  0.00           H
ATOM   4323 HH22 ARG D  61      38.230  48.490  53.230  1.00  0.00           H
ATOM   4324  C   ARG D  61      30.070  46.490  50.450  1.00  0.00           C
ATOM   4325  O   ARG D  61      29.480  45.790  51.270  1.00  0.00           O
ATOM   4326  N   VAL D  62      29.680  46.470  49.170  1.00  0.00           N
ATOM   4327  HN  VAL D  62      30.110  47.030  48.460  1.00  0.00           H
ATOM   4328  CA  VAL D  62      28.700  45.500  48.780  1.00  0.00           C
ATOM   4329  HA  VAL D  62      28.420  44.830  49.580  1.00  0.00           H
ATOM   4330  CB  VAL D  62      27.450  46.170  48.310  1.00  0.00           C
ATOM   4331  HB  VAL D  62      27.670  46.870  47.470  1.00  0.00           H
ATOM   4332  CG1 VAL D  62      26.460  45.120  47.780  1.00  0.00           C
ATOM   4333 HG11 VAL D  62      26.800  44.820  46.770  1.00  0.00           H
ATOM   4334 HG12 VAL D  62      26.450  44.150  48.330  1.00  0.00           H
ATOM   4335 HG13 VAL D  62      25.450  45.540  47.600  1.00  0.00           H
ATOM   4336  CG2 VAL D  62      26.810  47.050  49.390  1.00  0.00           C
ATOM   4337 HG21 VAL D  62      27.460  47.810  49.870  1.00  0.00           H
ATOM   4338 HG22 VAL D  62      25.920  47.600  49.010  1.00  0.00           H
ATOM   4339 HG23 VAL D  62      26.380  46.380  50.160  1.00  0.00           H
ATOM   4340  C   VAL D  62      29.320  44.710  47.680  1.00  0.00           C
ATOM   4341  O   VAL D  62      29.750  45.310  46.690  1.00  0.00           O
ATOM   4342  N   LYS D  63      29.420  43.380  47.830  1.00  0.00           N
ATOM   4343  HN  LYS D  63      29.080  43.030  48.700  1.00  0.00           H
ATOM   4344  CA  LYS D  63      29.950  42.450  46.890  1.00  0.00           C
ATOM   4345  HA  LYS D  63      30.930  42.790  46.570  1.00  0.00           H
ATOM   4346  CB  LYS D  63      30.200  41.050  47.490  1.00  0.00           C
ATOM   4347  HB1 LYS D  63      29.230  40.560  47.710  1.00  0.00           H
ATOM   4348  HB2 LYS D  63      30.760  41.200  48.440  1.00  0.00           H
ATOM   4349  CG  LYS D  63      30.980  40.100  46.590  1.00  0.00           C
ATOM   4350  HG1 LYS D  63      31.990  40.480  46.310  1.00  0.00           H
ATOM   4351  HG2 LYS D  63      30.400  39.900  45.660  1.00  0.00           H
ATOM   4352  CD  LYS D  63      31.250  38.750  47.270  1.00  0.00           C
ATOM   4353  HD1 LYS D  63      32.070  38.970  47.990  1.00  0.00           H
ATOM   4354  HD2 LYS D  63      30.310  38.450  47.780  1.00  0.00           H
ATOM   4355  CE  LYS D  63      31.610  37.680  46.240  1.00  0.00           C
ATOM   4356  HE1 LYS D  63      32.660  37.950  46.000  1.00  0.00           H
ATOM   4357  HE2 LYS D  63      31.010  37.900  45.330  1.00  0.00           H
ATOM   4358  NZ  LYS D  63      31.630  36.250  46.630  1.00  0.00           N
ATOM   4359  HZ1 LYS D  63      31.650  36.060  47.650  1.00  0.00           H
ATOM   4360  HZ2 LYS D  63      30.700  35.840  46.410  1.00  0.00           H
ATOM   4361  HZ3 LYS D  63      32.460  35.850  46.150  1.00  0.00           H
ATOM   4362  C   LYS D  63      29.030  42.340  45.690  1.00  0.00           C
ATOM   4363  NT  LYS D  63      27.710  42.020  45.830  1.00  0.00           N
ATOM   4364  HT1 LYS D  63      27.250  41.710  46.670  1.00  0.00           H
ATOM   4365  HT2 LYS D  63      27.130  41.860  45.030  1.00  0.00           H
ATOM   4366  O   LYS D  63      29.560  42.450  44.580  1.00  0.00           O
TER
ENDMDL
