# Supplementary material for: The Effect of SARS-COV‑2 Protein Fragments on the Dimerization of α‑Synuclein
Source: ACS Chem Neurosci. 2025 Oct 22;16(21):4279–88. doi: 10.1021/acschemneuro.5c00635 (PMC12593392; doi:10.1021/acschemneuro.5c00635)
Supplement: Supplementary file 1 [file cn5c00635_si_001.zip › aS Configurations - Supporting Information/Rod Binding Dimer/with SK9/r-SK9-1-final.pdb]

REMARK    GENERATED BY TRJCONV
TITLE     Protein in water t= 500000.00000 step= 250000000
REMARK    THIS IS A SIMULATION BOX
CRYST1  107.488  107.488  107.488  90.00  90.00  90.00 P 1           1
MODEL        1
ATOM      1  N   MET A   1      75.840  42.460  61.380  1.00  0.00           N
ATOM      2  H1  MET A   1      76.240  42.400  60.430  1.00  0.00           H
ATOM      3  H2  MET A   1      76.150  43.250  61.980  1.00  0.00           H
ATOM      4  H3  MET A   1      75.970  41.540  61.850  1.00  0.00           H
ATOM      5  CA  MET A   1      74.330  42.750  61.310  1.00  0.00           C
ATOM      6  HA  MET A   1      74.020  43.370  62.140  1.00  0.00           H
ATOM      7  CB  MET A   1      74.250  43.560  60.020  1.00  0.00           C
ATOM      8  HB1 MET A   1      73.230  43.460  59.590  1.00  0.00           H
ATOM      9  HB2 MET A   1      74.940  43.340  59.180  1.00  0.00           H
ATOM     10  CG  MET A   1      74.340  45.080  60.240  1.00  0.00           C
ATOM     11  HG1 MET A   1      74.380  45.570  59.250  1.00  0.00           H
ATOM     12  HG2 MET A   1      75.290  45.290  60.780  1.00  0.00           H
ATOM     13  SD  MET A   1      73.110  45.950  61.260  1.00  0.00           S
ATOM     14  CE  MET A   1      73.900  47.600  61.330  1.00  0.00           C
ATOM     15  HE1 MET A   1      73.090  48.340  61.560  1.00  0.00           H
ATOM     16  HE2 MET A   1      74.540  47.610  62.240  1.00  0.00           H
ATOM     17  HE3 MET A   1      74.470  47.720  60.390  1.00  0.00           H
ATOM     18  C   MET A   1      73.500  41.490  61.140  1.00  0.00           C
ATOM     19  O   MET A   1      73.720  40.750  60.170  1.00  0.00           O
ATOM     20  N   ASP A   2      72.650  41.100  62.090  1.00  0.00           N
ATOM     21  HN  ASP A   2      72.530  41.590  62.950  1.00  0.00           H
ATOM     22  CA  ASP A   2      71.770  39.920  62.030  1.00  0.00           C
ATOM     23  HA  ASP A   2      72.490  39.160  61.760  1.00  0.00           H
ATOM     24  CB  ASP A   2      71.230  39.700  63.480  1.00  0.00           C
ATOM     25  HB1 ASP A   2      70.380  40.370  63.720  1.00  0.00           H
ATOM     26  HB2 ASP A   2      71.910  39.570  64.360  1.00  0.00           H
ATOM     27  CG  ASP A   2      70.450  38.330  63.580  1.00  0.00           C
ATOM     28  OD1 ASP A   2      70.830  37.340  62.900  1.00  0.00           O
ATOM     29  OD2 ASP A   2      69.570  38.210  64.460  1.00  0.00           O
ATOM     30  C   ASP A   2      70.720  40.070  60.930  1.00  0.00           C
ATOM     31  O   ASP A   2      70.140  41.150  60.820  1.00  0.00           O
ATOM     32  N   VAL A   3      70.390  39.030  60.140  1.00  0.00           N
ATOM     33  HN  VAL A   3      70.980  38.220  60.150  1.00  0.00           H
ATOM     34  CA  VAL A   3      69.450  39.140  59.060  1.00  0.00           C
ATOM     35  HA  VAL A   3      69.000  40.120  59.000  1.00  0.00           H
ATOM     36  CB  VAL A   3      70.110  38.780  57.700  1.00  0.00           C
ATOM     37  HB  VAL A   3      70.090  37.680  57.580  1.00  0.00           H
ATOM     38  CG1 VAL A   3      69.320  39.400  56.510  1.00  0.00           C
ATOM     39 HG11 VAL A   3      69.920  39.100  55.620  1.00  0.00           H
ATOM     40 HG12 VAL A   3      68.320  38.930  56.370  1.00  0.00           H
ATOM     41 HG13 VAL A   3      69.160  40.500  56.540  1.00  0.00           H
ATOM     42  CG2 VAL A   3      71.510  39.300  57.670  1.00  0.00           C
ATOM     43 HG21 VAL A   3      71.450  40.320  58.120  1.00  0.00           H
ATOM     44 HG22 VAL A   3      72.270  38.820  58.320  1.00  0.00           H
ATOM     45 HG23 VAL A   3      71.970  39.380  56.660  1.00  0.00           H
ATOM     46  C   VAL A   3      68.290  38.190  59.340  1.00  0.00           C
ATOM     47  O   VAL A   3      67.460  37.860  58.470  1.00  0.00           O
ATOM     48  N   PHE A   4      68.180  37.730  60.630  1.00  0.00           N
ATOM     49  HN  PHE A   4      68.810  37.920  61.380  1.00  0.00           H
ATOM     50  CA  PHE A   4      67.070  36.830  61.030  1.00  0.00           C
ATOM     51  HA  PHE A   4      66.610  36.340  60.180  1.00  0.00           H
ATOM     52  CB  PHE A   4      67.470  35.710  62.110  1.00  0.00           C
ATOM     53  HB1 PHE A   4      67.810  36.210  63.040  1.00  0.00           H
ATOM     54  HB2 PHE A   4      68.280  35.030  61.750  1.00  0.00           H
ATOM     55  CG  PHE A   4      66.280  34.920  62.360  1.00  0.00           C
ATOM     56  CD1 PHE A   4      65.500  35.150  63.490  1.00  0.00           C
ATOM     57  HD1 PHE A   4      65.670  36.020  64.100  1.00  0.00           H
ATOM     58  CE1 PHE A   4      64.550  34.140  63.840  1.00  0.00           C
ATOM     59  HE1 PHE A   4      63.920  34.310  64.700  1.00  0.00           H
ATOM     60  CZ  PHE A   4      64.100  33.230  62.920  1.00  0.00           C
ATOM     61  HZ  PHE A   4      63.300  32.530  63.120  1.00  0.00           H
ATOM     62  CD2 PHE A   4      65.910  34.000  61.410  1.00  0.00           C
ATOM     63  HD2 PHE A   4      66.470  33.820  60.500  1.00  0.00           H
ATOM     64  CE2 PHE A   4      64.790  33.130  61.700  1.00  0.00           C
ATOM     65  HE2 PHE A   4      64.620  32.300  61.020  1.00  0.00           H
ATOM     66  C   PHE A   4      66.010  37.800  61.610  1.00  0.00           C
ATOM     67  O   PHE A   4      66.290  38.550  62.560  1.00  0.00           O
ATOM     68  N   MET A   5      64.920  37.900  60.950  1.00  0.00           N
ATOM     69  HN  MET A   5      64.930  37.430  60.070  1.00  0.00           H
ATOM     70  CA  MET A   5      63.930  38.910  61.220  1.00  0.00           C
ATOM     71  HA  MET A   5      64.030  39.250  62.230  1.00  0.00           H
ATOM     72  CB  MET A   5      63.960  39.930  60.120  1.00  0.00           C
ATOM     73  HB1 MET A   5      63.240  40.720  60.420  1.00  0.00           H
ATOM     74  HB2 MET A   5      63.790  39.470  59.120  1.00  0.00           H
ATOM     75  CG  MET A   5      65.310  40.740  59.950  1.00  0.00           C
ATOM     76  HG1 MET A   5      66.060  40.000  59.620  1.00  0.00           H
ATOM     77  HG2 MET A   5      65.650  41.190  60.910  1.00  0.00           H
ATOM     78  SD  MET A   5      65.190  42.160  58.770  1.00  0.00           S
ATOM     79  CE  MET A   5      65.130  41.330  57.160  1.00  0.00           C
ATOM     80  HE1 MET A   5      66.080  40.770  57.010  1.00  0.00           H
ATOM     81  HE2 MET A   5      64.250  40.650  57.190  1.00  0.00           H
ATOM     82  HE3 MET A   5      64.990  42.000  56.280  1.00  0.00           H
ATOM     83  C   MET A   5      62.570  38.270  61.200  1.00  0.00           C
ATOM     84  O   MET A   5      61.590  38.850  61.700  1.00  0.00           O
ATOM     85  N   LYS A   6      62.460  36.980  60.760  1.00  0.00           N
ATOM     86  HN  LYS A   6      63.300  36.490  60.530  1.00  0.00           H
ATOM     87  CA  LYS A   6      61.260  36.080  60.840  1.00  0.00           C
ATOM     88  HA  LYS A   6      60.510  36.720  60.410  1.00  0.00           H
ATOM     89  CB  LYS A   6      61.490  34.790  60.000  1.00  0.00           C
ATOM     90  HB1 LYS A   6      60.700  34.070  60.320  1.00  0.00           H
ATOM     91  HB2 LYS A   6      62.450  34.300  60.270  1.00  0.00           H
ATOM     92  CG  LYS A   6      61.330  35.030  58.510  1.00  0.00           C
ATOM     93  HG1 LYS A   6      62.150  35.700  58.160  1.00  0.00           H
ATOM     94  HG2 LYS A   6      60.490  35.710  58.260  1.00  0.00           H
ATOM     95  CD  LYS A   6      61.450  33.690  57.760  1.00  0.00           C
ATOM     96  HD1 LYS A   6      62.420  33.270  58.100  1.00  0.00           H
ATOM     97  HD2 LYS A   6      60.610  33.000  57.980  1.00  0.00           H
ATOM     98  CE  LYS A   6      61.430  33.780  56.260  1.00  0.00           C
ATOM     99  HE1 LYS A   6      61.530  32.770  55.820  1.00  0.00           H
ATOM    100  HE2 LYS A   6      62.240  34.490  55.980  1.00  0.00           H
ATOM    101  NZ  LYS A   6      60.190  34.290  55.590  1.00  0.00           N
ATOM    102  HZ1 LYS A   6      60.160  34.160  54.560  1.00  0.00           H
ATOM    103  HZ2 LYS A   6      59.410  33.750  56.030  1.00  0.00           H
ATOM    104  HZ3 LYS A   6      59.990  35.270  55.880  1.00  0.00           H
ATOM    105  C   LYS A   6      60.710  35.670  62.170  1.00  0.00           C
ATOM    106  O   LYS A   6      61.400  35.200  63.090  1.00  0.00           O
ATOM    107  N   GLY A   7      59.380  35.750  62.370  1.00  0.00           N
ATOM    108  HN  GLY A   7      58.870  36.070  61.570  1.00  0.00           H
ATOM    109  CA  GLY A   7      58.520  35.340  63.560  1.00  0.00           C
ATOM    110  HA1 GLY A   7      57.580  35.840  63.390  1.00  0.00           H
ATOM    111  HA2 GLY A   7      58.470  34.260  63.570  1.00  0.00           H
ATOM    112  C   GLY A   7      58.970  35.800  64.900  1.00  0.00           C
ATOM    113  O   GLY A   7      59.810  36.710  65.000  1.00  0.00           O
ATOM    114  N   LEU A   8      58.350  35.190  65.970  1.00  0.00           N
ATOM    115  HN  LEU A   8      57.580  34.620  65.680  1.00  0.00           H
ATOM    116  CA  LEU A   8      58.680  35.330  67.380  1.00  0.00           C
ATOM    117  HA  LEU A   8      59.010  36.340  67.550  1.00  0.00           H
ATOM    118  CB  LEU A   8      57.410  35.070  68.130  1.00  0.00           C
ATOM    119  HB1 LEU A   8      57.100  34.000  68.150  1.00  0.00           H
ATOM    120  HB2 LEU A   8      56.480  35.500  67.690  1.00  0.00           H
ATOM    121  CG  LEU A   8      57.520  35.330  69.690  1.00  0.00           C
ATOM    122  HG  LEU A   8      58.220  34.650  70.200  1.00  0.00           H
ATOM    123  CD1 LEU A   8      57.760  36.830  70.020  1.00  0.00           C
ATOM    124 HD11 LEU A   8      57.140  37.610  69.520  1.00  0.00           H
ATOM    125 HD12 LEU A   8      57.780  37.010  71.120  1.00  0.00           H
ATOM    126 HD13 LEU A   8      58.760  37.200  69.710  1.00  0.00           H
ATOM    127  CD2 LEU A   8      56.220  34.910  70.280  1.00  0.00           C
ATOM    128 HD21 LEU A   8      55.990  33.830  70.130  1.00  0.00           H
ATOM    129 HD22 LEU A   8      56.220  35.140  71.360  1.00  0.00           H
ATOM    130 HD23 LEU A   8      55.470  35.470  69.690  1.00  0.00           H
ATOM    131  C   LEU A   8      59.760  34.470  67.830  1.00  0.00           C
ATOM    132  O   LEU A   8      59.590  33.250  68.070  1.00  0.00           O
ATOM    133  N   SER A   9      60.970  35.090  67.990  1.00  0.00           N
ATOM    134  HN  SER A   9      61.150  35.930  67.490  1.00  0.00           H
ATOM    135  CA  SER A   9      62.000  34.530  68.910  1.00  0.00           C
ATOM    136  HA  SER A   9      61.490  34.150  69.780  1.00  0.00           H
ATOM    137  CB  SER A   9      62.700  33.260  68.310  1.00  0.00           C
ATOM    138  HB1 SER A   9      61.950  32.450  68.180  1.00  0.00           H
ATOM    139  HB2 SER A   9      63.460  33.020  69.080  1.00  0.00           H
ATOM    140  OG  SER A   9      63.240  33.400  66.960  1.00  0.00           O
ATOM    141  HG1 SER A   9      62.490  33.470  66.360  1.00  0.00           H
ATOM    142  C   SER A   9      63.060  35.550  69.300  1.00  0.00           C
ATOM    143  O   SER A   9      63.180  36.610  68.740  1.00  0.00           O
ATOM    144  N   LYS A  10      63.730  35.260  70.400  1.00  0.00           N
ATOM    145  HN  LYS A  10      63.710  34.340  70.790  1.00  0.00           H
ATOM    146  CA  LYS A  10      64.810  36.020  71.030  1.00  0.00           C
ATOM    147  HA  LYS A  10      64.390  36.980  71.270  1.00  0.00           H
ATOM    148  CB  LYS A  10      65.390  35.350  72.320  1.00  0.00           C
ATOM    149  HB1 LYS A  10      64.560  35.280  73.060  1.00  0.00           H
ATOM    150  HB2 LYS A  10      66.170  36.030  72.710  1.00  0.00           H
ATOM    151  CG  LYS A  10      66.030  34.000  72.200  1.00  0.00           C
ATOM    152  HG1 LYS A  10      66.660  34.070  71.290  1.00  0.00           H
ATOM    153  HG2 LYS A  10      65.300  33.190  72.000  1.00  0.00           H
ATOM    154  CD  LYS A  10      66.740  33.420  73.490  1.00  0.00           C
ATOM    155  HD1 LYS A  10      65.850  33.180  74.110  1.00  0.00           H
ATOM    156  HD2 LYS A  10      67.340  32.550  73.170  1.00  0.00           H
ATOM    157  CE  LYS A  10      67.670  34.320  74.360  1.00  0.00           C
ATOM    158  HE1 LYS A  10      68.110  33.790  75.230  1.00  0.00           H
ATOM    159  HE2 LYS A  10      67.100  35.190  74.770  1.00  0.00           H
ATOM    160  NZ  LYS A  10      68.820  34.810  73.490  1.00  0.00           N
ATOM    161  HZ1 LYS A  10      68.520  35.200  72.570  1.00  0.00           H
ATOM    162  HZ2 LYS A  10      69.430  35.480  73.990  1.00  0.00           H
ATOM    163  HZ3 LYS A  10      69.330  33.940  73.260  1.00  0.00           H
ATOM    164  C   LYS A  10      65.950  36.390  70.140  1.00  0.00           C
ATOM    165  O   LYS A  10      66.340  35.710  69.240  1.00  0.00           O
ATOM    166  N   ALA A  11      66.630  37.470  70.450  1.00  0.00           N
ATOM    167  HN  ALA A  11      66.220  38.170  71.020  1.00  0.00           H
ATOM    168  CA  ALA A  11      67.800  38.020  69.800  1.00  0.00           C
ATOM    169  HA  ALA A  11      67.570  38.130  68.750  1.00  0.00           H
ATOM    170  CB  ALA A  11      68.130  39.410  70.310  1.00  0.00           C
ATOM    171  HB1 ALA A  11      68.260  39.440  71.420  1.00  0.00           H
ATOM    172  HB2 ALA A  11      68.950  39.960  69.810  1.00  0.00           H
ATOM    173  HB3 ALA A  11      67.230  40.020  70.140  1.00  0.00           H
ATOM    174  C   ALA A  11      69.070  37.110  70.120  1.00  0.00           C
ATOM    175  O   ALA A  11      69.160  36.450  71.130  1.00  0.00           O
ATOM    176  N   LYS A  12      69.990  37.010  69.150  1.00  0.00           N
ATOM    177  HN  LYS A  12      69.830  37.510  68.300  1.00  0.00           H
ATOM    178  CA  LYS A  12      71.190  36.200  69.340  1.00  0.00           C
ATOM    179  HA  LYS A  12      70.880  35.170  69.310  1.00  0.00           H
ATOM    180  CB  LYS A  12      72.110  36.440  68.050  1.00  0.00           C
ATOM    181  HB1 LYS A  12      73.080  35.920  68.250  1.00  0.00           H
ATOM    182  HB2 LYS A  12      72.360  37.510  67.860  1.00  0.00           H
ATOM    183  CG  LYS A  12      71.560  35.860  66.730  1.00  0.00           C
ATOM    184  HG1 LYS A  12      70.730  36.490  66.360  1.00  0.00           H
ATOM    185  HG2 LYS A  12      71.160  34.880  67.080  1.00  0.00           H
ATOM    186  CD  LYS A  12      72.560  35.690  65.610  1.00  0.00           C
ATOM    187  HD1 LYS A  12      72.650  36.690  65.150  1.00  0.00           H
ATOM    188  HD2 LYS A  12      73.540  35.340  66.000  1.00  0.00           H
ATOM    189  CE  LYS A  12      72.010  34.690  64.500  1.00  0.00           C
ATOM    190  HE1 LYS A  12      71.920  33.630  64.850  1.00  0.00           H
ATOM    191  HE2 LYS A  12      72.670  34.760  63.610  1.00  0.00           H
ATOM    192  NZ  LYS A  12      70.640  34.950  64.030  1.00  0.00           N
ATOM    193  HZ1 LYS A  12      70.440  34.410  63.160  1.00  0.00           H
ATOM    194  HZ2 LYS A  12      69.930  34.950  64.780  1.00  0.00           H
ATOM    195  HZ3 LYS A  12      70.660  35.950  63.760  1.00  0.00           H
ATOM    196  C   LYS A  12      71.970  36.290  70.670  1.00  0.00           C
ATOM    197  O   LYS A  12      72.010  37.320  71.370  1.00  0.00           O
ATOM    198  N   GLU A  13      72.700  35.190  71.060  1.00  0.00           N
ATOM    199  HN  GLU A  13      72.670  34.360  70.510  1.00  0.00           H
ATOM    200  CA  GLU A  13      73.260  35.040  72.390  1.00  0.00           C
ATOM    201  HA  GLU A  13      72.440  35.250  73.060  1.00  0.00           H
ATOM    202  CB  GLU A  13      73.650  33.510  72.660  1.00  0.00           C
ATOM    203  HB1 GLU A  13      74.170  33.660  73.620  1.00  0.00           H
ATOM    204  HB2 GLU A  13      74.260  33.240  71.770  1.00  0.00           H
ATOM    205  CG  GLU A  13      72.450  32.540  72.750  1.00  0.00           C
ATOM    206  HG1 GLU A  13      72.850  31.550  73.050  1.00  0.00           H
ATOM    207  HG2 GLU A  13      71.840  32.340  71.840  1.00  0.00           H
ATOM    208  CD  GLU A  13      71.480  32.970  73.800  1.00  0.00           C
ATOM    209  OE1 GLU A  13      71.900  33.540  74.860  1.00  0.00           O
ATOM    210  OE2 GLU A  13      70.200  32.690  73.710  1.00  0.00           O
ATOM    211  C   GLU A  13      74.320  36.080  72.610  1.00  0.00           C
ATOM    212  O   GLU A  13      74.960  36.690  71.730  1.00  0.00           O
ATOM    213  N   GLY A  14      74.560  36.410  73.870  1.00  0.00           N
ATOM    214  HN  GLY A  14      74.160  35.940  74.650  1.00  0.00           H
ATOM    215  CA  GLY A  14      75.650  37.320  74.230  1.00  0.00           C
ATOM    216  HA1 GLY A  14      75.940  37.180  75.260  1.00  0.00           H
ATOM    217  HA2 GLY A  14      76.480  37.080  73.580  1.00  0.00           H
ATOM    218  C   GLY A  14      75.340  38.830  74.060  1.00  0.00           C
ATOM    219  O   GLY A  14      74.250  39.350  74.330  1.00  0.00           O
ATOM    220  N   VAL A  15      76.420  39.530  73.640  1.00  0.00           N
ATOM    221  HN  VAL A  15      77.250  39.030  73.440  1.00  0.00           H
ATOM    222  CA  VAL A  15      76.630  40.960  73.420  1.00  0.00           C
ATOM    223  HA  VAL A  15      76.210  41.320  74.350  1.00  0.00           H
ATOM    224  CB  VAL A  15      78.110  41.520  73.210  1.00  0.00           C
ATOM    225  HB  VAL A  15      78.430  40.890  72.350  1.00  0.00           H
ATOM    226  CG1 VAL A  15      78.170  42.990  72.940  1.00  0.00           C
ATOM    227 HG11 VAL A  15      77.810  43.570  73.810  1.00  0.00           H
ATOM    228 HG12 VAL A  15      79.200  43.340  72.710  1.00  0.00           H
ATOM    229 HG13 VAL A  15      77.550  43.230  72.050  1.00  0.00           H
ATOM    230  CG2 VAL A  15      78.990  41.170  74.450  1.00  0.00           C
ATOM    231 HG21 VAL A  15      78.620  40.240  74.930  1.00  0.00           H
ATOM    232 HG22 VAL A  15      80.060  40.960  74.230  1.00  0.00           H
ATOM    233 HG23 VAL A  15      78.950  41.990  75.190  1.00  0.00           H
ATOM    234  C   VAL A  15      75.660  41.470  72.430  1.00  0.00           C
ATOM    235  O   VAL A  15      75.860  41.300  71.260  1.00  0.00           O
ATOM    236  N   VAL A  16      74.620  42.300  72.710  1.00  0.00           N
ATOM    237  HN  VAL A  16      74.550  42.490  73.690  1.00  0.00           H
ATOM    238  CA  VAL A  16      73.570  42.880  71.910  1.00  0.00           C
ATOM    239  HA  VAL A  16      72.950  42.090  71.510  1.00  0.00           H
ATOM    240  CB  VAL A  16      72.700  43.750  72.860  1.00  0.00           C
ATOM    241  HB  VAL A  16      73.360  44.440  73.430  1.00  0.00           H
ATOM    242  CG1 VAL A  16      71.630  44.520  72.110  1.00  0.00           C
ATOM    243 HG11 VAL A  16      71.060  43.840  71.440  1.00  0.00           H
ATOM    244 HG12 VAL A  16      70.880  44.970  72.790  1.00  0.00           H
ATOM    245 HG13 VAL A  16      72.110  45.300  71.480  1.00  0.00           H
ATOM    246  CG2 VAL A  16      71.970  42.850  73.900  1.00  0.00           C
ATOM    247 HG21 VAL A  16      71.450  43.430  74.690  1.00  0.00           H
ATOM    248 HG22 VAL A  16      71.210  42.220  73.390  1.00  0.00           H
ATOM    249 HG23 VAL A  16      72.770  42.260  74.400  1.00  0.00           H
ATOM    250  C   VAL A  16      73.910  43.730  70.710  1.00  0.00           C
ATOM    251  O   VAL A  16      73.240  43.850  69.720  1.00  0.00           O
ATOM    252  N   ALA A  17      75.010  44.490  70.860  1.00  0.00           N
ATOM    253  HN  ALA A  17      75.440  44.570  71.760  1.00  0.00           H
ATOM    254  CA  ALA A  17      75.660  45.210  69.760  1.00  0.00           C
ATOM    255  HA  ALA A  17      74.890  45.890  69.420  1.00  0.00           H
ATOM    256  CB  ALA A  17      76.970  45.940  70.200  1.00  0.00           C
ATOM    257  HB1 ALA A  17      76.720  46.540  71.100  1.00  0.00           H
ATOM    258  HB2 ALA A  17      77.670  45.150  70.550  1.00  0.00           H
ATOM    259  HB3 ALA A  17      77.460  46.530  69.400  1.00  0.00           H
ATOM    260  C   ALA A  17      75.910  44.380  68.550  1.00  0.00           C
ATOM    261  O   ALA A  17      75.700  44.850  67.410  1.00  0.00           O
ATOM    262  N   ALA A  18      76.270  43.100  68.780  1.00  0.00           N
ATOM    263  HN  ALA A  18      76.290  42.800  69.730  1.00  0.00           H
ATOM    264  CA  ALA A  18      76.460  42.180  67.660  1.00  0.00           C
ATOM    265  HA  ALA A  18      76.670  42.850  66.840  1.00  0.00           H
ATOM    266  CB  ALA A  18      77.690  41.320  67.920  1.00  0.00           C
ATOM    267  HB1 ALA A  18      77.970  40.710  67.030  1.00  0.00           H
ATOM    268  HB2 ALA A  18      78.520  41.970  68.260  1.00  0.00           H
ATOM    269  HB3 ALA A  18      77.430  40.640  68.750  1.00  0.00           H
ATOM    270  C   ALA A  18      75.240  41.380  67.360  1.00  0.00           C
ATOM    271  O   ALA A  18      75.170  40.760  66.340  1.00  0.00           O
ATOM    272  N   ALA A  19      74.110  41.500  68.120  1.00  0.00           N
ATOM    273  HN  ALA A  19      74.080  42.100  68.910  1.00  0.00           H
ATOM    274  CA  ALA A  19      72.830  40.870  67.820  1.00  0.00           C
ATOM    275  HA  ALA A  19      73.040  39.990  67.220  1.00  0.00           H
ATOM    276  CB  ALA A  19      72.210  40.310  69.240  1.00  0.00           C
ATOM    277  HB1 ALA A  19      72.100  41.200  69.880  1.00  0.00           H
ATOM    278  HB2 ALA A  19      71.230  39.810  69.090  1.00  0.00           H
ATOM    279  HB3 ALA A  19      72.990  39.630  69.640  1.00  0.00           H
ATOM    280  C   ALA A  19      71.900  41.830  67.160  1.00  0.00           C
ATOM    281  O   ALA A  19      70.810  41.390  66.830  1.00  0.00           O
ATOM    282  N   GLU A  20      72.280  43.100  66.950  1.00  0.00           N
ATOM    283  HN  GLU A  20      73.120  43.450  67.350  1.00  0.00           H
ATOM    284  CA  GLU A  20      71.510  44.050  66.210  1.00  0.00           C
ATOM    285  HA  GLU A  20      70.590  44.260  66.740  1.00  0.00           H
ATOM    286  CB  GLU A  20      72.230  45.370  66.300  1.00  0.00           C
ATOM    287  HB1 GLU A  20      73.280  45.330  65.940  1.00  0.00           H
ATOM    288  HB2 GLU A  20      72.280  45.560  67.390  1.00  0.00           H
ATOM    289  CG  GLU A  20      71.470  46.510  65.590  1.00  0.00           C
ATOM    290  HG1 GLU A  20      70.400  46.710  65.840  1.00  0.00           H
ATOM    291  HG2 GLU A  20      71.500  46.340  64.500  1.00  0.00           H
ATOM    292  CD  GLU A  20      72.110  47.850  65.880  1.00  0.00           C
ATOM    293  OE1 GLU A  20      71.630  48.870  65.300  1.00  0.00           O
ATOM    294  OE2 GLU A  20      73.000  47.940  66.740  1.00  0.00           O
ATOM    295  C   GLU A  20      71.260  43.680  64.770  1.00  0.00           C
ATOM    296  O   GLU A  20      72.120  43.270  64.030  1.00  0.00           O
ATOM    297  N   LYS A  21      69.960  43.710  64.350  1.00  0.00           N
ATOM    298  HN  LYS A  21      69.350  44.160  64.990  1.00  0.00           H
ATOM    299  CA  LYS A  21      69.470  43.380  62.970  1.00  0.00           C
ATOM    300  HA  LYS A  21      70.040  42.490  62.750  1.00  0.00           H
ATOM    301  CB  LYS A  21      67.920  43.200  62.950  1.00  0.00           C
ATOM    302  HB1 LYS A  21      67.570  43.240  61.900  1.00  0.00           H
ATOM    303  HB2 LYS A  21      67.550  43.980  63.640  1.00  0.00           H
ATOM    304  CG  LYS A  21      67.450  41.830  63.450  1.00  0.00           C
ATOM    305  HG1 LYS A  21      67.890  41.080  62.760  1.00  0.00           H
ATOM    306  HG2 LYS A  21      66.350  41.880  63.340  1.00  0.00           H
ATOM    307  CD  LYS A  21      67.700  41.550  64.960  1.00  0.00           C
ATOM    308  HD1 LYS A  21      68.790  41.390  65.110  1.00  0.00           H
ATOM    309  HD2 LYS A  21      67.500  42.520  65.470  1.00  0.00           H
ATOM    310  CE  LYS A  21      66.890  40.520  65.680  1.00  0.00           C
ATOM    311  HE1 LYS A  21      65.820  40.830  65.720  1.00  0.00           H
ATOM    312  HE2 LYS A  21      67.310  40.400  66.710  1.00  0.00           H
ATOM    313  NZ  LYS A  21      67.040  39.280  64.980  1.00  0.00           N
ATOM    314  HZ1 LYS A  21      66.550  39.310  64.070  1.00  0.00           H
ATOM    315  HZ2 LYS A  21      68.020  39.040  64.730  1.00  0.00           H
ATOM    316  HZ3 LYS A  21      66.570  38.470  65.450  1.00  0.00           H
ATOM    317  C   LYS A  21      69.910  44.470  61.830  1.00  0.00           C
ATOM    318  O   LYS A  21      69.840  45.720  61.950  1.00  0.00           O
ATOM    319  N   THR A  22      70.160  43.950  60.610  1.00  0.00           N
ATOM    320  HN  THR A  22      70.110  42.960  60.480  1.00  0.00           H
ATOM    321  CA  THR A  22      70.050  44.720  59.380  1.00  0.00           C
ATOM    322  HA  THR A  22      70.950  45.290  59.230  1.00  0.00           H
ATOM    323  CB  THR A  22      69.930  43.810  58.180  1.00  0.00           C
ATOM    324  HB  THR A  22      70.790  43.120  58.380  1.00  0.00           H
ATOM    325  OG1 THR A  22      70.210  44.500  56.940  1.00  0.00           O
ATOM    326  HG1 THR A  22      70.900  43.980  56.530  1.00  0.00           H
ATOM    327  CG2 THR A  22      68.570  43.000  58.090  1.00  0.00           C
ATOM    328 HG21 THR A  22      68.740  42.050  57.550  1.00  0.00           H
ATOM    329 HG22 THR A  22      68.200  42.700  59.090  1.00  0.00           H
ATOM    330 HG23 THR A  22      67.770  43.580  57.590  1.00  0.00           H
ATOM    331  C   THR A  22      69.010  45.760  59.140  1.00  0.00           C
ATOM    332  O   THR A  22      67.790  45.570  59.300  1.00  0.00           O
ATOM    333  N   LYS A  23      69.570  46.960  58.770  1.00  0.00           N
ATOM    334  HN  LYS A  23      70.560  47.080  58.720  1.00  0.00           H
ATOM    335  CA  LYS A  23      68.820  48.150  58.400  1.00  0.00           C
ATOM    336  HA  LYS A  23      67.820  48.180  58.810  1.00  0.00           H
ATOM    337  CB  LYS A  23      69.730  49.400  58.670  1.00  0.00           C
ATOM    338  HB1 LYS A  23      69.170  50.360  58.590  1.00  0.00           H
ATOM    339  HB2 LYS A  23      70.500  49.460  57.870  1.00  0.00           H
ATOM    340  CG  LYS A  23      70.570  49.450  60.000  1.00  0.00           C
ATOM    341  HG1 LYS A  23      71.150  50.390  60.020  1.00  0.00           H
ATOM    342  HG2 LYS A  23      71.380  48.680  59.920  1.00  0.00           H
ATOM    343  CD  LYS A  23      69.630  49.150  61.210  1.00  0.00           C
ATOM    344  HD1 LYS A  23      68.880  49.960  61.330  1.00  0.00           H
ATOM    345  HD2 LYS A  23      69.020  48.240  61.000  1.00  0.00           H
ATOM    346  CE  LYS A  23      70.400  48.970  62.470  1.00  0.00           C
ATOM    347  HE1 LYS A  23      71.020  49.860  62.710  1.00  0.00           H
ATOM    348  HE2 LYS A  23      71.090  48.090  62.450  1.00  0.00           H
ATOM    349  NZ  LYS A  23      69.590  48.750  63.700  1.00  0.00           N
ATOM    350  HZ1 LYS A  23      70.220  48.750  64.530  1.00  0.00           H
ATOM    351  HZ2 LYS A  23      68.940  49.560  63.780  1.00  0.00           H
ATOM    352  HZ3 LYS A  23      68.960  47.920  63.680  1.00  0.00           H
ATOM    353  C   LYS A  23      68.530  48.200  56.910  1.00  0.00           C
ATOM    354  O   LYS A  23      67.980  49.190  56.450  1.00  0.00           O
ATOM    355  N   GLN A  24      68.890  47.160  56.120  1.00  0.00           N
ATOM    356  HN  GLN A  24      69.430  46.400  56.480  1.00  0.00           H
ATOM    357  CA  GLN A  24      68.790  47.240  54.700  1.00  0.00           C
ATOM    358  HA  GLN A  24      68.460  48.240  54.460  1.00  0.00           H
ATOM    359  CB  GLN A  24      70.170  46.950  54.000  1.00  0.00           C
ATOM    360  HB1 GLN A  24      70.240  46.910  52.890  1.00  0.00           H
ATOM    361  HB2 GLN A  24      70.580  45.990  54.350  1.00  0.00           H
ATOM    362  CG  GLN A  24      71.260  48.020  54.250  1.00  0.00           C
ATOM    363  HG1 GLN A  24      72.290  47.800  53.900  1.00  0.00           H
ATOM    364  HG2 GLN A  24      71.440  48.150  55.340  1.00  0.00           H
ATOM    365  CD  GLN A  24      70.900  49.360  53.660  1.00  0.00           C
ATOM    366  OE1 GLN A  24      70.020  49.470  52.820  1.00  0.00           O
ATOM    367  NE2 GLN A  24      71.650  50.390  54.030  1.00  0.00           N
ATOM    368 HE21 GLN A  24      72.520  50.390  54.540  1.00  0.00           H
ATOM    369 HE22 GLN A  24      71.420  51.260  53.600  1.00  0.00           H
ATOM    370  C   GLN A  24      67.760  46.240  54.250  1.00  0.00           C
ATOM    371  O   GLN A  24      67.600  46.140  53.010  1.00  0.00           O
ATOM    372  N   GLY A  25      66.960  45.520  55.110  1.00  0.00           N
ATOM    373  HN  GLY A  25      67.200  45.560  56.070  1.00  0.00           H
ATOM    374  CA  GLY A  25      65.920  44.570  54.730  1.00  0.00           C
ATOM    375  HA1 GLY A  25      66.170  44.010  53.840  1.00  0.00           H
ATOM    376  HA2 GLY A  25      65.850  43.830  55.520  1.00  0.00           H
ATOM    377  C   GLY A  25      64.510  45.160  54.710  1.00  0.00           C
ATOM    378  O   GLY A  25      64.230  46.320  54.960  1.00  0.00           O
ATOM    379  N   VAL A  26      63.560  44.300  54.440  1.00  0.00           N
ATOM    380  HN  VAL A  26      63.610  43.320  54.580  1.00  0.00           H
ATOM    381  CA  VAL A  26      62.160  44.690  54.180  1.00  0.00           C
ATOM    382  HA  VAL A  26      62.010  45.700  54.540  1.00  0.00           H
ATOM    383  CB  VAL A  26      61.750  44.670  52.720  1.00  0.00           C
ATOM    384  HB  VAL A  26      60.780  45.200  52.620  1.00  0.00           H
ATOM    385  CG1 VAL A  26      62.790  45.370  51.780  1.00  0.00           C
ATOM    386 HG11 VAL A  26      63.830  44.990  51.670  1.00  0.00           H
ATOM    387 HG12 VAL A  26      62.350  45.300  50.760  1.00  0.00           H
ATOM    388 HG13 VAL A  26      62.840  46.450  52.010  1.00  0.00           H
ATOM    389  CG2 VAL A  26      61.600  43.180  52.280  1.00  0.00           C
ATOM    390 HG21 VAL A  26      62.570  42.660  52.440  1.00  0.00           H
ATOM    391 HG22 VAL A  26      60.830  42.620  52.840  1.00  0.00           H
ATOM    392 HG23 VAL A  26      61.320  43.220  51.210  1.00  0.00           H
ATOM    393  C   VAL A  26      61.300  43.750  55.110  1.00  0.00           C
ATOM    394  O   VAL A  26      61.800  42.720  55.500  1.00  0.00           O
ATOM    395  N   ALA A  27      60.030  44.220  55.430  1.00  0.00           N
ATOM    396  HN  ALA A  27      59.720  44.980  54.850  1.00  0.00           H
ATOM    397  CA  ALA A  27      59.160  43.670  56.360  1.00  0.00           C
ATOM    398  HA  ALA A  27      59.690  43.200  57.170  1.00  0.00           H
ATOM    399  CB  ALA A  27      58.350  44.800  57.080  1.00  0.00           C
ATOM    400  HB1 ALA A  27      57.640  44.360  57.820  1.00  0.00           H
ATOM    401  HB2 ALA A  27      59.000  45.490  57.660  1.00  0.00           H
ATOM    402  HB3 ALA A  27      57.800  45.530  56.460  1.00  0.00           H
ATOM    403  C   ALA A  27      58.160  42.660  55.770  1.00  0.00           C
ATOM    404  O   ALA A  27      57.580  42.870  54.690  1.00  0.00           O
ATOM    405  N   GLU A  28      58.070  41.550  56.490  1.00  0.00           N
ATOM    406  HN  GLU A  28      58.460  41.450  57.410  1.00  0.00           H
ATOM    407  CA  GLU A  28      57.320  40.440  56.020  1.00  0.00           C
ATOM    408  HA  GLU A  28      57.010  40.390  54.990  1.00  0.00           H
ATOM    409  CB  GLU A  28      58.150  39.190  56.240  1.00  0.00           C
ATOM    410  HB1 GLU A  28      57.600  38.270  55.950  1.00  0.00           H
ATOM    411  HB2 GLU A  28      58.400  39.010  57.310  1.00  0.00           H
ATOM    412  CG  GLU A  28      59.420  39.190  55.400  1.00  0.00           C
ATOM    413  HG1 GLU A  28      60.110  39.970  55.790  1.00  0.00           H
ATOM    414  HG2 GLU A  28      59.220  39.560  54.370  1.00  0.00           H
ATOM    415  CD  GLU A  28      60.250  37.960  55.410  1.00  0.00           C
ATOM    416  OE1 GLU A  28      61.350  37.950  54.820  1.00  0.00           O
ATOM    417  OE2 GLU A  28      59.920  37.000  56.160  1.00  0.00           O
ATOM    418  C   GLU A  28      56.080  40.330  56.900  1.00  0.00           C
ATOM    419  O   GLU A  28      55.170  39.580  56.650  1.00  0.00           O
ATOM    420  N   ALA A  29      55.930  41.350  57.810  1.00  0.00           N
ATOM    421  HN  ALA A  29      56.680  42.000  57.910  1.00  0.00           H
ATOM    422  CA  ALA A  29      54.860  41.550  58.770  1.00  0.00           C
ATOM    423  HA  ALA A  29      54.090  40.820  58.580  1.00  0.00           H
ATOM    424  CB  ALA A  29      55.470  41.480  60.210  1.00  0.00           C
ATOM    425  HB1 ALA A  29      56.150  42.330  60.440  1.00  0.00           H
ATOM    426  HB2 ALA A  29      54.650  41.300  60.940  1.00  0.00           H
ATOM    427  HB3 ALA A  29      56.140  40.600  60.210  1.00  0.00           H
ATOM    428  C   ALA A  29      54.160  42.860  58.480  1.00  0.00           C
ATOM    429  O   ALA A  29      54.830  43.830  57.990  1.00  0.00           O
ATOM    430  N   ALA A  30      52.840  42.950  58.730  1.00  0.00           N
ATOM    431  HN  ALA A  30      52.400  42.170  59.170  1.00  0.00           H
ATOM    432  CA  ALA A  30      52.050  44.150  58.540  1.00  0.00           C
ATOM    433  HA  ALA A  30      52.400  44.500  57.580  1.00  0.00           H
ATOM    434  CB  ALA A  30      50.560  43.870  58.540  1.00  0.00           C
ATOM    435  HB1 ALA A  30      50.260  43.630  59.580  1.00  0.00           H
ATOM    436  HB2 ALA A  30      49.990  44.690  58.040  1.00  0.00           H
ATOM    437  HB3 ALA A  30      50.310  42.970  57.940  1.00  0.00           H
ATOM    438  C   ALA A  30      52.380  45.300  59.420  1.00  0.00           C
ATOM    439  O   ALA A  30      52.900  45.150  60.560  1.00  0.00           O
ATOM    440  N   GLY A  31      52.180  46.470  58.860  1.00  0.00           N
ATOM    441  HN  GLY A  31      51.770  46.470  57.950  1.00  0.00           H
ATOM    442  CA  GLY A  31      52.360  47.770  59.470  1.00  0.00           C
ATOM    443  HA1 GLY A  31      53.430  47.880  59.610  1.00  0.00           H
ATOM    444  HA2 GLY A  31      52.010  48.480  58.730  1.00  0.00           H
ATOM    445  C   GLY A  31      51.630  48.010  60.760  1.00  0.00           C
ATOM    446  O   GLY A  31      50.620  47.360  61.080  1.00  0.00           O
ATOM    447  N   LYS A  32      52.040  49.040  61.500  1.00  0.00           N
ATOM    448  HN  LYS A  32      52.920  49.430  61.210  1.00  0.00           H
ATOM    449  CA  LYS A  32      51.460  49.550  62.720  1.00  0.00           C
ATOM    450  HA  LYS A  32      50.980  48.680  63.140  1.00  0.00           H
ATOM    451  CB  LYS A  32      52.570  50.010  63.780  1.00  0.00           C
ATOM    452  HB1 LYS A  32      52.010  50.560  64.560  1.00  0.00           H
ATOM    453  HB2 LYS A  32      53.330  50.640  63.270  1.00  0.00           H
ATOM    454  CG  LYS A  32      53.300  48.860  64.500  1.00  0.00           C
ATOM    455  HG1 LYS A  32      54.170  49.280  65.040  1.00  0.00           H
ATOM    456  HG2 LYS A  32      53.690  48.150  63.740  1.00  0.00           H
ATOM    457  CD  LYS A  32      52.390  48.090  65.440  1.00  0.00           C
ATOM    458  HD1 LYS A  32      52.050  48.760  66.250  1.00  0.00           H
ATOM    459  HD2 LYS A  32      51.390  47.880  64.990  1.00  0.00           H
ATOM    460  CE  LYS A  32      52.860  46.870  66.230  1.00  0.00           C
ATOM    461  HE1 LYS A  32      52.010  46.600  66.900  1.00  0.00           H
ATOM    462  HE2 LYS A  32      53.790  47.020  66.820  1.00  0.00           H
ATOM    463  NZ  LYS A  32      53.070  45.760  65.340  1.00  0.00           N
ATOM    464  HZ1 LYS A  32      53.980  45.820  64.850  1.00  0.00           H
ATOM    465  HZ2 LYS A  32      52.820  44.850  65.770  1.00  0.00           H
ATOM    466  HZ3 LYS A  32      52.440  45.840  64.510  1.00  0.00           H
ATOM    467  C   LYS A  32      50.480  50.600  62.340  1.00  0.00           C
ATOM    468  O   LYS A  32      50.610  51.410  61.420  1.00  0.00           O
ATOM    469  N   THR A  33      49.330  50.650  63.070  1.00  0.00           N
ATOM    470  HN  THR A  33      49.030  49.960  63.730  1.00  0.00           H
ATOM    471  CA  THR A  33      48.200  51.600  62.880  1.00  0.00           C
ATOM    472  HA  THR A  33      48.370  51.960  61.880  1.00  0.00           H
ATOM    473  CB  THR A  33      46.770  50.940  62.860  1.00  0.00           C
ATOM    474  HB  THR A  33      46.030  51.770  62.940  1.00  0.00           H
ATOM    475  OG1 THR A  33      46.480  50.070  64.000  1.00  0.00           O
ATOM    476  HG1 THR A  33      46.060  50.560  64.720  1.00  0.00           H
ATOM    477  CG2 THR A  33      46.570  50.010  61.600  1.00  0.00           C
ATOM    478 HG21 THR A  33      46.930  50.560  60.710  1.00  0.00           H
ATOM    479 HG22 THR A  33      47.220  49.110  61.650  1.00  0.00           H
ATOM    480 HG23 THR A  33      45.520  49.650  61.630  1.00  0.00           H
ATOM    481  C   THR A  33      48.240  52.790  63.810  1.00  0.00           C
ATOM    482  O   THR A  33      47.380  53.730  63.740  1.00  0.00           O
ATOM    483  N   LYS A  34      49.250  52.890  64.650  1.00  0.00           N
ATOM    484  HN  LYS A  34      49.830  52.090  64.800  1.00  0.00           H
ATOM    485  CA  LYS A  34      49.610  54.100  65.310  1.00  0.00           C
ATOM    486  HA  LYS A  34      48.980  54.930  65.020  1.00  0.00           H
ATOM    487  CB  LYS A  34      49.390  53.860  66.770  1.00  0.00           C
ATOM    488  HB1 LYS A  34      49.950  52.950  67.110  1.00  0.00           H
ATOM    489  HB2 LYS A  34      48.350  53.510  66.910  1.00  0.00           H
ATOM    490  CG  LYS A  34      49.540  55.060  67.660  1.00  0.00           C
ATOM    491  HG1 LYS A  34      48.990  55.930  67.240  1.00  0.00           H
ATOM    492  HG2 LYS A  34      50.610  55.370  67.630  1.00  0.00           H
ATOM    493  CD  LYS A  34      49.070  54.770  69.140  1.00  0.00           C
ATOM    494  HD1 LYS A  34      48.040  54.380  69.230  1.00  0.00           H
ATOM    495  HD2 LYS A  34      49.670  53.920  69.530  1.00  0.00           H
ATOM    496  CE  LYS A  34      49.210  55.920  70.180  1.00  0.00           C
ATOM    497  HE1 LYS A  34      48.620  56.770  69.790  1.00  0.00           H
ATOM    498  HE2 LYS A  34      50.280  56.210  70.260  1.00  0.00           H
ATOM    499  NZ  LYS A  34      48.630  55.680  71.510  1.00  0.00           N
ATOM    500  HZ1 LYS A  34      48.850  56.520  72.090  1.00  0.00           H
ATOM    501  HZ2 LYS A  34      47.620  55.500  71.320  1.00  0.00           H
ATOM    502  HZ3 LYS A  34      49.040  54.850  71.980  1.00  0.00           H
ATOM    503  C   LYS A  34      51.020  54.500  64.870  1.00  0.00           C
ATOM    504  O   LYS A  34      51.810  53.620  64.580  1.00  0.00           O
ATOM    505  N   GLU A  35      51.340  55.810  64.800  1.00  0.00           N
ATOM    506  HN  GLU A  35      50.620  56.430  65.100  1.00  0.00           H
ATOM    507  CA  GLU A  35      52.630  56.450  64.510  1.00  0.00           C
ATOM    508  HA  GLU A  35      52.920  56.060  63.540  1.00  0.00           H
ATOM    509  CB  GLU A  35      52.560  57.960  64.530  1.00  0.00           C
ATOM    510  HB1 GLU A  35      53.590  58.360  64.430  1.00  0.00           H
ATOM    511  HB2 GLU A  35      52.110  58.310  65.480  1.00  0.00           H
ATOM    512  CG  GLU A  35      51.770  58.520  63.280  1.00  0.00           C
ATOM    513  HG1 GLU A  35      50.680  58.290  63.340  1.00  0.00           H
ATOM    514  HG2 GLU A  35      52.100  58.040  62.330  1.00  0.00           H
ATOM    515  CD  GLU A  35      51.890  60.100  63.100  1.00  0.00           C
ATOM    516  OE1 GLU A  35      52.500  60.500  62.080  1.00  0.00           O
ATOM    517  OE2 GLU A  35      51.360  60.870  63.920  1.00  0.00           O
ATOM    518  C   GLU A  35      53.810  55.940  65.290  1.00  0.00           C
ATOM    519  O   GLU A  35      53.660  55.550  66.450  1.00  0.00           O
ATOM    520  N   GLY A  36      55.020  56.010  64.780  1.00  0.00           N
ATOM    521  HN  GLY A  36      55.200  56.410  63.890  1.00  0.00           H
ATOM    522  CA  GLY A  36      56.230  55.370  65.370  1.00  0.00           C
ATOM    523  HA1 GLY A  36      57.040  56.070  65.450  1.00  0.00           H
ATOM    524  HA2 GLY A  36      55.970  54.870  66.290  1.00  0.00           H
ATOM    525  C   GLY A  36      56.720  54.340  64.390  1.00  0.00           C
ATOM    526  O   GLY A  36      56.470  54.390  63.160  1.00  0.00           O
ATOM    527  N   VAL A  37      57.540  53.340  64.810  1.00  0.00           N
ATOM    528  HN  VAL A  37      57.910  53.410  65.730  1.00  0.00           H
ATOM    529  CA  VAL A  37      58.080  52.320  63.950  1.00  0.00           C
ATOM    530  HA  VAL A  37      58.670  52.750  63.150  1.00  0.00           H
ATOM    531  CB  VAL A  37      59.030  51.480  64.740  1.00  0.00           C
ATOM    532  HB  VAL A  37      59.480  50.710  64.080  1.00  0.00           H
ATOM    533  CG1 VAL A  37      60.160  52.420  65.200  1.00  0.00           C
ATOM    534 HG11 VAL A  37      60.910  51.800  65.750  1.00  0.00           H
ATOM    535 HG12 VAL A  37      60.670  52.960  64.380  1.00  0.00           H
ATOM    536 HG13 VAL A  37      59.770  53.200  65.880  1.00  0.00           H
ATOM    537  CG2 VAL A  37      58.390  50.890  66.030  1.00  0.00           C
ATOM    538 HG21 VAL A  37      58.300  51.700  66.780  1.00  0.00           H
ATOM    539 HG22 VAL A  37      57.350  50.510  65.890  1.00  0.00           H
ATOM    540 HG23 VAL A  37      59.010  50.030  66.370  1.00  0.00           H
ATOM    541  C   VAL A  37      57.120  51.510  63.140  1.00  0.00           C
ATOM    542  O   VAL A  37      56.070  50.990  63.590  1.00  0.00           O
ATOM    543  N   LEU A  38      57.460  51.450  61.780  1.00  0.00           N
ATOM    544  HN  LEU A  38      58.390  51.620  61.450  1.00  0.00           H
ATOM    545  CA  LEU A  38      56.650  50.760  60.830  1.00  0.00           C
ATOM    546  HA  LEU A  38      57.070  51.110  59.890  1.00  0.00           H
ATOM    547  CB  LEU A  38      56.850  49.270  60.810  1.00  0.00           C
ATOM    548  HB1 LEU A  38      56.170  48.860  61.580  1.00  0.00           H
ATOM    549  HB2 LEU A  38      57.860  48.990  61.160  1.00  0.00           H
ATOM    550  CG  LEU A  38      56.580  48.480  59.540  1.00  0.00           C
ATOM    551  HG  LEU A  38      55.640  48.910  59.150  1.00  0.00           H
ATOM    552  CD1 LEU A  38      57.620  48.830  58.480  1.00  0.00           C
ATOM    553 HD11 LEU A  38      57.660  49.900  58.180  1.00  0.00           H
ATOM    554 HD12 LEU A  38      58.670  48.700  58.800  1.00  0.00           H
ATOM    555 HD13 LEU A  38      57.580  48.220  57.550  1.00  0.00           H
ATOM    556  CD2 LEU A  38      56.790  46.990  59.780  1.00  0.00           C
ATOM    557 HD21 LEU A  38      57.730  46.730  60.320  1.00  0.00           H
ATOM    558 HD22 LEU A  38      55.970  46.600  60.420  1.00  0.00           H
ATOM    559 HD23 LEU A  38      56.730  46.450  58.810  1.00  0.00           H
ATOM    560  C   LEU A  38      55.210  51.150  60.690  1.00  0.00           C
ATOM    561  O   LEU A  38      54.350  50.360  61.010  1.00  0.00           O
ATOM    562  N   TYR A  39      54.850  52.330  60.120  1.00  0.00           N
ATOM    563  HN  TYR A  39      55.550  53.030  59.970  1.00  0.00           H
ATOM    564  CA  TYR A  39      53.470  52.670  59.900  1.00  0.00           C
ATOM    565  HA  TYR A  39      52.870  52.150  60.640  1.00  0.00           H
ATOM    566  CB  TYR A  39      53.350  54.220  60.120  1.00  0.00           C
ATOM    567  HB1 TYR A  39      54.070  54.820  59.520  1.00  0.00           H
ATOM    568  HB2 TYR A  39      53.590  54.520  61.160  1.00  0.00           H
ATOM    569  CG  TYR A  39      51.940  54.720  59.770  1.00  0.00           C
ATOM    570  CD1 TYR A  39      51.620  55.410  58.630  1.00  0.00           C
ATOM    571  HD1 TYR A  39      52.360  55.430  57.850  1.00  0.00           H
ATOM    572  CE1 TYR A  39      50.270  55.850  58.340  1.00  0.00           C
ATOM    573  HE1 TYR A  39      50.000  56.310  57.410  1.00  0.00           H
ATOM    574  CZ  TYR A  39      49.290  55.460  59.300  1.00  0.00           C
ATOM    575  OH  TYR A  39      47.940  55.770  59.010  1.00  0.00           O
ATOM    576  HH  TYR A  39      47.390  55.390  59.700  1.00  0.00           H
ATOM    577  CD2 TYR A  39      50.930  54.510  60.700  1.00  0.00           C
ATOM    578  HD2 TYR A  39      51.270  54.010  61.590  1.00  0.00           H
ATOM    579  CE2 TYR A  39      49.600  54.870  60.520  1.00  0.00           C
ATOM    580  HE2 TYR A  39      48.870  54.590  61.250  1.00  0.00           H
ATOM    581  C   TYR A  39      53.010  52.190  58.510  1.00  0.00           C
ATOM    582  O   TYR A  39      53.850  51.960  57.660  1.00  0.00           O
ATOM    583  N   VAL A  40      51.730  51.950  58.370  1.00  0.00           N
ATOM    584  HN  VAL A  40      51.100  52.140  59.120  1.00  0.00           H
ATOM    585  CA  VAL A  40      51.110  51.240  57.160  1.00  0.00           C
ATOM    586  HA  VAL A  40      51.670  50.320  57.130  1.00  0.00           H
ATOM    587  CB  VAL A  40      49.580  50.840  57.430  1.00  0.00           C
ATOM    588  HB  VAL A  40      49.110  50.660  56.430  1.00  0.00           H
ATOM    589  CG1 VAL A  40      49.550  49.600  58.410  1.00  0.00           C
ATOM    590 HG11 VAL A  40      48.610  49.580  59.000  1.00  0.00           H
ATOM    591 HG12 VAL A  40      49.800  48.680  57.840  1.00  0.00           H
ATOM    592 HG13 VAL A  40      50.330  49.900  59.140  1.00  0.00           H
ATOM    593  CG2 VAL A  40      48.800  52.110  57.990  1.00  0.00           C
ATOM    594 HG21 VAL A  40      49.370  52.640  58.790  1.00  0.00           H
ATOM    595 HG22 VAL A  40      48.640  52.850  57.180  1.00  0.00           H
ATOM    596 HG23 VAL A  40      47.810  51.860  58.420  1.00  0.00           H
ATOM    597  C   VAL A  40      51.140  52.070  55.940  1.00  0.00           C
ATOM    598  O   VAL A  40      51.320  51.630  54.820  1.00  0.00           O
ATOM    599  N   GLY A  41      51.140  53.430  56.180  1.00  0.00           N
ATOM    600  HN  GLY A  41      51.040  53.760  57.110  1.00  0.00           H
ATOM    601  CA  GLY A  41      51.440  54.350  55.190  1.00  0.00           C
ATOM    602  HA1 GLY A  41      51.620  55.300  55.680  1.00  0.00           H
ATOM    603  HA2 GLY A  41      52.210  53.890  54.590  1.00  0.00           H
ATOM    604  C   GLY A  41      50.390  54.570  54.150  1.00  0.00           C
ATOM    605  O   GLY A  41      49.520  53.730  53.890  1.00  0.00           O
ATOM    606  N   SER A  42      50.470  55.750  53.550  1.00  0.00           N
ATOM    607  HN  SER A  42      51.240  56.350  53.770  1.00  0.00           H
ATOM    608  CA  SER A  42      49.760  56.090  52.330  1.00  0.00           C
ATOM    609  HA  SER A  42      48.730  55.830  52.500  1.00  0.00           H
ATOM    610  CB  SER A  42      49.740  57.620  51.870  1.00  0.00           C
ATOM    611  HB1 SER A  42      49.100  57.670  50.960  1.00  0.00           H
ATOM    612  HB2 SER A  42      50.790  57.890  51.610  1.00  0.00           H
ATOM    613  OG  SER A  42      49.250  58.580  52.720  1.00  0.00           O
ATOM    614  HG1 SER A  42      48.320  58.440  52.870  1.00  0.00           H
ATOM    615  C   SER A  42      50.100  55.250  51.100  1.00  0.00           C
ATOM    616  O   SER A  42      51.270  54.970  50.820  1.00  0.00           O
ATOM    617  N   LYS A  43      49.110  54.920  50.310  1.00  0.00           N
ATOM    618  HN  LYS A  43      48.140  55.140  50.450  1.00  0.00           H
ATOM    619  CA  LYS A  43      49.300  54.220  49.060  1.00  0.00           C
ATOM    620  HA  LYS A  43      50.300  53.830  48.960  1.00  0.00           H
ATOM    621  CB  LYS A  43      48.390  52.980  48.920  1.00  0.00           C
ATOM    622  HB1 LYS A  43      48.660  52.420  48.000  1.00  0.00           H
ATOM    623  HB2 LYS A  43      47.350  53.360  48.800  1.00  0.00           H
ATOM    624  CG  LYS A  43      48.770  51.880  50.020  1.00  0.00           C
ATOM    625  HG1 LYS A  43      48.240  50.960  49.710  1.00  0.00           H
ATOM    626  HG2 LYS A  43      48.550  52.070  51.090  1.00  0.00           H
ATOM    627  CD  LYS A  43      50.300  51.470  49.980  1.00  0.00           C
ATOM    628  HD1 LYS A  43      50.610  51.150  48.960  1.00  0.00           H
ATOM    629  HD2 LYS A  43      50.940  52.330  50.280  1.00  0.00           H
ATOM    630  CE  LYS A  43      50.600  50.290  50.990  1.00  0.00           C
ATOM    631  HE1 LYS A  43      51.490  49.690  50.730  1.00  0.00           H
ATOM    632  HE2 LYS A  43      49.680  49.670  50.940  1.00  0.00           H
ATOM    633  NZ  LYS A  43      50.770  50.810  52.340  1.00  0.00           N
ATOM    634  HZ1 LYS A  43      49.880  50.900  52.880  1.00  0.00           H
ATOM    635  HZ2 LYS A  43      51.410  50.240  52.920  1.00  0.00           H
ATOM    636  HZ3 LYS A  43      51.270  51.720  52.270  1.00  0.00           H
ATOM    637  C   LYS A  43      49.050  55.060  47.800  1.00  0.00           C
ATOM    638  O   LYS A  43      49.720  54.870  46.740  1.00  0.00           O
ATOM    639  N   THR A  44      48.120  56.020  47.800  1.00  0.00           N
ATOM    640  HN  THR A  44      47.650  56.180  48.660  1.00  0.00           H
ATOM    641  CA  THR A  44      47.800  56.760  46.590  1.00  0.00           C
ATOM    642  HA  THR A  44      48.620  56.650  45.900  1.00  0.00           H
ATOM    643  CB  THR A  44      46.470  56.230  46.010  1.00  0.00           C
ATOM    644  HB  THR A  44      46.290  56.810  45.080  1.00  0.00           H
ATOM    645  OG1 THR A  44      45.320  56.400  46.860  1.00  0.00           O
ATOM    646  HG1 THR A  44      44.620  55.990  46.350  1.00  0.00           H
ATOM    647  CG2 THR A  44      46.570  54.750  45.700  1.00  0.00           C
ATOM    648 HG21 THR A  44      46.580  54.180  46.650  1.00  0.00           H
ATOM    649 HG22 THR A  44      45.630  54.340  45.260  1.00  0.00           H
ATOM    650 HG23 THR A  44      47.360  54.410  45.010  1.00  0.00           H
ATOM    651  C   THR A  44      47.640  58.260  47.050  1.00  0.00           C
ATOM    652  O   THR A  44      47.470  58.640  48.220  1.00  0.00           O
ATOM    653  N   LYS A  45      47.570  59.180  46.040  1.00  0.00           N
ATOM    654  HN  LYS A  45      47.910  59.060  45.110  1.00  0.00           H
ATOM    655  CA  LYS A  45      47.320  60.560  46.260  1.00  0.00           C
ATOM    656  HA  LYS A  45      48.090  60.890  46.940  1.00  0.00           H
ATOM    657  CB  LYS A  45      47.560  61.330  44.920  1.00  0.00           C
ATOM    658  HB1 LYS A  45      47.270  62.390  45.030  1.00  0.00           H
ATOM    659  HB2 LYS A  45      46.880  60.940  44.130  1.00  0.00           H
ATOM    660  CG  LYS A  45      49.050  61.220  44.580  1.00  0.00           C
ATOM    661  HG1 LYS A  45      49.370  60.210  44.230  1.00  0.00           H
ATOM    662  HG2 LYS A  45      49.630  61.360  45.520  1.00  0.00           H
ATOM    663  CD  LYS A  45      49.480  62.190  43.430  1.00  0.00           C
ATOM    664  HD1 LYS A  45      50.350  61.720  42.920  1.00  0.00           H
ATOM    665  HD2 LYS A  45      48.670  62.150  42.670  1.00  0.00           H
ATOM    666  CE  LYS A  45      49.700  63.610  43.730  1.00  0.00           C
ATOM    667  HE1 LYS A  45      50.520  63.820  44.450  1.00  0.00           H
ATOM    668  HE2 LYS A  45      48.800  64.110  44.150  1.00  0.00           H
ATOM    669  NZ  LYS A  45      50.170  64.310  42.490  1.00  0.00           N
ATOM    670  HZ1 LYS A  45      49.360  64.450  41.860  1.00  0.00           H
ATOM    671  HZ2 LYS A  45      50.590  65.230  42.730  1.00  0.00           H
ATOM    672  HZ3 LYS A  45      50.810  63.810  41.840  1.00  0.00           H
ATOM    673  C   LYS A  45      45.930  60.870  46.730  1.00  0.00           C
ATOM    674  O   LYS A  45      44.920  60.350  46.130  1.00  0.00           O
ATOM    675  N   GLU A  46      45.760  61.620  47.850  1.00  0.00           N
ATOM    676  HN  GLU A  46      46.510  62.100  48.290  1.00  0.00           H
ATOM    677  CA  GLU A  46      44.460  62.000  48.390  1.00  0.00           C
ATOM    678  HA  GLU A  46      44.670  62.700  49.190  1.00  0.00           H
ATOM    679  CB  GLU A  46      43.570  62.920  47.460  1.00  0.00           C
ATOM    680  HB1 GLU A  46      42.630  63.190  47.970  1.00  0.00           H
ATOM    681  HB2 GLU A  46      43.380  62.440  46.470  1.00  0.00           H
ATOM    682  CG  GLU A  46      44.310  64.210  47.150  1.00  0.00           C
ATOM    683  HG1 GLU A  46      45.350  64.030  46.820  1.00  0.00           H
ATOM    684  HG2 GLU A  46      44.440  64.820  48.070  1.00  0.00           H
ATOM    685  CD  GLU A  46      43.640  65.130  46.160  1.00  0.00           C
ATOM    686  OE1 GLU A  46      43.190  66.180  46.610  1.00  0.00           O
ATOM    687  OE2 GLU A  46      43.550  64.860  44.970  1.00  0.00           O
ATOM    688  C   GLU A  46      43.650  60.970  49.050  1.00  0.00           C
ATOM    689  O   GLU A  46      42.540  61.160  49.510  1.00  0.00           O
ATOM    690  N   GLY A  47      44.160  59.750  48.950  1.00  0.00           N
ATOM    691  HN  GLY A  47      45.060  59.600  48.550  1.00  0.00           H
ATOM    692  CA  GLY A  47      43.450  58.500  49.330  1.00  0.00           C
ATOM    693  HA1 GLY A  47      44.290  57.840  49.430  1.00  0.00           H
ATOM    694  HA2 GLY A  47      42.880  58.650  50.240  1.00  0.00           H
ATOM    695  C   GLY A  47      42.530  57.820  48.320  1.00  0.00           C
ATOM    696  O   GLY A  47      41.680  57.000  48.680  1.00  0.00           O
ATOM    697  N   VAL A  48      42.580  58.220  47.080  1.00  0.00           N
ATOM    698  HN  VAL A  48      43.120  59.020  46.830  1.00  0.00           H
ATOM    699  CA  VAL A  48      41.680  57.540  46.170  1.00  0.00           C
ATOM    700  HA  VAL A  48      40.660  57.620  46.500  1.00  0.00           H
ATOM    701  CB  VAL A  48      41.560  58.420  44.890  1.00  0.00           C
ATOM    702  HB  VAL A  48      42.570  58.500  44.430  1.00  0.00           H
ATOM    703  CG1 VAL A  48      40.510  57.850  43.880  1.00  0.00           C
ATOM    704 HG11 VAL A  48      40.790  56.800  43.650  1.00  0.00           H
ATOM    705 HG12 VAL A  48      39.510  58.030  44.340  1.00  0.00           H
ATOM    706 HG13 VAL A  48      40.580  58.360  42.900  1.00  0.00           H
ATOM    707  CG2 VAL A  48      41.080  59.880  45.380  1.00  0.00           C
ATOM    708 HG21 VAL A  48      40.150  59.840  45.980  1.00  0.00           H
ATOM    709 HG22 VAL A  48      41.790  60.400  46.060  1.00  0.00           H
ATOM    710 HG23 VAL A  48      40.870  60.500  44.490  1.00  0.00           H
ATOM    711  C   VAL A  48      41.880  56.030  45.870  1.00  0.00           C
ATOM    712  O   VAL A  48      43.010  55.690  45.670  1.00  0.00           O
ATOM    713  N   VAL A  49      40.760  55.280  45.830  1.00  0.00           N
ATOM    714  HN  VAL A  49      39.870  55.710  45.990  1.00  0.00           H
ATOM    715  CA  VAL A  49      40.670  53.900  45.590  1.00  0.00           C
ATOM    716  HA  VAL A  49      41.130  53.360  46.400  1.00  0.00           H
ATOM    717  CB  VAL A  49      39.240  53.410  45.610  1.00  0.00           C
ATOM    718  HB  VAL A  49      38.630  53.830  44.780  1.00  0.00           H
ATOM    719  CG1 VAL A  49      39.250  51.830  45.600  1.00  0.00           C
ATOM    720 HG11 VAL A  49      39.330  51.490  44.540  1.00  0.00           H
ATOM    721 HG12 VAL A  49      39.940  51.410  46.360  1.00  0.00           H
ATOM    722 HG13 VAL A  49      38.220  51.560  45.940  1.00  0.00           H
ATOM    723  CG2 VAL A  49      38.550  53.960  46.900  1.00  0.00           C
ATOM    724 HG21 VAL A  49      38.470  55.070  46.800  1.00  0.00           H
ATOM    725 HG22 VAL A  49      37.550  53.490  46.890  1.00  0.00           H
ATOM    726 HG23 VAL A  49      38.980  53.690  47.890  1.00  0.00           H
ATOM    727  C   VAL A  49      41.250  53.460  44.330  1.00  0.00           C
ATOM    728  O   VAL A  49      40.720  53.680  43.210  1.00  0.00           O
ATOM    729  N   HIS A  50      42.400  52.780  44.450  1.00  0.00           N
ATOM    730  HN  HIS A  50      42.590  52.390  45.350  1.00  0.00           H
ATOM    731  CA  HIS A  50      43.370  52.430  43.420  1.00  0.00           C
ATOM    732  HA  HIS A  50      44.290  52.070  43.850  1.00  0.00           H
ATOM    733  CB  HIS A  50      42.740  51.360  42.470  1.00  0.00           C
ATOM    734  HB1 HIS A  50      43.470  50.830  41.820  1.00  0.00           H
ATOM    735  HB2 HIS A  50      41.910  51.720  41.830  1.00  0.00           H
ATOM    736  ND1 HIS A  50      42.620  49.640  44.280  1.00  0.00           N
ATOM    737  CG  HIS A  50      42.050  50.180  43.160  1.00  0.00           C
ATOM    738  CE1 HIS A  50      41.700  48.760  44.700  1.00  0.00           C
ATOM    739  HE1 HIS A  50      41.880  48.110  45.550  1.00  0.00           H
ATOM    740  NE2 HIS A  50      40.560  48.850  43.890  1.00  0.00           N
ATOM    741  HE2 HIS A  50      39.760  48.300  44.140  1.00  0.00           H
ATOM    742  CD2 HIS A  50      40.820  49.760  42.940  1.00  0.00           C
ATOM    743  HD2 HIS A  50      40.070  50.080  42.220  1.00  0.00           H
ATOM    744  C   HIS A  50      43.700  53.650  42.510  1.00  0.00           C
ATOM    745  O   HIS A  50      44.010  53.520  41.310  1.00  0.00           O
ATOM    746  N   GLY A  51      43.730  54.860  43.050  1.00  0.00           N
ATOM    747  HN  GLY A  51      43.410  54.950  43.990  1.00  0.00           H
ATOM    748  CA  GLY A  51      44.210  56.060  42.480  1.00  0.00           C
ATOM    749  HA1 GLY A  51      43.640  56.200  41.570  1.00  0.00           H
ATOM    750  HA2 GLY A  51      43.980  56.790  43.240  1.00  0.00           H
ATOM    751  C   GLY A  51      45.700  56.110  42.240  1.00  0.00           C
ATOM    752  O   GLY A  51      46.420  55.150  42.290  1.00  0.00           O
ATOM    753  N   VAL A  52      46.250  57.340  42.060  1.00  0.00           N
ATOM    754  HN  VAL A  52      45.770  58.210  42.000  1.00  0.00           H
ATOM    755  CA  VAL A  52      47.650  57.470  41.660  1.00  0.00           C
ATOM    756  HA  VAL A  52      47.860  56.740  40.880  1.00  0.00           H
ATOM    757  CB  VAL A  52      47.990  58.890  41.210  1.00  0.00           C
ATOM    758  HB  VAL A  52      47.510  59.680  41.830  1.00  0.00           H
ATOM    759  CG1 VAL A  52      49.450  59.310  41.200  1.00  0.00           C
ATOM    760 HG11 VAL A  52      49.500  60.340  40.790  1.00  0.00           H
ATOM    761 HG12 VAL A  52      49.830  59.300  42.250  1.00  0.00           H
ATOM    762 HG13 VAL A  52      50.150  58.700  40.600  1.00  0.00           H
ATOM    763  CG2 VAL A  52      47.480  59.050  39.780  1.00  0.00           C
ATOM    764 HG21 VAL A  52      46.430  58.700  39.680  1.00  0.00           H
ATOM    765 HG22 VAL A  52      47.560  60.070  39.350  1.00  0.00           H
ATOM    766 HG23 VAL A  52      48.070  58.410  39.100  1.00  0.00           H
ATOM    767  C   VAL A  52      48.630  57.150  42.770  1.00  0.00           C
ATOM    768  O   VAL A  52      48.700  57.890  43.770  1.00  0.00           O
ATOM    769  N   ALA A  53      49.340  56.040  42.650  1.00  0.00           N
ATOM    770  HN  ALA A  53      49.070  55.360  41.980  1.00  0.00           H
ATOM    771  CA  ALA A  53      50.220  55.450  43.690  1.00  0.00           C
ATOM    772  HA  ALA A  53      49.490  55.340  44.470  1.00  0.00           H
ATOM    773  CB  ALA A  53      50.770  54.140  43.210  1.00  0.00           C
ATOM    774  HB1 ALA A  53      51.570  53.760  43.880  1.00  0.00           H
ATOM    775  HB2 ALA A  53      49.880  53.470  43.250  1.00  0.00           H
ATOM    776  HB3 ALA A  53      51.100  54.090  42.150  1.00  0.00           H
ATOM    777  C   ALA A  53      51.270  56.490  44.130  1.00  0.00           C
ATOM    778  O   ALA A  53      51.610  57.360  43.340  1.00  0.00           O
ATOM    779  N   THR A  54      51.730  56.320  45.370  1.00  0.00           N
ATOM    780  HN  THR A  54      51.300  55.670  45.980  1.00  0.00           H
ATOM    781  CA  THR A  54      52.950  57.070  45.840  1.00  0.00           C
ATOM    782  HA  THR A  54      52.710  58.120  45.740  1.00  0.00           H
ATOM    783  CB  THR A  54      53.140  56.880  47.360  1.00  0.00           C
ATOM    784  HB  THR A  54      54.150  57.230  47.680  1.00  0.00           H
ATOM    785  OG1 THR A  54      52.890  55.510  47.670  1.00  0.00           O
ATOM    786  HG1 THR A  54      52.830  55.490  48.630  1.00  0.00           H
ATOM    787  CG2 THR A  54      52.070  57.720  48.030  1.00  0.00           C
ATOM    788 HG21 THR A  54      52.200  57.720  49.130  1.00  0.00           H
ATOM    789 HG22 THR A  54      52.290  58.780  47.800  1.00  0.00           H
ATOM    790 HG23 THR A  54      51.010  57.480  47.790  1.00  0.00           H
ATOM    791  C   THR A  54      54.230  56.870  45.060  1.00  0.00           C
ATOM    792  O   THR A  54      55.040  57.800  44.950  1.00  0.00           O
ATOM    793  N   VAL A  55      54.500  55.590  44.700  1.00  0.00           N
ATOM    794  HN  VAL A  55      53.820  54.880  44.840  1.00  0.00           H
ATOM    795  CA  VAL A  55      55.660  55.300  43.790  1.00  0.00           C
ATOM    796  HA  VAL A  55      56.520  55.920  44.010  1.00  0.00           H
ATOM    797  CB  VAL A  55      56.010  53.760  44.000  1.00  0.00           C
ATOM    798  HB  VAL A  55      56.280  53.730  45.080  1.00  0.00           H
ATOM    799  CG1 VAL A  55      54.840  52.830  43.590  1.00  0.00           C
ATOM    800 HG11 VAL A  55      55.070  51.770  43.820  1.00  0.00           H
ATOM    801 HG12 VAL A  55      53.880  53.120  44.070  1.00  0.00           H
ATOM    802 HG13 VAL A  55      54.740  52.880  42.480  1.00  0.00           H
ATOM    803  CG2 VAL A  55      57.260  53.480  43.150  1.00  0.00           C
ATOM    804 HG21 VAL A  55      57.600  52.420  43.200  1.00  0.00           H
ATOM    805 HG22 VAL A  55      57.060  53.630  42.070  1.00  0.00           H
ATOM    806 HG23 VAL A  55      58.040  54.140  43.570  1.00  0.00           H
ATOM    807  C   VAL A  55      55.230  55.560  42.330  1.00  0.00           C
ATOM    808  O   VAL A  55      54.080  55.260  41.920  1.00  0.00           O
ATOM    809  N   ALA A  56      56.010  56.350  41.560  1.00  0.00           N
ATOM    810  HN  ALA A  56      56.800  56.760  42.000  1.00  0.00           H
ATOM    811  CA  ALA A  56      55.750  56.710  40.150  1.00  0.00           C
ATOM    812  HA  ALA A  56      54.790  57.190  40.170  1.00  0.00           H
ATOM    813  CB  ALA A  56      56.750  57.860  39.730  1.00  0.00           C
ATOM    814  HB1 ALA A  56      56.470  58.280  38.740  1.00  0.00           H
ATOM    815  HB2 ALA A  56      56.750  58.580  40.580  1.00  0.00           H
ATOM    816  HB3 ALA A  56      57.780  57.440  39.720  1.00  0.00           H
ATOM    817  C   ALA A  56      55.690  55.490  39.300  1.00  0.00           C
ATOM    818  O   ALA A  56      56.170  54.460  39.700  1.00  0.00           O
ATOM    819  N   GLU A  57      55.030  55.480  38.130  1.00  0.00           N
ATOM    820  HN  GLU A  57      54.610  56.300  37.740  1.00  0.00           H
ATOM    821  CA  GLU A  57      54.800  54.280  37.360  1.00  0.00           C
ATOM    822  HA  GLU A  57      54.430  53.460  37.960  1.00  0.00           H
ATOM    823  CB  GLU A  57      53.730  54.560  36.200  1.00  0.00           C
ATOM    824  HB1 GLU A  57      53.590  53.610  35.640  1.00  0.00           H
ATOM    825  HB2 GLU A  57      54.040  55.380  35.510  1.00  0.00           H
ATOM    826  CG  GLU A  57      52.420  55.140  36.700  1.00  0.00           C
ATOM    827  HG1 GLU A  57      52.600  56.150  37.140  1.00  0.00           H
ATOM    828  HG2 GLU A  57      52.020  54.430  37.450  1.00  0.00           H
ATOM    829  CD  GLU A  57      51.370  55.180  35.630  1.00  0.00           C
ATOM    830  OE1 GLU A  57      50.450  54.250  35.760  1.00  0.00           O
ATOM    831  OE2 GLU A  57      51.360  56.010  34.640  1.00  0.00           O
ATOM    832  C   GLU A  57      56.120  53.730  36.760  1.00  0.00           C
ATOM    833  O   GLU A  57      56.540  54.090  35.660  1.00  0.00           O
ATOM    834  N   LYS A  58      56.760  52.750  37.430  1.00  0.00           N
ATOM    835  HN  LYS A  58      56.320  52.460  38.270  1.00  0.00           H
ATOM    836  CA  LYS A  58      58.090  52.240  37.030  1.00  0.00           C
ATOM    837  HA  LYS A  58      58.610  53.040  36.510  1.00  0.00           H
ATOM    838  CB  LYS A  58      58.890  51.700  38.220  1.00  0.00           C
ATOM    839  HB1 LYS A  58      59.920  51.480  37.890  1.00  0.00           H
ATOM    840  HB2 LYS A  58      58.490  50.790  38.720  1.00  0.00           H
ATOM    841  CG  LYS A  58      59.070  52.630  39.440  1.00  0.00           C
ATOM    842  HG1 LYS A  58      59.800  52.090  40.080  1.00  0.00           H
ATOM    843  HG2 LYS A  58      58.140  52.570  40.040  1.00  0.00           H
ATOM    844  CD  LYS A  58      59.380  54.190  39.220  1.00  0.00           C
ATOM    845  HD1 LYS A  58      60.300  54.310  38.610  1.00  0.00           H
ATOM    846  HD2 LYS A  58      58.540  54.510  38.570  1.00  0.00           H
ATOM    847  CE  LYS A  58      59.580  55.070  40.480  1.00  0.00           C
ATOM    848  HE1 LYS A  58      58.830  54.890  41.280  1.00  0.00           H
ATOM    849  HE2 LYS A  58      59.460  56.080  40.030  1.00  0.00           H
ATOM    850  NZ  LYS A  58      60.940  54.960  41.010  1.00  0.00           N
ATOM    851  HZ1 LYS A  58      61.700  55.110  40.330  1.00  0.00           H
ATOM    852  HZ2 LYS A  58      61.110  55.580  41.830  1.00  0.00           H
ATOM    853  HZ3 LYS A  58      61.190  54.010  41.340  1.00  0.00           H
ATOM    854  C   LYS A  58      57.970  51.240  35.940  1.00  0.00           C
ATOM    855  O   LYS A  58      56.870  50.950  35.490  1.00  0.00           O
ATOM    856  N   THR A  59      59.170  50.760  35.480  1.00  0.00           N
ATOM    857  HN  THR A  59      59.990  51.120  35.910  1.00  0.00           H
ATOM    858  CA  THR A  59      59.340  49.810  34.400  1.00  0.00           C
ATOM    859  HA  THR A  59      59.300  50.500  33.570  1.00  0.00           H
ATOM    860  CB  THR A  59      60.750  49.160  34.500  1.00  0.00           C
ATOM    861  HB  THR A  59      61.440  50.040  34.530  1.00  0.00           H
ATOM    862  OG1 THR A  59      60.840  48.290  33.430  1.00  0.00           O
ATOM    863  HG1 THR A  59      61.430  47.590  33.730  1.00  0.00           H
ATOM    864  CG2 THR A  59      60.730  48.460  35.890  1.00  0.00           C
ATOM    865 HG21 THR A  59      61.640  47.840  36.080  1.00  0.00           H
ATOM    866 HG22 THR A  59      60.700  49.080  36.810  1.00  0.00           H
ATOM    867 HG23 THR A  59      59.960  47.660  35.920  1.00  0.00           H
ATOM    868  C   THR A  59      58.190  48.780  34.160  1.00  0.00           C
ATOM    869  O   THR A  59      57.460  48.250  35.060  1.00  0.00           O
ATOM    870  N   LYS A  60      57.910  48.580  32.880  1.00  0.00           N
ATOM    871  HN  LYS A  60      58.420  49.000  32.130  1.00  0.00           H
ATOM    872  CA  LYS A  60      56.970  47.540  32.370  1.00  0.00           C
ATOM    873  HA  LYS A  60      56.360  47.190  33.190  1.00  0.00           H
ATOM    874  CB  LYS A  60      56.120  47.910  31.160  1.00  0.00           C
ATOM    875  HB1 LYS A  60      55.480  47.050  30.870  1.00  0.00           H
ATOM    876  HB2 LYS A  60      56.790  48.130  30.300  1.00  0.00           H
ATOM    877  CG  LYS A  60      55.290  49.200  31.370  1.00  0.00           C
ATOM    878  HG1 LYS A  60      54.650  49.220  30.470  1.00  0.00           H
ATOM    879  HG2 LYS A  60      56.030  50.030  31.320  1.00  0.00           H
ATOM    880  CD  LYS A  60      54.300  49.180  32.540  1.00  0.00           C
ATOM    881  HD1 LYS A  60      53.690  48.250  32.480  1.00  0.00           H
ATOM    882  HD2 LYS A  60      54.810  48.990  33.510  1.00  0.00           H
ATOM    883  CE  LYS A  60      53.270  50.300  32.670  1.00  0.00           C
ATOM    884  HE1 LYS A  60      52.770  50.450  33.650  1.00  0.00           H
ATOM    885  HE2 LYS A  60      52.350  50.110  32.070  1.00  0.00           H
ATOM    886  NZ  LYS A  60      53.910  51.570  32.140  1.00  0.00           N
ATOM    887  HZ1 LYS A  60      54.690  51.840  32.770  1.00  0.00           H
ATOM    888  HZ2 LYS A  60      54.390  51.470  31.220  1.00  0.00           H
ATOM    889  HZ3 LYS A  60      53.250  52.350  31.950  1.00  0.00           H
ATOM    890  C   LYS A  60      57.750  46.280  32.060  1.00  0.00           C
ATOM    891  O   LYS A  60      57.990  45.830  30.930  1.00  0.00           O
ATOM    892  N   GLU A  61      58.400  45.760  33.130  1.00  0.00           N
ATOM    893  HN  GLU A  61      58.530  46.290  33.960  1.00  0.00           H
ATOM    894  CA  GLU A  61      59.140  44.530  33.110  1.00  0.00           C
ATOM    895  HA  GLU A  61      59.010  44.180  32.100  1.00  0.00           H
ATOM    896  CB  GLU A  61      60.560  44.570  33.600  1.00  0.00           C
ATOM    897  HB1 GLU A  61      61.020  43.590  33.860  1.00  0.00           H
ATOM    898  HB2 GLU A  61      60.580  45.150  34.550  1.00  0.00           H
ATOM    899  CG  GLU A  61      61.490  45.170  32.540  1.00  0.00           C
ATOM    900  HG1 GLU A  61      61.040  46.080  32.070  1.00  0.00           H
ATOM    901  HG2 GLU A  61      61.630  44.380  31.770  1.00  0.00           H
ATOM    902  CD  GLU A  61      62.780  45.430  33.260  1.00  0.00           C
ATOM    903  OE1 GLU A  61      62.750  46.290  34.190  1.00  0.00           O
ATOM    904  OE2 GLU A  61      63.830  45.000  32.810  1.00  0.00           O
ATOM    905  C   GLU A  61      58.460  43.470  33.960  1.00  0.00           C
ATOM    906  O   GLU A  61      58.060  43.740  35.090  1.00  0.00           O
ATOM    907  N   GLN A  62      58.410  42.270  33.470  1.00  0.00           N
ATOM    908  HN  GLN A  62      58.830  42.080  32.590  1.00  0.00           H
ATOM    909  CA  GLN A  62      57.770  41.120  34.080  1.00  0.00           C
ATOM    910  HA  GLN A  62      56.740  41.390  34.270  1.00  0.00           H
ATOM    911  CB  GLN A  62      57.870  39.760  33.270  1.00  0.00           C
ATOM    912  HB1 GLN A  62      57.080  39.120  33.720  1.00  0.00           H
ATOM    913  HB2 GLN A  62      58.890  39.330  33.400  1.00  0.00           H
ATOM    914  CG  GLN A  62      57.670  39.790  31.740  1.00  0.00           C
ATOM    915  HG1 GLN A  62      57.700  38.730  31.390  1.00  0.00           H
ATOM    916  HG2 GLN A  62      58.510  40.290  31.210  1.00  0.00           H
ATOM    917  CD  GLN A  62      56.330  40.370  31.310  1.00  0.00           C
ATOM    918  OE1 GLN A  62      56.050  41.570  31.350  1.00  0.00           O
ATOM    919  NE2 GLN A  62      55.390  39.430  30.950  1.00  0.00           N
ATOM    920 HE21 GLN A  62      55.640  38.460  30.890  1.00  0.00           H
ATOM    921 HE22 GLN A  62      54.540  39.670  30.490  1.00  0.00           H
ATOM    922  C   GLN A  62      58.370  40.850  35.460  1.00  0.00           C
ATOM    923  O   GLN A  62      57.610  40.860  36.470  1.00  0.00           O
ATOM    924  N   VAL A  63      59.670  40.700  35.620  1.00  0.00           N
ATOM    925  HN  VAL A  63      60.340  40.700  34.880  1.00  0.00           H
ATOM    926  CA  VAL A  63      60.260  40.620  36.920  1.00  0.00           C
ATOM    927  HA  VAL A  63      59.560  40.290  37.680  1.00  0.00           H
ATOM    928  CB  VAL A  63      61.460  39.590  37.010  1.00  0.00           C
ATOM    929  HB  VAL A  63      62.190  39.810  36.210  1.00  0.00           H
ATOM    930  CG1 VAL A  63      62.160  39.510  38.360  1.00  0.00           C
ATOM    931 HG11 VAL A  63      61.370  39.210  39.090  1.00  0.00           H
ATOM    932 HG12 VAL A  63      62.850  38.640  38.310  1.00  0.00           H
ATOM    933 HG13 VAL A  63      62.650  40.450  38.690  1.00  0.00           H
ATOM    934  CG2 VAL A  63      60.840  38.210  36.770  1.00  0.00           C
ATOM    935 HG21 VAL A  63      61.620  37.500  37.120  1.00  0.00           H
ATOM    936 HG22 VAL A  63      59.920  38.180  37.400  1.00  0.00           H
ATOM    937 HG23 VAL A  63      60.500  37.970  35.740  1.00  0.00           H
ATOM    938  C   VAL A  63      60.790  41.960  37.350  1.00  0.00           C
ATOM    939  O   VAL A  63      61.470  42.680  36.670  1.00  0.00           O
ATOM    940  N   THR A  64      60.400  42.420  38.600  1.00  0.00           N
ATOM    941  HN  THR A  64      59.770  41.850  39.110  1.00  0.00           H
ATOM    942  CA  THR A  64      60.660  43.760  39.140  1.00  0.00           C
ATOM    943  HA  THR A  64      61.600  44.140  38.760  1.00  0.00           H
ATOM    944  CB  THR A  64      59.580  44.800  38.780  1.00  0.00           C
ATOM    945  HB  THR A  64      59.480  44.710  37.680  1.00  0.00           H
ATOM    946  OG1 THR A  64      60.010  46.150  39.180  1.00  0.00           O
ATOM    947  HG1 THR A  64      60.850  46.210  38.730  1.00  0.00           H
ATOM    948  CG2 THR A  64      58.270  44.520  39.490  1.00  0.00           C
ATOM    949 HG21 THR A  64      57.480  45.220  39.110  1.00  0.00           H
ATOM    950 HG22 THR A  64      58.090  43.430  39.490  1.00  0.00           H
ATOM    951 HG23 THR A  64      58.370  44.850  40.550  1.00  0.00           H
ATOM    952  C   THR A  64      60.790  43.580  40.640  1.00  0.00           C
ATOM    953  O   THR A  64      60.410  42.560  41.190  1.00  0.00           O
ATOM    954  N   ASN A  65      61.330  44.600  41.360  1.00  0.00           N
ATOM    955  HN  ASN A  65      61.650  45.340  40.780  1.00  0.00           H
ATOM    956  CA  ASN A  65      61.320  44.620  42.830  1.00  0.00           C
ATOM    957  HA  ASN A  65      60.950  43.690  43.230  1.00  0.00           H
ATOM    958  CB  ASN A  65      62.770  44.730  43.450  1.00  0.00           C
ATOM    959  HB1 ASN A  65      62.830  44.860  44.550  1.00  0.00           H
ATOM    960  HB2 ASN A  65      63.220  45.650  43.030  1.00  0.00           H
ATOM    961  CG  ASN A  65      63.550  43.450  42.950  1.00  0.00           C
ATOM    962  OD1 ASN A  65      62.960  42.360  42.910  1.00  0.00           O
ATOM    963  ND2 ASN A  65      64.810  43.710  42.540  1.00  0.00           N
ATOM    964 HD21 ASN A  65      65.340  43.010  42.060  1.00  0.00           H
ATOM    965 HD22 ASN A  65      65.150  44.650  42.480  1.00  0.00           H
ATOM    966  C   ASN A  65      60.430  45.780  43.320  1.00  0.00           C
ATOM    967  O   ASN A  65      60.280  46.040  44.490  1.00  0.00           O
ATOM    968  N   VAL A  66      59.820  46.540  42.450  1.00  0.00           N
ATOM    969  HN  VAL A  66      59.970  46.360  41.480  1.00  0.00           H
ATOM    970  CA  VAL A  66      58.950  47.640  42.750  1.00  0.00           C
ATOM    971  HA  VAL A  66      59.350  48.270  43.530  1.00  0.00           H
ATOM    972  CB  VAL A  66      58.600  48.600  41.600  1.00  0.00           C
ATOM    973  HB  VAL A  66      58.050  48.040  40.810  1.00  0.00           H
ATOM    974  CG1 VAL A  66      57.730  49.770  42.120  1.00  0.00           C
ATOM    975 HG11 VAL A  66      58.150  50.240  43.040  1.00  0.00           H
ATOM    976 HG12 VAL A  66      57.700  50.600  41.380  1.00  0.00           H
ATOM    977 HG13 VAL A  66      56.760  49.250  42.250  1.00  0.00           H
ATOM    978  CG2 VAL A  66      59.930  49.140  40.960  1.00  0.00           C
ATOM    979 HG21 VAL A  66      59.710  49.780  40.080  1.00  0.00           H
ATOM    980 HG22 VAL A  66      60.530  49.730  41.690  1.00  0.00           H
ATOM    981 HG23 VAL A  66      60.540  48.290  40.570  1.00  0.00           H
ATOM    982  C   VAL A  66      57.630  46.960  43.300  1.00  0.00           C
ATOM    983  O   VAL A  66      56.950  46.040  42.690  1.00  0.00           O
ATOM    984  N   GLY A  67      57.380  47.320  44.530  1.00  0.00           N
ATOM    985  HN  GLY A  67      57.940  48.060  44.910  1.00  0.00           H
ATOM    986  CA  GLY A  67      56.390  46.760  45.430  1.00  0.00           C
ATOM    987  HA1 GLY A  67      56.070  47.490  46.160  1.00  0.00           H
ATOM    988  HA2 GLY A  67      55.540  46.410  44.860  1.00  0.00           H
ATOM    989  C   GLY A  67      56.910  45.620  46.230  1.00  0.00           C
ATOM    990  O   GLY A  67      56.070  44.890  46.730  1.00  0.00           O
ATOM    991  N   GLY A  68      58.210  45.530  46.370  1.00  0.00           N
ATOM    992  HN  GLY A  68      58.910  46.090  45.930  1.00  0.00           H
ATOM    993  CA  GLY A  68      58.830  44.490  47.190  1.00  0.00           C
ATOM    994  HA1 GLY A  68      58.250  43.590  47.230  1.00  0.00           H
ATOM    995  HA2 GLY A  68      59.800  44.310  46.750  1.00  0.00           H
ATOM    996  C   GLY A  68      59.080  45.050  48.600  1.00  0.00           C
ATOM    997  O   GLY A  68      59.070  44.300  49.590  1.00  0.00           O
ATOM    998  N   ALA A  69      59.300  46.360  48.830  1.00  0.00           N
ATOM    999  HN  ALA A  69      59.180  47.070  48.140  1.00  0.00           H
ATOM   1000  CA  ALA A  69      59.680  46.890  50.120  1.00  0.00           C
ATOM   1001  HA  ALA A  69      59.800  46.150  50.900  1.00  0.00           H
ATOM   1002  CB  ALA A  69      60.990  47.610  49.870  1.00  0.00           C
ATOM   1003  HB1 ALA A  69      61.700  46.870  49.440  1.00  0.00           H
ATOM   1004  HB2 ALA A  69      60.810  48.380  49.090  1.00  0.00           H
ATOM   1005  HB3 ALA A  69      61.360  47.890  50.880  1.00  0.00           H
ATOM   1006  C   ALA A  69      58.690  47.870  50.700  1.00  0.00           C
ATOM   1007  O   ALA A  69      59.040  48.710  51.570  1.00  0.00           O
ATOM   1008  N   VAL A  70      57.450  47.750  50.320  1.00  0.00           N
ATOM   1009  HN  VAL A  70      57.150  47.130  49.590  1.00  0.00           H
ATOM   1010  CA  VAL A  70      56.370  48.580  50.730  1.00  0.00           C
ATOM   1011  HA  VAL A  70      56.860  49.500  51.010  1.00  0.00           H
ATOM   1012  CB  VAL A  70      55.300  48.900  49.640  1.00  0.00           C
ATOM   1013  HB  VAL A  70      55.850  49.310  48.770  1.00  0.00           H
ATOM   1014  CG1 VAL A  70      54.550  47.720  49.000  1.00  0.00           C
ATOM   1015 HG11 VAL A  70      53.920  48.080  48.150  1.00  0.00           H
ATOM   1016 HG12 VAL A  70      55.270  46.960  48.640  1.00  0.00           H
ATOM   1017 HG13 VAL A  70      53.970  47.270  49.830  1.00  0.00           H
ATOM   1018  CG2 VAL A  70      54.260  49.990  49.980  1.00  0.00           C
ATOM   1019 HG21 VAL A  70      54.710  50.960  50.300  1.00  0.00           H
ATOM   1020 HG22 VAL A  70      53.590  50.380  49.180  1.00  0.00           H
ATOM   1021 HG23 VAL A  70      53.540  49.620  50.740  1.00  0.00           H
ATOM   1022  C   VAL A  70      55.690  48.050  51.950  1.00  0.00           C
ATOM   1023  O   VAL A  70      55.690  46.840  52.180  1.00  0.00           O
ATOM   1024  N   VAL A  71      55.170  48.970  52.790  1.00  0.00           N
ATOM   1025  HN  VAL A  71      55.230  49.930  52.560  1.00  0.00           H
ATOM   1026  CA  VAL A  71      54.640  48.530  54.030  1.00  0.00           C
ATOM   1027  HA  VAL A  71      55.180  47.650  54.350  1.00  0.00           H
ATOM   1028  CB  VAL A  71      54.500  49.630  55.160  1.00  0.00           C
ATOM   1029  HB  VAL A  71      53.860  50.420  54.730  1.00  0.00           H
ATOM   1030  CG1 VAL A  71      54.030  48.890  56.470  1.00  0.00           C
ATOM   1031 HG11 VAL A  71      52.950  48.600  56.470  1.00  0.00           H
ATOM   1032 HG12 VAL A  71      54.740  48.070  56.680  1.00  0.00           H
ATOM   1033 HG13 VAL A  71      54.110  49.590  57.330  1.00  0.00           H
ATOM   1034  CG2 VAL A  71      55.880  50.220  55.340  1.00  0.00           C
ATOM   1035 HG21 VAL A  71      56.640  49.430  55.550  1.00  0.00           H
ATOM   1036 HG22 VAL A  71      56.190  50.730  54.400  1.00  0.00           H
ATOM   1037 HG23 VAL A  71      55.850  50.910  56.200  1.00  0.00           H
ATOM   1038  C   VAL A  71      53.230  47.830  53.760  1.00  0.00           C
ATOM   1039  O   VAL A  71      52.310  48.320  53.050  1.00  0.00           O
ATOM   1040  N   THR A  72      53.070  46.560  54.280  1.00  0.00           N
ATOM   1041  HN  THR A  72      53.710  46.200  54.970  1.00  0.00           H
ATOM   1042  CA  THR A  72      51.760  45.950  54.110  1.00  0.00           C
ATOM   1043  HA  THR A  72      51.440  46.110  53.100  1.00  0.00           H
ATOM   1044  CB  THR A  72      51.900  44.470  54.260  1.00  0.00           C
ATOM   1045  HB  THR A  72      52.160  44.240  55.310  1.00  0.00           H
ATOM   1046  OG1 THR A  72      52.840  43.870  53.390  1.00  0.00           O
ATOM   1047  HG1 THR A  72      53.740  44.180  53.470  1.00  0.00           H
ATOM   1048  CG2 THR A  72      50.560  43.750  53.890  1.00  0.00           C
ATOM   1049 HG21 THR A  72      50.280  43.850  52.820  1.00  0.00           H
ATOM   1050 HG22 THR A  72      50.740  42.670  54.050  1.00  0.00           H
ATOM   1051 HG23 THR A  72      49.840  44.080  54.670  1.00  0.00           H
ATOM   1052  C   THR A  72      50.750  46.600  55.010  1.00  0.00           C
ATOM   1053  O   THR A  72      51.020  47.010  56.090  1.00  0.00           O
ATOM   1054  N   GLY A  73      49.450  46.750  54.490  1.00  0.00           N
ATOM   1055  HN  GLY A  73      49.130  46.270  53.680  1.00  0.00           H
ATOM   1056  CA  GLY A  73      48.440  47.480  55.290  1.00  0.00           C
ATOM   1057  HA1 GLY A  73      48.930  48.020  56.090  1.00  0.00           H
ATOM   1058  HA2 GLY A  73      48.010  48.210  54.620  1.00  0.00           H
ATOM   1059  C   GLY A  73      47.350  46.670  55.810  1.00  0.00           C
ATOM   1060  O   GLY A  73      47.270  45.470  55.580  1.00  0.00           O
ATOM   1061  N   VAL A  74      46.510  47.360  56.530  1.00  0.00           N
ATOM   1062  HN  VAL A  74      46.660  48.340  56.610  1.00  0.00           H
ATOM   1063  CA  VAL A  74      45.330  46.830  57.250  1.00  0.00           C
ATOM   1064  HA  VAL A  74      45.820  46.120  57.900  1.00  0.00           H
ATOM   1065  CB  VAL A  74      44.390  47.850  57.890  1.00  0.00           C
ATOM   1066  HB  VAL A  74      43.810  48.460  57.170  1.00  0.00           H
ATOM   1067  CG1 VAL A  74      43.270  47.160  58.770  1.00  0.00           C
ATOM   1068 HG11 VAL A  74      42.490  46.730  58.110  1.00  0.00           H
ATOM   1069 HG12 VAL A  74      43.650  46.330  59.410  1.00  0.00           H
ATOM   1070 HG13 VAL A  74      42.730  47.980  59.280  1.00  0.00           H
ATOM   1071  CG2 VAL A  74      45.300  48.730  58.750  1.00  0.00           C
ATOM   1072 HG21 VAL A  74      44.660  49.240  59.500  1.00  0.00           H
ATOM   1073 HG22 VAL A  74      46.050  48.110  59.280  1.00  0.00           H
ATOM   1074 HG23 VAL A  74      45.880  49.460  58.130  1.00  0.00           H
ATOM   1075  C   VAL A  74      44.410  45.920  56.370  1.00  0.00           C
ATOM   1076  O   VAL A  74      44.040  44.830  56.910  1.00  0.00           O
ATOM   1077  N   THR A  75      44.100  46.250  55.150  1.00  0.00           N
ATOM   1078  HN  THR A  75      44.630  46.960  54.690  1.00  0.00           H
ATOM   1079  CA  THR A  75      43.120  45.540  54.370  1.00  0.00           C
ATOM   1080  HA  THR A  75      42.380  45.000  54.950  1.00  0.00           H
ATOM   1081  CB  THR A  75      42.370  46.510  53.520  1.00  0.00           C
ATOM   1082  HB  THR A  75      41.800  45.890  52.800  1.00  0.00           H
ATOM   1083  OG1 THR A  75      43.290  47.340  52.810  1.00  0.00           O
ATOM   1084  HG1 THR A  75      42.910  47.430  51.940  1.00  0.00           H
ATOM   1085  CG2 THR A  75      41.610  47.490  54.450  1.00  0.00           C
ATOM   1086 HG21 THR A  75      42.220  48.180  55.060  1.00  0.00           H
ATOM   1087 HG22 THR A  75      40.910  48.100  53.840  1.00  0.00           H
ATOM   1088 HG23 THR A  75      40.930  46.910  55.110  1.00  0.00           H
ATOM   1089  C   THR A  75      43.820  44.420  53.520  1.00  0.00           C
ATOM   1090  O   THR A  75      43.220  43.800  52.690  1.00  0.00           O
ATOM   1091  N   ALA A  76      45.120  44.250  53.680  1.00  0.00           N
ATOM   1092  HN  ALA A  76      45.650  44.830  54.280  1.00  0.00           H
ATOM   1093  CA  ALA A  76      45.830  43.170  53.080  1.00  0.00           C
ATOM   1094  HA  ALA A  76      45.320  42.770  52.220  1.00  0.00           H
ATOM   1095  CB  ALA A  76      47.140  43.650  52.480  1.00  0.00           C
ATOM   1096  HB1 ALA A  76      47.840  44.080  53.230  1.00  0.00           H
ATOM   1097  HB2 ALA A  76      47.700  42.850  51.950  1.00  0.00           H
ATOM   1098  HB3 ALA A  76      46.990  44.430  51.720  1.00  0.00           H
ATOM   1099  C   ALA A  76      46.240  42.090  54.130  1.00  0.00           C
ATOM   1100  O   ALA A  76      46.390  42.440  55.290  1.00  0.00           O
ATOM   1101  N   VAL A  77      46.530  40.880  53.690  1.00  0.00           N
ATOM   1102  HN  VAL A  77      46.510  40.800  52.690  1.00  0.00           H
ATOM   1103  CA  VAL A  77      46.950  39.740  54.510  1.00  0.00           C
ATOM   1104  HA  VAL A  77      46.820  40.060  55.540  1.00  0.00           H
ATOM   1105  CB  VAL A  77      46.120  38.510  54.280  1.00  0.00           C
ATOM   1106  HB  VAL A  77      46.210  38.090  53.260  1.00  0.00           H
ATOM   1107  CG1 VAL A  77      46.610  37.410  55.220  1.00  0.00           C
ATOM   1108 HG11 VAL A  77      46.990  37.860  56.170  1.00  0.00           H
ATOM   1109 HG12 VAL A  77      45.730  36.770  55.480  1.00  0.00           H
ATOM   1110 HG13 VAL A  77      47.400  36.850  54.670  1.00  0.00           H
ATOM   1111  CG2 VAL A  77      44.650  38.860  54.630  1.00  0.00           C
ATOM   1112 HG21 VAL A  77      44.480  39.270  55.650  1.00  0.00           H
ATOM   1113 HG22 VAL A  77      44.310  39.720  54.010  1.00  0.00           H
ATOM   1114 HG23 VAL A  77      43.940  38.020  54.510  1.00  0.00           H
ATOM   1115  C   VAL A  77      48.480  39.430  54.470  1.00  0.00           C
ATOM   1116  O   VAL A  77      48.980  38.930  53.490  1.00  0.00           O
ATOM   1117  N   ALA A  78      49.180  39.660  55.640  1.00  0.00           N
ATOM   1118  HN  ALA A  78      48.800  40.330  56.280  1.00  0.00           H
ATOM   1119  CA  ALA A  78      50.530  39.130  55.890  1.00  0.00           C
ATOM   1120  HA  ALA A  78      50.930  38.840  54.930  1.00  0.00           H
ATOM   1121  CB  ALA A  78      51.230  40.370  56.490  1.00  0.00           C
ATOM   1122  HB1 ALA A  78      51.220  41.110  55.660  1.00  0.00           H
ATOM   1123  HB2 ALA A  78      50.740  40.760  57.400  1.00  0.00           H
ATOM   1124  HB3 ALA A  78      52.260  40.090  56.770  1.00  0.00           H
ATOM   1125  C   ALA A  78      50.580  37.940  56.870  1.00  0.00           C
ATOM   1126  O   ALA A  78      51.640  37.230  57.020  1.00  0.00           O
ATOM   1127  N   GLN A  79      49.460  37.690  57.610  1.00  0.00           N
ATOM   1128  HN  GLN A  79      48.700  38.330  57.600  1.00  0.00           H
ATOM   1129  CA  GLN A  79      49.240  36.560  58.530  1.00  0.00           C
ATOM   1130  HA  GLN A  79      50.100  36.460  59.180  1.00  0.00           H
ATOM   1131  CB  GLN A  79      47.970  37.030  59.330  1.00  0.00           C
ATOM   1132  HB1 GLN A  79      47.130  37.030  58.610  1.00  0.00           H
ATOM   1133  HB2 GLN A  79      47.980  38.100  59.640  1.00  0.00           H
ATOM   1134  CG  GLN A  79      47.660  36.240  60.600  1.00  0.00           C
ATOM   1135  HG1 GLN A  79      47.540  35.160  60.360  1.00  0.00           H
ATOM   1136  HG2 GLN A  79      46.700  36.580  61.050  1.00  0.00           H
ATOM   1137  CD  GLN A  79      48.740  36.360  61.710  1.00  0.00           C
ATOM   1138  OE1 GLN A  79      49.340  35.370  62.100  1.00  0.00           O
ATOM   1139  NE2 GLN A  79      48.960  37.630  62.110  1.00  0.00           N
ATOM   1140 HE21 GLN A  79      49.630  37.690  62.850  1.00  0.00           H
ATOM   1141 HE22 GLN A  79      48.580  38.440  61.650  1.00  0.00           H
ATOM   1142  C   GLN A  79      49.030  35.240  57.790  1.00  0.00           C
ATOM   1143  O   GLN A  79      48.270  35.220  56.830  1.00  0.00           O
ATOM   1144  N   LYS A  80      49.680  34.190  58.160  1.00  0.00           N
ATOM   1145  HN  LYS A  80      50.330  34.160  58.910  1.00  0.00           H
ATOM   1146  CA  LYS A  80      49.460  32.840  57.740  1.00  0.00           C
ATOM   1147  HA  LYS A  80      49.540  32.990  56.680  1.00  0.00           H
ATOM   1148  CB  LYS A  80      50.500  31.840  58.310  1.00  0.00           C
ATOM   1149  HB1 LYS A  80      50.110  30.800  58.260  1.00  0.00           H
ATOM   1150  HB2 LYS A  80      50.660  32.010  59.390  1.00  0.00           H
ATOM   1151  CG  LYS A  80      51.800  32.140  57.680  1.00  0.00           C
ATOM   1152  HG1 LYS A  80      52.160  33.170  57.900  1.00  0.00           H
ATOM   1153  HG2 LYS A  80      51.670  32.120  56.580  1.00  0.00           H
ATOM   1154  CD  LYS A  80      52.960  31.130  58.020  1.00  0.00           C
ATOM   1155  HD1 LYS A  80      53.240  31.040  59.090  1.00  0.00           H
ATOM   1156  HD2 LYS A  80      52.480  30.170  57.690  1.00  0.00           H
ATOM   1157  CE  LYS A  80      54.240  31.360  57.190  1.00  0.00           C
ATOM   1158  HE1 LYS A  80      54.630  32.370  57.430  1.00  0.00           H
ATOM   1159  HE2 LYS A  80      54.180  31.300  56.080  1.00  0.00           H
ATOM   1160  NZ  LYS A  80      55.240  30.360  57.580  1.00  0.00           N
ATOM   1161  HZ1 LYS A  80      56.060  30.300  56.940  1.00  0.00           H
ATOM   1162  HZ2 LYS A  80      55.590  30.510  58.550  1.00  0.00           H
ATOM   1163  HZ3 LYS A  80      54.770  29.430  57.610  1.00  0.00           H
ATOM   1164  C   LYS A  80      48.010  32.370  57.990  1.00  0.00           C
ATOM   1165  O   LYS A  80      47.490  32.630  59.080  1.00  0.00           O
ATOM   1166  N   THR A  81      47.410  31.640  57.070  1.00  0.00           N
ATOM   1167  HN  THR A  81      47.950  31.390  56.270  1.00  0.00           H
ATOM   1168  CA  THR A  81      46.250  30.870  57.310  1.00  0.00           C
ATOM   1169  HA  THR A  81      45.930  30.490  56.350  1.00  0.00           H
ATOM   1170  CB  THR A  81      46.390  29.460  58.080  1.00  0.00           C
ATOM   1171  HB  THR A  81      46.750  29.670  59.110  1.00  0.00           H
ATOM   1172  OG1 THR A  81      47.470  28.740  57.510  1.00  0.00           O
ATOM   1173  HG1 THR A  81      47.030  28.430  56.710  1.00  0.00           H
ATOM   1174  CG2 THR A  81      45.110  28.700  57.950  1.00  0.00           C
ATOM   1175 HG21 THR A  81      45.430  27.700  58.310  1.00  0.00           H
ATOM   1176 HG22 THR A  81      44.270  28.930  58.650  1.00  0.00           H
ATOM   1177 HG23 THR A  81      44.680  28.700  56.930  1.00  0.00           H
ATOM   1178  C   THR A  81      45.010  31.610  57.820  1.00  0.00           C
ATOM   1179  O   THR A  81      44.590  31.570  58.990  1.00  0.00           O
ATOM   1180  N   VAL A  82      44.410  32.490  56.940  1.00  0.00           N
ATOM   1181  HN  VAL A  82      44.620  32.470  55.960  1.00  0.00           H
ATOM   1182  CA  VAL A  82      43.330  33.440  57.290  1.00  0.00           C
ATOM   1183  HA  VAL A  82      43.190  33.580  58.350  1.00  0.00           H
ATOM   1184  CB  VAL A  82      43.760  34.830  56.850  1.00  0.00           C
ATOM   1185  HB  VAL A  82      44.260  34.750  55.870  1.00  0.00           H
ATOM   1186  CG1 VAL A  82      42.600  35.770  56.750  1.00  0.00           C
ATOM   1187 HG11 VAL A  82      42.100  35.880  57.740  1.00  0.00           H
ATOM   1188 HG12 VAL A  82      43.020  36.780  56.560  1.00  0.00           H
ATOM   1189 HG13 VAL A  82      41.840  35.520  55.970  1.00  0.00           H
ATOM   1190  CG2 VAL A  82      44.840  35.300  57.920  1.00  0.00           C
ATOM   1191 HG21 VAL A  82      44.300  35.640  58.830  1.00  0.00           H
ATOM   1192 HG22 VAL A  82      45.530  34.470  58.200  1.00  0.00           H
ATOM   1193 HG23 VAL A  82      45.520  36.100  57.550  1.00  0.00           H
ATOM   1194  C   VAL A  82      42.020  32.970  56.590  1.00  0.00           C
ATOM   1195  O   VAL A  82      42.020  32.360  55.460  1.00  0.00           O
ATOM   1196  N   GLU A  83      40.840  33.070  57.220  1.00  0.00           N
ATOM   1197  HN  GLU A  83      40.880  33.540  58.100  1.00  0.00           H
ATOM   1198  CA  GLU A  83      39.590  32.790  56.590  1.00  0.00           C
ATOM   1199  HA  GLU A  83      39.640  31.790  56.170  1.00  0.00           H
ATOM   1200  CB  GLU A  83      38.550  32.930  57.720  1.00  0.00           C
ATOM   1201  HB1 GLU A  83      37.530  32.940  57.290  1.00  0.00           H
ATOM   1202  HB2 GLU A  83      38.660  33.840  58.350  1.00  0.00           H
ATOM   1203  CG  GLU A  83      38.540  31.660  58.680  1.00  0.00           C
ATOM   1204  HG1 GLU A  83      39.420  31.600  59.350  1.00  0.00           H
ATOM   1205  HG2 GLU A  83      38.530  30.750  58.050  1.00  0.00           H
ATOM   1206  CD  GLU A  83      37.310  31.490  59.580  1.00  0.00           C
ATOM   1207  OE1 GLU A  83      37.220  30.580  60.420  1.00  0.00           O
ATOM   1208  OE2 GLU A  83      36.360  32.320  59.350  1.00  0.00           O
ATOM   1209  C   GLU A  83      39.190  33.780  55.500  1.00  0.00           C
ATOM   1210  O   GLU A  83      39.280  34.980  55.690  1.00  0.00           O
ATOM   1211  N   GLY A  84      38.710  33.290  54.310  1.00  0.00           N
ATOM   1212  HN  GLY A  84      38.740  32.320  54.060  1.00  0.00           H
ATOM   1213  CA  GLY A  84      38.330  34.210  53.280  1.00  0.00           C
ATOM   1214  HA1 GLY A  84      37.750  33.670  52.560  1.00  0.00           H
ATOM   1215  HA2 GLY A  84      37.710  35.010  53.660  1.00  0.00           H
ATOM   1216  C   GLY A  84      39.490  34.890  52.580  1.00  0.00           C
ATOM   1217  O   GLY A  84      39.550  36.120  52.330  1.00  0.00           O
ATOM   1218  N   ALA A  85      40.630  34.180  52.250  1.00  0.00           N
ATOM   1219  HN  ALA A  85      40.690  33.200  52.400  1.00  0.00           H
ATOM   1220  CA  ALA A  85      41.880  34.790  51.750  1.00  0.00           C
ATOM   1221  HA  ALA A  85      41.610  35.590  51.080  1.00  0.00           H
ATOM   1222  CB  ALA A  85      42.750  35.390  52.840  1.00  0.00           C
ATOM   1223  HB1 ALA A  85      42.170  36.100  53.470  1.00  0.00           H
ATOM   1224  HB2 ALA A  85      43.190  34.620  53.510  1.00  0.00           H
ATOM   1225  HB3 ALA A  85      43.500  36.040  52.340  1.00  0.00           H
ATOM   1226  C   ALA A  85      42.710  33.720  51.030  1.00  0.00           C
ATOM   1227  O   ALA A  85      42.710  32.590  51.430  1.00  0.00           O
ATOM   1228  N   GLY A  86      43.470  34.110  49.950  1.00  0.00           N
ATOM   1229  HN  GLY A  86      43.430  35.020  49.530  1.00  0.00           H
ATOM   1230  CA  GLY A  86      44.330  33.200  49.170  1.00  0.00           C
ATOM   1231  HA1 GLY A  86      44.160  32.200  49.550  1.00  0.00           H
ATOM   1232  HA2 GLY A  86      44.100  33.260  48.120  1.00  0.00           H
ATOM   1233  C   GLY A  86      45.760  33.600  49.420  1.00  0.00           C
ATOM   1234  O   GLY A  86      46.210  33.670  50.550  1.00  0.00           O
ATOM   1235  N   SER A  87      46.570  33.930  48.460  1.00  0.00           N
ATOM   1236  HN  SER A  87      46.280  33.820  47.510  1.00  0.00           H
ATOM   1237  CA  SER A  87      47.990  34.100  48.600  1.00  0.00           C
ATOM   1238  HA  SER A  87      48.290  33.250  49.190  1.00  0.00           H
ATOM   1239  CB  SER A  87      48.940  34.050  47.380  1.00  0.00           C
ATOM   1240  HB1 SER A  87      48.920  33.010  46.990  1.00  0.00           H
ATOM   1241  HB2 SER A  87      49.970  34.260  47.730  1.00  0.00           H
ATOM   1242  OG  SER A  87      48.630  35.000  46.320  1.00  0.00           O
ATOM   1243  HG1 SER A  87      47.770  34.750  46.000  1.00  0.00           H
ATOM   1244  C   SER A  87      48.520  35.280  49.460  1.00  0.00           C
ATOM   1245  O   SER A  87      47.920  36.380  49.430  1.00  0.00           O
ATOM   1246  N   ILE A  88      49.520  35.000  50.280  1.00  0.00           N
ATOM   1247  HN  ILE A  88      49.840  34.060  50.320  1.00  0.00           H
ATOM   1248  CA  ILE A  88      50.230  35.960  51.190  1.00  0.00           C
ATOM   1249  HA  ILE A  88      49.550  36.280  51.970  1.00  0.00           H
ATOM   1250  CB  ILE A  88      51.400  35.260  51.860  1.00  0.00           C
ATOM   1251  HB  ILE A  88      51.850  34.630  51.060  1.00  0.00           H
ATOM   1252  CG2 ILE A  88      52.590  36.140  52.290  1.00  0.00           C
ATOM   1253 HG21 ILE A  88      53.480  35.540  52.580  1.00  0.00           H
ATOM   1254 HG22 ILE A  88      53.080  36.670  51.440  1.00  0.00           H
ATOM   1255 HG23 ILE A  88      52.270  36.900  53.030  1.00  0.00           H
ATOM   1256  CG1 ILE A  88      50.880  34.190  52.990  1.00  0.00           C
ATOM   1257 HG11 ILE A  88      51.790  33.600  53.250  1.00  0.00           H
ATOM   1258 HG12 ILE A  88      50.200  33.440  52.530  1.00  0.00           H
ATOM   1259  CD  ILE A  88      50.270  34.900  54.250  1.00  0.00           C
ATOM   1260  HD1 ILE A  88      49.540  35.700  54.010  1.00  0.00           H
ATOM   1261  HD2 ILE A  88      49.840  34.100  54.890  1.00  0.00           H
ATOM   1262  HD3 ILE A  88      51.030  35.330  54.930  1.00  0.00           H
ATOM   1263  C   ILE A  88      50.600  37.250  50.430  1.00  0.00           C
ATOM   1264  O   ILE A  88      50.970  37.150  49.220  1.00  0.00           O
ATOM   1265  N   ALA A  89      50.400  38.480  51.040  1.00  0.00           N
ATOM   1266  HN  ALA A  89      50.050  38.590  51.960  1.00  0.00           H
ATOM   1267  CA  ALA A  89      50.420  39.640  50.220  1.00  0.00           C
ATOM   1268  HA  ALA A  89      50.380  39.400  49.170  1.00  0.00           H
ATOM   1269  CB  ALA A  89      49.150  40.460  50.600  1.00  0.00           C
ATOM   1270  HB1 ALA A  89      48.970  41.280  49.870  1.00  0.00           H
ATOM   1271  HB2 ALA A  89      48.260  39.820  50.420  1.00  0.00           H
ATOM   1272  HB3 ALA A  89      49.100  40.840  51.640  1.00  0.00           H
ATOM   1273  C   ALA A  89      51.670  40.570  50.350  1.00  0.00           C
ATOM   1274  O   ALA A  89      51.680  41.730  49.890  1.00  0.00           O
ATOM   1275  N   ALA A  90      52.680  40.010  51.060  1.00  0.00           N
ATOM   1276  HN  ALA A  90      52.490  39.070  51.310  1.00  0.00           H
ATOM   1277  CA  ALA A  90      53.950  40.590  51.420  1.00  0.00           C
ATOM   1278  HA  ALA A  90      54.150  41.600  51.120  1.00  0.00           H
ATOM   1279  CB  ALA A  90      53.900  40.520  52.990  1.00  0.00           C
ATOM   1280  HB1 ALA A  90      54.910  40.730  53.400  1.00  0.00           H
ATOM   1281  HB2 ALA A  90      53.170  41.300  53.300  1.00  0.00           H
ATOM   1282  HB3 ALA A  90      53.570  39.570  53.450  1.00  0.00           H
ATOM   1283  C   ALA A  90      55.150  39.740  50.940  1.00  0.00           C
ATOM   1284  O   ALA A  90      55.330  38.580  51.260  1.00  0.00           O
ATOM   1285  N   ALA A  91      56.060  40.400  50.140  1.00  0.00           N
ATOM   1286  HN  ALA A  91      55.950  41.380  50.000  1.00  0.00           H
ATOM   1287  CA  ALA A  91      57.340  39.930  49.700  1.00  0.00           C
ATOM   1288  HA  ALA A  91      57.200  39.000  49.160  1.00  0.00           H
ATOM   1289  CB  ALA A  91      58.080  40.860  48.720  1.00  0.00           C
ATOM   1290  HB1 ALA A  91      57.360  41.140  47.920  1.00  0.00           H
ATOM   1291  HB2 ALA A  91      58.200  41.810  49.290  1.00  0.00           H
ATOM   1292  HB3 ALA A  91      59.100  40.640  48.350  1.00  0.00           H
ATOM   1293  C   ALA A  91      58.340  39.670  50.860  1.00  0.00           C
ATOM   1294  O   ALA A  91      58.400  40.410  51.830  1.00  0.00           O
ATOM   1295  N   THR A  92      59.120  38.550  50.720  1.00  0.00           N
ATOM   1296  HN  THR A  92      59.030  37.970  49.910  1.00  0.00           H
ATOM   1297  CA  THR A  92      60.190  38.220  51.600  1.00  0.00           C
ATOM   1298  HA  THR A  92      60.330  38.990  52.350  1.00  0.00           H
ATOM   1299  CB  THR A  92      60.010  36.860  52.290  1.00  0.00           C
ATOM   1300  HB  THR A  92      59.170  36.960  53.010  1.00  0.00           H
ATOM   1301  OG1 THR A  92      61.180  36.270  52.940  1.00  0.00           O
ATOM   1302  HG1 THR A  92      61.320  36.860  53.670  1.00  0.00           H
ATOM   1303  CG2 THR A  92      59.420  35.780  51.340  1.00  0.00           C
ATOM   1304 HG21 THR A  92      60.160  35.540  50.550  1.00  0.00           H
ATOM   1305 HG22 THR A  92      59.280  34.800  51.860  1.00  0.00           H
ATOM   1306 HG23 THR A  92      58.440  36.030  50.870  1.00  0.00           H
ATOM   1307  C   THR A  92      61.540  38.230  50.920  1.00  0.00           C
ATOM   1308  O   THR A  92      61.850  37.730  49.860  1.00  0.00           O
ATOM   1309  N   GLY A  93      62.550  38.880  51.550  1.00  0.00           N
ATOM   1310  HN  GLY A  93      62.470  39.280  52.460  1.00  0.00           H
ATOM   1311  CA  GLY A  93      63.930  39.030  51.090  1.00  0.00           C
ATOM   1312  HA1 GLY A  93      63.980  39.310  50.050  1.00  0.00           H
ATOM   1313  HA2 GLY A  93      64.450  39.800  51.650  1.00  0.00           H
ATOM   1314  C   GLY A  93      64.810  37.820  51.230  1.00  0.00           C
ATOM   1315  O   GLY A  93      65.960  37.720  50.690  1.00  0.00           O
ATOM   1316  N   PHE A  94      64.300  36.700  51.910  1.00  0.00           N
ATOM   1317  HN  PHE A  94      63.330  36.640  52.150  1.00  0.00           H
ATOM   1318  CA  PHE A  94      65.150  35.570  52.260  1.00  0.00           C
ATOM   1319  HA  PHE A  94      66.190  35.880  52.210  1.00  0.00           H
ATOM   1320  CB  PHE A  94      64.760  35.120  53.730  1.00  0.00           C
ATOM   1321  HB1 PHE A  94      63.650  35.010  53.790  1.00  0.00           H
ATOM   1322  HB2 PHE A  94      64.960  35.940  54.450  1.00  0.00           H
ATOM   1323  CG  PHE A  94      65.500  33.850  54.290  1.00  0.00           C
ATOM   1324  CD1 PHE A  94      64.850  32.740  54.840  1.00  0.00           C
ATOM   1325  HD1 PHE A  94      63.780  32.790  54.790  1.00  0.00           H
ATOM   1326  CE1 PHE A  94      65.580  31.590  55.150  1.00  0.00           C
ATOM   1327  HE1 PHE A  94      65.040  30.700  55.430  1.00  0.00           H
ATOM   1328  CZ  PHE A  94      66.950  31.590  55.180  1.00  0.00           C
ATOM   1329  HZ  PHE A  94      67.500  30.710  55.480  1.00  0.00           H
ATOM   1330  CD2 PHE A  94      66.900  33.840  54.310  1.00  0.00           C
ATOM   1331  HD2 PHE A  94      67.510  34.610  53.850  1.00  0.00           H
ATOM   1332  CE2 PHE A  94      67.670  32.750  54.820  1.00  0.00           C
ATOM   1333  HE2 PHE A  94      68.750  32.730  54.750  1.00  0.00           H
ATOM   1334  C   PHE A  94      65.020  34.420  51.200  1.00  0.00           C
ATOM   1335  O   PHE A  94      63.940  33.950  50.950  1.00  0.00           O
ATOM   1336  N   VAL A  95      66.130  33.980  50.580  1.00  0.00           N
ATOM   1337  HN  VAL A  95      67.040  34.110  50.970  1.00  0.00           H
ATOM   1338  CA  VAL A  95      66.190  33.090  49.340  1.00  0.00           C
ATOM   1339  HA  VAL A  95      65.210  32.990  48.910  1.00  0.00           H
ATOM   1340  CB  VAL A  95      67.040  33.820  48.340  1.00  0.00           C
ATOM   1341  HB  VAL A  95      68.050  34.030  48.730  1.00  0.00           H
ATOM   1342  CG1 VAL A  95      67.100  32.880  47.030  1.00  0.00           C
ATOM   1343 HG11 VAL A  95      67.430  33.590  46.240  1.00  0.00           H
ATOM   1344 HG12 VAL A  95      67.830  32.080  47.270  1.00  0.00           H
ATOM   1345 HG13 VAL A  95      66.070  32.460  46.910  1.00  0.00           H
ATOM   1346  CG2 VAL A  95      66.310  35.090  47.940  1.00  0.00           C
ATOM   1347 HG21 VAL A  95      65.250  34.850  47.710  1.00  0.00           H
ATOM   1348 HG22 VAL A  95      66.320  35.840  48.760  1.00  0.00           H
ATOM   1349 HG23 VAL A  95      66.820  35.580  47.080  1.00  0.00           H
ATOM   1350  C   VAL A  95      66.740  31.730  49.840  1.00  0.00           C
ATOM   1351  O   VAL A  95      67.800  31.470  50.270  1.00  0.00           O
ATOM   1352  N   LYS A  96      65.860  30.720  49.700  1.00  0.00           N
ATOM   1353  HN  LYS A  96      64.930  30.800  49.340  1.00  0.00           H
ATOM   1354  CA  LYS A  96      66.180  29.400  50.240  1.00  0.00           C
ATOM   1355  HA  LYS A  96      66.410  29.400  51.300  1.00  0.00           H
ATOM   1356  CB  LYS A  96      64.950  28.490  50.130  1.00  0.00           C
ATOM   1357  HB1 LYS A  96      65.050  27.420  50.430  1.00  0.00           H
ATOM   1358  HB2 LYS A  96      64.680  28.480  49.060  1.00  0.00           H
ATOM   1359  CG  LYS A  96      63.680  29.090  50.800  1.00  0.00           C
ATOM   1360  HG1 LYS A  96      62.820  28.390  50.730  1.00  0.00           H
ATOM   1361  HG2 LYS A  96      63.290  29.900  50.160  1.00  0.00           H
ATOM   1362  CD  LYS A  96      63.840  29.560  52.270  1.00  0.00           C
ATOM   1363  HD1 LYS A  96      64.060  28.610  52.810  1.00  0.00           H
ATOM   1364  HD2 LYS A  96      64.710  30.250  52.300  1.00  0.00           H
ATOM   1365  CE  LYS A  96      62.600  30.200  52.910  1.00  0.00           C
ATOM   1366  HE1 LYS A  96      62.200  31.040  52.310  1.00  0.00           H
ATOM   1367  HE2 LYS A  96      62.740  30.480  53.980  1.00  0.00           H
ATOM   1368  NZ  LYS A  96      61.490  29.240  53.070  1.00  0.00           N
ATOM   1369  HZ1 LYS A  96      60.730  29.650  53.650  1.00  0.00           H
ATOM   1370  HZ2 LYS A  96      61.120  29.020  52.130  1.00  0.00           H
ATOM   1371  HZ3 LYS A  96      61.880  28.390  53.530  1.00  0.00           H
ATOM   1372  C   LYS A  96      67.350  28.690  49.530  1.00  0.00           C
ATOM   1373  O   LYS A  96      68.090  27.930  50.160  1.00  0.00           O
ATOM   1374  N   LYS A  97      67.360  28.790  48.200  1.00  0.00           N
ATOM   1375  HN  LYS A  97      66.690  29.370  47.750  1.00  0.00           H
ATOM   1376  CA  LYS A  97      68.370  28.150  47.340  1.00  0.00           C
ATOM   1377  HA  LYS A  97      68.300  27.100  47.620  1.00  0.00           H
ATOM   1378  CB  LYS A  97      67.850  28.330  45.870  1.00  0.00           C
ATOM   1379  HB1 LYS A  97      68.690  28.040  45.200  1.00  0.00           H
ATOM   1380  HB2 LYS A  97      67.700  29.400  45.610  1.00  0.00           H
ATOM   1381  CG  LYS A  97      66.640  27.480  45.620  1.00  0.00           C
ATOM   1382  HG1 LYS A  97      65.940  27.690  46.450  1.00  0.00           H
ATOM   1383  HG2 LYS A  97      66.920  26.410  45.780  1.00  0.00           H
ATOM   1384  CD  LYS A  97      66.020  27.720  44.250  1.00  0.00           C
ATOM   1385  HD1 LYS A  97      65.490  28.700  44.180  1.00  0.00           H
ATOM   1386  HD2 LYS A  97      66.890  27.670  43.560  1.00  0.00           H
ATOM   1387  CE  LYS A  97      65.010  26.580  43.850  1.00  0.00           C
ATOM   1388  HE1 LYS A  97      64.060  26.570  44.420  1.00  0.00           H
ATOM   1389  HE2 LYS A  97      65.400  25.560  44.080  1.00  0.00           H
ATOM   1390  NZ  LYS A  97      64.620  26.550  42.420  1.00  0.00           N
ATOM   1391  HZ1 LYS A  97      65.170  25.790  41.970  1.00  0.00           H
ATOM   1392  HZ2 LYS A  97      63.610  26.320  42.330  1.00  0.00           H
ATOM   1393  HZ3 LYS A  97      64.840  27.440  41.940  1.00  0.00           H
ATOM   1394  C   LYS A  97      69.870  28.440  47.610  1.00  0.00           C
ATOM   1395  O   LYS A  97      70.310  29.510  47.950  1.00  0.00           O
ATOM   1396  N   ASP A  98      70.710  27.490  47.360  1.00  0.00           N
ATOM   1397  HN  ASP A  98      70.430  26.610  47.000  1.00  0.00           H
ATOM   1398  CA  ASP A  98      72.140  27.680  47.580  1.00  0.00           C
ATOM   1399  HA  ASP A  98      72.340  28.510  48.230  1.00  0.00           H
ATOM   1400  CB  ASP A  98      72.660  26.330  48.270  1.00  0.00           C
ATOM   1401  HB1 ASP A  98      73.770  26.240  48.350  1.00  0.00           H
ATOM   1402  HB2 ASP A  98      72.310  25.510  47.610  1.00  0.00           H
ATOM   1403  CG  ASP A  98      72.170  25.990  49.640  1.00  0.00           C
ATOM   1404  OD1 ASP A  98      71.430  26.770  50.320  1.00  0.00           O
ATOM   1405  OD2 ASP A  98      72.440  24.880  50.140  1.00  0.00           O
ATOM   1406  C   ASP A  98      72.890  28.020  46.290  1.00  0.00           C
ATOM   1407  O   ASP A  98      74.040  27.720  46.190  1.00  0.00           O
ATOM   1408  N   GLN A  99      72.100  28.640  45.370  1.00  0.00           N
ATOM   1409  HN  GLN A  99      71.210  28.950  45.700  1.00  0.00           H
ATOM   1410  CA  GLN A  99      72.510  28.910  44.020  1.00  0.00           C
ATOM   1411  HA  GLN A  99      73.460  28.430  43.840  1.00  0.00           H
ATOM   1412  CB  GLN A  99      71.550  28.380  42.960  1.00  0.00           C
ATOM   1413  HB1 GLN A  99      71.800  28.600  41.900  1.00  0.00           H
ATOM   1414  HB2 GLN A  99      70.540  28.800  43.130  1.00  0.00           H
ATOM   1415  CG  GLN A  99      71.220  26.820  43.250  1.00  0.00           C
ATOM   1416  HG1 GLN A  99      70.680  26.700  44.220  1.00  0.00           H
ATOM   1417  HG2 GLN A  99      72.210  26.340  43.390  1.00  0.00           H
ATOM   1418  CD  GLN A  99      70.460  26.250  42.120  1.00  0.00           C
ATOM   1419  OE1 GLN A  99      69.320  26.700  41.810  1.00  0.00           O
ATOM   1420  NE2 GLN A  99      71.060  25.200  41.570  1.00  0.00           N
ATOM   1421 HE21 GLN A  99      71.840  24.750  42.000  1.00  0.00           H
ATOM   1422 HE22 GLN A  99      70.480  24.730  40.900  1.00  0.00           H
ATOM   1423  C   GLN A  99      72.660  30.440  43.780  1.00  0.00           C
ATOM   1424  O   GLN A  99      71.770  31.250  43.790  1.00  0.00           O
ATOM   1425  N   LEU A 100      73.920  30.870  43.570  1.00  0.00           N
ATOM   1426  HN  LEU A 100      74.700  30.250  43.660  1.00  0.00           H
ATOM   1427  CA  LEU A 100      74.320  32.260  43.410  1.00  0.00           C
ATOM   1428  HA  LEU A 100      73.420  32.840  43.320  1.00  0.00           H
ATOM   1429  CB  LEU A 100      74.940  32.620  44.810  1.00  0.00           C
ATOM   1430  HB1 LEU A 100      75.730  31.850  44.960  1.00  0.00           H
ATOM   1431  HB2 LEU A 100      74.220  32.570  45.660  1.00  0.00           H
ATOM   1432  CG  LEU A 100      75.570  33.990  45.000  1.00  0.00           C
ATOM   1433  HG  LEU A 100      76.440  34.070  44.320  1.00  0.00           H
ATOM   1434  CD1 LEU A 100      74.490  35.120  44.740  1.00  0.00           C
ATOM   1435 HD11 LEU A 100      73.950  35.000  43.770  1.00  0.00           H
ATOM   1436 HD12 LEU A 100      73.870  35.130  45.650  1.00  0.00           H
ATOM   1437 HD13 LEU A 100      74.960  36.120  44.830  1.00  0.00           H
ATOM   1438  CD2 LEU A 100      76.150  34.080  46.470  1.00  0.00           C
ATOM   1439 HD21 LEU A 100      75.340  33.810  47.170  1.00  0.00           H
ATOM   1440 HD22 LEU A 100      76.880  33.270  46.650  1.00  0.00           H
ATOM   1441 HD23 LEU A 100      76.610  35.070  46.690  1.00  0.00           H
ATOM   1442  C   LEU A 100      75.290  32.410  42.200  1.00  0.00           C
ATOM   1443  O   LEU A 100      76.060  31.560  41.790  1.00  0.00           O
ATOM   1444  N   GLY A 101      75.360  33.650  41.630  1.00  0.00           N
ATOM   1445  HN  GLY A 101      74.870  34.460  41.970  1.00  0.00           H
ATOM   1446  CA  GLY A 101      76.120  33.850  40.440  1.00  0.00           C
ATOM   1447  HA1 GLY A 101      76.080  32.960  39.830  1.00  0.00           H
ATOM   1448  HA2 GLY A 101      75.760  34.730  39.930  1.00  0.00           H
ATOM   1449  C   GLY A 101      77.640  34.170  40.640  1.00  0.00           C
ATOM   1450  O   GLY A 101      78.430  34.030  39.720  1.00  0.00           O
ATOM   1451  N   LYS A 102      77.810  34.750  41.830  1.00  0.00           N
ATOM   1452  HN  LYS A 102      77.040  34.820  42.450  1.00  0.00           H
ATOM   1453  CA  LYS A 102      79.060  35.190  42.340  1.00  0.00           C
ATOM   1454  HA  LYS A 102      79.500  35.890  41.640  1.00  0.00           H
ATOM   1455  CB  LYS A 102      78.920  35.940  43.680  1.00  0.00           C
ATOM   1456  HB1 LYS A 102      79.980  36.200  43.900  1.00  0.00           H
ATOM   1457  HB2 LYS A 102      78.580  35.280  44.500  1.00  0.00           H
ATOM   1458  CG  LYS A 102      78.180  37.330  43.590  1.00  0.00           C
ATOM   1459  HG1 LYS A 102      78.070  37.890  44.550  1.00  0.00           H
ATOM   1460  HG2 LYS A 102      77.120  37.050  43.460  1.00  0.00           H
ATOM   1461  CD  LYS A 102      78.640  38.210  42.430  1.00  0.00           C
ATOM   1462  HD1 LYS A 102      79.730  38.390  42.380  1.00  0.00           H
ATOM   1463  HD2 LYS A 102      78.370  37.760  41.450  1.00  0.00           H
ATOM   1464  CE  LYS A 102      78.000  39.660  42.340  1.00  0.00           C
ATOM   1465  HE1 LYS A 102      78.340  40.280  43.200  1.00  0.00           H
ATOM   1466  HE2 LYS A 102      76.910  39.470  42.340  1.00  0.00           H
ATOM   1467  NZ  LYS A 102      78.480  40.430  41.210  1.00  0.00           N
ATOM   1468  HZ1 LYS A 102      78.190  39.910  40.360  1.00  0.00           H
ATOM   1469  HZ2 LYS A 102      78.060  41.390  41.160  1.00  0.00           H
ATOM   1470  HZ3 LYS A 102      79.510  40.530  41.230  1.00  0.00           H
ATOM   1471  C   LYS A 102      80.080  34.060  42.520  1.00  0.00           C
ATOM   1472  O   LYS A 102      79.870  33.190  43.290  1.00  0.00           O
ATOM   1473  N   ASN A 103      81.230  34.160  41.780  1.00  0.00           N
ATOM   1474  HN  ASN A 103      81.420  34.920  41.170  1.00  0.00           H
ATOM   1475  CA  ASN A 103      82.300  33.210  41.980  1.00  0.00           C
ATOM   1476  HA  ASN A 103      81.910  32.260  42.330  1.00  0.00           H
ATOM   1477  CB  ASN A 103      83.030  32.950  40.620  1.00  0.00           C
ATOM   1478  HB1 ASN A 103      83.990  32.430  40.840  1.00  0.00           H
ATOM   1479  HB2 ASN A 103      83.300  33.950  40.210  1.00  0.00           H
ATOM   1480  CG  ASN A 103      82.210  32.270  39.560  1.00  0.00           C
ATOM   1481  OD1 ASN A 103      81.500  32.850  38.730  1.00  0.00           O
ATOM   1482  ND2 ASN A 103      82.440  30.910  39.550  1.00  0.00           N
ATOM   1483 HD21 ASN A 103      83.030  30.410  40.170  1.00  0.00           H
ATOM   1484 HD22 ASN A 103      82.080  30.460  38.730  1.00  0.00           H
ATOM   1485  C   ASN A 103      83.350  33.700  43.010  1.00  0.00           C
ATOM   1486  O   ASN A 103      84.250  32.980  43.300  1.00  0.00           O
ATOM   1487  N   GLU A 104      83.170  34.910  43.640  1.00  0.00           N
ATOM   1488  HN  GLU A 104      82.620  35.570  43.140  1.00  0.00           H
ATOM   1489  CA  GLU A 104      83.840  35.380  44.870  1.00  0.00           C
ATOM   1490  HA  GLU A 104      84.850  35.280  44.520  1.00  0.00           H
ATOM   1491  CB  GLU A 104      83.400  36.950  45.200  1.00  0.00           C
ATOM   1492  HB1 GLU A 104      83.560  37.130  46.290  1.00  0.00           H
ATOM   1493  HB2 GLU A 104      82.320  37.040  44.980  1.00  0.00           H
ATOM   1494  CG  GLU A 104      84.120  37.970  44.200  1.00  0.00           C
ATOM   1495  HG1 GLU A 104      84.370  37.640  43.170  1.00  0.00           H
ATOM   1496  HG2 GLU A 104      85.130  38.290  44.550  1.00  0.00           H
ATOM   1497  CD  GLU A 104      83.330  39.240  43.980  1.00  0.00           C
ATOM   1498  OE1 GLU A 104      83.870  40.350  44.390  1.00  0.00           O
ATOM   1499  OE2 GLU A 104      82.190  39.180  43.460  1.00  0.00           O
ATOM   1500  C   GLU A 104      83.730  34.400  46.020  1.00  0.00           C
ATOM   1501  O   GLU A 104      82.910  33.480  46.000  1.00  0.00           O
ATOM   1502  N   GLU A 105      84.680  34.390  46.940  1.00  0.00           N
ATOM   1503  HN  GLU A 105      85.490  34.980  46.920  1.00  0.00           H
ATOM   1504  CA  GLU A 105      84.650  33.470  48.130  1.00  0.00           C
ATOM   1505  HA  GLU A 105      84.750  32.480  47.710  1.00  0.00           H
ATOM   1506  CB  GLU A 105      85.920  33.790  49.040  1.00  0.00           C
ATOM   1507  HB1 GLU A 105      86.020  32.960  49.770  1.00  0.00           H
ATOM   1508  HB2 GLU A 105      85.760  34.760  49.550  1.00  0.00           H
ATOM   1509  CG  GLU A 105      87.210  33.890  48.210  1.00  0.00           C
ATOM   1510  HG1 GLU A 105      87.040  33.540  47.170  1.00  0.00           H
ATOM   1511  HG2 GLU A 105      87.970  33.240  48.700  1.00  0.00           H
ATOM   1512  CD  GLU A 105      87.670  35.330  48.130  1.00  0.00           C
ATOM   1513  OE1 GLU A 105      86.930  36.100  47.500  1.00  0.00           O
ATOM   1514  OE2 GLU A 105      88.660  35.750  48.810  1.00  0.00           O
ATOM   1515  C   GLU A 105      83.500  33.500  49.170  1.00  0.00           C
ATOM   1516  O   GLU A 105      83.050  34.530  49.660  1.00  0.00           O
ATOM   1517  N   GLY A 106      83.070  32.280  49.640  1.00  0.00           N
ATOM   1518  HN  GLY A 106      83.400  31.450  49.200  1.00  0.00           H
ATOM   1519  CA  GLY A 106      82.030  32.070  50.610  1.00  0.00           C
ATOM   1520  HA1 GLY A 106      82.000  31.020  50.880  1.00  0.00           H
ATOM   1521  HA2 GLY A 106      82.060  32.630  51.530  1.00  0.00           H
ATOM   1522  C   GLY A 106      80.590  32.310  50.150  1.00  0.00           C
ATOM   1523  O   GLY A 106      80.330  32.820  49.050  1.00  0.00           O
ATOM   1524  N   ALA A 107      79.560  32.000  50.970  1.00  0.00           N
ATOM   1525  HN  ALA A 107      79.810  31.680  51.880  1.00  0.00           H
ATOM   1526  CA  ALA A 107      78.150  32.360  50.740  1.00  0.00           C
ATOM   1527  HA  ALA A 107      78.060  32.760  49.740  1.00  0.00           H
ATOM   1528  CB  ALA A 107      77.260  31.100  50.800  1.00  0.00           C
ATOM   1529  HB1 ALA A 107      77.930  30.260  50.520  1.00  0.00           H
ATOM   1530  HB2 ALA A 107      76.790  30.930  51.800  1.00  0.00           H
ATOM   1531  HB3 ALA A 107      76.460  31.140  50.030  1.00  0.00           H
ATOM   1532  C   ALA A 107      77.760  33.520  51.600  1.00  0.00           C
ATOM   1533  O   ALA A 107      78.200  33.620  52.720  1.00  0.00           O
ATOM   1534  N   PRO A 108      76.950  34.530  51.250  1.00  0.00           N
ATOM   1535  CD  PRO A 108      76.190  34.580  50.060  1.00  0.00           C
ATOM   1536  HD1 PRO A 108      76.860  34.250  49.240  1.00  0.00           H
ATOM   1537  HD2 PRO A 108      75.410  33.790  50.080  1.00  0.00           H
ATOM   1538  CA  PRO A 108      76.590  35.640  52.170  1.00  0.00           C
ATOM   1539  HA  PRO A 108      77.480  36.250  52.210  1.00  0.00           H
ATOM   1540  CB  PRO A 108      75.410  36.330  51.510  1.00  0.00           C
ATOM   1541  HB1 PRO A 108      75.280  37.420  51.640  1.00  0.00           H
ATOM   1542  HB2 PRO A 108      74.450  35.810  51.720  1.00  0.00           H
ATOM   1543  CG  PRO A 108      75.750  36.090  50.020  1.00  0.00           C
ATOM   1544  HG1 PRO A 108      76.590  36.760  49.760  1.00  0.00           H
ATOM   1545  HG2 PRO A 108      74.860  36.080  49.360  1.00  0.00           H
ATOM   1546  C   PRO A 108      76.190  35.260  53.610  1.00  0.00           C
ATOM   1547  O   PRO A 108      75.150  34.630  53.770  1.00  0.00           O
ATOM   1548  N   GLN A 109      76.900  35.730  54.680  1.00  0.00           N
ATOM   1549  HN  GLN A 109      77.680  36.330  54.530  1.00  0.00           H
ATOM   1550  CA  GLN A 109      76.450  35.540  56.020  1.00  0.00           C
ATOM   1551  HA  GLN A 109      75.970  34.580  56.120  1.00  0.00           H
ATOM   1552  CB  GLN A 109      77.770  35.540  56.820  1.00  0.00           C
ATOM   1553  HB1 GLN A 109      77.580  35.760  57.900  1.00  0.00           H
ATOM   1554  HB2 GLN A 109      78.490  36.360  56.590  1.00  0.00           H
ATOM   1555  CG  GLN A 109      78.600  34.210  56.890  1.00  0.00           C
ATOM   1556  HG1 GLN A 109      79.430  34.240  57.620  1.00  0.00           H
ATOM   1557  HG2 GLN A 109      79.000  34.100  55.860  1.00  0.00           H
ATOM   1558  CD  GLN A 109      77.590  33.020  57.180  1.00  0.00           C
ATOM   1559  OE1 GLN A 109      76.950  32.970  58.250  1.00  0.00           O
ATOM   1560  NE2 GLN A 109      77.310  32.250  56.130  1.00  0.00           N
ATOM   1561 HE21 GLN A 109      76.480  31.710  56.250  1.00  0.00           H
ATOM   1562 HE22 GLN A 109      77.760  32.210  55.230  1.00  0.00           H
ATOM   1563  C   GLN A 109      75.510  36.600  56.540  1.00  0.00           C
ATOM   1564  O   GLN A 109      74.770  36.450  57.480  1.00  0.00           O
ATOM   1565  N   GLU A 110      75.640  37.810  55.910  1.00  0.00           N
ATOM   1566  HN  GLU A 110      76.340  37.910  55.200  1.00  0.00           H
ATOM   1567  CA  GLU A 110      75.150  39.150  56.370  1.00  0.00           C
ATOM   1568  HA  GLU A 110      74.460  39.090  57.200  1.00  0.00           H
ATOM   1569  CB  GLU A 110      76.300  40.070  56.800  1.00  0.00           C
ATOM   1570  HB1 GLU A 110      75.960  41.130  56.690  1.00  0.00           H
ATOM   1571  HB2 GLU A 110      77.130  39.980  56.070  1.00  0.00           H
ATOM   1572  CG  GLU A 110      76.860  39.690  58.130  1.00  0.00           C
ATOM   1573  HG1 GLU A 110      77.330  38.680  58.110  1.00  0.00           H
ATOM   1574  HG2 GLU A 110      75.980  39.600  58.800  1.00  0.00           H
ATOM   1575  CD  GLU A 110      77.760  40.810  58.760  1.00  0.00           C
ATOM   1576  OE1 GLU A 110      78.990  40.570  58.820  1.00  0.00           O
ATOM   1577  OE2 GLU A 110      77.260  41.840  59.330  1.00  0.00           O
ATOM   1578  C   GLU A 110      74.360  39.810  55.280  1.00  0.00           C
ATOM   1579  O   GLU A 110      74.210  41.040  55.230  1.00  0.00           O
ATOM   1580  N   GLY A 111      73.700  39.010  54.420  1.00  0.00           N
ATOM   1581  HN  GLY A 111      73.770  38.020  54.530  1.00  0.00           H
ATOM   1582  CA  GLY A 111      73.060  39.280  53.120  1.00  0.00           C
ATOM   1583  HA1 GLY A 111      72.590  38.360  52.840  1.00  0.00           H
ATOM   1584  HA2 GLY A 111      72.360  40.080  53.320  1.00  0.00           H
ATOM   1585  C   GLY A 111      74.000  39.820  52.110  1.00  0.00           C
ATOM   1586  O   GLY A 111      75.150  40.030  52.200  1.00  0.00           O
ATOM   1587  N   ILE A 112      73.460  39.990  50.860  1.00  0.00           N
ATOM   1588  HN  ILE A 112      72.530  39.690  50.670  1.00  0.00           H
ATOM   1589  CA  ILE A 112      74.210  40.410  49.710  1.00  0.00           C
ATOM   1590  HA  ILE A 112      75.210  40.670  50.040  1.00  0.00           H
ATOM   1591  CB  ILE A 112      74.580  39.310  48.750  1.00  0.00           C
ATOM   1592  HB  ILE A 112      75.320  38.700  49.320  1.00  0.00           H
ATOM   1593  CG2 ILE A 112      73.320  38.470  48.530  1.00  0.00           C
ATOM   1594 HG21 ILE A 112      72.890  37.970  49.420  1.00  0.00           H
ATOM   1595 HG22 ILE A 112      72.530  38.980  47.940  1.00  0.00           H
ATOM   1596 HG23 ILE A 112      73.680  37.570  47.980  1.00  0.00           H
ATOM   1597  CG1 ILE A 112      75.310  39.600  47.440  1.00  0.00           C
ATOM   1598 HG11 ILE A 112      76.010  40.460  47.540  1.00  0.00           H
ATOM   1599 HG12 ILE A 112      74.600  40.000  46.680  1.00  0.00           H
ATOM   1600  CD  ILE A 112      76.270  38.460  46.990  1.00  0.00           C
ATOM   1601  HD1 ILE A 112      76.430  38.540  45.890  1.00  0.00           H
ATOM   1602  HD2 ILE A 112      77.290  38.610  47.400  1.00  0.00           H
ATOM   1603  HD3 ILE A 112      75.880  37.440  47.180  1.00  0.00           H
ATOM   1604  C   ILE A 112      73.570  41.470  48.970  1.00  0.00           C
ATOM   1605  O   ILE A 112      72.350  41.410  48.840  1.00  0.00           O
ATOM   1606  N   LEU A 113      74.300  42.560  48.680  1.00  0.00           N
ATOM   1607  HN  LEU A 113      75.260  42.580  48.930  1.00  0.00           H
ATOM   1608  CA  LEU A 113      73.720  43.630  47.990  1.00  0.00           C
ATOM   1609  HA  LEU A 113      72.670  43.530  48.210  1.00  0.00           H
ATOM   1610  CB  LEU A 113      74.290  45.040  48.510  1.00  0.00           C
ATOM   1611  HB1 LEU A 113      75.390  44.880  48.650  1.00  0.00           H
ATOM   1612  HB2 LEU A 113      73.910  45.150  49.550  1.00  0.00           H
ATOM   1613  CG  LEU A 113      73.970  46.400  47.850  1.00  0.00           C
ATOM   1614  HG  LEU A 113      74.510  46.440  46.880  1.00  0.00           H
ATOM   1615  CD1 LEU A 113      72.490  46.530  47.420  1.00  0.00           C
ATOM   1616 HD11 LEU A 113      72.230  47.470  46.880  1.00  0.00           H
ATOM   1617 HD12 LEU A 113      72.260  45.790  46.620  1.00  0.00           H
ATOM   1618 HD13 LEU A 113      71.820  46.490  48.300  1.00  0.00           H
ATOM   1619  CD2 LEU A 113      74.530  47.550  48.650  1.00  0.00           C
ATOM   1620 HD21 LEU A 113      73.930  47.680  49.570  1.00  0.00           H
ATOM   1621 HD22 LEU A 113      75.590  47.450  48.970  1.00  0.00           H
ATOM   1622 HD23 LEU A 113      74.470  48.510  48.100  1.00  0.00           H
ATOM   1623  C   LEU A 113      73.940  43.510  46.490  1.00  0.00           C
ATOM   1624  O   LEU A 113      75.050  43.350  46.030  1.00  0.00           O
ATOM   1625  N   GLU A 114      72.810  43.400  45.700  1.00  0.00           N
ATOM   1626  HN  GLU A 114      71.930  43.350  46.170  1.00  0.00           H
ATOM   1627  CA  GLU A 114      72.820  43.280  44.260  1.00  0.00           C
ATOM   1628  HA  GLU A 114      73.120  42.300  43.930  1.00  0.00           H
ATOM   1629  CB  GLU A 114      71.350  43.360  43.710  1.00  0.00           C
ATOM   1630  HB1 GLU A 114      71.500  43.140  42.630  1.00  0.00           H
ATOM   1631  HB2 GLU A 114      70.850  44.340  43.870  1.00  0.00           H
ATOM   1632  CG  GLU A 114      70.320  42.290  44.230  1.00  0.00           C
ATOM   1633  HG1 GLU A 114      70.000  42.630  45.240  1.00  0.00           H
ATOM   1634  HG2 GLU A 114      70.710  41.250  44.340  1.00  0.00           H
ATOM   1635  CD  GLU A 114      69.090  42.140  43.320  1.00  0.00           C
ATOM   1636  OE1 GLU A 114      67.890  42.430  43.750  1.00  0.00           O
ATOM   1637  OE2 GLU A 114      69.320  41.580  42.200  1.00  0.00           O
ATOM   1638  C   GLU A 114      73.710  44.280  43.550  1.00  0.00           C
ATOM   1639  O   GLU A 114      73.860  45.420  43.990  1.00  0.00           O
ATOM   1640  N   ASP A 115      74.250  43.860  42.430  1.00  0.00           N
ATOM   1641  HN  ASP A 115      74.220  42.890  42.200  1.00  0.00           H
ATOM   1642  CA  ASP A 115      74.970  44.680  41.530  1.00  0.00           C
ATOM   1643  HA  ASP A 115      75.810  45.080  42.080  1.00  0.00           H
ATOM   1644  CB  ASP A 115      75.530  43.960  40.270  1.00  0.00           C
ATOM   1645  HB1 ASP A 115      76.020  44.720  39.640  1.00  0.00           H
ATOM   1646  HB2 ASP A 115      74.730  43.400  39.740  1.00  0.00           H
ATOM   1647  CG  ASP A 115      76.580  43.030  40.740  1.00  0.00           C
ATOM   1648  OD1 ASP A 115      77.650  43.020  40.200  1.00  0.00           O
ATOM   1649  OD2 ASP A 115      76.250  42.220  41.690  1.00  0.00           O
ATOM   1650  C   ASP A 115      74.210  45.940  41.040  1.00  0.00           C
ATOM   1651  O   ASP A 115      73.050  45.790  40.610  1.00  0.00           O
ATOM   1652  N   MET A 116      74.870  47.130  40.990  1.00  0.00           N
ATOM   1653  HN  MET A 116      75.810  47.190  41.320  1.00  0.00           H
ATOM   1654  CA  MET A 116      74.390  48.400  40.520  1.00  0.00           C
ATOM   1655  HA  MET A 116      73.340  48.430  40.760  1.00  0.00           H
ATOM   1656  CB  MET A 116      75.070  49.670  41.110  1.00  0.00           C
ATOM   1657  HB1 MET A 116      76.100  49.610  40.700  1.00  0.00           H
ATOM   1658  HB2 MET A 116      75.150  49.490  42.200  1.00  0.00           H
ATOM   1659  CG  MET A 116      74.460  51.010  40.850  1.00  0.00           C
ATOM   1660  HG1 MET A 116      74.270  51.070  39.750  1.00  0.00           H
ATOM   1661  HG2 MET A 116      75.090  51.870  41.140  1.00  0.00           H
ATOM   1662  SD  MET A 116      72.800  51.140  41.770  1.00  0.00           S
ATOM   1663  CE  MET A 116      72.470  52.970  41.660  1.00  0.00           C
ATOM   1664  HE1 MET A 116      73.010  53.660  42.340  1.00  0.00           H
ATOM   1665  HE2 MET A 116      72.490  53.320  40.600  1.00  0.00           H
ATOM   1666  HE3 MET A 116      71.400  53.090  41.950  1.00  0.00           H
ATOM   1667  C   MET A 116      74.580  48.300  38.990  1.00  0.00           C
ATOM   1668  O   MET A 116      75.690  47.910  38.560  1.00  0.00           O
ATOM   1669  N   PRO A 117      73.660  48.740  38.180  1.00  0.00           N
ATOM   1670  CD  PRO A 117      72.320  49.080  38.530  1.00  0.00           C
ATOM   1671  HD1 PRO A 117      71.810  48.460  39.290  1.00  0.00           H
ATOM   1672  HD2 PRO A 117      72.240  50.150  38.790  1.00  0.00           H
ATOM   1673  CA  PRO A 117      73.990  49.000  36.780  1.00  0.00           C
ATOM   1674  HA  PRO A 117      74.280  48.090  36.270  1.00  0.00           H
ATOM   1675  CB  PRO A 117      72.680  49.550  36.230  1.00  0.00           C
ATOM   1676  HB1 PRO A 117      72.430  49.100  35.240  1.00  0.00           H
ATOM   1677  HB2 PRO A 117      72.580  50.640  36.090  1.00  0.00           H
ATOM   1678  CG  PRO A 117      71.620  49.060  37.170  1.00  0.00           C
ATOM   1679  HG1 PRO A 117      71.370  48.000  36.960  1.00  0.00           H
ATOM   1680  HG2 PRO A 117      70.780  49.780  37.140  1.00  0.00           H
ATOM   1681  C   PRO A 117      75.140  50.020  36.560  1.00  0.00           C
ATOM   1682  O   PRO A 117      75.230  50.990  37.390  1.00  0.00           O
ATOM   1683  N   VAL A 118      75.990  49.980  35.500  1.00  0.00           N
ATOM   1684  HN  VAL A 118      75.910  49.270  34.800  1.00  0.00           H
ATOM   1685  CA  VAL A 118      77.070  50.900  35.280  1.00  0.00           C
ATOM   1686  HA  VAL A 118      77.360  51.340  36.220  1.00  0.00           H
ATOM   1687  CB  VAL A 118      78.270  50.300  34.570  1.00  0.00           C
ATOM   1688  HB  VAL A 118      79.120  51.020  34.630  1.00  0.00           H
ATOM   1689  CG1 VAL A 118      78.680  49.010  35.340  1.00  0.00           C
ATOM   1690 HG11 VAL A 118      79.530  48.610  34.740  1.00  0.00           H
ATOM   1691 HG12 VAL A 118      78.970  49.160  36.400  1.00  0.00           H
ATOM   1692 HG13 VAL A 118      77.810  48.310  35.370  1.00  0.00           H
ATOM   1693  CG2 VAL A 118      78.030  50.020  33.090  1.00  0.00           C
ATOM   1694 HG21 VAL A 118      78.110  50.920  32.450  1.00  0.00           H
ATOM   1695 HG22 VAL A 118      78.800  49.280  32.800  1.00  0.00           H
ATOM   1696 HG23 VAL A 118      77.040  49.580  32.850  1.00  0.00           H
ATOM   1697  C   VAL A 118      76.610  52.160  34.580  1.00  0.00           C
ATOM   1698  O   VAL A 118      77.040  53.290  34.850  1.00  0.00           O
ATOM   1699  N   ASP A 119      75.490  51.990  33.840  1.00  0.00           N
ATOM   1700  HN  ASP A 119      75.080  51.080  33.770  1.00  0.00           H
ATOM   1701  CA  ASP A 119      74.810  53.100  33.180  1.00  0.00           C
ATOM   1702  HA  ASP A 119      75.360  54.020  33.250  1.00  0.00           H
ATOM   1703  CB  ASP A 119      74.680  52.660  31.680  1.00  0.00           C
ATOM   1704  HB1 ASP A 119      73.870  53.280  31.240  1.00  0.00           H
ATOM   1705  HB2 ASP A 119      74.290  51.620  31.740  1.00  0.00           H
ATOM   1706  CG  ASP A 119      76.000  52.680  30.900  1.00  0.00           C
ATOM   1707  OD1 ASP A 119      76.670  53.720  30.900  1.00  0.00           O
ATOM   1708  OD2 ASP A 119      76.270  51.590  30.190  1.00  0.00           O
ATOM   1709  C   ASP A 119      73.460  53.300  33.850  1.00  0.00           C
ATOM   1710  O   ASP A 119      72.600  52.380  33.890  1.00  0.00           O
ATOM   1711  N   PRO A 120      73.140  54.470  34.410  1.00  0.00           N
ATOM   1712  CD  PRO A 120      74.160  55.530  34.800  1.00  0.00           C
ATOM   1713  HD1 PRO A 120      75.150  55.070  35.020  1.00  0.00           H
ATOM   1714  HD2 PRO A 120      74.210  56.200  33.910  1.00  0.00           H
ATOM   1715  CA  PRO A 120      71.980  54.610  35.270  1.00  0.00           C
ATOM   1716  HA  PRO A 120      72.060  53.800  35.980  1.00  0.00           H
ATOM   1717  CB  PRO A 120      72.110  55.990  36.070  1.00  0.00           C
ATOM   1718  HB1 PRO A 120      71.560  56.020  37.030  1.00  0.00           H
ATOM   1719  HB2 PRO A 120      71.700  56.760  35.380  1.00  0.00           H
ATOM   1720  CG  PRO A 120      73.670  56.230  36.020  1.00  0.00           C
ATOM   1721  HG1 PRO A 120      74.130  55.720  36.890  1.00  0.00           H
ATOM   1722  HG2 PRO A 120      73.820  57.330  36.010  1.00  0.00           H
ATOM   1723  C   PRO A 120      70.640  54.530  34.590  1.00  0.00           C
ATOM   1724  O   PRO A 120      70.580  54.740  33.370  1.00  0.00           O
ATOM   1725  N   ASP A 121      69.610  54.120  35.290  1.00  0.00           N
ATOM   1726  HN  ASP A 121      69.720  53.680  36.180  1.00  0.00           H
ATOM   1727  CA  ASP A 121      68.320  54.300  34.760  1.00  0.00           C
ATOM   1728  HA  ASP A 121      68.260  53.680  33.880  1.00  0.00           H
ATOM   1729  CB  ASP A 121      67.350  53.770  35.840  1.00  0.00           C
ATOM   1730  HB1 ASP A 121      66.270  53.990  35.710  1.00  0.00           H
ATOM   1731  HB2 ASP A 121      67.690  54.140  36.830  1.00  0.00           H
ATOM   1732  CG  ASP A 121      67.420  52.220  35.980  1.00  0.00           C
ATOM   1733  OD1 ASP A 121      68.100  51.560  35.160  1.00  0.00           O
ATOM   1734  OD2 ASP A 121      66.740  51.600  36.830  1.00  0.00           O
ATOM   1735  C   ASP A 121      67.900  55.750  34.440  1.00  0.00           C
ATOM   1736  O   ASP A 121      68.320  56.680  35.170  1.00  0.00           O
ATOM   1737  N   ASN A 122      66.940  55.910  33.520  1.00  0.00           N
ATOM   1738  HN  ASN A 122      66.660  55.060  33.080  1.00  0.00           H
ATOM   1739  CA  ASN A 122      66.470  57.250  33.170  1.00  0.00           C
ATOM   1740  HA  ASN A 122      67.270  57.800  32.700  1.00  0.00           H
ATOM   1741  CB  ASN A 122      65.250  57.310  32.120  1.00  0.00           C
ATOM   1742  HB1 ASN A 122      65.050  58.350  31.800  1.00  0.00           H
ATOM   1743  HB2 ASN A 122      64.360  56.900  32.650  1.00  0.00           H
ATOM   1744  CG  ASN A 122      65.550  56.640  30.800  1.00  0.00           C
ATOM   1745  OD1 ASN A 122      66.610  56.010  30.590  1.00  0.00           O
ATOM   1746  ND2 ASN A 122      64.650  56.760  29.830  1.00  0.00           N
ATOM   1747 HD21 ASN A 122      63.730  57.100  30.040  1.00  0.00           H
ATOM   1748 HD22 ASN A 122      64.920  56.620  28.880  1.00  0.00           H
ATOM   1749  C   ASN A 122      66.030  58.180  34.310  1.00  0.00           C
ATOM   1750  O   ASN A 122      66.020  59.430  34.230  1.00  0.00           O
ATOM   1751  N   GLU A 123      65.610  57.630  35.460  1.00  0.00           N
ATOM   1752  HN  GLU A 123      65.660  56.650  35.620  1.00  0.00           H
ATOM   1753  CA  GLU A 123      65.130  58.460  36.550  1.00  0.00           C
ATOM   1754  HA  GLU A 123      64.510  59.250  36.170  1.00  0.00           H
ATOM   1755  CB  GLU A 123      64.130  57.680  37.450  1.00  0.00           C
ATOM   1756  HB1 GLU A 123      63.400  57.240  36.740  1.00  0.00           H
ATOM   1757  HB2 GLU A 123      63.660  58.440  38.110  1.00  0.00           H
ATOM   1758  CG  GLU A 123      64.730  56.520  38.270  1.00  0.00           C
ATOM   1759  HG1 GLU A 123      65.620  56.790  38.880  1.00  0.00           H
ATOM   1760  HG2 GLU A 123      65.160  55.800  37.530  1.00  0.00           H
ATOM   1761  CD  GLU A 123      63.670  55.800  39.050  1.00  0.00           C
ATOM   1762  OE1 GLU A 123      62.800  55.160  38.410  1.00  0.00           O
ATOM   1763  OE2 GLU A 123      63.630  55.910  40.280  1.00  0.00           O
ATOM   1764  C   GLU A 123      66.140  59.100  37.410  1.00  0.00           C
ATOM   1765  O   GLU A 123      65.830  60.140  38.080  1.00  0.00           O
ATOM   1766  N   ALA A 124      67.380  58.640  37.310  1.00  0.00           N
ATOM   1767  HN  ALA A 124      67.530  57.820  36.770  1.00  0.00           H
ATOM   1768  CA  ALA A 124      68.550  59.100  37.990  1.00  0.00           C
ATOM   1769  HA  ALA A 124      68.240  59.710  38.820  1.00  0.00           H
ATOM   1770  CB  ALA A 124      69.300  57.860  38.510  1.00  0.00           C
ATOM   1771  HB1 ALA A 124      70.000  58.130  39.320  1.00  0.00           H
ATOM   1772  HB2 ALA A 124      68.560  57.140  38.930  1.00  0.00           H
ATOM   1773  HB3 ALA A 124      69.870  57.330  37.710  1.00  0.00           H
ATOM   1774  C   ALA A 124      69.460  59.850  37.060  1.00  0.00           C
ATOM   1775  O   ALA A 124      70.590  60.190  37.450  1.00  0.00           O
ATOM   1776  N   TYR A 125      69.120  60.100  35.850  1.00  0.00           N
ATOM   1777  HN  TYR A 125      68.390  59.620  35.360  1.00  0.00           H
ATOM   1778  CA  TYR A 125      69.770  61.000  34.870  1.00  0.00           C
ATOM   1779  HA  TYR A 125      70.840  60.950  34.960  1.00  0.00           H
ATOM   1780  CB  TYR A 125      69.300  60.670  33.410  1.00  0.00           C
ATOM   1781  HB1 TYR A 125      68.240  60.950  33.220  1.00  0.00           H
ATOM   1782  HB2 TYR A 125      69.270  59.570  33.300  1.00  0.00           H
ATOM   1783  CG  TYR A 125      70.260  61.230  32.330  1.00  0.00           C
ATOM   1784  CD1 TYR A 125      69.930  62.420  31.570  1.00  0.00           C
ATOM   1785  HD1 TYR A 125      69.040  63.010  31.760  1.00  0.00           H
ATOM   1786  CE1 TYR A 125      70.800  62.990  30.660  1.00  0.00           C
ATOM   1787  HE1 TYR A 125      70.490  63.940  30.230  1.00  0.00           H
ATOM   1788  CZ  TYR A 125      72.040  62.420  30.400  1.00  0.00           C
ATOM   1789  OH  TYR A 125      72.960  63.090  29.560  1.00  0.00           O
ATOM   1790  HH  TYR A 125      73.520  62.400  29.200  1.00  0.00           H
ATOM   1791  CD2 TYR A 125      71.450  60.600  32.040  1.00  0.00           C
ATOM   1792  HD2 TYR A 125      71.690  59.750  32.660  1.00  0.00           H
ATOM   1793  CE2 TYR A 125      72.400  61.160  31.180  1.00  0.00           C
ATOM   1794  HE2 TYR A 125      73.350  60.670  31.000  1.00  0.00           H
ATOM   1795  C   TYR A 125      69.260  62.440  35.200  1.00  0.00           C
ATOM   1796  O   TYR A 125      68.080  62.640  35.320  1.00  0.00           O
ATOM   1797  N   GLU A 126      70.140  63.420  35.160  1.00  0.00           N
ATOM   1798  HN  GLU A 126      71.050  63.330  34.790  1.00  0.00           H
ATOM   1799  CA  GLU A 126      69.830  64.770  35.550  1.00  0.00           C
ATOM   1800  HA  GLU A 126      68.790  64.850  35.830  1.00  0.00           H
ATOM   1801  CB  GLU A 126      70.910  65.120  36.540  1.00  0.00           C
ATOM   1802  HB1 GLU A 126      70.900  66.160  36.930  1.00  0.00           H
ATOM   1803  HB2 GLU A 126      71.870  64.860  36.060  1.00  0.00           H
ATOM   1804  CG  GLU A 126      70.680  64.130  37.760  1.00  0.00           C
ATOM   1805  HG1 GLU A 126      70.720  63.070  37.430  1.00  0.00           H
ATOM   1806  HG2 GLU A 126      69.660  64.310  38.160  1.00  0.00           H
ATOM   1807  CD  GLU A 126      71.800  64.300  38.780  1.00  0.00           C
ATOM   1808  OE1 GLU A 126      72.870  63.690  38.570  1.00  0.00           O
ATOM   1809  OE2 GLU A 126      71.570  65.020  39.730  1.00  0.00           O
ATOM   1810  C   GLU A 126      70.040  65.630  34.280  1.00  0.00           C
ATOM   1811  O   GLU A 126      70.820  65.330  33.370  1.00  0.00           O
ATOM   1812  N   MET A 127      69.220  66.690  34.180  1.00  0.00           N
ATOM   1813  HN  MET A 127      68.750  67.070  34.970  1.00  0.00           H
ATOM   1814  CA  MET A 127      69.130  67.580  33.010  1.00  0.00           C
ATOM   1815  HA  MET A 127      69.850  67.270  32.270  1.00  0.00           H
ATOM   1816  CB  MET A 127      67.670  67.580  32.450  1.00  0.00           C
ATOM   1817  HB1 MET A 127      67.440  68.320  31.660  1.00  0.00           H
ATOM   1818  HB2 MET A 127      66.940  67.770  33.260  1.00  0.00           H
ATOM   1819  CG  MET A 127      67.290  66.180  31.930  1.00  0.00           C
ATOM   1820  HG1 MET A 127      66.240  66.130  31.570  1.00  0.00           H
ATOM   1821  HG2 MET A 127      67.460  65.320  32.610  1.00  0.00           H
ATOM   1822  SD  MET A 127      68.250  65.790  30.480  1.00  0.00           S
ATOM   1823  CE  MET A 127      67.050  64.370  30.070  1.00  0.00           C
ATOM   1824  HE1 MET A 127      66.070  64.820  29.790  1.00  0.00           H
ATOM   1825  HE2 MET A 127      67.400  63.680  29.280  1.00  0.00           H
ATOM   1826  HE3 MET A 127      66.900  63.680  30.920  1.00  0.00           H
ATOM   1827  C   MET A 127      69.560  68.940  33.480  1.00  0.00           C
ATOM   1828  O   MET A 127      69.430  69.290  34.680  1.00  0.00           O
ATOM   1829  N   PRO A 128      70.200  69.800  32.690  1.00  0.00           N
ATOM   1830  CD  PRO A 128      70.790  69.510  31.400  1.00  0.00           C
ATOM   1831  HD1 PRO A 128      71.410  68.590  31.420  1.00  0.00           H
ATOM   1832  HD2 PRO A 128      69.990  69.430  30.630  1.00  0.00           H
ATOM   1833  CA  PRO A 128      70.430  71.250  33.030  1.00  0.00           C
ATOM   1834  HA  PRO A 128      71.300  71.250  33.670  1.00  0.00           H
ATOM   1835  CB  PRO A 128      70.930  71.880  31.660  1.00  0.00           C
ATOM   1836  HB1 PRO A 128      71.630  72.720  31.870  1.00  0.00           H
ATOM   1837  HB2 PRO A 128      70.080  72.020  30.950  1.00  0.00           H
ATOM   1838  CG  PRO A 128      71.740  70.680  31.130  1.00  0.00           C
ATOM   1839  HG1 PRO A 128      72.610  70.620  31.810  1.00  0.00           H
ATOM   1840  HG2 PRO A 128      72.000  70.730  30.050  1.00  0.00           H
ATOM   1841  C   PRO A 128      69.290  72.000  33.670  1.00  0.00           C
ATOM   1842  O   PRO A 128      68.170  71.900  33.180  1.00  0.00           O
ATOM   1843  N   SER A 129      69.510  72.770  34.770  1.00  0.00           N
ATOM   1844  HN  SER A 129      70.390  72.730  35.240  1.00  0.00           H
ATOM   1845  CA  SER A 129      68.400  73.490  35.380  1.00  0.00           C
ATOM   1846  HA  SER A 129      67.480  73.100  34.970  1.00  0.00           H
ATOM   1847  CB  SER A 129      68.400  73.160  36.970  1.00  0.00           C
ATOM   1848  HB1 SER A 129      68.430  72.060  37.050  1.00  0.00           H
ATOM   1849  HB2 SER A 129      67.440  73.480  37.440  1.00  0.00           H
ATOM   1850  OG  SER A 129      69.540  73.770  37.680  1.00  0.00           O
ATOM   1851  HG1 SER A 129      70.320  73.280  37.390  1.00  0.00           H
ATOM   1852  C   SER A 129      68.370  75.090  35.240  1.00  0.00           C
ATOM   1853  O   SER A 129      67.370  75.690  35.720  1.00  0.00           O
ATOM   1854  N   GLU A 130      69.470  75.650  34.710  1.00  0.00           N
ATOM   1855  HN  GLU A 130      70.190  75.080  34.320  1.00  0.00           H
ATOM   1856  CA  GLU A 130      69.790  77.100  34.800  1.00  0.00           C
ATOM   1857  HA  GLU A 130      70.530  77.250  34.030  1.00  0.00           H
ATOM   1858  CB  GLU A 130      68.590  78.030  34.530  1.00  0.00           C
ATOM   1859  HB1 GLU A 130      69.000  79.060  34.530  1.00  0.00           H
ATOM   1860  HB2 GLU A 130      67.850  78.010  35.350  1.00  0.00           H
ATOM   1861  CG  GLU A 130      67.990  77.760  33.100  1.00  0.00           C
ATOM   1862  HG1 GLU A 130      67.420  76.810  33.080  1.00  0.00           H
ATOM   1863  HG2 GLU A 130      68.660  77.860  32.220  1.00  0.00           H
ATOM   1864  CD  GLU A 130      66.960  78.790  32.790  1.00  0.00           C
ATOM   1865  OE1 GLU A 130      67.420  79.870  32.270  1.00  0.00           O
ATOM   1866  OE2 GLU A 130      65.720  78.560  33.020  1.00  0.00           O
ATOM   1867  C   GLU A 130      70.510  77.430  36.110  1.00  0.00           C
ATOM   1868  O   GLU A 130      70.310  78.490  36.700  1.00  0.00           O
ATOM   1869  N   GLU A 131      71.320  76.490  36.570  1.00  0.00           N
ATOM   1870  HN  GLU A 131      71.440  75.670  36.010  1.00  0.00           H
ATOM   1871  CA  GLU A 131      72.140  76.390  37.790  1.00  0.00           C
ATOM   1872  HA  GLU A 131      72.190  75.310  37.880  1.00  0.00           H
ATOM   1873  CB  GLU A 131      73.530  77.110  37.460  1.00  0.00           C
ATOM   1874  HB1 GLU A 131      74.070  77.240  38.420  1.00  0.00           H
ATOM   1875  HB2 GLU A 131      73.410  78.090  36.950  1.00  0.00           H
ATOM   1876  CG  GLU A 131      74.510  76.220  36.620  1.00  0.00           C
ATOM   1877  HG1 GLU A 131      73.860  75.860  35.790  1.00  0.00           H
ATOM   1878  HG2 GLU A 131      74.910  75.330  37.160  1.00  0.00           H
ATOM   1879  CD  GLU A 131      75.700  76.960  36.050  1.00  0.00           C
ATOM   1880  OE1 GLU A 131      76.560  77.260  36.940  1.00  0.00           O
ATOM   1881  OE2 GLU A 131      75.860  77.230  34.880  1.00  0.00           O
ATOM   1882  C   GLU A 131      71.390  76.870  39.090  1.00  0.00           C
ATOM   1883  O   GLU A 131      71.950  77.540  39.930  1.00  0.00           O
ATOM   1884  N   GLY A 132      70.080  76.490  39.340  1.00  0.00           N
ATOM   1885  HN  GLY A 132      69.570  75.820  38.800  1.00  0.00           H
ATOM   1886  CA  GLY A 132      69.240  76.910  40.430  1.00  0.00           C
ATOM   1887  HA1 GLY A 132      69.350  77.990  40.410  1.00  0.00           H
ATOM   1888  HA2 GLY A 132      68.240  76.560  40.210  1.00  0.00           H
ATOM   1889  C   GLY A 132      69.580  76.420  41.800  1.00  0.00           C
ATOM   1890  O   GLY A 132      70.670  75.930  42.090  1.00  0.00           O
ATOM   1891  N   TYR A 133      68.670  76.530  42.760  1.00  0.00           N
ATOM   1892  HN  TYR A 133      67.780  76.690  42.340  1.00  0.00           H
ATOM   1893  CA  TYR A 133      68.790  76.140  44.160  1.00  0.00           C
ATOM   1894  HA  TYR A 133      69.740  76.470  44.560  1.00  0.00           H
ATOM   1895  CB  TYR A 133      67.610  76.780  45.000  1.00  0.00           C
ATOM   1896  HB1 TYR A 133      67.920  76.650  46.060  1.00  0.00           H
ATOM   1897  HB2 TYR A 133      66.660  76.240  44.790  1.00  0.00           H
ATOM   1898  CG  TYR A 133      67.440  78.210  44.710  1.00  0.00           C
ATOM   1899  CD1 TYR A 133      68.600  79.080  44.710  1.00  0.00           C
ATOM   1900  HD1 TYR A 133      69.490  78.690  45.190  1.00  0.00           H
ATOM   1901  CE1 TYR A 133      68.460  80.430  44.620  1.00  0.00           C
ATOM   1902  HE1 TYR A 133      69.340  80.980  44.900  1.00  0.00           H
ATOM   1903  CZ  TYR A 133      67.230  81.010  44.270  1.00  0.00           C
ATOM   1904  OH  TYR A 133      67.140  82.370  44.290  1.00  0.00           O
ATOM   1905  HH  TYR A 133      68.020  82.760  44.380  1.00  0.00           H
ATOM   1906  CD2 TYR A 133      66.200  78.770  44.510  1.00  0.00           C
ATOM   1907  HD2 TYR A 133      65.340  78.120  44.600  1.00  0.00           H
ATOM   1908  CE2 TYR A 133      66.100  80.130  44.260  1.00  0.00           C
ATOM   1909  HE2 TYR A 133      65.120  80.550  44.060  1.00  0.00           H
ATOM   1910  C   TYR A 133      68.720  74.600  44.310  1.00  0.00           C
ATOM   1911  O   TYR A 133      69.330  74.110  45.250  1.00  0.00           O
ATOM   1912  N   GLN A 134      67.970  73.960  43.420  1.00  0.00           N
ATOM   1913  HN  GLN A 134      67.490  74.510  42.740  1.00  0.00           H
ATOM   1914  CA  GLN A 134      67.850  72.550  43.220  1.00  0.00           C
ATOM   1915  HA  GLN A 134      67.830  72.320  42.170  1.00  0.00           H
ATOM   1916  CB  GLN A 134      69.150  71.740  43.600  1.00  0.00           C
ATOM   1917  HB1 GLN A 134      68.950  70.690  43.280  1.00  0.00           H
ATOM   1918  HB2 GLN A 134      69.330  71.730  44.690  1.00  0.00           H
ATOM   1919  CG  GLN A 134      70.430  72.220  42.840  1.00  0.00           C
ATOM   1920  HG1 GLN A 134      71.170  71.440  43.080  1.00  0.00           H
ATOM   1921  HG2 GLN A 134      70.740  73.220  43.220  1.00  0.00           H
ATOM   1922  CD  GLN A 134      70.250  72.230  41.360  1.00  0.00           C
ATOM   1923  OE1 GLN A 134      69.910  71.160  40.790  1.00  0.00           O
ATOM   1924  NE2 GLN A 134      70.460  73.420  40.730  1.00  0.00           N
ATOM   1925 HE21 GLN A 134      70.550  73.390  39.730  1.00  0.00           H
ATOM   1926 HE22 GLN A 134      70.720  74.180  41.310  1.00  0.00           H
ATOM   1927  C   GLN A 134      66.620  71.940  43.860  1.00  0.00           C
ATOM   1928  O   GLN A 134      66.160  72.310  44.920  1.00  0.00           O
ATOM   1929  N   ASP A 135      66.010  71.020  43.150  1.00  0.00           N
ATOM   1930  HN  ASP A 135      66.440  70.860  42.270  1.00  0.00           H
ATOM   1931  CA  ASP A 135      64.890  70.180  43.630  1.00  0.00           C
ATOM   1932  HA  ASP A 135      64.190  70.920  44.000  1.00  0.00           H
ATOM   1933  CB  ASP A 135      64.070  69.410  42.600  1.00  0.00           C
ATOM   1934  HB1 ASP A 135      63.350  68.780  43.160  1.00  0.00           H
ATOM   1935  HB2 ASP A 135      64.760  68.750  42.020  1.00  0.00           H
ATOM   1936  CG  ASP A 135      63.360  70.250  41.610  1.00  0.00           C
ATOM   1937  OD1 ASP A 135      63.210  71.490  41.730  1.00  0.00           O
ATOM   1938  OD2 ASP A 135      62.830  69.730  40.600  1.00  0.00           O
ATOM   1939  C   ASP A 135      65.320  69.310  44.840  1.00  0.00           C
ATOM   1940  O   ASP A 135      64.620  69.310  45.790  1.00  0.00           O
ATOM   1941  N   TYR A 136      66.460  68.560  44.760  1.00  0.00           N
ATOM   1942  HN  TYR A 136      67.000  68.570  43.920  1.00  0.00           H
ATOM   1943  CA  TYR A 136      66.760  67.660  45.880  1.00  0.00           C
ATOM   1944  HA  TYR A 136      65.880  67.040  45.970  1.00  0.00           H
ATOM   1945  CB  TYR A 136      67.930  66.720  45.510  1.00  0.00           C
ATOM   1946  HB1 TYR A 136      67.510  66.260  44.590  1.00  0.00           H
ATOM   1947  HB2 TYR A 136      68.060  65.870  46.220  1.00  0.00           H
ATOM   1948  CG  TYR A 136      69.250  67.380  45.170  1.00  0.00           C
ATOM   1949  CD1 TYR A 136      69.970  68.080  46.130  1.00  0.00           C
ATOM   1950  HD1 TYR A 136      69.610  68.160  47.140  1.00  0.00           H
ATOM   1951  CE1 TYR A 136      71.240  68.580  45.850  1.00  0.00           C
ATOM   1952  HE1 TYR A 136      71.820  69.140  46.580  1.00  0.00           H
ATOM   1953  CZ  TYR A 136      71.700  68.640  44.540  1.00  0.00           C
ATOM   1954  OH  TYR A 136      73.070  69.200  44.280  1.00  0.00           O
ATOM   1955  HH  TYR A 136      73.240  68.860  43.400  1.00  0.00           H
ATOM   1956  CD2 TYR A 136      69.740  67.410  43.840  1.00  0.00           C
ATOM   1957  HD2 TYR A 136      69.230  66.870  43.050  1.00  0.00           H
ATOM   1958  CE2 TYR A 136      70.900  68.110  43.530  1.00  0.00           C
ATOM   1959  HE2 TYR A 136      71.330  68.080  42.540  1.00  0.00           H
ATOM   1960  C   TYR A 136      66.900  68.290  47.250  1.00  0.00           C
ATOM   1961  O   TYR A 136      67.450  69.340  47.400  1.00  0.00           O
ATOM   1962  N   GLU A 137      66.480  67.460  48.220  1.00  0.00           N
ATOM   1963  HN  GLU A 137      66.180  66.520  48.030  1.00  0.00           H
ATOM   1964  CA  GLU A 137      66.560  67.790  49.660  1.00  0.00           C
ATOM   1965  HA  GLU A 137      65.960  68.670  49.810  1.00  0.00           H
ATOM   1966  CB  GLU A 137      65.760  66.850  50.620  1.00  0.00           C
ATOM   1967  HB1 GLU A 137      66.000  67.010  51.690  1.00  0.00           H
ATOM   1968  HB2 GLU A 137      66.210  65.840  50.490  1.00  0.00           H
ATOM   1969  CG  GLU A 137      64.300  66.840  50.300  1.00  0.00           C
ATOM   1970  HG1 GLU A 137      64.030  66.590  49.260  1.00  0.00           H
ATOM   1971  HG2 GLU A 137      63.820  67.840  50.370  1.00  0.00           H
ATOM   1972  CD  GLU A 137      63.620  65.850  51.240  1.00  0.00           C
ATOM   1973  OE1 GLU A 137      62.950  64.830  50.820  1.00  0.00           O
ATOM   1974  OE2 GLU A 137      63.740  66.080  52.480  1.00  0.00           O
ATOM   1975  C   GLU A 137      68.000  67.980  50.070  1.00  0.00           C
ATOM   1976  O   GLU A 137      68.790  67.130  49.690  1.00  0.00           O
ATOM   1977  N   PRO A 138      68.400  68.940  50.950  1.00  0.00           N
ATOM   1978  CD  PRO A 138      67.430  69.930  51.540  1.00  0.00           C
ATOM   1979  HD1 PRO A 138      66.640  70.160  50.790  1.00  0.00           H
ATOM   1980  HD2 PRO A 138      66.860  69.420  52.340  1.00  0.00           H
ATOM   1981  CA  PRO A 138      69.730  69.120  51.430  1.00  0.00           C
ATOM   1982  HA  PRO A 138      70.210  69.620  50.610  1.00  0.00           H
ATOM   1983  CB  PRO A 138      69.530  70.140  52.560  1.00  0.00           C
ATOM   1984  HB1 PRO A 138      70.410  70.810  52.640  1.00  0.00           H
ATOM   1985  HB2 PRO A 138      69.320  69.610  53.520  1.00  0.00           H
ATOM   1986  CG  PRO A 138      68.250  70.970  52.160  1.00  0.00           C
ATOM   1987  HG1 PRO A 138      68.550  71.740  51.410  1.00  0.00           H
ATOM   1988  HG2 PRO A 138      67.730  71.510  52.970  1.00  0.00           H
ATOM   1989  C   PRO A 138      70.540  67.940  51.800  1.00  0.00           C
ATOM   1990  O   PRO A 138      70.140  67.110  52.600  1.00  0.00           O
ATOM   1991  N   GLU A 139      71.670  67.700  51.140  1.00  0.00           N
ATOM   1992  HN  GLU A 139      71.910  68.250  50.340  1.00  0.00           H
ATOM   1993  CA  GLU A 139      72.580  66.580  51.360  1.00  0.00           C
ATOM   1994  HA  GLU A 139      71.950  65.770  51.690  1.00  0.00           H
ATOM   1995  CB  GLU A 139      73.250  66.320  50.000  1.00  0.00           C
ATOM   1996  HB1 GLU A 139      74.220  65.790  50.060  1.00  0.00           H
ATOM   1997  HB2 GLU A 139      73.570  67.320  49.620  1.00  0.00           H
ATOM   1998  CG  GLU A 139      72.390  65.660  48.920  1.00  0.00           C
ATOM   1999  HG1 GLU A 139      72.690  65.880  47.870  1.00  0.00           H
ATOM   2000  HG2 GLU A 139      71.360  66.070  48.940  1.00  0.00           H
ATOM   2001  CD  GLU A 139      72.370  64.150  49.110  1.00  0.00           C
ATOM   2002  OE1 GLU A 139      72.160  63.470  48.040  1.00  0.00           O
ATOM   2003  OE2 GLU A 139      72.540  63.620  50.270  1.00  0.00           O
ATOM   2004  C   GLU A 139      73.630  66.800  52.420  1.00  0.00           C
ATOM   2005  O   GLU A 139      74.440  67.720  52.270  1.00  0.00           O
ATOM   2006  N   ALA A 140      73.600  66.080  53.590  1.00  0.00           N
ATOM   2007  HN  ALA A 140      72.930  65.350  53.720  1.00  0.00           H
ATOM   2008  CA  ALA A 140      74.410  66.310  54.750  1.00  0.00           C
ATOM   2009  HA  ALA A 140      75.190  67.020  54.540  1.00  0.00           H
ATOM   2010  CB  ALA A 140      73.400  66.730  55.900  1.00  0.00           C
ATOM   2011  HB1 ALA A 140      72.570  65.990  55.930  1.00  0.00           H
ATOM   2012  HB2 ALA A 140      73.870  66.700  56.900  1.00  0.00           H
ATOM   2013  HB3 ALA A 140      72.920  67.710  55.690  1.00  0.00           H
ATOM   2014  C   ALA A 140      75.080  64.990  55.210  1.00  0.00           C
ATOM   2015  OT1 ALA A 140      74.430  63.980  55.390  1.00  0.00           O
ATOM   2016  OT2 ALA A 140      76.310  65.060  55.500  1.00  0.00           O
ATOM   2017  N   MET B 141      67.900  67.690  66.580  1.00  0.00           N
ATOM   2018  H1  MET B 141      66.880  67.830  66.740  1.00  0.00           H
ATOM   2019  H2  MET B 141      68.490  67.740  67.440  1.00  0.00           H
ATOM   2020  H3  MET B 141      68.170  68.460  65.940  1.00  0.00           H
ATOM   2021  CA  MET B 141      68.100  66.300  65.930  1.00  0.00           C
ATOM   2022  HA  MET B 141      69.140  66.010  65.950  1.00  0.00           H
ATOM   2023  CB  MET B 141      67.290  65.170  66.640  1.00  0.00           C
ATOM   2024  HB1 MET B 141      67.170  64.240  66.050  1.00  0.00           H
ATOM   2025  HB2 MET B 141      66.280  65.600  66.810  1.00  0.00           H
ATOM   2026  CG  MET B 141      67.780  64.700  68.050  1.00  0.00           C
ATOM   2027  HG1 MET B 141      68.820  64.350  68.210  1.00  0.00           H
ATOM   2028  HG2 MET B 141      67.130  63.820  68.270  1.00  0.00           H
ATOM   2029  SD  MET B 141      67.480  65.840  69.370  1.00  0.00           S
ATOM   2030  CE  MET B 141      67.780  64.850  70.810  1.00  0.00           C
ATOM   2031  HE1 MET B 141      67.220  65.340  71.640  1.00  0.00           H
ATOM   2032  HE2 MET B 141      67.350  63.830  70.690  1.00  0.00           H
ATOM   2033  HE3 MET B 141      68.860  64.840  71.050  1.00  0.00           H
ATOM   2034  C   MET B 141      67.910  66.260  64.440  1.00  0.00           C
ATOM   2035  O   MET B 141      67.270  67.100  63.860  1.00  0.00           O
ATOM   2036  N   ASP B 142      68.540  65.270  63.780  1.00  0.00           N
ATOM   2037  HN  ASP B 142      69.100  64.700  64.380  1.00  0.00           H
ATOM   2038  CA  ASP B 142      68.720  65.200  62.340  1.00  0.00           C
ATOM   2039  HA  ASP B 142      68.890  66.240  62.090  1.00  0.00           H
ATOM   2040  CB  ASP B 142      69.850  64.220  61.910  1.00  0.00           C
ATOM   2041  HB1 ASP B 142      69.750  64.210  60.800  1.00  0.00           H
ATOM   2042  HB2 ASP B 142      69.780  63.200  62.340  1.00  0.00           H
ATOM   2043  CG  ASP B 142      71.210  64.820  62.250  1.00  0.00           C
ATOM   2044  OD1 ASP B 142      71.300  65.890  62.880  1.00  0.00           O
ATOM   2045  OD2 ASP B 142      72.190  64.240  61.730  1.00  0.00           O
ATOM   2046  C   ASP B 142      67.370  64.850  61.650  1.00  0.00           C
ATOM   2047  O   ASP B 142      66.440  64.270  62.240  1.00  0.00           O
ATOM   2048  N   VAL B 143      67.280  65.090  60.320  1.00  0.00           N
ATOM   2049  HN  VAL B 143      67.800  65.790  59.850  1.00  0.00           H
ATOM   2050  CA  VAL B 143      66.330  64.430  59.490  1.00  0.00           C
ATOM   2051  HA  VAL B 143      65.410  64.590  60.040  1.00  0.00           H
ATOM   2052  CB  VAL B 143      66.040  65.130  58.160  1.00  0.00           C
ATOM   2053  HB  VAL B 143      65.270  64.540  57.620  1.00  0.00           H
ATOM   2054  CG1 VAL B 143      65.280  66.500  58.420  1.00  0.00           C
ATOM   2055 HG11 VAL B 143      66.000  67.160  58.950  1.00  0.00           H
ATOM   2056 HG12 VAL B 143      65.130  66.980  57.430  1.00  0.00           H
ATOM   2057 HG13 VAL B 143      64.310  66.410  58.940  1.00  0.00           H
ATOM   2058  CG2 VAL B 143      67.340  65.260  57.340  1.00  0.00           C
ATOM   2059 HG21 VAL B 143      67.950  64.360  57.150  1.00  0.00           H
ATOM   2060 HG22 VAL B 143      67.060  65.750  56.370  1.00  0.00           H
ATOM   2061 HG23 VAL B 143      68.050  66.010  57.750  1.00  0.00           H
ATOM   2062  C   VAL B 143      66.520  62.890  59.400  1.00  0.00           C
ATOM   2063  O   VAL B 143      67.660  62.450  59.520  1.00  0.00           O
ATOM   2064  N   PHE B 144      65.440  62.090  59.200  1.00  0.00           N
ATOM   2065  HN  PHE B 144      64.540  62.470  59.010  1.00  0.00           H
ATOM   2066  CA  PHE B 144      65.420  60.620  59.170  1.00  0.00           C
ATOM   2067  HA  PHE B 144      65.900  60.340  60.100  1.00  0.00           H
ATOM   2068  CB  PHE B 144      63.990  60.130  59.070  1.00  0.00           C
ATOM   2069  HB1 PHE B 144      63.530  60.500  58.120  1.00  0.00           H
ATOM   2070  HB2 PHE B 144      63.370  60.520  59.910  1.00  0.00           H
ATOM   2071  CG  PHE B 144      63.920  58.640  59.100  1.00  0.00           C
ATOM   2072  CD1 PHE B 144      64.460  58.060  60.200  1.00  0.00           C
ATOM   2073  HD1 PHE B 144      65.070  58.620  60.900  1.00  0.00           H
ATOM   2074  CE1 PHE B 144      63.890  56.790  60.580  1.00  0.00           C
ATOM   2075  HE1 PHE B 144      64.450  56.410  61.420  1.00  0.00           H
ATOM   2076  CZ  PHE B 144      63.030  56.050  59.760  1.00  0.00           C
ATOM   2077  HZ  PHE B 144      62.750  55.050  60.040  1.00  0.00           H
ATOM   2078  CD2 PHE B 144      63.010  57.990  58.240  1.00  0.00           C
ATOM   2079  HD2 PHE B 144      62.560  58.510  57.400  1.00  0.00           H
ATOM   2080  CE2 PHE B 144      62.590  56.700  58.530  1.00  0.00           C
ATOM   2081  HE2 PHE B 144      61.850  56.160  57.960  1.00  0.00           H
ATOM   2082  C   PHE B 144      66.360  60.140  58.090  1.00  0.00           C
ATOM   2083  O   PHE B 144      66.440  60.780  57.030  1.00  0.00           O
ATOM   2084  N   MET B 145      67.130  58.960  58.220  1.00  0.00           N
ATOM   2085  HN  MET B 145      66.840  58.280  58.890  1.00  0.00           H
ATOM   2086  CA  MET B 145      68.020  58.380  57.170  1.00  0.00           C
ATOM   2087  HA  MET B 145      68.650  59.150  56.750  1.00  0.00           H
ATOM   2088  CB  MET B 145      68.970  57.190  57.600  1.00  0.00           C
ATOM   2089  HB1 MET B 145      69.540  57.350  58.530  1.00  0.00           H
ATOM   2090  HB2 MET B 145      69.630  57.040  56.720  1.00  0.00           H
ATOM   2091  CG  MET B 145      68.360  55.760  57.760  1.00  0.00           C
ATOM   2092  HG1 MET B 145      69.190  55.030  57.890  1.00  0.00           H
ATOM   2093  HG2 MET B 145      68.000  55.540  56.730  1.00  0.00           H
ATOM   2094  SD  MET B 145      67.130  55.520  59.110  1.00  0.00           S
ATOM   2095  CE  MET B 145      68.120  56.050  60.550  1.00  0.00           C
ATOM   2096  HE1 MET B 145      67.580  55.820  61.490  1.00  0.00           H
ATOM   2097  HE2 MET B 145      69.140  55.610  60.610  1.00  0.00           H
ATOM   2098  HE3 MET B 145      68.300  57.140  60.590  1.00  0.00           H
ATOM   2099  C   MET B 145      67.230  58.000  55.890  1.00  0.00           C
ATOM   2100  O   MET B 145      66.050  57.670  55.830  1.00  0.00           O
ATOM   2101  N   LYS B 146      68.030  58.050  54.820  1.00  0.00           N
ATOM   2102  HN  LYS B 146      68.930  58.460  54.960  1.00  0.00           H
ATOM   2103  CA  LYS B 146      67.580  57.730  53.470  1.00  0.00           C
ATOM   2104  HA  LYS B 146      66.500  57.820  53.420  1.00  0.00           H
ATOM   2105  CB  LYS B 146      68.370  58.690  52.520  1.00  0.00           C
ATOM   2106  HB1 LYS B 146      68.390  58.420  51.440  1.00  0.00           H
ATOM   2107  HB2 LYS B 146      69.440  58.620  52.830  1.00  0.00           H
ATOM   2108  CG  LYS B 146      67.750  60.130  52.630  1.00  0.00           C
ATOM   2109  HG1 LYS B 146      68.030  60.680  53.550  1.00  0.00           H
ATOM   2110  HG2 LYS B 146      66.640  60.000  52.690  1.00  0.00           H
ATOM   2111  CD  LYS B 146      68.180  61.030  51.450  1.00  0.00           C
ATOM   2112  HD1 LYS B 146      67.660  60.700  50.520  1.00  0.00           H
ATOM   2113  HD2 LYS B 146      67.710  61.990  51.770  1.00  0.00           H
ATOM   2114  CE  LYS B 146      69.720  61.240  51.270  1.00  0.00           C
ATOM   2115  HE1 LYS B 146      70.260  60.370  50.830  1.00  0.00           H
ATOM   2116  HE2 LYS B 146      70.200  61.440  52.260  1.00  0.00           H
ATOM   2117  NZ  LYS B 146      69.930  62.310  50.350  1.00  0.00           N
ATOM   2118  HZ1 LYS B 146      69.440  62.000  49.490  1.00  0.00           H
ATOM   2119  HZ2 LYS B 146      69.580  63.230  50.680  1.00  0.00           H
ATOM   2120  HZ3 LYS B 146      70.950  62.400  50.120  1.00  0.00           H
ATOM   2121  C   LYS B 146      67.860  56.290  53.200  1.00  0.00           C
ATOM   2122  O   LYS B 146      68.630  55.560  53.910  1.00  0.00           O
ATOM   2123  N   GLY B 147      67.240  55.860  52.110  1.00  0.00           N
ATOM   2124  HN  GLY B 147      66.590  56.530  51.750  1.00  0.00           H
ATOM   2125  CA  GLY B 147      67.500  54.590  51.360  1.00  0.00           C
ATOM   2126  HA1 GLY B 147      67.630  53.750  52.040  1.00  0.00           H
ATOM   2127  HA2 GLY B 147      66.760  54.340  50.620  1.00  0.00           H
ATOM   2128  C   GLY B 147      68.790  54.580  50.640  1.00  0.00           C
ATOM   2129  O   GLY B 147      69.400  55.590  50.420  1.00  0.00           O
ATOM   2130  N   LEU B 148      69.170  53.430  50.020  1.00  0.00           N
ATOM   2131  HN  LEU B 148      68.570  52.650  50.210  1.00  0.00           H
ATOM   2132  CA  LEU B 148      70.290  53.470  49.080  1.00  0.00           C
ATOM   2133  HA  LEU B 148      71.130  53.870  49.620  1.00  0.00           H
ATOM   2134  CB  LEU B 148      70.770  52.060  48.600  1.00  0.00           C
ATOM   2135  HB1 LEU B 148      71.600  52.220  47.870  1.00  0.00           H
ATOM   2136  HB2 LEU B 148      69.890  51.540  48.180  1.00  0.00           H
ATOM   2137  CG  LEU B 148      71.410  51.110  49.680  1.00  0.00           C
ATOM   2138  HG  LEU B 148      70.760  51.130  50.580  1.00  0.00           H
ATOM   2139  CD1 LEU B 148      71.700  49.740  49.130  1.00  0.00           C
ATOM   2140 HD11 LEU B 148      70.840  49.310  48.580  1.00  0.00           H
ATOM   2141 HD12 LEU B 148      72.570  49.860  48.450  1.00  0.00           H
ATOM   2142 HD13 LEU B 148      72.010  49.010  49.910  1.00  0.00           H
ATOM   2143  CD2 LEU B 148      72.720  51.710  50.260  1.00  0.00           C
ATOM   2144 HD21 LEU B 148      72.680  52.680  50.800  1.00  0.00           H
ATOM   2145 HD22 LEU B 148      73.180  50.990  50.970  1.00  0.00           H
ATOM   2146 HD23 LEU B 148      73.490  51.810  49.460  1.00  0.00           H
ATOM   2147  C   LEU B 148      70.020  54.350  47.840  1.00  0.00           C
ATOM   2148  O   LEU B 148      68.840  54.460  47.400  1.00  0.00           O
ATOM   2149  N   SER B 149      71.080  54.950  47.400  1.00  0.00           N
ATOM   2150  HN  SER B 149      71.960  54.880  47.870  1.00  0.00           H
ATOM   2151  CA  SER B 149      71.040  55.840  46.230  1.00  0.00           C
ATOM   2152  HA  SER B 149      70.220  56.540  46.390  1.00  0.00           H
ATOM   2153  CB  SER B 149      72.320  56.740  46.060  1.00  0.00           C
ATOM   2154  HB1 SER B 149      73.160  56.050  45.830  1.00  0.00           H
ATOM   2155  HB2 SER B 149      72.720  57.270  46.950  1.00  0.00           H
ATOM   2156  OG  SER B 149      72.330  57.750  45.080  1.00  0.00           O
ATOM   2157  HG1 SER B 149      71.880  58.550  45.330  1.00  0.00           H
ATOM   2158  C   SER B 149      70.620  55.250  44.940  1.00  0.00           C
ATOM   2159  O   SER B 149      70.920  54.060  44.720  1.00  0.00           O
ATOM   2160  N   LYS B 150      70.000  56.020  44.050  1.00  0.00           N
ATOM   2161  HN  LYS B 150      69.760  56.970  44.250  1.00  0.00           H
ATOM   2162  CA  LYS B 150      69.620  55.580  42.760  1.00  0.00           C
ATOM   2163  HA  LYS B 150      69.610  54.500  42.700  1.00  0.00           H
ATOM   2164  CB  LYS B 150      68.210  56.060  42.510  1.00  0.00           C
ATOM   2165  HB1 LYS B 150      67.860  55.450  41.640  1.00  0.00           H
ATOM   2166  HB2 LYS B 150      68.340  57.160  42.430  1.00  0.00           H
ATOM   2167  CG  LYS B 150      67.180  55.650  43.620  1.00  0.00           C
ATOM   2168  HG1 LYS B 150      67.470  56.120  44.590  1.00  0.00           H
ATOM   2169  HG2 LYS B 150      67.290  54.570  43.810  1.00  0.00           H
ATOM   2170  CD  LYS B 150      65.780  55.970  43.160  1.00  0.00           C
ATOM   2171  HD1 LYS B 150      65.340  55.170  42.530  1.00  0.00           H
ATOM   2172  HD2 LYS B 150      65.140  56.140  44.060  1.00  0.00           H
ATOM   2173  CE  LYS B 150      65.690  57.360  42.450  1.00  0.00           C
ATOM   2174  HE1 LYS B 150      66.340  57.560  41.580  1.00  0.00           H
ATOM   2175  HE2 LYS B 150      66.080  58.120  43.150  1.00  0.00           H
ATOM   2176  NZ  LYS B 150      64.320  57.640  42.170  1.00  0.00           N
ATOM   2177  HZ1 LYS B 150      64.020  57.010  41.400  1.00  0.00           H
ATOM   2178  HZ2 LYS B 150      63.700  57.320  42.940  1.00  0.00           H
ATOM   2179  HZ3 LYS B 150      64.080  58.610  41.860  1.00  0.00           H
ATOM   2180  C   LYS B 150      70.630  55.990  41.740  1.00  0.00           C
ATOM   2181  O   LYS B 150      70.580  55.560  40.590  1.00  0.00           O
ATOM   2182  N   ALA B 151      71.660  56.860  42.080  1.00  0.00           N
ATOM   2183  HN  ALA B 151      71.670  57.340  42.950  1.00  0.00           H
ATOM   2184  CA  ALA B 151      72.740  57.140  41.160  1.00  0.00           C
ATOM   2185  HA  ALA B 151      72.460  56.990  40.130  1.00  0.00           H
ATOM   2186  CB  ALA B 151      73.030  58.700  41.190  1.00  0.00           C
ATOM   2187  HB1 ALA B 151      72.160  59.150  40.650  1.00  0.00           H
ATOM   2188  HB2 ALA B 151      73.030  59.060  42.240  1.00  0.00           H
ATOM   2189  HB3 ALA B 151      73.960  58.800  40.590  1.00  0.00           H
ATOM   2190  C   ALA B 151      74.010  56.460  41.550  1.00  0.00           C
ATOM   2191  O   ALA B 151      74.880  56.230  40.780  1.00  0.00           O
ATOM   2192  N   LYS B 152      74.290  56.250  42.860  1.00  0.00           N
ATOM   2193  HN  LYS B 152      73.550  56.290  43.530  1.00  0.00           H
ATOM   2194  CA  LYS B 152      75.560  55.990  43.400  1.00  0.00           C
ATOM   2195  HA  LYS B 152      76.360  56.150  42.690  1.00  0.00           H
ATOM   2196  CB  LYS B 152      75.840  56.930  44.600  1.00  0.00           C
ATOM   2197  HB1 LYS B 152      76.500  56.460  45.360  1.00  0.00           H
ATOM   2198  HB2 LYS B 152      74.960  57.370  45.120  1.00  0.00           H
ATOM   2199  CG  LYS B 152      76.680  58.110  44.200  1.00  0.00           C
ATOM   2200  HG1 LYS B 152      77.620  57.780  43.710  1.00  0.00           H
ATOM   2201  HG2 LYS B 152      76.940  58.630  45.140  1.00  0.00           H
ATOM   2202  CD  LYS B 152      76.040  59.020  43.100  1.00  0.00           C
ATOM   2203  HD1 LYS B 152      76.100  58.500  42.120  1.00  0.00           H
ATOM   2204  HD2 LYS B 152      74.960  59.260  43.260  1.00  0.00           H
ATOM   2205  CE  LYS B 152      76.850  60.360  43.050  1.00  0.00           C
ATOM   2206  HE1 LYS B 152      76.660  60.970  42.140  1.00  0.00           H
ATOM   2207  HE2 LYS B 152      77.940  60.220  43.190  1.00  0.00           H
ATOM   2208  NZ  LYS B 152      76.460  61.250  44.120  1.00  0.00           N
ATOM   2209  HZ1 LYS B 152      75.810  62.010  43.830  1.00  0.00           H
ATOM   2210  HZ2 LYS B 152      75.910  60.790  44.860  1.00  0.00           H
ATOM   2211  HZ3 LYS B 152      77.270  61.740  44.560  1.00  0.00           H
ATOM   2212  C   LYS B 152      75.610  54.570  43.910  1.00  0.00           C
ATOM   2213  O   LYS B 152      74.780  54.090  44.700  1.00  0.00           O
ATOM   2214  N   GLU B 153      76.600  53.710  43.410  1.00  0.00           N
ATOM   2215  HN  GLU B 153      77.210  54.050  42.700  1.00  0.00           H
ATOM   2216  CA  GLU B 153      76.820  52.400  43.880  1.00  0.00           C
ATOM   2217  HA  GLU B 153      75.860  51.900  43.880  1.00  0.00           H
ATOM   2218  CB  GLU B 153      77.890  51.640  43.000  1.00  0.00           C
ATOM   2219  HB1 GLU B 153      78.830  52.220  42.890  1.00  0.00           H
ATOM   2220  HB2 GLU B 153      77.420  51.660  41.990  1.00  0.00           H
ATOM   2221  CG  GLU B 153      78.330  50.210  43.520  1.00  0.00           C
ATOM   2222  HG1 GLU B 153      77.510  49.460  43.430  1.00  0.00           H
ATOM   2223  HG2 GLU B 153      78.720  50.110  44.560  1.00  0.00           H
ATOM   2224  CD  GLU B 153      79.580  49.730  42.890  1.00  0.00           C
ATOM   2225  OE1 GLU B 153      79.610  48.740  42.200  1.00  0.00           O
ATOM   2226  OE2 GLU B 153      80.700  50.300  43.150  1.00  0.00           O
ATOM   2227  C   GLU B 153      77.250  52.290  45.340  1.00  0.00           C
ATOM   2228  O   GLU B 153      76.910  51.430  46.150  1.00  0.00           O
ATOM   2229  N   GLY B 154      78.110  53.310  45.710  1.00  0.00           N
ATOM   2230  HN  GLY B 154      78.330  53.980  45.000  1.00  0.00           H
ATOM   2231  CA  GLY B 154      78.810  53.430  46.950  1.00  0.00           C
ATOM   2232  HA1 GLY B 154      79.330  52.500  47.150  1.00  0.00           H
ATOM   2233  HA2 GLY B 154      79.440  54.300  46.980  1.00  0.00           H
ATOM   2234  C   GLY B 154      77.870  53.670  48.040  1.00  0.00           C
ATOM   2235  O   GLY B 154      76.880  54.360  47.880  1.00  0.00           O
ATOM   2236  N   VAL B 155      78.150  53.190  49.200  1.00  0.00           N
ATOM   2237  HN  VAL B 155      79.020  52.730  49.370  1.00  0.00           H
ATOM   2238  CA  VAL B 155      77.190  53.050  50.290  1.00  0.00           C
ATOM   2239  HA  VAL B 155      76.220  53.380  49.940  1.00  0.00           H
ATOM   2240  CB  VAL B 155      77.040  51.570  50.660  1.00  0.00           C
ATOM   2241  HB  VAL B 155      78.030  51.140  50.900  1.00  0.00           H
ATOM   2242  CG1 VAL B 155      76.030  51.350  51.770  1.00  0.00           C
ATOM   2243 HG11 VAL B 155      75.100  51.930  51.560  1.00  0.00           H
ATOM   2244 HG12 VAL B 155      75.900  50.270  52.020  1.00  0.00           H
ATOM   2245 HG13 VAL B 155      76.430  51.830  52.680  1.00  0.00           H
ATOM   2246  CG2 VAL B 155      76.580  50.810  49.450  1.00  0.00           C
ATOM   2247 HG21 VAL B 155      75.930  51.470  48.840  1.00  0.00           H
ATOM   2248 HG22 VAL B 155      77.420  50.470  48.810  1.00  0.00           H
ATOM   2249 HG23 VAL B 155      76.000  49.960  49.870  1.00  0.00           H
ATOM   2250  C   VAL B 155      77.380  54.030  51.400  1.00  0.00           C
ATOM   2251  O   VAL B 155      78.530  54.410  51.640  1.00  0.00           O
ATOM   2252  N   VAL B 156      76.380  54.530  52.100  1.00  0.00           N
ATOM   2253  HN  VAL B 156      75.450  54.330  51.800  1.00  0.00           H
ATOM   2254  CA  VAL B 156      76.580  55.240  53.330  1.00  0.00           C
ATOM   2255  HA  VAL B 156      77.620  55.270  53.640  1.00  0.00           H
ATOM   2256  CB  VAL B 156      76.010  56.600  53.290  1.00  0.00           C
ATOM   2257  HB  VAL B 156      75.050  56.520  52.740  1.00  0.00           H
ATOM   2258  CG1 VAL B 156      75.720  57.270  54.730  1.00  0.00           C
ATOM   2259 HG11 VAL B 156      75.260  58.270  54.600  1.00  0.00           H
ATOM   2260 HG12 VAL B 156      74.980  56.610  55.230  1.00  0.00           H
ATOM   2261 HG13 VAL B 156      76.680  57.450  55.250  1.00  0.00           H
ATOM   2262  CG2 VAL B 156      77.060  57.520  52.520  1.00  0.00           C
ATOM   2263 HG21 VAL B 156      77.850  57.890  53.210  1.00  0.00           H
ATOM   2264 HG22 VAL B 156      77.470  57.030  51.610  1.00  0.00           H
ATOM   2265 HG23 VAL B 156      76.490  58.400  52.150  1.00  0.00           H
ATOM   2266  C   VAL B 156      75.920  54.360  54.400  1.00  0.00           C
ATOM   2267  O   VAL B 156      74.870  53.750  54.110  1.00  0.00           O
ATOM   2268  N   ALA B 157      76.620  54.140  55.570  1.00  0.00           N
ATOM   2269  HN  ALA B 157      77.530  54.550  55.660  1.00  0.00           H
ATOM   2270  CA  ALA B 157      76.360  53.300  56.720  1.00  0.00           C
ATOM   2271  HA  ALA B 157      76.210  52.310  56.310  1.00  0.00           H
ATOM   2272  CB  ALA B 157      77.510  53.290  57.780  1.00  0.00           C
ATOM   2273  HB1 ALA B 157      77.530  52.480  58.540  1.00  0.00           H
ATOM   2274  HB2 ALA B 157      78.510  53.280  57.280  1.00  0.00           H
ATOM   2275  HB3 ALA B 157      77.390  54.250  58.310  1.00  0.00           H
ATOM   2276  C   ALA B 157      75.020  53.670  57.410  1.00  0.00           C
ATOM   2277  O   ALA B 157      74.390  54.650  57.100  1.00  0.00           O
ATOM   2278  N   ALA B 158      74.630  52.880  58.470  1.00  0.00           N
ATOM   2279  HN  ALA B 158      75.150  52.050  58.640  1.00  0.00           H
ATOM   2280  CA  ALA B 158      73.680  53.130  59.470  1.00  0.00           C
ATOM   2281  HA  ALA B 158      72.670  53.160  59.090  1.00  0.00           H
ATOM   2282  CB  ALA B 158      73.690  51.940  60.490  1.00  0.00           C
ATOM   2283  HB1 ALA B 158      73.770  50.910  60.080  1.00  0.00           H
ATOM   2284  HB2 ALA B 158      74.500  52.080  61.230  1.00  0.00           H
ATOM   2285  HB3 ALA B 158      72.760  52.000  61.090  1.00  0.00           H
ATOM   2286  C   ALA B 158      74.060  54.410  60.250  1.00  0.00           C
ATOM   2287  O   ALA B 158      75.270  54.720  60.470  1.00  0.00           O
ATOM   2288  N   ALA B 159      72.920  55.180  60.600  1.00  0.00           N
ATOM   2289  HN  ALA B 159      72.010  54.820  60.450  1.00  0.00           H
ATOM   2290  CA  ALA B 159      73.010  56.440  61.310  1.00  0.00           C
ATOM   2291  HA  ALA B 159      73.740  57.030  60.780  1.00  0.00           H
ATOM   2292  CB  ALA B 159      71.610  57.140  61.230  1.00  0.00           C
ATOM   2293  HB1 ALA B 159      71.730  58.150  61.680  1.00  0.00           H
ATOM   2294  HB2 ALA B 159      71.220  57.250  60.200  1.00  0.00           H
ATOM   2295  HB3 ALA B 159      70.910  56.630  61.930  1.00  0.00           H
ATOM   2296  C   ALA B 159      73.560  56.250  62.740  1.00  0.00           C
ATOM   2297  O   ALA B 159      73.040  55.430  63.470  1.00  0.00           O
ATOM   2298  N   GLU B 160      74.500  57.120  63.180  1.00  0.00           N
ATOM   2299  HN  GLU B 160      74.970  57.780  62.600  1.00  0.00           H
ATOM   2300  CA  GLU B 160      74.790  57.320  64.600  1.00  0.00           C
ATOM   2301  HA  GLU B 160      75.020  56.350  65.030  1.00  0.00           H
ATOM   2302  CB  GLU B 160      75.950  58.270  64.990  1.00  0.00           C
ATOM   2303  HB1 GLU B 160      75.940  58.450  66.080  1.00  0.00           H
ATOM   2304  HB2 GLU B 160      75.880  59.310  64.610  1.00  0.00           H
ATOM   2305  CG  GLU B 160      77.250  57.600  64.520  1.00  0.00           C
ATOM   2306  HG1 GLU B 160      77.270  57.630  63.410  1.00  0.00           H
ATOM   2307  HG2 GLU B 160      77.280  56.520  64.790  1.00  0.00           H
ATOM   2308  CD  GLU B 160      78.430  58.350  64.960  1.00  0.00           C
ATOM   2309  OE1 GLU B 160      78.560  59.610  64.640  1.00  0.00           O
ATOM   2310  OE2 GLU B 160      79.250  57.760  65.690  1.00  0.00           O
ATOM   2311  C   GLU B 160      73.570  57.820  65.350  1.00  0.00           C
ATOM   2312  O   GLU B 160      72.890  58.740  64.840  1.00  0.00           O
ATOM   2313  N   LYS B 161      73.220  57.120  66.420  1.00  0.00           N
ATOM   2314  HN  LYS B 161      73.870  56.430  66.730  1.00  0.00           H
ATOM   2315  CA  LYS B 161      71.880  57.010  66.930  1.00  0.00           C
ATOM   2316  HA  LYS B 161      71.200  56.980  66.100  1.00  0.00           H
ATOM   2317  CB  LYS B 161      71.730  55.630  67.570  1.00  0.00           C
ATOM   2318  HB1 LYS B 161      70.780  55.510  68.140  1.00  0.00           H
ATOM   2319  HB2 LYS B 161      72.480  55.500  68.380  1.00  0.00           H
ATOM   2320  CG  LYS B 161      71.860  54.360  66.680  1.00  0.00           C
ATOM   2321  HG1 LYS B 161      72.860  54.310  66.190  1.00  0.00           H
ATOM   2322  HG2 LYS B 161      70.970  54.270  66.020  1.00  0.00           H
ATOM   2323  CD  LYS B 161      71.750  53.130  67.530  1.00  0.00           C
ATOM   2324  HD1 LYS B 161      72.660  53.090  68.170  1.00  0.00           H
ATOM   2325  HD2 LYS B 161      70.800  53.210  68.090  1.00  0.00           H
ATOM   2326  CE  LYS B 161      71.720  51.910  66.650  1.00  0.00           C
ATOM   2327  HE1 LYS B 161      72.760  51.740  66.280  1.00  0.00           H
ATOM   2328  HE2 LYS B 161      71.040  51.890  65.780  1.00  0.00           H
ATOM   2329  NZ  LYS B 161      71.540  50.620  67.400  1.00  0.00           N
ATOM   2330  HZ1 LYS B 161      72.440  50.360  67.860  1.00  0.00           H
ATOM   2331  HZ2 LYS B 161      70.790  50.770  68.100  1.00  0.00           H
ATOM   2332  HZ3 LYS B 161      71.400  49.900  66.660  1.00  0.00           H
ATOM   2333  C   LYS B 161      71.400  58.180  67.750  1.00  0.00           C
ATOM   2334  O   LYS B 161      70.230  58.360  68.010  1.00  0.00           O
ATOM   2335  N   THR B 162      72.390  58.990  68.240  1.00  0.00           N
ATOM   2336  HN  THR B 162      73.310  58.690  68.020  1.00  0.00           H
ATOM   2337  CA  THR B 162      72.180  60.210  68.980  1.00  0.00           C
ATOM   2338  HA  THR B 162      71.380  60.180  69.700  1.00  0.00           H
ATOM   2339  CB  THR B 162      73.500  60.660  69.680  1.00  0.00           C
ATOM   2340  HB  THR B 162      73.530  61.720  70.020  1.00  0.00           H
ATOM   2341  OG1 THR B 162      74.700  60.520  68.890  1.00  0.00           O
ATOM   2342  HG1 THR B 162      75.010  59.610  68.990  1.00  0.00           H
ATOM   2343  CG2 THR B 162      73.700  59.910  70.960  1.00  0.00           C
ATOM   2344 HG21 THR B 162      74.750  60.090  71.280  1.00  0.00           H
ATOM   2345 HG22 THR B 162      73.160  60.380  71.810  1.00  0.00           H
ATOM   2346 HG23 THR B 162      73.540  58.820  70.830  1.00  0.00           H
ATOM   2347  C   THR B 162      71.750  61.390  68.060  1.00  0.00           C
ATOM   2348  O   THR B 162      71.130  62.340  68.450  1.00  0.00           O
ATOM   2349  N   LYS B 163      72.020  61.270  66.790  1.00  0.00           N
ATOM   2350  HN  LYS B 163      72.460  60.410  66.520  1.00  0.00           H
ATOM   2351  CA  LYS B 163      71.720  62.310  65.770  1.00  0.00           C
ATOM   2352  HA  LYS B 163      71.710  63.270  66.280  1.00  0.00           H
ATOM   2353  CB  LYS B 163      72.740  62.220  64.620  1.00  0.00           C
ATOM   2354  HB1 LYS B 163      72.650  63.130  64.000  1.00  0.00           H
ATOM   2355  HB2 LYS B 163      72.800  61.240  64.100  1.00  0.00           H
ATOM   2356  CG  LYS B 163      74.200  62.370  65.250  1.00  0.00           C
ATOM   2357  HG1 LYS B 163      74.920  62.240  64.420  1.00  0.00           H
ATOM   2358  HG2 LYS B 163      74.400  61.550  65.980  1.00  0.00           H
ATOM   2359  CD  LYS B 163      74.490  63.750  65.780  1.00  0.00           C
ATOM   2360  HD1 LYS B 163      74.330  64.510  64.980  1.00  0.00           H
ATOM   2361  HD2 LYS B 163      73.760  63.980  66.580  1.00  0.00           H
ATOM   2362  CE  LYS B 163      75.950  63.970  66.330  1.00  0.00           C
ATOM   2363  HE1 LYS B 163      76.060  65.030  66.660  1.00  0.00           H
ATOM   2364  HE2 LYS B 163      76.680  63.700  65.550  1.00  0.00           H
ATOM   2365  NZ  LYS B 163      76.140  63.130  67.580  1.00  0.00           N
ATOM   2366  HZ1 LYS B 163      75.550  63.380  68.400  1.00  0.00           H
ATOM   2367  HZ2 LYS B 163      76.010  62.110  67.430  1.00  0.00           H
ATOM   2368  HZ3 LYS B 163      77.140  63.300  67.840  1.00  0.00           H
ATOM   2369  C   LYS B 163      70.240  62.320  65.450  1.00  0.00           C
ATOM   2370  O   LYS B 163      69.570  63.370  65.450  1.00  0.00           O
ATOM   2371  N   GLN B 164      69.740  61.070  65.350  1.00  0.00           N
ATOM   2372  HN  GLN B 164      70.390  60.360  65.620  1.00  0.00           H
ATOM   2373  CA  GLN B 164      68.420  60.850  64.870  1.00  0.00           C
ATOM   2374  HA  GLN B 164      68.360  61.560  64.050  1.00  0.00           H
ATOM   2375  CB  GLN B 164      68.250  59.360  64.440  1.00  0.00           C
ATOM   2376  HB1 GLN B 164      67.190  59.040  64.320  1.00  0.00           H
ATOM   2377  HB2 GLN B 164      68.710  58.770  65.260  1.00  0.00           H
ATOM   2378  CG  GLN B 164      69.090  58.990  63.240  1.00  0.00           C
ATOM   2379  HG1 GLN B 164      68.990  57.890  63.100  1.00  0.00           H
ATOM   2380  HG2 GLN B 164      70.170  59.230  63.330  1.00  0.00           H
ATOM   2381  CD  GLN B 164      68.570  59.770  62.010  1.00  0.00           C
ATOM   2382  OE1 GLN B 164      67.400  60.010  61.850  1.00  0.00           O
ATOM   2383  NE2 GLN B 164      69.440  60.300  61.200  1.00  0.00           N
ATOM   2384 HE21 GLN B 164      70.390  60.000  61.270  1.00  0.00           H
ATOM   2385 HE22 GLN B 164      69.130  60.800  60.390  1.00  0.00           H
ATOM   2386  C   GLN B 164      67.340  61.200  65.900  1.00  0.00           C
ATOM   2387  O   GLN B 164      67.590  60.910  67.090  1.00  0.00           O
ATOM   2388  N   GLY B 165      66.130  61.660  65.480  1.00  0.00           N
ATOM   2389  HN  GLY B 165      66.040  61.890  64.510  1.00  0.00           H
ATOM   2390  CA  GLY B 165      65.000  61.850  66.400  1.00  0.00           C
ATOM   2391  HA1 GLY B 165      65.370  61.520  67.360  1.00  0.00           H
ATOM   2392  HA2 GLY B 165      64.730  62.890  66.380  1.00  0.00           H
ATOM   2393  C   GLY B 165      63.830  61.010  66.110  1.00  0.00           C
ATOM   2394  O   GLY B 165      63.010  60.630  66.940  1.00  0.00           O
ATOM   2395  N   VAL B 166      63.740  60.600  64.840  1.00  0.00           N
ATOM   2396  HN  VAL B 166      64.330  61.020  64.150  1.00  0.00           H
ATOM   2397  CA  VAL B 166      62.910  59.440  64.450  1.00  0.00           C
ATOM   2398  HA  VAL B 166      62.000  59.320  65.020  1.00  0.00           H
ATOM   2399  CB  VAL B 166      62.460  59.640  63.030  1.00  0.00           C
ATOM   2400  HB  VAL B 166      63.400  59.550  62.460  1.00  0.00           H
ATOM   2401  CG1 VAL B 166      61.550  58.450  62.590  1.00  0.00           C
ATOM   2402 HG11 VAL B 166      61.330  58.670  61.520  1.00  0.00           H
ATOM   2403 HG12 VAL B 166      62.170  57.540  62.530  1.00  0.00           H
ATOM   2404 HG13 VAL B 166      60.610  58.280  63.160  1.00  0.00           H
ATOM   2405  CG2 VAL B 166      61.750  60.920  62.800  1.00  0.00           C
ATOM   2406 HG21 VAL B 166      62.450  61.730  63.090  1.00  0.00           H
ATOM   2407 HG22 VAL B 166      61.430  60.930  61.730  1.00  0.00           H
ATOM   2408 HG23 VAL B 166      60.820  60.980  63.410  1.00  0.00           H
ATOM   2409  C   VAL B 166      63.600  58.050  64.750  1.00  0.00           C
ATOM   2410  O   VAL B 166      64.800  57.840  64.460  1.00  0.00           O
ATOM   2411  N   ALA B 167      62.830  56.980  65.310  1.00  0.00           N
ATOM   2412  HN  ALA B 167      61.850  57.050  65.150  1.00  0.00           H
ATOM   2413  CA  ALA B 167      63.470  55.670  65.490  1.00  0.00           C
ATOM   2414  HA  ALA B 167      64.450  55.770  65.930  1.00  0.00           H
ATOM   2415  CB  ALA B 167      62.540  54.840  66.470  1.00  0.00           C
ATOM   2416  HB1 ALA B 167      63.030  53.910  66.810  1.00  0.00           H
ATOM   2417  HB2 ALA B 167      62.470  55.400  67.430  1.00  0.00           H
ATOM   2418  HB3 ALA B 167      61.530  54.560  66.110  1.00  0.00           H
ATOM   2419  C   ALA B 167      63.610  54.980  64.140  1.00  0.00           C
ATOM   2420  O   ALA B 167      62.630  55.010  63.320  1.00  0.00           O
ATOM   2421  N   GLU B 168      64.750  54.300  63.890  1.00  0.00           N
ATOM   2422  HN  GLU B 168      65.330  54.360  64.700  1.00  0.00           H
ATOM   2423  CA  GLU B 168      65.190  53.540  62.750  1.00  0.00           C
ATOM   2424  HA  GLU B 168      65.540  54.340  62.110  1.00  0.00           H
ATOM   2425  CB  GLU B 168      66.350  52.530  63.130  1.00  0.00           C
ATOM   2426  HB1 GLU B 168      66.450  51.770  62.330  1.00  0.00           H
ATOM   2427  HB2 GLU B 168      66.190  51.910  64.040  1.00  0.00           H
ATOM   2428  CG  GLU B 168      67.730  53.220  63.160  1.00  0.00           C
ATOM   2429  HG1 GLU B 168      67.720  53.980  63.970  1.00  0.00           H
ATOM   2430  HG2 GLU B 168      67.870  53.780  62.210  1.00  0.00           H
ATOM   2431  CD  GLU B 168      68.930  52.290  63.470  1.00  0.00           C
ATOM   2432  OE1 GLU B 168      69.940  52.470  62.810  1.00  0.00           O
ATOM   2433  OE2 GLU B 168      68.880  51.360  64.290  1.00  0.00           O
ATOM   2434  C   GLU B 168      64.240  52.700  61.900  1.00  0.00           C
ATOM   2435  O   GLU B 168      64.220  52.680  60.630  1.00  0.00           O
ATOM   2436  N   ALA B 169      63.280  52.030  62.590  1.00  0.00           N
ATOM   2437  HN  ALA B 169      63.280  51.920  63.580  1.00  0.00           H
ATOM   2438  CA  ALA B 169      62.360  51.130  61.900  1.00  0.00           C
ATOM   2439  HA  ALA B 169      62.850  50.730  61.020  1.00  0.00           H
ATOM   2440  CB  ALA B 169      62.030  50.050  62.990  1.00  0.00           C
ATOM   2441  HB1 ALA B 169      61.190  49.410  62.670  1.00  0.00           H
ATOM   2442  HB2 ALA B 169      63.020  49.540  63.070  1.00  0.00           H
ATOM   2443  HB3 ALA B 169      61.800  50.530  63.970  1.00  0.00           H
ATOM   2444  C   ALA B 169      61.110  51.820  61.460  1.00  0.00           C
ATOM   2445  O   ALA B 169      60.160  51.190  61.000  1.00  0.00           O
ATOM   2446  N   ALA B 170      61.000  53.190  61.580  1.00  0.00           N
ATOM   2447  HN  ALA B 170      61.610  53.730  62.160  1.00  0.00           H
ATOM   2448  CA  ALA B 170      59.990  54.030  60.920  1.00  0.00           C
ATOM   2449  HA  ALA B 170      59.010  53.740  61.260  1.00  0.00           H
ATOM   2450  CB  ALA B 170      60.010  55.510  61.400  1.00  0.00           C
ATOM   2451  HB1 ALA B 170      59.130  56.040  60.990  1.00  0.00           H
ATOM   2452  HB2 ALA B 170      59.910  55.470  62.500  1.00  0.00           H
ATOM   2453  HB3 ALA B 170      60.990  55.970  61.160  1.00  0.00           H
ATOM   2454  C   ALA B 170      59.950  53.990  59.410  1.00  0.00           C
ATOM   2455  O   ALA B 170      60.890  53.640  58.710  1.00  0.00           O
ATOM   2456  N   GLY B 171      58.730  54.180  58.790  1.00  0.00           N
ATOM   2457  HN  GLY B 171      57.910  54.240  59.350  1.00  0.00           H
ATOM   2458  CA  GLY B 171      58.620  54.310  57.390  1.00  0.00           C
ATOM   2459  HA1 GLY B 171      59.130  53.450  56.990  1.00  0.00           H
ATOM   2460  HA2 GLY B 171      57.580  54.370  57.110  1.00  0.00           H
ATOM   2461  C   GLY B 171      59.270  55.460  56.720  1.00  0.00           C
ATOM   2462  O   GLY B 171      59.410  56.550  57.310  1.00  0.00           O
ATOM   2463  N   LYS B 172      59.600  55.310  55.420  1.00  0.00           N
ATOM   2464  HN  LYS B 172      59.430  54.440  54.960  1.00  0.00           H
ATOM   2465  CA  LYS B 172      60.320  56.240  54.540  1.00  0.00           C
ATOM   2466  HA  LYS B 172      60.610  57.050  55.200  1.00  0.00           H
ATOM   2467  CB  LYS B 172      61.560  55.560  53.830  1.00  0.00           C
ATOM   2468  HB1 LYS B 172      62.090  56.240  53.120  1.00  0.00           H
ATOM   2469  HB2 LYS B 172      61.230  54.720  53.190  1.00  0.00           H
ATOM   2470  CG  LYS B 172      62.640  55.170  54.790  1.00  0.00           C
ATOM   2471  HG1 LYS B 172      62.220  54.370  55.430  1.00  0.00           H
ATOM   2472  HG2 LYS B 172      62.840  56.080  55.390  1.00  0.00           H
ATOM   2473  CD  LYS B 172      63.890  54.600  54.050  1.00  0.00           C
ATOM   2474  HD1 LYS B 172      63.630  53.740  53.400  1.00  0.00           H
ATOM   2475  HD2 LYS B 172      64.180  55.480  53.440  1.00  0.00           H
ATOM   2476  CE  LYS B 172      64.990  54.170  55.000  1.00  0.00           C
ATOM   2477  HE1 LYS B 172      65.270  54.820  55.860  1.00  0.00           H
ATOM   2478  HE2 LYS B 172      65.930  54.070  54.420  1.00  0.00           H
ATOM   2479  NZ  LYS B 172      64.530  52.820  55.460  1.00  0.00           N
ATOM   2480  HZ1 LYS B 172      65.370  52.340  55.850  1.00  0.00           H
ATOM   2481  HZ2 LYS B 172      63.840  52.910  56.230  1.00  0.00           H
ATOM   2482  HZ3 LYS B 172      64.070  52.350  54.660  1.00  0.00           H
ATOM   2483  C   LYS B 172      59.350  56.760  53.470  1.00  0.00           C
ATOM   2484  O   LYS B 172      58.810  56.030  52.630  1.00  0.00           O
ATOM   2485  N   THR B 173      59.090  58.050  53.480  1.00  0.00           N
ATOM   2486  HN  THR B 173      59.310  58.590  54.280  1.00  0.00           H
ATOM   2487  CA  THR B 173      58.360  58.910  52.600  1.00  0.00           C
ATOM   2488  HA  THR B 173      57.320  58.600  52.670  1.00  0.00           H
ATOM   2489  CB  THR B 173      58.290  60.420  52.970  1.00  0.00           C
ATOM   2490  HB  THR B 173      58.020  61.070  52.120  1.00  0.00           H
ATOM   2491  OG1 THR B 173      59.510  60.900  53.530  1.00  0.00           O
ATOM   2492  HG1 THR B 173      59.440  61.850  53.630  1.00  0.00           H
ATOM   2493  CG2 THR B 173      57.260  60.600  54.090  1.00  0.00           C
ATOM   2494 HG21 THR B 173      56.370  60.050  53.740  1.00  0.00           H
ATOM   2495 HG22 THR B 173      57.630  59.940  54.900  1.00  0.00           H
ATOM   2496 HG23 THR B 173      56.990  61.650  54.350  1.00  0.00           H
ATOM   2497  C   THR B 173      58.850  58.870  51.240  1.00  0.00           C
ATOM   2498  O   THR B 173      58.110  58.750  50.240  1.00  0.00           O
ATOM   2499  N   LYS B 174      60.200  58.950  51.170  1.00  0.00           N
ATOM   2500  HN  LYS B 174      60.630  59.110  52.060  1.00  0.00           H
ATOM   2501  CA  LYS B 174      61.020  58.880  49.960  1.00  0.00           C
ATOM   2502  HA  LYS B 174      60.350  59.150  49.160  1.00  0.00           H
ATOM   2503  CB  LYS B 174      62.130  59.960  49.970  1.00  0.00           C
ATOM   2504  HB1 LYS B 174      62.800  60.030  49.090  1.00  0.00           H
ATOM   2505  HB2 LYS B 174      62.830  59.620  50.760  1.00  0.00           H
ATOM   2506  CG  LYS B 174      61.570  61.350  50.400  1.00  0.00           C
ATOM   2507  HG1 LYS B 174      62.400  62.080  50.320  1.00  0.00           H
ATOM   2508  HG2 LYS B 174      61.370  61.270  51.490  1.00  0.00           H
ATOM   2509  CD  LYS B 174      60.410  61.870  49.480  1.00  0.00           C
ATOM   2510  HD1 LYS B 174      60.840  62.030  48.470  1.00  0.00           H
ATOM   2511  HD2 LYS B 174      59.610  61.100  49.420  1.00  0.00           H
ATOM   2512  CE  LYS B 174      59.830  63.240  49.970  1.00  0.00           C
ATOM   2513  HE1 LYS B 174      59.750  63.270  51.080  1.00  0.00           H
ATOM   2514  HE2 LYS B 174      58.790  63.410  49.600  1.00  0.00           H
ATOM   2515  NZ  LYS B 174      60.670  64.430  49.560  1.00  0.00           N
ATOM   2516  HZ1 LYS B 174      60.660  64.610  48.540  1.00  0.00           H
ATOM   2517  HZ2 LYS B 174      60.340  65.300  50.030  1.00  0.00           H
ATOM   2518  HZ3 LYS B 174      61.670  64.360  49.830  1.00  0.00           H
ATOM   2519  C   LYS B 174      61.570  57.430  49.790  1.00  0.00           C
ATOM   2520  O   LYS B 174      61.540  56.640  50.670  1.00  0.00           O
ATOM   2521  N   GLU B 175      61.970  57.050  48.590  1.00  0.00           N
ATOM   2522  HN  GLU B 175      61.800  57.720  47.880  1.00  0.00           H
ATOM   2523  CA  GLU B 175      62.320  55.730  48.070  1.00  0.00           C
ATOM   2524  HA  GLU B 175      61.430  55.130  48.230  1.00  0.00           H
ATOM   2525  CB  GLU B 175      62.650  55.800  46.540  1.00  0.00           C
ATOM   2526  HB1 GLU B 175      62.890  54.780  46.160  1.00  0.00           H
ATOM   2527  HB2 GLU B 175      63.520  56.460  46.340  1.00  0.00           H
ATOM   2528  CG  GLU B 175      61.480  56.170  45.730  1.00  0.00           C
ATOM   2529  HG1 GLU B 175      60.950  57.070  46.120  1.00  0.00           H
ATOM   2530  HG2 GLU B 175      60.830  55.320  45.440  1.00  0.00           H
ATOM   2531  CD  GLU B 175      61.960  56.700  44.330  1.00  0.00           C
ATOM   2532  OE1 GLU B 175      62.880  57.550  44.250  1.00  0.00           O
ATOM   2533  OE2 GLU B 175      61.350  56.270  43.340  1.00  0.00           O
ATOM   2534  C   GLU B 175      63.430  55.130  48.860  1.00  0.00           C
ATOM   2535  O   GLU B 175      64.430  55.770  49.210  1.00  0.00           O
ATOM   2536  N   GLY B 176      63.280  53.800  49.110  1.00  0.00           N
ATOM   2537  HN  GLY B 176      62.480  53.420  48.660  1.00  0.00           H
ATOM   2538  CA  GLY B 176      64.090  52.880  49.990  1.00  0.00           C
ATOM   2539  HA1 GLY B 176      64.670  52.200  49.380  1.00  0.00           H
ATOM   2540  HA2 GLY B 176      64.680  53.400  50.730  1.00  0.00           H
ATOM   2541  C   GLY B 176      63.230  51.970  50.770  1.00  0.00           C
ATOM   2542  O   GLY B 176      61.980  51.990  50.840  1.00  0.00           O
ATOM   2543  N   VAL B 177      63.850  50.950  51.410  1.00  0.00           N
ATOM   2544  HN  VAL B 177      64.840  50.980  51.310  1.00  0.00           H
ATOM   2545  CA  VAL B 177      63.220  49.960  52.310  1.00  0.00           C
ATOM   2546  HA  VAL B 177      62.570  49.350  51.700  1.00  0.00           H
ATOM   2547  CB  VAL B 177      64.180  49.010  53.030  1.00  0.00           C
ATOM   2548  HB  VAL B 177      63.530  48.210  53.440  1.00  0.00           H
ATOM   2549  CG1 VAL B 177      65.020  48.280  51.970  1.00  0.00           C
ATOM   2550 HG11 VAL B 177      64.410  47.710  51.240  1.00  0.00           H
ATOM   2551 HG12 VAL B 177      65.760  48.890  51.400  1.00  0.00           H
ATOM   2552 HG13 VAL B 177      65.510  47.440  52.500  1.00  0.00           H
ATOM   2553  CG2 VAL B 177      65.130  49.670  54.050  1.00  0.00           C
ATOM   2554 HG21 VAL B 177      64.640  50.050  54.980  1.00  0.00           H
ATOM   2555 HG22 VAL B 177      65.800  48.860  54.420  1.00  0.00           H
ATOM   2556 HG23 VAL B 177      65.830  50.440  53.650  1.00  0.00           H
ATOM   2557  C   VAL B 177      62.260  50.600  53.370  1.00  0.00           C
ATOM   2558  O   VAL B 177      62.530  51.710  53.840  1.00  0.00           O
ATOM   2559  N   LEU B 178      61.170  49.900  53.710  1.00  0.00           N
ATOM   2560  HN  LEU B 178      61.040  49.050  53.200  1.00  0.00           H
ATOM   2561  CA  LEU B 178      60.070  50.400  54.570  1.00  0.00           C
ATOM   2562  HA  LEU B 178      59.300  49.640  54.640  1.00  0.00           H
ATOM   2563  CB  LEU B 178      60.570  50.600  56.120  1.00  0.00           C
ATOM   2564  HB1 LEU B 178      59.720  50.930  56.750  1.00  0.00           H
ATOM   2565  HB2 LEU B 178      61.220  51.490  56.100  1.00  0.00           H
ATOM   2566  CG  LEU B 178      61.350  49.470  56.730  1.00  0.00           C
ATOM   2567  HG  LEU B 178      62.270  49.440  56.110  1.00  0.00           H
ATOM   2568  CD1 LEU B 178      61.660  49.840  58.270  1.00  0.00           C
ATOM   2569 HD11 LEU B 178      60.680  49.810  58.810  1.00  0.00           H
ATOM   2570 HD12 LEU B 178      62.290  49.020  58.670  1.00  0.00           H
ATOM   2571 HD13 LEU B 178      62.090  50.860  58.400  1.00  0.00           H
ATOM   2572  CD2 LEU B 178      60.910  47.950  56.580  1.00  0.00           C
ATOM   2573 HD21 LEU B 178      59.840  47.920  56.880  1.00  0.00           H
ATOM   2574 HD22 LEU B 178      60.920  47.640  55.510  1.00  0.00           H
ATOM   2575 HD23 LEU B 178      61.520  47.300  57.240  1.00  0.00           H
ATOM   2576  C   LEU B 178      59.330  51.580  53.900  1.00  0.00           C
ATOM   2577  O   LEU B 178      59.100  52.630  54.560  1.00  0.00           O
ATOM   2578  N   TYR B 179      58.910  51.380  52.630  1.00  0.00           N
ATOM   2579  HN  TYR B 179      59.090  50.540  52.120  1.00  0.00           H
ATOM   2580  CA  TYR B 179      58.200  52.430  51.940  1.00  0.00           C
ATOM   2581  HA  TYR B 179      58.840  53.290  52.060  1.00  0.00           H
ATOM   2582  CB  TYR B 179      58.120  52.150  50.420  1.00  0.00           C
ATOM   2583  HB1 TYR B 179      57.300  51.400  50.360  1.00  0.00           H
ATOM   2584  HB2 TYR B 179      59.070  51.720  50.040  1.00  0.00           H
ATOM   2585  CG  TYR B 179      57.800  53.320  49.590  1.00  0.00           C
ATOM   2586  CD1 TYR B 179      56.620  53.390  48.820  1.00  0.00           C
ATOM   2587  HD1 TYR B 179      55.970  52.530  48.730  1.00  0.00           H
ATOM   2588  CE1 TYR B 179      56.370  54.430  47.890  1.00  0.00           C
ATOM   2589  HE1 TYR B 179      55.430  54.450  47.350  1.00  0.00           H
ATOM   2590  CZ  TYR B 179      57.350  55.360  47.680  1.00  0.00           C
ATOM   2591  OH  TYR B 179      57.240  56.430  46.810  1.00  0.00           O
ATOM   2592  HH  TYR B 179      57.870  57.120  47.040  1.00  0.00           H
ATOM   2593  CD2 TYR B 179      58.750  54.360  49.450  1.00  0.00           C
ATOM   2594  HD2 TYR B 179      59.700  54.380  49.950  1.00  0.00           H
ATOM   2595  CE2 TYR B 179      58.590  55.280  48.400  1.00  0.00           C
ATOM   2596  HE2 TYR B 179      59.340  56.000  48.100  1.00  0.00           H
ATOM   2597  C   TYR B 179      56.810  52.830  52.460  1.00  0.00           C
ATOM   2598  O   TYR B 179      55.810  52.170  52.280  1.00  0.00           O
ATOM   2599  N   VAL B 180      56.600  54.040  53.030  1.00  0.00           N
ATOM   2600  HN  VAL B 180      57.300  54.730  53.160  1.00  0.00           H
ATOM   2601  CA  VAL B 180      55.230  54.600  53.340  1.00  0.00           C
ATOM   2602  HA  VAL B 180      54.520  53.790  53.270  1.00  0.00           H
ATOM   2603  CB  VAL B 180      55.080  55.170  54.740  1.00  0.00           C
ATOM   2604  HB  VAL B 180      54.040  55.510  54.880  1.00  0.00           H
ATOM   2605  CG1 VAL B 180      55.390  53.970  55.700  1.00  0.00           C
ATOM   2606 HG11 VAL B 180      55.290  54.360  56.730  1.00  0.00           H
ATOM   2607 HG12 VAL B 180      54.700  53.110  55.550  1.00  0.00           H
ATOM   2608 HG13 VAL B 180      56.390  53.550  55.490  1.00  0.00           H
ATOM   2609  CG2 VAL B 180      55.860  56.440  55.070  1.00  0.00           C
ATOM   2610 HG21 VAL B 180      55.810  56.770  56.130  1.00  0.00           H
ATOM   2611 HG22 VAL B 180      56.940  56.230  54.910  1.00  0.00           H
ATOM   2612 HG23 VAL B 180      55.630  57.220  54.320  1.00  0.00           H
ATOM   2613  C   VAL B 180      54.700  55.680  52.380  1.00  0.00           C
ATOM   2614  O   VAL B 180      53.530  56.110  52.410  1.00  0.00           O
ATOM   2615  N   GLY B 181      55.570  56.170  51.400  1.00  0.00           N
ATOM   2616  HN  GLY B 181      56.450  55.720  51.340  1.00  0.00           H
ATOM   2617  CA  GLY B 181      55.270  57.230  50.470  1.00  0.00           C
ATOM   2618  HA1 GLY B 181      56.070  57.190  49.750  1.00  0.00           H
ATOM   2619  HA2 GLY B 181      54.390  57.020  49.870  1.00  0.00           H
ATOM   2620  C   GLY B 181      55.000  58.670  51.090  1.00  0.00           C
ATOM   2621  O   GLY B 181      54.820  58.860  52.260  1.00  0.00           O
ATOM   2622  N   SER B 182      54.940  59.690  50.200  1.00  0.00           N
ATOM   2623  HN  SER B 182      54.970  59.390  49.250  1.00  0.00           H
ATOM   2624  CA  SER B 182      54.520  61.030  50.580  1.00  0.00           C
ATOM   2625  HA  SER B 182      55.000  61.250  51.520  1.00  0.00           H
ATOM   2626  CB  SER B 182      54.930  62.060  49.550  1.00  0.00           C
ATOM   2627  HB1 SER B 182      54.750  63.100  49.890  1.00  0.00           H
ATOM   2628  HB2 SER B 182      54.310  62.040  48.630  1.00  0.00           H
ATOM   2629  OG  SER B 182      56.290  61.780  49.230  1.00  0.00           O
ATOM   2630  HG1 SER B 182      56.380  60.890  48.890  1.00  0.00           H
ATOM   2631  C   SER B 182      53.100  61.200  50.750  1.00  0.00           C
ATOM   2632  O   SER B 182      52.290  60.470  50.130  1.00  0.00           O
ATOM   2633  N   LYS B 183      52.600  62.260  51.520  1.00  0.00           N
ATOM   2634  HN  LYS B 183      53.270  62.870  51.920  1.00  0.00           H
ATOM   2635  CA  LYS B 183      51.160  62.440  51.700  1.00  0.00           C
ATOM   2636  HA  LYS B 183      50.550  61.560  51.630  1.00  0.00           H
ATOM   2637  CB  LYS B 183      50.970  63.090  53.040  1.00  0.00           C
ATOM   2638  HB1 LYS B 183      51.580  64.010  52.960  1.00  0.00           H
ATOM   2639  HB2 LYS B 183      51.430  62.370  53.750  1.00  0.00           H
ATOM   2640  CG  LYS B 183      49.550  63.180  53.470  1.00  0.00           C
ATOM   2641  HG1 LYS B 183      49.090  63.710  52.610  1.00  0.00           H
ATOM   2642  HG2 LYS B 183      49.430  63.780  54.390  1.00  0.00           H
ATOM   2643  CD  LYS B 183      48.930  61.770  53.670  1.00  0.00           C
ATOM   2644  HD1 LYS B 183      48.910  61.240  52.690  1.00  0.00           H
ATOM   2645  HD2 LYS B 183      49.550  61.170  54.370  1.00  0.00           H
ATOM   2646  CE  LYS B 183      47.480  61.930  54.090  1.00  0.00           C
ATOM   2647  HE1 LYS B 183      46.830  61.080  53.780  1.00  0.00           H
ATOM   2648  HE2 LYS B 183      47.090  62.880  53.680  1.00  0.00           H
ATOM   2649  NZ  LYS B 183      47.220  62.030  55.570  1.00  0.00           N
ATOM   2650  HZ1 LYS B 183      46.180  61.990  55.630  1.00  0.00           H
ATOM   2651  HZ2 LYS B 183      47.560  61.250  56.170  1.00  0.00           H
ATOM   2652  HZ3 LYS B 183      47.530  62.980  55.860  1.00  0.00           H
ATOM   2653  C   LYS B 183      50.800  63.400  50.640  1.00  0.00           C
ATOM   2654  O   LYS B 183      51.500  64.430  50.520  1.00  0.00           O
ATOM   2655  N   THR B 184      49.670  63.160  49.950  1.00  0.00           N
ATOM   2656  HN  THR B 184      49.190  62.290  50.050  1.00  0.00           H
ATOM   2657  CA  THR B 184      48.990  64.270  49.210  1.00  0.00           C
ATOM   2658  HA  THR B 184      49.670  65.110  49.140  1.00  0.00           H
ATOM   2659  CB  THR B 184      48.460  64.010  47.830  1.00  0.00           C
ATOM   2660  HB  THR B 184      47.600  63.320  47.780  1.00  0.00           H
ATOM   2661  OG1 THR B 184      49.500  63.600  47.000  1.00  0.00           O
ATOM   2662  HG1 THR B 184      50.060  62.930  47.400  1.00  0.00           H
ATOM   2663  CG2 THR B 184      47.940  65.260  47.110  1.00  0.00           C
ATOM   2664 HG21 THR B 184      47.750  65.110  46.020  1.00  0.00           H
ATOM   2665 HG22 THR B 184      47.020  65.660  47.580  1.00  0.00           H
ATOM   2666 HG23 THR B 184      48.660  66.110  46.990  1.00  0.00           H
ATOM   2667  C   THR B 184      47.780  64.700  50.060  1.00  0.00           C
ATOM   2668  O   THR B 184      47.080  63.870  50.590  1.00  0.00           O
ATOM   2669  N   LYS B 185      47.610  66.060  50.260  1.00  0.00           N
ATOM   2670  HN  LYS B 185      48.150  66.790  49.850  1.00  0.00           H
ATOM   2671  CA  LYS B 185      46.530  66.530  51.030  1.00  0.00           C
ATOM   2672  HA  LYS B 185      46.200  65.790  51.740  1.00  0.00           H
ATOM   2673  CB  LYS B 185      46.910  67.790  51.790  1.00  0.00           C
ATOM   2674  HB1 LYS B 185      46.120  68.270  52.410  1.00  0.00           H
ATOM   2675  HB2 LYS B 185      47.220  68.370  50.890  1.00  0.00           H
ATOM   2676  CG  LYS B 185      48.170  67.650  52.730  1.00  0.00           C
ATOM   2677  HG1 LYS B 185      48.320  68.660  53.150  1.00  0.00           H
ATOM   2678  HG2 LYS B 185      49.110  67.390  52.200  1.00  0.00           H
ATOM   2679  CD  LYS B 185      47.980  66.690  53.950  1.00  0.00           C
ATOM   2680  HD1 LYS B 185      47.840  65.660  53.550  1.00  0.00           H
ATOM   2681  HD2 LYS B 185      48.910  66.780  54.540  1.00  0.00           H
ATOM   2682  CE  LYS B 185      46.970  67.280  54.910  1.00  0.00           C
ATOM   2683  HE1 LYS B 185      46.010  67.300  54.360  1.00  0.00           H
ATOM   2684  HE2 LYS B 185      47.350  68.280  55.210  1.00  0.00           H
ATOM   2685  NZ  LYS B 185      46.760  66.440  56.100  1.00  0.00           N
ATOM   2686  HZ1 LYS B 185      46.060  65.740  55.780  1.00  0.00           H
ATOM   2687  HZ2 LYS B 185      47.530  65.830  56.450  1.00  0.00           H
ATOM   2688  HZ3 LYS B 185      46.370  66.950  56.920  1.00  0.00           H
ATOM   2689  C   LYS B 185      45.260  66.830  50.190  1.00  0.00           C
ATOM   2690  O   LYS B 185      45.410  67.400  49.120  1.00  0.00           O
ATOM   2691  N   GLU B 186      44.060  66.480  50.640  1.00  0.00           N
ATOM   2692  HN  GLU B 186      43.920  66.020  51.510  1.00  0.00           H
ATOM   2693  CA  GLU B 186      42.830  66.660  49.940  1.00  0.00           C
ATOM   2694  HA  GLU B 186      42.870  66.000  49.090  1.00  0.00           H
ATOM   2695  CB  GLU B 186      41.590  65.960  50.660  1.00  0.00           C
ATOM   2696  HB1 GLU B 186      40.690  66.080  50.020  1.00  0.00           H
ATOM   2697  HB2 GLU B 186      41.570  66.550  51.600  1.00  0.00           H
ATOM   2698  CG  GLU B 186      41.890  64.490  51.000  1.00  0.00           C
ATOM   2699  HG1 GLU B 186      42.840  64.290  51.540  1.00  0.00           H
ATOM   2700  HG2 GLU B 186      41.940  63.840  50.100  1.00  0.00           H
ATOM   2701  CD  GLU B 186      40.750  63.950  51.870  1.00  0.00           C
ATOM   2702  OE1 GLU B 186      39.960  63.090  51.410  1.00  0.00           O
ATOM   2703  OE2 GLU B 186      40.570  64.400  53.000  1.00  0.00           O
ATOM   2704  C   GLU B 186      42.490  68.080  49.470  1.00  0.00           C
ATOM   2705  O   GLU B 186      42.290  68.910  50.330  1.00  0.00           O
ATOM   2706  N   GLY B 187      42.320  68.370  48.160  1.00  0.00           N
ATOM   2707  HN  GLY B 187      42.610  67.790  47.410  1.00  0.00           H
ATOM   2708  CA  GLY B 187      41.620  69.580  47.690  1.00  0.00           C
ATOM   2709  HA1 GLY B 187      41.420  69.320  46.660  1.00  0.00           H
ATOM   2710  HA2 GLY B 187      40.700  69.750  48.220  1.00  0.00           H
ATOM   2711  C   GLY B 187      42.400  70.880  47.650  1.00  0.00           C
ATOM   2712  O   GLY B 187      41.890  71.930  47.930  1.00  0.00           O
ATOM   2713  N   VAL B 188      43.740  70.830  47.420  1.00  0.00           N
ATOM   2714  HN  VAL B 188      44.140  69.920  47.300  1.00  0.00           H
ATOM   2715  CA  VAL B 188      44.630  71.990  47.240  1.00  0.00           C
ATOM   2716  HA  VAL B 188      43.950  72.830  47.260  1.00  0.00           H
ATOM   2717  CB  VAL B 188      45.700  72.010  48.230  1.00  0.00           C
ATOM   2718  HB  VAL B 188      45.110  72.390  49.100  1.00  0.00           H
ATOM   2719  CG1 VAL B 188      46.370  70.680  48.770  1.00  0.00           C
ATOM   2720 HG11 VAL B 188      47.190  71.030  49.430  1.00  0.00           H
ATOM   2721 HG12 VAL B 188      45.550  70.090  49.230  1.00  0.00           H
ATOM   2722 HG13 VAL B 188      46.750  70.000  47.970  1.00  0.00           H
ATOM   2723  CG2 VAL B 188      46.820  72.950  47.810  1.00  0.00           C
ATOM   2724 HG21 VAL B 188      47.540  72.470  47.110  1.00  0.00           H
ATOM   2725 HG22 VAL B 188      46.460  73.960  47.510  1.00  0.00           H
ATOM   2726 HG23 VAL B 188      47.440  73.110  48.720  1.00  0.00           H
ATOM   2727  C   VAL B 188      45.130  71.970  45.740  1.00  0.00           C
ATOM   2728  O   VAL B 188      45.500  70.860  45.270  1.00  0.00           O
ATOM   2729  N   VAL B 189      45.130  73.110  45.050  1.00  0.00           N
ATOM   2730  HN  VAL B 189      44.590  73.900  45.360  1.00  0.00           H
ATOM   2731  CA  VAL B 189      45.510  73.140  43.730  1.00  0.00           C
ATOM   2732  HA  VAL B 189      44.940  72.370  43.250  1.00  0.00           H
ATOM   2733  CB  VAL B 189      45.230  74.460  43.110  1.00  0.00           C
ATOM   2734  HB  VAL B 189      45.690  75.290  43.690  1.00  0.00           H
ATOM   2735  CG1 VAL B 189      45.730  74.550  41.680  1.00  0.00           C
ATOM   2736 HG11 VAL B 189      45.230  73.800  41.030  1.00  0.00           H
ATOM   2737 HG12 VAL B 189      45.400  75.580  41.420  1.00  0.00           H
ATOM   2738 HG13 VAL B 189      46.830  74.490  41.550  1.00  0.00           H
ATOM   2739  CG2 VAL B 189      43.680  74.690  43.050  1.00  0.00           C
ATOM   2740 HG21 VAL B 189      43.130  74.720  44.010  1.00  0.00           H
ATOM   2741 HG22 VAL B 189      43.530  75.680  42.580  1.00  0.00           H
ATOM   2742 HG23 VAL B 189      43.130  73.970  42.410  1.00  0.00           H
ATOM   2743  C   VAL B 189      46.940  72.830  43.470  1.00  0.00           C
ATOM   2744  O   VAL B 189      47.850  73.450  44.110  1.00  0.00           O
ATOM   2745  N   HIS B 190      47.190  71.860  42.520  1.00  0.00           N
ATOM   2746  HN  HIS B 190      46.360  71.470  42.130  1.00  0.00           H
ATOM   2747  CA  HIS B 190      48.410  71.470  41.890  1.00  0.00           C
ATOM   2748  HA  HIS B 190      49.240  72.000  42.330  1.00  0.00           H
ATOM   2749  CB  HIS B 190      48.670  70.010  42.270  1.00  0.00           C
ATOM   2750  HB1 HIS B 190      47.750  69.480  41.930  1.00  0.00           H
ATOM   2751  HB2 HIS B 190      48.710  69.940  43.380  1.00  0.00           H
ATOM   2752  ND1 HIS B 190      51.110  70.000  41.840  1.00  0.00           N
ATOM   2753  CG  HIS B 190      49.850  69.410  41.740  1.00  0.00           C
ATOM   2754  CE1 HIS B 190      51.940  69.210  41.190  1.00  0.00           C
ATOM   2755  HE1 HIS B 190      53.010  69.340  41.040  1.00  0.00           H
ATOM   2756  NE2 HIS B 190      51.310  68.140  40.650  1.00  0.00           N
ATOM   2757  HE2 HIS B 190      51.750  67.420  40.110  1.00  0.00           H
ATOM   2758  CD2 HIS B 190      49.990  68.270  41.020  1.00  0.00           C
ATOM   2759  HD2 HIS B 190      49.130  67.650  40.820  1.00  0.00           H
ATOM   2760  C   HIS B 190      48.380  71.770  40.400  1.00  0.00           C
ATOM   2761  O   HIS B 190      47.710  71.140  39.580  1.00  0.00           O
ATOM   2762  N   GLY B 191      49.140  72.860  40.010  1.00  0.00           N
ATOM   2763  HN  GLY B 191      49.550  73.370  40.760  1.00  0.00           H
ATOM   2764  CA  GLY B 191      49.110  73.290  38.650  1.00  0.00           C
ATOM   2765  HA1 GLY B 191      49.920  73.970  38.420  1.00  0.00           H
ATOM   2766  HA2 GLY B 191      49.220  72.400  38.060  1.00  0.00           H
ATOM   2767  C   GLY B 191      47.770  73.960  38.250  1.00  0.00           C
ATOM   2768  O   GLY B 191      47.580  75.170  38.380  1.00  0.00           O
ATOM   2769  N   VAL B 192      46.800  73.300  37.590  1.00  0.00           N
ATOM   2770  HN  VAL B 192      46.940  72.330  37.400  1.00  0.00           H
ATOM   2771  CA  VAL B 192      45.490  73.870  37.340  1.00  0.00           C
ATOM   2772  HA  VAL B 192      45.440  74.890  37.710  1.00  0.00           H
ATOM   2773  CB  VAL B 192      45.080  73.970  35.870  1.00  0.00           C
ATOM   2774  HB  VAL B 192      44.060  74.360  35.660  1.00  0.00           H
ATOM   2775  CG1 VAL B 192      46.080  74.860  35.200  1.00  0.00           C
ATOM   2776 HG11 VAL B 192      45.750  75.910  35.390  1.00  0.00           H
ATOM   2777 HG12 VAL B 192      47.180  74.690  35.290  1.00  0.00           H
ATOM   2778 HG13 VAL B 192      45.840  74.720  34.130  1.00  0.00           H
ATOM   2779  CG2 VAL B 192      45.170  72.610  35.070  1.00  0.00           C
ATOM   2780 HG21 VAL B 192      44.980  72.830  34.000  1.00  0.00           H
ATOM   2781 HG22 VAL B 192      46.190  72.230  35.270  1.00  0.00           H
ATOM   2782 HG23 VAL B 192      44.380  71.880  35.380  1.00  0.00           H
ATOM   2783  C   VAL B 192      44.370  73.090  38.000  1.00  0.00           C
ATOM   2784  O   VAL B 192      44.370  71.910  37.950  1.00  0.00           O
ATOM   2785  N   ALA B 193      43.360  73.830  38.560  1.00  0.00           N
ATOM   2786  HN  ALA B 193      43.370  74.810  38.350  1.00  0.00           H
ATOM   2787  CA  ALA B 193      42.240  73.310  39.390  1.00  0.00           C
ATOM   2788  HA  ALA B 193      42.810  72.700  40.070  1.00  0.00           H
ATOM   2789  CB  ALA B 193      41.470  74.550  40.040  1.00  0.00           C
ATOM   2790  HB1 ALA B 193      40.960  75.080  39.210  1.00  0.00           H
ATOM   2791  HB2 ALA B 193      40.700  74.240  40.780  1.00  0.00           H
ATOM   2792  HB3 ALA B 193      42.170  75.230  40.570  1.00  0.00           H
ATOM   2793  C   ALA B 193      41.340  72.290  38.690  1.00  0.00           C
ATOM   2794  O   ALA B 193      41.140  72.260  37.490  1.00  0.00           O
ATOM   2795  N   THR B 194      40.900  71.300  39.440  1.00  0.00           N
ATOM   2796  HN  THR B 194      41.110  71.250  40.420  1.00  0.00           H
ATOM   2797  CA  THR B 194      39.980  70.230  39.140  1.00  0.00           C
ATOM   2798  HA  THR B 194      40.410  69.750  38.280  1.00  0.00           H
ATOM   2799  CB  THR B 194      39.810  69.150  40.150  1.00  0.00           C
ATOM   2800  HB  THR B 194      38.940  68.460  40.030  1.00  0.00           H
ATOM   2801  OG1 THR B 194      39.800  69.650  41.440  1.00  0.00           O
ATOM   2802  HG1 THR B 194      39.040  70.220  41.600  1.00  0.00           H
ATOM   2803  CG2 THR B 194      41.080  68.320  40.060  1.00  0.00           C
ATOM   2804 HG21 THR B 194      41.930  69.010  40.230  1.00  0.00           H
ATOM   2805 HG22 THR B 194      41.030  67.550  40.860  1.00  0.00           H
ATOM   2806 HG23 THR B 194      41.240  67.810  39.080  1.00  0.00           H
ATOM   2807  C   THR B 194      38.640  70.600  38.620  1.00  0.00           C
ATOM   2808  O   THR B 194      38.090  71.660  38.960  1.00  0.00           O
ATOM   2809  N   VAL B 195      38.060  69.820  37.660  1.00  0.00           N
ATOM   2810  HN  VAL B 195      38.510  68.950  37.450  1.00  0.00           H
ATOM   2811  CA  VAL B 195      36.690  69.980  37.100  1.00  0.00           C
ATOM   2812  HA  VAL B 195      36.540  70.990  36.750  1.00  0.00           H
ATOM   2813  CB  VAL B 195      36.580  69.040  35.860  1.00  0.00           C
ATOM   2814  HB  VAL B 195      37.050  68.060  36.080  1.00  0.00           H
ATOM   2815  CG1 VAL B 195      35.120  68.900  35.340  1.00  0.00           C
ATOM   2816 HG11 VAL B 195      34.670  69.900  35.140  1.00  0.00           H
ATOM   2817 HG12 VAL B 195      35.140  68.240  34.450  1.00  0.00           H
ATOM   2818 HG13 VAL B 195      34.500  68.340  36.070  1.00  0.00           H
ATOM   2819  CG2 VAL B 195      37.440  69.700  34.750  1.00  0.00           C
ATOM   2820 HG21 VAL B 195      38.450  69.860  35.180  1.00  0.00           H
ATOM   2821 HG22 VAL B 195      37.630  69.110  33.820  1.00  0.00           H
ATOM   2822 HG23 VAL B 195      37.160  70.750  34.520  1.00  0.00           H
ATOM   2823  C   VAL B 195      35.600  69.820  38.210  1.00  0.00           C
ATOM   2824  O   VAL B 195      35.650  68.990  39.120  1.00  0.00           O
ATOM   2825  N   ALA B 196      34.600  70.790  38.170  1.00  0.00           N
ATOM   2826  HN  ALA B 196      34.590  71.450  37.430  1.00  0.00           H
ATOM   2827  CA  ALA B 196      33.360  70.580  38.860  1.00  0.00           C
ATOM   2828  HA  ALA B 196      33.410  69.730  39.520  1.00  0.00           H
ATOM   2829  CB  ALA B 196      33.040  71.730  39.800  1.00  0.00           C
ATOM   2830  HB1 ALA B 196      33.890  72.050  40.440  1.00  0.00           H
ATOM   2831  HB2 ALA B 196      32.660  72.680  39.360  1.00  0.00           H
ATOM   2832  HB3 ALA B 196      32.230  71.410  40.490  1.00  0.00           H
ATOM   2833  C   ALA B 196      32.270  70.490  37.830  1.00  0.00           C
ATOM   2834  O   ALA B 196      32.370  70.850  36.690  1.00  0.00           O
ATOM   2835  N   GLU B 197      31.110  69.880  38.270  1.00  0.00           N
ATOM   2836  HN  GLU B 197      31.110  69.600  39.220  1.00  0.00           H
ATOM   2837  CA  GLU B 197      29.970  69.710  37.450  1.00  0.00           C
ATOM   2838  HA  GLU B 197      30.100  69.980  36.410  1.00  0.00           H
ATOM   2839  CB  GLU B 197      29.580  68.200  37.370  1.00  0.00           C
ATOM   2840  HB1 GLU B 197      29.680  67.760  38.390  1.00  0.00           H
ATOM   2841  HB2 GLU B 197      30.350  67.780  36.680  1.00  0.00           H
ATOM   2842  CG  GLU B 197      28.230  67.820  36.770  1.00  0.00           C
ATOM   2843  HG1 GLU B 197      27.400  68.320  37.310  1.00  0.00           H
ATOM   2844  HG2 GLU B 197      27.970  66.740  36.740  1.00  0.00           H
ATOM   2845  CD  GLU B 197      28.110  68.310  35.370  1.00  0.00           C
ATOM   2846  OE1 GLU B 197      29.060  67.900  34.620  1.00  0.00           O
ATOM   2847  OE2 GLU B 197      27.200  69.100  34.920  1.00  0.00           O
ATOM   2848  C   GLU B 197      28.780  70.590  37.900  1.00  0.00           C
ATOM   2849  O   GLU B 197      28.280  70.450  39.020  1.00  0.00           O
ATOM   2850  N   LYS B 198      28.330  71.490  37.000  1.00  0.00           N
ATOM   2851  HN  LYS B 198      28.710  71.380  36.090  1.00  0.00           H
ATOM   2852  CA  LYS B 198      27.260  72.420  37.180  1.00  0.00           C
ATOM   2853  HA  LYS B 198      27.360  73.020  38.080  1.00  0.00           H
ATOM   2854  CB  LYS B 198      27.100  73.410  36.010  1.00  0.00           C
ATOM   2855  HB1 LYS B 198      26.160  73.980  36.190  1.00  0.00           H
ATOM   2856  HB2 LYS B 198      27.030  72.790  35.090  1.00  0.00           H
ATOM   2857  CG  LYS B 198      28.180  74.470  35.860  1.00  0.00           C
ATOM   2858  HG1 LYS B 198      28.060  75.150  34.980  1.00  0.00           H
ATOM   2859  HG2 LYS B 198      29.180  74.000  35.760  1.00  0.00           H
ATOM   2860  CD  LYS B 198      28.280  75.590  36.940  1.00  0.00           C
ATOM   2861  HD1 LYS B 198      27.330  76.150  37.000  1.00  0.00           H
ATOM   2862  HD2 LYS B 198      28.510  75.080  37.900  1.00  0.00           H
ATOM   2863  CE  LYS B 198      29.240  76.730  36.520  1.00  0.00           C
ATOM   2864  HE1 LYS B 198      29.370  77.440  37.370  1.00  0.00           H
ATOM   2865  HE2 LYS B 198      28.890  77.180  35.570  1.00  0.00           H
ATOM   2866  NZ  LYS B 198      30.560  76.230  36.070  1.00  0.00           N
ATOM   2867  HZ1 LYS B 198      30.940  75.500  36.700  1.00  0.00           H
ATOM   2868  HZ2 LYS B 198      30.420  75.850  35.110  1.00  0.00           H
ATOM   2869  HZ3 LYS B 198      31.240  77.010  36.080  1.00  0.00           H
ATOM   2870  C   LYS B 198      25.870  71.740  37.410  1.00  0.00           C
ATOM   2871  O   LYS B 198      25.040  72.050  38.260  1.00  0.00           O
ATOM   2872  N   THR B 199      25.630  70.610  36.710  1.00  0.00           N
ATOM   2873  HN  THR B 199      26.290  70.280  36.040  1.00  0.00           H
ATOM   2874  CA  THR B 199      24.520  69.690  36.920  1.00  0.00           C
ATOM   2875  HA  THR B 199      23.670  70.330  36.760  1.00  0.00           H
ATOM   2876  CB  THR B 199      24.520  68.550  35.890  1.00  0.00           C
ATOM   2877  HB  THR B 199      25.370  67.850  36.070  1.00  0.00           H
ATOM   2878  OG1 THR B 199      24.760  69.020  34.560  1.00  0.00           O
ATOM   2879  HG1 THR B 199      25.700  69.210  34.570  1.00  0.00           H
ATOM   2880  CG2 THR B 199      23.170  67.750  35.920  1.00  0.00           C
ATOM   2881 HG21 THR B 199      22.290  68.410  36.000  1.00  0.00           H
ATOM   2882 HG22 THR B 199      23.210  67.020  35.080  1.00  0.00           H
ATOM   2883 HG23 THR B 199      23.100  67.150  36.850  1.00  0.00           H
ATOM   2884  C   THR B 199      24.540  69.180  38.340  1.00  0.00           C
ATOM   2885  O   THR B 199      25.510  68.670  38.860  1.00  0.00           O
ATOM   2886  N   LYS B 200      23.370  69.200  38.990  1.00  0.00           N
ATOM   2887  HN  LYS B 200      22.570  69.680  38.630  1.00  0.00           H
ATOM   2888  CA  LYS B 200      23.180  68.570  40.260  1.00  0.00           C
ATOM   2889  HA  LYS B 200      23.970  68.830  40.950  1.00  0.00           H
ATOM   2890  CB  LYS B 200      21.860  69.050  40.870  1.00  0.00           C
ATOM   2891  HB1 LYS B 200      21.820  68.480  41.830  1.00  0.00           H
ATOM   2892  HB2 LYS B 200      21.030  68.830  40.170  1.00  0.00           H
ATOM   2893  CG  LYS B 200      21.780  70.570  41.140  1.00  0.00           C
ATOM   2894  HG1 LYS B 200      21.430  71.150  40.260  1.00  0.00           H
ATOM   2895  HG2 LYS B 200      22.790  70.960  41.390  1.00  0.00           H
ATOM   2896  CD  LYS B 200      20.790  70.770  42.250  1.00  0.00           C
ATOM   2897  HD1 LYS B 200      19.960  71.370  41.820  1.00  0.00           H
ATOM   2898  HD2 LYS B 200      20.300  69.820  42.530  1.00  0.00           H
ATOM   2899  CE  LYS B 200      21.400  71.450  43.440  1.00  0.00           C
ATOM   2900  HE1 LYS B 200      21.730  72.480  43.190  1.00  0.00           H
ATOM   2901  HE2 LYS B 200      22.330  70.900  43.680  1.00  0.00           H
ATOM   2902  NZ  LYS B 200      20.560  71.380  44.640  1.00  0.00           N
ATOM   2903  HZ1 LYS B 200      20.910  71.850  45.500  1.00  0.00           H
ATOM   2904  HZ2 LYS B 200      19.640  71.800  44.400  1.00  0.00           H
ATOM   2905  HZ3 LYS B 200      20.420  70.410  44.960  1.00  0.00           H
ATOM   2906  C   LYS B 200      23.210  67.080  40.250  1.00  0.00           C
ATOM   2907  O   LYS B 200      22.610  66.510  39.340  1.00  0.00           O
ATOM   2908  N   GLU B 201      23.820  66.420  41.290  1.00  0.00           N
ATOM   2909  HN  GLU B 201      24.510  66.820  41.890  1.00  0.00           H
ATOM   2910  CA  GLU B 201      23.630  64.950  41.650  1.00  0.00           C
ATOM   2911  HA  GLU B 201      23.970  64.830  42.670  1.00  0.00           H
ATOM   2912  CB  GLU B 201      22.150  64.420  41.680  1.00  0.00           C
ATOM   2913  HB1 GLU B 201      22.320  63.360  41.970  1.00  0.00           H
ATOM   2914  HB2 GLU B 201      21.690  64.500  40.670  1.00  0.00           H
ATOM   2915  CG  GLU B 201      21.330  65.150  42.840  1.00  0.00           C
ATOM   2916  HG1 GLU B 201      21.280  66.180  42.410  1.00  0.00           H
ATOM   2917  HG2 GLU B 201      21.870  65.150  43.820  1.00  0.00           H
ATOM   2918  CD  GLU B 201      19.860  64.530  43.060  1.00  0.00           C
ATOM   2919  OE1 GLU B 201      18.840  65.180  42.960  1.00  0.00           O
ATOM   2920  OE2 GLU B 201      19.890  63.280  43.240  1.00  0.00           O
ATOM   2921  C   GLU B 201      24.470  63.940  40.880  1.00  0.00           C
ATOM   2922  O   GLU B 201      24.340  62.770  40.730  1.00  0.00           O
ATOM   2923  N   GLN B 202      25.550  64.430  40.230  1.00  0.00           N
ATOM   2924  HN  GLN B 202      25.790  65.400  40.240  1.00  0.00           H
ATOM   2925  CA  GLN B 202      26.280  63.650  39.260  1.00  0.00           C
ATOM   2926  HA  GLN B 202      25.780  62.730  39.000  1.00  0.00           H
ATOM   2927  CB  GLN B 202      26.220  64.400  37.870  1.00  0.00           C
ATOM   2928  HB1 GLN B 202      26.700  63.790  37.080  1.00  0.00           H
ATOM   2929  HB2 GLN B 202      26.810  65.340  37.970  1.00  0.00           H
ATOM   2930  CG  GLN B 202      24.830  64.820  37.420  1.00  0.00           C
ATOM   2931  HG1 GLN B 202      24.870  65.280  36.410  1.00  0.00           H
ATOM   2932  HG2 GLN B 202      24.630  65.680  38.100  1.00  0.00           H
ATOM   2933  CD  GLN B 202      23.820  63.710  37.430  1.00  0.00           C
ATOM   2934  OE1 GLN B 202      24.100  62.660  36.840  1.00  0.00           O
ATOM   2935  NE2 GLN B 202      22.670  63.700  38.090  1.00  0.00           N
ATOM   2936 HE21 GLN B 202      22.060  62.920  37.970  1.00  0.00           H
ATOM   2937 HE22 GLN B 202      22.420  64.310  38.850  1.00  0.00           H
ATOM   2938  C   GLN B 202      27.760  63.350  39.620  1.00  0.00           C
ATOM   2939  O   GLN B 202      28.430  62.700  38.860  1.00  0.00           O
ATOM   2940  N   VAL B 203      28.220  63.700  40.820  1.00  0.00           N
ATOM   2941  HN  VAL B 203      27.580  64.190  41.400  1.00  0.00           H
ATOM   2942  CA  VAL B 203      29.470  63.190  41.450  1.00  0.00           C
ATOM   2943  HA  VAL B 203      30.160  63.100  40.630  1.00  0.00           H
ATOM   2944  CB  VAL B 203      29.990  64.210  42.450  1.00  0.00           C
ATOM   2945  HB  VAL B 203      30.770  63.800  43.130  1.00  0.00           H
ATOM   2946  CG1 VAL B 203      30.570  65.440  41.770  1.00  0.00           C
ATOM   2947 HG11 VAL B 203      29.980  65.740  40.880  1.00  0.00           H
ATOM   2948 HG12 VAL B 203      30.520  66.320  42.450  1.00  0.00           H
ATOM   2949 HG13 VAL B 203      31.570  65.230  41.340  1.00  0.00           H
ATOM   2950  CG2 VAL B 203      28.730  64.720  43.300  1.00  0.00           C
ATOM   2951 HG21 VAL B 203      28.200  65.460  42.670  1.00  0.00           H
ATOM   2952 HG22 VAL B 203      28.010  63.930  43.590  1.00  0.00           H
ATOM   2953 HG23 VAL B 203      29.110  65.220  44.220  1.00  0.00           H
ATOM   2954  C   VAL B 203      29.340  61.800  42.110  1.00  0.00           C
ATOM   2955  O   VAL B 203      28.320  61.390  42.670  1.00  0.00           O
ATOM   2956  N   THR B 204      30.460  61.120  42.060  1.00  0.00           N
ATOM   2957  HN  THR B 204      31.240  61.520  41.590  1.00  0.00           H
ATOM   2958  CA  THR B 204      30.720  59.920  42.860  1.00  0.00           C
ATOM   2959  HA  THR B 204      29.880  59.240  42.860  1.00  0.00           H
ATOM   2960  CB  THR B 204      31.990  59.140  42.410  1.00  0.00           C
ATOM   2961  HB  THR B 204      32.430  58.360  43.070  1.00  0.00           H
ATOM   2962  OG1 THR B 204      33.060  60.100  42.170  1.00  0.00           O
ATOM   2963  HG1 THR B 204      33.880  59.610  42.150  1.00  0.00           H
ATOM   2964  CG2 THR B 204      31.790  58.600  41.010  1.00  0.00           C
ATOM   2965 HG21 THR B 204      31.060  57.760  41.130  1.00  0.00           H
ATOM   2966 HG22 THR B 204      31.280  59.380  40.400  1.00  0.00           H
ATOM   2967 HG23 THR B 204      32.640  58.000  40.620  1.00  0.00           H
ATOM   2968  C   THR B 204      30.820  60.060  44.340  1.00  0.00           C
ATOM   2969  O   THR B 204      30.800  59.050  45.070  1.00  0.00           O
ATOM   2970  N   ASN B 205      30.810  61.230  44.930  1.00  0.00           N
ATOM   2971  HN  ASN B 205      30.660  62.040  44.360  1.00  0.00           H
ATOM   2972  CA  ASN B 205      30.730  61.360  46.410  1.00  0.00           C
ATOM   2973  HA  ASN B 205      30.710  60.380  46.870  1.00  0.00           H
ATOM   2974  CB  ASN B 205      31.810  62.280  47.110  1.00  0.00           C
ATOM   2975  HB1 ASN B 205      31.570  62.490  48.170  1.00  0.00           H
ATOM   2976  HB2 ASN B 205      32.070  63.170  46.510  1.00  0.00           H
ATOM   2977  CG  ASN B 205      33.140  61.500  47.090  1.00  0.00           C
ATOM   2978  OD1 ASN B 205      33.470  60.780  48.020  1.00  0.00           O
ATOM   2979  ND2 ASN B 205      33.950  61.680  46.020  1.00  0.00           N
ATOM   2980 HD21 ASN B 205      33.850  62.360  45.290  1.00  0.00           H
ATOM   2981 HD22 ASN B 205      34.850  61.250  45.940  1.00  0.00           H
ATOM   2982  C   ASN B 205      29.390  62.050  46.740  1.00  0.00           C
ATOM   2983  O   ASN B 205      28.860  62.850  45.920  1.00  0.00           O
ATOM   2984  N   VAL B 206      28.790  61.820  47.950  1.00  0.00           N
ATOM   2985  HN  VAL B 206      29.230  61.290  48.670  1.00  0.00           H
ATOM   2986  CA  VAL B 206      27.570  62.480  48.400  1.00  0.00           C
ATOM   2987  HA  VAL B 206      26.840  62.530  47.600  1.00  0.00           H
ATOM   2988  CB  VAL B 206      27.120  61.640  49.580  1.00  0.00           C
ATOM   2989  HB  VAL B 206      27.960  61.420  50.270  1.00  0.00           H
ATOM   2990  CG1 VAL B 206      25.980  62.220  50.480  1.00  0.00           C
ATOM   2991 HG11 VAL B 206      25.020  62.080  49.940  1.00  0.00           H
ATOM   2992 HG12 VAL B 206      25.890  61.690  51.450  1.00  0.00           H
ATOM   2993 HG13 VAL B 206      26.170  63.300  50.640  1.00  0.00           H
ATOM   2994  CG2 VAL B 206      26.570  60.240  49.140  1.00  0.00           C
ATOM   2995 HG21 VAL B 206      25.600  60.320  48.600  1.00  0.00           H
ATOM   2996 HG22 VAL B 206      27.300  59.680  48.520  1.00  0.00           H
ATOM   2997 HG23 VAL B 206      26.330  59.560  49.990  1.00  0.00           H
ATOM   2998  C   VAL B 206      27.820  63.920  48.890  1.00  0.00           C
ATOM   2999  O   VAL B 206      28.740  64.200  49.670  1.00  0.00           O
ATOM   3000  N   GLY B 207      26.920  64.810  48.420  1.00  0.00           N
ATOM   3001  HN  GLY B 207      26.170  64.510  47.830  1.00  0.00           H
ATOM   3002  CA  GLY B 207      27.040  66.260  48.570  1.00  0.00           C
ATOM   3003  HA1 GLY B 207      26.020  66.590  48.430  1.00  0.00           H
ATOM   3004  HA2 GLY B 207      27.500  66.520  49.510  1.00  0.00           H
ATOM   3005  C   GLY B 207      27.780  66.880  47.390  1.00  0.00           C
ATOM   3006  O   GLY B 207      28.120  66.120  46.470  1.00  0.00           O
ATOM   3007  N   GLY B 208      28.090  68.190  47.480  1.00  0.00           N
ATOM   3008  HN  GLY B 208      27.520  68.660  48.150  1.00  0.00           H
ATOM   3009  CA  GLY B 208      29.000  68.970  46.540  1.00  0.00           C
ATOM   3010  HA1 GLY B 208      28.650  69.960  46.770  1.00  0.00           H
ATOM   3011  HA2 GLY B 208      30.020  68.680  46.730  1.00  0.00           H
ATOM   3012  C   GLY B 208      28.870  68.740  45.010  1.00  0.00           C
ATOM   3013  O   GLY B 208      27.870  68.240  44.470  1.00  0.00           O
ATOM   3014  N   ALA B 209      29.980  69.080  44.290  1.00  0.00           N
ATOM   3015  HN  ALA B 209      30.810  69.210  44.820  1.00  0.00           H
ATOM   3016  CA  ALA B 209      29.930  69.120  42.860  1.00  0.00           C
ATOM   3017  HA  ALA B 209      29.330  68.290  42.520  1.00  0.00           H
ATOM   3018  CB  ALA B 209      29.080  70.300  42.370  1.00  0.00           C
ATOM   3019  HB1 ALA B 209      28.880  70.110  41.290  1.00  0.00           H
ATOM   3020  HB2 ALA B 209      28.090  70.550  42.820  1.00  0.00           H
ATOM   3021  HB3 ALA B 209      29.540  71.300  42.520  1.00  0.00           H
ATOM   3022  C   ALA B 209      31.310  69.090  42.160  1.00  0.00           C
ATOM   3023  O   ALA B 209      31.360  68.990  40.910  1.00  0.00           O
ATOM   3024  N   VAL B 210      32.390  69.070  42.950  1.00  0.00           N
ATOM   3025  HN  VAL B 210      32.370  69.170  43.940  1.00  0.00           H
ATOM   3026  CA  VAL B 210      33.740  68.880  42.380  1.00  0.00           C
ATOM   3027  HA  VAL B 210      33.680  69.400  41.440  1.00  0.00           H
ATOM   3028  CB  VAL B 210      34.720  69.500  43.290  1.00  0.00           C
ATOM   3029  HB  VAL B 210      34.190  70.430  43.600  1.00  0.00           H
ATOM   3030  CG1 VAL B 210      35.030  68.650  44.590  1.00  0.00           C
ATOM   3031 HG11 VAL B 210      35.670  67.820  44.240  1.00  0.00           H
ATOM   3032 HG12 VAL B 210      35.490  69.290  45.370  1.00  0.00           H
ATOM   3033 HG13 VAL B 210      34.150  68.210  45.100  1.00  0.00           H
ATOM   3034  CG2 VAL B 210      36.100  69.800  42.680  1.00  0.00           C
ATOM   3035 HG21 VAL B 210      36.720  68.900  42.500  1.00  0.00           H
ATOM   3036 HG22 VAL B 210      35.820  70.270  41.710  1.00  0.00           H
ATOM   3037 HG23 VAL B 210      36.550  70.460  43.440  1.00  0.00           H
ATOM   3038  C   VAL B 210      34.030  67.420  42.180  1.00  0.00           C
ATOM   3039  O   VAL B 210      33.760  66.500  42.970  1.00  0.00           O
ATOM   3040  N   VAL B 211      34.510  67.150  41.010  1.00  0.00           N
ATOM   3041  HN  VAL B 211      34.630  67.900  40.370  1.00  0.00           H
ATOM   3042  CA  VAL B 211      34.920  65.840  40.620  1.00  0.00           C
ATOM   3043  HA  VAL B 211      34.200  65.120  40.980  1.00  0.00           H
ATOM   3044  CB  VAL B 211      34.760  65.600  39.080  1.00  0.00           C
ATOM   3045  HB  VAL B 211      35.310  66.360  38.480  1.00  0.00           H
ATOM   3046  CG1 VAL B 211      35.260  64.120  38.880  1.00  0.00           C
ATOM   3047 HG11 VAL B 211      34.830  63.650  37.960  1.00  0.00           H
ATOM   3048 HG12 VAL B 211      36.370  64.170  38.820  1.00  0.00           H
ATOM   3049 HG13 VAL B 211      34.880  63.490  39.710  1.00  0.00           H
ATOM   3050  CG2 VAL B 211      33.270  65.780  38.750  1.00  0.00           C
ATOM   3051 HG21 VAL B 211      32.560  65.350  39.500  1.00  0.00           H
ATOM   3052 HG22 VAL B 211      33.060  66.870  38.660  1.00  0.00           H
ATOM   3053 HG23 VAL B 211      32.980  65.270  37.800  1.00  0.00           H
ATOM   3054  C   VAL B 211      36.250  65.480  41.170  1.00  0.00           C
ATOM   3055  O   VAL B 211      37.310  65.680  40.590  1.00  0.00           O
ATOM   3056  N   THR B 212      36.220  64.930  42.320  1.00  0.00           N
ATOM   3057  HN  THR B 212      35.380  64.600  42.750  1.00  0.00           H
ATOM   3058  CA  THR B 212      37.340  64.500  43.180  1.00  0.00           C
ATOM   3059  HA  THR B 212      38.190  64.340  42.540  1.00  0.00           H
ATOM   3060  CB  THR B 212      37.740  65.450  44.280  1.00  0.00           C
ATOM   3061  HB  THR B 212      37.970  66.450  43.850  1.00  0.00           H
ATOM   3062  OG1 THR B 212      38.890  64.980  45.000  1.00  0.00           O
ATOM   3063  HG1 THR B 212      39.010  65.750  45.560  1.00  0.00           H
ATOM   3064  CG2 THR B 212      36.650  65.590  45.350  1.00  0.00           C
ATOM   3065 HG21 THR B 212      35.750  66.070  44.900  1.00  0.00           H
ATOM   3066 HG22 THR B 212      36.360  64.550  45.610  1.00  0.00           H
ATOM   3067 HG23 THR B 212      36.990  66.180  46.220  1.00  0.00           H
ATOM   3068  C   THR B 212      36.950  63.150  43.650  1.00  0.00           C
ATOM   3069  O   THR B 212      35.760  62.870  43.870  1.00  0.00           O
ATOM   3070  N   GLY B 213      37.940  62.200  43.570  1.00  0.00           N
ATOM   3071  HN  GLY B 213      38.710  62.610  43.080  1.00  0.00           H
ATOM   3072  CA  GLY B 213      37.710  60.790  43.840  1.00  0.00           C
ATOM   3073  HA1 GLY B 213      36.990  60.410  43.130  1.00  0.00           H
ATOM   3074  HA2 GLY B 213      38.630  60.240  43.710  1.00  0.00           H
ATOM   3075  C   GLY B 213      37.130  60.420  45.220  1.00  0.00           C
ATOM   3076  O   GLY B 213      37.480  61.060  46.220  1.00  0.00           O
ATOM   3077  N   VAL B 214      36.410  59.320  45.270  1.00  0.00           N
ATOM   3078  HN  VAL B 214      36.300  58.800  44.430  1.00  0.00           H
ATOM   3079  CA  VAL B 214      36.030  58.640  46.500  1.00  0.00           C
ATOM   3080  HA  VAL B 214      35.540  59.430  47.060  1.00  0.00           H
ATOM   3081  CB  VAL B 214      35.050  57.470  46.200  1.00  0.00           C
ATOM   3082  HB  VAL B 214      35.470  56.890  45.340  1.00  0.00           H
ATOM   3083  CG1 VAL B 214      34.970  56.480  47.380  1.00  0.00           C
ATOM   3084 HG11 VAL B 214      34.860  56.970  48.370  1.00  0.00           H
ATOM   3085 HG12 VAL B 214      34.130  55.770  47.190  1.00  0.00           H
ATOM   3086 HG13 VAL B 214      35.890  55.860  47.500  1.00  0.00           H
ATOM   3087  CG2 VAL B 214      33.720  58.130  45.820  1.00  0.00           C
ATOM   3088 HG21 VAL B 214      33.880  58.860  45.000  1.00  0.00           H
ATOM   3089 HG22 VAL B 214      33.050  57.320  45.440  1.00  0.00           H
ATOM   3090 HG23 VAL B 214      33.190  58.630  46.660  1.00  0.00           H
ATOM   3091  C   VAL B 214      37.280  58.050  47.320  1.00  0.00           C
ATOM   3092  O   VAL B 214      38.110  57.370  46.710  1.00  0.00           O
ATOM   3093  N   THR B 215      37.390  58.110  48.720  1.00  0.00           N
ATOM   3094  HN  THR B 215      36.590  58.470  49.200  1.00  0.00           H
ATOM   3095  CA  THR B 215      38.600  57.830  49.370  1.00  0.00           C
ATOM   3096  HA  THR B 215      39.410  57.620  48.690  1.00  0.00           H
ATOM   3097  CB  THR B 215      39.160  58.910  50.220  1.00  0.00           C
ATOM   3098  HB  THR B 215      40.110  58.730  50.760  1.00  0.00           H
ATOM   3099  OG1 THR B 215      38.230  59.330  51.240  1.00  0.00           O
ATOM   3100  HG1 THR B 215      38.410  58.900  52.080  1.00  0.00           H
ATOM   3101  CG2 THR B 215      39.420  60.190  49.320  1.00  0.00           C
ATOM   3102 HG21 THR B 215      40.340  60.050  48.700  1.00  0.00           H
ATOM   3103 HG22 THR B 215      38.510  60.470  48.750  1.00  0.00           H
ATOM   3104 HG23 THR B 215      39.550  61.020  50.040  1.00  0.00           H
ATOM   3105  C   THR B 215      38.610  56.540  50.170  1.00  0.00           C
ATOM   3106  O   THR B 215      37.640  56.270  50.780  1.00  0.00           O
ATOM   3107  N   ALA B 216      39.720  55.740  50.220  1.00  0.00           N
ATOM   3108  HN  ALA B 216      40.550  55.950  49.700  1.00  0.00           H
ATOM   3109  CA  ALA B 216      39.960  54.620  51.080  1.00  0.00           C
ATOM   3110  HA  ALA B 216      39.140  53.960  50.830  1.00  0.00           H
ATOM   3111  CB  ALA B 216      41.330  53.940  50.690  1.00  0.00           C
ATOM   3112  HB1 ALA B 216      41.640  54.030  49.620  1.00  0.00           H
ATOM   3113  HB2 ALA B 216      42.080  54.510  51.270  1.00  0.00           H
ATOM   3114  HB3 ALA B 216      41.360  52.910  51.080  1.00  0.00           H
ATOM   3115  C   ALA B 216      39.860  54.870  52.620  1.00  0.00           C
ATOM   3116  O   ALA B 216      40.270  55.910  53.100  1.00  0.00           O
ATOM   3117  N   VAL B 217      39.370  53.850  53.330  1.00  0.00           N
ATOM   3118  HN  VAL B 217      39.350  52.970  52.870  1.00  0.00           H
ATOM   3119  CA  VAL B 217      39.280  53.780  54.770  1.00  0.00           C
ATOM   3120  HA  VAL B 217      39.500  54.790  55.060  1.00  0.00           H
ATOM   3121  CB  VAL B 217      37.810  53.510  55.180  1.00  0.00           C
ATOM   3122  HB  VAL B 217      37.460  52.510  54.850  1.00  0.00           H
ATOM   3123  CG1 VAL B 217      37.880  53.540  56.740  1.00  0.00           C
ATOM   3124 HG11 VAL B 217      38.460  52.680  57.130  1.00  0.00           H
ATOM   3125 HG12 VAL B 217      38.340  54.460  57.160  1.00  0.00           H
ATOM   3126 HG13 VAL B 217      36.860  53.470  57.170  1.00  0.00           H
ATOM   3127  CG2 VAL B 217      36.860  54.580  54.560  1.00  0.00           C
ATOM   3128 HG21 VAL B 217      35.830  54.360  54.900  1.00  0.00           H
ATOM   3129 HG22 VAL B 217      37.130  55.600  54.910  1.00  0.00           H
ATOM   3130 HG23 VAL B 217      36.910  54.620  53.450  1.00  0.00           H
ATOM   3131  C   VAL B 217      40.210  52.730  55.350  1.00  0.00           C
ATOM   3132  O   VAL B 217      40.200  51.650  54.810  1.00  0.00           O
ATOM   3133  N   ALA B 218      41.050  53.030  56.360  1.00  0.00           N
ATOM   3134  HN  ALA B 218      41.080  53.920  56.800  1.00  0.00           H
ATOM   3135  CA  ALA B 218      41.970  52.040  56.940  1.00  0.00           C
ATOM   3136  HA  ALA B 218      41.580  51.050  56.800  1.00  0.00           H
ATOM   3137  CB  ALA B 218      43.450  52.130  56.460  1.00  0.00           C
ATOM   3138  HB1 ALA B 218      44.040  52.940  56.920  1.00  0.00           H
ATOM   3139  HB2 ALA B 218      44.030  51.200  56.600  1.00  0.00           H
ATOM   3140  HB3 ALA B 218      43.440  52.250  55.360  1.00  0.00           H
ATOM   3141  C   ALA B 218      41.930  52.290  58.450  1.00  0.00           C
ATOM   3142  O   ALA B 218      41.650  51.310  59.210  1.00  0.00           O
ATOM   3143  N   GLN B 219      42.150  53.530  58.890  1.00  0.00           N
ATOM   3144  HN  GLN B 219      42.320  54.150  58.130  1.00  0.00           H
ATOM   3145  CA  GLN B 219      42.030  54.080  60.220  1.00  0.00           C
ATOM   3146  HA  GLN B 219      42.680  53.530  60.880  1.00  0.00           H
ATOM   3147  CB  GLN B 219      42.450  55.590  60.340  1.00  0.00           C
ATOM   3148  HB1 GLN B 219      42.110  55.950  61.330  1.00  0.00           H
ATOM   3149  HB2 GLN B 219      41.880  56.150  59.570  1.00  0.00           H
ATOM   3150  CG  GLN B 219      43.990  55.950  60.090  1.00  0.00           C
ATOM   3151  HG1 GLN B 219      44.050  57.030  60.300  1.00  0.00           H
ATOM   3152  HG2 GLN B 219      44.270  55.670  59.050  1.00  0.00           H
ATOM   3153  CD  GLN B 219      44.990  55.280  61.010  1.00  0.00           C
ATOM   3154  OE1 GLN B 219      45.770  54.460  60.570  1.00  0.00           O
ATOM   3155  NE2 GLN B 219      44.910  55.600  62.310  1.00  0.00           N
ATOM   3156 HE21 GLN B 219      44.120  56.080  62.670  1.00  0.00           H
ATOM   3157 HE22 GLN B 219      45.620  55.260  62.930  1.00  0.00           H
ATOM   3158  C   GLN B 219      40.710  53.870  60.890  1.00  0.00           C
ATOM   3159  O   GLN B 219      39.700  53.970  60.180  1.00  0.00           O
ATOM   3160  N   LYS B 220      40.650  53.470  62.160  1.00  0.00           N
ATOM   3161  HN  LYS B 220      41.540  53.280  62.580  1.00  0.00           H
ATOM   3162  CA  LYS B 220      39.420  53.300  62.850  1.00  0.00           C
ATOM   3163  HA  LYS B 220      38.770  52.770  62.170  1.00  0.00           H
ATOM   3164  CB  LYS B 220      39.470  52.510  64.210  1.00  0.00           C
ATOM   3165  HB1 LYS B 220      38.480  52.510  64.710  1.00  0.00           H
ATOM   3166  HB2 LYS B 220      40.170  53.020  64.900  1.00  0.00           H
ATOM   3167  CG  LYS B 220      39.910  51.070  64.080  1.00  0.00           C
ATOM   3168  HG1 LYS B 220      39.850  50.590  65.090  1.00  0.00           H
ATOM   3169  HG2 LYS B 220      40.960  51.050  63.720  1.00  0.00           H
ATOM   3170  CD  LYS B 220      39.010  50.370  63.090  1.00  0.00           C
ATOM   3171  HD1 LYS B 220      37.980  50.760  63.240  1.00  0.00           H
ATOM   3172  HD2 LYS B 220      39.460  50.560  62.090  1.00  0.00           H
ATOM   3173  CE  LYS B 220      38.960  48.880  63.250  1.00  0.00           C
ATOM   3174  HE1 LYS B 220      38.470  48.620  64.210  1.00  0.00           H
ATOM   3175  HE2 LYS B 220      40.020  48.540  63.310  1.00  0.00           H
ATOM   3176  NZ  LYS B 220      38.370  48.210  62.080  1.00  0.00           N
ATOM   3177  HZ1 LYS B 220      38.830  48.400  61.170  1.00  0.00           H
ATOM   3178  HZ2 LYS B 220      38.160  47.200  62.220  1.00  0.00           H
ATOM   3179  HZ3 LYS B 220      37.440  48.660  61.940  1.00  0.00           H
ATOM   3180  C   LYS B 220      38.680  54.540  63.110  1.00  0.00           C
ATOM   3181  O   LYS B 220      37.430  54.590  63.080  1.00  0.00           O
ATOM   3182  N   THR B 221      39.380  55.670  63.270  1.00  0.00           N
ATOM   3183  HN  THR B 221      40.370  55.640  63.350  1.00  0.00           H
ATOM   3184  CA  THR B 221      38.670  56.980  63.370  1.00  0.00           C
ATOM   3185  HA  THR B 221      37.980  56.850  64.200  1.00  0.00           H
ATOM   3186  CB  THR B 221      39.710  58.200  63.500  1.00  0.00           C
ATOM   3187  HB  THR B 221      39.270  59.190  63.260  1.00  0.00           H
ATOM   3188  OG1 THR B 221      40.770  58.010  62.570  1.00  0.00           O
ATOM   3189  HG1 THR B 221      41.420  58.720  62.640  1.00  0.00           H
ATOM   3190  CG2 THR B 221      40.290  58.130  64.970  1.00  0.00           C
ATOM   3191 HG21 THR B 221      40.860  59.040  65.270  1.00  0.00           H
ATOM   3192 HG22 THR B 221      39.450  58.030  65.680  1.00  0.00           H
ATOM   3193 HG23 THR B 221      40.940  57.240  65.090  1.00  0.00           H
ATOM   3194  C   THR B 221      37.830  57.340  62.180  1.00  0.00           C
ATOM   3195  O   THR B 221      36.700  57.850  62.340  1.00  0.00           O
ATOM   3196  N   VAL B 222      38.450  57.050  61.000  1.00  0.00           N
ATOM   3197  HN  VAL B 222      39.420  56.810  61.100  1.00  0.00           H
ATOM   3198  CA  VAL B 222      37.880  57.160  59.710  1.00  0.00           C
ATOM   3199  HA  VAL B 222      37.470  58.140  59.530  1.00  0.00           H
ATOM   3200  CB  VAL B 222      38.920  56.990  58.630  1.00  0.00           C
ATOM   3201  HB  VAL B 222      39.320  55.960  58.730  1.00  0.00           H
ATOM   3202  CG1 VAL B 222      38.410  57.160  57.220  1.00  0.00           C
ATOM   3203 HG11 VAL B 222      37.480  56.560  57.100  1.00  0.00           H
ATOM   3204 HG12 VAL B 222      38.030  58.200  57.160  1.00  0.00           H
ATOM   3205 HG13 VAL B 222      39.170  56.890  56.450  1.00  0.00           H
ATOM   3206  CG2 VAL B 222      39.920  58.020  58.910  1.00  0.00           C
ATOM   3207 HG21 VAL B 222      40.710  57.950  59.690  1.00  0.00           H
ATOM   3208 HG22 VAL B 222      40.510  58.280  58.000  1.00  0.00           H
ATOM   3209 HG23 VAL B 222      39.360  58.970  59.080  1.00  0.00           H
ATOM   3210  C   VAL B 222      36.730  56.210  59.470  1.00  0.00           C
ATOM   3211  O   VAL B 222      35.720  56.530  58.920  1.00  0.00           O
ATOM   3212  N   GLU B 223      36.810  54.970  59.990  1.00  0.00           N
ATOM   3213  HN  GLU B 223      37.660  54.860  60.500  1.00  0.00           H
ATOM   3214  CA  GLU B 223      35.710  54.050  60.040  1.00  0.00           C
ATOM   3215  HA  GLU B 223      35.240  53.990  59.070  1.00  0.00           H
ATOM   3216  CB  GLU B 223      36.180  52.700  60.630  1.00  0.00           C
ATOM   3217  HB1 GLU B 223      36.570  52.900  61.650  1.00  0.00           H
ATOM   3218  HB2 GLU B 223      37.020  52.320  60.000  1.00  0.00           H
ATOM   3219  CG  GLU B 223      35.070  51.670  60.640  1.00  0.00           C
ATOM   3220  HG1 GLU B 223      34.900  51.330  59.600  1.00  0.00           H
ATOM   3221  HG2 GLU B 223      34.090  52.110  60.930  1.00  0.00           H
ATOM   3222  CD  GLU B 223      35.270  50.500  61.520  1.00  0.00           C
ATOM   3223  OE1 GLU B 223      34.730  50.490  62.660  1.00  0.00           O
ATOM   3224  OE2 GLU B 223      36.070  49.600  61.150  1.00  0.00           O
ATOM   3225  C   GLU B 223      34.630  54.640  60.970  1.00  0.00           C
ATOM   3226  O   GLU B 223      33.460  54.570  60.710  1.00  0.00           O
ATOM   3227  N   GLY B 224      34.930  55.180  62.140  1.00  0.00           N
ATOM   3228  HN  GLY B 224      35.900  55.190  62.390  1.00  0.00           H
ATOM   3229  CA  GLY B 224      33.960  55.860  63.000  1.00  0.00           C
ATOM   3230  HA1 GLY B 224      33.230  55.160  63.370  1.00  0.00           H
ATOM   3231  HA2 GLY B 224      34.490  56.270  63.850  1.00  0.00           H
ATOM   3232  C   GLY B 224      33.190  57.000  62.310  1.00  0.00           C
ATOM   3233  O   GLY B 224      32.010  57.160  62.410  1.00  0.00           O
ATOM   3234  N   ALA B 225      33.970  57.720  61.470  1.00  0.00           N
ATOM   3235  HN  ALA B 225      34.910  57.470  61.280  1.00  0.00           H
ATOM   3236  CA  ALA B 225      33.420  58.870  60.750  1.00  0.00           C
ATOM   3237  HA  ALA B 225      32.820  59.510  61.390  1.00  0.00           H
ATOM   3238  CB  ALA B 225      34.590  59.670  60.100  1.00  0.00           C
ATOM   3239  HB1 ALA B 225      34.270  60.510  59.440  1.00  0.00           H
ATOM   3240  HB2 ALA B 225      35.290  60.010  60.890  1.00  0.00           H
ATOM   3241  HB3 ALA B 225      35.320  59.140  59.460  1.00  0.00           H
ATOM   3242  C   ALA B 225      32.490  58.550  59.510  1.00  0.00           C
ATOM   3243  O   ALA B 225      31.780  59.390  59.020  1.00  0.00           O
ATOM   3244  N   GLY B 226      32.540  57.240  59.140  1.00  0.00           N
ATOM   3245  HN  GLY B 226      32.960  56.550  59.720  1.00  0.00           H
ATOM   3246  CA  GLY B 226      31.670  56.690  58.170  1.00  0.00           C
ATOM   3247  HA1 GLY B 226      31.700  55.620  58.300  1.00  0.00           H
ATOM   3248  HA2 GLY B 226      30.700  57.120  58.420  1.00  0.00           H
ATOM   3249  C   GLY B 226      32.040  57.040  56.690  1.00  0.00           C
ATOM   3250  O   GLY B 226      32.780  57.940  56.400  1.00  0.00           O
ATOM   3251  N   SER B 227      31.510  56.280  55.760  1.00  0.00           N
ATOM   3252  HN  SER B 227      30.920  55.490  55.900  1.00  0.00           H
ATOM   3253  CA  SER B 227      31.820  56.490  54.270  1.00  0.00           C
ATOM   3254  HA  SER B 227      32.870  56.680  54.100  1.00  0.00           H
ATOM   3255  CB  SER B 227      31.690  55.140  53.510  1.00  0.00           C
ATOM   3256  HB1 SER B 227      30.720  54.610  53.660  1.00  0.00           H
ATOM   3257  HB2 SER B 227      32.320  54.450  54.100  1.00  0.00           H
ATOM   3258  OG  SER B 227      32.010  55.330  52.050  1.00  0.00           O
ATOM   3259  HG1 SER B 227      31.550  54.640  51.560  1.00  0.00           H
ATOM   3260  C   SER B 227      30.880  57.570  53.700  1.00  0.00           C
ATOM   3261  O   SER B 227      29.660  57.570  53.950  1.00  0.00           O
ATOM   3262  N   ILE B 228      31.440  58.580  52.910  1.00  0.00           N
ATOM   3263  HN  ILE B 228      32.420  58.700  52.800  1.00  0.00           H
ATOM   3264  CA  ILE B 228      30.540  59.550  52.200  1.00  0.00           C
ATOM   3265  HA  ILE B 228      29.510  59.470  52.510  1.00  0.00           H
ATOM   3266  CB  ILE B 228      31.020  61.050  52.530  1.00  0.00           C
ATOM   3267  HB  ILE B 228      31.110  61.020  53.640  1.00  0.00           H
ATOM   3268  CG2 ILE B 228      32.480  61.290  52.010  1.00  0.00           C
ATOM   3269 HG21 ILE B 228      33.230  60.780  52.640  1.00  0.00           H
ATOM   3270 HG22 ILE B 228      32.560  61.040  50.930  1.00  0.00           H
ATOM   3271 HG23 ILE B 228      32.720  62.370  52.130  1.00  0.00           H
ATOM   3272  CG1 ILE B 228      29.970  62.020  52.110  1.00  0.00           C
ATOM   3273 HG11 ILE B 228      28.980  61.610  52.380  1.00  0.00           H
ATOM   3274 HG12 ILE B 228      30.000  62.170  51.010  1.00  0.00           H
ATOM   3275  CD  ILE B 228      30.150  63.270  52.920  1.00  0.00           C
ATOM   3276  HD1 ILE B 228      30.270  62.940  53.980  1.00  0.00           H
ATOM   3277  HD2 ILE B 228      30.940  63.990  52.610  1.00  0.00           H
ATOM   3278  HD3 ILE B 228      29.190  63.810  52.780  1.00  0.00           H
ATOM   3279  C   ILE B 228      30.410  59.200  50.760  1.00  0.00           C
ATOM   3280  O   ILE B 228      29.890  59.940  49.830  1.00  0.00           O
ATOM   3281  N   ALA B 229      30.930  58.050  50.290  1.00  0.00           N
ATOM   3282  HN  ALA B 229      31.430  57.450  50.910  1.00  0.00           H
ATOM   3283  CA  ALA B 229      30.840  57.530  48.940  1.00  0.00           C
ATOM   3284  HA  ALA B 229      31.200  58.220  48.200  1.00  0.00           H
ATOM   3285  CB  ALA B 229      31.540  56.130  48.900  1.00  0.00           C
ATOM   3286  HB1 ALA B 229      31.130  55.500  49.720  1.00  0.00           H
ATOM   3287  HB2 ALA B 229      31.340  55.550  47.980  1.00  0.00           H
ATOM   3288  HB3 ALA B 229      32.630  56.290  48.970  1.00  0.00           H
ATOM   3289  C   ALA B 229      29.380  57.300  48.420  1.00  0.00           C
ATOM   3290  O   ALA B 229      28.490  56.740  49.080  1.00  0.00           O
ATOM   3291  N   ALA B 230      29.110  57.790  47.210  1.00  0.00           N
ATOM   3292  HN  ALA B 230      29.720  58.270  46.590  1.00  0.00           H
ATOM   3293  CA  ALA B 230      27.700  57.720  46.750  1.00  0.00           C
ATOM   3294  HA  ALA B 230      27.010  57.930  47.560  1.00  0.00           H
ATOM   3295  CB  ALA B 230      27.500  58.840  45.740  1.00  0.00           C
ATOM   3296  HB1 ALA B 230      26.460  59.040  45.410  1.00  0.00           H
ATOM   3297  HB2 ALA B 230      27.790  59.810  46.180  1.00  0.00           H
ATOM   3298  HB3 ALA B 230      28.170  58.630  44.880  1.00  0.00           H
ATOM   3299  C   ALA B 230      27.250  56.350  46.200  1.00  0.00           C
ATOM   3300  O   ALA B 230      26.080  56.130  46.000  1.00  0.00           O
ATOM   3301  N   ALA B 231      28.120  55.440  45.810  1.00  0.00           N
ATOM   3302  HN  ALA B 231      29.080  55.730  45.780  1.00  0.00           H
ATOM   3303  CA  ALA B 231      27.820  54.030  45.520  1.00  0.00           C
ATOM   3304  HA  ALA B 231      26.820  53.850  45.890  1.00  0.00           H
ATOM   3305  CB  ALA B 231      27.710  53.760  44.000  1.00  0.00           C
ATOM   3306  HB1 ALA B 231      27.060  54.490  43.480  1.00  0.00           H
ATOM   3307  HB2 ALA B 231      28.780  53.850  43.720  1.00  0.00           H
ATOM   3308  HB3 ALA B 231      27.380  52.710  43.860  1.00  0.00           H
ATOM   3309  C   ALA B 231      28.760  53.060  46.190  1.00  0.00           C
ATOM   3310  O   ALA B 231      29.880  53.420  46.590  1.00  0.00           O
ATOM   3311  N   THR B 232      28.350  51.750  46.250  1.00  0.00           N
ATOM   3312  HN  THR B 232      27.470  51.520  45.850  1.00  0.00           H
ATOM   3313  CA  THR B 232      29.110  50.620  46.850  1.00  0.00           C
ATOM   3314  HA  THR B 232      29.700  50.920  47.700  1.00  0.00           H
ATOM   3315  CB  THR B 232      28.320  49.450  47.440  1.00  0.00           C
ATOM   3316  HB  THR B 232      28.830  48.460  47.460  1.00  0.00           H
ATOM   3317  OG1 THR B 232      27.110  49.420  46.790  1.00  0.00           O
ATOM   3318  HG1 THR B 232      27.260  48.960  45.970  1.00  0.00           H
ATOM   3319  CG2 THR B 232      28.040  49.820  48.870  1.00  0.00           C
ATOM   3320 HG21 THR B 232      27.620  50.840  48.730  1.00  0.00           H
ATOM   3321 HG22 THR B 232      27.360  49.090  49.360  1.00  0.00           H
ATOM   3322 HG23 THR B 232      28.960  50.040  49.450  1.00  0.00           H
ATOM   3323  C   THR B 232      30.020  50.110  45.730  1.00  0.00           C
ATOM   3324  O   THR B 232      29.820  50.340  44.570  1.00  0.00           O
ATOM   3325  N   GLY B 233      31.240  49.640  46.120  1.00  0.00           N
ATOM   3326  HN  GLY B 233      31.370  49.390  47.080  1.00  0.00           H
ATOM   3327  CA  GLY B 233      32.250  49.230  45.240  1.00  0.00           C
ATOM   3328  HA1 GLY B 233      32.370  48.200  45.540  1.00  0.00           H
ATOM   3329  HA2 GLY B 233      31.930  49.340  44.220  1.00  0.00           H
ATOM   3330  C   GLY B 233      33.540  49.840  45.570  1.00  0.00           C
ATOM   3331  O   GLY B 233      34.590  49.510  44.990  1.00  0.00           O
ATOM   3332  N   PHE B 234      33.630  50.800  46.530  1.00  0.00           N
ATOM   3333  HN  PHE B 234      32.820  51.210  46.940  1.00  0.00           H
ATOM   3334  CA  PHE B 234      34.790  51.510  46.880  1.00  0.00           C
ATOM   3335  HA  PHE B 234      35.650  51.280  46.280  1.00  0.00           H
ATOM   3336  CB  PHE B 234      34.470  53.040  46.860  1.00  0.00           C
ATOM   3337  HB1 PHE B 234      35.290  53.570  47.400  1.00  0.00           H
ATOM   3338  HB2 PHE B 234      33.620  53.270  47.540  1.00  0.00           H
ATOM   3339  CG  PHE B 234      34.260  53.630  45.530  1.00  0.00           C
ATOM   3340  CD1 PHE B 234      32.970  53.980  45.120  1.00  0.00           C
ATOM   3341  HD1 PHE B 234      32.150  53.890  45.810  1.00  0.00           H
ATOM   3342  CE1 PHE B 234      32.770  54.490  43.850  1.00  0.00           C
ATOM   3343  HE1 PHE B 234      31.800  54.610  43.400  1.00  0.00           H
ATOM   3344  CZ  PHE B 234      33.860  54.730  43.020  1.00  0.00           C
ATOM   3345  HZ  PHE B 234      33.730  55.180  42.050  1.00  0.00           H
ATOM   3346  CD2 PHE B 234      35.360  53.770  44.690  1.00  0.00           C
ATOM   3347  HD2 PHE B 234      36.360  53.580  45.050  1.00  0.00           H
ATOM   3348  CE2 PHE B 234      35.150  54.360  43.440  1.00  0.00           C
ATOM   3349  HE2 PHE B 234      36.050  54.480  42.860  1.00  0.00           H
ATOM   3350  C   PHE B 234      35.200  51.080  48.250  1.00  0.00           C
ATOM   3351  O   PHE B 234      36.230  50.450  48.480  1.00  0.00           O
ATOM   3352  N   VAL B 235      34.290  51.360  49.250  1.00  0.00           N
ATOM   3353  HN  VAL B 235      33.330  51.610  49.140  1.00  0.00           H
ATOM   3354  CA  VAL B 235      34.630  51.350  50.670  1.00  0.00           C
ATOM   3355  HA  VAL B 235      35.700  51.200  50.790  1.00  0.00           H
ATOM   3356  CB  VAL B 235      34.160  52.640  51.430  1.00  0.00           C
ATOM   3357  HB  VAL B 235      33.100  52.740  51.130  1.00  0.00           H
ATOM   3358  CG1 VAL B 235      34.440  52.580  52.880  1.00  0.00           C
ATOM   3359 HG11 VAL B 235      33.700  51.900  53.350  1.00  0.00           H
ATOM   3360 HG12 VAL B 235      35.460  52.180  53.100  1.00  0.00           H
ATOM   3361 HG13 VAL B 235      34.350  53.580  53.350  1.00  0.00           H
ATOM   3362  CG2 VAL B 235      35.000  53.790  50.920  1.00  0.00           C
ATOM   3363 HG21 VAL B 235      36.090  53.620  51.070  1.00  0.00           H
ATOM   3364 HG22 VAL B 235      34.790  54.130  49.890  1.00  0.00           H
ATOM   3365 HG23 VAL B 235      34.860  54.660  51.600  1.00  0.00           H
ATOM   3366  C   VAL B 235      33.870  50.190  51.340  1.00  0.00           C
ATOM   3367  O   VAL B 235      32.670  50.160  51.140  1.00  0.00           O
ATOM   3368  N   LYS B 236      34.470  49.340  52.150  1.00  0.00           N
ATOM   3369  HN  LYS B 236      35.460  49.460  52.250  1.00  0.00           H
ATOM   3370  CA  LYS B 236      33.840  48.360  52.880  1.00  0.00           C
ATOM   3371  HA  LYS B 236      33.210  47.810  52.200  1.00  0.00           H
ATOM   3372  CB  LYS B 236      34.840  47.210  53.430  1.00  0.00           C
ATOM   3373  HB1 LYS B 236      34.300  46.420  54.000  1.00  0.00           H
ATOM   3374  HB2 LYS B 236      35.540  47.650  54.180  1.00  0.00           H
ATOM   3375  CG  LYS B 236      35.640  46.440  52.390  1.00  0.00           C
ATOM   3376  HG1 LYS B 236      36.400  45.890  52.990  1.00  0.00           H
ATOM   3377  HG2 LYS B 236      36.130  47.270  51.830  1.00  0.00           H
ATOM   3378  CD  LYS B 236      34.830  45.490  51.490  1.00  0.00           C
ATOM   3379  HD1 LYS B 236      34.010  44.950  52.010  1.00  0.00           H
ATOM   3380  HD2 LYS B 236      34.340  46.120  50.720  1.00  0.00           H
ATOM   3381  CE  LYS B 236      35.730  44.530  50.830  1.00  0.00           C
ATOM   3382  HE1 LYS B 236      36.670  44.900  50.380  1.00  0.00           H
ATOM   3383  HE2 LYS B 236      35.230  44.160  49.910  1.00  0.00           H
ATOM   3384  NZ  LYS B 236      35.920  43.380  51.690  1.00  0.00           N
ATOM   3385  HZ1 LYS B 236      36.530  43.600  52.500  1.00  0.00           H
ATOM   3386  HZ2 LYS B 236      35.040  42.930  52.030  1.00  0.00           H
ATOM   3387  HZ3 LYS B 236      36.290  42.590  51.130  1.00  0.00           H
ATOM   3388  C   LYS B 236      32.860  48.910  53.900  1.00  0.00           C
ATOM   3389  O   LYS B 236      31.680  48.460  53.920  1.00  0.00           O
ATOM   3390  N   LYS B 237      33.350  49.880  54.740  1.00  0.00           N
ATOM   3391  HN  LYS B 237      34.230  50.220  54.450  1.00  0.00           H
ATOM   3392  CA  LYS B 237      32.700  50.490  55.870  1.00  0.00           C
ATOM   3393  HA  LYS B 237      32.500  49.660  56.530  1.00  0.00           H
ATOM   3394  CB  LYS B 237      33.650  51.560  56.580  1.00  0.00           C
ATOM   3395  HB1 LYS B 237      33.210  51.780  57.570  1.00  0.00           H
ATOM   3396  HB2 LYS B 237      33.640  52.540  56.060  1.00  0.00           H
ATOM   3397  CG  LYS B 237      35.110  51.060  56.810  1.00  0.00           C
ATOM   3398  HG1 LYS B 237      35.560  51.830  57.470  1.00  0.00           H
ATOM   3399  HG2 LYS B 237      35.660  51.100  55.840  1.00  0.00           H
ATOM   3400  CD  LYS B 237      35.220  49.730  57.510  1.00  0.00           C
ATOM   3401  HD1 LYS B 237      34.500  49.550  58.330  1.00  0.00           H
ATOM   3402  HD2 LYS B 237      35.040  48.950  56.740  1.00  0.00           H
ATOM   3403  CE  LYS B 237      36.620  49.500  58.000  1.00  0.00           C
ATOM   3404  HE1 LYS B 237      37.050  50.310  58.620  1.00  0.00           H
ATOM   3405  HE2 LYS B 237      37.220  49.270  57.090  1.00  0.00           H
ATOM   3406  NZ  LYS B 237      36.520  48.260  58.840  1.00  0.00           N
ATOM   3407  HZ1 LYS B 237      35.720  47.700  58.470  1.00  0.00           H
ATOM   3408  HZ2 LYS B 237      37.390  47.710  58.740  1.00  0.00           H
ATOM   3409  HZ3 LYS B 237      36.360  48.530  59.830  1.00  0.00           H
ATOM   3410  C   LYS B 237      31.380  51.170  55.480  1.00  0.00           C
ATOM   3411  O   LYS B 237      31.290  51.770  54.370  1.00  0.00           O
ATOM   3412  N   ASP B 238      30.430  51.060  56.390  1.00  0.00           N
ATOM   3413  HN  ASP B 238      30.600  50.540  57.220  1.00  0.00           H
ATOM   3414  CA  ASP B 238      29.150  51.770  56.490  1.00  0.00           C
ATOM   3415  HA  ASP B 238      28.540  51.350  55.710  1.00  0.00           H
ATOM   3416  CB  ASP B 238      28.340  51.440  57.750  1.00  0.00           C
ATOM   3417  HB1 ASP B 238      27.420  52.060  57.800  1.00  0.00           H
ATOM   3418  HB2 ASP B 238      28.930  51.700  58.660  1.00  0.00           H
ATOM   3419  CG  ASP B 238      28.020  49.970  57.830  1.00  0.00           C
ATOM   3420  OD1 ASP B 238      28.170  49.200  56.900  1.00  0.00           O
ATOM   3421  OD2 ASP B 238      27.290  49.620  58.820  1.00  0.00           O
ATOM   3422  C   ASP B 238      29.220  53.260  56.090  1.00  0.00           C
ATOM   3423  O   ASP B 238      30.200  53.990  56.100  1.00  0.00           O
ATOM   3424  N   GLN B 239      28.030  53.760  55.710  1.00  0.00           N
ATOM   3425  HN  GLN B 239      27.230  53.180  55.560  1.00  0.00           H
ATOM   3426  CA  GLN B 239      27.780  55.200  55.530  1.00  0.00           C
ATOM   3427  HA  GLN B 239      28.420  55.600  54.760  1.00  0.00           H
ATOM   3428  CB  GLN B 239      26.410  55.500  54.890  1.00  0.00           C
ATOM   3429  HB1 GLN B 239      26.390  56.610  54.770  1.00  0.00           H
ATOM   3430  HB2 GLN B 239      25.690  55.060  55.600  1.00  0.00           H
ATOM   3431  CG  GLN B 239      26.100  54.870  53.510  1.00  0.00           C
ATOM   3432  HG1 GLN B 239      25.140  55.130  53.030  1.00  0.00           H
ATOM   3433  HG2 GLN B 239      26.070  53.770  53.660  1.00  0.00           H
ATOM   3434  CD  GLN B 239      27.170  55.070  52.450  1.00  0.00           C
ATOM   3435  OE1 GLN B 239      28.010  54.200  52.210  1.00  0.00           O
ATOM   3436  NE2 GLN B 239      27.210  56.270  51.840  1.00  0.00           N
ATOM   3437 HE21 GLN B 239      26.360  56.790  51.850  1.00  0.00           H
ATOM   3438 HE22 GLN B 239      27.910  56.400  51.130  1.00  0.00           H
ATOM   3439  C   GLN B 239      27.840  56.070  56.820  1.00  0.00           C
ATOM   3440  O   GLN B 239      27.560  55.610  57.960  1.00  0.00           O
ATOM   3441  N   LEU B 240      28.270  57.320  56.650  1.00  0.00           N
ATOM   3442  HN  LEU B 240      28.660  57.660  55.810  1.00  0.00           H
ATOM   3443  CA  LEU B 240      27.950  58.390  57.670  1.00  0.00           C
ATOM   3444  HA  LEU B 240      28.510  58.110  58.550  1.00  0.00           H
ATOM   3445  CB  LEU B 240      28.670  59.690  57.240  1.00  0.00           C
ATOM   3446  HB1 LEU B 240      29.660  59.490  56.790  1.00  0.00           H
ATOM   3447  HB2 LEU B 240      28.880  60.200  58.210  1.00  0.00           H
ATOM   3448  CG  LEU B 240      27.920  60.780  56.460  1.00  0.00           C
ATOM   3449  HG  LEU B 240      26.990  61.100  56.960  1.00  0.00           H
ATOM   3450  CD1 LEU B 240      28.760  62.080  56.450  1.00  0.00           C
ATOM   3451 HD11 LEU B 240      29.110  62.420  57.450  1.00  0.00           H
ATOM   3452 HD12 LEU B 240      29.600  61.820  55.770  1.00  0.00           H
ATOM   3453 HD13 LEU B 240      28.130  62.880  56.010  1.00  0.00           H
ATOM   3454  CD2 LEU B 240      27.480  60.350  55.040  1.00  0.00           C
ATOM   3455 HD21 LEU B 240      26.920  59.390  55.080  1.00  0.00           H
ATOM   3456 HD22 LEU B 240      26.780  61.020  54.490  1.00  0.00           H
ATOM   3457 HD23 LEU B 240      28.430  60.100  54.530  1.00  0.00           H
ATOM   3458  C   LEU B 240      26.460  58.580  58.100  1.00  0.00           C
ATOM   3459  O   LEU B 240      25.540  58.080  57.400  1.00  0.00           O
ATOM   3460  N   GLY B 241      26.270  59.270  59.260  1.00  0.00           N
ATOM   3461  HN  GLY B 241      27.040  59.580  59.810  1.00  0.00           H
ATOM   3462  CA  GLY B 241      24.900  59.540  59.690  1.00  0.00           C
ATOM   3463  HA1 GLY B 241      24.210  58.760  59.420  1.00  0.00           H
ATOM   3464  HA2 GLY B 241      24.930  59.580  60.770  1.00  0.00           H
ATOM   3465  C   GLY B 241      24.240  60.800  59.130  1.00  0.00           C
ATOM   3466  O   GLY B 241      24.870  61.580  58.490  1.00  0.00           O
ATOM   3467  N   LYS B 242      22.950  60.920  59.420  1.00  0.00           N
ATOM   3468  HN  LYS B 242      22.510  60.220  59.970  1.00  0.00           H
ATOM   3469  CA  LYS B 242      22.070  62.030  59.030  1.00  0.00           C
ATOM   3470  HA  LYS B 242      22.570  62.630  58.300  1.00  0.00           H
ATOM   3471  CB  LYS B 242      20.670  61.530  58.530  1.00  0.00           C
ATOM   3472  HB1 LYS B 242      19.810  62.190  58.770  1.00  0.00           H
ATOM   3473  HB2 LYS B 242      20.470  60.570  59.070  1.00  0.00           H
ATOM   3474  CG  LYS B 242      20.800  61.090  57.020  1.00  0.00           C
ATOM   3475  HG1 LYS B 242      19.860  60.500  56.930  1.00  0.00           H
ATOM   3476  HG2 LYS B 242      21.730  60.500  56.890  1.00  0.00           H
ATOM   3477  CD  LYS B 242      20.830  62.290  56.160  1.00  0.00           C
ATOM   3478  HD1 LYS B 242      19.870  62.790  56.410  1.00  0.00           H
ATOM   3479  HD2 LYS B 242      21.700  62.950  56.340  1.00  0.00           H
ATOM   3480  CE  LYS B 242      20.690  62.000  54.670  1.00  0.00           C
ATOM   3481  HE1 LYS B 242      19.710  61.660  54.270  1.00  0.00           H
ATOM   3482  HE2 LYS B 242      21.350  61.130  54.490  1.00  0.00           H
ATOM   3483  NZ  LYS B 242      21.040  63.200  53.930  1.00  0.00           N
ATOM   3484  HZ1 LYS B 242      21.080  63.010  52.910  1.00  0.00           H
ATOM   3485  HZ2 LYS B 242      20.220  63.830  54.060  1.00  0.00           H
ATOM   3486  HZ3 LYS B 242      21.840  63.770  54.260  1.00  0.00           H
ATOM   3487  C   LYS B 242      21.870  62.930  60.220  1.00  0.00           C
ATOM   3488  O   LYS B 242      21.280  62.590  61.200  1.00  0.00           O
ATOM   3489  N   ASN B 243      22.390  64.150  60.070  1.00  0.00           N
ATOM   3490  HN  ASN B 243      22.910  64.390  59.250  1.00  0.00           H
ATOM   3491  CA  ASN B 243      22.400  65.190  61.090  1.00  0.00           C
ATOM   3492  HA  ASN B 243      21.520  65.020  61.690  1.00  0.00           H
ATOM   3493  CB  ASN B 243      23.720  65.140  61.880  1.00  0.00           C
ATOM   3494  HB1 ASN B 243      24.550  65.620  61.320  1.00  0.00           H
ATOM   3495  HB2 ASN B 243      24.030  64.080  61.980  1.00  0.00           H
ATOM   3496  CG  ASN B 243      23.700  65.910  63.240  1.00  0.00           C
ATOM   3497  OD1 ASN B 243      22.690  66.390  63.750  1.00  0.00           O
ATOM   3498  ND2 ASN B 243      24.940  66.120  63.780  1.00  0.00           N
ATOM   3499 HD21 ASN B 243      25.680  65.840  63.170  1.00  0.00           H
ATOM   3500 HD22 ASN B 243      25.100  66.920  64.360  1.00  0.00           H
ATOM   3501  C   ASN B 243      22.140  66.590  60.540  1.00  0.00           C
ATOM   3502  O   ASN B 243      22.660  66.940  59.490  1.00  0.00           O
ATOM   3503  N   GLU B 244      21.170  67.310  61.160  1.00  0.00           N
ATOM   3504  HN  GLU B 244      20.840  66.820  61.960  1.00  0.00           H
ATOM   3505  CA  GLU B 244      20.560  68.600  60.920  1.00  0.00           C
ATOM   3506  HA  GLU B 244      19.960  68.420  60.040  1.00  0.00           H
ATOM   3507  CB  GLU B 244      19.660  69.030  62.150  1.00  0.00           C
ATOM   3508  HB1 GLU B 244      18.830  68.310  62.300  1.00  0.00           H
ATOM   3509  HB2 GLU B 244      19.130  69.980  61.940  1.00  0.00           H
ATOM   3510  CG  GLU B 244      20.470  69.160  63.450  1.00  0.00           C
ATOM   3511  HG1 GLU B 244      20.960  70.150  63.440  1.00  0.00           H
ATOM   3512  HG2 GLU B 244      21.230  68.360  63.550  1.00  0.00           H
ATOM   3513  CD  GLU B 244      19.680  69.020  64.700  1.00  0.00           C
ATOM   3514  OE1 GLU B 244      19.670  69.970  65.550  1.00  0.00           O
ATOM   3515  OE2 GLU B 244      18.950  68.020  64.990  1.00  0.00           O
ATOM   3516  C   GLU B 244      21.680  69.630  60.630  1.00  0.00           C
ATOM   3517  O   GLU B 244      22.770  69.600  61.200  1.00  0.00           O
ATOM   3518  N   GLU B 245      21.510  70.590  59.770  1.00  0.00           N
ATOM   3519  HN  GLU B 245      20.710  70.710  59.190  1.00  0.00           H
ATOM   3520  CA  GLU B 245      22.460  71.680  59.500  1.00  0.00           C
ATOM   3521  HA  GLU B 245      23.460  71.290  59.620  1.00  0.00           H
ATOM   3522  CB  GLU B 245      22.190  72.530  58.260  1.00  0.00           C
ATOM   3523  HB1 GLU B 245      22.810  73.450  58.140  1.00  0.00           H
ATOM   3524  HB2 GLU B 245      21.170  72.950  58.190  1.00  0.00           H
ATOM   3525  CG  GLU B 245      22.520  71.860  56.850  1.00  0.00           C
ATOM   3526  HG1 GLU B 245      21.970  70.900  56.730  1.00  0.00           H
ATOM   3527  HG2 GLU B 245      23.620  71.730  56.820  1.00  0.00           H
ATOM   3528  CD  GLU B 245      22.150  72.820  55.660  1.00  0.00           C
ATOM   3529  OE1 GLU B 245      22.820  73.840  55.500  1.00  0.00           O
ATOM   3530  OE2 GLU B 245      21.150  72.510  54.980  1.00  0.00           O
ATOM   3531  C   GLU B 245      22.430  72.670  60.630  1.00  0.00           C
ATOM   3532  O   GLU B 245      21.360  73.150  61.090  1.00  0.00           O
ATOM   3533  N   GLY B 246      23.570  73.010  61.180  1.00  0.00           N
ATOM   3534  HN  GLY B 246      24.400  72.640  60.750  1.00  0.00           H
ATOM   3535  CA  GLY B 246      23.780  73.850  62.370  1.00  0.00           C
ATOM   3536  HA1 GLY B 246      24.830  74.080  62.420  1.00  0.00           H
ATOM   3537  HA2 GLY B 246      23.220  74.770  62.290  1.00  0.00           H
ATOM   3538  C   GLY B 246      23.320  73.200  63.610  1.00  0.00           C
ATOM   3539  O   GLY B 246      22.780  73.800  64.530  1.00  0.00           O
ATOM   3540  N   ALA B 247      23.650  71.870  63.770  1.00  0.00           N
ATOM   3541  HN  ALA B 247      24.270  71.470  63.120  1.00  0.00           H
ATOM   3542  CA  ALA B 247      23.390  71.230  65.050  1.00  0.00           C
ATOM   3543  HA  ALA B 247      22.350  71.410  65.250  1.00  0.00           H
ATOM   3544  CB  ALA B 247      23.850  69.680  64.910  1.00  0.00           C
ATOM   3545  HB1 ALA B 247      24.960  69.640  64.850  1.00  0.00           H
ATOM   3546  HB2 ALA B 247      23.480  69.080  65.760  1.00  0.00           H
ATOM   3547  HB3 ALA B 247      23.550  69.260  63.920  1.00  0.00           H
ATOM   3548  C   ALA B 247      24.250  71.820  66.180  1.00  0.00           C
ATOM   3549  O   ALA B 247      25.460  71.980  65.930  1.00  0.00           O
ATOM   3550  N   PRO B 248      23.750  72.070  67.370  1.00  0.00           N
ATOM   3551  CD  PRO B 248      22.380  71.900  67.750  1.00  0.00           C
ATOM   3552  HD1 PRO B 248      21.850  72.850  67.520  1.00  0.00           H
ATOM   3553  HD2 PRO B 248      22.010  71.020  67.180  1.00  0.00           H
ATOM   3554  CA  PRO B 248      24.560  72.310  68.550  1.00  0.00           C
ATOM   3555  HA  PRO B 248      25.210  73.150  68.350  1.00  0.00           H
ATOM   3556  CB  PRO B 248      23.590  72.490  69.720  1.00  0.00           C
ATOM   3557  HB1 PRO B 248      23.150  73.510  69.780  1.00  0.00           H
ATOM   3558  HB2 PRO B 248      23.970  72.190  70.720  1.00  0.00           H
ATOM   3559  CG  PRO B 248      22.410  71.580  69.290  1.00  0.00           C
ATOM   3560  HG1 PRO B 248      21.450  71.850  69.780  1.00  0.00           H
ATOM   3561  HG2 PRO B 248      22.730  70.570  69.610  1.00  0.00           H
ATOM   3562  C   PRO B 248      25.510  71.240  68.850  1.00  0.00           C
ATOM   3563  O   PRO B 248      25.160  70.090  68.660  1.00  0.00           O
ATOM   3564  N   GLN B 249      26.760  71.640  69.250  1.00  0.00           N
ATOM   3565  HN  GLN B 249      26.860  72.610  69.440  1.00  0.00           H
ATOM   3566  CA  GLN B 249      27.870  70.820  69.550  1.00  0.00           C
ATOM   3567  HA  GLN B 249      27.630  69.760  69.540  1.00  0.00           H
ATOM   3568  CB  GLN B 249      29.170  71.340  68.920  1.00  0.00           C
ATOM   3569  HB1 GLN B 249      29.960  70.640  69.280  1.00  0.00           H
ATOM   3570  HB2 GLN B 249      29.440  72.360  69.250  1.00  0.00           H
ATOM   3571  CG  GLN B 249      29.130  71.330  67.390  1.00  0.00           C
ATOM   3572  HG1 GLN B 249      30.130  71.650  67.030  1.00  0.00           H
ATOM   3573  HG2 GLN B 249      28.380  72.110  67.120  1.00  0.00           H
ATOM   3574  CD  GLN B 249      28.840  69.950  66.930  1.00  0.00           C
ATOM   3575  OE1 GLN B 249      29.670  69.070  66.820  1.00  0.00           O
ATOM   3576  NE2 GLN B 249      27.560  69.620  66.660  1.00  0.00           N
ATOM   3577 HE21 GLN B 249      27.020  70.460  66.540  1.00  0.00           H
ATOM   3578 HE22 GLN B 249      27.390  68.720  66.270  1.00  0.00           H
ATOM   3579  C   GLN B 249      27.980  71.150  71.040  1.00  0.00           C
ATOM   3580  O   GLN B 249      27.560  72.240  71.470  1.00  0.00           O
ATOM   3581  N   GLU B 250      28.500  70.310  71.880  1.00  0.00           N
ATOM   3582  HN  GLU B 250      28.810  69.390  71.640  1.00  0.00           H
ATOM   3583  CA  GLU B 250      28.550  70.610  73.310  1.00  0.00           C
ATOM   3584  HA  GLU B 250      28.410  71.660  73.520  1.00  0.00           H
ATOM   3585  CB  GLU B 250      27.460  69.680  73.950  1.00  0.00           C
ATOM   3586  HB1 GLU B 250      27.610  69.550  75.050  1.00  0.00           H
ATOM   3587  HB2 GLU B 250      27.480  68.710  73.420  1.00  0.00           H
ATOM   3588  CG  GLU B 250      25.940  70.160  73.850  1.00  0.00           C
ATOM   3589  HG1 GLU B 250      25.780  70.430  72.780  1.00  0.00           H
ATOM   3590  HG2 GLU B 250      25.850  71.080  74.460  1.00  0.00           H
ATOM   3591  CD  GLU B 250      24.940  69.160  74.310  1.00  0.00           C
ATOM   3592  OE1 GLU B 250      24.710  68.090  73.660  1.00  0.00           O
ATOM   3593  OE2 GLU B 250      24.380  69.350  75.450  1.00  0.00           O
ATOM   3594  C   GLU B 250      29.890  70.120  73.920  1.00  0.00           C
ATOM   3595  O   GLU B 250      30.650  69.400  73.250  1.00  0.00           O
ATOM   3596  N   GLY B 251      30.260  70.670  75.140  1.00  0.00           N
ATOM   3597  HN  GLY B 251      29.550  71.200  75.590  1.00  0.00           H
ATOM   3598  CA  GLY B 251      31.620  70.590  75.700  1.00  0.00           C
ATOM   3599  HA1 GLY B 251      31.560  71.340  76.480  1.00  0.00           H
ATOM   3600  HA2 GLY B 251      31.610  69.580  76.100  1.00  0.00           H
ATOM   3601  C   GLY B 251      32.830  70.860  74.890  1.00  0.00           C
ATOM   3602  O   GLY B 251      32.810  71.420  73.770  1.00  0.00           O
ATOM   3603  N   ILE B 252      34.010  70.470  75.340  1.00  0.00           N
ATOM   3604  HN  ILE B 252      34.090  70.090  76.260  1.00  0.00           H
ATOM   3605  CA  ILE B 252      35.230  70.560  74.540  1.00  0.00           C
ATOM   3606  HA  ILE B 252      35.370  71.600  74.270  1.00  0.00           H
ATOM   3607  CB  ILE B 252      36.460  70.140  75.410  1.00  0.00           C
ATOM   3608  HB  ILE B 252      36.130  69.210  75.920  1.00  0.00           H
ATOM   3609  CG2 ILE B 252      37.780  69.960  74.540  1.00  0.00           C
ATOM   3610 HG21 ILE B 252      37.780  69.180  73.750  1.00  0.00           H
ATOM   3611 HG22 ILE B 252      38.070  70.920  74.070  1.00  0.00           H
ATOM   3612 HG23 ILE B 252      38.620  69.810  75.250  1.00  0.00           H
ATOM   3613  CG1 ILE B 252      36.540  71.180  76.560  1.00  0.00           C
ATOM   3614 HG11 ILE B 252      35.570  71.490  77.000  1.00  0.00           H
ATOM   3615 HG12 ILE B 252      36.990  72.070  76.080  1.00  0.00           H
ATOM   3616  CD  ILE B 252      37.440  70.790  77.740  1.00  0.00           C
ATOM   3617  HD1 ILE B 252      38.460  70.530  77.380  1.00  0.00           H
ATOM   3618  HD2 ILE B 252      37.470  71.490  78.600  1.00  0.00           H
ATOM   3619  HD3 ILE B 252      37.010  69.910  78.260  1.00  0.00           H
ATOM   3620  C   ILE B 252      35.140  69.940  73.140  1.00  0.00           C
ATOM   3621  O   ILE B 252      34.620  68.820  72.910  1.00  0.00           O
ATOM   3622  N   LEU B 253      35.470  70.710  72.070  1.00  0.00           N
ATOM   3623  HN  LEU B 253      35.770  71.640  72.280  1.00  0.00           H
ATOM   3624  CA  LEU B 253      35.410  70.210  70.680  1.00  0.00           C
ATOM   3625  HA  LEU B 253      34.370  70.030  70.460  1.00  0.00           H
ATOM   3626  CB  LEU B 253      35.630  71.470  69.740  1.00  0.00           C
ATOM   3627  HB1 LEU B 253      35.830  71.090  68.720  1.00  0.00           H
ATOM   3628  HB2 LEU B 253      36.500  71.970  70.230  1.00  0.00           H
ATOM   3629  CG  LEU B 253      34.420  72.340  69.690  1.00  0.00           C
ATOM   3630  HG  LEU B 253      33.790  72.200  70.590  1.00  0.00           H
ATOM   3631  CD1 LEU B 253      34.690  73.860  69.660  1.00  0.00           C
ATOM   3632 HD11 LEU B 253      33.720  74.400  69.760  1.00  0.00           H
ATOM   3633 HD12 LEU B 253      35.340  74.140  70.510  1.00  0.00           H
ATOM   3634 HD13 LEU B 253      35.170  74.220  68.730  1.00  0.00           H
ATOM   3635  CD2 LEU B 253      33.640  72.060  68.420  1.00  0.00           C
ATOM   3636 HD21 LEU B 253      34.120  72.510  67.520  1.00  0.00           H
ATOM   3637 HD22 LEU B 253      33.510  70.970  68.300  1.00  0.00           H
ATOM   3638 HD23 LEU B 253      32.620  72.500  68.450  1.00  0.00           H
ATOM   3639  C   LEU B 253      36.210  68.940  70.350  1.00  0.00           C
ATOM   3640  O   LEU B 253      37.300  68.700  70.930  1.00  0.00           O
ATOM   3641  N   GLU B 254      35.710  68.050  69.480  1.00  0.00           N
ATOM   3642  HN  GLU B 254      34.760  68.160  69.200  1.00  0.00           H
ATOM   3643  CA  GLU B 254      36.280  66.780  69.070  1.00  0.00           C
ATOM   3644  HA  GLU B 254      36.690  66.340  69.970  1.00  0.00           H
ATOM   3645  CB  GLU B 254      35.040  65.770  68.690  1.00  0.00           C
ATOM   3646  HB1 GLU B 254      35.430  64.790  68.340  1.00  0.00           H
ATOM   3647  HB2 GLU B 254      34.480  66.200  67.830  1.00  0.00           H
ATOM   3648  CG  GLU B 254      34.010  65.400  69.740  1.00  0.00           C
ATOM   3649  HG1 GLU B 254      33.070  65.080  69.240  1.00  0.00           H
ATOM   3650  HG2 GLU B 254      33.800  66.240  70.450  1.00  0.00           H
ATOM   3651  CD  GLU B 254      34.460  64.300  70.740  1.00  0.00           C
ATOM   3652  OE1 GLU B 254      35.660  64.220  71.000  1.00  0.00           O
ATOM   3653  OE2 GLU B 254      33.620  63.490  71.190  1.00  0.00           O
ATOM   3654  C   GLU B 254      37.190  67.050  67.920  1.00  0.00           C
ATOM   3655  O   GLU B 254      36.760  67.830  67.050  1.00  0.00           O
ATOM   3656  N   ASP B 255      38.380  66.470  67.790  1.00  0.00           N
ATOM   3657  HN  ASP B 255      38.650  65.820  68.500  1.00  0.00           H
ATOM   3658  CA  ASP B 255      39.270  66.600  66.610  1.00  0.00           C
ATOM   3659  HA  ASP B 255      39.310  67.670  66.440  1.00  0.00           H
ATOM   3660  CB  ASP B 255      40.630  65.980  66.940  1.00  0.00           C
ATOM   3661  HB1 ASP B 255      41.210  65.610  66.070  1.00  0.00           H
ATOM   3662  HB2 ASP B 255      40.480  65.080  67.560  1.00  0.00           H
ATOM   3663  CG  ASP B 255      41.440  67.050  67.650  1.00  0.00           C
ATOM   3664  OD1 ASP B 255      41.310  68.290  67.520  1.00  0.00           O
ATOM   3665  OD2 ASP B 255      42.380  66.620  68.340  1.00  0.00           O
ATOM   3666  C   ASP B 255      38.620  65.910  65.380  1.00  0.00           C
ATOM   3667  O   ASP B 255      38.040  64.810  65.470  1.00  0.00           O
ATOM   3668  N   MET B 256      38.870  66.490  64.210  1.00  0.00           N
ATOM   3669  HN  MET B 256      39.430  67.310  64.100  1.00  0.00           H
ATOM   3670  CA  MET B 256      38.430  65.980  63.010  1.00  0.00           C
ATOM   3671  HA  MET B 256      37.350  65.960  63.120  1.00  0.00           H
ATOM   3672  CB  MET B 256      38.640  67.030  61.950  1.00  0.00           C
ATOM   3673  HB1 MET B 256      38.740  66.620  60.920  1.00  0.00           H
ATOM   3674  HB2 MET B 256      39.640  67.510  62.030  1.00  0.00           H
ATOM   3675  CG  MET B 256      37.640  68.190  62.020  1.00  0.00           C
ATOM   3676  HG1 MET B 256      37.940  69.000  61.320  1.00  0.00           H
ATOM   3677  HG2 MET B 256      37.700  68.760  62.970  1.00  0.00           H
ATOM   3678  SD  MET B 256      35.930  67.770  61.790  1.00  0.00           S
ATOM   3679  CE  MET B 256      35.410  69.100  62.840  1.00  0.00           C
ATOM   3680  HE1 MET B 256      35.780  70.110  62.530  1.00  0.00           H
ATOM   3681  HE2 MET B 256      34.310  69.240  62.800  1.00  0.00           H
ATOM   3682  HE3 MET B 256      35.670  68.840  63.890  1.00  0.00           H
ATOM   3683  C   MET B 256      39.030  64.600  62.610  1.00  0.00           C
ATOM   3684  O   MET B 256      40.140  64.380  63.000  1.00  0.00           O
ATOM   3685  N   PRO B 257      38.340  63.630  61.820  1.00  0.00           N
ATOM   3686  CD  PRO B 257      36.970  63.730  61.300  1.00  0.00           C
ATOM   3687  HD1 PRO B 257      36.310  63.380  62.130  1.00  0.00           H
ATOM   3688  HD2 PRO B 257      36.710  64.740  60.930  1.00  0.00           H
ATOM   3689  CA  PRO B 257      38.990  62.300  61.540  1.00  0.00           C
ATOM   3690  HA  PRO B 257      39.320  61.820  62.440  1.00  0.00           H
ATOM   3691  CB  PRO B 257      37.820  61.540  60.950  1.00  0.00           C
ATOM   3692  HB1 PRO B 257      37.280  61.150  61.840  1.00  0.00           H
ATOM   3693  HB2 PRO B 257      38.100  60.740  60.230  1.00  0.00           H
ATOM   3694  CG  PRO B 257      37.000  62.580  60.300  1.00  0.00           C
ATOM   3695  HG1 PRO B 257      35.960  62.180  60.240  1.00  0.00           H
ATOM   3696  HG2 PRO B 257      37.380  63.050  59.370  1.00  0.00           H
ATOM   3697  C   PRO B 257      40.130  62.350  60.530  1.00  0.00           C
ATOM   3698  O   PRO B 257      40.040  61.850  59.390  1.00  0.00           O
ATOM   3699  N   VAL B 258      41.220  62.990  60.880  1.00  0.00           N
ATOM   3700  HN  VAL B 258      41.250  63.370  61.800  1.00  0.00           H
ATOM   3701  CA  VAL B 258      42.390  63.240  60.060  1.00  0.00           C
ATOM   3702  HA  VAL B 258      42.010  63.180  59.050  1.00  0.00           H
ATOM   3703  CB  VAL B 258      43.060  64.590  60.170  1.00  0.00           C
ATOM   3704  HB  VAL B 258      43.970  64.600  59.530  1.00  0.00           H
ATOM   3705  CG1 VAL B 258      42.060  65.660  59.610  1.00  0.00           C
ATOM   3706 HG11 VAL B 258      41.850  65.500  58.530  1.00  0.00           H
ATOM   3707 HG12 VAL B 258      41.060  65.650  60.090  1.00  0.00           H
ATOM   3708 HG13 VAL B 258      42.360  66.720  59.750  1.00  0.00           H
ATOM   3709  CG2 VAL B 258      43.230  64.950  61.620  1.00  0.00           C
ATOM   3710 HG21 VAL B 258      43.280  66.060  61.630  1.00  0.00           H
ATOM   3711 HG22 VAL B 258      42.340  64.680  62.230  1.00  0.00           H
ATOM   3712 HG23 VAL B 258      44.020  64.280  62.020  1.00  0.00           H
ATOM   3713  C   VAL B 258      43.390  62.100  60.150  1.00  0.00           C
ATOM   3714  O   VAL B 258      43.950  61.840  61.240  1.00  0.00           O
ATOM   3715  N   ASP B 259      43.760  61.500  58.960  1.00  0.00           N
ATOM   3716  HN  ASP B 259      43.500  61.760  58.040  1.00  0.00           H
ATOM   3717  CA  ASP B 259      44.710  60.460  58.910  1.00  0.00           C
ATOM   3718  HA  ASP B 259      44.530  59.770  59.720  1.00  0.00           H
ATOM   3719  CB  ASP B 259      44.410  59.600  57.630  1.00  0.00           C
ATOM   3720  HB1 ASP B 259      43.380  59.200  57.650  1.00  0.00           H
ATOM   3721  HB2 ASP B 259      45.080  58.710  57.660  1.00  0.00           H
ATOM   3722  CG  ASP B 259      44.590  60.350  56.320  1.00  0.00           C
ATOM   3723  OD1 ASP B 259      44.640  61.620  56.220  1.00  0.00           O
ATOM   3724  OD2 ASP B 259      44.740  59.640  55.290  1.00  0.00           O
ATOM   3725  C   ASP B 259      46.180  60.880  58.920  1.00  0.00           C
ATOM   3726  O   ASP B 259      46.460  62.000  58.460  1.00  0.00           O
ATOM   3727  N   PRO B 260      47.100  60.130  59.440  1.00  0.00           N
ATOM   3728  CD  PRO B 260      46.870  59.060  60.480  1.00  0.00           C
ATOM   3729  HD1 PRO B 260      46.120  59.230  61.280  1.00  0.00           H
ATOM   3730  HD2 PRO B 260      46.570  58.240  59.790  1.00  0.00           H
ATOM   3731  CA  PRO B 260      48.580  60.430  59.410  1.00  0.00           C
ATOM   3732  HA  PRO B 260      48.770  61.240  60.090  1.00  0.00           H
ATOM   3733  CB  PRO B 260      49.190  59.130  59.920  1.00  0.00           C
ATOM   3734  HB1 PRO B 260      50.290  59.140  60.070  1.00  0.00           H
ATOM   3735  HB2 PRO B 260      49.190  58.330  59.150  1.00  0.00           H
ATOM   3736  CG  PRO B 260      48.260  58.700  61.000  1.00  0.00           C
ATOM   3737  HG1 PRO B 260      48.490  59.260  61.930  1.00  0.00           H
ATOM   3738  HG2 PRO B 260      48.350  57.610  61.170  1.00  0.00           H
ATOM   3739  C   PRO B 260      49.230  60.920  58.100  1.00  0.00           C
ATOM   3740  O   PRO B 260      48.910  60.400  57.050  1.00  0.00           O
ATOM   3741  N   ASP B 261      50.140  61.880  58.090  1.00  0.00           N
ATOM   3742  HN  ASP B 261      50.410  62.220  58.980  1.00  0.00           H
ATOM   3743  CA  ASP B 261      50.670  62.570  56.890  1.00  0.00           C
ATOM   3744  HA  ASP B 261      50.170  62.310  55.970  1.00  0.00           H
ATOM   3745  CB  ASP B 261      50.590  64.100  57.300  1.00  0.00           C
ATOM   3746  HB1 ASP B 261      51.000  64.680  56.450  1.00  0.00           H
ATOM   3747  HB2 ASP B 261      51.040  64.220  58.310  1.00  0.00           H
ATOM   3748  CG  ASP B 261      49.190  64.670  57.370  1.00  0.00           C
ATOM   3749  OD1 ASP B 261      48.330  64.220  56.550  1.00  0.00           O
ATOM   3750  OD2 ASP B 261      49.060  65.710  58.040  1.00  0.00           O
ATOM   3751  C   ASP B 261      52.060  62.110  56.680  1.00  0.00           C
ATOM   3752  O   ASP B 261      52.810  62.600  55.830  1.00  0.00           O
ATOM   3753  N   ASN B 262      52.470  61.010  57.490  1.00  0.00           N
ATOM   3754  HN  ASN B 262      51.860  60.660  58.200  1.00  0.00           H
ATOM   3755  CA  ASN B 262      53.710  60.230  57.330  1.00  0.00           C
ATOM   3756  HA  ASN B 262      53.640  59.480  58.100  1.00  0.00           H
ATOM   3757  CB  ASN B 262      53.850  59.560  55.930  1.00  0.00           C
ATOM   3758  HB1 ASN B 262      54.800  58.990  55.880  1.00  0.00           H
ATOM   3759  HB2 ASN B 262      53.940  60.440  55.250  1.00  0.00           H
ATOM   3760  CG  ASN B 262      52.650  58.710  55.540  1.00  0.00           C
ATOM   3761  OD1 ASN B 262      51.890  58.210  56.360  1.00  0.00           O
ATOM   3762  ND2 ASN B 262      52.570  58.480  54.190  1.00  0.00           N
ATOM   3763 HD21 ASN B 262      53.350  58.580  53.570  1.00  0.00           H
ATOM   3764 HD22 ASN B 262      51.650  58.290  53.860  1.00  0.00           H
ATOM   3765  C   ASN B 262      54.860  61.100  57.810  1.00  0.00           C
ATOM   3766  O   ASN B 262      56.000  60.850  57.570  1.00  0.00           O
ATOM   3767  N   GLU B 263      54.510  62.160  58.560  1.00  0.00           N
ATOM   3768  HN  GLU B 263      53.580  62.220  58.930  1.00  0.00           H
ATOM   3769  CA  GLU B 263      55.380  63.140  59.180  1.00  0.00           C
ATOM   3770  HA  GLU B 263      55.860  63.710  58.390  1.00  0.00           H
ATOM   3771  CB  GLU B 263      54.570  64.210  60.010  1.00  0.00           C
ATOM   3772  HB1 GLU B 263      55.220  64.810  60.690  1.00  0.00           H
ATOM   3773  HB2 GLU B 263      53.840  63.630  60.610  1.00  0.00           H
ATOM   3774  CG  GLU B 263      53.780  65.260  59.090  1.00  0.00           C
ATOM   3775  HG1 GLU B 263      53.040  65.780  59.730  1.00  0.00           H
ATOM   3776  HG2 GLU B 263      53.220  64.760  58.270  1.00  0.00           H
ATOM   3777  CD  GLU B 263      54.760  66.300  58.460  1.00  0.00           C
ATOM   3778  OE1 GLU B 263      55.340  65.980  57.400  1.00  0.00           O
ATOM   3779  OE2 GLU B 263      54.910  67.380  59.040  1.00  0.00           O
ATOM   3780  C   GLU B 263      56.500  62.640  60.060  1.00  0.00           C
ATOM   3781  O   GLU B 263      56.400  61.590  60.720  1.00  0.00           O
ATOM   3782  N   ALA B 264      57.620  63.390  60.140  1.00  0.00           N
ATOM   3783  HN  ALA B 264      57.700  64.270  59.670  1.00  0.00           H
ATOM   3784  CA  ALA B 264      58.810  63.070  60.960  1.00  0.00           C
ATOM   3785  HA  ALA B 264      58.780  62.060  61.320  1.00  0.00           H
ATOM   3786  CB  ALA B 264      60.090  62.940  60.080  1.00  0.00           C
ATOM   3787  HB1 ALA B 264      60.180  62.120  59.350  1.00  0.00           H
ATOM   3788  HB2 ALA B 264      60.090  63.930  59.570  1.00  0.00           H
ATOM   3789  HB3 ALA B 264      60.920  62.880  60.830  1.00  0.00           H
ATOM   3790  C   ALA B 264      59.120  64.060  62.150  1.00  0.00           C
ATOM   3791  O   ALA B 264      59.040  65.260  62.040  1.00  0.00           O
ATOM   3792  N   TYR B 265      59.310  63.450  63.340  1.00  0.00           N
ATOM   3793  HN  TYR B 265      59.190  62.470  63.440  1.00  0.00           H
ATOM   3794  CA  TYR B 265      59.290  64.320  64.490  1.00  0.00           C
ATOM   3795  HA  TYR B 265      59.450  65.340  64.150  1.00  0.00           H
ATOM   3796  CB  TYR B 265      58.070  64.160  65.430  1.00  0.00           C
ATOM   3797  HB1 TYR B 265      57.950  64.980  66.170  1.00  0.00           H
ATOM   3798  HB2 TYR B 265      58.120  63.320  66.150  1.00  0.00           H
ATOM   3799  CG  TYR B 265      56.750  63.940  64.730  1.00  0.00           C
ATOM   3800  CD1 TYR B 265      55.780  65.020  64.550  1.00  0.00           C
ATOM   3801  HD1 TYR B 265      56.120  66.020  64.740  1.00  0.00           H
ATOM   3802  CE1 TYR B 265      54.540  64.810  64.020  1.00  0.00           C
ATOM   3803  HE1 TYR B 265      53.910  65.660  63.800  1.00  0.00           H
ATOM   3804  CZ  TYR B 265      54.100  63.490  63.790  1.00  0.00           C
ATOM   3805  OH  TYR B 265      52.840  63.200  63.160  1.00  0.00           O
ATOM   3806  HH  TYR B 265      52.770  62.240  63.160  1.00  0.00           H
ATOM   3807  CD2 TYR B 265      56.290  62.630  64.360  1.00  0.00           C
ATOM   3808  HD2 TYR B 265      56.920  61.770  64.520  1.00  0.00           H
ATOM   3809  CE2 TYR B 265      54.950  62.430  64.060  1.00  0.00           C
ATOM   3810  HE2 TYR B 265      54.650  61.410  63.870  1.00  0.00           H
ATOM   3811  C   TYR B 265      60.510  64.030  65.290  1.00  0.00           C
ATOM   3812  O   TYR B 265      60.990  62.900  65.170  1.00  0.00           O
ATOM   3813  N   GLU B 266      61.060  64.950  66.140  1.00  0.00           N
ATOM   3814  HN  GLU B 266      60.540  65.800  66.230  1.00  0.00           H
ATOM   3815  CA  GLU B 266      62.420  64.850  66.710  1.00  0.00           C
ATOM   3816  HA  GLU B 266      62.980  64.110  66.160  1.00  0.00           H
ATOM   3817  CB  GLU B 266      63.130  66.210  66.730  1.00  0.00           C
ATOM   3818  HB1 GLU B 266      63.930  66.150  67.510  1.00  0.00           H
ATOM   3819  HB2 GLU B 266      62.460  67.020  67.090  1.00  0.00           H
ATOM   3820  CG  GLU B 266      63.780  66.580  65.360  1.00  0.00           C
ATOM   3821  HG1 GLU B 266      62.970  66.650  64.610  1.00  0.00           H
ATOM   3822  HG2 GLU B 266      64.410  65.730  65.010  1.00  0.00           H
ATOM   3823  CD  GLU B 266      64.610  67.850  65.390  1.00  0.00           C
ATOM   3824  OE1 GLU B 266      65.360  68.130  66.390  1.00  0.00           O
ATOM   3825  OE2 GLU B 266      64.490  68.680  64.470  1.00  0.00           O
ATOM   3826  C   GLU B 266      62.530  64.160  68.100  1.00  0.00           C
ATOM   3827  O   GLU B 266      63.600  63.730  68.520  1.00  0.00           O
ATOM   3828  N   MET B 267      61.420  64.150  68.820  1.00  0.00           N
ATOM   3829  HN  MET B 267      60.610  64.640  68.510  1.00  0.00           H
ATOM   3830  CA  MET B 267      61.230  63.430  70.110  1.00  0.00           C
ATOM   3831  HA  MET B 267      62.170  63.040  70.460  1.00  0.00           H
ATOM   3832  CB  MET B 267      60.810  64.510  71.120  1.00  0.00           C
ATOM   3833  HB1 MET B 267      60.730  63.910  72.060  1.00  0.00           H
ATOM   3834  HB2 MET B 267      59.810  64.950  70.940  1.00  0.00           H
ATOM   3835  CG  MET B 267      61.700  65.720  71.360  1.00  0.00           C
ATOM   3836  HG1 MET B 267      61.240  66.340  72.160  1.00  0.00           H
ATOM   3837  HG2 MET B 267      61.630  66.430  70.510  1.00  0.00           H
ATOM   3838  SD  MET B 267      63.430  65.350  71.650  1.00  0.00           S
ATOM   3839  CE  MET B 267      63.220  65.000  73.360  1.00  0.00           C
ATOM   3840  HE1 MET B 267      62.720  64.020  73.540  1.00  0.00           H
ATOM   3841  HE2 MET B 267      64.200  65.060  73.880  1.00  0.00           H
ATOM   3842  HE3 MET B 267      62.510  65.750  73.760  1.00  0.00           H
ATOM   3843  C   MET B 267      60.200  62.270  70.030  1.00  0.00           C
ATOM   3844  O   MET B 267      59.330  62.400  69.210  1.00  0.00           O
ATOM   3845  N   PRO B 268      60.230  61.160  70.850  1.00  0.00           N
ATOM   3846  CD  PRO B 268      61.100  61.010  71.960  1.00  0.00           C
ATOM   3847  HD1 PRO B 268      62.160  61.230  71.710  1.00  0.00           H
ATOM   3848  HD2 PRO B 268      60.790  61.550  72.880  1.00  0.00           H
ATOM   3849  CA  PRO B 268      59.410  59.980  70.620  1.00  0.00           C
ATOM   3850  HA  PRO B 268      59.880  59.420  69.830  1.00  0.00           H
ATOM   3851  CB  PRO B 268      59.560  59.210  71.970  1.00  0.00           C
ATOM   3852  HB1 PRO B 268      59.310  58.140  71.870  1.00  0.00           H
ATOM   3853  HB2 PRO B 268      58.750  59.560  72.650  1.00  0.00           H
ATOM   3854  CG  PRO B 268      60.940  59.520  72.380  1.00  0.00           C
ATOM   3855  HG1 PRO B 268      61.600  58.960  71.680  1.00  0.00           H
ATOM   3856  HG2 PRO B 268      61.210  59.320  73.440  1.00  0.00           H
ATOM   3857  C   PRO B 268      57.960  60.170  70.110  1.00  0.00           C
ATOM   3858  O   PRO B 268      57.210  60.890  70.870  1.00  0.00           O
ATOM   3859  N   SER B 269      57.540  59.400  69.080  1.00  0.00           N
ATOM   3860  HN  SER B 269      58.150  58.880  68.480  1.00  0.00           H
ATOM   3861  CA  SER B 269      56.090  59.250  68.900  1.00  0.00           C
ATOM   3862  HA  SER B 269      55.620  60.230  68.920  1.00  0.00           H
ATOM   3863  CB  SER B 269      55.710  58.750  67.510  1.00  0.00           C
ATOM   3864  HB1 SER B 269      56.060  57.710  67.300  1.00  0.00           H
ATOM   3865  HB2 SER B 269      56.200  59.280  66.670  1.00  0.00           H
ATOM   3866  OG  SER B 269      54.280  58.830  67.150  1.00  0.00           O
ATOM   3867  HG1 SER B 269      54.120  59.730  66.840  1.00  0.00           H
ATOM   3868  C   SER B 269      55.450  58.380  69.930  1.00  0.00           C
ATOM   3869  O   SER B 269      56.090  57.440  70.340  1.00  0.00           O
ATOM   3870  N   GLU B 270      54.170  58.610  70.400  1.00  0.00           N
ATOM   3871  HN  GLU B 270      53.560  59.340  70.070  1.00  0.00           H
ATOM   3872  CA  GLU B 270      53.560  57.840  71.450  1.00  0.00           C
ATOM   3873  HA  GLU B 270      54.150  57.980  72.340  1.00  0.00           H
ATOM   3874  CB  GLU B 270      52.190  58.470  71.770  1.00  0.00           C
ATOM   3875  HB1 GLU B 270      51.730  58.720  70.790  1.00  0.00           H
ATOM   3876  HB2 GLU B 270      52.560  59.460  72.120  1.00  0.00           H
ATOM   3877  CG  GLU B 270      51.220  57.760  72.760  1.00  0.00           C
ATOM   3878  HG1 GLU B 270      51.650  57.820  73.780  1.00  0.00           H
ATOM   3879  HG2 GLU B 270      50.990  56.700  72.510  1.00  0.00           H
ATOM   3880  CD  GLU B 270      49.960  58.590  72.760  1.00  0.00           C
ATOM   3881  OE1 GLU B 270      49.990  59.750  73.220  1.00  0.00           O
ATOM   3882  OE2 GLU B 270      48.820  58.180  72.410  1.00  0.00           O
ATOM   3883  C   GLU B 270      53.490  56.310  71.210  1.00  0.00           C
ATOM   3884  O   GLU B 270      53.590  55.780  70.080  1.00  0.00           O
ATOM   3885  N   GLU B 271      53.570  55.600  72.340  1.00  0.00           N
ATOM   3886  HN  GLU B 271      53.630  56.090  73.210  1.00  0.00           H
ATOM   3887  CA  GLU B 271      53.430  54.160  72.470  1.00  0.00           C
ATOM   3888  HA  GLU B 271      54.300  53.680  72.040  1.00  0.00           H
ATOM   3889  CB  GLU B 271      53.620  53.630  73.920  1.00  0.00           C
ATOM   3890  HB1 GLU B 271      53.090  52.660  74.010  1.00  0.00           H
ATOM   3891  HB2 GLU B 271      53.070  54.430  74.460  1.00  0.00           H
ATOM   3892  CG  GLU B 271      55.050  53.400  74.210  1.00  0.00           C
ATOM   3893  HG1 GLU B 271      55.710  54.060  73.600  1.00  0.00           H
ATOM   3894  HG2 GLU B 271      55.410  52.380  73.950  1.00  0.00           H
ATOM   3895  CD  GLU B 271      55.410  53.780  75.680  1.00  0.00           C
ATOM   3896  OE1 GLU B 271      56.360  53.170  76.220  1.00  0.00           O
ATOM   3897  OE2 GLU B 271      54.880  54.850  76.150  1.00  0.00           O
ATOM   3898  C   GLU B 271      52.180  53.560  71.770  1.00  0.00           C
ATOM   3899  O   GLU B 271      51.140  54.160  71.660  1.00  0.00           O
ATOM   3900  N   GLY B 272      52.260  52.310  71.310  1.00  0.00           N
ATOM   3901  HN  GLY B 272      53.160  51.910  71.170  1.00  0.00           H
ATOM   3902  CA  GLY B 272      51.160  51.550  70.710  1.00  0.00           C
ATOM   3903  HA1 GLY B 272      50.580  52.200  70.070  1.00  0.00           H
ATOM   3904  HA2 GLY B 272      51.610  50.820  70.040  1.00  0.00           H
ATOM   3905  C   GLY B 272      50.330  50.690  71.640  1.00  0.00           C
ATOM   3906  O   GLY B 272      50.410  50.670  72.860  1.00  0.00           O
ATOM   3907  N   TYR B 273      49.520  49.770  71.080  1.00  0.00           N
ATOM   3908  HN  TYR B 273      49.550  49.740  70.090  1.00  0.00           H
ATOM   3909  CA  TYR B 273      48.480  48.900  71.640  1.00  0.00           C
ATOM   3910  HA  TYR B 273      48.710  48.710  72.680  1.00  0.00           H
ATOM   3911  CB  TYR B 273      47.070  49.490  71.620  1.00  0.00           C
ATOM   3912  HB1 TYR B 273      46.920  50.310  72.360  1.00  0.00           H
ATOM   3913  HB2 TYR B 273      46.290  48.740  71.870  1.00  0.00           H
ATOM   3914  CG  TYR B 273      46.710  50.010  70.280  1.00  0.00           C
ATOM   3915  CD1 TYR B 273      46.290  49.090  69.280  1.00  0.00           C
ATOM   3916  HD1 TYR B 273      46.360  48.030  69.460  1.00  0.00           H
ATOM   3917  CE1 TYR B 273      45.950  49.540  67.980  1.00  0.00           C
ATOM   3918  HE1 TYR B 273      45.570  48.800  67.300  1.00  0.00           H
ATOM   3919  CZ  TYR B 273      46.010  50.880  67.660  1.00  0.00           C
ATOM   3920  OH  TYR B 273      45.510  51.420  66.410  1.00  0.00           O
ATOM   3921  HH  TYR B 273      45.310  52.360  66.500  1.00  0.00           H
ATOM   3922  CD2 TYR B 273      46.770  51.350  69.950  1.00  0.00           C
ATOM   3923  HD2 TYR B 273      47.120  52.030  70.720  1.00  0.00           H
ATOM   3924  CE2 TYR B 273      46.500  51.810  68.670  1.00  0.00           C
ATOM   3925  HE2 TYR B 273      46.490  52.870  68.450  1.00  0.00           H
ATOM   3926  C   TYR B 273      48.510  47.510  71.040  1.00  0.00           C
ATOM   3927  O   TYR B 273      48.830  47.370  69.870  1.00  0.00           O
ATOM   3928  N   GLN B 274      48.180  46.460  71.860  1.00  0.00           N
ATOM   3929  HN  GLN B 274      48.030  46.730  72.810  1.00  0.00           H
ATOM   3930  CA  GLN B 274      48.150  45.100  71.460  1.00  0.00           C
ATOM   3931  HA  GLN B 274      49.160  44.770  71.320  1.00  0.00           H
ATOM   3932  CB  GLN B 274      47.820  44.140  72.600  1.00  0.00           C
ATOM   3933  HB1 GLN B 274      47.670  43.120  72.180  1.00  0.00           H
ATOM   3934  HB2 GLN B 274      46.810  44.480  72.900  1.00  0.00           H
ATOM   3935  CG  GLN B 274      48.710  44.180  73.850  1.00  0.00           C
ATOM   3936  HG1 GLN B 274      48.330  43.520  74.660  1.00  0.00           H
ATOM   3937  HG2 GLN B 274      48.650  45.200  74.300  1.00  0.00           H
ATOM   3938  CD  GLN B 274      50.150  43.710  73.620  1.00  0.00           C
ATOM   3939  OE1 GLN B 274      51.160  44.300  74.010  1.00  0.00           O
ATOM   3940  NE2 GLN B 274      50.170  42.570  72.780  1.00  0.00           N
ATOM   3941 HE21 GLN B 274      49.280  42.220  72.470  1.00  0.00           H
ATOM   3942 HE22 GLN B 274      51.070  42.190  72.570  1.00  0.00           H
ATOM   3943  C   GLN B 274      47.280  44.690  70.160  1.00  0.00           C
ATOM   3944  O   GLN B 274      46.110  44.960  70.080  1.00  0.00           O
ATOM   3945  N   ASP B 275      47.980  43.990  69.210  1.00  0.00           N
ATOM   3946  HN  ASP B 275      48.930  43.820  69.460  1.00  0.00           H
ATOM   3947  CA  ASP B 275      47.670  43.490  67.920  1.00  0.00           C
ATOM   3948  HA  ASP B 275      48.250  43.960  67.140  1.00  0.00           H
ATOM   3949  CB  ASP B 275      48.230  42.010  67.760  1.00  0.00           C
ATOM   3950  HB1 ASP B 275      47.850  41.550  66.810  1.00  0.00           H
ATOM   3951  HB2 ASP B 275      48.000  41.320  68.590  1.00  0.00           H
ATOM   3952  CG  ASP B 275      49.750  41.990  67.750  1.00  0.00           C
ATOM   3953  OD1 ASP B 275      50.440  40.910  67.680  1.00  0.00           O
ATOM   3954  OD2 ASP B 275      50.370  43.110  67.800  1.00  0.00           O
ATOM   3955  C   ASP B 275      46.190  43.510  67.400  1.00  0.00           C
ATOM   3956  O   ASP B 275      45.260  42.800  67.880  1.00  0.00           O
ATOM   3957  N   TYR B 276      45.940  44.190  66.260  1.00  0.00           N
ATOM   3958  HN  TYR B 276      46.800  44.370  65.780  1.00  0.00           H
ATOM   3959  CA  TYR B 276      44.780  44.270  65.460  1.00  0.00           C
ATOM   3960  HA  TYR B 276      43.900  44.220  66.080  1.00  0.00           H
ATOM   3961  CB  TYR B 276      44.670  45.700  64.830  1.00  0.00           C
ATOM   3962  HB1 TYR B 276      44.920  46.470  65.590  1.00  0.00           H
ATOM   3963  HB2 TYR B 276      43.690  45.940  64.350  1.00  0.00           H
ATOM   3964  CG  TYR B 276      45.630  45.920  63.690  1.00  0.00           C
ATOM   3965  CD1 TYR B 276      45.270  45.730  62.360  1.00  0.00           C
ATOM   3966  HD1 TYR B 276      44.260  45.420  62.120  1.00  0.00           H
ATOM   3967  CE1 TYR B 276      46.210  45.720  61.300  1.00  0.00           C
ATOM   3968  HE1 TYR B 276      45.870  45.510  60.300  1.00  0.00           H
ATOM   3969  CZ  TYR B 276      47.550  45.980  61.600  1.00  0.00           C
ATOM   3970  OH  TYR B 276      48.490  45.760  60.550  1.00  0.00           O
ATOM   3971  HH  TYR B 276      49.320  46.180  60.770  1.00  0.00           H
ATOM   3972  CD2 TYR B 276      46.960  46.290  63.920  1.00  0.00           C
ATOM   3973  HD2 TYR B 276      47.210  46.520  64.950  1.00  0.00           H
ATOM   3974  CE2 TYR B 276      47.970  46.220  62.880  1.00  0.00           C
ATOM   3975  HE2 TYR B 276      49.010  46.440  63.110  1.00  0.00           H
ATOM   3976  C   TYR B 276      44.670  43.160  64.410  1.00  0.00           C
ATOM   3977  O   TYR B 276      45.640  42.830  63.810  1.00  0.00           O
ATOM   3978  N   GLU B 277      43.440  42.550  64.290  1.00  0.00           N
ATOM   3979  HN  GLU B 277      42.640  42.930  64.760  1.00  0.00           H
ATOM   3980  CA  GLU B 277      43.190  41.600  63.200  1.00  0.00           C
ATOM   3981  HA  GLU B 277      43.950  40.830  63.280  1.00  0.00           H
ATOM   3982  CB  GLU B 277      41.770  40.870  63.600  1.00  0.00           C
ATOM   3983  HB1 GLU B 277      41.290  40.490  62.680  1.00  0.00           H
ATOM   3984  HB2 GLU B 277      41.050  41.620  63.990  1.00  0.00           H
ATOM   3985  CG  GLU B 277      41.970  39.730  64.570  1.00  0.00           C
ATOM   3986  HG1 GLU B 277      42.660  39.890  65.430  1.00  0.00           H
ATOM   3987  HG2 GLU B 277      42.470  38.960  63.930  1.00  0.00           H
ATOM   3988  CD  GLU B 277      40.690  39.140  65.100  1.00  0.00           C
ATOM   3989  OE1 GLU B 277      39.670  39.890  65.050  1.00  0.00           O
ATOM   3990  OE2 GLU B 277      40.710  37.960  65.590  1.00  0.00           O
ATOM   3991  C   GLU B 277      43.080  42.250  61.780  1.00  0.00           C
ATOM   3992  O   GLU B 277      42.290  43.200  61.580  1.00  0.00           O
ATOM   3993  N   PRO B 278      43.710  41.720  60.730  1.00  0.00           N
ATOM   3994  CD  PRO B 278      44.790  40.700  60.950  1.00  0.00           C
ATOM   3995  HD1 PRO B 278      45.620  41.200  61.510  1.00  0.00           H
ATOM   3996  HD2 PRO B 278      44.280  39.810  61.360  1.00  0.00           H
ATOM   3997  CA  PRO B 278      43.540  41.980  59.260  1.00  0.00           C
ATOM   3998  HA  PRO B 278      43.990  42.950  59.110  1.00  0.00           H
ATOM   3999  CB  PRO B 278      44.220  40.800  58.540  1.00  0.00           C
ATOM   4000  HB1 PRO B 278      44.650  41.200  57.600  1.00  0.00           H
ATOM   4001  HB2 PRO B 278      43.550  39.980  58.210  1.00  0.00           H
ATOM   4002  CG  PRO B 278      45.280  40.310  59.540  1.00  0.00           C
ATOM   4003  HG1 PRO B 278      46.300  40.730  59.360  1.00  0.00           H
ATOM   4004  HG2 PRO B 278      45.420  39.210  59.440  1.00  0.00           H
ATOM   4005  C   PRO B 278      42.080  42.050  58.850  1.00  0.00           C
ATOM   4006  O   PRO B 278      41.310  41.160  59.240  1.00  0.00           O
ATOM   4007  N   GLU B 279      41.700  42.990  58.010  1.00  0.00           N
ATOM   4008  HN  GLU B 279      42.360  43.690  57.750  1.00  0.00           H
ATOM   4009  CA  GLU B 279      40.370  43.290  57.660  1.00  0.00           C
ATOM   4010  HA  GLU B 279      39.580  42.930  58.310  1.00  0.00           H
ATOM   4011  CB  GLU B 279      40.080  44.810  57.800  1.00  0.00           C
ATOM   4012  HB1 GLU B 279      39.030  45.020  57.490  1.00  0.00           H
ATOM   4013  HB2 GLU B 279      40.810  45.500  57.320  1.00  0.00           H
ATOM   4014  CG  GLU B 279      40.310  45.060  59.340  1.00  0.00           C
ATOM   4015  HG1 GLU B 279      41.400  45.110  59.540  1.00  0.00           H
ATOM   4016  HG2 GLU B 279      39.850  44.410  60.120  1.00  0.00           H
ATOM   4017  CD  GLU B 279      39.890  46.440  59.610  1.00  0.00           C
ATOM   4018  OE1 GLU B 279      40.540  47.160  60.340  1.00  0.00           O
ATOM   4019  OE2 GLU B 279      38.830  46.880  59.120  1.00  0.00           O
ATOM   4020  C   GLU B 279      40.140  42.800  56.220  1.00  0.00           C
ATOM   4021  O   GLU B 279      40.880  43.060  55.270  1.00  0.00           O
ATOM   4022  N   ALA B 280      39.100  41.950  56.130  1.00  0.00           N
ATOM   4023  HN  ALA B 280      38.540  41.940  56.950  1.00  0.00           H
ATOM   4024  CA  ALA B 280      38.670  41.460  54.850  1.00  0.00           C
ATOM   4025  HA  ALA B 280      39.430  40.760  54.540  1.00  0.00           H
ATOM   4026  CB  ALA B 280      37.320  40.720  55.130  1.00  0.00           C
ATOM   4027  HB1 ALA B 280      37.120  39.980  54.320  1.00  0.00           H
ATOM   4028  HB2 ALA B 280      37.410  40.170  56.090  1.00  0.00           H
ATOM   4029  HB3 ALA B 280      36.430  41.380  55.140  1.00  0.00           H
ATOM   4030  C   ALA B 280      38.510  42.390  53.610  1.00  0.00           C
ATOM   4031  OT1 ALA B 280      37.780  43.380  53.640  1.00  0.00           O
ATOM   4032  OT2 ALA B 280      39.260  42.160  52.620  1.00  0.00           O
ATOM   4033  N   SER C 281      71.770  28.820  51.810  1.00  0.00           N
ATOM   4034  H1  SER C 281      71.490  27.950  51.310  1.00  0.00           H
ATOM   4035  H2  SER C 281      72.570  29.340  51.390  1.00  0.00           H
ATOM   4036  H3  SER C 281      71.910  28.600  52.820  1.00  0.00           H
ATOM   4037  CA  SER C 281      70.580  29.810  51.760  1.00  0.00           C
ATOM   4038  HA  SER C 281      70.170  29.660  50.770  1.00  0.00           H
ATOM   4039  CB  SER C 281      69.590  29.500  52.950  1.00  0.00           C
ATOM   4040  HB1 SER C 281      68.730  30.190  52.840  1.00  0.00           H
ATOM   4041  HB2 SER C 281      69.990  29.580  53.980  1.00  0.00           H
ATOM   4042  OG  SER C 281      68.970  28.220  52.710  1.00  0.00           O
ATOM   4043  HG1 SER C 281      68.490  28.180  51.880  1.00  0.00           H
ATOM   4044  C   SER C 281      71.120  31.250  51.810  1.00  0.00           C
ATOM   4045  O   SER C 281      72.260  31.440  52.250  1.00  0.00           O
ATOM   4046  N   PHE C 282      70.360  32.300  51.350  1.00  0.00           N
ATOM   4047  HN  PHE C 282      69.440  32.190  50.990  1.00  0.00           H
ATOM   4048  CA  PHE C 282      70.910  33.630  51.370  1.00  0.00           C
ATOM   4049  HA  PHE C 282      71.500  33.690  52.270  1.00  0.00           H
ATOM   4050  CB  PHE C 282      72.090  33.970  50.350  1.00  0.00           C
ATOM   4051  HB1 PHE C 282      72.860  33.210  50.590  1.00  0.00           H
ATOM   4052  HB2 PHE C 282      72.570  34.940  50.600  1.00  0.00           H
ATOM   4053  CG  PHE C 282      71.710  33.900  48.890  1.00  0.00           C
ATOM   4054  CD1 PHE C 282      71.460  32.650  48.320  1.00  0.00           C
ATOM   4055  HD1 PHE C 282      71.610  31.810  48.980  1.00  0.00           H
ATOM   4056  CE1 PHE C 282      71.050  32.530  47.030  1.00  0.00           C
ATOM   4057  HE1 PHE C 282      70.800  31.570  46.600  1.00  0.00           H
ATOM   4058  CZ  PHE C 282      71.100  33.660  46.180  1.00  0.00           C
ATOM   4059  HZ  PHE C 282      70.990  33.520  45.120  1.00  0.00           H
ATOM   4060  CD2 PHE C 282      71.660  35.070  48.130  1.00  0.00           C
ATOM   4061  HD2 PHE C 282      71.970  35.980  48.600  1.00  0.00           H
ATOM   4062  CE2 PHE C 282      71.430  34.890  46.690  1.00  0.00           C
ATOM   4063  HE2 PHE C 282      71.420  35.760  46.050  1.00  0.00           H
ATOM   4064  C   PHE C 282      69.830  34.700  51.430  1.00  0.00           C
ATOM   4065  O   PHE C 282      68.700  34.650  50.870  1.00  0.00           O
ATOM   4066  N   TYR C 283      70.110  35.840  52.100  1.00  0.00           N
ATOM   4067  HN  TYR C 283      70.950  35.990  52.610  1.00  0.00           H
ATOM   4068  CA  TYR C 283      69.290  37.040  52.060  1.00  0.00           C
ATOM   4069  HA  TYR C 283      68.310  36.700  51.750  1.00  0.00           H
ATOM   4070  CB  TYR C 283      69.320  37.790  53.390  1.00  0.00           C
ATOM   4071  HB1 TYR C 283      70.280  38.290  53.640  1.00  0.00           H
ATOM   4072  HB2 TYR C 283      69.170  37.100  54.250  1.00  0.00           H
ATOM   4073  CG  TYR C 283      68.170  38.800  53.530  1.00  0.00           C
ATOM   4074  CD1 TYR C 283      66.930  38.330  54.020  1.00  0.00           C
ATOM   4075  HD1 TYR C 283      66.740  37.310  54.330  1.00  0.00           H
ATOM   4076  CE1 TYR C 283      65.850  39.230  54.100  1.00  0.00           C
ATOM   4077  HE1 TYR C 283      64.890  38.930  54.490  1.00  0.00           H
ATOM   4078  CZ  TYR C 283      65.980  40.530  53.720  1.00  0.00           C
ATOM   4079  OH  TYR C 283      64.870  41.460  53.870  1.00  0.00           O
ATOM   4080  HH  TYR C 283      64.090  41.020  54.200  1.00  0.00           H
ATOM   4081  CD2 TYR C 283      68.320  40.080  53.060  1.00  0.00           C
ATOM   4082  HD2 TYR C 283      69.230  40.390  52.560  1.00  0.00           H
ATOM   4083  CE2 TYR C 283      67.240  41.000  53.180  1.00  0.00           C
ATOM   4084  HE2 TYR C 283      67.470  42.030  52.940  1.00  0.00           H
ATOM   4085  C   TYR C 283      69.760  38.070  51.010  1.00  0.00           C
ATOM   4086  O   TYR C 283      70.960  38.290  50.910  1.00  0.00           O
ATOM   4087  N   VAL C 284      68.860  38.750  50.280  1.00  0.00           N
ATOM   4088  HN  VAL C 284      67.890  38.550  50.400  1.00  0.00           H
ATOM   4089  CA  VAL C 284      69.280  39.670  49.250  1.00  0.00           C
ATOM   4090  HA  VAL C 284      70.360  39.730  49.260  1.00  0.00           H
ATOM   4091  CB  VAL C 284      68.780  39.360  47.870  1.00  0.00           C
ATOM   4092  HB  VAL C 284      67.700  39.100  47.890  1.00  0.00           H
ATOM   4093  CG1 VAL C 284      69.140  40.580  46.930  1.00  0.00           C
ATOM   4094 HG11 VAL C 284      69.130  40.260  45.870  1.00  0.00           H
ATOM   4095 HG12 VAL C 284      68.520  41.470  47.190  1.00  0.00           H
ATOM   4096 HG13 VAL C 284      70.210  40.840  47.100  1.00  0.00           H
ATOM   4097  CG2 VAL C 284      69.510  38.020  47.440  1.00  0.00           C
ATOM   4098 HG21 VAL C 284      69.260  37.120  48.040  1.00  0.00           H
ATOM   4099 HG22 VAL C 284      69.250  37.830  46.380  1.00  0.00           H
ATOM   4100 HG23 VAL C 284      70.610  38.090  47.490  1.00  0.00           H
ATOM   4101  C   VAL C 284      68.880  41.100  49.650  1.00  0.00           C
ATOM   4102  O   VAL C 284      67.690  41.410  49.980  1.00  0.00           O
ATOM   4103  N   TYR C 285      69.830  42.050  49.520  1.00  0.00           N
ATOM   4104  HN  TYR C 285      70.780  41.940  49.240  1.00  0.00           H
ATOM   4105  CA  TYR C 285      69.440  43.450  49.550  1.00  0.00           C
ATOM   4106  HA  TYR C 285      68.460  43.620  49.970  1.00  0.00           H
ATOM   4107  CB  TYR C 285      70.420  44.380  50.260  1.00  0.00           C
ATOM   4108  HB1 TYR C 285      69.900  45.320  50.540  1.00  0.00           H
ATOM   4109  HB2 TYR C 285      71.370  44.600  49.740  1.00  0.00           H
ATOM   4110  CG  TYR C 285      70.840  43.800  51.610  1.00  0.00           C
ATOM   4111  CD1 TYR C 285      72.130  43.350  51.810  1.00  0.00           C
ATOM   4112  HD1 TYR C 285      72.890  43.520  51.060  1.00  0.00           H
ATOM   4113  CE1 TYR C 285      72.460  42.870  53.120  1.00  0.00           C
ATOM   4114  HE1 TYR C 285      73.490  42.640  53.310  1.00  0.00           H
ATOM   4115  CZ  TYR C 285      71.470  42.690  54.120  1.00  0.00           C
ATOM   4116  OH  TYR C 285      71.970  42.280  55.290  1.00  0.00           O
ATOM   4117  HH  TYR C 285      72.850  41.940  55.150  1.00  0.00           H
ATOM   4118  CD2 TYR C 285      69.870  43.730  52.580  1.00  0.00           C
ATOM   4119  HD2 TYR C 285      68.850  43.950  52.290  1.00  0.00           H
ATOM   4120  CE2 TYR C 285      70.180  43.180  53.870  1.00  0.00           C
ATOM   4121  HE2 TYR C 285      69.420  43.150  54.640  1.00  0.00           H
ATOM   4122  C   TYR C 285      69.320  43.970  48.080  1.00  0.00           C
ATOM   4123  O   TYR C 285      70.240  43.920  47.290  1.00  0.00           O
ATOM   4124  N   SER C 286      68.170  44.530  47.730  1.00  0.00           N
ATOM   4125  HN  SER C 286      67.360  44.720  48.280  1.00  0.00           H
ATOM   4126  CA  SER C 286      67.900  44.870  46.310  1.00  0.00           C
ATOM   4127  HA  SER C 286      68.620  44.360  45.700  1.00  0.00           H
ATOM   4128  CB  SER C 286      66.440  44.560  45.830  1.00  0.00           C
ATOM   4129  HB1 SER C 286      66.110  44.950  44.840  1.00  0.00           H
ATOM   4130  HB2 SER C 286      65.740  44.860  46.630  1.00  0.00           H
ATOM   4131  OG  SER C 286      66.260  43.160  45.730  1.00  0.00           O
ATOM   4132  HG1 SER C 286      66.870  42.830  45.060  1.00  0.00           H
ATOM   4133  C   SER C 286      68.090  46.340  46.070  1.00  0.00           C
ATOM   4134  O   SER C 286      68.130  47.250  46.900  1.00  0.00           O
ATOM   4135  N   ARG C 287      68.260  46.700  44.830  1.00  0.00           N
ATOM   4136  HN  ARG C 287      68.220  46.080  44.050  1.00  0.00           H
ATOM   4137  CA  ARG C 287      68.560  48.090  44.530  1.00  0.00           C
ATOM   4138  HA  ARG C 287      69.130  48.550  45.320  1.00  0.00           H
ATOM   4139  CB  ARG C 287      69.360  48.330  43.210  1.00  0.00           C
ATOM   4140  HB1 ARG C 287      69.500  49.410  42.990  1.00  0.00           H
ATOM   4141  HB2 ARG C 287      68.820  47.930  42.320  1.00  0.00           H
ATOM   4142  CG  ARG C 287      70.790  47.830  43.400  1.00  0.00           C
ATOM   4143  HG1 ARG C 287      71.360  47.830  42.440  1.00  0.00           H
ATOM   4144  HG2 ARG C 287      70.710  46.770  43.690  1.00  0.00           H
ATOM   4145  CD  ARG C 287      71.690  48.630  44.370  1.00  0.00           C
ATOM   4146  HD1 ARG C 287      71.270  48.630  45.400  1.00  0.00           H
ATOM   4147  HD2 ARG C 287      71.580  49.700  44.100  1.00  0.00           H
ATOM   4148  NE  ARG C 287      73.100  48.170  44.190  1.00  0.00           N
ATOM   4149  HE  ARG C 287      73.060  47.200  43.920  1.00  0.00           H
ATOM   4150  CZ  ARG C 287      74.170  48.590  44.930  1.00  0.00           C
ATOM   4151  NH1 ARG C 287      74.310  49.750  45.420  1.00  0.00           N
ATOM   4152 HH11 ARG C 287      73.570  50.420  45.410  1.00  0.00           H
ATOM   4153 HH12 ARG C 287      75.090  49.830  46.050  1.00  0.00           H
ATOM   4154  NH2 ARG C 287      75.300  47.870  44.830  1.00  0.00           N
ATOM   4155 HH21 ARG C 287      75.290  46.930  44.490  1.00  0.00           H
ATOM   4156 HH22 ARG C 287      75.970  48.140  45.520  1.00  0.00           H
ATOM   4157  C   ARG C 287      67.260  48.890  44.560  1.00  0.00           C
ATOM   4158  O   ARG C 287      66.190  48.370  44.160  1.00  0.00           O
ATOM   4159  N   VAL C 288      67.350  50.080  45.100  1.00  0.00           N
ATOM   4160  HN  VAL C 288      68.240  50.400  45.440  1.00  0.00           H
ATOM   4161  CA  VAL C 288      66.190  51.000  45.060  1.00  0.00           C
ATOM   4162  HA  VAL C 288      65.340  50.460  45.450  1.00  0.00           H
ATOM   4163  CB  VAL C 288      66.330  52.220  45.990  1.00  0.00           C
ATOM   4164  HB  VAL C 288      67.120  52.850  45.540  1.00  0.00           H
ATOM   4165  CG1 VAL C 288      65.070  53.150  46.030  1.00  0.00           C
ATOM   4166 HG11 VAL C 288      65.310  54.090  46.570  1.00  0.00           H
ATOM   4167 HG12 VAL C 288      64.480  53.260  45.100  1.00  0.00           H
ATOM   4168 HG13 VAL C 288      64.370  52.640  46.730  1.00  0.00           H
ATOM   4169  CG2 VAL C 288      66.720  51.830  47.390  1.00  0.00           C
ATOM   4170 HG21 VAL C 288      66.540  52.750  47.990  1.00  0.00           H
ATOM   4171 HG22 VAL C 288      66.170  50.930  47.720  1.00  0.00           H
ATOM   4172 HG23 VAL C 288      67.790  51.600  47.560  1.00  0.00           H
ATOM   4173  C   VAL C 288      65.780  51.480  43.640  1.00  0.00           C
ATOM   4174  O   VAL C 288      66.540  52.240  43.040  1.00  0.00           O
ATOM   4175  N   LYS C 289      64.730  50.890  43.040  1.00  0.00           N
ATOM   4176  HN  LYS C 289      64.080  50.210  43.360  1.00  0.00           H
ATOM   4177  CA  LYS C 289      64.420  51.110  41.610  1.00  0.00           C
ATOM   4178  HA  LYS C 289      65.330  51.140  41.030  1.00  0.00           H
ATOM   4179  CB  LYS C 289      63.510  49.990  41.030  1.00  0.00           C
ATOM   4180  HB1 LYS C 289      62.590  49.980  41.640  1.00  0.00           H
ATOM   4181  HB2 LYS C 289      64.160  49.120  41.260  1.00  0.00           H
ATOM   4182  CG  LYS C 289      63.270  50.120  39.540  1.00  0.00           C
ATOM   4183  HG1 LYS C 289      62.740  51.060  39.310  1.00  0.00           H
ATOM   4184  HG2 LYS C 289      62.560  49.350  39.150  1.00  0.00           H
ATOM   4185  CD  LYS C 289      64.580  50.010  38.680  1.00  0.00           C
ATOM   4186  HD1 LYS C 289      64.930  51.060  38.740  1.00  0.00           H
ATOM   4187  HD2 LYS C 289      65.260  49.260  39.140  1.00  0.00           H
ATOM   4188  CE  LYS C 289      64.280  49.540  37.290  1.00  0.00           C
ATOM   4189  HE1 LYS C 289      63.640  50.270  36.760  1.00  0.00           H
ATOM   4190  HE2 LYS C 289      63.640  48.630  37.310  1.00  0.00           H
ATOM   4191  NZ  LYS C 289      65.490  49.330  36.460  1.00  0.00           N
ATOM   4192  HZ1 LYS C 289      66.140  48.630  36.870  1.00  0.00           H
ATOM   4193  HZ2 LYS C 289      65.400  49.040  35.460  1.00  0.00           H
ATOM   4194  HZ3 LYS C 289      65.940  50.260  36.420  1.00  0.00           H
ATOM   4195  C   LYS C 289      63.680  52.510  41.430  1.00  0.00           C
ATOM   4196  NT  LYS C 289      64.380  53.270  40.520  1.00  0.00           N
ATOM   4197  HT1 LYS C 289      65.320  53.000  40.320  1.00  0.00           H
ATOM   4198  HT2 LYS C 289      64.080  54.200  40.300  1.00  0.00           H
ATOM   4199  O   LYS C 289      62.580  52.770  41.900  1.00  0.00           O
ATOM   4200  N   SER D  55      38.060  63.710  71.690  1.00  0.00           N
ATOM   4201  H1  SER D  55      38.050  63.390  72.680  1.00  0.00           H
ATOM   4202  H2  SER D  55      38.800  64.390  71.450  1.00  0.00           H
ATOM   4203  H3  SER D  55      37.110  64.090  71.470  1.00  0.00           H
ATOM   4204  CA  SER D  55      38.340  62.520  70.810  1.00  0.00           C
ATOM   4205  HA  SER D  55      39.340  62.160  71.030  1.00  0.00           H
ATOM   4206  CB  SER D  55      37.200  61.440  71.210  1.00  0.00           C
ATOM   4207  HB1 SER D  55      36.220  61.830  70.870  1.00  0.00           H
ATOM   4208  HB2 SER D  55      37.230  61.450  72.320  1.00  0.00           H
ATOM   4209  OG  SER D  55      37.460  60.140  70.720  1.00  0.00           O
ATOM   4210  HG1 SER D  55      38.100  59.800  71.350  1.00  0.00           H
ATOM   4211  C   SER D  55      38.280  62.890  69.370  1.00  0.00           C
ATOM   4212  O   SER D  55      38.810  63.860  68.940  1.00  0.00           O
ATOM   4213  N   PHE D  56      37.510  62.170  68.530  1.00  0.00           N
ATOM   4214  HN  PHE D  56      37.020  61.390  68.900  1.00  0.00           H
ATOM   4215  CA  PHE D  56      37.300  62.340  67.150  1.00  0.00           C
ATOM   4216  HA  PHE D  56      37.860  63.250  66.960  1.00  0.00           H
ATOM   4217  CB  PHE D  56      37.970  61.250  66.280  1.00  0.00           C
ATOM   4218  HB1 PHE D  56      39.060  61.170  66.470  1.00  0.00           H
ATOM   4219  HB2 PHE D  56      37.860  61.510  65.210  1.00  0.00           H
ATOM   4220  CG  PHE D  56      37.410  59.890  66.510  1.00  0.00           C
ATOM   4221  CD1 PHE D  56      36.400  59.260  65.710  1.00  0.00           C
ATOM   4222  HD1 PHE D  56      36.010  59.780  64.850  1.00  0.00           H
ATOM   4223  CE1 PHE D  56      35.960  57.990  65.880  1.00  0.00           C
ATOM   4224  HE1 PHE D  56      35.040  57.640  65.430  1.00  0.00           H
ATOM   4225  CZ  PHE D  56      36.480  57.230  66.930  1.00  0.00           C
ATOM   4226  HZ  PHE D  56      36.130  56.270  67.270  1.00  0.00           H
ATOM   4227  CD2 PHE D  56      38.000  59.030  67.440  1.00  0.00           C
ATOM   4228  HD2 PHE D  56      38.850  59.350  68.030  1.00  0.00           H
ATOM   4229  CE2 PHE D  56      37.570  57.750  67.700  1.00  0.00           C
ATOM   4230  HE2 PHE D  56      38.000  57.210  68.530  1.00  0.00           H
ATOM   4231  C   PHE D  56      35.890  62.550  66.800  1.00  0.00           C
ATOM   4232  O   PHE D  56      34.940  62.030  67.440  1.00  0.00           O
ATOM   4233  N   TYR D  57      35.640  63.390  65.830  1.00  0.00           N
ATOM   4234  HN  TYR D  57      36.400  63.840  65.370  1.00  0.00           H
ATOM   4235  CA  TYR D  57      34.360  63.810  65.370  1.00  0.00           C
ATOM   4236  HA  TYR D  57      33.690  63.870  66.210  1.00  0.00           H
ATOM   4237  CB  TYR D  57      34.490  65.230  64.700  1.00  0.00           C
ATOM   4238  HB1 TYR D  57      35.330  65.150  63.970  1.00  0.00           H
ATOM   4239  HB2 TYR D  57      34.920  65.960  65.410  1.00  0.00           H
ATOM   4240  CG  TYR D  57      33.280  65.770  63.910  1.00  0.00           C
ATOM   4241  CD1 TYR D  57      33.360  66.110  62.570  1.00  0.00           C
ATOM   4242  HD1 TYR D  57      34.170  65.720  61.960  1.00  0.00           H
ATOM   4243  CE1 TYR D  57      32.210  66.600  61.860  1.00  0.00           C
ATOM   4244  HE1 TYR D  57      32.240  66.530  60.780  1.00  0.00           H
ATOM   4245  CZ  TYR D  57      31.090  66.970  62.630  1.00  0.00           C
ATOM   4246  OH  TYR D  57      29.920  67.370  61.870  1.00  0.00           O
ATOM   4247  HH  TYR D  57      29.320  67.790  62.490  1.00  0.00           H
ATOM   4248  CD2 TYR D  57      32.160  66.120  64.670  1.00  0.00           C
ATOM   4249  HD2 TYR D  57      32.050  65.810  65.690  1.00  0.00           H
ATOM   4250  CE2 TYR D  57      31.070  66.800  63.990  1.00  0.00           C
ATOM   4251  HE2 TYR D  57      30.180  66.950  64.590  1.00  0.00           H
ATOM   4252  C   TYR D  57      33.840  62.790  64.330  1.00  0.00           C
ATOM   4253  O   TYR D  57      34.560  62.340  63.450  1.00  0.00           O
ATOM   4254  N   VAL D  58      32.600  62.280  64.530  1.00  0.00           N
ATOM   4255  HN  VAL D  58      31.960  62.720  65.150  1.00  0.00           H
ATOM   4256  CA  VAL D  58      32.120  61.050  63.900  1.00  0.00           C
ATOM   4257  HA  VAL D  58      32.980  60.480  63.580  1.00  0.00           H
ATOM   4258  CB  VAL D  58      31.190  60.330  64.890  1.00  0.00           C
ATOM   4259  HB  VAL D  58      30.890  59.390  64.390  1.00  0.00           H
ATOM   4260  CG1 VAL D  58      31.910  59.950  66.240  1.00  0.00           C
ATOM   4261 HG11 VAL D  58      32.950  59.590  66.090  1.00  0.00           H
ATOM   4262 HG12 VAL D  58      32.010  60.850  66.900  1.00  0.00           H
ATOM   4263 HG13 VAL D  58      31.360  59.090  66.670  1.00  0.00           H
ATOM   4264  CG2 VAL D  58      29.900  61.130  65.220  1.00  0.00           C
ATOM   4265 HG21 VAL D  58      29.190  60.740  65.980  1.00  0.00           H
ATOM   4266 HG22 VAL D  58      30.140  62.190  65.430  1.00  0.00           H
ATOM   4267 HG23 VAL D  58      29.290  61.140  64.290  1.00  0.00           H
ATOM   4268  C   VAL D  58      31.380  61.380  62.630  1.00  0.00           C
ATOM   4269  O   VAL D  58      30.570  60.510  62.140  1.00  0.00           O
ATOM   4270  N   TYR D  59      31.490  62.610  62.020  1.00  0.00           N
ATOM   4271  HN  TYR D  59      32.160  63.280  62.310  1.00  0.00           H
ATOM   4272  CA  TYR D  59      30.830  62.800  60.750  1.00  0.00           C
ATOM   4273  HA  TYR D  59      30.450  61.870  60.370  1.00  0.00           H
ATOM   4274  CB  TYR D  59      29.650  63.870  60.850  1.00  0.00           C
ATOM   4275  HB1 TYR D  59      29.360  64.130  59.810  1.00  0.00           H
ATOM   4276  HB2 TYR D  59      29.980  64.820  61.320  1.00  0.00           H
ATOM   4277  CG  TYR D  59      28.430  63.380  61.560  1.00  0.00           C
ATOM   4278  CD1 TYR D  59      28.470  63.620  62.910  1.00  0.00           C
ATOM   4279  HD1 TYR D  59      29.360  64.030  63.360  1.00  0.00           H
ATOM   4280  CE1 TYR D  59      27.430  63.200  63.750  1.00  0.00           C
ATOM   4281  HE1 TYR D  59      27.390  63.530  64.780  1.00  0.00           H
ATOM   4282  CZ  TYR D  59      26.290  62.650  63.190  1.00  0.00           C
ATOM   4283  OH  TYR D  59      25.250  62.260  64.030  1.00  0.00           O
ATOM   4284  HH  TYR D  59      24.600  61.730  63.570  1.00  0.00           H
ATOM   4285  CD2 TYR D  59      27.330  62.690  60.980  1.00  0.00           C
ATOM   4286  HD2 TYR D  59      27.390  62.560  59.910  1.00  0.00           H
ATOM   4287  CE2 TYR D  59      26.190  62.380  61.770  1.00  0.00           C
ATOM   4288  HE2 TYR D  59      25.330  61.870  61.370  1.00  0.00           H
ATOM   4289  C   TYR D  59      31.890  63.210  59.700  1.00  0.00           C
ATOM   4290  O   TYR D  59      32.600  64.180  59.800  1.00  0.00           O
ATOM   4291  N   SER D  60      32.090  62.410  58.680  1.00  0.00           N
ATOM   4292  HN  SER D  60      31.700  61.490  58.670  1.00  0.00           H
ATOM   4293  CA  SER D  60      32.960  62.670  57.510  1.00  0.00           C
ATOM   4294  HA  SER D  60      33.930  62.860  57.930  1.00  0.00           H
ATOM   4295  CB  SER D  60      33.080  61.370  56.600  1.00  0.00           C
ATOM   4296  HB1 SER D  60      32.130  61.230  56.030  1.00  0.00           H
ATOM   4297  HB2 SER D  60      33.340  60.500  57.240  1.00  0.00           H
ATOM   4298  OG  SER D  60      34.120  61.550  55.650  1.00  0.00           O
ATOM   4299  HG1 SER D  60      34.250  60.740  55.140  1.00  0.00           H
ATOM   4300  C   SER D  60      32.490  63.870  56.700  1.00  0.00           C
ATOM   4301  O   SER D  60      31.270  64.100  56.530  1.00  0.00           O
ATOM   4302  N   ARG D  61      33.300  64.700  56.090  1.00  0.00           N
ATOM   4303  HN  ARG D  61      34.250  64.410  56.030  1.00  0.00           H
ATOM   4304  CA  ARG D  61      32.920  65.970  55.510  1.00  0.00           C
ATOM   4305  HA  ARG D  61      31.920  66.230  55.820  1.00  0.00           H
ATOM   4306  CB  ARG D  61      33.820  67.040  56.190  1.00  0.00           C
ATOM   4307  HB1 ARG D  61      33.660  67.950  55.590  1.00  0.00           H
ATOM   4308  HB2 ARG D  61      34.880  66.710  56.100  1.00  0.00           H
ATOM   4309  CG  ARG D  61      33.710  67.240  57.770  1.00  0.00           C
ATOM   4310  HG1 ARG D  61      34.100  66.410  58.410  1.00  0.00           H
ATOM   4311  HG2 ARG D  61      32.620  67.190  57.970  1.00  0.00           H
ATOM   4312  CD  ARG D  61      34.260  68.510  58.380  1.00  0.00           C
ATOM   4313  HD1 ARG D  61      33.990  68.540  59.450  1.00  0.00           H
ATOM   4314  HD2 ARG D  61      33.890  69.370  57.780  1.00  0.00           H
ATOM   4315  NE  ARG D  61      35.790  68.540  58.290  1.00  0.00           N
ATOM   4316  HE  ARG D  61      36.290  67.680  58.170  1.00  0.00           H
ATOM   4317  CZ  ARG D  61      36.620  69.560  58.300  1.00  0.00           C
ATOM   4318  NH1 ARG D  61      36.220  70.780  58.560  1.00  0.00           N
ATOM   4319 HH11 ARG D  61      35.430  70.810  59.180  1.00  0.00           H
ATOM   4320 HH12 ARG D  61      36.930  71.470  58.700  1.00  0.00           H
ATOM   4321  NH2 ARG D  61      37.870  69.310  58.180  1.00  0.00           N
ATOM   4322 HH21 ARG D  61      38.180  68.410  58.480  1.00  0.00           H
ATOM   4323 HH22 ARG D  61      38.480  70.100  58.260  1.00  0.00           H
ATOM   4324  C   ARG D  61      33.020  65.920  54.000  1.00  0.00           C
ATOM   4325  O   ARG D  61      33.920  65.310  53.390  1.00  0.00           O
ATOM   4326  N   VAL D  62      32.040  66.600  53.270  1.00  0.00           N
ATOM   4327  HN  VAL D  62      31.410  67.140  53.820  1.00  0.00           H
ATOM   4328  CA  VAL D  62      31.950  66.750  51.790  1.00  0.00           C
ATOM   4329  HA  VAL D  62      31.530  65.830  51.420  1.00  0.00           H
ATOM   4330  CB  VAL D  62      30.910  67.840  51.540  1.00  0.00           C
ATOM   4331  HB  VAL D  62      30.980  68.600  52.340  1.00  0.00           H
ATOM   4332  CG1 VAL D  62      31.030  68.580  50.210  1.00  0.00           C
ATOM   4333 HG11 VAL D  62      31.060  67.930  49.310  1.00  0.00           H
ATOM   4334 HG12 VAL D  62      30.220  69.330  50.130  1.00  0.00           H
ATOM   4335 HG13 VAL D  62      32.020  69.090  50.170  1.00  0.00           H
ATOM   4336  CG2 VAL D  62      29.550  67.140  51.630  1.00  0.00           C
ATOM   4337 HG21 VAL D  62      29.430  66.670  52.630  1.00  0.00           H
ATOM   4338 HG22 VAL D  62      28.700  67.840  51.530  1.00  0.00           H
ATOM   4339 HG23 VAL D  62      29.520  66.280  50.930  1.00  0.00           H
ATOM   4340  C   VAL D  62      33.230  66.970  51.070  1.00  0.00           C
ATOM   4341  O   VAL D  62      34.010  67.840  51.450  1.00  0.00           O
ATOM   4342  N   LYS D  63      33.490  66.140  50.090  1.00  0.00           N
ATOM   4343  HN  LYS D  63      32.910  65.410  49.750  1.00  0.00           H
ATOM   4344  CA  LYS D  63      34.760  65.980  49.410  1.00  0.00           C
ATOM   4345  HA  LYS D  63      35.520  66.200  50.150  1.00  0.00           H
ATOM   4346  CB  LYS D  63      34.850  64.630  48.660  1.00  0.00           C
ATOM   4347  HB1 LYS D  63      35.700  64.620  47.950  1.00  0.00           H
ATOM   4348  HB2 LYS D  63      33.970  64.510  48.000  1.00  0.00           H
ATOM   4349  CG  LYS D  63      34.840  63.470  49.630  1.00  0.00           C
ATOM   4350  HG1 LYS D  63      34.720  62.560  49.000  1.00  0.00           H
ATOM   4351  HG2 LYS D  63      33.980  63.550  50.330  1.00  0.00           H
ATOM   4352  CD  LYS D  63      36.150  63.410  50.430  1.00  0.00           C
ATOM   4353  HD1 LYS D  63      37.060  63.380  49.780  1.00  0.00           H
ATOM   4354  HD2 LYS D  63      36.080  64.270  51.130  1.00  0.00           H
ATOM   4355  CE  LYS D  63      36.260  62.160  51.390  1.00  0.00           C
ATOM   4356  HE1 LYS D  63      36.480  61.290  50.740  1.00  0.00           H
ATOM   4357  HE2 LYS D  63      35.370  61.920  52.010  1.00  0.00           H
ATOM   4358  NZ  LYS D  63      37.490  62.310  52.220  1.00  0.00           N
ATOM   4359  HZ1 LYS D  63      37.340  63.140  52.840  1.00  0.00           H
ATOM   4360  HZ2 LYS D  63      37.620  61.570  52.930  1.00  0.00           H
ATOM   4361  HZ3 LYS D  63      38.330  62.620  51.690  1.00  0.00           H
ATOM   4362  C   LYS D  63      35.050  67.110  48.350  1.00  0.00           C
ATOM   4363  NT  LYS D  63      34.000  67.510  47.540  1.00  0.00           N
ATOM   4364  HT1 LYS D  63      33.160  67.010  47.740  1.00  0.00           H
ATOM   4365  HT2 LYS D  63      34.090  68.150  46.770  1.00  0.00           H
ATOM   4366  O   LYS D  63      36.160  67.590  48.060  1.00  0.00           O
TER
ENDMDL
