# Supplementary material for: The Effect of SARS-COV‑2 Protein Fragments on the Dimerization of α‑Synuclein
Source: ACS Chem Neurosci. 2025 Oct 22;16(21):4279–88. doi: 10.1021/acschemneuro.5c00635 (PMC12593392; doi:10.1021/acschemneuro.5c00635)
Supplement: Supplementary file 1 [file cn5c00635_si_001.zip › aS Configurations - Supporting Information/Twister Binding Dimer/with FI10/t-FI10-1-final.pdb]

REMARK    GENERATED BY TRJCONV
TITLE     Protein in water t= 500000.00000 step= 250000000
REMARK    THIS IS A SIMULATION BOX
CRYST1  108.265  108.265  108.265  90.00  90.00  90.00 P 1           1
MODEL        1
ATOM      1  N   MET A   1      46.250  31.990  60.470  1.00  0.00           N
ATOM      2  H1  MET A   1      46.580  31.200  59.880  1.00  0.00           H
ATOM      3  H2  MET A   1      46.200  32.780  59.790  1.00  0.00           H
ATOM      4  H3  MET A   1      47.030  32.110  61.150  1.00  0.00           H
ATOM      5  CA  MET A   1      44.980  31.580  61.080  1.00  0.00           C
ATOM      6  HA  MET A   1      44.200  31.580  60.330  1.00  0.00           H
ATOM      7  CB  MET A   1      45.240  30.100  61.750  1.00  0.00           C
ATOM      8  HB1 MET A   1      45.280  30.300  62.850  1.00  0.00           H
ATOM      9  HB2 MET A   1      46.260  29.710  61.570  1.00  0.00           H
ATOM     10  CG  MET A   1      44.220  28.960  61.450  1.00  0.00           C
ATOM     11  HG1 MET A   1      44.310  29.010  60.340  1.00  0.00           H
ATOM     12  HG2 MET A   1      43.210  29.300  61.780  1.00  0.00           H
ATOM     13  SD  MET A   1      44.540  27.410  62.250  1.00  0.00           S
ATOM     14  CE  MET A   1      45.450  26.690  60.860  1.00  0.00           C
ATOM     15  HE1 MET A   1      46.330  27.280  60.520  1.00  0.00           H
ATOM     16  HE2 MET A   1      45.730  25.660  61.170  1.00  0.00           H
ATOM     17  HE3 MET A   1      44.710  26.710  60.030  1.00  0.00           H
ATOM     18  C   MET A   1      44.630  32.680  62.090  1.00  0.00           C
ATOM     19  O   MET A   1      45.090  33.770  62.090  1.00  0.00           O
ATOM     20  N   ASP A   2      43.630  32.410  62.980  1.00  0.00           N
ATOM     21  HN  ASP A   2      43.290  31.480  63.050  1.00  0.00           H
ATOM     22  CA  ASP A   2      43.150  33.350  63.940  1.00  0.00           C
ATOM     23  HA  ASP A   2      43.270  34.360  63.580  1.00  0.00           H
ATOM     24  CB  ASP A   2      41.640  33.160  64.220  1.00  0.00           C
ATOM     25  HB1 ASP A   2      41.200  33.880  64.940  1.00  0.00           H
ATOM     26  HB2 ASP A   2      41.410  32.170  64.690  1.00  0.00           H
ATOM     27  CG  ASP A   2      40.780  33.500  63.010  1.00  0.00           C
ATOM     28  OD1 ASP A   2      39.770  32.750  62.710  1.00  0.00           O
ATOM     29  OD2 ASP A   2      41.020  34.570  62.450  1.00  0.00           O
ATOM     30  C   ASP A   2      43.900  33.230  65.320  1.00  0.00           C
ATOM     31  O   ASP A   2      44.230  34.230  65.980  1.00  0.00           O
ATOM     32  N   VAL A   3      44.210  32.020  65.720  1.00  0.00           N
ATOM     33  HN  VAL A   3      44.050  31.320  65.030  1.00  0.00           H
ATOM     34  CA  VAL A   3      45.020  31.720  66.840  1.00  0.00           C
ATOM     35  HA  VAL A   3      44.720  32.380  67.650  1.00  0.00           H
ATOM     36  CB  VAL A   3      44.670  30.270  67.300  1.00  0.00           C
ATOM     37  HB  VAL A   3      44.720  29.630  66.400  1.00  0.00           H
ATOM     38  CG1 VAL A   3      45.730  29.720  68.320  1.00  0.00           C
ATOM     39 HG11 VAL A   3      45.760  30.380  69.210  1.00  0.00           H
ATOM     40 HG12 VAL A   3      45.460  28.650  68.500  1.00  0.00           H
ATOM     41 HG13 VAL A   3      46.710  29.670  67.800  1.00  0.00           H
ATOM     42  CG2 VAL A   3      43.260  30.200  68.040  1.00  0.00           C
ATOM     43 HG21 VAL A   3      42.430  30.420  67.340  1.00  0.00           H
ATOM     44 HG22 VAL A   3      43.180  29.180  68.470  1.00  0.00           H
ATOM     45 HG23 VAL A   3      43.090  30.990  68.800  1.00  0.00           H
ATOM     46  C   VAL A   3      46.460  31.860  66.600  1.00  0.00           C
ATOM     47  O   VAL A   3      46.970  31.460  65.590  1.00  0.00           O
ATOM     48  N   PHE A   4      47.220  32.460  67.570  1.00  0.00           N
ATOM     49  HN  PHE A   4      46.780  32.620  68.460  1.00  0.00           H
ATOM     50  CA  PHE A   4      48.600  32.880  67.540  1.00  0.00           C
ATOM     51  HA  PHE A   4      48.630  33.570  66.710  1.00  0.00           H
ATOM     52  CB  PHE A   4      49.060  33.760  68.670  1.00  0.00           C
ATOM     53  HB1 PHE A   4      50.010  34.160  68.260  1.00  0.00           H
ATOM     54  HB2 PHE A   4      49.310  33.180  69.590  1.00  0.00           H
ATOM     55  CG  PHE A   4      48.270  35.060  69.100  1.00  0.00           C
ATOM     56  CD1 PHE A   4      47.970  36.080  68.210  1.00  0.00           C
ATOM     57  HD1 PHE A   4      48.470  36.150  67.250  1.00  0.00           H
ATOM     58  CE1 PHE A   4      47.300  37.230  68.590  1.00  0.00           C
ATOM     59  HE1 PHE A   4      47.110  38.010  67.870  1.00  0.00           H
ATOM     60  CZ  PHE A   4      46.820  37.400  69.900  1.00  0.00           C
ATOM     61  HZ  PHE A   4      46.270  38.290  70.150  1.00  0.00           H
ATOM     62  CD2 PHE A   4      47.720  35.150  70.400  1.00  0.00           C
ATOM     63  HD2 PHE A   4      47.870  34.320  71.080  1.00  0.00           H
ATOM     64  CE2 PHE A   4      47.090  36.320  70.840  1.00  0.00           C
ATOM     65  HE2 PHE A   4      46.730  36.420  71.850  1.00  0.00           H
ATOM     66  C   PHE A   4      49.610  31.850  67.230  1.00  0.00           C
ATOM     67  O   PHE A   4      49.650  30.820  67.860  1.00  0.00           O
ATOM     68  N   MET A   5      50.500  32.080  66.240  1.00  0.00           N
ATOM     69  HN  MET A   5      50.240  32.880  65.710  1.00  0.00           H
ATOM     70  CA  MET A   5      51.830  31.560  66.240  1.00  0.00           C
ATOM     71  HA  MET A   5      51.730  30.500  66.360  1.00  0.00           H
ATOM     72  CB  MET A   5      52.590  31.640  64.830  1.00  0.00           C
ATOM     73  HB1 MET A   5      51.930  31.140  64.100  1.00  0.00           H
ATOM     74  HB2 MET A   5      53.540  31.070  64.820  1.00  0.00           H
ATOM     75  CG  MET A   5      52.820  33.060  64.260  1.00  0.00           C
ATOM     76  HG1 MET A   5      53.350  33.740  64.960  1.00  0.00           H
ATOM     77  HG2 MET A   5      51.840  33.560  64.090  1.00  0.00           H
ATOM     78  SD  MET A   5      53.880  33.170  62.790  1.00  0.00           S
ATOM     79  CE  MET A   5      52.600  32.620  61.610  1.00  0.00           C
ATOM     80  HE1 MET A   5      52.940  32.560  60.550  1.00  0.00           H
ATOM     81  HE2 MET A   5      52.140  31.670  61.950  1.00  0.00           H
ATOM     82  HE3 MET A   5      51.670  33.220  61.600  1.00  0.00           H
ATOM     83  C   MET A   5      52.630  32.070  67.370  1.00  0.00           C
ATOM     84  O   MET A   5      52.420  33.200  67.810  1.00  0.00           O
ATOM     85  N   LYS A   6      53.640  31.320  67.860  1.00  0.00           N
ATOM     86  HN  LYS A   6      53.840  30.410  67.500  1.00  0.00           H
ATOM     87  CA  LYS A   6      54.710  31.800  68.750  1.00  0.00           C
ATOM     88  HA  LYS A   6      54.290  32.330  69.590  1.00  0.00           H
ATOM     89  CB  LYS A   6      55.630  30.580  69.340  1.00  0.00           C
ATOM     90  HB1 LYS A   6      56.560  30.950  69.830  1.00  0.00           H
ATOM     91  HB2 LYS A   6      56.040  30.070  68.440  1.00  0.00           H
ATOM     92  CG  LYS A   6      54.870  29.580  70.210  1.00  0.00           C
ATOM     93  HG1 LYS A   6      55.590  28.960  70.790  1.00  0.00           H
ATOM     94  HG2 LYS A   6      54.340  28.970  69.440  1.00  0.00           H
ATOM     95  CD  LYS A   6      53.880  30.350  71.180  1.00  0.00           C
ATOM     96  HD1 LYS A   6      53.040  30.850  70.660  1.00  0.00           H
ATOM     97  HD2 LYS A   6      53.280  29.620  71.760  1.00  0.00           H
ATOM     98  CE  LYS A   6      54.540  31.330  72.100  1.00  0.00           C
ATOM     99  HE1 LYS A   6      53.730  31.840  72.670  1.00  0.00           H
ATOM    100  HE2 LYS A   6      55.130  32.050  71.490  1.00  0.00           H
ATOM    101  NZ  LYS A   6      55.370  30.730  73.130  1.00  0.00           N
ATOM    102  HZ1 LYS A   6      56.270  31.240  73.260  1.00  0.00           H
ATOM    103  HZ2 LYS A   6      54.960  30.510  74.060  1.00  0.00           H
ATOM    104  HZ3 LYS A   6      55.670  29.830  72.730  1.00  0.00           H
ATOM    105  C   LYS A   6      55.670  32.740  68.050  1.00  0.00           C
ATOM    106  O   LYS A   6      55.760  32.720  66.820  1.00  0.00           O
ATOM    107  N   GLY A   7      56.360  33.690  68.720  1.00  0.00           N
ATOM    108  HN  GLY A   7      56.100  33.830  69.670  1.00  0.00           H
ATOM    109  CA  GLY A   7      57.460  34.540  68.150  1.00  0.00           C
ATOM    110  HA1 GLY A   7      58.250  34.530  68.890  1.00  0.00           H
ATOM    111  HA2 GLY A   7      57.790  34.060  67.240  1.00  0.00           H
ATOM    112  C   GLY A   7      56.990  35.910  67.780  1.00  0.00           C
ATOM    113  O   GLY A   7      57.640  36.710  67.140  1.00  0.00           O
ATOM    114  N   LEU A   8      55.840  36.270  68.360  1.00  0.00           N
ATOM    115  HN  LEU A   8      55.260  35.640  68.880  1.00  0.00           H
ATOM    116  CA  LEU A   8      55.220  37.560  68.200  1.00  0.00           C
ATOM    117  HA  LEU A   8      55.640  38.020  67.320  1.00  0.00           H
ATOM    118  CB  LEU A   8      53.630  37.370  68.140  1.00  0.00           C
ATOM    119  HB1 LEU A   8      53.100  38.330  67.970  1.00  0.00           H
ATOM    120  HB2 LEU A   8      53.250  37.010  69.120  1.00  0.00           H
ATOM    121  CG  LEU A   8      53.070  36.350  67.060  1.00  0.00           C
ATOM    122  HG  LEU A   8      53.600  35.410  67.310  1.00  0.00           H
ATOM    123  CD1 LEU A   8      51.550  36.350  67.170  1.00  0.00           C
ATOM    124 HD11 LEU A   8      51.160  35.510  66.550  1.00  0.00           H
ATOM    125 HD12 LEU A   8      51.270  36.180  68.230  1.00  0.00           H
ATOM    126 HD13 LEU A   8      51.160  37.350  66.910  1.00  0.00           H
ATOM    127  CD2 LEU A   8      53.680  36.800  65.670  1.00  0.00           C
ATOM    128 HD21 LEU A   8      54.760  36.580  65.830  1.00  0.00           H
ATOM    129 HD22 LEU A   8      53.280  36.170  64.850  1.00  0.00           H
ATOM    130 HD23 LEU A   8      53.570  37.890  65.460  1.00  0.00           H
ATOM    131  C   LEU A   8      55.550  38.450  69.430  1.00  0.00           C
ATOM    132  O   LEU A   8      56.050  38.040  70.520  1.00  0.00           O
ATOM    133  N   SER A   9      55.280  39.710  69.240  1.00  0.00           N
ATOM    134  HN  SER A   9      54.950  39.930  68.320  1.00  0.00           H
ATOM    135  CA  SER A   9      55.670  40.760  70.190  1.00  0.00           C
ATOM    136  HA  SER A   9      55.500  40.430  71.200  1.00  0.00           H
ATOM    137  CB  SER A   9      57.120  41.340  70.050  1.00  0.00           C
ATOM    138  HB1 SER A   9      57.180  41.820  69.040  1.00  0.00           H
ATOM    139  HB2 SER A   9      57.770  40.440  70.090  1.00  0.00           H
ATOM    140  OG  SER A   9      57.410  42.160  71.150  1.00  0.00           O
ATOM    141  HG1 SER A   9      58.360  42.290  71.210  1.00  0.00           H
ATOM    142  C   SER A   9      54.680  41.850  69.930  1.00  0.00           C
ATOM    143  O   SER A   9      54.110  41.860  68.830  1.00  0.00           O
ATOM    144  N   LYS A  10      54.410  42.800  70.910  1.00  0.00           N
ATOM    145  HN  LYS A  10      54.970  42.780  71.740  1.00  0.00           H
ATOM    146  CA  LYS A  10      53.530  43.960  70.750  1.00  0.00           C
ATOM    147  HA  LYS A  10      52.650  43.560  70.260  1.00  0.00           H
ATOM    148  CB  LYS A  10      52.980  44.410  72.150  1.00  0.00           C
ATOM    149  HB1 LYS A  10      52.410  45.370  72.190  1.00  0.00           H
ATOM    150  HB2 LYS A  10      53.810  44.560  72.870  1.00  0.00           H
ATOM    151  CG  LYS A  10      52.070  43.340  72.840  1.00  0.00           C
ATOM    152  HG1 LYS A  10      52.670  42.470  73.190  1.00  0.00           H
ATOM    153  HG2 LYS A  10      51.350  42.970  72.080  1.00  0.00           H
ATOM    154  CD  LYS A  10      51.270  44.070  73.910  1.00  0.00           C
ATOM    155  HD1 LYS A  10      51.770  44.990  74.280  1.00  0.00           H
ATOM    156  HD2 LYS A  10      50.310  44.480  73.540  1.00  0.00           H
ATOM    157  CE  LYS A  10      50.960  43.120  75.040  1.00  0.00           C
ATOM    158  HE1 LYS A  10      50.470  42.200  74.640  1.00  0.00           H
ATOM    159  HE2 LYS A  10      50.210  43.680  75.630  1.00  0.00           H
ATOM    160  NZ  LYS A  10      52.120  42.780  75.860  1.00  0.00           N
ATOM    161  HZ1 LYS A  10      52.620  41.950  75.460  1.00  0.00           H
ATOM    162  HZ2 LYS A  10      52.790  43.570  75.740  1.00  0.00           H
ATOM    163  HZ3 LYS A  10      51.930  42.570  76.860  1.00  0.00           H
ATOM    164  C   LYS A  10      54.010  45.120  69.940  1.00  0.00           C
ATOM    165  O   LYS A  10      53.390  46.180  69.980  1.00  0.00           O
ATOM    166  N   ALA A  11      55.130  44.940  69.170  1.00  0.00           N
ATOM    167  HN  ALA A  11      55.670  44.100  69.120  1.00  0.00           H
ATOM    168  CA  ALA A  11      55.700  46.000  68.280  1.00  0.00           C
ATOM    169  HA  ALA A  11      54.880  46.410  67.720  1.00  0.00           H
ATOM    170  CB  ALA A  11      56.410  47.140  69.000  1.00  0.00           C
ATOM    171  HB1 ALA A  11      56.560  48.070  68.420  1.00  0.00           H
ATOM    172  HB2 ALA A  11      55.740  47.360  69.850  1.00  0.00           H
ATOM    173  HB3 ALA A  11      57.380  46.790  69.420  1.00  0.00           H
ATOM    174  C   ALA A  11      56.640  45.350  67.210  1.00  0.00           C
ATOM    175  O   ALA A  11      56.950  44.150  67.380  1.00  0.00           O
ATOM    176  N   LYS A  12      56.990  46.120  66.130  1.00  0.00           N
ATOM    177  HN  LYS A  12      56.590  47.030  66.010  1.00  0.00           H
ATOM    178  CA  LYS A  12      57.930  45.830  65.080  1.00  0.00           C
ATOM    179  HA  LYS A  12      57.470  44.990  64.580  1.00  0.00           H
ATOM    180  CB  LYS A  12      58.050  47.090  64.040  1.00  0.00           C
ATOM    181  HB1 LYS A  12      57.550  47.960  64.530  1.00  0.00           H
ATOM    182  HB2 LYS A  12      57.300  46.770  63.280  1.00  0.00           H
ATOM    183  CG  LYS A  12      59.350  47.510  63.340  1.00  0.00           C
ATOM    184  HG1 LYS A  12      59.490  46.650  62.640  1.00  0.00           H
ATOM    185  HG2 LYS A  12      60.200  47.400  64.040  1.00  0.00           H
ATOM    186  CD  LYS A  12      59.490  48.790  62.480  1.00  0.00           C
ATOM    187  HD1 LYS A  12      58.860  48.700  61.570  1.00  0.00           H
ATOM    188  HD2 LYS A  12      59.170  49.610  63.160  1.00  0.00           H
ATOM    189  CE  LYS A  12      60.870  49.130  62.060  1.00  0.00           C
ATOM    190  HE1 LYS A  12      61.190  48.340  61.350  1.00  0.00           H
ATOM    191  HE2 LYS A  12      61.570  49.080  62.930  1.00  0.00           H
ATOM    192  NZ  LYS A  12      60.990  50.390  61.410  1.00  0.00           N
ATOM    193  HZ1 LYS A  12      60.580  50.330  60.460  1.00  0.00           H
ATOM    194  HZ2 LYS A  12      60.440  51.100  61.940  1.00  0.00           H
ATOM    195  HZ3 LYS A  12      61.940  50.790  61.320  1.00  0.00           H
ATOM    196  C   LYS A  12      59.320  45.250  65.470  1.00  0.00           C
ATOM    197  O   LYS A  12      59.760  45.260  66.610  1.00  0.00           O
ATOM    198  N   GLU A  13      59.930  44.600  64.490  1.00  0.00           N
ATOM    199  HN  GLU A  13      59.520  44.540  63.590  1.00  0.00           H
ATOM    200  CA  GLU A  13      61.230  43.990  64.520  1.00  0.00           C
ATOM    201  HA  GLU A  13      61.370  43.400  65.410  1.00  0.00           H
ATOM    202  CB  GLU A  13      61.520  43.090  63.270  1.00  0.00           C
ATOM    203  HB1 GLU A  13      62.590  42.830  63.130  1.00  0.00           H
ATOM    204  HB2 GLU A  13      61.360  43.610  62.300  1.00  0.00           H
ATOM    205  CG  GLU A  13      60.760  41.710  63.200  1.00  0.00           C
ATOM    206  HG1 GLU A  13      59.670  41.920  63.250  1.00  0.00           H
ATOM    207  HG2 GLU A  13      60.960  41.290  64.210  1.00  0.00           H
ATOM    208  CD  GLU A  13      61.110  40.890  62.070  1.00  0.00           C
ATOM    209  OE1 GLU A  13      60.930  39.590  62.170  1.00  0.00           O
ATOM    210  OE2 GLU A  13      61.600  41.410  61.020  1.00  0.00           O
ATOM    211  C   GLU A  13      62.400  45.010  64.530  1.00  0.00           C
ATOM    212  O   GLU A  13      62.300  46.160  64.010  1.00  0.00           O
ATOM    213  N   GLY A  14      63.520  44.630  65.280  1.00  0.00           N
ATOM    214  HN  GLY A  14      63.460  43.800  65.820  1.00  0.00           H
ATOM    215  CA  GLY A  14      64.740  45.470  65.470  1.00  0.00           C
ATOM    216  HA1 GLY A  14      64.540  46.340  66.080  1.00  0.00           H
ATOM    217  HA2 GLY A  14      65.420  44.790  65.950  1.00  0.00           H
ATOM    218  C   GLY A  14      65.370  45.880  64.240  1.00  0.00           C
ATOM    219  O   GLY A  14      65.470  45.130  63.260  1.00  0.00           O
ATOM    220  N   VAL A  15      65.830  47.090  64.100  1.00  0.00           N
ATOM    221  HN  VAL A  15      65.640  47.730  64.840  1.00  0.00           H
ATOM    222  CA  VAL A  15      66.510  47.660  62.910  1.00  0.00           C
ATOM    223  HA  VAL A  15      66.680  46.840  62.230  1.00  0.00           H
ATOM    224  CB  VAL A  15      65.620  48.730  62.130  1.00  0.00           C
ATOM    225  HB  VAL A  15      66.230  49.230  61.360  1.00  0.00           H
ATOM    226  CG1 VAL A  15      64.490  48.040  61.390  1.00  0.00           C
ATOM    227 HG11 VAL A  15      63.820  48.820  60.980  1.00  0.00           H
ATOM    228 HG12 VAL A  15      64.830  47.430  60.530  1.00  0.00           H
ATOM    229 HG13 VAL A  15      63.890  47.350  62.020  1.00  0.00           H
ATOM    230  CG2 VAL A  15      65.140  49.880  63.000  1.00  0.00           C
ATOM    231 HG21 VAL A  15      64.630  50.580  62.300  1.00  0.00           H
ATOM    232 HG22 VAL A  15      64.430  49.600  63.800  1.00  0.00           H
ATOM    233 HG23 VAL A  15      66.030  50.410  63.420  1.00  0.00           H
ATOM    234  C   VAL A  15      68.000  48.050  63.200  1.00  0.00           C
ATOM    235  O   VAL A  15      68.740  48.580  62.380  1.00  0.00           O
ATOM    236  N   VAL A  16      68.580  47.720  64.430  1.00  0.00           N
ATOM    237  HN  VAL A  16      68.030  47.110  64.990  1.00  0.00           H
ATOM    238  CA  VAL A  16      69.810  48.350  64.980  1.00  0.00           C
ATOM    239  HA  VAL A  16      70.240  48.800  64.100  1.00  0.00           H
ATOM    240  CB  VAL A  16      69.640  49.370  66.110  1.00  0.00           C
ATOM    241  HB  VAL A  16      68.960  50.150  65.710  1.00  0.00           H
ATOM    242  CG1 VAL A  16      68.950  48.660  67.320  1.00  0.00           C
ATOM    243 HG11 VAL A  16      69.610  47.870  67.750  1.00  0.00           H
ATOM    244 HG12 VAL A  16      68.670  49.500  67.990  1.00  0.00           H
ATOM    245 HG13 VAL A  16      68.020  48.230  66.890  1.00  0.00           H
ATOM    246  CG2 VAL A  16      71.000  49.970  66.460  1.00  0.00           C
ATOM    247 HG21 VAL A  16      71.580  50.170  65.530  1.00  0.00           H
ATOM    248 HG22 VAL A  16      70.960  50.960  66.950  1.00  0.00           H
ATOM    249 HG23 VAL A  16      71.520  49.220  67.100  1.00  0.00           H
ATOM    250  C   VAL A  16      70.750  47.140  65.360  1.00  0.00           C
ATOM    251  O   VAL A  16      70.400  46.220  66.140  1.00  0.00           O
ATOM    252  N   ALA A  17      72.000  47.200  64.820  1.00  0.00           N
ATOM    253  HN  ALA A  17      72.270  48.000  64.290  1.00  0.00           H
ATOM    254  CA  ALA A  17      72.970  46.270  65.050  1.00  0.00           C
ATOM    255  HA  ALA A  17      72.530  45.340  65.380  1.00  0.00           H
ATOM    256  CB  ALA A  17      73.730  45.980  63.740  1.00  0.00           C
ATOM    257  HB1 ALA A  17      74.450  45.140  63.830  1.00  0.00           H
ATOM    258  HB2 ALA A  17      72.970  45.840  62.950  1.00  0.00           H
ATOM    259  HB3 ALA A  17      74.220  46.920  63.390  1.00  0.00           H
ATOM    260  C   ALA A  17      73.920  46.700  66.130  1.00  0.00           C
ATOM    261  O   ALA A  17      74.110  47.880  66.450  1.00  0.00           O
ATOM    262  N   ALA A  18      74.600  45.740  66.730  1.00  0.00           N
ATOM    263  HN  ALA A  18      74.450  44.760  66.710  1.00  0.00           H
ATOM    264  CA  ALA A  18      75.710  45.970  67.650  1.00  0.00           C
ATOM    265  HA  ALA A  18      76.090  46.950  67.420  1.00  0.00           H
ATOM    266  CB  ALA A  18      75.240  45.760  69.090  1.00  0.00           C
ATOM    267  HB1 ALA A  18      74.960  44.680  69.120  1.00  0.00           H
ATOM    268  HB2 ALA A  18      76.090  45.940  69.780  1.00  0.00           H
ATOM    269  HB3 ALA A  18      74.350  46.380  69.330  1.00  0.00           H
ATOM    270  C   ALA A  18      76.850  45.000  67.390  1.00  0.00           C
ATOM    271  O   ALA A  18      76.790  43.890  66.860  1.00  0.00           O
ATOM    272  N   ALA A  19      77.970  45.400  67.940  1.00  0.00           N
ATOM    273  HN  ALA A  19      77.900  46.220  68.490  1.00  0.00           H
ATOM    274  CA  ALA A  19      79.210  44.760  67.570  1.00  0.00           C
ATOM    275  HA  ALA A  19      79.000  43.700  67.470  1.00  0.00           H
ATOM    276  CB  ALA A  19      79.850  45.390  66.300  1.00  0.00           C
ATOM    277  HB1 ALA A  19      80.130  46.450  66.450  1.00  0.00           H
ATOM    278  HB2 ALA A  19      80.760  44.880  65.920  1.00  0.00           H
ATOM    279  HB3 ALA A  19      79.060  45.310  65.520  1.00  0.00           H
ATOM    280  C   ALA A  19      80.170  44.870  68.780  1.00  0.00           C
ATOM    281  O   ALA A  19      81.240  44.360  68.640  1.00  0.00           O
ATOM    282  N   GLU A  20      79.810  45.410  69.970  1.00  0.00           N
ATOM    283  HN  GLU A  20      78.950  45.920  70.010  1.00  0.00           H
ATOM    284  CA  GLU A  20      80.520  45.300  71.190  1.00  0.00           C
ATOM    285  HA  GLU A  20      81.210  44.470  71.130  1.00  0.00           H
ATOM    286  CB  GLU A  20      81.230  46.670  71.350  1.00  0.00           C
ATOM    287  HB1 GLU A  20      81.710  46.720  72.350  1.00  0.00           H
ATOM    288  HB2 GLU A  20      80.570  47.540  71.160  1.00  0.00           H
ATOM    289  CG  GLU A  20      82.380  46.920  70.380  1.00  0.00           C
ATOM    290  HG1 GLU A  20      81.980  47.280  69.410  1.00  0.00           H
ATOM    291  HG2 GLU A  20      82.970  46.000  70.180  1.00  0.00           H
ATOM    292  CD  GLU A  20      83.280  48.000  70.930  1.00  0.00           C
ATOM    293  OE1 GLU A  20      84.470  47.710  71.120  1.00  0.00           O
ATOM    294  OE2 GLU A  20      82.790  49.060  71.390  1.00  0.00           O
ATOM    295  C   GLU A  20      79.510  45.080  72.290  1.00  0.00           C
ATOM    296  O   GLU A  20      78.480  45.720  72.260  1.00  0.00           O
ATOM    297  N   LYS A  21      79.900  44.210  73.260  1.00  0.00           N
ATOM    298  HN  LYS A  21      80.820  43.830  73.160  1.00  0.00           H
ATOM    299  CA  LYS A  21      79.310  43.880  74.560  1.00  0.00           C
ATOM    300  HA  LYS A  21      79.920  43.160  75.090  1.00  0.00           H
ATOM    301  CB  LYS A  21      79.260  45.170  75.480  1.00  0.00           C
ATOM    302  HB1 LYS A  21      78.870  44.880  76.480  1.00  0.00           H
ATOM    303  HB2 LYS A  21      78.500  45.890  75.100  1.00  0.00           H
ATOM    304  CG  LYS A  21      80.690  45.690  75.770  1.00  0.00           C
ATOM    305  HG1 LYS A  21      81.320  45.650  74.850  1.00  0.00           H
ATOM    306  HG2 LYS A  21      81.280  44.980  76.390  1.00  0.00           H
ATOM    307  CD  LYS A  21      80.740  47.180  76.200  1.00  0.00           C
ATOM    308  HD1 LYS A  21      81.830  47.350  76.390  1.00  0.00           H
ATOM    309  HD2 LYS A  21      80.390  47.830  75.370  1.00  0.00           H
ATOM    310  CE  LYS A  21      79.960  47.480  77.500  1.00  0.00           C
ATOM    311  HE1 LYS A  21      78.870  47.320  77.320  1.00  0.00           H
ATOM    312  HE2 LYS A  21      80.130  48.540  77.790  1.00  0.00           H
ATOM    313  NZ  LYS A  21      80.480  46.690  78.640  1.00  0.00           N
ATOM    314  HZ1 LYS A  21      79.860  45.860  78.680  1.00  0.00           H
ATOM    315  HZ2 LYS A  21      81.480  46.410  78.510  1.00  0.00           H
ATOM    316  HZ3 LYS A  21      80.430  47.260  79.510  1.00  0.00           H
ATOM    317  C   LYS A  21      77.960  43.250  74.400  1.00  0.00           C
ATOM    318  O   LYS A  21      77.030  43.160  75.220  1.00  0.00           O
ATOM    319  N   THR A  22      77.750  42.740  73.200  1.00  0.00           N
ATOM    320  HN  THR A  22      78.480  42.930  72.550  1.00  0.00           H
ATOM    321  CA  THR A  22      76.750  41.730  72.800  1.00  0.00           C
ATOM    322  HA  THR A  22      75.830  42.050  73.270  1.00  0.00           H
ATOM    323  CB  THR A  22      76.580  41.470  71.310  1.00  0.00           C
ATOM    324  HB  THR A  22      75.840  40.690  71.050  1.00  0.00           H
ATOM    325  OG1 THR A  22      77.880  41.350  70.720  1.00  0.00           O
ATOM    326  HG1 THR A  22      77.880  40.430  70.450  1.00  0.00           H
ATOM    327  CG2 THR A  22      75.960  42.790  70.780  1.00  0.00           C
ATOM    328 HG21 THR A  22      74.960  43.130  71.130  1.00  0.00           H
ATOM    329 HG22 THR A  22      76.710  43.590  70.950  1.00  0.00           H
ATOM    330 HG23 THR A  22      75.960  42.690  69.670  1.00  0.00           H
ATOM    331  C   THR A  22      77.080  40.420  73.420  1.00  0.00           C
ATOM    332  O   THR A  22      78.200  40.000  73.410  1.00  0.00           O
ATOM    333  N   LYS A  23      76.120  39.660  73.920  1.00  0.00           N
ATOM    334  HN  LYS A  23      75.240  40.100  73.790  1.00  0.00           H
ATOM    335  CA  LYS A  23      76.310  38.410  74.660  1.00  0.00           C
ATOM    336  HA  LYS A  23      76.910  38.700  75.510  1.00  0.00           H
ATOM    337  CB  LYS A  23      74.970  37.890  75.340  1.00  0.00           C
ATOM    338  HB1 LYS A  23      75.040  36.990  75.990  1.00  0.00           H
ATOM    339  HB2 LYS A  23      74.330  37.610  74.470  1.00  0.00           H
ATOM    340  CG  LYS A  23      74.360  38.890  76.370  1.00  0.00           C
ATOM    341  HG1 LYS A  23      74.340  39.930  75.980  1.00  0.00           H
ATOM    342  HG2 LYS A  23      74.970  39.020  77.290  1.00  0.00           H
ATOM    343  CD  LYS A  23      72.920  38.450  76.760  1.00  0.00           C
ATOM    344  HD1 LYS A  23      72.810  37.340  76.820  1.00  0.00           H
ATOM    345  HD2 LYS A  23      72.670  38.840  77.770  1.00  0.00           H
ATOM    346  CE  LYS A  23      71.850  39.020  75.810  1.00  0.00           C
ATOM    347  HE1 LYS A  23      71.940  38.720  74.750  1.00  0.00           H
ATOM    348  HE2 LYS A  23      71.820  40.130  75.790  1.00  0.00           H
ATOM    349  NZ  LYS A  23      70.510  38.650  76.230  1.00  0.00           N
ATOM    350  HZ1 LYS A  23      70.250  37.660  76.040  1.00  0.00           H
ATOM    351  HZ2 LYS A  23      70.460  38.780  77.260  1.00  0.00           H
ATOM    352  HZ3 LYS A  23      69.750  39.110  75.710  1.00  0.00           H
ATOM    353  C   LYS A  23      77.000  37.280  73.870  1.00  0.00           C
ATOM    354  O   LYS A  23      76.640  37.000  72.710  1.00  0.00           O
ATOM    355  N   GLN A  24      78.030  36.650  74.450  1.00  0.00           N
ATOM    356  HN  GLN A  24      78.280  37.000  75.340  1.00  0.00           H
ATOM    357  CA  GLN A  24      78.870  35.610  73.730  1.00  0.00           C
ATOM    358  HA  GLN A  24      79.250  36.230  72.920  1.00  0.00           H
ATOM    359  CB  GLN A  24      80.150  35.260  74.580  1.00  0.00           C
ATOM    360  HB1 GLN A  24      80.640  34.420  74.040  1.00  0.00           H
ATOM    361  HB2 GLN A  24      79.820  34.720  75.500  1.00  0.00           H
ATOM    362  CG  GLN A  24      81.290  36.360  74.800  1.00  0.00           C
ATOM    363  HG1 GLN A  24      81.580  36.800  73.820  1.00  0.00           H
ATOM    364  HG2 GLN A  24      82.180  35.820  75.190  1.00  0.00           H
ATOM    365  CD  GLN A  24      80.860  37.350  75.870  1.00  0.00           C
ATOM    366  OE1 GLN A  24      80.340  38.450  75.570  1.00  0.00           O
ATOM    367  NE2 GLN A  24      80.950  36.970  77.130  1.00  0.00           N
ATOM    368 HE21 GLN A  24      81.100  36.010  77.350  1.00  0.00           H
ATOM    369 HE22 GLN A  24      80.640  37.680  77.760  1.00  0.00           H
ATOM    370  C   GLN A  24      78.030  34.400  73.230  1.00  0.00           C
ATOM    371  O   GLN A  24      77.030  34.140  73.930  1.00  0.00           O
ATOM    372  N   GLY A  25      78.410  33.860  72.100  1.00  0.00           N
ATOM    373  HN  GLY A  25      79.180  34.210  71.580  1.00  0.00           H
ATOM    374  CA  GLY A  25      77.720  32.680  71.650  1.00  0.00           C
ATOM    375  HA1 GLY A  25      78.410  32.100  71.050  1.00  0.00           H
ATOM    376  HA2 GLY A  25      77.370  32.080  72.470  1.00  0.00           H
ATOM    377  C   GLY A  25      76.490  33.040  70.790  1.00  0.00           C
ATOM    378  O   GLY A  25      75.940  34.110  70.690  1.00  0.00           O
ATOM    379  N   VAL A  26      75.800  31.990  70.380  1.00  0.00           N
ATOM    380  HN  VAL A  26      76.110  31.120  70.750  1.00  0.00           H
ATOM    381  CA  VAL A  26      74.550  32.010  69.690  1.00  0.00           C
ATOM    382  HA  VAL A  26      74.290  33.050  69.530  1.00  0.00           H
ATOM    383  CB  VAL A  26      74.660  31.320  68.330  1.00  0.00           C
ATOM    384  HB  VAL A  26      75.050  30.280  68.310  1.00  0.00           H
ATOM    385  CG1 VAL A  26      73.250  31.210  67.700  1.00  0.00           C
ATOM    386 HG11 VAL A  26      73.330  30.950  66.630  1.00  0.00           H
ATOM    387 HG12 VAL A  26      72.810  30.360  68.280  1.00  0.00           H
ATOM    388 HG13 VAL A  26      72.720  32.170  67.920  1.00  0.00           H
ATOM    389  CG2 VAL A  26      75.550  32.160  67.450  1.00  0.00           C
ATOM    390 HG21 VAL A  26      76.590  32.250  67.820  1.00  0.00           H
ATOM    391 HG22 VAL A  26      75.560  31.790  66.400  1.00  0.00           H
ATOM    392 HG23 VAL A  26      75.190  33.200  67.330  1.00  0.00           H
ATOM    393  C   VAL A  26      73.520  31.350  70.640  1.00  0.00           C
ATOM    394  O   VAL A  26      73.750  30.290  71.140  1.00  0.00           O
ATOM    395  N   ALA A  27      72.460  32.030  71.020  1.00  0.00           N
ATOM    396  HN  ALA A  27      72.220  32.940  70.680  1.00  0.00           H
ATOM    397  CA  ALA A  27      71.430  31.690  71.990  1.00  0.00           C
ATOM    398  HA  ALA A  27      71.930  31.520  72.930  1.00  0.00           H
ATOM    399  CB  ALA A  27      70.500  32.820  72.280  1.00  0.00           C
ATOM    400  HB1 ALA A  27      71.040  33.730  72.650  1.00  0.00           H
ATOM    401  HB2 ALA A  27      70.010  33.200  71.350  1.00  0.00           H
ATOM    402  HB3 ALA A  27      69.700  32.570  73.000  1.00  0.00           H
ATOM    403  C   ALA A  27      70.720  30.360  71.850  1.00  0.00           C
ATOM    404  O   ALA A  27      70.620  29.690  70.820  1.00  0.00           O
ATOM    405  N   GLU A  28      70.210  29.830  72.960  1.00  0.00           N
ATOM    406  HN  GLU A  28      70.340  30.290  73.840  1.00  0.00           H
ATOM    407  CA  GLU A  28      69.460  28.560  73.030  1.00  0.00           C
ATOM    408  HA  GLU A  28      70.110  27.770  72.680  1.00  0.00           H
ATOM    409  CB  GLU A  28      69.350  28.210  74.490  1.00  0.00           C
ATOM    410  HB1 GLU A  28      68.580  27.440  74.690  1.00  0.00           H
ATOM    411  HB2 GLU A  28      68.930  29.120  74.960  1.00  0.00           H
ATOM    412  CG  GLU A  28      70.660  27.700  75.060  1.00  0.00           C
ATOM    413  HG1 GLU A  28      71.480  28.450  75.020  1.00  0.00           H
ATOM    414  HG2 GLU A  28      71.000  26.790  74.530  1.00  0.00           H
ATOM    415  CD  GLU A  28      70.660  27.200  76.530  1.00  0.00           C
ATOM    416  OE1 GLU A  28      71.390  27.810  77.360  1.00  0.00           O
ATOM    417  OE2 GLU A  28      69.960  26.240  76.890  1.00  0.00           O
ATOM    418  C   GLU A  28      68.150  28.600  72.230  1.00  0.00           C
ATOM    419  O   GLU A  28      67.850  27.780  71.380  1.00  0.00           O
ATOM    420  N   ALA A  29      67.450  29.790  72.290  1.00  0.00           N
ATOM    421  HN  ALA A  29      67.730  30.460  72.970  1.00  0.00           H
ATOM    422  CA  ALA A  29      66.410  30.100  71.390  1.00  0.00           C
ATOM    423  HA  ALA A  29      65.600  29.400  71.510  1.00  0.00           H
ATOM    424  CB  ALA A  29      65.960  31.450  71.850  1.00  0.00           C
ATOM    425  HB1 ALA A  29      66.620  32.210  71.390  1.00  0.00           H
ATOM    426  HB2 ALA A  29      64.950  31.780  71.500  1.00  0.00           H
ATOM    427  HB3 ALA A  29      66.020  31.470  72.960  1.00  0.00           H
ATOM    428  C   ALA A  29      66.780  30.070  69.950  1.00  0.00           C
ATOM    429  O   ALA A  29      65.930  29.660  69.140  1.00  0.00           O
ATOM    430  N   ALA A  30      67.960  30.430  69.580  1.00  0.00           N
ATOM    431  HN  ALA A  30      68.630  30.700  70.270  1.00  0.00           H
ATOM    432  CA  ALA A  30      68.350  30.460  68.260  1.00  0.00           C
ATOM    433  HA  ALA A  30      67.550  30.840  67.640  1.00  0.00           H
ATOM    434  CB  ALA A  30      69.550  31.470  68.100  1.00  0.00           C
ATOM    435  HB1 ALA A  30      69.290  32.390  68.660  1.00  0.00           H
ATOM    436  HB2 ALA A  30      70.490  31.100  68.570  1.00  0.00           H
ATOM    437  HB3 ALA A  30      69.670  31.820  67.050  1.00  0.00           H
ATOM    438  C   ALA A  30      68.700  29.080  67.810  1.00  0.00           C
ATOM    439  O   ALA A  30      68.240  28.620  66.740  1.00  0.00           O
ATOM    440  N   GLY A  31      69.490  28.280  68.570  1.00  0.00           N
ATOM    441  HN  GLY A  31      69.960  28.630  69.380  1.00  0.00           H
ATOM    442  CA  GLY A  31      69.920  26.950  68.170  1.00  0.00           C
ATOM    443  HA1 GLY A  31      70.220  27.070  67.140  1.00  0.00           H
ATOM    444  HA2 GLY A  31      70.640  26.680  68.930  1.00  0.00           H
ATOM    445  C   GLY A  31      68.740  25.940  68.240  1.00  0.00           C
ATOM    446  O   GLY A  31      68.700  24.960  67.540  1.00  0.00           O
ATOM    447  N   LYS A  32      67.740  26.250  69.130  1.00  0.00           N
ATOM    448  HN  LYS A  32      67.770  26.980  69.810  1.00  0.00           H
ATOM    449  CA  LYS A  32      66.370  25.630  69.060  1.00  0.00           C
ATOM    450  HA  LYS A  32      66.430  24.560  68.950  1.00  0.00           H
ATOM    451  CB  LYS A  32      65.530  25.810  70.300  1.00  0.00           C
ATOM    452  HB1 LYS A  32      64.580  25.230  70.190  1.00  0.00           H
ATOM    453  HB2 LYS A  32      65.300  26.890  70.440  1.00  0.00           H
ATOM    454  CG  LYS A  32      66.050  25.210  71.590  1.00  0.00           C
ATOM    455  HG1 LYS A  32      65.420  25.490  72.460  1.00  0.00           H
ATOM    456  HG2 LYS A  32      67.100  25.510  71.790  1.00  0.00           H
ATOM    457  CD  LYS A  32      66.030  23.650  71.570  1.00  0.00           C
ATOM    458  HD1 LYS A  32      65.020  23.250  71.330  1.00  0.00           H
ATOM    459  HD2 LYS A  32      66.790  23.450  70.790  1.00  0.00           H
ATOM    460  CE  LYS A  32      66.430  23.080  72.920  1.00  0.00           C
ATOM    461  HE1 LYS A  32      65.760  23.430  73.740  1.00  0.00           H
ATOM    462  HE2 LYS A  32      67.420  23.400  73.300  1.00  0.00           H
ATOM    463  NZ  LYS A  32      66.540  21.600  72.750  1.00  0.00           N
ATOM    464  HZ1 LYS A  32      66.970  21.290  73.650  1.00  0.00           H
ATOM    465  HZ2 LYS A  32      65.590  21.190  72.690  1.00  0.00           H
ATOM    466  HZ3 LYS A  32      66.950  21.300  71.840  1.00  0.00           H
ATOM    467  C   LYS A  32      65.600  26.040  67.720  1.00  0.00           C
ATOM    468  O   LYS A  32      65.040  25.150  67.070  1.00  0.00           O
ATOM    469  N   THR A  33      65.630  27.330  67.270  1.00  0.00           N
ATOM    470  HN  THR A  33      66.040  28.080  67.790  1.00  0.00           H
ATOM    471  CA  THR A  33      65.120  27.790  65.960  1.00  0.00           C
ATOM    472  HA  THR A  33      64.130  27.350  65.920  1.00  0.00           H
ATOM    473  CB  THR A  33      65.070  29.300  65.900  1.00  0.00           C
ATOM    474  HB  THR A  33      66.080  29.720  66.060  1.00  0.00           H
ATOM    475  OG1 THR A  33      64.310  29.710  67.010  1.00  0.00           O
ATOM    476  HG1 THR A  33      64.840  29.510  67.790  1.00  0.00           H
ATOM    477  CG2 THR A  33      64.400  29.780  64.620  1.00  0.00           C
ATOM    478 HG21 THR A  33      64.200  30.880  64.670  1.00  0.00           H
ATOM    479 HG22 THR A  33      65.130  29.670  63.790  1.00  0.00           H
ATOM    480 HG23 THR A  33      63.490  29.210  64.350  1.00  0.00           H
ATOM    481  C   THR A  33      65.880  27.170  64.750  1.00  0.00           C
ATOM    482  O   THR A  33      65.250  26.800  63.750  1.00  0.00           O
ATOM    483  N   LYS A  34      67.220  26.930  64.900  1.00  0.00           N
ATOM    484  HN  LYS A  34      67.770  27.390  65.590  1.00  0.00           H
ATOM    485  CA  LYS A  34      68.020  26.220  63.840  1.00  0.00           C
ATOM    486  HA  LYS A  34      67.570  26.380  62.870  1.00  0.00           H
ATOM    487  CB  LYS A  34      69.450  26.820  63.820  1.00  0.00           C
ATOM    488  HB1 LYS A  34      69.930  26.290  62.970  1.00  0.00           H
ATOM    489  HB2 LYS A  34      69.970  26.660  64.790  1.00  0.00           H
ATOM    490  CG  LYS A  34      69.510  28.330  63.410  1.00  0.00           C
ATOM    491  HG1 LYS A  34      68.890  28.930  64.110  1.00  0.00           H
ATOM    492  HG2 LYS A  34      69.060  28.400  62.390  1.00  0.00           H
ATOM    493  CD  LYS A  34      70.950  28.920  63.500  1.00  0.00           C
ATOM    494  HD1 LYS A  34      70.900  29.950  63.100  1.00  0.00           H
ATOM    495  HD2 LYS A  34      71.270  29.010  64.560  1.00  0.00           H
ATOM    496  CE  LYS A  34      72.050  28.200  62.700  1.00  0.00           C
ATOM    497  HE1 LYS A  34      71.820  28.330  61.620  1.00  0.00           H
ATOM    498  HE2 LYS A  34      72.060  27.110  62.900  1.00  0.00           H
ATOM    499  NZ  LYS A  34      73.370  28.780  62.980  1.00  0.00           N
ATOM    500  HZ1 LYS A  34      73.460  28.650  64.000  1.00  0.00           H
ATOM    501  HZ2 LYS A  34      74.170  28.300  62.510  1.00  0.00           H
ATOM    502  HZ3 LYS A  34      73.300  29.800  62.790  1.00  0.00           H
ATOM    503  C   LYS A  34      68.070  24.800  63.980  1.00  0.00           C
ATOM    504  O   LYS A  34      69.080  24.270  63.640  1.00  0.00           O
ATOM    505  N   GLU A  35      67.070  24.180  64.620  1.00  0.00           N
ATOM    506  HN  GLU A  35      66.210  24.630  64.820  1.00  0.00           H
ATOM    507  CA  GLU A  35      66.970  22.750  64.970  1.00  0.00           C
ATOM    508  HA  GLU A  35      67.770  22.540  65.650  1.00  0.00           H
ATOM    509  CB  GLU A  35      65.620  22.410  65.590  1.00  0.00           C
ATOM    510  HB1 GLU A  35      64.870  23.100  65.140  1.00  0.00           H
ATOM    511  HB2 GLU A  35      65.640  22.720  66.660  1.00  0.00           H
ATOM    512  CG  GLU A  35      65.200  20.950  65.450  1.00  0.00           C
ATOM    513  HG1 GLU A  35      65.980  20.250  65.820  1.00  0.00           H
ATOM    514  HG2 GLU A  35      65.020  20.550  64.430  1.00  0.00           H
ATOM    515  CD  GLU A  35      63.920  20.750  66.310  1.00  0.00           C
ATOM    516  OE1 GLU A  35      63.600  19.780  67.080  1.00  0.00           O
ATOM    517  OE2 GLU A  35      62.920  21.440  65.830  1.00  0.00           O
ATOM    518  C   GLU A  35      67.390  21.800  63.790  1.00  0.00           C
ATOM    519  O   GLU A  35      67.150  22.100  62.620  1.00  0.00           O
ATOM    520  N   GLY A  36      67.940  20.590  64.110  1.00  0.00           N
ATOM    521  HN  GLY A  36      68.230  20.480  65.060  1.00  0.00           H
ATOM    522  CA  GLY A  36      68.400  19.580  63.160  1.00  0.00           C
ATOM    523  HA1 GLY A  36      68.350  18.590  63.570  1.00  0.00           H
ATOM    524  HA2 GLY A  36      68.010  19.880  62.190  1.00  0.00           H
ATOM    525  C   GLY A  36      69.930  19.770  63.000  1.00  0.00           C
ATOM    526  O   GLY A  36      70.550  20.400  63.840  1.00  0.00           O
ATOM    527  N   VAL A  37      70.480  19.190  61.970  1.00  0.00           N
ATOM    528  HN  VAL A  37      70.030  18.540  61.370  1.00  0.00           H
ATOM    529  CA  VAL A  37      71.810  19.360  61.410  1.00  0.00           C
ATOM    530  HA  VAL A  37      72.320  20.070  62.040  1.00  0.00           H
ATOM    531  CB  VAL A  37      72.700  18.150  61.550  1.00  0.00           C
ATOM    532  HB  VAL A  37      72.240  17.300  61.000  1.00  0.00           H
ATOM    533  CG1 VAL A  37      74.100  18.410  60.960  1.00  0.00           C
ATOM    534 HG11 VAL A  37      74.000  18.660  59.880  1.00  0.00           H
ATOM    535 HG12 VAL A  37      74.540  19.260  61.540  1.00  0.00           H
ATOM    536 HG13 VAL A  37      74.710  17.490  61.070  1.00  0.00           H
ATOM    537  CG2 VAL A  37      72.770  17.790  63.080  1.00  0.00           C
ATOM    538 HG21 VAL A  37      73.720  17.230  63.220  1.00  0.00           H
ATOM    539 HG22 VAL A  37      72.730  18.750  63.640  1.00  0.00           H
ATOM    540 HG23 VAL A  37      71.980  17.130  63.490  1.00  0.00           H
ATOM    541  C   VAL A  37      71.700  19.810  59.910  1.00  0.00           C
ATOM    542  O   VAL A  37      70.890  19.220  59.200  1.00  0.00           O
ATOM    543  N   LEU A  38      72.370  20.860  59.480  1.00  0.00           N
ATOM    544  HN  LEU A  38      73.010  21.340  60.080  1.00  0.00           H
ATOM    545  CA  LEU A  38      72.280  21.240  58.040  1.00  0.00           C
ATOM    546  HA  LEU A  38      71.230  21.180  57.820  1.00  0.00           H
ATOM    547  CB  LEU A  38      72.770  22.690  57.670  1.00  0.00           C
ATOM    548  HB1 LEU A  38      73.880  22.790  57.700  1.00  0.00           H
ATOM    549  HB2 LEU A  38      72.390  23.430  58.390  1.00  0.00           H
ATOM    550  CG  LEU A  38      72.450  23.270  56.240  1.00  0.00           C
ATOM    551  HG  LEU A  38      72.730  22.560  55.440  1.00  0.00           H
ATOM    552  CD1 LEU A  38      70.920  23.670  56.110  1.00  0.00           C
ATOM    553 HD11 LEU A  38      70.810  24.250  55.170  1.00  0.00           H
ATOM    554 HD12 LEU A  38      70.170  22.860  56.220  1.00  0.00           H
ATOM    555 HD13 LEU A  38      70.690  24.410  56.910  1.00  0.00           H
ATOM    556  CD2 LEU A  38      73.420  24.490  56.110  1.00  0.00           C
ATOM    557 HD21 LEU A  38      73.100  25.260  56.840  1.00  0.00           H
ATOM    558 HD22 LEU A  38      74.480  24.270  56.370  1.00  0.00           H
ATOM    559 HD23 LEU A  38      73.430  24.960  55.100  1.00  0.00           H
ATOM    560  C   LEU A  38      73.150  20.270  57.270  1.00  0.00           C
ATOM    561  O   LEU A  38      74.310  20.030  57.680  1.00  0.00           O
ATOM    562  N   TYR A  39      72.590  19.880  56.080  1.00  0.00           N
ATOM    563  HN  TYR A  39      71.680  20.230  55.870  1.00  0.00           H
ATOM    564  CA  TYR A  39      73.270  19.080  55.120  1.00  0.00           C
ATOM    565  HA  TYR A  39      74.270  18.850  55.450  1.00  0.00           H
ATOM    566  CB  TYR A  39      72.650  17.700  54.920  1.00  0.00           C
ATOM    567  HB1 TYR A  39      73.270  17.010  54.300  1.00  0.00           H
ATOM    568  HB2 TYR A  39      71.660  17.820  54.420  1.00  0.00           H
ATOM    569  CG  TYR A  39      72.280  16.900  56.230  1.00  0.00           C
ATOM    570  CD1 TYR A  39      70.920  16.770  56.520  1.00  0.00           C
ATOM    571  HD1 TYR A  39      70.190  17.090  55.800  1.00  0.00           H
ATOM    572  CE1 TYR A  39      70.540  15.960  57.590  1.00  0.00           C
ATOM    573  HE1 TYR A  39      69.560  15.550  57.770  1.00  0.00           H
ATOM    574  CZ  TYR A  39      71.510  15.290  58.330  1.00  0.00           C
ATOM    575  OH  TYR A  39      71.020  14.330  59.270  1.00  0.00           O
ATOM    576  HH  TYR A  39      71.790  13.810  59.500  1.00  0.00           H
ATOM    577  CD2 TYR A  39      73.220  16.380  57.070  1.00  0.00           C
ATOM    578  HD2 TYR A  39      74.260  16.510  56.810  1.00  0.00           H
ATOM    579  CE2 TYR A  39      72.880  15.540  58.110  1.00  0.00           C
ATOM    580  HE2 TYR A  39      73.730  15.150  58.640  1.00  0.00           H
ATOM    581  C   TYR A  39      73.340  19.780  53.780  1.00  0.00           C
ATOM    582  O   TYR A  39      74.350  19.630  53.060  1.00  0.00           O
ATOM    583  N   VAL A  40      72.370  20.670  53.330  1.00  0.00           N
ATOM    584  HN  VAL A  40      71.510  20.800  53.820  1.00  0.00           H
ATOM    585  CA  VAL A  40      72.420  21.400  52.070  1.00  0.00           C
ATOM    586  HA  VAL A  40      72.670  20.640  51.340  1.00  0.00           H
ATOM    587  CB  VAL A  40      71.190  22.020  51.680  1.00  0.00           C
ATOM    588  HB  VAL A  40      71.380  22.550  50.720  1.00  0.00           H
ATOM    589  CG1 VAL A  40      70.010  20.960  51.430  1.00  0.00           C
ATOM    590 HG11 VAL A  40      69.190  21.650  51.140  1.00  0.00           H
ATOM    591 HG12 VAL A  40      70.200  20.130  50.710  1.00  0.00           H
ATOM    592 HG13 VAL A  40      69.760  20.430  52.370  1.00  0.00           H
ATOM    593  CG2 VAL A  40      70.790  23.070  52.730  1.00  0.00           C
ATOM    594 HG21 VAL A  40      71.620  23.790  52.950  1.00  0.00           H
ATOM    595 HG22 VAL A  40      69.930  23.600  52.280  1.00  0.00           H
ATOM    596 HG23 VAL A  40      70.470  22.610  53.690  1.00  0.00           H
ATOM    597  C   VAL A  40      73.640  22.340  52.010  1.00  0.00           C
ATOM    598  O   VAL A  40      74.290  22.630  53.030  1.00  0.00           O
ATOM    599  N   GLY A  41      73.990  22.720  50.770  1.00  0.00           N
ATOM    600  HN  GLY A  41      73.430  22.320  50.040  1.00  0.00           H
ATOM    601  CA  GLY A  41      74.920  23.780  50.390  1.00  0.00           C
ATOM    602  HA1 GLY A  41      75.880  23.550  50.820  1.00  0.00           H
ATOM    603  HA2 GLY A  41      75.070  23.940  49.340  1.00  0.00           H
ATOM    604  C   GLY A  41      74.480  25.130  50.880  1.00  0.00           C
ATOM    605  O   GLY A  41      73.380  25.430  51.170  1.00  0.00           O
ATOM    606  N   SER A  42      75.440  26.080  50.870  1.00  0.00           N
ATOM    607  HN  SER A  42      76.370  25.900  50.570  1.00  0.00           H
ATOM    608  CA  SER A  42      75.180  27.470  51.400  1.00  0.00           C
ATOM    609  HA  SER A  42      74.110  27.530  51.470  1.00  0.00           H
ATOM    610  CB  SER A  42      75.830  27.730  52.730  1.00  0.00           C
ATOM    611  HB1 SER A  42      75.870  28.710  53.270  1.00  0.00           H
ATOM    612  HB2 SER A  42      76.870  27.360  52.570  1.00  0.00           H
ATOM    613  OG  SER A  42      75.160  26.820  53.610  1.00  0.00           O
ATOM    614  HG1 SER A  42      75.460  25.920  53.470  1.00  0.00           H
ATOM    615  C   SER A  42      75.570  28.540  50.340  1.00  0.00           C
ATOM    616  O   SER A  42      76.520  28.360  49.580  1.00  0.00           O
ATOM    617  N   LYS A  43      74.800  29.590  50.120  1.00  0.00           N
ATOM    618  HN  LYS A  43      74.000  29.890  50.650  1.00  0.00           H
ATOM    619  CA  LYS A  43      75.160  30.580  49.070  1.00  0.00           C
ATOM    620  HA  LYS A  43      76.180  30.490  48.720  1.00  0.00           H
ATOM    621  CB  LYS A  43      74.170  30.490  47.850  1.00  0.00           C
ATOM    622  HB1 LYS A  43      74.120  29.410  47.600  1.00  0.00           H
ATOM    623  HB2 LYS A  43      74.620  30.800  46.880  1.00  0.00           H
ATOM    624  CG  LYS A  43      72.720  31.080  47.970  1.00  0.00           C
ATOM    625  HG1 LYS A  43      72.110  31.050  47.040  1.00  0.00           H
ATOM    626  HG2 LYS A  43      72.850  32.170  48.160  1.00  0.00           H
ATOM    627  CD  LYS A  43      71.830  30.620  49.170  1.00  0.00           C
ATOM    628  HD1 LYS A  43      72.010  29.550  49.360  1.00  0.00           H
ATOM    629  HD2 LYS A  43      72.130  31.140  50.110  1.00  0.00           H
ATOM    630  CE  LYS A  43      70.360  31.060  49.030  1.00  0.00           C
ATOM    631  HE1 LYS A  43      70.350  32.120  48.730  1.00  0.00           H
ATOM    632  HE2 LYS A  43      69.680  31.030  49.910  1.00  0.00           H
ATOM    633  NZ  LYS A  43      69.730  30.210  47.950  1.00  0.00           N
ATOM    634  HZ1 LYS A  43      68.930  29.730  48.390  1.00  0.00           H
ATOM    635  HZ2 LYS A  43      69.430  30.810  47.160  1.00  0.00           H
ATOM    636  HZ3 LYS A  43      70.370  29.430  47.710  1.00  0.00           H
ATOM    637  C   LYS A  43      75.180  31.920  49.730  1.00  0.00           C
ATOM    638  O   LYS A  43      74.820  32.180  50.890  1.00  0.00           O
ATOM    639  N   THR A  44      75.880  32.880  49.050  1.00  0.00           N
ATOM    640  HN  THR A  44      76.310  32.740  48.160  1.00  0.00           H
ATOM    641  CA  THR A  44      76.070  34.240  49.580  1.00  0.00           C
ATOM    642  HA  THR A  44      76.460  34.120  50.580  1.00  0.00           H
ATOM    643  CB  THR A  44      76.980  35.180  48.820  1.00  0.00           C
ATOM    644  HB  THR A  44      77.050  36.180  49.300  1.00  0.00           H
ATOM    645  OG1 THR A  44      76.780  35.220  47.410  1.00  0.00           O
ATOM    646  HG1 THR A  44      75.880  35.530  47.310  1.00  0.00           H
ATOM    647  CG2 THR A  44      78.370  34.650  49.000  1.00  0.00           C
ATOM    648 HG21 THR A  44      78.290  33.590  48.690  1.00  0.00           H
ATOM    649 HG22 THR A  44      79.120  35.210  48.400  1.00  0.00           H
ATOM    650 HG23 THR A  44      78.630  34.650  50.080  1.00  0.00           H
ATOM    651  C   THR A  44      74.650  34.930  49.660  1.00  0.00           C
ATOM    652  O   THR A  44      73.850  34.600  48.820  1.00  0.00           O
ATOM    653  N   LYS A  45      74.290  35.760  50.630  1.00  0.00           N
ATOM    654  HN  LYS A  45      74.920  36.240  51.240  1.00  0.00           H
ATOM    655  CA  LYS A  45      72.920  36.250  50.810  1.00  0.00           C
ATOM    656  HA  LYS A  45      72.410  35.330  51.030  1.00  0.00           H
ATOM    657  CB  LYS A  45      72.850  37.220  52.060  1.00  0.00           C
ATOM    658  HB1 LYS A  45      71.840  37.650  52.260  1.00  0.00           H
ATOM    659  HB2 LYS A  45      73.540  38.090  51.960  1.00  0.00           H
ATOM    660  CG  LYS A  45      73.160  36.310  53.290  1.00  0.00           C
ATOM    661  HG1 LYS A  45      74.160  35.810  53.260  1.00  0.00           H
ATOM    662  HG2 LYS A  45      72.450  35.460  53.220  1.00  0.00           H
ATOM    663  CD  LYS A  45      73.010  36.990  54.630  1.00  0.00           C
ATOM    664  HD1 LYS A  45      73.710  37.850  54.580  1.00  0.00           H
ATOM    665  HD2 LYS A  45      72.010  37.400  54.880  1.00  0.00           H
ATOM    666  CE  LYS A  45      73.380  35.890  55.710  1.00  0.00           C
ATOM    667  HE1 LYS A  45      74.250  35.230  55.550  1.00  0.00           H
ATOM    668  HE2 LYS A  45      72.470  35.240  55.760  1.00  0.00           H
ATOM    669  NZ  LYS A  45      73.550  36.440  57.090  1.00  0.00           N
ATOM    670  HZ1 LYS A  45      74.480  36.900  57.140  1.00  0.00           H
ATOM    671  HZ2 LYS A  45      72.770  37.080  57.360  1.00  0.00           H
ATOM    672  HZ3 LYS A  45      73.490  35.660  57.770  1.00  0.00           H
ATOM    673  C   LYS A  45      72.110  36.890  49.590  1.00  0.00           C
ATOM    674  O   LYS A  45      72.650  37.700  48.760  1.00  0.00           O
ATOM    675  N   GLU A  46      70.870  36.480  49.400  1.00  0.00           N
ATOM    676  HN  GLU A  46      70.350  36.020  50.120  1.00  0.00           H
ATOM    677  CA  GLU A  46      69.900  36.650  48.280  1.00  0.00           C
ATOM    678  HA  GLU A  46      70.460  37.250  47.570  1.00  0.00           H
ATOM    679  CB  GLU A  46      69.580  35.310  47.670  1.00  0.00           C
ATOM    680  HB1 GLU A  46      68.760  35.590  46.970  1.00  0.00           H
ATOM    681  HB2 GLU A  46      69.140  34.560  48.360  1.00  0.00           H
ATOM    682  CG  GLU A  46      70.640  34.580  46.680  1.00  0.00           C
ATOM    683  HG1 GLU A  46      71.360  33.990  47.290  1.00  0.00           H
ATOM    684  HG2 GLU A  46      71.140  35.350  46.060  1.00  0.00           H
ATOM    685  CD  GLU A  46      70.010  33.610  45.650  1.00  0.00           C
ATOM    686  OE1 GLU A  46      69.560  34.080  44.540  1.00  0.00           O
ATOM    687  OE2 GLU A  46      69.990  32.390  45.940  1.00  0.00           O
ATOM    688  C   GLU A  46      68.770  37.390  48.740  1.00  0.00           C
ATOM    689  O   GLU A  46      68.080  36.930  49.670  1.00  0.00           O
ATOM    690  N   GLY A  47      68.380  38.490  48.020  1.00  0.00           N
ATOM    691  HN  GLY A  47      69.000  38.690  47.260  1.00  0.00           H
ATOM    692  CA  GLY A  47      67.250  39.320  48.330  1.00  0.00           C
ATOM    693  HA1 GLY A  47      67.090  40.050  47.550  1.00  0.00           H
ATOM    694  HA2 GLY A  47      66.440  38.600  48.380  1.00  0.00           H
ATOM    695  C   GLY A  47      67.280  40.110  49.680  1.00  0.00           C
ATOM    696  O   GLY A  47      68.350  40.190  50.260  1.00  0.00           O
ATOM    697  N   VAL A  48      66.200  40.810  50.080  1.00  0.00           N
ATOM    698  HN  VAL A  48      65.340  40.760  49.590  1.00  0.00           H
ATOM    699  CA  VAL A  48      66.320  41.750  51.230  1.00  0.00           C
ATOM    700  HA  VAL A  48      67.370  41.840  51.460  1.00  0.00           H
ATOM    701  CB  VAL A  48      65.720  43.140  50.880  1.00  0.00           C
ATOM    702  HB  VAL A  48      65.960  43.860  51.690  1.00  0.00           H
ATOM    703  CG1 VAL A  48      66.230  43.750  49.560  1.00  0.00           C
ATOM    704 HG11 VAL A  48      67.340  43.760  49.550  1.00  0.00           H
ATOM    705 HG12 VAL A  48      65.990  43.060  48.710  1.00  0.00           H
ATOM    706 HG13 VAL A  48      65.840  44.790  49.560  1.00  0.00           H
ATOM    707  CG2 VAL A  48      64.200  43.070  50.820  1.00  0.00           C
ATOM    708 HG21 VAL A  48      63.750  42.710  51.770  1.00  0.00           H
ATOM    709 HG22 VAL A  48      63.810  44.090  50.630  1.00  0.00           H
ATOM    710 HG23 VAL A  48      63.760  42.390  50.050  1.00  0.00           H
ATOM    711  C   VAL A  48      65.750  41.120  52.480  1.00  0.00           C
ATOM    712  O   VAL A  48      65.890  41.700  53.540  1.00  0.00           O
ATOM    713  N   VAL A  49      65.070  39.960  52.410  1.00  0.00           N
ATOM    714  HN  VAL A  49      65.020  39.430  51.570  1.00  0.00           H
ATOM    715  CA  VAL A  49      64.650  39.320  53.640  1.00  0.00           C
ATOM    716  HA  VAL A  49      64.440  40.080  54.390  1.00  0.00           H
ATOM    717  CB  VAL A  49      63.310  38.580  53.370  1.00  0.00           C
ATOM    718  HB  VAL A  49      63.410  37.940  52.470  1.00  0.00           H
ATOM    719  CG1 VAL A  49      62.780  37.750  54.570  1.00  0.00           C
ATOM    720 HG11 VAL A  49      63.550  37.100  55.030  1.00  0.00           H
ATOM    721 HG12 VAL A  49      62.370  38.460  55.320  1.00  0.00           H
ATOM    722 HG13 VAL A  49      62.050  37.010  54.170  1.00  0.00           H
ATOM    723  CG2 VAL A  49      62.180  39.570  53.030  1.00  0.00           C
ATOM    724 HG21 VAL A  49      61.250  39.000  52.820  1.00  0.00           H
ATOM    725 HG22 VAL A  49      62.020  40.250  53.890  1.00  0.00           H
ATOM    726 HG23 VAL A  49      62.590  40.200  52.220  1.00  0.00           H
ATOM    727  C   VAL A  49      65.850  38.470  54.060  1.00  0.00           C
ATOM    728  O   VAL A  49      66.400  37.720  53.260  1.00  0.00           O
ATOM    729  N   HIS A  50      66.280  38.550  55.300  1.00  0.00           N
ATOM    730  HN  HIS A  50      65.780  39.170  55.890  1.00  0.00           H
ATOM    731  CA  HIS A  50      67.360  37.720  55.780  1.00  0.00           C
ATOM    732  HA  HIS A  50      67.580  36.870  55.150  1.00  0.00           H
ATOM    733  CB  HIS A  50      68.710  38.530  55.960  1.00  0.00           C
ATOM    734  HB1 HIS A  50      69.080  38.830  54.960  1.00  0.00           H
ATOM    735  HB2 HIS A  50      69.500  37.940  56.470  1.00  0.00           H
ATOM    736  ND1 HIS A  50      68.890  41.150  56.170  1.00  0.00           N
ATOM    737  CG  HIS A  50      68.540  39.890  56.660  1.00  0.00           C
ATOM    738  CE1 HIS A  50      68.700  42.010  57.150  1.00  0.00           C
ATOM    739  HE1 HIS A  50      68.980  43.060  57.150  1.00  0.00           H
ATOM    740  NE2 HIS A  50      68.350  41.370  58.250  1.00  0.00           N
ATOM    741  HE2 HIS A  50      68.350  41.730  59.180  1.00  0.00           H
ATOM    742  CD2 HIS A  50      68.210  39.990  57.950  1.00  0.00           C
ATOM    743  HD2 HIS A  50      67.830  39.320  58.710  1.00  0.00           H
ATOM    744  C   HIS A  50      67.020  37.220  57.220  1.00  0.00           C
ATOM    745  O   HIS A  50      66.070  37.640  57.800  1.00  0.00           O
ATOM    746  N   GLY A  51      67.760  36.250  57.730  1.00  0.00           N
ATOM    747  HN  GLY A  51      68.420  35.690  57.230  1.00  0.00           H
ATOM    748  CA  GLY A  51      67.690  36.020  59.160  1.00  0.00           C
ATOM    749  HA1 GLY A  51      66.810  36.410  59.660  1.00  0.00           H
ATOM    750  HA2 GLY A  51      67.830  34.960  59.280  1.00  0.00           H
ATOM    751  C   GLY A  51      68.800  36.780  59.980  1.00  0.00           C
ATOM    752  O   GLY A  51      68.500  37.100  61.170  1.00  0.00           O
ATOM    753  N   VAL A  52      69.960  37.020  59.390  1.00  0.00           N
ATOM    754  HN  VAL A  52      70.160  36.650  58.480  1.00  0.00           H
ATOM    755  CA  VAL A  52      70.870  37.990  59.880  1.00  0.00           C
ATOM    756  HA  VAL A  52      70.330  38.690  60.490  1.00  0.00           H
ATOM    757  CB  VAL A  52      71.920  37.370  60.800  1.00  0.00           C
ATOM    758  HB  VAL A  52      72.580  36.800  60.100  1.00  0.00           H
ATOM    759  CG1 VAL A  52      72.800  38.430  61.560  1.00  0.00           C
ATOM    760 HG11 VAL A  52      73.230  39.060  60.750  1.00  0.00           H
ATOM    761 HG12 VAL A  52      72.110  39.060  62.160  1.00  0.00           H
ATOM    762 HG13 VAL A  52      73.450  37.930  62.300  1.00  0.00           H
ATOM    763  CG2 VAL A  52      71.550  36.340  61.980  1.00  0.00           C
ATOM    764 HG21 VAL A  52      70.850  36.810  62.700  1.00  0.00           H
ATOM    765 HG22 VAL A  52      71.190  35.420  61.490  1.00  0.00           H
ATOM    766 HG23 VAL A  52      72.460  36.000  62.520  1.00  0.00           H
ATOM    767  C   VAL A  52      71.520  38.850  58.750  1.00  0.00           C
ATOM    768  O   VAL A  52      71.840  38.360  57.670  1.00  0.00           O
ATOM    769  N   ALA A  53      71.740  40.190  58.990  1.00  0.00           N
ATOM    770  HN  ALA A  53      71.580  40.570  59.900  1.00  0.00           H
ATOM    771  CA  ALA A  53      72.230  41.000  57.860  1.00  0.00           C
ATOM    772  HA  ALA A  53      71.530  40.830  57.050  1.00  0.00           H
ATOM    773  CB  ALA A  53      72.190  42.500  58.090  1.00  0.00           C
ATOM    774  HB1 ALA A  53      72.320  43.100  57.170  1.00  0.00           H
ATOM    775  HB2 ALA A  53      71.240  42.780  58.610  1.00  0.00           H
ATOM    776  HB3 ALA A  53      73.070  42.800  58.710  1.00  0.00           H
ATOM    777  C   ALA A  53      73.570  40.580  57.330  1.00  0.00           C
ATOM    778  O   ALA A  53      74.510  40.240  58.030  1.00  0.00           O
ATOM    779  N   THR A  54      73.710  40.740  56.050  1.00  0.00           N
ATOM    780  HN  THR A  54      72.900  41.110  55.610  1.00  0.00           H
ATOM    781  CA  THR A  54      74.840  40.450  55.160  1.00  0.00           C
ATOM    782  HA  THR A  54      75.050  39.400  55.270  1.00  0.00           H
ATOM    783  CB  THR A  54      74.490  40.440  53.610  1.00  0.00           C
ATOM    784  HB  THR A  54      73.570  39.810  53.580  1.00  0.00           H
ATOM    785  OG1 THR A  54      75.630  40.020  52.870  1.00  0.00           O
ATOM    786  HG1 THR A  54      75.440  39.090  52.730  1.00  0.00           H
ATOM    787  CG2 THR A  54      74.170  41.930  53.220  1.00  0.00           C
ATOM    788 HG21 THR A  54      75.090  42.490  52.960  1.00  0.00           H
ATOM    789 HG22 THR A  54      73.510  41.890  52.330  1.00  0.00           H
ATOM    790 HG23 THR A  54      73.650  42.410  54.070  1.00  0.00           H
ATOM    791  C   THR A  54      76.020  41.330  55.490  1.00  0.00           C
ATOM    792  O   THR A  54      76.040  42.500  55.830  1.00  0.00           O
ATOM    793  N   VAL A  55      77.240  40.740  55.500  1.00  0.00           N
ATOM    794  HN  VAL A  55      77.360  39.760  55.390  1.00  0.00           H
ATOM    795  CA  VAL A  55      78.410  41.450  55.890  1.00  0.00           C
ATOM    796  HA  VAL A  55      78.200  42.230  56.610  1.00  0.00           H
ATOM    797  CB  VAL A  55      79.280  40.540  56.740  1.00  0.00           C
ATOM    798  HB  VAL A  55      79.510  39.690  56.070  1.00  0.00           H
ATOM    799  CG1 VAL A  55      80.500  41.270  57.360  1.00  0.00           C
ATOM    800 HG11 VAL A  55      80.270  41.960  58.190  1.00  0.00           H
ATOM    801 HG12 VAL A  55      81.180  40.520  57.810  1.00  0.00           H
ATOM    802 HG13 VAL A  55      81.080  41.870  56.620  1.00  0.00           H
ATOM    803  CG2 VAL A  55      78.470  39.890  57.930  1.00  0.00           C
ATOM    804 HG21 VAL A  55      77.620  39.270  57.570  1.00  0.00           H
ATOM    805 HG22 VAL A  55      79.070  39.220  58.580  1.00  0.00           H
ATOM    806 HG23 VAL A  55      78.210  40.720  58.610  1.00  0.00           H
ATOM    807  C   VAL A  55      79.080  42.010  54.700  1.00  0.00           C
ATOM    808  O   VAL A  55      80.080  42.650  54.820  1.00  0.00           O
ATOM    809  N   ALA A  56      78.540  41.910  53.530  1.00  0.00           N
ATOM    810  HN  ALA A  56      77.760  41.300  53.420  1.00  0.00           H
ATOM    811  CA  ALA A  56      79.050  42.530  52.350  1.00  0.00           C
ATOM    812  HA  ALA A  56      80.060  42.200  52.150  1.00  0.00           H
ATOM    813  CB  ALA A  56      78.200  42.180  51.110  1.00  0.00           C
ATOM    814  HB1 ALA A  56      77.110  42.310  51.240  1.00  0.00           H
ATOM    815  HB2 ALA A  56      78.570  42.580  50.140  1.00  0.00           H
ATOM    816  HB3 ALA A  56      78.340  41.090  50.940  1.00  0.00           H
ATOM    817  C   ALA A  56      78.930  44.060  52.370  1.00  0.00           C
ATOM    818  O   ALA A  56      78.190  44.650  53.110  1.00  0.00           O
ATOM    819  N   GLU A  57      79.750  44.700  51.510  1.00  0.00           N
ATOM    820  HN  GLU A  57      80.390  44.280  50.880  1.00  0.00           H
ATOM    821  CA  GLU A  57      79.680  46.160  51.230  1.00  0.00           C
ATOM    822  HA  GLU A  57      79.990  46.660  52.130  1.00  0.00           H
ATOM    823  CB  GLU A  57      80.610  46.510  50.090  1.00  0.00           C
ATOM    824  HB1 GLU A  57      80.620  47.620  50.030  1.00  0.00           H
ATOM    825  HB2 GLU A  57      80.290  46.060  49.120  1.00  0.00           H
ATOM    826  CG  GLU A  57      82.100  46.150  50.370  1.00  0.00           C
ATOM    827  HG1 GLU A  57      82.430  45.170  49.960  1.00  0.00           H
ATOM    828  HG2 GLU A  57      82.310  46.200  51.460  1.00  0.00           H
ATOM    829  CD  GLU A  57      83.040  47.210  49.790  1.00  0.00           C
ATOM    830  OE1 GLU A  57      83.540  47.990  50.570  1.00  0.00           O
ATOM    831  OE2 GLU A  57      83.150  47.330  48.500  1.00  0.00           O
ATOM    832  C   GLU A  57      78.250  46.580  50.850  1.00  0.00           C
ATOM    833  O   GLU A  57      77.470  45.810  50.290  1.00  0.00           O
ATOM    834  N   LYS A  58      77.900  47.800  51.230  1.00  0.00           N
ATOM    835  HN  LYS A  58      78.620  48.290  51.720  1.00  0.00           H
ATOM    836  CA  LYS A  58      76.520  48.240  51.170  1.00  0.00           C
ATOM    837  HA  LYS A  58      75.900  47.480  50.710  1.00  0.00           H
ATOM    838  CB  LYS A  58      75.960  48.790  52.500  1.00  0.00           C
ATOM    839  HB1 LYS A  58      74.930  49.180  52.470  1.00  0.00           H
ATOM    840  HB2 LYS A  58      76.410  49.650  53.040  1.00  0.00           H
ATOM    841  CG  LYS A  58      76.070  47.610  53.580  1.00  0.00           C
ATOM    842  HG1 LYS A  58      75.630  48.030  54.510  1.00  0.00           H
ATOM    843  HG2 LYS A  58      77.140  47.450  53.810  1.00  0.00           H
ATOM    844  CD  LYS A  58      75.320  46.300  53.310  1.00  0.00           C
ATOM    845  HD1 LYS A  58      74.320  46.540  52.900  1.00  0.00           H
ATOM    846  HD2 LYS A  58      75.910  45.710  52.580  1.00  0.00           H
ATOM    847  CE  LYS A  58      75.150  45.340  54.530  1.00  0.00           C
ATOM    848  HE1 LYS A  58      74.690  44.360  54.300  1.00  0.00           H
ATOM    849  HE2 LYS A  58      74.480  45.760  55.310  1.00  0.00           H
ATOM    850  NZ  LYS A  58      76.520  45.100  55.130  1.00  0.00           N
ATOM    851  HZ1 LYS A  58      77.230  45.030  54.370  1.00  0.00           H
ATOM    852  HZ2 LYS A  58      76.840  45.890  55.720  1.00  0.00           H
ATOM    853  HZ3 LYS A  58      76.530  44.210  55.670  1.00  0.00           H
ATOM    854  C   LYS A  58      76.420  49.310  50.170  1.00  0.00           C
ATOM    855  O   LYS A  58      77.270  50.200  50.110  1.00  0.00           O
ATOM    856  N   THR A  59      75.450  49.200  49.210  1.00  0.00           N
ATOM    857  HN  THR A  59      74.790  48.450  49.290  1.00  0.00           H
ATOM    858  CA  THR A  59      75.400  49.970  47.910  1.00  0.00           C
ATOM    859  HA  THR A  59      76.080  50.810  47.950  1.00  0.00           H
ATOM    860  CB  THR A  59      75.640  49.010  46.660  1.00  0.00           C
ATOM    861  HB  THR A  59      74.870  48.210  46.570  1.00  0.00           H
ATOM    862  OG1 THR A  59      76.860  48.330  46.830  1.00  0.00           O
ATOM    863  HG1 THR A  59      76.720  47.690  47.530  1.00  0.00           H
ATOM    864  CG2 THR A  59      75.650  49.760  45.320  1.00  0.00           C
ATOM    865 HG21 THR A  59      76.340  50.620  45.190  1.00  0.00           H
ATOM    866 HG22 THR A  59      75.800  49.100  44.440  1.00  0.00           H
ATOM    867 HG23 THR A  59      74.660  50.190  45.040  1.00  0.00           H
ATOM    868  C   THR A  59      73.990  50.440  47.710  1.00  0.00           C
ATOM    869  O   THR A  59      73.090  49.600  47.670  1.00  0.00           O
ATOM    870  N   LYS A  60      73.800  51.750  47.570  1.00  0.00           N
ATOM    871  HN  LYS A  60      74.600  52.350  47.550  1.00  0.00           H
ATOM    872  CA  LYS A  60      72.460  52.340  47.400  1.00  0.00           C
ATOM    873  HA  LYS A  60      71.720  51.560  47.340  1.00  0.00           H
ATOM    874  CB  LYS A  60      72.220  53.160  48.720  1.00  0.00           C
ATOM    875  HB1 LYS A  60      72.170  52.340  49.470  1.00  0.00           H
ATOM    876  HB2 LYS A  60      71.160  53.450  48.620  1.00  0.00           H
ATOM    877  CG  LYS A  60      73.150  54.360  48.960  1.00  0.00           C
ATOM    878  HG1 LYS A  60      73.150  55.120  48.150  1.00  0.00           H
ATOM    879  HG2 LYS A  60      74.150  53.880  48.970  1.00  0.00           H
ATOM    880  CD  LYS A  60      73.060  55.250  50.240  1.00  0.00           C
ATOM    881  HD1 LYS A  60      73.320  54.560  51.070  1.00  0.00           H
ATOM    882  HD2 LYS A  60      73.780  56.080  50.100  1.00  0.00           H
ATOM    883  CE  LYS A  60      71.600  55.770  50.580  1.00  0.00           C
ATOM    884  HE1 LYS A  60      71.500  55.830  51.690  1.00  0.00           H
ATOM    885  HE2 LYS A  60      70.900  54.990  50.200  1.00  0.00           H
ATOM    886  NZ  LYS A  60      71.310  57.000  49.960  1.00  0.00           N
ATOM    887  HZ1 LYS A  60      70.570  57.490  50.490  1.00  0.00           H
ATOM    888  HZ2 LYS A  60      72.100  57.660  49.810  1.00  0.00           H
ATOM    889  HZ3 LYS A  60      70.890  56.740  49.040  1.00  0.00           H
ATOM    890  C   LYS A  60      72.310  53.180  46.210  1.00  0.00           C
ATOM    891  O   LYS A  60      71.280  53.820  46.000  1.00  0.00           O
ATOM    892  N   GLU A  61      73.360  53.130  45.350  1.00  0.00           N
ATOM    893  HN  GLU A  61      74.060  52.460  45.570  1.00  0.00           H
ATOM    894  CA  GLU A  61      73.290  53.620  44.020  1.00  0.00           C
ATOM    895  HA  GLU A  61      72.530  54.360  43.840  1.00  0.00           H
ATOM    896  CB  GLU A  61      74.650  54.210  43.650  1.00  0.00           C
ATOM    897  HB1 GLU A  61      74.870  54.670  44.640  1.00  0.00           H
ATOM    898  HB2 GLU A  61      74.530  54.860  42.760  1.00  0.00           H
ATOM    899  CG  GLU A  61      75.630  53.090  43.200  1.00  0.00           C
ATOM    900  HG1 GLU A  61      75.380  52.880  42.140  1.00  0.00           H
ATOM    901  HG2 GLU A  61      75.530  52.270  43.940  1.00  0.00           H
ATOM    902  CD  GLU A  61      77.060  53.600  43.280  1.00  0.00           C
ATOM    903  OE1 GLU A  61      77.660  53.720  42.190  1.00  0.00           O
ATOM    904  OE2 GLU A  61      77.570  53.780  44.400  1.00  0.00           O
ATOM    905  C   GLU A  61      72.940  52.490  43.010  1.00  0.00           C
ATOM    906  O   GLU A  61      73.420  51.350  43.150  1.00  0.00           O
ATOM    907  N   GLN A  62      72.000  52.760  42.120  1.00  0.00           N
ATOM    908  HN  GLN A  62      71.800  53.730  42.000  1.00  0.00           H
ATOM    909  CA  GLN A  62      71.220  51.880  41.240  1.00  0.00           C
ATOM    910  HA  GLN A  62      70.300  52.390  41.020  1.00  0.00           H
ATOM    911  CB  GLN A  62      71.910  51.660  39.870  1.00  0.00           C
ATOM    912  HB1 GLN A  62      71.010  51.420  39.260  1.00  0.00           H
ATOM    913  HB2 GLN A  62      72.550  50.770  39.720  1.00  0.00           H
ATOM    914  CG  GLN A  62      72.640  52.940  39.130  1.00  0.00           C
ATOM    915  HG1 GLN A  62      72.890  52.580  38.110  1.00  0.00           H
ATOM    916  HG2 GLN A  62      73.550  53.240  39.680  1.00  0.00           H
ATOM    917  CD  GLN A  62      71.770  54.190  39.000  1.00  0.00           C
ATOM    918  OE1 GLN A  62      72.200  55.330  39.210  1.00  0.00           O
ATOM    919  NE2 GLN A  62      70.490  54.010  38.670  1.00  0.00           N
ATOM    920 HE21 GLN A  62      70.130  53.170  38.270  1.00  0.00           H
ATOM    921 HE22 GLN A  62      70.060  54.910  38.720  1.00  0.00           H
ATOM    922  C   GLN A  62      70.830  50.560  41.840  1.00  0.00           C
ATOM    923  O   GLN A  62      71.290  49.530  41.370  1.00  0.00           O
ATOM    924  N   VAL A  63      70.030  50.590  42.900  1.00  0.00           N
ATOM    925  HN  VAL A  63      69.640  51.410  43.290  1.00  0.00           H
ATOM    926  CA  VAL A  63      69.400  49.390  43.520  1.00  0.00           C
ATOM    927  HA  VAL A  63      70.140  48.600  43.540  1.00  0.00           H
ATOM    928  CB  VAL A  63      69.280  49.510  45.010  1.00  0.00           C
ATOM    929  HB  VAL A  63      68.400  50.170  45.160  1.00  0.00           H
ATOM    930  CG1 VAL A  63      68.910  48.100  45.650  1.00  0.00           C
ATOM    931 HG11 VAL A  63      69.660  47.320  45.410  1.00  0.00           H
ATOM    932 HG12 VAL A  63      68.900  48.300  46.740  1.00  0.00           H
ATOM    933 HG13 VAL A  63      67.970  47.690  45.220  1.00  0.00           H
ATOM    934  CG2 VAL A  63      70.570  50.000  45.590  1.00  0.00           C
ATOM    935 HG21 VAL A  63      71.360  49.280  45.270  1.00  0.00           H
ATOM    936 HG22 VAL A  63      70.880  51.000  45.210  1.00  0.00           H
ATOM    937 HG23 VAL A  63      70.570  50.030  46.700  1.00  0.00           H
ATOM    938  C   VAL A  63      68.160  48.760  42.750  1.00  0.00           C
ATOM    939  O   VAL A  63      67.150  49.450  42.600  1.00  0.00           O
ATOM    940  N   THR A  64      68.270  47.480  42.290  1.00  0.00           N
ATOM    941  HN  THR A  64      69.130  46.980  42.170  1.00  0.00           H
ATOM    942  CA  THR A  64      67.060  46.770  41.890  1.00  0.00           C
ATOM    943  HA  THR A  64      66.210  47.430  41.880  1.00  0.00           H
ATOM    944  CB  THR A  64      67.110  45.880  40.640  1.00  0.00           C
ATOM    945  HB  THR A  64      66.160  45.420  40.310  1.00  0.00           H
ATOM    946  OG1 THR A  64      68.190  44.910  40.670  1.00  0.00           O
ATOM    947  HG1 THR A  64      69.000  45.300  41.000  1.00  0.00           H
ATOM    948  CG2 THR A  64      67.510  46.880  39.500  1.00  0.00           C
ATOM    949 HG21 THR A  64      68.530  47.270  39.720  1.00  0.00           H
ATOM    950 HG22 THR A  64      67.470  46.370  38.520  1.00  0.00           H
ATOM    951 HG23 THR A  64      66.800  47.740  39.560  1.00  0.00           H
ATOM    952  C   THR A  64      66.590  45.810  42.970  1.00  0.00           C
ATOM    953  O   THR A  64      67.340  45.520  43.910  1.00  0.00           O
ATOM    954  N   ASN A  65      65.360  45.330  42.930  1.00  0.00           N
ATOM    955  HN  ASN A  65      64.700  45.610  42.230  1.00  0.00           H
ATOM    956  CA  ASN A  65      64.930  44.290  43.850  1.00  0.00           C
ATOM    957  HA  ASN A  65      65.700  44.000  44.560  1.00  0.00           H
ATOM    958  CB  ASN A  65      63.820  44.710  44.790  1.00  0.00           C
ATOM    959  HB1 ASN A  65      63.450  43.870  45.410  1.00  0.00           H
ATOM    960  HB2 ASN A  65      62.950  44.950  44.150  1.00  0.00           H
ATOM    961  CG  ASN A  65      64.180  45.940  45.630  1.00  0.00           C
ATOM    962  OD1 ASN A  65      63.500  46.980  45.400  1.00  0.00           O
ATOM    963  ND2 ASN A  65      65.340  45.890  46.320  1.00  0.00           N
ATOM    964 HD21 ASN A  65      65.440  46.630  47.000  1.00  0.00           H
ATOM    965 HD22 ASN A  65      66.030  45.190  46.190  1.00  0.00           H
ATOM    966  C   ASN A  65      64.520  43.050  43.070  1.00  0.00           C
ATOM    967  O   ASN A  65      64.230  43.230  41.890  1.00  0.00           O
ATOM    968  N   VAL A  66      64.510  41.850  43.660  1.00  0.00           N
ATOM    969  HN  VAL A  66      64.790  41.890  44.620  1.00  0.00           H
ATOM    970  CA  VAL A  66      64.230  40.570  43.020  1.00  0.00           C
ATOM    971  HA  VAL A  66      64.430  40.640  41.960  1.00  0.00           H
ATOM    972  CB  VAL A  66      65.160  39.370  43.480  1.00  0.00           C
ATOM    973  HB  VAL A  66      64.920  39.070  44.520  1.00  0.00           H
ATOM    974  CG1 VAL A  66      64.850  38.100  42.660  1.00  0.00           C
ATOM    975 HG11 VAL A  66      63.850  37.730  42.970  1.00  0.00           H
ATOM    976 HG12 VAL A  66      64.920  38.370  41.580  1.00  0.00           H
ATOM    977 HG13 VAL A  66      65.630  37.340  42.880  1.00  0.00           H
ATOM    978  CG2 VAL A  66      66.590  39.790  43.170  1.00  0.00           C
ATOM    979 HG21 VAL A  66      66.610  39.880  42.060  1.00  0.00           H
ATOM    980 HG22 VAL A  66      66.830  40.710  43.730  1.00  0.00           H
ATOM    981 HG23 VAL A  66      67.280  38.950  43.410  1.00  0.00           H
ATOM    982  C   VAL A  66      62.700  40.280  43.230  1.00  0.00           C
ATOM    983  O   VAL A  66      62.150  40.340  44.380  1.00  0.00           O
ATOM    984  N   GLY A  67      62.020  40.130  42.070  1.00  0.00           N
ATOM    985  HN  GLY A  67      62.470  40.070  41.190  1.00  0.00           H
ATOM    986  CA  GLY A  67      60.570  39.960  42.090  1.00  0.00           C
ATOM    987  HA1 GLY A  67      60.350  39.910  41.040  1.00  0.00           H
ATOM    988  HA2 GLY A  67      60.420  39.020  42.600  1.00  0.00           H
ATOM    989  C   GLY A  67      59.800  41.050  42.640  1.00  0.00           C
ATOM    990  O   GLY A  67      58.810  40.740  43.270  1.00  0.00           O
ATOM    991  N   GLY A  68      60.260  42.290  42.350  1.00  0.00           N
ATOM    992  HN  GLY A  68      61.160  42.410  41.950  1.00  0.00           H
ATOM    993  CA  GLY A  68      59.640  43.570  42.760  1.00  0.00           C
ATOM    994  HA1 GLY A  68      60.280  44.360  42.410  1.00  0.00           H
ATOM    995  HA2 GLY A  68      58.630  43.580  42.370  1.00  0.00           H
ATOM    996  C   GLY A  68      59.510  43.830  44.230  1.00  0.00           C
ATOM    997  O   GLY A  68      60.000  43.100  45.080  1.00  0.00           O
ATOM    998  N   ALA A  69      58.810  44.920  44.590  1.00  0.00           N
ATOM    999  HN  ALA A  69      58.290  45.500  43.970  1.00  0.00           H
ATOM   1000  CA  ALA A  69      58.690  45.460  45.940  1.00  0.00           C
ATOM   1001  HA  ALA A  69      59.620  45.870  46.310  1.00  0.00           H
ATOM   1002  CB  ALA A  69      57.710  46.670  45.890  1.00  0.00           C
ATOM   1003  HB1 ALA A  69      56.720  46.230  45.650  1.00  0.00           H
ATOM   1004  HB2 ALA A  69      57.610  47.240  46.830  1.00  0.00           H
ATOM   1005  HB3 ALA A  69      58.180  47.280  45.090  1.00  0.00           H
ATOM   1006  C   ALA A  69      58.240  44.520  47.040  1.00  0.00           C
ATOM   1007  O   ALA A  69      57.460  43.670  46.710  1.00  0.00           O
ATOM   1008  N   VAL A  70      58.630  44.690  48.290  1.00  0.00           N
ATOM   1009  HN  VAL A  70      59.140  45.490  48.580  1.00  0.00           H
ATOM   1010  CA  VAL A  70      58.330  43.900  49.480  1.00  0.00           C
ATOM   1011  HA  VAL A  70      58.470  42.870  49.210  1.00  0.00           H
ATOM   1012  CB  VAL A  70      59.140  44.410  50.630  1.00  0.00           C
ATOM   1013  HB  VAL A  70      58.840  45.430  50.970  1.00  0.00           H
ATOM   1014  CG1 VAL A  70      59.000  43.310  51.780  1.00  0.00           C
ATOM   1015 HG11 VAL A  70      59.390  42.340  51.410  1.00  0.00           H
ATOM   1016 HG12 VAL A  70      59.660  43.630  52.620  1.00  0.00           H
ATOM   1017 HG13 VAL A  70      57.990  43.220  52.230  1.00  0.00           H
ATOM   1018  CG2 VAL A  70      60.640  44.430  50.320  1.00  0.00           C
ATOM   1019 HG21 VAL A  70      60.850  43.420  49.920  1.00  0.00           H
ATOM   1020 HG22 VAL A  70      60.860  45.220  49.570  1.00  0.00           H
ATOM   1021 HG23 VAL A  70      61.180  44.660  51.260  1.00  0.00           H
ATOM   1022  C   VAL A  70      56.790  43.990  49.840  1.00  0.00           C
ATOM   1023  O   VAL A  70      56.080  45.050  49.700  1.00  0.00           O
ATOM   1024  N   VAL A  71      56.120  42.840  50.250  1.00  0.00           N
ATOM   1025  HN  VAL A  71      56.660  42.010  50.150  1.00  0.00           H
ATOM   1026  CA  VAL A  71      54.720  42.760  50.690  1.00  0.00           C
ATOM   1027  HA  VAL A  71      54.320  43.760  50.600  1.00  0.00           H
ATOM   1028  CB  VAL A  71      53.860  41.760  49.750  1.00  0.00           C
ATOM   1029  HB  VAL A  71      54.320  40.760  49.670  1.00  0.00           H
ATOM   1030  CG1 VAL A  71      52.430  41.700  50.270  1.00  0.00           C
ATOM   1031 HG11 VAL A  71      51.840  40.880  49.810  1.00  0.00           H
ATOM   1032 HG12 VAL A  71      52.460  41.450  51.350  1.00  0.00           H
ATOM   1033 HG13 VAL A  71      52.080  42.760  50.290  1.00  0.00           H
ATOM   1034  CG2 VAL A  71      53.930  42.240  48.310  1.00  0.00           C
ATOM   1035 HG21 VAL A  71      54.960  42.590  48.050  1.00  0.00           H
ATOM   1036 HG22 VAL A  71      53.390  41.610  47.570  1.00  0.00           H
ATOM   1037 HG23 VAL A  71      53.400  43.210  48.250  1.00  0.00           H
ATOM   1038  C   VAL A  71      54.660  42.550  52.130  1.00  0.00           C
ATOM   1039  O   VAL A  71      55.450  41.770  52.690  1.00  0.00           O
ATOM   1040  N   THR A  72      53.650  43.160  52.860  1.00  0.00           N
ATOM   1041  HN  THR A  72      53.010  43.770  52.400  1.00  0.00           H
ATOM   1042  CA  THR A  72      53.410  43.090  54.320  1.00  0.00           C
ATOM   1043  HA  THR A  72      54.370  43.200  54.800  1.00  0.00           H
ATOM   1044  CB  THR A  72      52.520  44.120  54.920  1.00  0.00           C
ATOM   1045  HB  THR A  72      52.750  45.110  54.480  1.00  0.00           H
ATOM   1046  OG1 THR A  72      52.740  44.300  56.310  1.00  0.00           O
ATOM   1047  HG1 THR A  72      52.500  45.230  56.340  1.00  0.00           H
ATOM   1048  CG2 THR A  72      51.070  43.850  54.620  1.00  0.00           C
ATOM   1049 HG21 THR A  72      50.900  43.450  53.600  1.00  0.00           H
ATOM   1050 HG22 THR A  72      50.630  43.140  55.350  1.00  0.00           H
ATOM   1051 HG23 THR A  72      50.550  44.830  54.690  1.00  0.00           H
ATOM   1052  C   THR A  72      52.990  41.680  54.740  1.00  0.00           C
ATOM   1053  O   THR A  72      52.120  41.060  54.160  1.00  0.00           O
ATOM   1054  N   GLY A  73      53.600  41.150  55.790  1.00  0.00           N
ATOM   1055  HN  GLY A  73      54.280  41.740  56.210  1.00  0.00           H
ATOM   1056  CA  GLY A  73      53.420  39.770  56.200  1.00  0.00           C
ATOM   1057  HA1 GLY A  73      53.160  39.900  57.240  1.00  0.00           H
ATOM   1058  HA2 GLY A  73      52.720  39.250  55.560  1.00  0.00           H
ATOM   1059  C   GLY A  73      54.710  38.960  56.060  1.00  0.00           C
ATOM   1060  O   GLY A  73      54.710  37.760  55.840  1.00  0.00           O
ATOM   1061  N   VAL A  74      55.840  39.580  56.220  1.00  0.00           N
ATOM   1062  HN  VAL A  74      55.860  40.550  56.430  1.00  0.00           H
ATOM   1063  CA  VAL A  74      57.120  39.060  55.960  1.00  0.00           C
ATOM   1064  HA  VAL A  74      57.120  38.520  55.020  1.00  0.00           H
ATOM   1065  CB  VAL A  74      58.140  40.180  55.960  1.00  0.00           C
ATOM   1066  HB  VAL A  74      58.090  40.810  56.880  1.00  0.00           H
ATOM   1067  CG1 VAL A  74      59.670  39.750  55.940  1.00  0.00           C
ATOM   1068 HG11 VAL A  74      59.870  38.970  55.170  1.00  0.00           H
ATOM   1069 HG12 VAL A  74      60.240  40.670  55.680  1.00  0.00           H
ATOM   1070 HG13 VAL A  74      59.970  39.330  56.920  1.00  0.00           H
ATOM   1071  CG2 VAL A  74      57.860  41.200  54.870  1.00  0.00           C
ATOM   1072 HG21 VAL A  74      58.000  40.630  53.930  1.00  0.00           H
ATOM   1073 HG22 VAL A  74      56.840  41.640  54.850  1.00  0.00           H
ATOM   1074 HG23 VAL A  74      58.620  42.010  54.770  1.00  0.00           H
ATOM   1075  C   VAL A  74      57.560  37.970  56.950  1.00  0.00           C
ATOM   1076  O   VAL A  74      57.390  38.030  58.180  1.00  0.00           O
ATOM   1077  N   THR A  75      58.220  36.910  56.380  1.00  0.00           N
ATOM   1078  HN  THR A  75      58.690  36.880  55.510  1.00  0.00           H
ATOM   1079  CA  THR A  75      58.680  35.820  57.170  1.00  0.00           C
ATOM   1080  HA  THR A  75      58.840  36.110  58.190  1.00  0.00           H
ATOM   1081  CB  THR A  75      57.730  34.510  57.140  1.00  0.00           C
ATOM   1082  HB  THR A  75      56.670  34.840  57.190  1.00  0.00           H
ATOM   1083  OG1 THR A  75      57.980  33.650  58.230  1.00  0.00           O
ATOM   1084  HG1 THR A  75      58.100  34.320  58.910  1.00  0.00           H
ATOM   1085  CG2 THR A  75      58.010  33.550  55.970  1.00  0.00           C
ATOM   1086 HG21 THR A  75      57.690  34.130  55.080  1.00  0.00           H
ATOM   1087 HG22 THR A  75      59.070  33.260  55.920  1.00  0.00           H
ATOM   1088 HG23 THR A  75      57.350  32.660  56.100  1.00  0.00           H
ATOM   1089  C   THR A  75      59.990  35.570  56.540  1.00  0.00           C
ATOM   1090  O   THR A  75      60.180  35.500  55.270  1.00  0.00           O
ATOM   1091  N   ALA A  76      60.990  35.370  57.430  1.00  0.00           N
ATOM   1092  HN  ALA A  76      60.900  35.510  58.420  1.00  0.00           H
ATOM   1093  CA  ALA A  76      62.390  35.230  57.020  1.00  0.00           C
ATOM   1094  HA  ALA A  76      62.500  35.330  55.950  1.00  0.00           H
ATOM   1095  CB  ALA A  76      63.320  36.290  57.730  1.00  0.00           C
ATOM   1096  HB1 ALA A  76      62.950  37.320  57.560  1.00  0.00           H
ATOM   1097  HB2 ALA A  76      63.210  36.070  58.810  1.00  0.00           H
ATOM   1098  HB3 ALA A  76      64.370  36.250  57.360  1.00  0.00           H
ATOM   1099  C   ALA A  76      62.990  33.880  57.350  1.00  0.00           C
ATOM   1100  O   ALA A  76      64.190  33.710  57.360  1.00  0.00           O
ATOM   1101  N   VAL A  77      62.110  32.930  57.740  1.00  0.00           N
ATOM   1102  HN  VAL A  77      61.200  33.270  57.940  1.00  0.00           H
ATOM   1103  CA  VAL A  77      62.510  31.680  58.340  1.00  0.00           C
ATOM   1104  HA  VAL A  77      63.120  31.920  59.190  1.00  0.00           H
ATOM   1105  CB  VAL A  77      61.250  30.980  58.900  1.00  0.00           C
ATOM   1106  HB  VAL A  77      61.480  29.990  59.350  1.00  0.00           H
ATOM   1107  CG1 VAL A  77      60.500  31.900  59.910  1.00  0.00           C
ATOM   1108 HG11 VAL A  77      59.420  31.650  60.030  1.00  0.00           H
ATOM   1109 HG12 VAL A  77      61.000  31.960  60.900  1.00  0.00           H
ATOM   1110 HG13 VAL A  77      60.390  32.940  59.530  1.00  0.00           H
ATOM   1111  CG2 VAL A  77      60.310  30.540  57.830  1.00  0.00           C
ATOM   1112 HG21 VAL A  77      59.390  30.020  58.160  1.00  0.00           H
ATOM   1113 HG22 VAL A  77      59.830  31.420  57.340  1.00  0.00           H
ATOM   1114 HG23 VAL A  77      60.810  29.950  57.040  1.00  0.00           H
ATOM   1115  C   VAL A  77      63.260  30.670  57.380  1.00  0.00           C
ATOM   1116  O   VAL A  77      63.190  30.800  56.130  1.00  0.00           O
ATOM   1117  N   ALA A  78      64.030  29.680  57.840  1.00  0.00           N
ATOM   1118  HN  ALA A  78      64.100  29.600  58.830  1.00  0.00           H
ATOM   1119  CA  ALA A  78      64.840  28.800  57.040  1.00  0.00           C
ATOM   1120  HA  ALA A  78      65.580  29.370  56.490  1.00  0.00           H
ATOM   1121  CB  ALA A  78      65.630  27.800  57.980  1.00  0.00           C
ATOM   1122  HB1 ALA A  78      64.990  27.280  58.730  1.00  0.00           H
ATOM   1123  HB2 ALA A  78      66.230  27.120  57.340  1.00  0.00           H
ATOM   1124  HB3 ALA A  78      66.360  28.400  58.560  1.00  0.00           H
ATOM   1125  C   ALA A  78      64.150  27.940  56.020  1.00  0.00           C
ATOM   1126  O   ALA A  78      63.030  27.610  56.160  1.00  0.00           O
ATOM   1127  N   GLN A  79      64.800  27.510  54.930  1.00  0.00           N
ATOM   1128  HN  GLN A  79      65.630  28.020  54.720  1.00  0.00           H
ATOM   1129  CA  GLN A  79      64.370  26.550  53.870  1.00  0.00           C
ATOM   1130  HA  GLN A  79      63.420  26.960  53.550  1.00  0.00           H
ATOM   1131  CB  GLN A  79      65.390  26.560  52.700  1.00  0.00           C
ATOM   1132  HB1 GLN A  79      65.150  27.470  52.110  1.00  0.00           H
ATOM   1133  HB2 GLN A  79      65.330  25.730  51.970  1.00  0.00           H
ATOM   1134  CG  GLN A  79      66.880  26.680  53.160  1.00  0.00           C
ATOM   1135  HG1 GLN A  79      67.000  27.660  53.660  1.00  0.00           H
ATOM   1136  HG2 GLN A  79      67.630  26.610  52.340  1.00  0.00           H
ATOM   1137  CD  GLN A  79      67.330  25.620  54.210  1.00  0.00           C
ATOM   1138  OE1 GLN A  79      67.390  25.830  55.420  1.00  0.00           O
ATOM   1139  NE2 GLN A  79      67.670  24.430  53.630  1.00  0.00           N
ATOM   1140 HE21 GLN A  79      67.870  23.660  54.240  1.00  0.00           H
ATOM   1141 HE22 GLN A  79      67.690  24.340  52.640  1.00  0.00           H
ATOM   1142  C   GLN A  79      64.110  25.090  54.360  1.00  0.00           C
ATOM   1143  O   GLN A  79      64.650  24.690  55.390  1.00  0.00           O
ATOM   1144  N   LYS A  80      63.420  24.320  53.520  1.00  0.00           N
ATOM   1145  HN  LYS A  80      63.120  24.680  52.650  1.00  0.00           H
ATOM   1146  CA  LYS A  80      63.000  23.020  53.790  1.00  0.00           C
ATOM   1147  HA  LYS A  80      62.530  23.110  54.760  1.00  0.00           H
ATOM   1148  CB  LYS A  80      61.930  22.580  52.790  1.00  0.00           C
ATOM   1149  HB1 LYS A  80      61.670  21.540  53.090  1.00  0.00           H
ATOM   1150  HB2 LYS A  80      62.260  22.600  51.730  1.00  0.00           H
ATOM   1151  CG  LYS A  80      60.630  23.470  52.870  1.00  0.00           C
ATOM   1152  HG1 LYS A  80      59.900  23.010  52.170  1.00  0.00           H
ATOM   1153  HG2 LYS A  80      60.990  24.440  52.470  1.00  0.00           H
ATOM   1154  CD  LYS A  80      60.030  23.510  54.330  1.00  0.00           C
ATOM   1155  HD1 LYS A  80      60.030  22.470  54.720  1.00  0.00           H
ATOM   1156  HD2 LYS A  80      60.800  24.110  54.870  1.00  0.00           H
ATOM   1157  CE  LYS A  80      58.740  24.290  54.470  1.00  0.00           C
ATOM   1158  HE1 LYS A  80      58.700  25.370  54.220  1.00  0.00           H
ATOM   1159  HE2 LYS A  80      58.530  24.280  55.560  1.00  0.00           H
ATOM   1160  NZ  LYS A  80      57.550  23.690  53.750  1.00  0.00           N
ATOM   1161  HZ1 LYS A  80      57.470  22.680  53.990  1.00  0.00           H
ATOM   1162  HZ2 LYS A  80      56.670  24.200  53.960  1.00  0.00           H
ATOM   1163  HZ3 LYS A  80      57.810  23.730  52.740  1.00  0.00           H
ATOM   1164  C   LYS A  80      64.100  21.930  53.950  1.00  0.00           C
ATOM   1165  O   LYS A  80      65.140  21.850  53.270  1.00  0.00           O
ATOM   1166  N   THR A  81      63.830  20.950  54.780  1.00  0.00           N
ATOM   1167  HN  THR A  81      62.960  20.850  55.270  1.00  0.00           H
ATOM   1168  CA  THR A  81      64.560  19.670  54.680  1.00  0.00           C
ATOM   1169  HA  THR A  81      65.610  19.880  54.590  1.00  0.00           H
ATOM   1170  CB  THR A  81      64.330  18.810  55.890  1.00  0.00           C
ATOM   1171  HB  THR A  81      64.990  17.930  55.840  1.00  0.00           H
ATOM   1172  OG1 THR A  81      63.020  18.320  56.080  1.00  0.00           O
ATOM   1173  HG1 THR A  81      62.400  19.050  56.180  1.00  0.00           H
ATOM   1174  CG2 THR A  81      64.740  19.680  57.090  1.00  0.00           C
ATOM   1175 HG21 THR A  81      65.830  19.870  56.950  1.00  0.00           H
ATOM   1176 HG22 THR A  81      64.040  20.530  57.200  1.00  0.00           H
ATOM   1177 HG23 THR A  81      64.550  19.120  58.030  1.00  0.00           H
ATOM   1178  C   THR A  81      64.200  18.820  53.410  1.00  0.00           C
ATOM   1179  O   THR A  81      63.040  18.770  52.960  1.00  0.00           O
ATOM   1180  N   VAL A  82      65.260  18.180  52.840  1.00  0.00           N
ATOM   1181  HN  VAL A  82      66.210  18.350  53.080  1.00  0.00           H
ATOM   1182  CA  VAL A  82      65.300  17.110  51.900  1.00  0.00           C
ATOM   1183  HA  VAL A  82      64.870  17.440  50.970  1.00  0.00           H
ATOM   1184  CB  VAL A  82      66.750  16.580  51.570  1.00  0.00           C
ATOM   1185  HB  VAL A  82      66.570  15.810  50.800  1.00  0.00           H
ATOM   1186  CG1 VAL A  82      67.630  17.680  50.980  1.00  0.00           C
ATOM   1187 HG11 VAL A  82      67.860  18.530  51.660  1.00  0.00           H
ATOM   1188 HG12 VAL A  82      68.640  17.270  50.730  1.00  0.00           H
ATOM   1189 HG13 VAL A  82      67.300  18.090  49.990  1.00  0.00           H
ATOM   1190  CG2 VAL A  82      67.440  15.830  52.760  1.00  0.00           C
ATOM   1191 HG21 VAL A  82      66.820  14.930  52.940  1.00  0.00           H
ATOM   1192 HG22 VAL A  82      68.480  15.660  52.400  1.00  0.00           H
ATOM   1193 HG23 VAL A  82      67.390  16.430  53.690  1.00  0.00           H
ATOM   1194  C   VAL A  82      64.480  15.890  52.290  1.00  0.00           C
ATOM   1195  O   VAL A  82      64.230  15.690  53.480  1.00  0.00           O
ATOM   1196  N   GLU A  83      63.890  15.200  51.270  1.00  0.00           N
ATOM   1197  HN  GLU A  83      64.090  15.550  50.360  1.00  0.00           H
ATOM   1198  CA  GLU A  83      63.070  14.060  51.350  1.00  0.00           C
ATOM   1199  HA  GLU A  83      62.270  14.260  52.050  1.00  0.00           H
ATOM   1200  CB  GLU A  83      62.290  13.630  50.010  1.00  0.00           C
ATOM   1201  HB1 GLU A  83      61.590  14.450  49.760  1.00  0.00           H
ATOM   1202  HB2 GLU A  83      61.630  12.740  50.100  1.00  0.00           H
ATOM   1203  CG  GLU A  83      63.120  13.230  48.680  1.00  0.00           C
ATOM   1204  HG1 GLU A  83      63.950  12.580  49.000  1.00  0.00           H
ATOM   1205  HG2 GLU A  83      63.540  14.150  48.220  1.00  0.00           H
ATOM   1206  CD  GLU A  83      62.290  12.470  47.660  1.00  0.00           C
ATOM   1207  OE1 GLU A  83      62.150  11.290  47.840  1.00  0.00           O
ATOM   1208  OE2 GLU A  83      61.740  13.140  46.750  1.00  0.00           O
ATOM   1209  C   GLU A  83      63.700  12.810  51.940  1.00  0.00           C
ATOM   1210  O   GLU A  83      64.920  12.630  51.710  1.00  0.00           O
ATOM   1211  N   GLY A  84      62.980  11.900  52.590  1.00  0.00           N
ATOM   1212  HN  GLY A  84      61.980  11.910  52.670  1.00  0.00           H
ATOM   1213  CA  GLY A  84      63.500  10.750  53.400  1.00  0.00           C
ATOM   1214  HA1 GLY A  84      62.570  10.390  53.810  1.00  0.00           H
ATOM   1215  HA2 GLY A  84      63.830  10.160  52.560  1.00  0.00           H
ATOM   1216  C   GLY A  84      64.500  11.180  54.410  1.00  0.00           C
ATOM   1217  O   GLY A  84      64.390  12.330  54.890  1.00  0.00           O
ATOM   1218  N   ALA A  85      65.440  10.270  54.760  1.00  0.00           N
ATOM   1219  HN  ALA A  85      65.580   9.410  54.280  1.00  0.00           H
ATOM   1220  CA  ALA A  85      66.610  10.690  55.590  1.00  0.00           C
ATOM   1221  HA  ALA A  85      66.250  11.200  56.470  1.00  0.00           H
ATOM   1222  CB  ALA A  85      67.200   9.390  56.140  1.00  0.00           C
ATOM   1223  HB1 ALA A  85      67.460   8.740  55.290  1.00  0.00           H
ATOM   1224  HB2 ALA A  85      68.080   9.550  56.800  1.00  0.00           H
ATOM   1225  HB3 ALA A  85      66.400   8.820  56.660  1.00  0.00           H
ATOM   1226  C   ALA A  85      67.680  11.610  54.890  1.00  0.00           C
ATOM   1227  O   ALA A  85      67.970  11.560  53.680  1.00  0.00           O
ATOM   1228  N   GLY A  86      68.330  12.460  55.740  1.00  0.00           N
ATOM   1229  HN  GLY A  86      68.050  12.530  56.700  1.00  0.00           H
ATOM   1230  CA  GLY A  86      69.240  13.470  55.150  1.00  0.00           C
ATOM   1231  HA1 GLY A  86      69.030  13.700  54.110  1.00  0.00           H
ATOM   1232  HA2 GLY A  86      69.210  14.320  55.820  1.00  0.00           H
ATOM   1233  C   GLY A  86      70.670  12.880  55.190  1.00  0.00           C
ATOM   1234  O   GLY A  86      71.360  12.900  54.180  1.00  0.00           O
ATOM   1235  N   SER A  87      70.980  12.260  56.220  1.00  0.00           N
ATOM   1236  HN  SER A  87      70.350  12.350  56.990  1.00  0.00           H
ATOM   1237  CA  SER A  87      72.150  11.390  56.390  1.00  0.00           C
ATOM   1238  HA  SER A  87      72.890  12.120  56.660  1.00  0.00           H
ATOM   1239  CB  SER A  87      71.880  10.340  57.530  1.00  0.00           C
ATOM   1240  HB1 SER A  87      71.950  10.810  58.540  1.00  0.00           H
ATOM   1241  HB2 SER A  87      72.640   9.530  57.520  1.00  0.00           H
ATOM   1242  OG  SER A  87      70.600   9.720  57.360  1.00  0.00           O
ATOM   1243  HG1 SER A  87      69.930  10.320  57.720  1.00  0.00           H
ATOM   1244  C   SER A  87      72.670  10.600  55.230  1.00  0.00           C
ATOM   1245  O   SER A  87      73.850  10.490  55.050  1.00  0.00           O
ATOM   1246  N   ILE A  88      71.780   9.910  54.460  1.00  0.00           N
ATOM   1247  HN  ILE A  88      70.820  10.010  54.720  1.00  0.00           H
ATOM   1248  CA  ILE A  88      72.120   9.070  53.340  1.00  0.00           C
ATOM   1249  HA  ILE A  88      72.950   8.460  53.660  1.00  0.00           H
ATOM   1250  CB  ILE A  88      70.920   8.200  52.840  1.00  0.00           C
ATOM   1251  HB  ILE A  88      70.200   8.890  52.350  1.00  0.00           H
ATOM   1252  CG2 ILE A  88      71.370   7.220  51.740  1.00  0.00           C
ATOM   1253 HG21 ILE A  88      71.810   7.740  50.860  1.00  0.00           H
ATOM   1254 HG22 ILE A  88      72.100   6.510  52.190  1.00  0.00           H
ATOM   1255 HG23 ILE A  88      70.530   6.600  51.360  1.00  0.00           H
ATOM   1256  CG1 ILE A  88      70.170   7.480  53.950  1.00  0.00           C
ATOM   1257 HG11 ILE A  88      69.530   6.700  53.480  1.00  0.00           H
ATOM   1258 HG12 ILE A  88      69.550   8.070  54.650  1.00  0.00           H
ATOM   1259  CD  ILE A  88      71.220   6.690  54.740  1.00  0.00           C
ATOM   1260  HD1 ILE A  88      71.800   7.470  55.290  1.00  0.00           H
ATOM   1261  HD2 ILE A  88      70.780   6.040  55.520  1.00  0.00           H
ATOM   1262  HD3 ILE A  88      72.060   6.260  54.160  1.00  0.00           H
ATOM   1263  C   ILE A  88      72.720   9.950  52.160  1.00  0.00           C
ATOM   1264  O   ILE A  88      73.630   9.520  51.440  1.00  0.00           O
ATOM   1265  N   ALA A  89      72.250  11.230  51.970  1.00  0.00           N
ATOM   1266  HN  ALA A  89      71.610  11.700  52.570  1.00  0.00           H
ATOM   1267  CA  ALA A  89      72.670  12.150  51.000  1.00  0.00           C
ATOM   1268  HA  ALA A  89      72.820  11.560  50.100  1.00  0.00           H
ATOM   1269  CB  ALA A  89      71.490  13.050  50.650  1.00  0.00           C
ATOM   1270  HB1 ALA A  89      71.250  13.640  51.560  1.00  0.00           H
ATOM   1271  HB2 ALA A  89      71.700  13.730  49.790  1.00  0.00           H
ATOM   1272  HB3 ALA A  89      70.630  12.370  50.460  1.00  0.00           H
ATOM   1273  C   ALA A  89      73.860  12.950  51.580  1.00  0.00           C
ATOM   1274  O   ALA A  89      74.790  13.370  50.850  1.00  0.00           O
ATOM   1275  N   ALA A  90      73.960  13.050  52.870  1.00  0.00           N
ATOM   1276  HN  ALA A  90      73.180  12.630  53.330  1.00  0.00           H
ATOM   1277  CA  ALA A  90      74.990  13.780  53.720  1.00  0.00           C
ATOM   1278  HA  ALA A  90      75.100  14.770  53.300  1.00  0.00           H
ATOM   1279  CB  ALA A  90      74.790  13.860  55.230  1.00  0.00           C
ATOM   1280  HB1 ALA A  90      74.740  12.850  55.690  1.00  0.00           H
ATOM   1281  HB2 ALA A  90      75.730  14.270  55.660  1.00  0.00           H
ATOM   1282  HB3 ALA A  90      73.880  14.450  55.450  1.00  0.00           H
ATOM   1283  C   ALA A  90      76.330  13.100  53.440  1.00  0.00           C
ATOM   1284  O   ALA A  90      77.410  13.660  53.220  1.00  0.00           O
ATOM   1285  N   ALA A  91      76.290  11.770  53.300  1.00  0.00           N
ATOM   1286  HN  ALA A  91      75.410  11.360  53.520  1.00  0.00           H
ATOM   1287  CA  ALA A  91      77.450  10.940  53.150  1.00  0.00           C
ATOM   1288  HA  ALA A  91      78.240  11.160  53.860  1.00  0.00           H
ATOM   1289  CB  ALA A  91      76.950   9.500  53.300  1.00  0.00           C
ATOM   1290  HB1 ALA A  91      76.620   9.290  54.340  1.00  0.00           H
ATOM   1291  HB2 ALA A  91      76.110   9.310  52.600  1.00  0.00           H
ATOM   1292  HB3 ALA A  91      77.800   8.850  52.990  1.00  0.00           H
ATOM   1293  C   ALA A  91      78.180  11.130  51.770  1.00  0.00           C
ATOM   1294  O   ALA A  91      79.370  11.410  51.750  1.00  0.00           O
ATOM   1295  N   THR A  92      77.420  11.230  50.660  1.00  0.00           N
ATOM   1296  HN  THR A  92      76.430  11.140  50.750  1.00  0.00           H
ATOM   1297  CA  THR A  92      77.950  11.560  49.330  1.00  0.00           C
ATOM   1298  HA  THR A  92      78.980  11.240  49.270  1.00  0.00           H
ATOM   1299  CB  THR A  92      77.230  10.940  48.140  1.00  0.00           C
ATOM   1300  HB  THR A  92      77.290   9.900  48.530  1.00  0.00           H
ATOM   1301  OG1 THR A  92      77.840  11.070  46.890  1.00  0.00           O
ATOM   1302  HG1 THR A  92      78.590  10.460  46.930  1.00  0.00           H
ATOM   1303  CG2 THR A  92      75.750  11.260  48.040  1.00  0.00           C
ATOM   1304 HG21 THR A  92      75.720  12.360  47.930  1.00  0.00           H
ATOM   1305 HG22 THR A  92      75.300  10.770  47.150  1.00  0.00           H
ATOM   1306 HG23 THR A  92      75.220  11.120  49.010  1.00  0.00           H
ATOM   1307  C   THR A  92      78.010  13.040  49.050  1.00  0.00           C
ATOM   1308  O   THR A  92      78.590  13.520  48.060  1.00  0.00           O
ATOM   1309  N   GLY A  93      77.490  13.830  49.960  1.00  0.00           N
ATOM   1310  HN  GLY A  93      77.140  13.450  50.820  1.00  0.00           H
ATOM   1311  CA  GLY A  93      77.540  15.270  50.030  1.00  0.00           C
ATOM   1312  HA1 GLY A  93      77.350  15.480  51.070  1.00  0.00           H
ATOM   1313  HA2 GLY A  93      78.550  15.590  49.800  1.00  0.00           H
ATOM   1314  C   GLY A  93      76.640  16.140  49.180  1.00  0.00           C
ATOM   1315  O   GLY A  93      75.760  15.670  48.390  1.00  0.00           O
ATOM   1316  N   PHE A  94      76.780  17.440  49.290  1.00  0.00           N
ATOM   1317  HN  PHE A  94      77.600  17.660  49.820  1.00  0.00           H
ATOM   1318  CA  PHE A  94      76.030  18.470  48.620  1.00  0.00           C
ATOM   1319  HA  PHE A  94      75.620  18.020  47.730  1.00  0.00           H
ATOM   1320  CB  PHE A  94      74.980  19.260  49.430  1.00  0.00           C
ATOM   1321  HB1 PHE A  94      74.530  20.010  48.750  1.00  0.00           H
ATOM   1322  HB2 PHE A  94      75.510  19.810  50.230  1.00  0.00           H
ATOM   1323  CG  PHE A  94      73.850  18.260  49.910  1.00  0.00           C
ATOM   1324  CD1 PHE A  94      74.010  17.230  50.940  1.00  0.00           C
ATOM   1325  HD1 PHE A  94      74.990  17.130  51.400  1.00  0.00           H
ATOM   1326  CE1 PHE A  94      72.920  16.480  51.400  1.00  0.00           C
ATOM   1327  HE1 PHE A  94      73.120  15.720  52.150  1.00  0.00           H
ATOM   1328  CZ  PHE A  94      71.670  16.730  50.830  1.00  0.00           C
ATOM   1329  HZ  PHE A  94      70.890  16.080  51.190  1.00  0.00           H
ATOM   1330  CD2 PHE A  94      72.540  18.410  49.420  1.00  0.00           C
ATOM   1331  HD2 PHE A  94      72.440  19.200  48.680  1.00  0.00           H
ATOM   1332  CE2 PHE A  94      71.450  17.660  49.860  1.00  0.00           C
ATOM   1333  HE2 PHE A  94      70.430  17.860  49.560  1.00  0.00           H
ATOM   1334  C   PHE A  94      77.000  19.560  48.000  1.00  0.00           C
ATOM   1335  O   PHE A  94      76.920  20.730  48.260  1.00  0.00           O
ATOM   1336  N   VAL A  95      77.890  19.180  47.120  1.00  0.00           N
ATOM   1337  HN  VAL A  95      77.970  18.190  47.010  1.00  0.00           H
ATOM   1338  CA  VAL A  95      78.760  20.050  46.310  1.00  0.00           C
ATOM   1339  HA  VAL A  95      78.480  21.100  46.370  1.00  0.00           H
ATOM   1340  CB  VAL A  95      80.200  19.910  46.760  1.00  0.00           C
ATOM   1341  HB  VAL A  95      80.650  18.970  46.370  1.00  0.00           H
ATOM   1342  CG1 VAL A  95      81.080  21.070  46.240  1.00  0.00           C
ATOM   1343 HG11 VAL A  95      82.050  21.080  46.780  1.00  0.00           H
ATOM   1344 HG12 VAL A  95      81.230  21.030  45.140  1.00  0.00           H
ATOM   1345 HG13 VAL A  95      80.590  22.060  46.430  1.00  0.00           H
ATOM   1346  CG2 VAL A  95      80.320  19.840  48.320  1.00  0.00           C
ATOM   1347 HG21 VAL A  95      81.390  19.930  48.590  1.00  0.00           H
ATOM   1348 HG22 VAL A  95      79.650  20.590  48.790  1.00  0.00           H
ATOM   1349 HG23 VAL A  95      79.860  18.910  48.700  1.00  0.00           H
ATOM   1350  C   VAL A  95      78.620  19.710  44.870  1.00  0.00           C
ATOM   1351  O   VAL A  95      78.910  18.590  44.450  1.00  0.00           O
ATOM   1352  N   LYS A  96      78.150  20.700  44.070  1.00  0.00           N
ATOM   1353  HN  LYS A  96      77.930  21.600  44.430  1.00  0.00           H
ATOM   1354  CA  LYS A  96      78.270  20.610  42.580  1.00  0.00           C
ATOM   1355  HA  LYS A  96      78.000  21.600  42.210  1.00  0.00           H
ATOM   1356  CB  LYS A  96      79.740  20.330  42.130  1.00  0.00           C
ATOM   1357  HB1 LYS A  96      79.760  19.970  41.080  1.00  0.00           H
ATOM   1358  HB2 LYS A  96      80.260  19.550  42.730  1.00  0.00           H
ATOM   1359  CG  LYS A  96      80.560  21.590  42.030  1.00  0.00           C
ATOM   1360  HG1 LYS A  96      80.700  21.860  43.100  1.00  0.00           H
ATOM   1361  HG2 LYS A  96      79.910  22.350  41.540  1.00  0.00           H
ATOM   1362  CD  LYS A  96      81.860  21.420  41.260  1.00  0.00           C
ATOM   1363  HD1 LYS A  96      82.330  20.440  41.480  1.00  0.00           H
ATOM   1364  HD2 LYS A  96      81.620  21.470  40.170  1.00  0.00           H
ATOM   1365  CE  LYS A  96      82.850  22.510  41.510  1.00  0.00           C
ATOM   1366  HE1 LYS A  96      82.990  22.650  42.600  1.00  0.00           H
ATOM   1367  HE2 LYS A  96      82.350  23.360  41.000  1.00  0.00           H
ATOM   1368  NZ  LYS A  96      84.240  22.350  40.910  1.00  0.00           N
ATOM   1369  HZ1 LYS A  96      84.800  21.830  41.620  1.00  0.00           H
ATOM   1370  HZ2 LYS A  96      84.190  21.820  40.020  1.00  0.00           H
ATOM   1371  HZ3 LYS A  96      84.650  23.300  40.760  1.00  0.00           H
ATOM   1372  C   LYS A  96      77.280  19.680  41.880  1.00  0.00           C
ATOM   1373  O   LYS A  96      77.430  19.260  40.730  1.00  0.00           O
ATOM   1374  N   LYS A  97      76.150  19.340  42.550  1.00  0.00           N
ATOM   1375  HN  LYS A  97      75.970  19.750  43.440  1.00  0.00           H
ATOM   1376  CA  LYS A  97      75.180  18.450  41.990  1.00  0.00           C
ATOM   1377  HA  LYS A  97      75.110  18.550  40.920  1.00  0.00           H
ATOM   1378  CB  LYS A  97      75.320  17.030  42.530  1.00  0.00           C
ATOM   1379  HB1 LYS A  97      76.210  16.500  42.130  1.00  0.00           H
ATOM   1380  HB2 LYS A  97      74.460  16.420  42.180  1.00  0.00           H
ATOM   1381  CG  LYS A  97      75.310  16.930  44.090  1.00  0.00           C
ATOM   1382  HG1 LYS A  97      74.410  17.360  44.600  1.00  0.00           H
ATOM   1383  HG2 LYS A  97      76.150  17.500  44.550  1.00  0.00           H
ATOM   1384  CD  LYS A  97      75.480  15.510  44.690  1.00  0.00           C
ATOM   1385  HD1 LYS A  97      75.320  15.600  45.790  1.00  0.00           H
ATOM   1386  HD2 LYS A  97      74.680  14.990  44.110  1.00  0.00           H
ATOM   1387  CE  LYS A  97      76.880  14.930  44.730  1.00  0.00           C
ATOM   1388  HE1 LYS A  97      77.570  15.710  45.130  1.00  0.00           H
ATOM   1389  HE2 LYS A  97      77.210  14.740  43.690  1.00  0.00           H
ATOM   1390  NZ  LYS A  97      77.050  13.720  45.550  1.00  0.00           N
ATOM   1391  HZ1 LYS A  97      76.240  13.100  45.360  1.00  0.00           H
ATOM   1392  HZ2 LYS A  97      77.940  13.270  45.230  1.00  0.00           H
ATOM   1393  HZ3 LYS A  97      77.140  13.820  46.590  1.00  0.00           H
ATOM   1394  C   LYS A  97      73.870  18.980  42.420  1.00  0.00           C
ATOM   1395  O   LYS A  97      73.810  19.720  43.370  1.00  0.00           O
ATOM   1396  N   ASP A  98      72.800  18.680  41.720  1.00  0.00           N
ATOM   1397  HN  ASP A  98      72.970  18.040  40.970  1.00  0.00           H
ATOM   1398  CA  ASP A  98      71.430  18.990  42.060  1.00  0.00           C
ATOM   1399  HA  ASP A  98      71.370  20.060  42.190  1.00  0.00           H
ATOM   1400  CB  ASP A  98      70.540  18.490  40.930  1.00  0.00           C
ATOM   1401  HB1 ASP A  98      69.490  18.600  41.260  1.00  0.00           H
ATOM   1402  HB2 ASP A  98      70.670  17.400  40.750  1.00  0.00           H
ATOM   1403  CG  ASP A  98      70.660  19.230  39.650  1.00  0.00           C
ATOM   1404  OD1 ASP A  98      69.930  18.800  38.720  1.00  0.00           O
ATOM   1405  OD2 ASP A  98      71.460  20.200  39.460  1.00  0.00           O
ATOM   1406  C   ASP A  98      70.970  18.400  43.400  1.00  0.00           C
ATOM   1407  O   ASP A  98      71.460  17.360  43.860  1.00  0.00           O
ATOM   1408  N   GLN A  99      70.100  19.040  44.180  1.00  0.00           N
ATOM   1409  HN  GLN A  99      69.700  19.880  43.810  1.00  0.00           H
ATOM   1410  CA  GLN A  99      69.410  18.530  45.270  1.00  0.00           C
ATOM   1411  HA  GLN A  99      70.050  17.930  45.900  1.00  0.00           H
ATOM   1412  CB  GLN A  99      68.820  19.660  46.210  1.00  0.00           C
ATOM   1413  HB1 GLN A  99      68.280  19.110  47.010  1.00  0.00           H
ATOM   1414  HB2 GLN A  99      68.020  20.120  45.590  1.00  0.00           H
ATOM   1415  CG  GLN A  99      69.750  20.700  46.880  1.00  0.00           C
ATOM   1416  HG1 GLN A  99      70.460  21.200  46.190  1.00  0.00           H
ATOM   1417  HG2 GLN A  99      70.360  20.080  47.570  1.00  0.00           H
ATOM   1418  CD  GLN A  99      69.070  21.650  47.840  1.00  0.00           C
ATOM   1419  OE1 GLN A  99      68.550  21.280  48.850  1.00  0.00           O
ATOM   1420  NE2 GLN A  99      69.220  22.940  47.520  1.00  0.00           N
ATOM   1421 HE21 GLN A  99      69.780  23.110  46.710  1.00  0.00           H
ATOM   1422 HE22 GLN A  99      69.050  23.700  48.140  1.00  0.00           H
ATOM   1423  C   GLN A  99      68.220  17.580  44.860  1.00  0.00           C
ATOM   1424  O   GLN A  99      67.470  17.970  43.990  1.00  0.00           O
ATOM   1425  N   LEU A 100      68.070  16.410  45.540  1.00  0.00           N
ATOM   1426  HN  LEU A 100      68.850  16.010  46.020  1.00  0.00           H
ATOM   1427  CA  LEU A 100      66.860  15.730  45.660  1.00  0.00           C
ATOM   1428  HA  LEU A 100      66.590  15.430  44.660  1.00  0.00           H
ATOM   1429  CB  LEU A 100      66.970  14.400  46.500  1.00  0.00           C
ATOM   1430  HB1 LEU A 100      67.760  13.770  46.050  1.00  0.00           H
ATOM   1431  HB2 LEU A 100      66.080  13.720  46.470  1.00  0.00           H
ATOM   1432  CG  LEU A 100      67.280  14.490  47.970  1.00  0.00           C
ATOM   1433  HG  LEU A 100      66.420  15.110  48.300  1.00  0.00           H
ATOM   1434  CD1 LEU A 100      67.060  13.100  48.540  1.00  0.00           C
ATOM   1435 HD11 LEU A 100      65.960  12.940  48.580  1.00  0.00           H
ATOM   1436 HD12 LEU A 100      67.510  12.350  47.870  1.00  0.00           H
ATOM   1437 HD13 LEU A 100      67.540  13.020  49.540  1.00  0.00           H
ATOM   1438  CD2 LEU A 100      68.670  15.140  48.350  1.00  0.00           C
ATOM   1439 HD21 LEU A 100      68.840  15.140  49.450  1.00  0.00           H
ATOM   1440 HD22 LEU A 100      69.560  14.520  48.080  1.00  0.00           H
ATOM   1441 HD23 LEU A 100      68.880  16.120  47.870  1.00  0.00           H
ATOM   1442  C   LEU A 100      65.660  16.570  46.180  1.00  0.00           C
ATOM   1443  O   LEU A 100      65.850  17.640  46.770  1.00  0.00           O
ATOM   1444  N   GLY A 101      64.400  16.060  45.960  1.00  0.00           N
ATOM   1445  HN  GLY A 101      64.320  15.230  45.420  1.00  0.00           H
ATOM   1446  CA  GLY A 101      63.160  16.570  46.480  1.00  0.00           C
ATOM   1447  HA1 GLY A 101      62.840  17.370  45.820  1.00  0.00           H
ATOM   1448  HA2 GLY A 101      62.540  15.690  46.480  1.00  0.00           H
ATOM   1449  C   GLY A 101      63.100  17.080  47.890  1.00  0.00           C
ATOM   1450  O   GLY A 101      63.810  16.730  48.780  1.00  0.00           O
ATOM   1451  N   LYS A 102      62.100  17.930  48.150  1.00  0.00           N
ATOM   1452  HN  LYS A 102      61.500  18.240  47.410  1.00  0.00           H
ATOM   1453  CA  LYS A 102      61.830  18.420  49.440  1.00  0.00           C
ATOM   1454  HA  LYS A 102      62.550  18.160  50.200  1.00  0.00           H
ATOM   1455  CB  LYS A 102      61.700  20.010  49.390  1.00  0.00           C
ATOM   1456  HB1 LYS A 102      61.600  20.280  50.460  1.00  0.00           H
ATOM   1457  HB2 LYS A 102      60.810  20.320  48.790  1.00  0.00           H
ATOM   1458  CG  LYS A 102      62.940  20.810  48.870  1.00  0.00           C
ATOM   1459  HG1 LYS A 102      62.630  21.880  48.830  1.00  0.00           H
ATOM   1460  HG2 LYS A 102      63.270  20.420  47.880  1.00  0.00           H
ATOM   1461  CD  LYS A 102      64.190  20.670  49.760  1.00  0.00           C
ATOM   1462  HD1 LYS A 102      63.850  20.500  50.800  1.00  0.00           H
ATOM   1463  HD2 LYS A 102      64.720  19.730  49.490  1.00  0.00           H
ATOM   1464  CE  LYS A 102      65.190  21.920  49.720  1.00  0.00           C
ATOM   1465  HE1 LYS A 102      66.020  21.870  50.460  1.00  0.00           H
ATOM   1466  HE2 LYS A 102      64.610  22.860  49.830  1.00  0.00           H
ATOM   1467  NZ  LYS A 102      65.850  21.930  48.370  1.00  0.00           N
ATOM   1468  HZ1 LYS A 102      66.870  21.720  48.450  1.00  0.00           H
ATOM   1469  HZ2 LYS A 102      65.270  21.290  47.800  1.00  0.00           H
ATOM   1470  HZ3 LYS A 102      65.940  22.850  47.900  1.00  0.00           H
ATOM   1471  C   LYS A 102      60.530  17.850  49.910  1.00  0.00           C
ATOM   1472  O   LYS A 102      59.650  17.480  49.130  1.00  0.00           O
ATOM   1473  N   ASN A 103      60.490  17.710  51.290  1.00  0.00           N
ATOM   1474  HN  ASN A 103      61.210  17.960  51.930  1.00  0.00           H
ATOM   1475  CA  ASN A 103      59.310  17.260  52.030  1.00  0.00           C
ATOM   1476  HA  ASN A 103      59.200  16.260  51.630  1.00  0.00           H
ATOM   1477  CB  ASN A 103      59.740  17.240  53.490  1.00  0.00           C
ATOM   1478  HB1 ASN A 103      58.870  17.300  54.180  1.00  0.00           H
ATOM   1479  HB2 ASN A 103      60.300  18.170  53.750  1.00  0.00           H
ATOM   1480  CG  ASN A 103      60.530  16.010  53.900  1.00  0.00           C
ATOM   1481  OD1 ASN A 103      60.170  14.960  53.360  1.00  0.00           O
ATOM   1482  ND2 ASN A 103      61.710  16.160  54.620  1.00  0.00           N
ATOM   1483 HD21 ASN A 103      62.020  17.050  54.950  1.00  0.00           H
ATOM   1484 HD22 ASN A 103      62.280  15.380  54.870  1.00  0.00           H
ATOM   1485  C   ASN A 103      58.170  18.120  51.830  1.00  0.00           C
ATOM   1486  O   ASN A 103      58.310  19.340  51.530  1.00  0.00           O
ATOM   1487  N   GLU A 104      56.970  17.540  51.980  1.00  0.00           N
ATOM   1488  HN  GLU A 104      56.860  16.610  52.340  1.00  0.00           H
ATOM   1489  CA  GLU A 104      55.730  18.220  51.600  1.00  0.00           C
ATOM   1490  HA  GLU A 104      55.920  19.140  51.070  1.00  0.00           H
ATOM   1491  CB  GLU A 104      54.830  17.500  50.590  1.00  0.00           C
ATOM   1492  HB1 GLU A 104      53.890  18.080  50.480  1.00  0.00           H
ATOM   1493  HB2 GLU A 104      54.560  16.460  50.850  1.00  0.00           H
ATOM   1494  CG  GLU A 104      55.500  17.440  49.100  1.00  0.00           C
ATOM   1495  HG1 GLU A 104      56.220  16.600  49.140  1.00  0.00           H
ATOM   1496  HG2 GLU A 104      56.030  18.380  48.810  1.00  0.00           H
ATOM   1497  CD  GLU A 104      54.430  17.090  48.100  1.00  0.00           C
ATOM   1498  OE1 GLU A 104      53.620  17.950  47.720  1.00  0.00           O
ATOM   1499  OE2 GLU A 104      54.440  15.870  47.650  1.00  0.00           O
ATOM   1500  C   GLU A 104      54.870  18.580  52.790  1.00  0.00           C
ATOM   1501  O   GLU A 104      54.740  17.860  53.790  1.00  0.00           O
ATOM   1502  N   GLU A 105      54.110  19.730  52.630  1.00  0.00           N
ATOM   1503  HN  GLU A 105      54.180  20.380  51.870  1.00  0.00           H
ATOM   1504  CA  GLU A 105      53.110  20.180  53.650  1.00  0.00           C
ATOM   1505  HA  GLU A 105      53.360  19.820  54.640  1.00  0.00           H
ATOM   1506  CB  GLU A 105      52.990  21.740  53.670  1.00  0.00           C
ATOM   1507  HB1 GLU A 105      52.270  21.940  54.500  1.00  0.00           H
ATOM   1508  HB2 GLU A 105      52.430  22.090  52.780  1.00  0.00           H
ATOM   1509  CG  GLU A 105      54.310  22.520  53.740  1.00  0.00           C
ATOM   1510  HG1 GLU A 105      54.740  22.590  52.720  1.00  0.00           H
ATOM   1511  HG2 GLU A 105      54.960  22.020  54.490  1.00  0.00           H
ATOM   1512  CD  GLU A 105      54.150  23.980  54.310  1.00  0.00           C
ATOM   1513  OE1 GLU A 105      53.030  24.440  54.460  1.00  0.00           O
ATOM   1514  OE2 GLU A 105      55.220  24.680  54.550  1.00  0.00           O
ATOM   1515  C   GLU A 105      51.670  19.560  53.340  1.00  0.00           C
ATOM   1516  O   GLU A 105      51.190  19.470  52.240  1.00  0.00           O
ATOM   1517  N   GLY A 106      50.940  19.100  54.380  1.00  0.00           N
ATOM   1518  HN  GLY A 106      51.300  19.160  55.310  1.00  0.00           H
ATOM   1519  CA  GLY A 106      49.480  18.910  54.290  1.00  0.00           C
ATOM   1520  HA1 GLY A 106      49.270  18.480  53.320  1.00  0.00           H
ATOM   1521  HA2 GLY A 106      49.150  18.320  55.130  1.00  0.00           H
ATOM   1522  C   GLY A 106      48.710  20.230  54.340  1.00  0.00           C
ATOM   1523  O   GLY A 106      48.970  21.100  53.540  1.00  0.00           O
ATOM   1524  N   ALA A 107      47.690  20.330  55.210  1.00  0.00           N
ATOM   1525  HN  ALA A 107      47.450  19.590  55.840  1.00  0.00           H
ATOM   1526  CA  ALA A 107      46.980  21.560  55.610  1.00  0.00           C
ATOM   1527  HA  ALA A 107      46.780  22.120  54.710  1.00  0.00           H
ATOM   1528  CB  ALA A 107      45.570  21.110  56.240  1.00  0.00           C
ATOM   1529  HB1 ALA A 107      45.060  20.670  55.370  1.00  0.00           H
ATOM   1530  HB2 ALA A 107      45.700  20.400  57.090  1.00  0.00           H
ATOM   1531  HB3 ALA A 107      44.960  21.970  56.580  1.00  0.00           H
ATOM   1532  C   ALA A 107      47.780  22.290  56.670  1.00  0.00           C
ATOM   1533  O   ALA A 107      48.350  21.550  57.440  1.00  0.00           O
ATOM   1534  N   PRO A 108      47.850  23.610  56.720  1.00  0.00           N
ATOM   1535  CD  PRO A 108      47.150  24.440  55.660  1.00  0.00           C
ATOM   1536  HD1 PRO A 108      47.460  24.110  54.650  1.00  0.00           H
ATOM   1537  HD2 PRO A 108      46.050  24.380  55.810  1.00  0.00           H
ATOM   1538  CA  PRO A 108      48.170  24.440  57.840  1.00  0.00           C
ATOM   1539  HA  PRO A 108      49.240  24.590  57.900  1.00  0.00           H
ATOM   1540  CB  PRO A 108      47.560  25.830  57.570  1.00  0.00           C
ATOM   1541  HB1 PRO A 108      48.250  26.660  57.810  1.00  0.00           H
ATOM   1542  HB2 PRO A 108      46.530  25.850  57.980  1.00  0.00           H
ATOM   1543  CG  PRO A 108      47.390  25.880  56.050  1.00  0.00           C
ATOM   1544  HG1 PRO A 108      48.380  26.190  55.650  1.00  0.00           H
ATOM   1545  HG2 PRO A 108      46.480  26.490  55.850  1.00  0.00           H
ATOM   1546  C   PRO A 108      47.720  23.950  59.200  1.00  0.00           C
ATOM   1547  O   PRO A 108      46.600  23.480  59.410  1.00  0.00           O
ATOM   1548  N   GLN A 109      48.700  24.000  60.160  1.00  0.00           N
ATOM   1549  HN  GLN A 109      49.650  24.210  59.980  1.00  0.00           H
ATOM   1550  CA  GLN A 109      48.520  23.290  61.350  1.00  0.00           C
ATOM   1551  HA  GLN A 109      47.770  22.520  61.270  1.00  0.00           H
ATOM   1552  CB  GLN A 109      49.800  22.610  61.850  1.00  0.00           C
ATOM   1553  HB1 GLN A 109      49.620  22.350  62.910  1.00  0.00           H
ATOM   1554  HB2 GLN A 109      50.640  23.320  61.980  1.00  0.00           H
ATOM   1555  CG  GLN A 109      50.170  21.270  61.170  1.00  0.00           C
ATOM   1556  HG1 GLN A 109      51.090  20.890  61.670  1.00  0.00           H
ATOM   1557  HG2 GLN A 109      50.470  21.410  60.120  1.00  0.00           H
ATOM   1558  CD  GLN A 109      49.030  20.320  61.280  1.00  0.00           C
ATOM   1559  OE1 GLN A 109      48.970  19.720  62.350  1.00  0.00           O
ATOM   1560  NE2 GLN A 109      48.200  20.060  60.190  1.00  0.00           N
ATOM   1561 HE21 GLN A 109      48.200  20.760  59.470  1.00  0.00           H
ATOM   1562 HE22 GLN A 109      47.450  19.420  60.290  1.00  0.00           H
ATOM   1563  C   GLN A 109      48.090  24.180  62.460  1.00  0.00           C
ATOM   1564  O   GLN A 109      48.670  25.280  62.690  1.00  0.00           O
ATOM   1565  N   GLU A 110      47.100  23.810  63.280  1.00  0.00           N
ATOM   1566  HN  GLU A 110      46.790  22.860  63.230  1.00  0.00           H
ATOM   1567  CA  GLU A 110      46.530  24.690  64.340  1.00  0.00           C
ATOM   1568  HA  GLU A 110      46.410  25.690  63.950  1.00  0.00           H
ATOM   1569  CB  GLU A 110      45.180  24.130  64.910  1.00  0.00           C
ATOM   1570  HB1 GLU A 110      44.670  24.850  65.580  1.00  0.00           H
ATOM   1571  HB2 GLU A 110      45.400  23.240  65.550  1.00  0.00           H
ATOM   1572  CG  GLU A 110      44.040  23.720  63.890  1.00  0.00           C
ATOM   1573  HG1 GLU A 110      44.260  22.760  63.380  1.00  0.00           H
ATOM   1574  HG2 GLU A 110      43.970  24.390  63.010  1.00  0.00           H
ATOM   1575  CD  GLU A 110      42.670  23.400  64.490  1.00  0.00           C
ATOM   1576  OE1 GLU A 110      42.430  22.260  64.870  1.00  0.00           O
ATOM   1577  OE2 GLU A 110      41.840  24.320  64.480  1.00  0.00           O
ATOM   1578  C   GLU A 110      47.430  24.980  65.540  1.00  0.00           C
ATOM   1579  O   GLU A 110      48.000  24.080  66.180  1.00  0.00           O
ATOM   1580  N   GLY A 111      47.600  26.270  65.960  1.00  0.00           N
ATOM   1581  HN  GLY A 111      47.250  27.010  65.390  1.00  0.00           H
ATOM   1582  CA  GLY A 111      48.140  26.590  67.340  1.00  0.00           C
ATOM   1583  HA1 GLY A 111      48.960  25.920  67.570  1.00  0.00           H
ATOM   1584  HA2 GLY A 111      48.310  27.660  67.390  1.00  0.00           H
ATOM   1585  C   GLY A 111      47.070  26.390  68.340  1.00  0.00           C
ATOM   1586  O   GLY A 111      46.030  25.870  68.120  1.00  0.00           O
ATOM   1587  N   ILE A 112      47.340  26.910  69.540  1.00  0.00           N
ATOM   1588  HN  ILE A 112      48.280  27.230  69.670  1.00  0.00           H
ATOM   1589  CA  ILE A 112      46.420  26.880  70.720  1.00  0.00           C
ATOM   1590  HA  ILE A 112      45.420  26.600  70.430  1.00  0.00           H
ATOM   1591  CB  ILE A 112      46.880  25.730  71.720  1.00  0.00           C
ATOM   1592  HB  ILE A 112      46.930  24.790  71.130  1.00  0.00           H
ATOM   1593  CG2 ILE A 112      48.370  26.000  72.240  1.00  0.00           C
ATOM   1594 HG21 ILE A 112      48.750  25.110  72.790  1.00  0.00           H
ATOM   1595 HG22 ILE A 112      48.960  26.130  71.300  1.00  0.00           H
ATOM   1596 HG23 ILE A 112      48.510  26.880  72.890  1.00  0.00           H
ATOM   1597  CG1 ILE A 112      45.860  25.500  72.890  1.00  0.00           C
ATOM   1598 HG11 ILE A 112      44.820  25.540  72.510  1.00  0.00           H
ATOM   1599 HG12 ILE A 112      45.990  26.390  73.550  1.00  0.00           H
ATOM   1600  CD  ILE A 112      46.040  24.220  73.710  1.00  0.00           C
ATOM   1601  HD1 ILE A 112      47.040  24.200  74.200  1.00  0.00           H
ATOM   1602  HD2 ILE A 112      45.260  24.290  74.500  1.00  0.00           H
ATOM   1603  HD3 ILE A 112      45.830  23.290  73.150  1.00  0.00           H
ATOM   1604  C   ILE A 112      46.470  28.280  71.490  1.00  0.00           C
ATOM   1605  O   ILE A 112      45.580  28.620  72.270  1.00  0.00           O
ATOM   1606  N   LEU A 113      47.450  29.120  71.120  1.00  0.00           N
ATOM   1607  HN  LEU A 113      48.140  28.990  70.420  1.00  0.00           H
ATOM   1608  CA  LEU A 113      47.650  30.290  71.960  1.00  0.00           C
ATOM   1609  HA  LEU A 113      47.550  30.000  73.000  1.00  0.00           H
ATOM   1610  CB  LEU A 113      49.110  30.910  71.790  1.00  0.00           C
ATOM   1611  HB1 LEU A 113      49.150  31.230  70.720  1.00  0.00           H
ATOM   1612  HB2 LEU A 113      49.790  30.040  71.910  1.00  0.00           H
ATOM   1613  CG  LEU A 113      49.560  31.990  72.780  1.00  0.00           C
ATOM   1614  HG  LEU A 113      48.910  32.880  72.670  1.00  0.00           H
ATOM   1615  CD1 LEU A 113      49.550  31.440  74.140  1.00  0.00           C
ATOM   1616 HD11 LEU A 113      50.130  30.500  74.220  1.00  0.00           H
ATOM   1617 HD12 LEU A 113      50.160  32.030  74.860  1.00  0.00           H
ATOM   1618 HD13 LEU A 113      48.570  31.210  74.610  1.00  0.00           H
ATOM   1619  CD2 LEU A 113      51.010  32.300  72.370  1.00  0.00           C
ATOM   1620 HD21 LEU A 113      51.710  31.480  72.640  1.00  0.00           H
ATOM   1621 HD22 LEU A 113      51.180  32.510  71.290  1.00  0.00           H
ATOM   1622 HD23 LEU A 113      51.290  33.220  72.910  1.00  0.00           H
ATOM   1623  C   LEU A 113      46.720  31.490  71.870  1.00  0.00           C
ATOM   1624  O   LEU A 113      46.490  32.140  70.840  1.00  0.00           O
ATOM   1625  N   GLU A 114      46.070  31.890  73.050  1.00  0.00           N
ATOM   1626  HN  GLU A 114      46.130  31.440  73.940  1.00  0.00           H
ATOM   1627  CA  GLU A 114      45.320  33.050  73.090  1.00  0.00           C
ATOM   1628  HA  GLU A 114      45.210  33.600  72.160  1.00  0.00           H
ATOM   1629  CB  GLU A 114      43.850  32.770  73.590  1.00  0.00           C
ATOM   1630  HB1 GLU A 114      43.310  33.720  73.800  1.00  0.00           H
ATOM   1631  HB2 GLU A 114      43.880  32.140  74.500  1.00  0.00           H
ATOM   1632  CG  GLU A 114      42.970  31.920  72.520  1.00  0.00           C
ATOM   1633  HG1 GLU A 114      43.560  31.020  72.230  1.00  0.00           H
ATOM   1634  HG2 GLU A 114      42.970  32.450  71.550  1.00  0.00           H
ATOM   1635  CD  GLU A 114      41.580  31.570  72.960  1.00  0.00           C
ATOM   1636  OE1 GLU A 114      40.840  32.380  73.510  1.00  0.00           O
ATOM   1637  OE2 GLU A 114      41.180  30.400  72.630  1.00  0.00           O
ATOM   1638  C   GLU A 114      45.950  34.040  74.070  1.00  0.00           C
ATOM   1639  O   GLU A 114      45.370  35.120  74.270  1.00  0.00           O
ATOM   1640  N   ASP A 115      47.090  33.770  74.750  1.00  0.00           N
ATOM   1641  HN  ASP A 115      47.570  32.890  74.680  1.00  0.00           H
ATOM   1642  CA  ASP A 115      47.740  34.740  75.630  1.00  0.00           C
ATOM   1643  HA  ASP A 115      47.020  35.190  76.290  1.00  0.00           H
ATOM   1644  CB  ASP A 115      48.920  34.040  76.400  1.00  0.00           C
ATOM   1645  HB1 ASP A 115      49.860  33.870  75.840  1.00  0.00           H
ATOM   1646  HB2 ASP A 115      48.470  33.090  76.760  1.00  0.00           H
ATOM   1647  CG  ASP A 115      49.470  34.830  77.590  1.00  0.00           C
ATOM   1648  OD1 ASP A 115      49.070  35.920  78.020  1.00  0.00           O
ATOM   1649  OD2 ASP A 115      50.450  34.240  78.190  1.00  0.00           O
ATOM   1650  C   ASP A 115      48.250  35.900  74.700  1.00  0.00           C
ATOM   1651  O   ASP A 115      48.670  35.670  73.530  1.00  0.00           O
ATOM   1652  N   MET A 116      48.250  37.070  75.260  1.00  0.00           N
ATOM   1653  HN  MET A 116      48.040  37.120  76.240  1.00  0.00           H
ATOM   1654  CA  MET A 116      48.620  38.240  74.470  1.00  0.00           C
ATOM   1655  HA  MET A 116      48.010  38.170  73.590  1.00  0.00           H
ATOM   1656  CB  MET A 116      48.350  39.550  75.260  1.00  0.00           C
ATOM   1657  HB1 MET A 116      47.260  39.490  75.460  1.00  0.00           H
ATOM   1658  HB2 MET A 116      48.690  40.390  74.620  1.00  0.00           H
ATOM   1659  CG  MET A 116      49.100  39.720  76.610  1.00  0.00           C
ATOM   1660  HG1 MET A 116      50.160  39.610  76.330  1.00  0.00           H
ATOM   1661  HG2 MET A 116      48.840  38.870  77.290  1.00  0.00           H
ATOM   1662  SD  MET A 116      48.620  41.280  77.420  1.00  0.00           S
ATOM   1663  CE  MET A 116      48.780  40.520  79.130  1.00  0.00           C
ATOM   1664  HE1 MET A 116      48.010  39.730  79.190  1.00  0.00           H
ATOM   1665  HE2 MET A 116      49.750  39.980  79.220  1.00  0.00           H
ATOM   1666  HE3 MET A 116      48.680  41.180  80.020  1.00  0.00           H
ATOM   1667  C   MET A 116      50.130  38.260  74.050  1.00  0.00           C
ATOM   1668  O   MET A 116      50.920  37.670  74.740  1.00  0.00           O
ATOM   1669  N   PRO A 117      50.510  38.910  73.000  1.00  0.00           N
ATOM   1670  CD  PRO A 117      49.670  39.630  72.040  1.00  0.00           C
ATOM   1671  HD1 PRO A 117      48.770  39.050  71.750  1.00  0.00           H
ATOM   1672  HD2 PRO A 117      49.370  40.630  72.430  1.00  0.00           H
ATOM   1673  CA  PRO A 117      51.920  39.090  72.700  1.00  0.00           C
ATOM   1674  HA  PRO A 117      52.330  38.110  72.520  1.00  0.00           H
ATOM   1675  CB  PRO A 117      51.990  39.870  71.430  1.00  0.00           C
ATOM   1676  HB1 PRO A 117      52.710  39.480  70.680  1.00  0.00           H
ATOM   1677  HB2 PRO A 117      52.150  40.970  71.520  1.00  0.00           H
ATOM   1678  CG  PRO A 117      50.610  39.850  70.800  1.00  0.00           C
ATOM   1679  HG1 PRO A 117      50.400  38.960  70.170  1.00  0.00           H
ATOM   1680  HG2 PRO A 117      50.290  40.790  70.300  1.00  0.00           H
ATOM   1681  C   PRO A 117      52.890  39.670  73.700  1.00  0.00           C
ATOM   1682  O   PRO A 117      52.560  40.400  74.620  1.00  0.00           O
ATOM   1683  N   VAL A 118      54.170  39.390  73.630  1.00  0.00           N
ATOM   1684  HN  VAL A 118      54.430  38.760  72.900  1.00  0.00           H
ATOM   1685  CA  VAL A 118      55.240  39.810  74.490  1.00  0.00           C
ATOM   1686  HA  VAL A 118      54.960  39.500  75.490  1.00  0.00           H
ATOM   1687  CB  VAL A 118      56.500  39.080  74.340  1.00  0.00           C
ATOM   1688  HB  VAL A 118      57.030  39.180  75.310  1.00  0.00           H
ATOM   1689  CG1 VAL A 118      56.220  37.570  74.060  1.00  0.00           C
ATOM   1690 HG11 VAL A 118      55.920  37.320  73.020  1.00  0.00           H
ATOM   1691 HG12 VAL A 118      57.200  37.040  74.020  1.00  0.00           H
ATOM   1692 HG13 VAL A 118      55.570  37.030  74.770  1.00  0.00           H
ATOM   1693  CG2 VAL A 118      57.440  39.650  73.250  1.00  0.00           C
ATOM   1694 HG21 VAL A 118      56.910  39.830  72.290  1.00  0.00           H
ATOM   1695 HG22 VAL A 118      57.720  40.620  73.720  1.00  0.00           H
ATOM   1696 HG23 VAL A 118      58.280  38.930  73.210  1.00  0.00           H
ATOM   1697  C   VAL A 118      55.390  41.360  74.400  1.00  0.00           C
ATOM   1698  O   VAL A 118      55.310  41.950  73.340  1.00  0.00           O
ATOM   1699  N   ASP A 119      55.890  42.020  75.480  1.00  0.00           N
ATOM   1700  HN  ASP A 119      55.920  41.680  76.420  1.00  0.00           H
ATOM   1701  CA  ASP A 119      56.310  43.400  75.400  1.00  0.00           C
ATOM   1702  HA  ASP A 119      55.700  43.940  74.690  1.00  0.00           H
ATOM   1703  CB  ASP A 119      56.200  44.020  76.770  1.00  0.00           C
ATOM   1704  HB1 ASP A 119      56.480  45.090  76.790  1.00  0.00           H
ATOM   1705  HB2 ASP A 119      56.860  43.490  77.490  1.00  0.00           H
ATOM   1706  CG  ASP A 119      54.750  43.850  77.160  1.00  0.00           C
ATOM   1707  OD1 ASP A 119      53.830  44.500  76.590  1.00  0.00           O
ATOM   1708  OD2 ASP A 119      54.440  43.030  78.080  1.00  0.00           O
ATOM   1709  C   ASP A 119      57.760  43.500  74.900  1.00  0.00           C
ATOM   1710  O   ASP A 119      58.540  42.660  75.340  1.00  0.00           O
ATOM   1711  N   PRO A 120      58.170  44.430  74.080  1.00  0.00           N
ATOM   1712  CD  PRO A 120      57.170  45.310  73.370  1.00  0.00           C
ATOM   1713  HD1 PRO A 120      56.270  44.940  72.840  1.00  0.00           H
ATOM   1714  HD2 PRO A 120      56.780  46.040  74.110  1.00  0.00           H
ATOM   1715  CA  PRO A 120      59.460  44.530  73.420  1.00  0.00           C
ATOM   1716  HA  PRO A 120      59.630  43.730  72.720  1.00  0.00           H
ATOM   1717  CB  PRO A 120      59.350  45.820  72.580  1.00  0.00           C
ATOM   1718  HB1 PRO A 120      60.090  45.880  71.760  1.00  0.00           H
ATOM   1719  HB2 PRO A 120      59.640  46.760  73.100  1.00  0.00           H
ATOM   1720  CG  PRO A 120      57.910  46.000  72.240  1.00  0.00           C
ATOM   1721  HG1 PRO A 120      57.770  45.340  71.350  1.00  0.00           H
ATOM   1722  HG2 PRO A 120      57.640  47.020  71.900  1.00  0.00           H
ATOM   1723  C   PRO A 120      60.650  44.550  74.340  1.00  0.00           C
ATOM   1724  O   PRO A 120      60.540  45.270  75.350  1.00  0.00           O
ATOM   1725  N   ASP A 121      61.800  43.860  74.030  1.00  0.00           N
ATOM   1726  HN  ASP A 121      61.900  43.420  73.140  1.00  0.00           H
ATOM   1727  CA  ASP A 121      62.940  43.750  74.890  1.00  0.00           C
ATOM   1728  HA  ASP A 121      62.710  44.110  75.880  1.00  0.00           H
ATOM   1729  CB  ASP A 121      63.410  42.310  75.010  1.00  0.00           C
ATOM   1730  HB1 ASP A 121      62.730  41.700  75.640  1.00  0.00           H
ATOM   1731  HB2 ASP A 121      64.400  42.220  75.510  1.00  0.00           H
ATOM   1732  CG  ASP A 121      63.550  41.480  73.690  1.00  0.00           C
ATOM   1733  OD1 ASP A 121      63.410  40.240  73.830  1.00  0.00           O
ATOM   1734  OD2 ASP A 121      64.010  42.020  72.630  1.00  0.00           O
ATOM   1735  C   ASP A 121      64.030  44.650  74.420  1.00  0.00           C
ATOM   1736  O   ASP A 121      64.880  45.160  75.130  1.00  0.00           O
ATOM   1737  N   ASN A 122      64.000  44.890  73.050  1.00  0.00           N
ATOM   1738  HN  ASN A 122      63.300  44.550  72.440  1.00  0.00           H
ATOM   1739  CA  ASN A 122      64.830  45.900  72.460  1.00  0.00           C
ATOM   1740  HA  ASN A 122      64.530  46.040  71.430  1.00  0.00           H
ATOM   1741  CB  ASN A 122      64.790  47.380  73.020  1.00  0.00           C
ATOM   1742  HB1 ASN A 122      65.320  48.110  72.380  1.00  0.00           H
ATOM   1743  HB2 ASN A 122      65.160  47.370  74.070  1.00  0.00           H
ATOM   1744  CG  ASN A 122      63.300  47.840  72.980  1.00  0.00           C
ATOM   1745  OD1 ASN A 122      62.680  47.880  71.890  1.00  0.00           O
ATOM   1746  ND2 ASN A 122      62.860  48.350  74.140  1.00  0.00           N
ATOM   1747 HD21 ASN A 122      63.450  48.630  74.900  1.00  0.00           H
ATOM   1748 HD22 ASN A 122      61.870  48.530  74.200  1.00  0.00           H
ATOM   1749  C   ASN A 122      66.240  45.410  72.250  1.00  0.00           C
ATOM   1750  O   ASN A 122      67.190  46.220  72.270  1.00  0.00           O
ATOM   1751  N   GLU A 123      66.510  44.090  72.090  1.00  0.00           N
ATOM   1752  HN  GLU A 123      65.760  43.440  72.060  1.00  0.00           H
ATOM   1753  CA  GLU A 123      67.780  43.510  71.770  1.00  0.00           C
ATOM   1754  HA  GLU A 123      68.500  43.840  72.510  1.00  0.00           H
ATOM   1755  CB  GLU A 123      67.800  42.000  72.070  1.00  0.00           C
ATOM   1756  HB1 GLU A 123      68.700  41.520  71.640  1.00  0.00           H
ATOM   1757  HB2 GLU A 123      66.950  41.710  71.420  1.00  0.00           H
ATOM   1758  CG  GLU A 123      67.670  41.770  73.600  1.00  0.00           C
ATOM   1759  HG1 GLU A 123      66.650  42.040  73.930  1.00  0.00           H
ATOM   1760  HG2 GLU A 123      68.390  42.390  74.170  1.00  0.00           H
ATOM   1761  CD  GLU A 123      67.900  40.350  74.080  1.00  0.00           C
ATOM   1762  OE1 GLU A 123      68.450  40.050  75.170  1.00  0.00           O
ATOM   1763  OE2 GLU A 123      67.720  39.390  73.220  1.00  0.00           O
ATOM   1764  C   GLU A 123      68.310  44.000  70.440  1.00  0.00           C
ATOM   1765  O   GLU A 123      67.650  44.230  69.460  1.00  0.00           O
ATOM   1766  N   ALA A 124      69.710  44.120  70.320  1.00  0.00           N
ATOM   1767  HN  ALA A 124      70.240  43.820  71.110  1.00  0.00           H
ATOM   1768  CA  ALA A 124      70.400  44.550  69.150  1.00  0.00           C
ATOM   1769  HA  ALA A 124      69.790  44.860  68.310  1.00  0.00           H
ATOM   1770  CB  ALA A 124      71.220  45.770  69.550  1.00  0.00           C
ATOM   1771  HB1 ALA A 124      71.660  46.300  68.680  1.00  0.00           H
ATOM   1772  HB2 ALA A 124      70.640  46.530  70.130  1.00  0.00           H
ATOM   1773  HB3 ALA A 124      72.120  45.520  70.160  1.00  0.00           H
ATOM   1774  C   ALA A 124      71.210  43.340  68.610  1.00  0.00           C
ATOM   1775  O   ALA A 124      71.920  42.600  69.290  1.00  0.00           O
ATOM   1776  N   TYR A 125      71.130  43.090  67.280  1.00  0.00           N
ATOM   1777  HN  TYR A 125      70.640  43.790  66.760  1.00  0.00           H
ATOM   1778  CA  TYR A 125      71.810  42.020  66.540  1.00  0.00           C
ATOM   1779  HA  TYR A 125      71.560  41.120  67.090  1.00  0.00           H
ATOM   1780  CB  TYR A 125      71.330  41.760  65.090  1.00  0.00           C
ATOM   1781  HB1 TYR A 125      70.280  41.420  65.210  1.00  0.00           H
ATOM   1782  HB2 TYR A 125      71.950  41.040  64.520  1.00  0.00           H
ATOM   1783  CG  TYR A 125      71.220  42.950  64.140  1.00  0.00           C
ATOM   1784  CD1 TYR A 125      69.970  43.600  64.150  1.00  0.00           C
ATOM   1785  HD1 TYR A 125      69.260  43.360  64.930  1.00  0.00           H
ATOM   1786  CE1 TYR A 125      69.530  44.350  63.050  1.00  0.00           C
ATOM   1787  HE1 TYR A 125      68.630  44.950  63.140  1.00  0.00           H
ATOM   1788  CZ  TYR A 125      70.430  44.560  61.960  1.00  0.00           C
ATOM   1789  OH  TYR A 125      69.910  45.340  60.890  1.00  0.00           O
ATOM   1790  HH  TYR A 125      68.960  45.260  60.910  1.00  0.00           H
ATOM   1791  CD2 TYR A 125      72.070  43.130  63.030  1.00  0.00           C
ATOM   1792  HD2 TYR A 125      72.910  42.490  62.800  1.00  0.00           H
ATOM   1793  CE2 TYR A 125      71.670  43.910  61.970  1.00  0.00           C
ATOM   1794  HE2 TYR A 125      72.190  43.790  61.030  1.00  0.00           H
ATOM   1795  C   TYR A 125      73.320  42.220  66.430  1.00  0.00           C
ATOM   1796  O   TYR A 125      73.930  43.220  66.100  1.00  0.00           O
ATOM   1797  N   GLU A 126      74.040  41.150  66.720  1.00  0.00           N
ATOM   1798  HN  GLU A 126      73.670  40.290  67.050  1.00  0.00           H
ATOM   1799  CA  GLU A 126      75.470  41.030  66.690  1.00  0.00           C
ATOM   1800  HA  GLU A 126      75.820  41.910  67.210  1.00  0.00           H
ATOM   1801  CB  GLU A 126      76.000  39.890  67.660  1.00  0.00           C
ATOM   1802  HB1 GLU A 126      75.590  38.900  67.370  1.00  0.00           H
ATOM   1803  HB2 GLU A 126      75.550  40.140  68.650  1.00  0.00           H
ATOM   1804  CG  GLU A 126      77.570  39.780  67.640  1.00  0.00           C
ATOM   1805  HG1 GLU A 126      78.030  40.740  67.980  1.00  0.00           H
ATOM   1806  HG2 GLU A 126      77.870  39.550  66.600  1.00  0.00           H
ATOM   1807  CD  GLU A 126      78.230  38.670  68.430  1.00  0.00           C
ATOM   1808  OE1 GLU A 126      78.420  38.720  69.670  1.00  0.00           O
ATOM   1809  OE2 GLU A 126      78.580  37.650  67.800  1.00  0.00           O
ATOM   1810  C   GLU A 126      76.090  40.900  65.330  1.00  0.00           C
ATOM   1811  O   GLU A 126      75.790  39.960  64.560  1.00  0.00           O
ATOM   1812  N   MET A 127      77.070  41.770  65.020  1.00  0.00           N
ATOM   1813  HN  MET A 127      77.110  42.560  65.620  1.00  0.00           H
ATOM   1814  CA  MET A 127      77.660  41.830  63.760  1.00  0.00           C
ATOM   1815  HA  MET A 127      77.450  40.960  63.150  1.00  0.00           H
ATOM   1816  CB  MET A 127      77.340  43.110  62.970  1.00  0.00           C
ATOM   1817  HB1 MET A 127      77.940  43.430  62.100  1.00  0.00           H
ATOM   1818  HB2 MET A 127      77.340  43.940  63.710  1.00  0.00           H
ATOM   1819  CG  MET A 127      75.920  42.980  62.450  1.00  0.00           C
ATOM   1820  HG1 MET A 127      75.650  43.960  61.990  1.00  0.00           H
ATOM   1821  HG2 MET A 127      75.220  42.820  63.290  1.00  0.00           H
ATOM   1822  SD  MET A 127      75.850  41.630  61.240  1.00  0.00           S
ATOM   1823  CE  MET A 127      76.130  42.780  59.810  1.00  0.00           C
ATOM   1824  HE1 MET A 127      75.650  42.370  58.900  1.00  0.00           H
ATOM   1825  HE2 MET A 127      75.660  43.780  59.920  1.00  0.00           H
ATOM   1826  HE3 MET A 127      77.220  42.880  59.620  1.00  0.00           H
ATOM   1827  C   MET A 127      79.150  41.920  64.100  1.00  0.00           C
ATOM   1828  O   MET A 127      79.550  42.310  65.190  1.00  0.00           O
ATOM   1829  N   PRO A 128      80.030  41.470  63.280  1.00  0.00           N
ATOM   1830  CD  PRO A 128      79.780  40.480  62.190  1.00  0.00           C
ATOM   1831  HD1 PRO A 128      79.060  39.710  62.540  1.00  0.00           H
ATOM   1832  HD2 PRO A 128      79.540  40.990  61.230  1.00  0.00           H
ATOM   1833  CA  PRO A 128      81.380  41.940  63.270  1.00  0.00           C
ATOM   1834  HA  PRO A 128      81.840  41.660  64.210  1.00  0.00           H
ATOM   1835  CB  PRO A 128      82.090  41.030  62.240  1.00  0.00           C
ATOM   1836  HB1 PRO A 128      83.120  40.690  62.470  1.00  0.00           H
ATOM   1837  HB2 PRO A 128      82.140  41.490  61.230  1.00  0.00           H
ATOM   1838  CG  PRO A 128      81.140  39.840  62.170  1.00  0.00           C
ATOM   1839  HG1 PRO A 128      81.280  39.130  63.020  1.00  0.00           H
ATOM   1840  HG2 PRO A 128      81.190  39.380  61.160  1.00  0.00           H
ATOM   1841  C   PRO A 128      81.500  43.490  63.080  1.00  0.00           C
ATOM   1842  O   PRO A 128      80.620  44.070  62.430  1.00  0.00           O
ATOM   1843  N   SER A 129      82.600  44.120  63.550  1.00  0.00           N
ATOM   1844  HN  SER A 129      83.210  43.530  64.090  1.00  0.00           H
ATOM   1845  CA  SER A 129      82.900  45.500  63.340  1.00  0.00           C
ATOM   1846  HA  SER A 129      81.960  46.030  63.330  1.00  0.00           H
ATOM   1847  CB  SER A 129      83.770  46.090  64.500  1.00  0.00           C
ATOM   1848  HB1 SER A 129      84.100  47.150  64.430  1.00  0.00           H
ATOM   1849  HB2 SER A 129      84.730  45.530  64.500  1.00  0.00           H
ATOM   1850  OG  SER A 129      83.110  45.940  65.770  1.00  0.00           O
ATOM   1851  HG1 SER A 129      83.280  45.020  65.970  1.00  0.00           H
ATOM   1852  C   SER A 129      83.460  45.850  61.960  1.00  0.00           C
ATOM   1853  O   SER A 129      83.340  46.960  61.450  1.00  0.00           O
ATOM   1854  N   GLU A 130      84.130  44.880  61.370  1.00  0.00           N
ATOM   1855  HN  GLU A 130      84.360  44.080  61.920  1.00  0.00           H
ATOM   1856  CA  GLU A 130      84.640  44.930  60.000  1.00  0.00           C
ATOM   1857  HA  GLU A 130      84.980  45.940  59.820  1.00  0.00           H
ATOM   1858  CB  GLU A 130      85.800  43.980  59.840  1.00  0.00           C
ATOM   1859  HB1 GLU A 130      86.000  43.930  58.750  1.00  0.00           H
ATOM   1860  HB2 GLU A 130      85.490  42.960  60.170  1.00  0.00           H
ATOM   1861  CG  GLU A 130      87.090  44.300  60.720  1.00  0.00           C
ATOM   1862  HG1 GLU A 130      87.700  43.380  60.840  1.00  0.00           H
ATOM   1863  HG2 GLU A 130      86.820  44.710  61.720  1.00  0.00           H
ATOM   1864  CD  GLU A 130      88.010  45.410  60.040  1.00  0.00           C
ATOM   1865  OE1 GLU A 130      87.990  46.600  60.480  1.00  0.00           O
ATOM   1866  OE2 GLU A 130      88.890  45.010  59.210  1.00  0.00           O
ATOM   1867  C   GLU A 130      83.490  44.600  59.000  1.00  0.00           C
ATOM   1868  O   GLU A 130      82.550  43.930  59.290  1.00  0.00           O
ATOM   1869  N   GLU A 131      83.640  45.060  57.760  1.00  0.00           N
ATOM   1870  HN  GLU A 131      84.510  45.430  57.460  1.00  0.00           H
ATOM   1871  CA  GLU A 131      82.650  44.900  56.710  1.00  0.00           C
ATOM   1872  HA  GLU A 131      82.010  44.100  57.040  1.00  0.00           H
ATOM   1873  CB  GLU A 131      81.810  46.130  56.620  1.00  0.00           C
ATOM   1874  HB1 GLU A 131      82.460  47.010  56.420  1.00  0.00           H
ATOM   1875  HB2 GLU A 131      81.360  46.190  57.640  1.00  0.00           H
ATOM   1876  CG  GLU A 131      80.640  46.110  55.570  1.00  0.00           C
ATOM   1877  HG1 GLU A 131      80.120  45.140  55.720  1.00  0.00           H
ATOM   1878  HG2 GLU A 131      80.980  46.150  54.510  1.00  0.00           H
ATOM   1879  CD  GLU A 131      79.590  47.240  55.770  1.00  0.00           C
ATOM   1880  OE1 GLU A 131      78.450  46.890  56.060  1.00  0.00           O
ATOM   1881  OE2 GLU A 131      79.840  48.420  55.520  1.00  0.00           O
ATOM   1882  C   GLU A 131      83.340  44.560  55.400  1.00  0.00           C
ATOM   1883  O   GLU A 131      84.460  44.950  55.120  1.00  0.00           O
ATOM   1884  N   GLY A 132      82.580  43.840  54.540  1.00  0.00           N
ATOM   1885  HN  GLY A 132      81.720  43.480  54.890  1.00  0.00           H
ATOM   1886  CA  GLY A 132      83.040  43.370  53.250  1.00  0.00           C
ATOM   1887  HA1 GLY A 132      82.350  43.840  52.560  1.00  0.00           H
ATOM   1888  HA2 GLY A 132      84.050  43.750  53.140  1.00  0.00           H
ATOM   1889  C   GLY A 132      83.050  41.930  53.170  1.00  0.00           C
ATOM   1890  O   GLY A 132      83.030  41.370  52.100  1.00  0.00           O
ATOM   1891  N   TYR A 133      83.100  41.290  54.370  1.00  0.00           N
ATOM   1892  HN  TYR A 133      82.990  41.800  55.220  1.00  0.00           H
ATOM   1893  CA  TYR A 133      83.210  39.880  54.590  1.00  0.00           C
ATOM   1894  HA  TYR A 133      84.160  39.600  54.180  1.00  0.00           H
ATOM   1895  CB  TYR A 133      83.370  39.400  56.080  1.00  0.00           C
ATOM   1896  HB1 TYR A 133      83.330  38.300  56.220  1.00  0.00           H
ATOM   1897  HB2 TYR A 133      82.500  39.850  56.610  1.00  0.00           H
ATOM   1898  CG  TYR A 133      84.540  39.850  56.880  1.00  0.00           C
ATOM   1899  CD1 TYR A 133      85.740  40.270  56.260  1.00  0.00           C
ATOM   1900  HD1 TYR A 133      85.780  40.370  55.190  1.00  0.00           H
ATOM   1901  CE1 TYR A 133      86.900  40.520  57.020  1.00  0.00           C
ATOM   1902  HE1 TYR A 133      87.800  40.740  56.450  1.00  0.00           H
ATOM   1903  CZ  TYR A 133      86.920  40.390  58.420  1.00  0.00           C
ATOM   1904  OH  TYR A 133      88.090  40.590  59.180  1.00  0.00           O
ATOM   1905  HH  TYR A 133      88.600  41.270  58.710  1.00  0.00           H
ATOM   1906  CD2 TYR A 133      84.610  39.690  58.270  1.00  0.00           C
ATOM   1907  HD2 TYR A 133      83.700  39.300  58.710  1.00  0.00           H
ATOM   1908  CE2 TYR A 133      85.730  39.960  59.060  1.00  0.00           C
ATOM   1909  HE2 TYR A 133      85.760  39.660  60.100  1.00  0.00           H
ATOM   1910  C   TYR A 133      82.050  38.980  53.910  1.00  0.00           C
ATOM   1911  O   TYR A 133      81.000  39.500  53.580  1.00  0.00           O
ATOM   1912  N   GLN A 134      82.450  37.740  53.730  1.00  0.00           N
ATOM   1913  HN  GLN A 134      83.270  37.480  54.240  1.00  0.00           H
ATOM   1914  CA  GLN A 134      81.670  36.710  53.060  1.00  0.00           C
ATOM   1915  HA  GLN A 134      81.100  37.130  52.250  1.00  0.00           H
ATOM   1916  CB  GLN A 134      82.520  35.690  52.390  1.00  0.00           C
ATOM   1917  HB1 GLN A 134      81.940  34.810  52.030  1.00  0.00           H
ATOM   1918  HB2 GLN A 134      83.320  35.330  53.070  1.00  0.00           H
ATOM   1919  CG  GLN A 134      83.260  36.200  51.120  1.00  0.00           C
ATOM   1920  HG1 GLN A 134      84.010  35.430  50.840  1.00  0.00           H
ATOM   1921  HG2 GLN A 134      83.980  37.010  51.380  1.00  0.00           H
ATOM   1922  CD  GLN A 134      82.300  36.550  50.010  1.00  0.00           C
ATOM   1923  OE1 GLN A 134      81.470  37.470  50.050  1.00  0.00           O
ATOM   1924  NE2 GLN A 134      82.170  35.520  49.060  1.00  0.00           N
ATOM   1925 HE21 GLN A 134      82.720  34.690  49.030  1.00  0.00           H
ATOM   1926 HE22 GLN A 134      81.690  35.740  48.210  1.00  0.00           H
ATOM   1927  C   GLN A 134      80.670  36.040  54.010  1.00  0.00           C
ATOM   1928  O   GLN A 134      80.970  35.470  55.060  1.00  0.00           O
ATOM   1929  N   ASP A 135      79.310  36.190  53.790  1.00  0.00           N
ATOM   1930  HN  ASP A 135      79.030  36.760  53.010  1.00  0.00           H
ATOM   1931  CA  ASP A 135      78.280  35.790  54.750  1.00  0.00           C
ATOM   1932  HA  ASP A 135      78.750  35.210  55.530  1.00  0.00           H
ATOM   1933  CB  ASP A 135      77.620  37.040  55.260  1.00  0.00           C
ATOM   1934  HB1 ASP A 135      77.080  37.630  54.490  1.00  0.00           H
ATOM   1935  HB2 ASP A 135      78.360  37.600  55.870  1.00  0.00           H
ATOM   1936  CG  ASP A 135      76.600  36.760  56.350  1.00  0.00           C
ATOM   1937  OD1 ASP A 135      76.640  35.780  57.090  1.00  0.00           O
ATOM   1938  OD2 ASP A 135      75.800  37.660  56.510  1.00  0.00           O
ATOM   1939  C   ASP A 135      77.250  34.970  53.870  1.00  0.00           C
ATOM   1940  O   ASP A 135      76.980  35.250  52.690  1.00  0.00           O
ATOM   1941  N   TYR A 136      76.670  33.920  54.520  1.00  0.00           N
ATOM   1942  HN  TYR A 136      76.880  33.760  55.490  1.00  0.00           H
ATOM   1943  CA  TYR A 136      75.970  32.980  53.710  1.00  0.00           C
ATOM   1944  HA  TYR A 136      75.790  33.280  52.690  1.00  0.00           H
ATOM   1945  CB  TYR A 136      76.790  31.600  53.580  1.00  0.00           C
ATOM   1946  HB1 TYR A 136      76.230  30.840  53.010  1.00  0.00           H
ATOM   1947  HB2 TYR A 136      76.990  31.290  54.630  1.00  0.00           H
ATOM   1948  CG  TYR A 136      78.110  31.720  52.900  1.00  0.00           C
ATOM   1949  CD1 TYR A 136      78.330  31.220  51.590  1.00  0.00           C
ATOM   1950  HD1 TYR A 136      77.510  30.740  51.070  1.00  0.00           H
ATOM   1951  CE1 TYR A 136      79.600  31.350  51.030  1.00  0.00           C
ATOM   1952  HE1 TYR A 136      79.700  31.150  49.980  1.00  0.00           H
ATOM   1953  CZ  TYR A 136      80.610  32.040  51.680  1.00  0.00           C
ATOM   1954  OH  TYR A 136      81.850  32.250  51.100  1.00  0.00           O
ATOM   1955  HH  TYR A 136      81.750  32.200  50.150  1.00  0.00           H
ATOM   1956  CD2 TYR A 136      79.130  32.280  53.640  1.00  0.00           C
ATOM   1957  HD2 TYR A 136      78.840  32.610  54.620  1.00  0.00           H
ATOM   1958  CE2 TYR A 136      80.430  32.370  53.020  1.00  0.00           C
ATOM   1959  HE2 TYR A 136      81.340  32.770  53.450  1.00  0.00           H
ATOM   1960  C   TYR A 136      74.580  32.640  54.250  1.00  0.00           C
ATOM   1961  O   TYR A 136      74.270  32.760  55.480  1.00  0.00           O
ATOM   1962  N   GLU A 137      73.690  32.090  53.410  1.00  0.00           N
ATOM   1963  HN  GLU A 137      74.060  31.890  52.510  1.00  0.00           H
ATOM   1964  CA  GLU A 137      72.440  31.510  53.700  1.00  0.00           C
ATOM   1965  HA  GLU A 137      72.420  31.440  54.780  1.00  0.00           H
ATOM   1966  CB  GLU A 137      71.170  32.410  53.360  1.00  0.00           C
ATOM   1967  HB1 GLU A 137      71.370  33.300  54.000  1.00  0.00           H
ATOM   1968  HB2 GLU A 137      70.260  31.900  53.730  1.00  0.00           H
ATOM   1969  CG  GLU A 137      70.930  32.840  51.900  1.00  0.00           C
ATOM   1970  HG1 GLU A 137      70.920  31.830  51.430  1.00  0.00           H
ATOM   1971  HG2 GLU A 137      71.800  33.370  51.460  1.00  0.00           H
ATOM   1972  CD  GLU A 137      69.570  33.390  51.750  1.00  0.00           C
ATOM   1973  OE1 GLU A 137      68.590  32.710  52.050  1.00  0.00           O
ATOM   1974  OE2 GLU A 137      69.440  34.570  51.270  1.00  0.00           O
ATOM   1975  C   GLU A 137      72.360  30.070  53.060  1.00  0.00           C
ATOM   1976  O   GLU A 137      72.860  29.930  51.930  1.00  0.00           O
ATOM   1977  N   PRO A 138      71.910  28.990  53.750  1.00  0.00           N
ATOM   1978  CD  PRO A 138      71.750  28.970  55.200  1.00  0.00           C
ATOM   1979  HD1 PRO A 138      72.700  29.180  55.740  1.00  0.00           H
ATOM   1980  HD2 PRO A 138      71.050  29.790  55.450  1.00  0.00           H
ATOM   1981  CA  PRO A 138      71.380  27.820  53.140  1.00  0.00           C
ATOM   1982  HA  PRO A 138      72.240  27.280  52.760  1.00  0.00           H
ATOM   1983  CB  PRO A 138      70.460  27.210  54.240  1.00  0.00           C
ATOM   1984  HB1 PRO A 138      70.350  26.110  54.110  1.00  0.00           H
ATOM   1985  HB2 PRO A 138      69.490  27.750  54.330  1.00  0.00           H
ATOM   1986  CG  PRO A 138      71.290  27.550  55.500  1.00  0.00           C
ATOM   1987  HG1 PRO A 138      72.130  26.830  55.500  1.00  0.00           H
ATOM   1988  HG2 PRO A 138      70.590  27.500  56.360  1.00  0.00           H
ATOM   1989  C   PRO A 138      70.650  27.820  51.820  1.00  0.00           C
ATOM   1990  O   PRO A 138      69.760  28.630  51.630  1.00  0.00           O
ATOM   1991  N   GLU A 139      71.050  26.880  50.960  1.00  0.00           N
ATOM   1992  HN  GLU A 139      71.680  26.190  51.300  1.00  0.00           H
ATOM   1993  CA  GLU A 139      70.360  26.620  49.690  1.00  0.00           C
ATOM   1994  HA  GLU A 139      70.230  27.570  49.190  1.00  0.00           H
ATOM   1995  CB  GLU A 139      71.240  25.840  48.750  1.00  0.00           C
ATOM   1996  HB1 GLU A 139      70.610  25.310  48.020  1.00  0.00           H
ATOM   1997  HB2 GLU A 139      71.670  25.020  49.370  1.00  0.00           H
ATOM   1998  CG  GLU A 139      72.470  26.690  48.190  1.00  0.00           C
ATOM   1999  HG1 GLU A 139      73.270  25.950  47.960  1.00  0.00           H
ATOM   2000  HG2 GLU A 139      72.910  27.460  48.860  1.00  0.00           H
ATOM   2001  CD  GLU A 139      72.090  27.340  46.890  1.00  0.00           C
ATOM   2002  OE1 GLU A 139      72.540  26.830  45.810  1.00  0.00           O
ATOM   2003  OE2 GLU A 139      71.290  28.290  46.870  1.00  0.00           O
ATOM   2004  C   GLU A 139      68.990  25.960  49.650  1.00  0.00           C
ATOM   2005  O   GLU A 139      68.630  25.000  50.310  1.00  0.00           O
ATOM   2006  N   ALA A 140      68.140  26.530  48.800  1.00  0.00           N
ATOM   2007  HN  ALA A 140      68.450  27.290  48.220  1.00  0.00           H
ATOM   2008  CA  ALA A 140      66.770  26.050  48.660  1.00  0.00           C
ATOM   2009  HA  ALA A 140      66.590  25.260  49.380  1.00  0.00           H
ATOM   2010  CB  ALA A 140      65.720  27.100  48.770  1.00  0.00           C
ATOM   2011  HB1 ALA A 140      65.830  27.490  49.810  1.00  0.00           H
ATOM   2012  HB2 ALA A 140      65.870  27.970  48.100  1.00  0.00           H
ATOM   2013  HB3 ALA A 140      64.700  26.730  48.530  1.00  0.00           H
ATOM   2014  C   ALA A 140      66.570  25.490  47.250  1.00  0.00           C
ATOM   2015  OT1 ALA A 140      66.300  24.230  47.250  1.00  0.00           O
ATOM   2016  OT2 ALA A 140      66.680  26.190  46.240  1.00  0.00           O
ATOM   2017  N   MET B 141      77.950  76.310  65.840  1.00  0.00           N
ATOM   2018  H1  MET B 141      78.590  75.940  66.570  1.00  0.00           H
ATOM   2019  H2  MET B 141      77.480  75.460  65.460  1.00  0.00           H
ATOM   2020  H3  MET B 141      78.590  76.680  65.100  1.00  0.00           H
ATOM   2021  CA  MET B 141      77.000  77.310  66.370  1.00  0.00           C
ATOM   2022  HA  MET B 141      77.570  78.090  66.860  1.00  0.00           H
ATOM   2023  CB  MET B 141      76.220  77.930  65.190  1.00  0.00           C
ATOM   2024  HB1 MET B 141      75.240  77.420  65.100  1.00  0.00           H
ATOM   2025  HB2 MET B 141      76.810  77.920  64.250  1.00  0.00           H
ATOM   2026  CG  MET B 141      75.940  79.430  65.470  1.00  0.00           C
ATOM   2027  HG1 MET B 141      75.590  79.840  64.490  1.00  0.00           H
ATOM   2028  HG2 MET B 141      76.940  79.870  65.650  1.00  0.00           H
ATOM   2029  SD  MET B 141      74.630  79.840  66.640  1.00  0.00           S
ATOM   2030  CE  MET B 141      74.890  81.600  66.400  1.00  0.00           C
ATOM   2031  HE1 MET B 141      75.210  82.010  67.390  1.00  0.00           H
ATOM   2032  HE2 MET B 141      75.680  81.760  65.640  1.00  0.00           H
ATOM   2033  HE3 MET B 141      73.950  82.100  66.100  1.00  0.00           H
ATOM   2034  C   MET B 141      76.260  76.570  67.430  1.00  0.00           C
ATOM   2035  O   MET B 141      75.880  75.440  67.140  1.00  0.00           O
ATOM   2036  N   ASP B 142      75.860  77.150  68.590  1.00  0.00           N
ATOM   2037  HN  ASP B 142      75.920  78.130  68.770  1.00  0.00           H
ATOM   2038  CA  ASP B 142      74.900  76.460  69.510  1.00  0.00           C
ATOM   2039  HA  ASP B 142      75.140  75.410  69.440  1.00  0.00           H
ATOM   2040  CB  ASP B 142      75.110  76.870  71.030  1.00  0.00           C
ATOM   2041  HB1 ASP B 142      74.390  76.410  71.730  1.00  0.00           H
ATOM   2042  HB2 ASP B 142      74.890  77.950  71.170  1.00  0.00           H
ATOM   2043  CG  ASP B 142      76.460  76.530  71.570  1.00  0.00           C
ATOM   2044  OD1 ASP B 142      77.190  75.780  70.850  1.00  0.00           O
ATOM   2045  OD2 ASP B 142      76.880  76.990  72.690  1.00  0.00           O
ATOM   2046  C   ASP B 142      73.440  76.510  69.070  1.00  0.00           C
ATOM   2047  O   ASP B 142      72.740  77.490  69.240  1.00  0.00           O
ATOM   2048  N   VAL B 143      72.970  75.410  68.450  1.00  0.00           N
ATOM   2049  HN  VAL B 143      73.550  74.610  68.370  1.00  0.00           H
ATOM   2050  CA  VAL B 143      71.610  75.350  67.780  1.00  0.00           C
ATOM   2051  HA  VAL B 143      70.950  76.060  68.260  1.00  0.00           H
ATOM   2052  CB  VAL B 143      71.560  75.650  66.280  1.00  0.00           C
ATOM   2053  HB  VAL B 143      72.330  75.030  65.760  1.00  0.00           H
ATOM   2054  CG1 VAL B 143      70.170  75.500  65.820  1.00  0.00           C
ATOM   2055 HG11 VAL B 143      70.100  75.810  64.760  1.00  0.00           H
ATOM   2056 HG12 VAL B 143      69.830  74.440  65.810  1.00  0.00           H
ATOM   2057 HG13 VAL B 143      69.350  76.080  66.290  1.00  0.00           H
ATOM   2058  CG2 VAL B 143      71.860  77.150  66.020  1.00  0.00           C
ATOM   2059 HG21 VAL B 143      71.890  77.310  64.920  1.00  0.00           H
ATOM   2060 HG22 VAL B 143      70.980  77.700  66.410  1.00  0.00           H
ATOM   2061 HG23 VAL B 143      72.760  77.600  66.480  1.00  0.00           H
ATOM   2062  C   VAL B 143      71.050  74.000  68.090  1.00  0.00           C
ATOM   2063  O   VAL B 143      71.480  72.950  67.600  1.00  0.00           O
ATOM   2064  N   PHE B 144      70.080  73.940  69.050  1.00  0.00           N
ATOM   2065  HN  PHE B 144      69.620  74.770  69.390  1.00  0.00           H
ATOM   2066  CA  PHE B 144      69.710  72.770  69.760  1.00  0.00           C
ATOM   2067  HA  PHE B 144      70.490  72.050  69.610  1.00  0.00           H
ATOM   2068  CB  PHE B 144      69.570  73.180  71.260  1.00  0.00           C
ATOM   2069  HB1 PHE B 144      69.220  72.310  71.840  1.00  0.00           H
ATOM   2070  HB2 PHE B 144      68.740  73.910  71.370  1.00  0.00           H
ATOM   2071  CG  PHE B 144      70.780  73.680  71.840  1.00  0.00           C
ATOM   2072  CD1 PHE B 144      70.700  74.450  73.040  1.00  0.00           C
ATOM   2073  HD1 PHE B 144      69.750  74.480  73.550  1.00  0.00           H
ATOM   2074  CE1 PHE B 144      71.890  74.850  73.670  1.00  0.00           C
ATOM   2075  HE1 PHE B 144      71.880  75.380  74.610  1.00  0.00           H
ATOM   2076  CZ  PHE B 144      73.170  74.510  73.150  1.00  0.00           C
ATOM   2077  HZ  PHE B 144      74.030  74.850  73.710  1.00  0.00           H
ATOM   2078  CD2 PHE B 144      72.100  73.420  71.320  1.00  0.00           C
ATOM   2079  HD2 PHE B 144      72.190  72.910  70.380  1.00  0.00           H
ATOM   2080  CE2 PHE B 144      73.210  73.860  71.910  1.00  0.00           C
ATOM   2081  HE2 PHE B 144      74.140  73.530  71.460  1.00  0.00           H
ATOM   2082  C   PHE B 144      68.410  72.160  69.280  1.00  0.00           C
ATOM   2083  O   PHE B 144      68.110  71.060  69.760  1.00  0.00           O
ATOM   2084  N   MET B 145      67.810  72.660  68.200  1.00  0.00           N
ATOM   2085  HN  MET B 145      68.270  73.350  67.650  1.00  0.00           H
ATOM   2086  CA  MET B 145      66.630  71.980  67.610  1.00  0.00           C
ATOM   2087  HA  MET B 145      65.910  71.990  68.420  1.00  0.00           H
ATOM   2088  CB  MET B 145      65.840  72.740  66.470  1.00  0.00           C
ATOM   2089  HB1 MET B 145      65.290  71.970  65.900  1.00  0.00           H
ATOM   2090  HB2 MET B 145      66.570  73.190  65.760  1.00  0.00           H
ATOM   2091  CG  MET B 145      64.790  73.760  66.990  1.00  0.00           C
ATOM   2092  HG1 MET B 145      64.050  73.250  67.630  1.00  0.00           H
ATOM   2093  HG2 MET B 145      64.250  74.160  66.100  1.00  0.00           H
ATOM   2094  SD  MET B 145      65.530  75.190  67.880  1.00  0.00           S
ATOM   2095  CE  MET B 145      63.960  76.110  68.020  1.00  0.00           C
ATOM   2096  HE1 MET B 145      63.700  76.760  67.160  1.00  0.00           H
ATOM   2097  HE2 MET B 145      63.120  75.430  68.300  1.00  0.00           H
ATOM   2098  HE3 MET B 145      63.980  76.770  68.920  1.00  0.00           H
ATOM   2099  C   MET B 145      66.990  70.590  67.100  1.00  0.00           C
ATOM   2100  O   MET B 145      68.010  70.450  66.410  1.00  0.00           O
ATOM   2101  N   LYS B 146      66.120  69.550  67.310  1.00  0.00           N
ATOM   2102  HN  LYS B 146      65.230  69.690  67.730  1.00  0.00           H
ATOM   2103  CA  LYS B 146      66.360  68.200  66.820  1.00  0.00           C
ATOM   2104  HA  LYS B 146      67.290  68.200  66.270  1.00  0.00           H
ATOM   2105  CB  LYS B 146      66.340  67.100  67.900  1.00  0.00           C
ATOM   2106  HB1 LYS B 146      66.700  66.130  67.510  1.00  0.00           H
ATOM   2107  HB2 LYS B 146      65.320  66.950  68.310  1.00  0.00           H
ATOM   2108  CG  LYS B 146      67.270  67.390  69.090  1.00  0.00           C
ATOM   2109  HG1 LYS B 146      67.210  66.520  69.780  1.00  0.00           H
ATOM   2110  HG2 LYS B 146      66.920  68.250  69.700  1.00  0.00           H
ATOM   2111  CD  LYS B 146      68.780  67.560  68.700  1.00  0.00           C
ATOM   2112  HD1 LYS B 146      69.160  66.690  68.120  1.00  0.00           H
ATOM   2113  HD2 LYS B 146      68.890  68.420  68.010  1.00  0.00           H
ATOM   2114  CE  LYS B 146      69.680  67.760  69.890  1.00  0.00           C
ATOM   2115  HE1 LYS B 146      69.880  66.850  70.500  1.00  0.00           H
ATOM   2116  HE2 LYS B 146      69.260  68.560  70.540  1.00  0.00           H
ATOM   2117  NZ  LYS B 146      71.090  68.220  69.420  1.00  0.00           N
ATOM   2118  HZ1 LYS B 146      71.710  67.410  69.220  1.00  0.00           H
ATOM   2119  HZ2 LYS B 146      70.980  68.780  68.540  1.00  0.00           H
ATOM   2120  HZ3 LYS B 146      71.650  68.790  70.080  1.00  0.00           H
ATOM   2121  C   LYS B 146      65.290  67.880  65.740  1.00  0.00           C
ATOM   2122  O   LYS B 146      65.320  66.890  65.020  1.00  0.00           O
ATOM   2123  N   GLY B 147      64.420  68.820  65.430  1.00  0.00           N
ATOM   2124  HN  GLY B 147      64.270  69.550  66.090  1.00  0.00           H
ATOM   2125  CA  GLY B 147      63.480  68.800  64.290  1.00  0.00           C
ATOM   2126  HA1 GLY B 147      63.000  67.840  64.250  1.00  0.00           H
ATOM   2127  HA2 GLY B 147      62.890  69.690  64.450  1.00  0.00           H
ATOM   2128  C   GLY B 147      63.940  68.990  62.820  1.00  0.00           C
ATOM   2129  O   GLY B 147      64.950  69.580  62.520  1.00  0.00           O
ATOM   2130  N   LEU B 148      63.050  68.500  61.980  1.00  0.00           N
ATOM   2131  HN  LEU B 148      62.200  68.050  62.250  1.00  0.00           H
ATOM   2132  CA  LEU B 148      63.280  68.340  60.520  1.00  0.00           C
ATOM   2133  HA  LEU B 148      64.270  67.960  60.320  1.00  0.00           H
ATOM   2134  CB  LEU B 148      62.410  67.240  59.920  1.00  0.00           C
ATOM   2135  HB1 LEU B 148      62.540  67.180  58.820  1.00  0.00           H
ATOM   2136  HB2 LEU B 148      61.340  67.510  60.050  1.00  0.00           H
ATOM   2137  CG  LEU B 148      62.540  65.820  60.450  1.00  0.00           C
ATOM   2138  HG  LEU B 148      61.890  65.760  61.350  1.00  0.00           H
ATOM   2139  CD1 LEU B 148      61.820  64.850  59.500  1.00  0.00           C
ATOM   2140 HD11 LEU B 148      61.970  63.820  59.890  1.00  0.00           H
ATOM   2141 HD12 LEU B 148      60.750  65.100  59.430  1.00  0.00           H
ATOM   2142 HD13 LEU B 148      62.120  64.880  58.430  1.00  0.00           H
ATOM   2143  CD2 LEU B 148      64.020  65.450  60.700  1.00  0.00           C
ATOM   2144 HD21 LEU B 148      64.140  64.360  60.910  1.00  0.00           H
ATOM   2145 HD22 LEU B 148      64.690  65.670  59.850  1.00  0.00           H
ATOM   2146 HD23 LEU B 148      64.380  65.990  61.600  1.00  0.00           H
ATOM   2147  C   LEU B 148      63.020  69.580  59.700  1.00  0.00           C
ATOM   2148  O   LEU B 148      61.970  70.210  59.900  1.00  0.00           O
ATOM   2149  N   SER B 149      63.970  70.000  58.830  1.00  0.00           N
ATOM   2150  HN  SER B 149      64.690  69.360  58.570  1.00  0.00           H
ATOM   2151  CA  SER B 149      63.870  71.150  58.010  1.00  0.00           C
ATOM   2152  HA  SER B 149      63.410  71.930  58.600  1.00  0.00           H
ATOM   2153  CB  SER B 149      65.360  71.600  57.510  1.00  0.00           C
ATOM   2154  HB1 SER B 149      65.870  71.800  58.480  1.00  0.00           H
ATOM   2155  HB2 SER B 149      65.240  72.480  56.840  1.00  0.00           H
ATOM   2156  OG  SER B 149      66.090  70.570  56.900  1.00  0.00           O
ATOM   2157  HG1 SER B 149      65.630  70.480  56.050  1.00  0.00           H
ATOM   2158  C   SER B 149      62.950  70.930  56.860  1.00  0.00           C
ATOM   2159  O   SER B 149      63.000  69.860  56.190  1.00  0.00           O
ATOM   2160  N   LYS B 150      61.990  71.830  56.530  1.00  0.00           N
ATOM   2161  HN  LYS B 150      62.010  72.760  56.900  1.00  0.00           H
ATOM   2162  CA  LYS B 150      61.320  71.750  55.140  1.00  0.00           C
ATOM   2163  HA  LYS B 150      61.720  70.960  54.520  1.00  0.00           H
ATOM   2164  CB  LYS B 150      59.810  71.710  55.180  1.00  0.00           C
ATOM   2165  HB1 LYS B 150      59.460  70.760  55.620  1.00  0.00           H
ATOM   2166  HB2 LYS B 150      59.380  71.810  54.160  1.00  0.00           H
ATOM   2167  CG  LYS B 150      59.240  72.870  56.050  1.00  0.00           C
ATOM   2168  HG1 LYS B 150      59.140  73.710  55.330  1.00  0.00           H
ATOM   2169  HG2 LYS B 150      59.920  73.280  56.820  1.00  0.00           H
ATOM   2170  CD  LYS B 150      58.000  72.550  56.820  1.00  0.00           C
ATOM   2171  HD1 LYS B 150      57.200  72.610  56.060  1.00  0.00           H
ATOM   2172  HD2 LYS B 150      58.110  71.470  57.090  1.00  0.00           H
ATOM   2173  CE  LYS B 150      57.720  73.350  58.060  1.00  0.00           C
ATOM   2174  HE1 LYS B 150      58.650  73.510  58.650  1.00  0.00           H
ATOM   2175  HE2 LYS B 150      56.910  72.950  58.720  1.00  0.00           H
ATOM   2176  NZ  LYS B 150      57.370  74.690  57.560  1.00  0.00           N
ATOM   2177  HZ1 LYS B 150      58.120  75.290  57.150  1.00  0.00           H
ATOM   2178  HZ2 LYS B 150      56.650  74.540  56.830  1.00  0.00           H
ATOM   2179  HZ3 LYS B 150      56.990  75.230  58.360  1.00  0.00           H
ATOM   2180  C   LYS B 150      61.790  73.040  54.400  1.00  0.00           C
ATOM   2181  O   LYS B 150      62.390  74.000  54.900  1.00  0.00           O
ATOM   2182  N   ALA B 151      61.600  73.070  53.060  1.00  0.00           N
ATOM   2183  HN  ALA B 151      61.240  72.290  52.560  1.00  0.00           H
ATOM   2184  CA  ALA B 151      62.020  74.050  52.060  1.00  0.00           C
ATOM   2185  HA  ALA B 151      62.830  74.580  52.550  1.00  0.00           H
ATOM   2186  CB  ALA B 151      62.610  73.360  50.790  1.00  0.00           C
ATOM   2187  HB1 ALA B 151      61.780  73.050  50.130  1.00  0.00           H
ATOM   2188  HB2 ALA B 151      63.160  74.080  50.140  1.00  0.00           H
ATOM   2189  HB3 ALA B 151      63.220  72.460  51.040  1.00  0.00           H
ATOM   2190  C   ALA B 151      60.780  74.920  51.890  1.00  0.00           C
ATOM   2191  O   ALA B 151      59.680  74.460  51.520  1.00  0.00           O
ATOM   2192  N   LYS B 152      60.910  76.220  52.230  1.00  0.00           N
ATOM   2193  HN  LYS B 152      61.790  76.480  52.630  1.00  0.00           H
ATOM   2194  CA  LYS B 152      60.040  77.340  52.080  1.00  0.00           C
ATOM   2195  HA  LYS B 152      59.700  77.450  53.100  1.00  0.00           H
ATOM   2196  CB  LYS B 152      60.660  78.740  51.790  1.00  0.00           C
ATOM   2197  HB1 LYS B 152      59.970  79.490  51.350  1.00  0.00           H
ATOM   2198  HB2 LYS B 152      61.500  78.680  51.070  1.00  0.00           H
ATOM   2199  CG  LYS B 152      61.140  79.350  53.130  1.00  0.00           C
ATOM   2200  HG1 LYS B 152      61.940  78.650  53.470  1.00  0.00           H
ATOM   2201  HG2 LYS B 152      60.260  79.430  53.800  1.00  0.00           H
ATOM   2202  CD  LYS B 152      61.790  80.740  52.960  1.00  0.00           C
ATOM   2203  HD1 LYS B 152      62.600  80.620  52.210  1.00  0.00           H
ATOM   2204  HD2 LYS B 152      61.110  81.500  52.510  1.00  0.00           H
ATOM   2205  CE  LYS B 152      62.450  81.160  54.330  1.00  0.00           C
ATOM   2206  HE1 LYS B 152      63.030  80.300  54.730  1.00  0.00           H
ATOM   2207  HE2 LYS B 152      61.670  81.420  55.070  1.00  0.00           H
ATOM   2208  NZ  LYS B 152      63.410  82.350  54.180  1.00  0.00           N
ATOM   2209  HZ1 LYS B 152      63.650  82.640  55.150  1.00  0.00           H
ATOM   2210  HZ2 LYS B 152      64.330  82.020  53.840  1.00  0.00           H
ATOM   2211  HZ3 LYS B 152      63.020  83.150  53.650  1.00  0.00           H
ATOM   2212  C   LYS B 152      58.640  77.090  51.470  1.00  0.00           C
ATOM   2213  O   LYS B 152      58.570  76.850  50.260  1.00  0.00           O
ATOM   2214  N   GLU B 153      57.530  77.130  52.280  1.00  0.00           N
ATOM   2215  HN  GLU B 153      57.630  77.490  53.200  1.00  0.00           H
ATOM   2216  CA  GLU B 153      56.130  76.800  51.820  1.00  0.00           C
ATOM   2217  HA  GLU B 153      56.170  75.920  51.190  1.00  0.00           H
ATOM   2218  CB  GLU B 153      55.260  76.290  53.010  1.00  0.00           C
ATOM   2219  HB1 GLU B 153      54.290  76.090  52.510  1.00  0.00           H
ATOM   2220  HB2 GLU B 153      55.270  77.090  53.780  1.00  0.00           H
ATOM   2221  CG  GLU B 153      55.820  74.940  53.630  1.00  0.00           C
ATOM   2222  HG1 GLU B 153      56.870  75.150  53.900  1.00  0.00           H
ATOM   2223  HG2 GLU B 153      55.670  74.010  53.030  1.00  0.00           H
ATOM   2224  CD  GLU B 153      55.090  74.620  54.930  1.00  0.00           C
ATOM   2225  OE1 GLU B 153      55.130  75.440  55.890  1.00  0.00           O
ATOM   2226  OE2 GLU B 153      54.570  73.480  55.020  1.00  0.00           O
ATOM   2227  C   GLU B 153      55.350  77.830  50.980  1.00  0.00           C
ATOM   2228  O   GLU B 153      55.130  78.940  51.370  1.00  0.00           O
ATOM   2229  N   GLY B 154      54.890  77.380  49.800  1.00  0.00           N
ATOM   2230  HN  GLY B 154      55.200  76.530  49.380  1.00  0.00           H
ATOM   2231  CA  GLY B 154      53.900  78.160  49.130  1.00  0.00           C
ATOM   2232  HA1 GLY B 154      54.220  79.190  49.070  1.00  0.00           H
ATOM   2233  HA2 GLY B 154      53.850  77.840  48.100  1.00  0.00           H
ATOM   2234  C   GLY B 154      52.520  78.240  49.810  1.00  0.00           C
ATOM   2235  O   GLY B 154      52.380  77.950  51.020  1.00  0.00           O
ATOM   2236  N   VAL B 155      51.510  78.770  49.060  1.00  0.00           N
ATOM   2237  HN  VAL B 155      51.620  79.040  48.100  1.00  0.00           H
ATOM   2238  CA  VAL B 155      50.290  79.340  49.670  1.00  0.00           C
ATOM   2239  HA  VAL B 155      50.750  80.080  50.310  1.00  0.00           H
ATOM   2240  CB  VAL B 155      49.450  79.920  48.580  1.00  0.00           C
ATOM   2241  HB  VAL B 155      49.210  79.120  47.850  1.00  0.00           H
ATOM   2242  CG1 VAL B 155      48.110  80.440  49.170  1.00  0.00           C
ATOM   2243 HG11 VAL B 155      47.750  81.280  48.540  1.00  0.00           H
ATOM   2244 HG12 VAL B 155      47.260  79.720  49.180  1.00  0.00           H
ATOM   2245 HG13 VAL B 155      48.240  80.780  50.220  1.00  0.00           H
ATOM   2246  CG2 VAL B 155      50.180  81.050  47.880  1.00  0.00           C
ATOM   2247 HG21 VAL B 155      51.260  80.800  47.840  1.00  0.00           H
ATOM   2248 HG22 VAL B 155      49.750  81.200  46.870  1.00  0.00           H
ATOM   2249 HG23 VAL B 155      50.120  81.980  48.490  1.00  0.00           H
ATOM   2250  C   VAL B 155      49.500  78.300  50.510  1.00  0.00           C
ATOM   2251  O   VAL B 155      49.110  77.210  50.050  1.00  0.00           O
ATOM   2252  N   VAL B 156      49.180  78.660  51.790  1.00  0.00           N
ATOM   2253  HN  VAL B 156      49.560  79.570  51.950  1.00  0.00           H
ATOM   2254  CA  VAL B 156      48.470  77.860  52.780  1.00  0.00           C
ATOM   2255  HA  VAL B 156      49.040  76.940  52.880  1.00  0.00           H
ATOM   2256  CB  VAL B 156      48.630  78.490  54.160  1.00  0.00           C
ATOM   2257  HB  VAL B 156      49.720  78.660  54.240  1.00  0.00           H
ATOM   2258  CG1 VAL B 156      47.760  79.710  54.220  1.00  0.00           C
ATOM   2259 HG11 VAL B 156      48.110  80.310  55.080  1.00  0.00           H
ATOM   2260 HG12 VAL B 156      47.730  80.270  53.260  1.00  0.00           H
ATOM   2261 HG13 VAL B 156      46.670  79.510  54.330  1.00  0.00           H
ATOM   2262  CG2 VAL B 156      48.310  77.540  55.270  1.00  0.00           C
ATOM   2263 HG21 VAL B 156      47.220  77.350  55.310  1.00  0.00           H
ATOM   2264 HG22 VAL B 156      48.880  76.590  55.280  1.00  0.00           H
ATOM   2265 HG23 VAL B 156      48.480  77.940  56.290  1.00  0.00           H
ATOM   2266  C   VAL B 156      47.140  77.380  52.380  1.00  0.00           C
ATOM   2267  O   VAL B 156      46.260  78.050  51.830  1.00  0.00           O
ATOM   2268  N   ALA B 157      46.850  76.050  52.510  1.00  0.00           N
ATOM   2269  HN  ALA B 157      47.620  75.430  52.620  1.00  0.00           H
ATOM   2270  CA  ALA B 157      45.700  75.230  52.120  1.00  0.00           C
ATOM   2271  HA  ALA B 157      45.190  75.580  51.240  1.00  0.00           H
ATOM   2272  CB  ALA B 157      46.280  73.890  51.880  1.00  0.00           C
ATOM   2273  HB1 ALA B 157      45.520  73.140  51.590  1.00  0.00           H
ATOM   2274  HB2 ALA B 157      46.980  73.910  51.030  1.00  0.00           H
ATOM   2275  HB3 ALA B 157      46.940  73.510  52.690  1.00  0.00           H
ATOM   2276  C   ALA B 157      44.550  75.220  53.180  1.00  0.00           C
ATOM   2277  O   ALA B 157      44.740  74.730  54.280  1.00  0.00           O
ATOM   2278  N   ALA B 158      43.460  75.810  52.840  1.00  0.00           N
ATOM   2279  HN  ALA B 158      43.470  76.320  51.980  1.00  0.00           H
ATOM   2280  CA  ALA B 158      42.310  75.980  53.690  1.00  0.00           C
ATOM   2281  HA  ALA B 158      42.450  75.420  54.600  1.00  0.00           H
ATOM   2282  CB  ALA B 158      42.140  77.430  54.030  1.00  0.00           C
ATOM   2283  HB1 ALA B 158      41.860  77.970  53.100  1.00  0.00           H
ATOM   2284  HB2 ALA B 158      41.430  77.530  54.880  1.00  0.00           H
ATOM   2285  HB3 ALA B 158      43.090  77.910  54.350  1.00  0.00           H
ATOM   2286  C   ALA B 158      41.050  75.460  53.100  1.00  0.00           C
ATOM   2287  O   ALA B 158      40.710  75.750  51.980  1.00  0.00           O
ATOM   2288  N   ALA B 159      40.330  74.620  53.770  1.00  0.00           N
ATOM   2289  HN  ALA B 159      40.570  74.370  54.710  1.00  0.00           H
ATOM   2290  CA  ALA B 159      39.120  74.080  53.340  1.00  0.00           C
ATOM   2291  HA  ALA B 159      39.200  73.790  52.300  1.00  0.00           H
ATOM   2292  CB  ALA B 159      38.880  72.940  54.280  1.00  0.00           C
ATOM   2293  HB1 ALA B 159      39.790  72.300  54.310  1.00  0.00           H
ATOM   2294  HB2 ALA B 159      38.790  73.320  55.310  1.00  0.00           H
ATOM   2295  HB3 ALA B 159      38.020  72.310  53.950  1.00  0.00           H
ATOM   2296  C   ALA B 159      38.010  75.040  53.560  1.00  0.00           C
ATOM   2297  O   ALA B 159      38.110  76.080  54.190  1.00  0.00           O
ATOM   2298  N   GLU B 160      36.870  74.660  52.940  1.00  0.00           N
ATOM   2299  HN  GLU B 160      36.880  73.950  52.250  1.00  0.00           H
ATOM   2300  CA  GLU B 160      35.710  75.600  53.140  1.00  0.00           C
ATOM   2301  HA  GLU B 160      36.120  76.590  53.270  1.00  0.00           H
ATOM   2302  CB  GLU B 160      34.700  75.610  51.940  1.00  0.00           C
ATOM   2303  HB1 GLU B 160      33.840  76.220  52.280  1.00  0.00           H
ATOM   2304  HB2 GLU B 160      34.460  74.590  51.570  1.00  0.00           H
ATOM   2305  CG  GLU B 160      35.100  76.480  50.700  1.00  0.00           C
ATOM   2306  HG1 GLU B 160      34.280  76.530  49.950  1.00  0.00           H
ATOM   2307  HG2 GLU B 160      35.920  75.900  50.240  1.00  0.00           H
ATOM   2308  CD  GLU B 160      35.800  77.840  51.020  1.00  0.00           C
ATOM   2309  OE1 GLU B 160      37.090  78.080  50.870  1.00  0.00           O
ATOM   2310  OE2 GLU B 160      35.050  78.700  51.460  1.00  0.00           O
ATOM   2311  C   GLU B 160      34.960  75.320  54.430  1.00  0.00           C
ATOM   2312  O   GLU B 160      34.920  74.190  54.890  1.00  0.00           O
ATOM   2313  N   LYS B 161      34.360  76.300  55.050  1.00  0.00           N
ATOM   2314  HN  LYS B 161      34.380  77.200  54.630  1.00  0.00           H
ATOM   2315  CA  LYS B 161      33.650  76.110  56.390  1.00  0.00           C
ATOM   2316  HA  LYS B 161      34.190  75.330  56.900  1.00  0.00           H
ATOM   2317  CB  LYS B 161      33.710  77.490  57.190  1.00  0.00           C
ATOM   2318  HB1 LYS B 161      33.020  77.430  58.060  1.00  0.00           H
ATOM   2319  HB2 LYS B 161      33.580  78.290  56.430  1.00  0.00           H
ATOM   2320  CG  LYS B 161      35.140  77.660  57.690  1.00  0.00           C
ATOM   2321  HG1 LYS B 161      35.830  77.960  56.870  1.00  0.00           H
ATOM   2322  HG2 LYS B 161      35.530  76.770  58.230  1.00  0.00           H
ATOM   2323  CD  LYS B 161      35.230  78.640  58.870  1.00  0.00           C
ATOM   2324  HD1 LYS B 161      34.890  78.210  59.830  1.00  0.00           H
ATOM   2325  HD2 LYS B 161      36.310  78.780  59.100  1.00  0.00           H
ATOM   2326  CE  LYS B 161      34.520  79.940  58.520  1.00  0.00           C
ATOM   2327  HE1 LYS B 161      33.420  79.810  58.460  1.00  0.00           H
ATOM   2328  HE2 LYS B 161      34.990  80.190  57.540  1.00  0.00           H
ATOM   2329  NZ  LYS B 161      34.800  80.970  59.520  1.00  0.00           N
ATOM   2330  HZ1 LYS B 161      34.650  80.820  60.530  1.00  0.00           H
ATOM   2331  HZ2 LYS B 161      35.800  81.190  59.340  1.00  0.00           H
ATOM   2332  HZ3 LYS B 161      34.210  81.790  59.260  1.00  0.00           H
ATOM   2333  C   LYS B 161      32.280  75.630  56.360  1.00  0.00           C
ATOM   2334  O   LYS B 161      31.620  75.420  57.390  1.00  0.00           O
ATOM   2335  N   THR B 162      31.720  75.460  55.170  1.00  0.00           N
ATOM   2336  HN  THR B 162      32.200  75.620  54.310  1.00  0.00           H
ATOM   2337  CA  THR B 162      30.400  74.920  54.900  1.00  0.00           C
ATOM   2338  HA  THR B 162      30.130  74.250  55.700  1.00  0.00           H
ATOM   2339  CB  THR B 162      29.320  75.950  54.720  1.00  0.00           C
ATOM   2340  HB  THR B 162      29.350  76.710  55.530  1.00  0.00           H
ATOM   2341  OG1 THR B 162      27.930  75.430  54.820  1.00  0.00           O
ATOM   2342  HG1 THR B 162      27.550  75.600  55.680  1.00  0.00           H
ATOM   2343  CG2 THR B 162      29.430  76.730  53.350  1.00  0.00           C
ATOM   2344 HG21 THR B 162      29.130  76.050  52.520  1.00  0.00           H
ATOM   2345 HG22 THR B 162      28.640  77.500  53.330  1.00  0.00           H
ATOM   2346 HG23 THR B 162      30.470  77.100  53.210  1.00  0.00           H
ATOM   2347  C   THR B 162      30.460  74.130  53.630  1.00  0.00           C
ATOM   2348  O   THR B 162      31.150  74.390  52.690  1.00  0.00           O
ATOM   2349  N   LYS B 163      29.740  73.000  53.660  1.00  0.00           N
ATOM   2350  HN  LYS B 163      29.160  72.870  54.470  1.00  0.00           H
ATOM   2351  CA  LYS B 163      29.610  72.000  52.610  1.00  0.00           C
ATOM   2352  HA  LYS B 163      30.640  71.690  52.500  1.00  0.00           H
ATOM   2353  CB  LYS B 163      28.650  70.850  53.000  1.00  0.00           C
ATOM   2354  HB1 LYS B 163      28.600  70.200  52.100  1.00  0.00           H
ATOM   2355  HB2 LYS B 163      27.590  71.190  53.030  1.00  0.00           H
ATOM   2356  CG  LYS B 163      28.860  69.970  54.190  1.00  0.00           C
ATOM   2357  HG1 LYS B 163      28.080  69.180  54.090  1.00  0.00           H
ATOM   2358  HG2 LYS B 163      28.610  70.590  55.080  1.00  0.00           H
ATOM   2359  CD  LYS B 163      30.350  69.450  54.410  1.00  0.00           C
ATOM   2360  HD1 LYS B 163      30.650  68.890  53.500  1.00  0.00           H
ATOM   2361  HD2 LYS B 163      31.030  70.300  54.650  1.00  0.00           H
ATOM   2362  CE  LYS B 163      30.340  68.490  55.620  1.00  0.00           C
ATOM   2363  HE1 LYS B 163      29.620  68.710  56.430  1.00  0.00           H
ATOM   2364  HE2 LYS B 163      31.290  68.580  56.190  1.00  0.00           H
ATOM   2365  NZ  LYS B 163      30.280  67.140  55.160  1.00  0.00           N
ATOM   2366  HZ1 LYS B 163      29.920  66.450  55.840  1.00  0.00           H
ATOM   2367  HZ2 LYS B 163      29.530  67.190  54.440  1.00  0.00           H
ATOM   2368  HZ3 LYS B 163      31.180  66.870  54.710  1.00  0.00           H
ATOM   2369  C   LYS B 163      29.190  72.450  51.230  1.00  0.00           C
ATOM   2370  O   LYS B 163      28.650  73.550  51.040  1.00  0.00           O
ATOM   2371  N   GLN B 164      29.450  71.650  50.190  1.00  0.00           N
ATOM   2372  HN  GLN B 164      29.890  70.760  50.300  1.00  0.00           H
ATOM   2373  CA  GLN B 164      29.180  72.040  48.780  1.00  0.00           C
ATOM   2374  HA  GLN B 164      29.660  73.010  48.750  1.00  0.00           H
ATOM   2375  CB  GLN B 164      29.870  71.270  47.660  1.00  0.00           C
ATOM   2376  HB1 GLN B 164      29.600  71.810  46.730  1.00  0.00           H
ATOM   2377  HB2 GLN B 164      29.670  70.170  47.650  1.00  0.00           H
ATOM   2378  CG  GLN B 164      31.380  71.460  47.670  1.00  0.00           C
ATOM   2379  HG1 GLN B 164      31.790  70.730  48.400  1.00  0.00           H
ATOM   2380  HG2 GLN B 164      31.720  72.500  47.880  1.00  0.00           H
ATOM   2381  CD  GLN B 164      31.820  71.020  46.250  1.00  0.00           C
ATOM   2382  OE1 GLN B 164      31.430  71.570  45.200  1.00  0.00           O
ATOM   2383  NE2 GLN B 164      32.840  70.130  46.290  1.00  0.00           N
ATOM   2384 HE21 GLN B 164      33.140  69.940  47.230  1.00  0.00           H
ATOM   2385 HE22 GLN B 164      33.430  70.100  45.480  1.00  0.00           H
ATOM   2386  C   GLN B 164      27.740  72.410  48.470  1.00  0.00           C
ATOM   2387  O   GLN B 164      27.380  73.460  47.840  1.00  0.00           O
ATOM   2388  N   GLY B 165      26.780  71.460  48.920  1.00  0.00           N
ATOM   2389  HN  GLY B 165      27.130  70.600  49.300  1.00  0.00           H
ATOM   2390  CA  GLY B 165      25.350  71.710  48.850  1.00  0.00           C
ATOM   2391  HA1 GLY B 165      24.990  71.450  49.830  1.00  0.00           H
ATOM   2392  HA2 GLY B 165      25.070  72.700  48.540  1.00  0.00           H
ATOM   2393  C   GLY B 165      24.690  70.710  47.850  1.00  0.00           C
ATOM   2394  O   GLY B 165      25.300  69.770  47.360  1.00  0.00           O
ATOM   2395  N   VAL B 166      23.390  70.820  47.650  1.00  0.00           N
ATOM   2396  HN  VAL B 166      22.780  71.460  48.120  1.00  0.00           H
ATOM   2397  CA  VAL B 166      22.650  69.950  46.730  1.00  0.00           C
ATOM   2398  HA  VAL B 166      23.020  68.940  46.830  1.00  0.00           H
ATOM   2399  CB  VAL B 166      21.080  69.920  46.950  1.00  0.00           C
ATOM   2400  HB  VAL B 166      20.570  69.250  46.220  1.00  0.00           H
ATOM   2401  CG1 VAL B 166      20.860  69.430  48.440  1.00  0.00           C
ATOM   2402 HG11 VAL B 166      21.380  68.450  48.520  1.00  0.00           H
ATOM   2403 HG12 VAL B 166      21.380  70.100  49.170  1.00  0.00           H
ATOM   2404 HG13 VAL B 166      19.800  69.360  48.770  1.00  0.00           H
ATOM   2405  CG2 VAL B 166      20.470  71.270  46.770  1.00  0.00           C
ATOM   2406 HG21 VAL B 166      20.730  71.620  45.750  1.00  0.00           H
ATOM   2407 HG22 VAL B 166      19.370  71.120  46.840  1.00  0.00           H
ATOM   2408 HG23 VAL B 166      20.780  72.120  47.420  1.00  0.00           H
ATOM   2409  C   VAL B 166      22.850  70.320  45.330  1.00  0.00           C
ATOM   2410  O   VAL B 166      22.510  69.520  44.480  1.00  0.00           O
ATOM   2411  N   ALA B 167      23.430  71.460  44.990  1.00  0.00           N
ATOM   2412  HN  ALA B 167      23.790  72.010  45.750  1.00  0.00           H
ATOM   2413  CA  ALA B 167      23.720  72.030  43.650  1.00  0.00           C
ATOM   2414  HA  ALA B 167      22.830  72.450  43.210  1.00  0.00           H
ATOM   2415  CB  ALA B 167      24.700  73.270  43.780  1.00  0.00           C
ATOM   2416  HB1 ALA B 167      25.660  72.850  44.160  1.00  0.00           H
ATOM   2417  HB2 ALA B 167      24.950  73.760  42.820  1.00  0.00           H
ATOM   2418  HB3 ALA B 167      24.270  73.970  44.520  1.00  0.00           H
ATOM   2419  C   ALA B 167      24.270  71.230  42.430  1.00  0.00           C
ATOM   2420  O   ALA B 167      24.850  70.170  42.530  1.00  0.00           O
ATOM   2421  N   GLU B 168      24.110  71.870  41.270  1.00  0.00           N
ATOM   2422  HN  GLU B 168      23.680  72.770  41.260  1.00  0.00           H
ATOM   2423  CA  GLU B 168      24.790  71.380  40.090  1.00  0.00           C
ATOM   2424  HA  GLU B 168      24.520  70.340  39.970  1.00  0.00           H
ATOM   2425  CB  GLU B 168      24.100  71.920  38.850  1.00  0.00           C
ATOM   2426  HB1 GLU B 168      23.980  73.000  39.080  1.00  0.00           H
ATOM   2427  HB2 GLU B 168      23.060  71.530  38.820  1.00  0.00           H
ATOM   2428  CG  GLU B 168      24.820  71.820  37.490  1.00  0.00           C
ATOM   2429  HG1 GLU B 168      25.400  70.870  37.430  1.00  0.00           H
ATOM   2430  HG2 GLU B 168      25.540  72.670  37.460  1.00  0.00           H
ATOM   2431  CD  GLU B 168      23.900  71.800  36.300  1.00  0.00           C
ATOM   2432  OE1 GLU B 168      23.090  70.840  36.190  1.00  0.00           O
ATOM   2433  OE2 GLU B 168      23.930  72.800  35.550  1.00  0.00           O
ATOM   2434  C   GLU B 168      26.370  71.430  40.030  1.00  0.00           C
ATOM   2435  O   GLU B 168      26.920  72.370  40.610  1.00  0.00           O
ATOM   2436  N   ALA B 169      27.040  70.390  39.470  1.00  0.00           N
ATOM   2437  HN  ALA B 169      26.550  69.590  39.150  1.00  0.00           H
ATOM   2438  CA  ALA B 169      28.470  70.390  39.300  1.00  0.00           C
ATOM   2439  HA  ALA B 169      28.870  70.840  40.200  1.00  0.00           H
ATOM   2440  CB  ALA B 169      28.930  68.930  39.270  1.00  0.00           C
ATOM   2441  HB1 ALA B 169      29.990  68.910  38.940  1.00  0.00           H
ATOM   2442  HB2 ALA B 169      28.820  68.570  40.320  1.00  0.00           H
ATOM   2443  HB3 ALA B 169      28.300  68.290  38.620  1.00  0.00           H
ATOM   2444  C   ALA B 169      29.100  71.030  38.130  1.00  0.00           C
ATOM   2445  O   ALA B 169      28.830  70.640  37.030  1.00  0.00           O
ATOM   2446  N   ALA B 170      29.970  72.040  38.390  1.00  0.00           N
ATOM   2447  HN  ALA B 170      30.020  72.470  39.290  1.00  0.00           H
ATOM   2448  CA  ALA B 170      30.680  72.720  37.340  1.00  0.00           C
ATOM   2449  HA  ALA B 170      29.990  73.270  36.710  1.00  0.00           H
ATOM   2450  CB  ALA B 170      31.580  73.810  37.970  1.00  0.00           C
ATOM   2451  HB1 ALA B 170      32.390  73.420  38.610  1.00  0.00           H
ATOM   2452  HB2 ALA B 170      32.040  74.450  37.190  1.00  0.00           H
ATOM   2453  HB3 ALA B 170      30.940  74.450  38.630  1.00  0.00           H
ATOM   2454  C   ALA B 170      31.530  71.880  36.360  1.00  0.00           C
ATOM   2455  O   ALA B 170      32.030  70.840  36.690  1.00  0.00           O
ATOM   2456  N   GLY B 171      31.710  72.320  35.140  1.00  0.00           N
ATOM   2457  HN  GLY B 171      31.280  73.190  34.880  1.00  0.00           H
ATOM   2458  CA  GLY B 171      32.580  71.620  34.180  1.00  0.00           C
ATOM   2459  HA1 GLY B 171      32.610  72.180  33.250  1.00  0.00           H
ATOM   2460  HA2 GLY B 171      33.560  71.640  34.630  1.00  0.00           H
ATOM   2461  C   GLY B 171      32.220  70.200  33.880  1.00  0.00           C
ATOM   2462  O   GLY B 171      31.050  69.810  33.850  1.00  0.00           O
ATOM   2463  N   LYS B 172      33.210  69.440  33.570  1.00  0.00           N
ATOM   2464  HN  LYS B 172      34.170  69.650  33.750  1.00  0.00           H
ATOM   2465  CA  LYS B 172      33.040  68.180  32.990  1.00  0.00           C
ATOM   2466  HA  LYS B 172      32.220  68.230  32.290  1.00  0.00           H
ATOM   2467  CB  LYS B 172      34.250  67.700  32.180  1.00  0.00           C
ATOM   2468  HB1 LYS B 172      33.980  66.790  31.600  1.00  0.00           H
ATOM   2469  HB2 LYS B 172      35.040  67.440  32.920  1.00  0.00           H
ATOM   2470  CG  LYS B 172      34.940  68.790  31.300  1.00  0.00           C
ATOM   2471  HG1 LYS B 172      35.520  69.570  31.830  1.00  0.00           H
ATOM   2472  HG2 LYS B 172      34.110  69.330  30.780  1.00  0.00           H
ATOM   2473  CD  LYS B 172      36.100  68.210  30.390  1.00  0.00           C
ATOM   2474  HD1 LYS B 172      36.820  67.740  31.090  1.00  0.00           H
ATOM   2475  HD2 LYS B 172      35.740  67.350  29.780  1.00  0.00           H
ATOM   2476  CE  LYS B 172      36.840  69.310  29.590  1.00  0.00           C
ATOM   2477  HE1 LYS B 172      37.190  70.150  30.230  1.00  0.00           H
ATOM   2478  HE2 LYS B 172      36.210  69.680  28.760  1.00  0.00           H
ATOM   2479  NZ  LYS B 172      38.160  68.900  28.990  1.00  0.00           N
ATOM   2480  HZ1 LYS B 172      38.160  67.930  28.610  1.00  0.00           H
ATOM   2481  HZ2 LYS B 172      38.460  69.560  28.250  1.00  0.00           H
ATOM   2482  HZ3 LYS B 172      38.880  68.960  29.740  1.00  0.00           H
ATOM   2483  C   LYS B 172      32.620  67.170  34.080  1.00  0.00           C
ATOM   2484  O   LYS B 172      33.320  67.010  35.070  1.00  0.00           O
ATOM   2485  N   THR B 173      31.450  66.540  33.860  1.00  0.00           N
ATOM   2486  HN  THR B 173      30.880  66.640  33.050  1.00  0.00           H
ATOM   2487  CA  THR B 173      30.700  65.720  34.880  1.00  0.00           C
ATOM   2488  HA  THR B 173      30.660  66.380  35.730  1.00  0.00           H
ATOM   2489  CB  THR B 173      29.240  65.240  34.530  1.00  0.00           C
ATOM   2490  HB  THR B 173      28.740  64.690  35.360  1.00  0.00           H
ATOM   2491  OG1 THR B 173      29.190  64.430  33.340  1.00  0.00           O
ATOM   2492  HG1 THR B 173      29.860  63.740  33.340  1.00  0.00           H
ATOM   2493  CG2 THR B 173      28.430  66.500  34.410  1.00  0.00           C
ATOM   2494 HG21 THR B 173      28.990  67.220  33.770  1.00  0.00           H
ATOM   2495 HG22 THR B 173      27.470  66.250  33.920  1.00  0.00           H
ATOM   2496 HG23 THR B 173      28.200  67.010  35.360  1.00  0.00           H
ATOM   2497  C   THR B 173      31.430  64.450  35.450  1.00  0.00           C
ATOM   2498  O   THR B 173      32.170  63.660  34.830  1.00  0.00           O
ATOM   2499  N   LYS B 174      31.110  64.120  36.700  1.00  0.00           N
ATOM   2500  HN  LYS B 174      30.530  64.720  37.250  1.00  0.00           H
ATOM   2501  CA  LYS B 174      31.550  62.870  37.300  1.00  0.00           C
ATOM   2502  HA  LYS B 174      32.420  62.500  36.790  1.00  0.00           H
ATOM   2503  CB  LYS B 174      32.070  62.990  38.840  1.00  0.00           C
ATOM   2504  HB1 LYS B 174      32.110  61.970  39.290  1.00  0.00           H
ATOM   2505  HB2 LYS B 174      31.270  63.420  39.470  1.00  0.00           H
ATOM   2506  CG  LYS B 174      33.340  63.770  39.090  1.00  0.00           C
ATOM   2507  HG1 LYS B 174      33.570  63.680  40.170  1.00  0.00           H
ATOM   2508  HG2 LYS B 174      33.160  64.820  38.810  1.00  0.00           H
ATOM   2509  CD  LYS B 174      34.590  63.300  38.370  1.00  0.00           C
ATOM   2510  HD1 LYS B 174      34.380  62.210  38.360  1.00  0.00           H
ATOM   2511  HD2 LYS B 174      34.550  63.680  37.330  1.00  0.00           H
ATOM   2512  CE  LYS B 174      35.950  63.610  39.080  1.00  0.00           C
ATOM   2513  HE1 LYS B 174      36.780  63.430  38.360  1.00  0.00           H
ATOM   2514  HE2 LYS B 174      36.080  62.960  39.970  1.00  0.00           H
ATOM   2515  NZ  LYS B 174      35.990  65.040  39.360  1.00  0.00           N
ATOM   2516  HZ1 LYS B 174      35.170  65.580  39.720  1.00  0.00           H
ATOM   2517  HZ2 LYS B 174      36.860  65.320  39.840  1.00  0.00           H
ATOM   2518  HZ3 LYS B 174      36.070  65.390  38.380  1.00  0.00           H
ATOM   2519  C   LYS B 174      30.500  61.740  37.270  1.00  0.00           C
ATOM   2520  O   LYS B 174      29.330  61.950  37.590  1.00  0.00           O
ATOM   2521  N   GLU B 175      30.900  60.460  36.850  1.00  0.00           N
ATOM   2522  HN  GLU B 175      31.750  60.390  36.330  1.00  0.00           H
ATOM   2523  CA  GLU B 175      30.240  59.200  37.210  1.00  0.00           C
ATOM   2524  HA  GLU B 175      29.340  59.160  36.620  1.00  0.00           H
ATOM   2525  CB  GLU B 175      30.970  57.990  36.800  1.00  0.00           C
ATOM   2526  HB1 GLU B 175      30.490  57.030  37.100  1.00  0.00           H
ATOM   2527  HB2 GLU B 175      31.920  58.000  37.380  1.00  0.00           H
ATOM   2528  CG  GLU B 175      31.190  57.910  35.290  1.00  0.00           C
ATOM   2529  HG1 GLU B 175      31.570  58.880  34.890  1.00  0.00           H
ATOM   2530  HG2 GLU B 175      30.270  57.590  34.760  1.00  0.00           H
ATOM   2531  CD  GLU B 175      32.230  56.910  34.890  1.00  0.00           C
ATOM   2532  OE1 GLU B 175      31.870  55.900  34.270  1.00  0.00           O
ATOM   2533  OE2 GLU B 175      33.440  57.160  35.130  1.00  0.00           O
ATOM   2534  C   GLU B 175      29.770  59.050  38.660  1.00  0.00           C
ATOM   2535  O   GLU B 175      30.450  59.380  39.630  1.00  0.00           O
ATOM   2536  N   GLY B 176      28.540  58.490  38.850  1.00  0.00           N
ATOM   2537  HN  GLY B 176      27.920  58.130  38.150  1.00  0.00           H
ATOM   2538  CA  GLY B 176      27.900  58.290  40.180  1.00  0.00           C
ATOM   2539  HA1 GLY B 176      27.770  59.290  40.580  1.00  0.00           H
ATOM   2540  HA2 GLY B 176      26.970  57.750  40.070  1.00  0.00           H
ATOM   2541  C   GLY B 176      28.720  57.450  41.050  1.00  0.00           C
ATOM   2542  O   GLY B 176      28.740  57.530  42.270  1.00  0.00           O
ATOM   2543  N   VAL B 177      29.530  56.520  40.490  1.00  0.00           N
ATOM   2544  HN  VAL B 177      29.320  56.280  39.540  1.00  0.00           H
ATOM   2545  CA  VAL B 177      30.640  55.870  41.060  1.00  0.00           C
ATOM   2546  HA  VAL B 177      30.830  56.170  42.090  1.00  0.00           H
ATOM   2547  CB  VAL B 177      30.600  54.290  41.160  1.00  0.00           C
ATOM   2548  HB  VAL B 177      31.600  53.890  41.440  1.00  0.00           H
ATOM   2549  CG1 VAL B 177      29.620  53.900  42.310  1.00  0.00           C
ATOM   2550 HG11 VAL B 177      28.730  54.550  42.200  1.00  0.00           H
ATOM   2551 HG12 VAL B 177      29.500  52.800  42.170  1.00  0.00           H
ATOM   2552 HG13 VAL B 177      30.110  54.180  43.270  1.00  0.00           H
ATOM   2553  CG2 VAL B 177      30.060  53.600  39.910  1.00  0.00           C
ATOM   2554 HG21 VAL B 177      30.000  52.490  39.930  1.00  0.00           H
ATOM   2555 HG22 VAL B 177      29.100  54.070  39.590  1.00  0.00           H
ATOM   2556 HG23 VAL B 177      30.800  53.770  39.110  1.00  0.00           H
ATOM   2557  C   VAL B 177      31.900  56.270  40.300  1.00  0.00           C
ATOM   2558  O   VAL B 177      31.930  56.090  39.060  1.00  0.00           O
ATOM   2559  N   LEU B 178      32.900  56.810  40.980  1.00  0.00           N
ATOM   2560  HN  LEU B 178      32.770  56.880  41.960  1.00  0.00           H
ATOM   2561  CA  LEU B 178      34.200  56.970  40.420  1.00  0.00           C
ATOM   2562  HA  LEU B 178      34.110  57.560  39.530  1.00  0.00           H
ATOM   2563  CB  LEU B 178      35.110  57.710  41.470  1.00  0.00           C
ATOM   2564  HB1 LEU B 178      36.190  57.790  41.230  1.00  0.00           H
ATOM   2565  HB2 LEU B 178      34.900  57.220  42.450  1.00  0.00           H
ATOM   2566  CG  LEU B 178      34.690  59.170  41.810  1.00  0.00           C
ATOM   2567  HG  LEU B 178      33.680  59.140  42.280  1.00  0.00           H
ATOM   2568  CD1 LEU B 178      35.600  59.690  42.910  1.00  0.00           C
ATOM   2569 HD11 LEU B 178      35.350  60.690  43.310  1.00  0.00           H
ATOM   2570 HD12 LEU B 178      35.630  58.970  43.750  1.00  0.00           H
ATOM   2571 HD13 LEU B 178      36.680  59.670  42.620  1.00  0.00           H
ATOM   2572  CD2 LEU B 178      34.650  60.140  40.600  1.00  0.00           C
ATOM   2573 HD21 LEU B 178      34.290  59.700  39.650  1.00  0.00           H
ATOM   2574 HD22 LEU B 178      33.960  60.970  40.870  1.00  0.00           H
ATOM   2575 HD23 LEU B 178      35.680  60.510  40.360  1.00  0.00           H
ATOM   2576  C   LEU B 178      34.910  55.600  40.120  1.00  0.00           C
ATOM   2577  O   LEU B 178      34.910  54.630  40.890  1.00  0.00           O
ATOM   2578  N   TYR B 179      35.730  55.440  39.050  1.00  0.00           N
ATOM   2579  HN  TYR B 179      35.790  56.160  38.360  1.00  0.00           H
ATOM   2580  CA  TYR B 179      36.550  54.260  38.750  1.00  0.00           C
ATOM   2581  HA  TYR B 179      36.010  53.380  39.090  1.00  0.00           H
ATOM   2582  CB  TYR B 179      36.660  54.040  37.180  1.00  0.00           C
ATOM   2583  HB1 TYR B 179      37.200  54.950  36.850  1.00  0.00           H
ATOM   2584  HB2 TYR B 179      35.610  53.940  36.830  1.00  0.00           H
ATOM   2585  CG  TYR B 179      37.410  52.940  36.680  1.00  0.00           C
ATOM   2586  CD1 TYR B 179      38.120  53.090  35.460  1.00  0.00           C
ATOM   2587  HD1 TYR B 179      38.170  54.070  35.000  1.00  0.00           H
ATOM   2588  CE1 TYR B 179      38.710  51.970  34.850  1.00  0.00           C
ATOM   2589  HE1 TYR B 179      39.220  52.110  33.910  1.00  0.00           H
ATOM   2590  CZ  TYR B 179      38.710  50.710  35.430  1.00  0.00           C
ATOM   2591  OH  TYR B 179      39.320  49.600  34.780  1.00  0.00           O
ATOM   2592  HH  TYR B 179      39.380  49.790  33.850  1.00  0.00           H
ATOM   2593  CD2 TYR B 179      37.350  51.680  37.260  1.00  0.00           C
ATOM   2594  HD2 TYR B 179      36.740  51.600  38.150  1.00  0.00           H
ATOM   2595  CE2 TYR B 179      37.980  50.580  36.620  1.00  0.00           C
ATOM   2596  HE2 TYR B 179      37.810  49.660  37.170  1.00  0.00           H
ATOM   2597  C   TYR B 179      37.920  54.350  39.390  1.00  0.00           C
ATOM   2598  O   TYR B 179      38.790  55.170  39.070  1.00  0.00           O
ATOM   2599  N   VAL B 180      38.090  53.590  40.490  1.00  0.00           N
ATOM   2600  HN  VAL B 180      37.320  53.140  40.910  1.00  0.00           H
ATOM   2601  CA  VAL B 180      39.320  53.580  41.270  1.00  0.00           C
ATOM   2602  HA  VAL B 180      40.050  54.240  40.830  1.00  0.00           H
ATOM   2603  CB  VAL B 180      39.040  54.000  42.700  1.00  0.00           C
ATOM   2604  HB  VAL B 180      39.950  54.060  43.330  1.00  0.00           H
ATOM   2605  CG1 VAL B 180      38.530  55.490  42.730  1.00  0.00           C
ATOM   2606 HG11 VAL B 180      39.360  56.130  42.380  1.00  0.00           H
ATOM   2607 HG12 VAL B 180      37.730  55.710  41.990  1.00  0.00           H
ATOM   2608 HG13 VAL B 180      38.200  55.710  43.770  1.00  0.00           H
ATOM   2609  CG2 VAL B 180      38.090  53.130  43.510  1.00  0.00           C
ATOM   2610 HG21 VAL B 180      37.700  53.650  44.410  1.00  0.00           H
ATOM   2611 HG22 VAL B 180      37.240  52.790  42.870  1.00  0.00           H
ATOM   2612 HG23 VAL B 180      38.590  52.240  43.930  1.00  0.00           H
ATOM   2613  C   VAL B 180      40.040  52.240  41.440  1.00  0.00           C
ATOM   2614  O   VAL B 180      41.000  51.960  42.180  1.00  0.00           O
ATOM   2615  N   GLY B 181      39.490  51.320  40.620  1.00  0.00           N
ATOM   2616  HN  GLY B 181      38.710  51.570  40.050  1.00  0.00           H
ATOM   2617  CA  GLY B 181      39.770  49.890  40.640  1.00  0.00           C
ATOM   2618  HA1 GLY B 181      39.560  49.580  41.650  1.00  0.00           H
ATOM   2619  HA2 GLY B 181      39.170  49.280  39.970  1.00  0.00           H
ATOM   2620  C   GLY B 181      41.180  49.530  40.290  1.00  0.00           C
ATOM   2621  O   GLY B 181      41.970  50.310  39.850  1.00  0.00           O
ATOM   2622  N   SER B 182      41.580  48.240  40.460  1.00  0.00           N
ATOM   2623  HN  SER B 182      40.850  47.570  40.570  1.00  0.00           H
ATOM   2624  CA  SER B 182      42.920  47.710  40.380  1.00  0.00           C
ATOM   2625  HA  SER B 182      42.890  46.720  40.800  1.00  0.00           H
ATOM   2626  CB  SER B 182      43.420  47.440  38.960  1.00  0.00           C
ATOM   2627  HB1 SER B 182      44.470  47.060  38.940  1.00  0.00           H
ATOM   2628  HB2 SER B 182      43.450  48.410  38.430  1.00  0.00           H
ATOM   2629  OG  SER B 182      42.520  46.540  38.310  1.00  0.00           O
ATOM   2630  HG1 SER B 182      41.770  47.090  38.070  1.00  0.00           H
ATOM   2631  C   SER B 182      43.920  48.490  41.180  1.00  0.00           C
ATOM   2632  O   SER B 182      44.770  49.210  40.630  1.00  0.00           O
ATOM   2633  N   LYS B 183      43.940  48.300  42.500  1.00  0.00           N
ATOM   2634  HN  LYS B 183      43.190  47.980  43.070  1.00  0.00           H
ATOM   2635  CA  LYS B 183      45.030  48.850  43.350  1.00  0.00           C
ATOM   2636  HA  LYS B 183      45.350  49.840  43.080  1.00  0.00           H
ATOM   2637  CB  LYS B 183      44.530  49.320  44.780  1.00  0.00           C
ATOM   2638  HB1 LYS B 183      43.700  50.050  44.650  1.00  0.00           H
ATOM   2639  HB2 LYS B 183      45.380  49.950  45.110  1.00  0.00           H
ATOM   2640  CG  LYS B 183      44.180  48.140  45.680  1.00  0.00           C
ATOM   2641  HG1 LYS B 183      44.890  47.300  45.750  1.00  0.00           H
ATOM   2642  HG2 LYS B 183      43.340  47.610  45.180  1.00  0.00           H
ATOM   2643  CD  LYS B 183      43.720  48.610  47.090  1.00  0.00           C
ATOM   2644  HD1 LYS B 183      43.000  49.450  47.010  1.00  0.00           H
ATOM   2645  HD2 LYS B 183      43.210  47.770  47.600  1.00  0.00           H
ATOM   2646  CE  LYS B 183      44.790  49.120  48.020  1.00  0.00           C
ATOM   2647  HE1 LYS B 183      44.360  49.190  49.040  1.00  0.00           H
ATOM   2648  HE2 LYS B 183      45.070  50.130  47.650  1.00  0.00           H
ATOM   2649  NZ  LYS B 183      45.980  48.150  48.050  1.00  0.00           N
ATOM   2650  HZ1 LYS B 183      45.630  47.190  47.860  1.00  0.00           H
ATOM   2651  HZ2 LYS B 183      46.630  48.510  47.320  1.00  0.00           H
ATOM   2652  HZ3 LYS B 183      46.550  48.080  48.920  1.00  0.00           H
ATOM   2653  C   LYS B 183      46.260  47.960  43.410  1.00  0.00           C
ATOM   2654  O   LYS B 183      46.220  46.760  43.050  1.00  0.00           O
ATOM   2655  N   THR B 184      47.360  48.500  43.910  1.00  0.00           N
ATOM   2656  HN  THR B 184      47.410  49.400  44.350  1.00  0.00           H
ATOM   2657  CA  THR B 184      48.520  47.620  44.070  1.00  0.00           C
ATOM   2658  HA  THR B 184      48.480  46.660  43.580  1.00  0.00           H
ATOM   2659  CB  THR B 184      49.890  48.180  43.480  1.00  0.00           C
ATOM   2660  HB  THR B 184      50.740  47.510  43.720  1.00  0.00           H
ATOM   2661  OG1 THR B 184      50.160  49.510  43.920  1.00  0.00           O
ATOM   2662  HG1 THR B 184      50.130  49.550  44.880  1.00  0.00           H
ATOM   2663  CG2 THR B 184      49.830  48.170  41.960  1.00  0.00           C
ATOM   2664 HG21 THR B 184      50.630  48.840  41.580  1.00  0.00           H
ATOM   2665 HG22 THR B 184      50.020  47.160  41.540  1.00  0.00           H
ATOM   2666 HG23 THR B 184      48.860  48.550  41.580  1.00  0.00           H
ATOM   2667  C   THR B 184      48.630  47.200  45.500  1.00  0.00           C
ATOM   2668  O   THR B 184      48.180  47.920  46.370  1.00  0.00           O
ATOM   2669  N   LYS B 185      49.360  46.040  45.820  1.00  0.00           N
ATOM   2670  HN  LYS B 185      49.790  45.560  45.060  1.00  0.00           H
ATOM   2671  CA  LYS B 185      49.550  45.430  47.170  1.00  0.00           C
ATOM   2672  HA  LYS B 185      48.550  45.100  47.410  1.00  0.00           H
ATOM   2673  CB  LYS B 185      50.390  44.190  46.960  1.00  0.00           C
ATOM   2674  HB1 LYS B 185      50.610  43.890  48.010  1.00  0.00           H
ATOM   2675  HB2 LYS B 185      51.350  44.430  46.460  1.00  0.00           H
ATOM   2676  CG  LYS B 185      49.650  43.070  46.340  1.00  0.00           C
ATOM   2677  HG1 LYS B 185      49.450  43.230  45.260  1.00  0.00           H
ATOM   2678  HG2 LYS B 185      48.660  43.030  46.850  1.00  0.00           H
ATOM   2679  CD  LYS B 185      50.380  41.750  46.530  1.00  0.00           C
ATOM   2680  HD1 LYS B 185      51.350  41.760  45.980  1.00  0.00           H
ATOM   2681  HD2 LYS B 185      50.680  41.630  47.590  1.00  0.00           H
ATOM   2682  CE  LYS B 185      49.660  40.490  45.950  1.00  0.00           C
ATOM   2683  HE1 LYS B 185      49.060  40.730  45.040  1.00  0.00           H
ATOM   2684  HE2 LYS B 185      48.870  40.370  46.720  1.00  0.00           H
ATOM   2685  NZ  LYS B 185      50.490  39.270  45.900  1.00  0.00           N
ATOM   2686  HZ1 LYS B 185      51.130  39.250  45.080  1.00  0.00           H
ATOM   2687  HZ2 LYS B 185      50.980  38.980  46.770  1.00  0.00           H
ATOM   2688  HZ3 LYS B 185      49.830  38.480  45.730  1.00  0.00           H
ATOM   2689  C   LYS B 185      50.130  46.290  48.350  1.00  0.00           C
ATOM   2690  O   LYS B 185      50.910  47.280  48.150  1.00  0.00           O
ATOM   2691  N   GLU B 186      49.780  46.000  49.610  1.00  0.00           N
ATOM   2692  HN  GLU B 186      49.100  45.300  49.780  1.00  0.00           H
ATOM   2693  CA  GLU B 186      50.340  46.670  50.820  1.00  0.00           C
ATOM   2694  HA  GLU B 186      50.270  47.750  50.740  1.00  0.00           H
ATOM   2695  CB  GLU B 186      49.460  46.310  52.040  1.00  0.00           C
ATOM   2696  HB1 GLU B 186      50.040  46.370  52.980  1.00  0.00           H
ATOM   2697  HB2 GLU B 186      49.020  45.290  51.990  1.00  0.00           H
ATOM   2698  CG  GLU B 186      48.270  47.260  52.220  1.00  0.00           C
ATOM   2699  HG1 GLU B 186      48.530  48.330  52.370  1.00  0.00           H
ATOM   2700  HG2 GLU B 186      47.810  47.050  53.210  1.00  0.00           H
ATOM   2701  CD  GLU B 186      47.250  47.180  51.110  1.00  0.00           C
ATOM   2702  OE1 GLU B 186      47.350  47.890  50.100  1.00  0.00           O
ATOM   2703  OE2 GLU B 186      46.350  46.260  51.280  1.00  0.00           O
ATOM   2704  C   GLU B 186      51.770  46.350  51.160  1.00  0.00           C
ATOM   2705  O   GLU B 186      52.050  45.160  51.360  1.00  0.00           O
ATOM   2706  N   GLY B 187      52.710  47.370  51.040  1.00  0.00           N
ATOM   2707  HN  GLY B 187      52.510  48.290  50.720  1.00  0.00           H
ATOM   2708  CA  GLY B 187      54.140  46.960  51.250  1.00  0.00           C
ATOM   2709  HA1 GLY B 187      54.270  45.990  50.790  1.00  0.00           H
ATOM   2710  HA2 GLY B 187      54.760  47.650  50.690  1.00  0.00           H
ATOM   2711  C   GLY B 187      54.680  47.070  52.610  1.00  0.00           C
ATOM   2712  O   GLY B 187      53.940  47.090  53.620  1.00  0.00           O
ATOM   2713  N   VAL B 188      55.960  47.230  52.780  1.00  0.00           N
ATOM   2714  HN  VAL B 188      56.580  47.180  52.010  1.00  0.00           H
ATOM   2715  CA  VAL B 188      56.630  47.180  54.070  1.00  0.00           C
ATOM   2716  HA  VAL B 188      55.840  47.200  54.810  1.00  0.00           H
ATOM   2717  CB  VAL B 188      57.450  45.940  54.320  1.00  0.00           C
ATOM   2718  HB  VAL B 188      58.050  45.740  53.400  1.00  0.00           H
ATOM   2719  CG1 VAL B 188      58.560  46.150  55.440  1.00  0.00           C
ATOM   2720 HG11 VAL B 188      58.200  46.280  56.480  1.00  0.00           H
ATOM   2721 HG12 VAL B 188      59.160  45.220  55.390  1.00  0.00           H
ATOM   2722 HG13 VAL B 188      59.260  46.980  55.240  1.00  0.00           H
ATOM   2723  CG2 VAL B 188      56.500  44.820  54.580  1.00  0.00           C
ATOM   2724 HG21 VAL B 188      57.060  43.910  54.880  1.00  0.00           H
ATOM   2725 HG22 VAL B 188      55.880  45.060  55.470  1.00  0.00           H
ATOM   2726 HG23 VAL B 188      55.860  44.640  53.680  1.00  0.00           H
ATOM   2727  C   VAL B 188      57.490  48.490  54.230  1.00  0.00           C
ATOM   2728  O   VAL B 188      57.680  48.970  55.360  1.00  0.00           O
ATOM   2729  N   VAL B 189      58.030  48.990  53.110  1.00  0.00           N
ATOM   2730  HN  VAL B 189      57.870  48.600  52.200  1.00  0.00           H
ATOM   2731  CA  VAL B 189      58.940  50.120  53.160  1.00  0.00           C
ATOM   2732  HA  VAL B 189      58.890  50.590  54.130  1.00  0.00           H
ATOM   2733  CB  VAL B 189      60.440  49.870  52.920  1.00  0.00           C
ATOM   2734  HB  VAL B 189      61.020  50.810  52.820  1.00  0.00           H
ATOM   2735  CG1 VAL B 189      60.920  49.060  54.160  1.00  0.00           C
ATOM   2736 HG11 VAL B 189      60.410  48.070  54.230  1.00  0.00           H
ATOM   2737 HG12 VAL B 189      62.010  48.850  54.160  1.00  0.00           H
ATOM   2738 HG13 VAL B 189      60.710  49.630  55.090  1.00  0.00           H
ATOM   2739  CG2 VAL B 189      60.660  49.180  51.570  1.00  0.00           C
ATOM   2740 HG21 VAL B 189      60.680  49.950  50.770  1.00  0.00           H
ATOM   2741 HG22 VAL B 189      61.630  48.640  51.650  1.00  0.00           H
ATOM   2742 HG23 VAL B 189      59.950  48.340  51.420  1.00  0.00           H
ATOM   2743  C   VAL B 189      58.370  51.210  52.230  1.00  0.00           C
ATOM   2744  O   VAL B 189      57.590  50.850  51.360  1.00  0.00           O
ATOM   2745  N   HIS B 190      58.700  52.520  52.500  1.00  0.00           N
ATOM   2746  HN  HIS B 190      59.220  52.760  53.320  1.00  0.00           H
ATOM   2747  CA  HIS B 190      58.490  53.570  51.520  1.00  0.00           C
ATOM   2748  HA  HIS B 190      57.680  53.340  50.840  1.00  0.00           H
ATOM   2749  CB  HIS B 190      58.210  54.930  52.220  1.00  0.00           C
ATOM   2750  HB1 HIS B 190      58.450  55.710  51.470  1.00  0.00           H
ATOM   2751  HB2 HIS B 190      58.900  54.980  53.090  1.00  0.00           H
ATOM   2752  ND1 HIS B 190      55.810  55.500  51.940  1.00  0.00           N
ATOM   2753  CG  HIS B 190      56.860  55.110  52.770  1.00  0.00           C
ATOM   2754  CE1 HIS B 190      54.860  55.850  52.780  1.00  0.00           C
ATOM   2755  HE1 HIS B 190      53.840  56.110  52.510  1.00  0.00           H
ATOM   2756  NE2 HIS B 190      55.160  55.620  54.070  1.00  0.00           N
ATOM   2757  HE2 HIS B 190      54.540  55.860  54.830  1.00  0.00           H
ATOM   2758  CD2 HIS B 190      56.480  55.220  54.090  1.00  0.00           C
ATOM   2759  HD2 HIS B 190      57.140  55.190  54.950  1.00  0.00           H
ATOM   2760  C   HIS B 190      59.630  53.720  50.580  1.00  0.00           C
ATOM   2761  O   HIS B 190      60.740  54.080  51.030  1.00  0.00           O
ATOM   2762  N   GLY B 191      59.460  53.530  49.280  1.00  0.00           N
ATOM   2763  HN  GLY B 191      58.530  53.440  48.910  1.00  0.00           H
ATOM   2764  CA  GLY B 191      60.490  53.540  48.310  1.00  0.00           C
ATOM   2765  HA1 GLY B 191      60.090  53.680  47.320  1.00  0.00           H
ATOM   2766  HA2 GLY B 191      61.110  54.390  48.550  1.00  0.00           H
ATOM   2767  C   GLY B 191      61.310  52.290  48.200  1.00  0.00           C
ATOM   2768  O   GLY B 191      60.800  51.160  48.300  1.00  0.00           O
ATOM   2769  N   VAL B 192      62.590  52.460  47.980  1.00  0.00           N
ATOM   2770  HN  VAL B 192      63.070  53.330  47.910  1.00  0.00           H
ATOM   2771  CA  VAL B 192      63.330  51.400  47.400  1.00  0.00           C
ATOM   2772  HA  VAL B 192      62.620  50.730  46.940  1.00  0.00           H
ATOM   2773  CB  VAL B 192      64.300  51.730  46.270  1.00  0.00           C
ATOM   2774  HB  VAL B 192      64.980  52.470  46.730  1.00  0.00           H
ATOM   2775  CG1 VAL B 192      65.100  50.430  45.780  1.00  0.00           C
ATOM   2776 HG11 VAL B 192      65.800  50.710  44.970  1.00  0.00           H
ATOM   2777 HG12 VAL B 192      65.610  50.100  46.710  1.00  0.00           H
ATOM   2778 HG13 VAL B 192      64.390  49.630  45.490  1.00  0.00           H
ATOM   2779  CG2 VAL B 192      63.640  52.330  45.110  1.00  0.00           C
ATOM   2780 HG21 VAL B 192      63.100  53.280  45.290  1.00  0.00           H
ATOM   2781 HG22 VAL B 192      64.400  52.460  44.310  1.00  0.00           H
ATOM   2782 HG23 VAL B 192      62.940  51.540  44.750  1.00  0.00           H
ATOM   2783  C   VAL B 192      63.910  50.540  48.520  1.00  0.00           C
ATOM   2784  O   VAL B 192      64.660  50.990  49.420  1.00  0.00           O
ATOM   2785  N   ALA B 193      63.640  49.210  48.480  1.00  0.00           N
ATOM   2786  HN  ALA B 193      63.080  48.800  47.760  1.00  0.00           H
ATOM   2787  CA  ALA B 193      64.090  48.280  49.500  1.00  0.00           C
ATOM   2788  HA  ALA B 193      63.770  48.730  50.430  1.00  0.00           H
ATOM   2789  CB  ALA B 193      63.390  46.910  49.460  1.00  0.00           C
ATOM   2790  HB1 ALA B 193      63.760  46.300  48.610  1.00  0.00           H
ATOM   2791  HB2 ALA B 193      63.490  46.360  50.410  1.00  0.00           H
ATOM   2792  HB3 ALA B 193      62.300  47.030  49.300  1.00  0.00           H
ATOM   2793  C   ALA B 193      65.600  48.090  49.560  1.00  0.00           C
ATOM   2794  O   ALA B 193      66.270  47.840  48.610  1.00  0.00           O
ATOM   2795  N   THR B 194      66.190  48.180  50.810  1.00  0.00           N
ATOM   2796  HN  THR B 194      65.600  48.010  51.600  1.00  0.00           H
ATOM   2797  CA  THR B 194      67.540  48.270  51.120  1.00  0.00           C
ATOM   2798  HA  THR B 194      67.440  48.340  52.200  1.00  0.00           H
ATOM   2799  CB  THR B 194      68.460  47.010  50.920  1.00  0.00           C
ATOM   2800  HB  THR B 194      69.550  47.210  50.980  1.00  0.00           H
ATOM   2801  OG1 THR B 194      68.230  46.470  49.660  1.00  0.00           O
ATOM   2802  HG1 THR B 194      67.630  47.000  49.120  1.00  0.00           H
ATOM   2803  CG2 THR B 194      68.070  45.980  51.990  1.00  0.00           C
ATOM   2804 HG21 THR B 194      68.010  46.380  53.020  1.00  0.00           H
ATOM   2805 HG22 THR B 194      67.020  45.650  51.790  1.00  0.00           H
ATOM   2806 HG23 THR B 194      68.860  45.200  51.920  1.00  0.00           H
ATOM   2807  C   THR B 194      68.190  49.610  50.750  1.00  0.00           C
ATOM   2808  O   THR B 194      69.390  49.890  50.900  1.00  0.00           O
ATOM   2809  N   VAL B 195      67.410  50.650  50.330  1.00  0.00           N
ATOM   2810  HN  VAL B 195      66.440  50.470  50.180  1.00  0.00           H
ATOM   2811  CA  VAL B 195      67.850  52.060  50.340  1.00  0.00           C
ATOM   2812  HA  VAL B 195      68.880  52.140  50.660  1.00  0.00           H
ATOM   2813  CB  VAL B 195      67.730  52.620  48.940  1.00  0.00           C
ATOM   2814  HB  VAL B 195      66.720  52.360  48.550  1.00  0.00           H
ATOM   2815  CG1 VAL B 195      67.860  54.130  48.930  1.00  0.00           C
ATOM   2816 HG11 VAL B 195      68.030  54.620  47.950  1.00  0.00           H
ATOM   2817 HG12 VAL B 195      67.000  54.650  49.410  1.00  0.00           H
ATOM   2818 HG13 VAL B 195      68.810  54.390  49.440  1.00  0.00           H
ATOM   2819  CG2 VAL B 195      68.720  51.860  48.070  1.00  0.00           C
ATOM   2820 HG21 VAL B 195      69.730  51.950  48.520  1.00  0.00           H
ATOM   2821 HG22 VAL B 195      68.500  50.770  48.070  1.00  0.00           H
ATOM   2822 HG23 VAL B 195      68.880  52.270  47.050  1.00  0.00           H
ATOM   2823  C   VAL B 195      67.030  52.890  51.310  1.00  0.00           C
ATOM   2824  O   VAL B 195      67.530  53.570  52.210  1.00  0.00           O
ATOM   2825  N   ALA B 196      65.720  52.650  51.270  1.00  0.00           N
ATOM   2826  HN  ALA B 196      65.350  52.040  50.570  1.00  0.00           H
ATOM   2827  CA  ALA B 196      64.750  53.110  52.250  1.00  0.00           C
ATOM   2828  HA  ALA B 196      64.680  54.180  52.210  1.00  0.00           H
ATOM   2829  CB  ALA B 196      63.390  52.720  51.610  1.00  0.00           C
ATOM   2830  HB1 ALA B 196      63.340  51.610  51.690  1.00  0.00           H
ATOM   2831  HB2 ALA B 196      62.470  53.150  52.060  1.00  0.00           H
ATOM   2832  HB3 ALA B 196      63.320  52.950  50.520  1.00  0.00           H
ATOM   2833  C   ALA B 196      64.930  52.730  53.730  1.00  0.00           C
ATOM   2834  O   ALA B 196      65.430  51.680  54.140  1.00  0.00           O
ATOM   2835  N   GLU B 197      64.480  53.720  54.550  1.00  0.00           N
ATOM   2836  HN  GLU B 197      64.210  54.610  54.190  1.00  0.00           H
ATOM   2837  CA  GLU B 197      64.710  53.590  56.000  1.00  0.00           C
ATOM   2838  HA  GLU B 197      65.110  52.590  56.110  1.00  0.00           H
ATOM   2839  CB  GLU B 197      65.720  54.650  56.430  1.00  0.00           C
ATOM   2840  HB1 GLU B 197      65.190  55.620  56.540  1.00  0.00           H
ATOM   2841  HB2 GLU B 197      66.470  54.790  55.630  1.00  0.00           H
ATOM   2842  CG  GLU B 197      66.420  54.300  57.780  1.00  0.00           C
ATOM   2843  HG1 GLU B 197      67.500  54.450  57.600  1.00  0.00           H
ATOM   2844  HG2 GLU B 197      66.180  53.280  58.150  1.00  0.00           H
ATOM   2845  CD  GLU B 197      66.020  55.310  58.810  1.00  0.00           C
ATOM   2846  OE1 GLU B 197      65.690  54.890  59.990  1.00  0.00           O
ATOM   2847  OE2 GLU B 197      66.000  56.530  58.570  1.00  0.00           O
ATOM   2848  C   GLU B 197      63.330  53.670  56.730  1.00  0.00           C
ATOM   2849  O   GLU B 197      63.210  53.080  57.770  1.00  0.00           O
ATOM   2850  N   LYS B 198      62.250  54.260  56.170  1.00  0.00           N
ATOM   2851  HN  LYS B 198      62.350  54.520  55.220  1.00  0.00           H
ATOM   2852  CA  LYS B 198      60.960  54.360  56.840  1.00  0.00           C
ATOM   2853  HA  LYS B 198      61.110  54.160  57.890  1.00  0.00           H
ATOM   2854  CB  LYS B 198      60.360  55.820  56.740  1.00  0.00           C
ATOM   2855  HB1 LYS B 198      59.530  55.800  57.480  1.00  0.00           H
ATOM   2856  HB2 LYS B 198      59.710  55.980  55.850  1.00  0.00           H
ATOM   2857  CG  LYS B 198      61.220  57.040  56.980  1.00  0.00           C
ATOM   2858  HG1 LYS B 198      60.490  57.890  56.940  1.00  0.00           H
ATOM   2859  HG2 LYS B 198      61.880  57.070  56.080  1.00  0.00           H
ATOM   2860  CD  LYS B 198      62.010  57.110  58.340  1.00  0.00           C
ATOM   2861  HD1 LYS B 198      61.230  57.040  59.130  1.00  0.00           H
ATOM   2862  HD2 LYS B 198      62.690  56.250  58.440  1.00  0.00           H
ATOM   2863  CE  LYS B 198      62.740  58.380  58.680  1.00  0.00           C
ATOM   2864  HE1 LYS B 198      63.070  58.520  59.730  1.00  0.00           H
ATOM   2865  HE2 LYS B 198      62.030  59.190  58.400  1.00  0.00           H
ATOM   2866  NZ  LYS B 198      63.960  58.390  57.850  1.00  0.00           N
ATOM   2867  HZ1 LYS B 198      63.690  58.400  56.850  1.00  0.00           H
ATOM   2868  HZ2 LYS B 198      64.490  59.260  58.070  1.00  0.00           H
ATOM   2869  HZ3 LYS B 198      64.560  57.540  57.910  1.00  0.00           H
ATOM   2870  C   LYS B 198      59.960  53.280  56.300  1.00  0.00           C
ATOM   2871  O   LYS B 198      59.660  53.200  55.120  1.00  0.00           O
ATOM   2872  N   THR B 199      59.520  52.420  57.290  1.00  0.00           N
ATOM   2873  HN  THR B 199      59.910  52.560  58.200  1.00  0.00           H
ATOM   2874  CA  THR B 199      58.510  51.440  57.180  1.00  0.00           C
ATOM   2875  HA  THR B 199      58.720  50.940  56.250  1.00  0.00           H
ATOM   2876  CB  THR B 199      58.610  50.290  58.270  1.00  0.00           C
ATOM   2877  HB  THR B 199      57.670  49.690  58.240  1.00  0.00           H
ATOM   2878  OG1 THR B 199      58.770  50.860  59.590  1.00  0.00           O
ATOM   2879  HG1 THR B 199      57.890  50.960  59.960  1.00  0.00           H
ATOM   2880  CG2 THR B 199      59.840  49.370  58.070  1.00  0.00           C
ATOM   2881 HG21 THR B 199      59.850  48.680  58.940  1.00  0.00           H
ATOM   2882 HG22 THR B 199      59.680  48.830  57.110  1.00  0.00           H
ATOM   2883 HG23 THR B 199      60.730  50.040  58.120  1.00  0.00           H
ATOM   2884  C   THR B 199      57.100  51.970  56.990  1.00  0.00           C
ATOM   2885  O   THR B 199      56.710  52.990  57.470  1.00  0.00           O
ATOM   2886  N   LYS B 200      56.300  51.090  56.290  1.00  0.00           N
ATOM   2887  HN  LYS B 200      56.650  50.170  56.120  1.00  0.00           H
ATOM   2888  CA  LYS B 200      54.860  51.240  56.040  1.00  0.00           C
ATOM   2889  HA  LYS B 200      54.730  52.230  55.630  1.00  0.00           H
ATOM   2890  CB  LYS B 200      54.210  50.290  55.010  1.00  0.00           C
ATOM   2891  HB1 LYS B 200      53.100  50.220  54.980  1.00  0.00           H
ATOM   2892  HB2 LYS B 200      54.610  49.260  55.180  1.00  0.00           H
ATOM   2893  CG  LYS B 200      54.480  50.610  53.530  1.00  0.00           C
ATOM   2894  HG1 LYS B 200      53.930  49.900  52.880  1.00  0.00           H
ATOM   2895  HG2 LYS B 200      55.550  50.560  53.240  1.00  0.00           H
ATOM   2896  CD  LYS B 200      54.000  52.070  53.030  1.00  0.00           C
ATOM   2897  HD1 LYS B 200      52.910  52.180  53.210  1.00  0.00           H
ATOM   2898  HD2 LYS B 200      54.570  52.770  53.680  1.00  0.00           H
ATOM   2899  CE  LYS B 200      54.240  52.250  51.520  1.00  0.00           C
ATOM   2900  HE1 LYS B 200      55.210  51.810  51.200  1.00  0.00           H
ATOM   2901  HE2 LYS B 200      54.220  53.320  51.230  1.00  0.00           H
ATOM   2902  NZ  LYS B 200      53.260  51.610  50.620  1.00  0.00           N
ATOM   2903  HZ1 LYS B 200      52.690  50.910  51.120  1.00  0.00           H
ATOM   2904  HZ2 LYS B 200      52.620  52.330  50.240  1.00  0.00           H
ATOM   2905  HZ3 LYS B 200      53.820  51.190  49.850  1.00  0.00           H
ATOM   2906  C   LYS B 200      53.970  51.230  57.310  1.00  0.00           C
ATOM   2907  O   LYS B 200      54.430  50.770  58.360  1.00  0.00           O
ATOM   2908  N   GLU B 201      52.730  51.780  57.230  1.00  0.00           N
ATOM   2909  HN  GLU B 201      52.390  52.240  56.420  1.00  0.00           H
ATOM   2910  CA  GLU B 201      51.870  51.850  58.460  1.00  0.00           C
ATOM   2911  HA  GLU B 201      52.520  52.280  59.200  1.00  0.00           H
ATOM   2912  CB  GLU B 201      50.660  52.860  58.360  1.00  0.00           C
ATOM   2913  HB1 GLU B 201      50.030  52.630  59.240  1.00  0.00           H
ATOM   2914  HB2 GLU B 201      50.030  52.520  57.510  1.00  0.00           H
ATOM   2915  CG  GLU B 201      51.170  54.380  58.280  1.00  0.00           C
ATOM   2916  HG1 GLU B 201      51.570  54.760  57.320  1.00  0.00           H
ATOM   2917  HG2 GLU B 201      51.960  54.530  59.050  1.00  0.00           H
ATOM   2918  CD  GLU B 201      50.050  55.300  58.700  1.00  0.00           C
ATOM   2919  OE1 GLU B 201      49.960  55.700  59.870  1.00  0.00           O
ATOM   2920  OE2 GLU B 201      49.240  55.590  57.760  1.00  0.00           O
ATOM   2921  C   GLU B 201      51.370  50.500  58.990  1.00  0.00           C
ATOM   2922  O   GLU B 201      50.870  49.620  58.260  1.00  0.00           O
ATOM   2923  N   GLN B 202      51.390  50.270  60.270  1.00  0.00           N
ATOM   2924  HN  GLN B 202      51.790  50.900  60.930  1.00  0.00           H
ATOM   2925  CA  GLN B 202      51.030  48.980  60.860  1.00  0.00           C
ATOM   2926  HA  GLN B 202      50.990  49.200  61.910  1.00  0.00           H
ATOM   2927  CB  GLN B 202      49.550  48.440  60.600  1.00  0.00           C
ATOM   2928  HB1 GLN B 202      49.370  47.540  61.230  1.00  0.00           H
ATOM   2929  HB2 GLN B 202      49.540  48.080  59.550  1.00  0.00           H
ATOM   2930  CG  GLN B 202      48.530  49.490  61.040  1.00  0.00           C
ATOM   2931  HG1 GLN B 202      47.530  49.120  60.750  1.00  0.00           H
ATOM   2932  HG2 GLN B 202      48.780  50.430  60.510  1.00  0.00           H
ATOM   2933  CD  GLN B 202      48.460  49.760  62.550  1.00  0.00           C
ATOM   2934  OE1 GLN B 202      48.260  48.750  63.230  1.00  0.00           O
ATOM   2935  NE2 GLN B 202      48.790  50.970  63.000  1.00  0.00           N
ATOM   2936 HE21 GLN B 202      48.880  51.750  62.380  1.00  0.00           H
ATOM   2937 HE22 GLN B 202      49.300  51.060  63.850  1.00  0.00           H
ATOM   2938  C   GLN B 202      52.080  47.880  60.710  1.00  0.00           C
ATOM   2939  O   GLN B 202      51.810  46.700  61.100  1.00  0.00           O
ATOM   2940  N   VAL B 203      53.310  48.230  60.250  1.00  0.00           N
ATOM   2941  HN  VAL B 203      53.520  49.130  59.890  1.00  0.00           H
ATOM   2942  CA  VAL B 203      54.360  47.150  60.100  1.00  0.00           C
ATOM   2943  HA  VAL B 203      53.870  46.460  59.420  1.00  0.00           H
ATOM   2944  CB  VAL B 203      55.580  47.650  59.380  1.00  0.00           C
ATOM   2945  HB  VAL B 203      55.700  48.750  59.500  1.00  0.00           H
ATOM   2946  CG1 VAL B 203      57.010  47.160  59.970  1.00  0.00           C
ATOM   2947 HG11 VAL B 203      57.780  47.360  59.190  1.00  0.00           H
ATOM   2948 HG12 VAL B 203      57.240  47.790  60.850  1.00  0.00           H
ATOM   2949 HG13 VAL B 203      57.020  46.070  60.190  1.00  0.00           H
ATOM   2950  CG2 VAL B 203      55.380  47.210  57.920  1.00  0.00           C
ATOM   2951 HG21 VAL B 203      55.390  46.110  57.830  1.00  0.00           H
ATOM   2952 HG22 VAL B 203      54.440  47.540  57.440  1.00  0.00           H
ATOM   2953 HG23 VAL B 203      56.290  47.550  57.380  1.00  0.00           H
ATOM   2954  C   VAL B 203      54.720  46.420  61.410  1.00  0.00           C
ATOM   2955  O   VAL B 203      54.810  47.070  62.480  1.00  0.00           O
ATOM   2956  N   THR B 204      54.820  45.060  61.380  1.00  0.00           N
ATOM   2957  HN  THR B 204      54.540  44.520  60.590  1.00  0.00           H
ATOM   2958  CA  THR B 204      55.470  44.310  62.470  1.00  0.00           C
ATOM   2959  HA  THR B 204      55.790  44.980  63.250  1.00  0.00           H
ATOM   2960  CB  THR B 204      54.620  43.230  63.140  1.00  0.00           C
ATOM   2961  HB  THR B 204      55.210  42.510  63.740  1.00  0.00           H
ATOM   2962  OG1 THR B 204      53.830  42.400  62.220  1.00  0.00           O
ATOM   2963  HG1 THR B 204      53.070  42.920  61.960  1.00  0.00           H
ATOM   2964  CG2 THR B 204      53.570  43.900  63.960  1.00  0.00           C
ATOM   2965 HG21 THR B 204      54.010  44.460  64.810  1.00  0.00           H
ATOM   2966 HG22 THR B 204      53.090  44.710  63.360  1.00  0.00           H
ATOM   2967 HG23 THR B 204      52.780  43.190  64.280  1.00  0.00           H
ATOM   2968  C   THR B 204      56.750  43.760  61.910  1.00  0.00           C
ATOM   2969  O   THR B 204      57.810  44.340  61.980  1.00  0.00           O
ATOM   2970  N   ASN B 205      56.750  42.670  61.200  1.00  0.00           N
ATOM   2971  HN  ASN B 205      55.890  42.190  61.040  1.00  0.00           H
ATOM   2972  CA  ASN B 205      57.970  42.170  60.590  1.00  0.00           C
ATOM   2973  HA  ASN B 205      58.720  42.160  61.360  1.00  0.00           H
ATOM   2974  CB  ASN B 205      57.740  40.780  60.040  1.00  0.00           C
ATOM   2975  HB1 ASN B 205      58.620  40.460  59.440  1.00  0.00           H
ATOM   2976  HB2 ASN B 205      56.850  40.900  59.390  1.00  0.00           H
ATOM   2977  CG  ASN B 205      57.310  39.820  61.070  1.00  0.00           C
ATOM   2978  OD1 ASN B 205      56.180  39.340  61.010  1.00  0.00           O
ATOM   2979  ND2 ASN B 205      58.100  39.600  62.120  1.00  0.00           N
ATOM   2980 HD21 ASN B 205      59.080  39.750  62.030  1.00  0.00           H
ATOM   2981 HD22 ASN B 205      57.660  39.140  62.890  1.00  0.00           H
ATOM   2982  C   ASN B 205      58.490  42.980  59.380  1.00  0.00           C
ATOM   2983  O   ASN B 205      57.780  43.420  58.460  1.00  0.00           O
ATOM   2984  N   VAL B 206      59.810  43.200  59.380  1.00  0.00           N
ATOM   2985  HN  VAL B 206      60.340  42.760  60.110  1.00  0.00           H
ATOM   2986  CA  VAL B 206      60.510  43.950  58.410  1.00  0.00           C
ATOM   2987  HA  VAL B 206      59.870  44.490  57.730  1.00  0.00           H
ATOM   2988  CB  VAL B 206      61.400  44.920  59.050  1.00  0.00           C
ATOM   2989  HB  VAL B 206      62.140  44.470  59.760  1.00  0.00           H
ATOM   2990  CG1 VAL B 206      62.270  45.720  58.000  1.00  0.00           C
ATOM   2991 HG11 VAL B 206      61.590  46.230  57.280  1.00  0.00           H
ATOM   2992 HG12 VAL B 206      62.950  46.410  58.550  1.00  0.00           H
ATOM   2993 HG13 VAL B 206      62.860  44.980  57.420  1.00  0.00           H
ATOM   2994  CG2 VAL B 206      60.640  45.810  60.000  1.00  0.00           C
ATOM   2995 HG21 VAL B 206      61.240  46.510  60.610  1.00  0.00           H
ATOM   2996 HG22 VAL B 206      60.070  46.470  59.310  1.00  0.00           H
ATOM   2997 HG23 VAL B 206      59.870  45.390  60.680  1.00  0.00           H
ATOM   2998  C   VAL B 206      61.310  43.030  57.580  1.00  0.00           C
ATOM   2999  O   VAL B 206      61.390  43.230  56.370  1.00  0.00           O
ATOM   3000  N   GLY B 207      61.930  42.070  58.300  1.00  0.00           N
ATOM   3001  HN  GLY B 207      61.720  41.910  59.260  1.00  0.00           H
ATOM   3002  CA  GLY B 207      62.780  40.990  57.800  1.00  0.00           C
ATOM   3003  HA1 GLY B 207      63.030  40.290  58.580  1.00  0.00           H
ATOM   3004  HA2 GLY B 207      62.240  40.430  57.050  1.00  0.00           H
ATOM   3005  C   GLY B 207      64.110  41.400  57.100  1.00  0.00           C
ATOM   3006  O   GLY B 207      64.850  40.470  56.800  1.00  0.00           O
ATOM   3007  N   GLY B 208      64.440  42.700  57.030  1.00  0.00           N
ATOM   3008  HN  GLY B 208      63.830  43.380  57.430  1.00  0.00           H
ATOM   3009  CA  GLY B 208      65.650  43.210  56.250  1.00  0.00           C
ATOM   3010  HA1 GLY B 208      66.180  43.700  57.050  1.00  0.00           H
ATOM   3011  HA2 GLY B 208      66.230  42.390  55.870  1.00  0.00           H
ATOM   3012  C   GLY B 208      65.320  44.180  55.150  1.00  0.00           C
ATOM   3013  O   GLY B 208      66.210  44.570  54.400  1.00  0.00           O
ATOM   3014  N   ALA B 209      64.040  44.580  54.980  1.00  0.00           N
ATOM   3015  HN  ALA B 209      63.340  44.080  55.470  1.00  0.00           H
ATOM   3016  CA  ALA B 209      63.610  45.460  54.000  1.00  0.00           C
ATOM   3017  HA  ALA B 209      64.010  45.010  53.110  1.00  0.00           H
ATOM   3018  CB  ALA B 209      62.050  45.540  53.970  1.00  0.00           C
ATOM   3019  HB1 ALA B 209      61.730  45.950  54.950  1.00  0.00           H
ATOM   3020  HB2 ALA B 209      61.760  46.190  53.110  1.00  0.00           H
ATOM   3021  HB3 ALA B 209      61.640  44.530  53.780  1.00  0.00           H
ATOM   3022  C   ALA B 209      64.250  46.830  54.000  1.00  0.00           C
ATOM   3023  O   ALA B 209      64.640  47.360  52.960  1.00  0.00           O
ATOM   3024  N   VAL B 210      64.500  47.410  55.190  1.00  0.00           N
ATOM   3025  HN  VAL B 210      64.280  46.970  56.060  1.00  0.00           H
ATOM   3026  CA  VAL B 210      65.130  48.720  55.310  1.00  0.00           C
ATOM   3027  HA  VAL B 210      64.950  49.350  54.450  1.00  0.00           H
ATOM   3028  CB  VAL B 210      64.750  49.590  56.560  1.00  0.00           C
ATOM   3029  HB  VAL B 210      65.140  50.620  56.410  1.00  0.00           H
ATOM   3030  CG1 VAL B 210      63.250  49.690  56.610  1.00  0.00           C
ATOM   3031 HG11 VAL B 210      62.680  48.750  56.470  1.00  0.00           H
ATOM   3032 HG12 VAL B 210      62.800  50.250  57.450  1.00  0.00           H
ATOM   3033 HG13 VAL B 210      62.980  50.360  55.760  1.00  0.00           H
ATOM   3034  CG2 VAL B 210      65.200  48.860  57.830  1.00  0.00           C
ATOM   3035 HG21 VAL B 210      65.010  49.500  58.720  1.00  0.00           H
ATOM   3036 HG22 VAL B 210      64.670  47.900  57.980  1.00  0.00           H
ATOM   3037 HG23 VAL B 210      66.300  48.740  57.880  1.00  0.00           H
ATOM   3038  C   VAL B 210      66.650  48.470  55.380  1.00  0.00           C
ATOM   3039  O   VAL B 210      67.150  47.440  55.780  1.00  0.00           O
ATOM   3040  N   VAL B 211      67.420  49.520  54.970  1.00  0.00           N
ATOM   3041  HN  VAL B 211      66.920  50.350  54.720  1.00  0.00           H
ATOM   3042  CA  VAL B 211      68.860  49.630  54.930  1.00  0.00           C
ATOM   3043  HA  VAL B 211      69.300  48.780  54.440  1.00  0.00           H
ATOM   3044  CB  VAL B 211      69.360  50.870  54.150  1.00  0.00           C
ATOM   3045  HB  VAL B 211      68.890  50.870  53.150  1.00  0.00           H
ATOM   3046  CG1 VAL B 211      68.800  52.160  54.860  1.00  0.00           C
ATOM   3047 HG11 VAL B 211      67.720  52.040  55.060  1.00  0.00           H
ATOM   3048 HG12 VAL B 211      69.250  52.290  55.870  1.00  0.00           H
ATOM   3049 HG13 VAL B 211      69.060  53.050  54.240  1.00  0.00           H
ATOM   3050  CG2 VAL B 211      70.910  50.860  53.900  1.00  0.00           C
ATOM   3051 HG21 VAL B 211      71.550  51.080  54.780  1.00  0.00           H
ATOM   3052 HG22 VAL B 211      71.330  49.930  53.450  1.00  0.00           H
ATOM   3053 HG23 VAL B 211      71.130  51.650  53.150  1.00  0.00           H
ATOM   3054  C   VAL B 211      69.390  49.600  56.380  1.00  0.00           C
ATOM   3055  O   VAL B 211      68.750  50.090  57.310  1.00  0.00           O
ATOM   3056  N   THR B 212      70.560  49.010  56.460  1.00  0.00           N
ATOM   3057  HN  THR B 212      70.920  48.650  55.600  1.00  0.00           H
ATOM   3058  CA  THR B 212      71.380  48.940  57.730  1.00  0.00           C
ATOM   3059  HA  THR B 212      70.640  48.690  58.490  1.00  0.00           H
ATOM   3060  CB  THR B 212      72.440  47.810  57.820  1.00  0.00           C
ATOM   3061  HB  THR B 212      73.240  48.050  58.560  1.00  0.00           H
ATOM   3062  OG1 THR B 212      73.040  47.810  56.540  1.00  0.00           O
ATOM   3063  HG1 THR B 212      73.950  47.640  56.790  1.00  0.00           H
ATOM   3064  CG2 THR B 212      71.880  46.410  57.950  1.00  0.00           C
ATOM   3065 HG21 THR B 212      71.230  46.090  57.100  1.00  0.00           H
ATOM   3066 HG22 THR B 212      72.730  45.700  58.040  1.00  0.00           H
ATOM   3067 HG23 THR B 212      71.170  46.300  58.800  1.00  0.00           H
ATOM   3068  C   THR B 212      72.020  50.270  58.220  1.00  0.00           C
ATOM   3069  O   THR B 212      72.580  51.120  57.510  1.00  0.00           O
ATOM   3070  N   GLY B 213      71.920  50.470  59.530  1.00  0.00           N
ATOM   3071  HN  GLY B 213      71.610  49.740  60.130  1.00  0.00           H
ATOM   3072  CA  GLY B 213      72.450  51.660  60.270  1.00  0.00           C
ATOM   3073  HA1 GLY B 213      72.140  51.610  61.300  1.00  0.00           H
ATOM   3074  HA2 GLY B 213      73.530  51.640  60.270  1.00  0.00           H
ATOM   3075  C   GLY B 213      71.830  53.020  59.850  1.00  0.00           C
ATOM   3076  O   GLY B 213      71.030  53.120  58.910  1.00  0.00           O
ATOM   3077  N   VAL B 214      72.220  54.080  60.580  1.00  0.00           N
ATOM   3078  HN  VAL B 214      72.780  53.820  61.370  1.00  0.00           H
ATOM   3079  CA  VAL B 214      71.700  55.400  60.380  1.00  0.00           C
ATOM   3080  HA  VAL B 214      71.170  55.510  59.450  1.00  0.00           H
ATOM   3081  CB  VAL B 214      70.730  55.870  61.490  1.00  0.00           C
ATOM   3082  HB  VAL B 214      71.250  55.850  62.470  1.00  0.00           H
ATOM   3083  CG1 VAL B 214      70.280  57.310  61.110  1.00  0.00           C
ATOM   3084 HG11 VAL B 214      69.590  57.260  60.240  1.00  0.00           H
ATOM   3085 HG12 VAL B 214      69.660  57.690  61.950  1.00  0.00           H
ATOM   3086 HG13 VAL B 214      71.080  58.030  60.850  1.00  0.00           H
ATOM   3087  CG2 VAL B 214      69.450  54.990  61.390  1.00  0.00           C
ATOM   3088 HG21 VAL B 214      68.570  55.600  61.680  1.00  0.00           H
ATOM   3089 HG22 VAL B 214      69.260  54.640  60.350  1.00  0.00           H
ATOM   3090 HG23 VAL B 214      69.740  54.090  61.970  1.00  0.00           H
ATOM   3091  C   VAL B 214      72.830  56.450  60.260  1.00  0.00           C
ATOM   3092  O   VAL B 214      73.560  56.690  61.170  1.00  0.00           O
ATOM   3093  N   THR B 215      72.920  57.190  59.180  1.00  0.00           N
ATOM   3094  HN  THR B 215      72.260  57.090  58.430  1.00  0.00           H
ATOM   3095  CA  THR B 215      74.030  58.080  58.950  1.00  0.00           C
ATOM   3096  HA  THR B 215      74.850  57.550  59.410  1.00  0.00           H
ATOM   3097  CB  THR B 215      74.360  58.330  57.500  1.00  0.00           C
ATOM   3098  HB  THR B 215      74.410  57.350  56.980  1.00  0.00           H
ATOM   3099  OG1 THR B 215      75.630  58.950  57.310  1.00  0.00           O
ATOM   3100  HG1 THR B 215      75.840  58.930  56.370  1.00  0.00           H
ATOM   3101  CG2 THR B 215      73.290  59.190  56.800  1.00  0.00           C
ATOM   3102 HG21 THR B 215      73.390  59.350  55.710  1.00  0.00           H
ATOM   3103 HG22 THR B 215      72.310  58.670  56.860  1.00  0.00           H
ATOM   3104 HG23 THR B 215      73.250  60.220  57.210  1.00  0.00           H
ATOM   3105  C   THR B 215      73.940  59.350  59.790  1.00  0.00           C
ATOM   3106  O   THR B 215      72.890  59.660  60.460  1.00  0.00           O
ATOM   3107  N   ALA B 216      75.010  60.120  59.910  1.00  0.00           N
ATOM   3108  HN  ALA B 216      75.740  59.910  59.270  1.00  0.00           H
ATOM   3109  CA  ALA B 216      75.120  61.280  60.650  1.00  0.00           C
ATOM   3110  HA  ALA B 216      74.710  61.030  61.610  1.00  0.00           H
ATOM   3111  CB  ALA B 216      76.600  61.670  60.820  1.00  0.00           C
ATOM   3112  HB1 ALA B 216      76.690  62.480  61.580  1.00  0.00           H
ATOM   3113  HB2 ALA B 216      77.250  60.800  61.070  1.00  0.00           H
ATOM   3114  HB3 ALA B 216      76.930  62.130  59.870  1.00  0.00           H
ATOM   3115  C   ALA B 216      74.310  62.490  60.070  1.00  0.00           C
ATOM   3116  O   ALA B 216      74.260  62.710  58.920  1.00  0.00           O
ATOM   3117  N   VAL B 217      73.760  63.390  60.970  1.00  0.00           N
ATOM   3118  HN  VAL B 217      73.790  63.210  61.950  1.00  0.00           H
ATOM   3119  CA  VAL B 217      72.860  64.480  60.610  1.00  0.00           C
ATOM   3120  HA  VAL B 217      72.410  64.260  59.650  1.00  0.00           H
ATOM   3121  CB  VAL B 217      71.640  64.450  61.540  1.00  0.00           C
ATOM   3122  HB  VAL B 217      71.930  64.210  62.580  1.00  0.00           H
ATOM   3123  CG1 VAL B 217      70.810  65.730  61.730  1.00  0.00           C
ATOM   3124 HG11 VAL B 217      70.280  65.950  60.780  1.00  0.00           H
ATOM   3125 HG12 VAL B 217      69.920  65.620  62.400  1.00  0.00           H
ATOM   3126 HG13 VAL B 217      71.430  66.600  62.040  1.00  0.00           H
ATOM   3127  CG2 VAL B 217      70.800  63.210  61.040  1.00  0.00           C
ATOM   3128 HG21 VAL B 217      71.430  62.290  61.020  1.00  0.00           H
ATOM   3129 HG22 VAL B 217      69.970  63.080  61.760  1.00  0.00           H
ATOM   3130 HG23 VAL B 217      70.460  63.420  60.000  1.00  0.00           H
ATOM   3131  C   VAL B 217      73.470  65.840  60.650  1.00  0.00           C
ATOM   3132  O   VAL B 217      74.150  66.220  61.610  1.00  0.00           O
ATOM   3133  N   ALA B 218      73.240  66.630  59.640  1.00  0.00           N
ATOM   3134  HN  ALA B 218      72.500  66.400  59.010  1.00  0.00           H
ATOM   3135  CA  ALA B 218      73.940  67.880  59.360  1.00  0.00           C
ATOM   3136  HA  ALA B 218      74.950  67.620  59.620  1.00  0.00           H
ATOM   3137  CB  ALA B 218      73.920  68.220  57.900  1.00  0.00           C
ATOM   3138  HB1 ALA B 218      74.670  68.950  57.540  1.00  0.00           H
ATOM   3139  HB2 ALA B 218      74.240  67.330  57.310  1.00  0.00           H
ATOM   3140  HB3 ALA B 218      72.960  68.520  57.430  1.00  0.00           H
ATOM   3141  C   ALA B 218      73.530  69.100  60.310  1.00  0.00           C
ATOM   3142  O   ALA B 218      72.380  69.540  60.440  1.00  0.00           O
ATOM   3143  N   GLN B 219      74.610  69.630  60.990  1.00  0.00           N
ATOM   3144  HN  GLN B 219      75.510  69.380  60.650  1.00  0.00           H
ATOM   3145  CA  GLN B 219      74.430  70.680  62.010  1.00  0.00           C
ATOM   3146  HA  GLN B 219      73.760  70.220  62.720  1.00  0.00           H
ATOM   3147  CB  GLN B 219      75.780  70.940  62.680  1.00  0.00           C
ATOM   3148  HB1 GLN B 219      75.720  71.740  63.440  1.00  0.00           H
ATOM   3149  HB2 GLN B 219      76.500  71.120  61.850  1.00  0.00           H
ATOM   3150  CG  GLN B 219      76.370  69.690  63.390  1.00  0.00           C
ATOM   3151  HG1 GLN B 219      77.290  70.030  63.930  1.00  0.00           H
ATOM   3152  HG2 GLN B 219      76.680  68.930  62.640  1.00  0.00           H
ATOM   3153  CD  GLN B 219      75.550  69.040  64.520  1.00  0.00           C
ATOM   3154  OE1 GLN B 219      75.650  69.500  65.680  1.00  0.00           O
ATOM   3155  NE2 GLN B 219      74.750  68.020  64.200  1.00  0.00           N
ATOM   3156 HE21 GLN B 219      74.530  67.830  63.240  1.00  0.00           H
ATOM   3157 HE22 GLN B 219      74.250  67.570  64.940  1.00  0.00           H
ATOM   3158  C   GLN B 219      73.900  71.960  61.530  1.00  0.00           C
ATOM   3159  O   GLN B 219      74.250  72.480  60.550  1.00  0.00           O
ATOM   3160  N   LYS B 220      73.030  72.640  62.310  1.00  0.00           N
ATOM   3161  HN  LYS B 220      72.870  72.280  63.230  1.00  0.00           H
ATOM   3162  CA  LYS B 220      72.310  73.790  61.970  1.00  0.00           C
ATOM   3163  HA  LYS B 220      72.060  73.780  60.920  1.00  0.00           H
ATOM   3164  CB  LYS B 220      70.900  73.840  62.630  1.00  0.00           C
ATOM   3165  HB1 LYS B 220      70.490  74.810  62.280  1.00  0.00           H
ATOM   3166  HB2 LYS B 220      70.940  73.920  63.730  1.00  0.00           H
ATOM   3167  CG  LYS B 220      69.950  72.700  62.190  1.00  0.00           C
ATOM   3168  HG1 LYS B 220      70.500  71.750  62.390  1.00  0.00           H
ATOM   3169  HG2 LYS B 220      69.720  72.800  61.110  1.00  0.00           H
ATOM   3170  CD  LYS B 220      68.640  72.670  63.010  1.00  0.00           C
ATOM   3171  HD1 LYS B 220      68.920  72.660  64.090  1.00  0.00           H
ATOM   3172  HD2 LYS B 220      68.000  73.570  62.870  1.00  0.00           H
ATOM   3173  CE  LYS B 220      67.820  71.370  62.790  1.00  0.00           C
ATOM   3174  HE1 LYS B 220      67.290  71.070  63.720  1.00  0.00           H
ATOM   3175  HE2 LYS B 220      68.540  70.540  62.650  1.00  0.00           H
ATOM   3176  NZ  LYS B 220      67.000  71.370  61.560  1.00  0.00           N
ATOM   3177  HZ1 LYS B 220      67.610  71.030  60.800  1.00  0.00           H
ATOM   3178  HZ2 LYS B 220      66.210  70.730  61.780  1.00  0.00           H
ATOM   3179  HZ3 LYS B 220      66.650  72.330  61.330  1.00  0.00           H
ATOM   3180  C   LYS B 220      73.120  75.000  62.370  1.00  0.00           C
ATOM   3181  O   LYS B 220      73.920  74.920  63.310  1.00  0.00           O
ATOM   3182  N   THR B 221      72.830  76.160  61.770  1.00  0.00           N
ATOM   3183  HN  THR B 221      72.060  76.200  61.140  1.00  0.00           H
ATOM   3184  CA  THR B 221      73.430  77.410  62.200  1.00  0.00           C
ATOM   3185  HA  THR B 221      73.570  77.360  63.270  1.00  0.00           H
ATOM   3186  CB  THR B 221      74.860  77.800  61.560  1.00  0.00           C
ATOM   3187  HB  THR B 221      75.510  76.930  61.760  1.00  0.00           H
ATOM   3188  OG1 THR B 221      75.370  78.950  62.050  1.00  0.00           O
ATOM   3189  HG1 THR B 221      76.310  78.860  61.890  1.00  0.00           H
ATOM   3190  CG2 THR B 221      74.630  77.850  60.040  1.00  0.00           C
ATOM   3191 HG21 THR B 221      75.560  78.230  59.580  1.00  0.00           H
ATOM   3192 HG22 THR B 221      74.350  76.860  59.610  1.00  0.00           H
ATOM   3193 HG23 THR B 221      73.870  78.620  59.760  1.00  0.00           H
ATOM   3194  C   THR B 221      72.410  78.520  61.840  1.00  0.00           C
ATOM   3195  O   THR B 221      71.400  78.310  61.160  1.00  0.00           O
ATOM   3196  N   VAL B 222      72.540  79.730  62.540  1.00  0.00           N
ATOM   3197  HN  VAL B 222      73.420  79.890  62.980  1.00  0.00           H
ATOM   3198  CA  VAL B 222      71.490  80.780  62.750  1.00  0.00           C
ATOM   3199  HA  VAL B 222      70.970  80.890  61.810  1.00  0.00           H
ATOM   3200  CB  VAL B 222      70.590  80.460  63.960  1.00  0.00           C
ATOM   3201  HB  VAL B 222      70.400  79.370  63.870  1.00  0.00           H
ATOM   3202  CG1 VAL B 222      71.350  80.660  65.230  1.00  0.00           C
ATOM   3203 HG11 VAL B 222      71.390  81.750  65.470  1.00  0.00           H
ATOM   3204 HG12 VAL B 222      70.740  80.140  65.990  1.00  0.00           H
ATOM   3205 HG13 VAL B 222      72.380  80.240  65.250  1.00  0.00           H
ATOM   3206  CG2 VAL B 222      69.290  81.210  63.880  1.00  0.00           C
ATOM   3207 HG21 VAL B 222      69.260  82.300  64.050  1.00  0.00           H
ATOM   3208 HG22 VAL B 222      68.740  81.010  62.930  1.00  0.00           H
ATOM   3209 HG23 VAL B 222      68.640  80.800  64.680  1.00  0.00           H
ATOM   3210  C   VAL B 222      72.150  82.090  62.970  1.00  0.00           C
ATOM   3211  O   VAL B 222      73.330  82.160  63.360  1.00  0.00           O
ATOM   3212  N   GLU B 223      71.420  83.180  62.580  1.00  0.00           N
ATOM   3213  HN  GLU B 223      70.560  83.130  62.080  1.00  0.00           H
ATOM   3214  CA  GLU B 223      71.730  84.590  62.820  1.00  0.00           C
ATOM   3215  HA  GLU B 223      72.690  84.730  62.340  1.00  0.00           H
ATOM   3216  CB  GLU B 223      70.870  85.640  62.080  1.00  0.00           C
ATOM   3217  HB1 GLU B 223      71.260  86.630  62.410  1.00  0.00           H
ATOM   3218  HB2 GLU B 223      69.850  85.550  62.510  1.00  0.00           H
ATOM   3219  CG  GLU B 223      70.870  85.480  60.570  1.00  0.00           C
ATOM   3220  HG1 GLU B 223      70.280  84.620  60.200  1.00  0.00           H
ATOM   3221  HG2 GLU B 223      71.900  85.490  60.150  1.00  0.00           H
ATOM   3222  CD  GLU B 223      70.310  86.720  59.860  1.00  0.00           C
ATOM   3223  OE1 GLU B 223      70.840  87.850  59.860  1.00  0.00           O
ATOM   3224  OE2 GLU B 223      69.220  86.510  59.260  1.00  0.00           O
ATOM   3225  C   GLU B 223      71.890  84.910  64.250  1.00  0.00           C
ATOM   3226  O   GLU B 223      71.450  84.180  65.150  1.00  0.00           O
ATOM   3227  N   GLY B 224      72.600  86.020  64.530  1.00  0.00           N
ATOM   3228  HN  GLY B 224      72.990  86.580  63.800  1.00  0.00           H
ATOM   3229  CA  GLY B 224      72.830  86.570  65.850  1.00  0.00           C
ATOM   3230  HA1 GLY B 224      73.440  87.460  65.830  1.00  0.00           H
ATOM   3231  HA2 GLY B 224      71.830  86.860  66.160  1.00  0.00           H
ATOM   3232  C   GLY B 224      73.260  85.620  66.940  1.00  0.00           C
ATOM   3233  O   GLY B 224      74.200  84.910  66.700  1.00  0.00           O
ATOM   3234  N   ALA B 225      72.670  85.630  68.140  1.00  0.00           N
ATOM   3235  HN  ALA B 225      71.900  86.230  68.340  1.00  0.00           H
ATOM   3236  CA  ALA B 225      73.250  85.000  69.320  1.00  0.00           C
ATOM   3237  HA  ALA B 225      74.310  84.910  69.100  1.00  0.00           H
ATOM   3238  CB  ALA B 225      73.130  85.740  70.660  1.00  0.00           C
ATOM   3239  HB1 ALA B 225      72.150  86.270  70.710  1.00  0.00           H
ATOM   3240  HB2 ALA B 225      73.390  85.060  71.500  1.00  0.00           H
ATOM   3241  HB3 ALA B 225      73.850  86.580  70.580  1.00  0.00           H
ATOM   3242  C   ALA B 225      72.820  83.510  69.510  1.00  0.00           C
ATOM   3243  O   ALA B 225      71.710  83.180  69.060  1.00  0.00           O
ATOM   3244  N   GLY B 226      73.740  82.710  70.130  1.00  0.00           N
ATOM   3245  HN  GLY B 226      74.580  83.070  70.510  1.00  0.00           H
ATOM   3246  CA  GLY B 226      73.520  81.270  70.160  1.00  0.00           C
ATOM   3247  HA1 GLY B 226      73.040  80.970  69.240  1.00  0.00           H
ATOM   3248  HA2 GLY B 226      74.450  80.760  70.390  1.00  0.00           H
ATOM   3249  C   GLY B 226      72.720  80.770  71.240  1.00  0.00           C
ATOM   3250  O   GLY B 226      72.150  81.520  72.030  1.00  0.00           O
ATOM   3251  N   SER B 227      72.450  79.440  71.270  1.00  0.00           N
ATOM   3252  HN  SER B 227      72.810  78.780  70.610  1.00  0.00           H
ATOM   3253  CA  SER B 227      71.840  78.670  72.300  1.00  0.00           C
ATOM   3254  HA  SER B 227      72.260  77.680  72.180  1.00  0.00           H
ATOM   3255  CB  SER B 227      72.060  79.210  73.730  1.00  0.00           C
ATOM   3256  HB1 SER B 227      71.400  80.090  73.850  1.00  0.00           H
ATOM   3257  HB2 SER B 227      73.130  79.470  73.870  1.00  0.00           H
ATOM   3258  OG  SER B 227      71.930  78.160  74.680  1.00  0.00           O
ATOM   3259  HG1 SER B 227      72.640  77.550  74.450  1.00  0.00           H
ATOM   3260  C   SER B 227      70.330  78.520  72.040  1.00  0.00           C
ATOM   3261  O   SER B 227      69.420  78.400  72.910  1.00  0.00           O
ATOM   3262  N   ILE B 228      70.030  78.490  70.690  1.00  0.00           N
ATOM   3263  HN  ILE B 228      70.830  78.610  70.100  1.00  0.00           H
ATOM   3264  CA  ILE B 228      68.590  78.450  70.210  1.00  0.00           C
ATOM   3265  HA  ILE B 228      67.980  78.980  70.920  1.00  0.00           H
ATOM   3266  CB  ILE B 228      68.370  78.950  68.760  1.00  0.00           C
ATOM   3267  HB  ILE B 228      68.890  78.270  68.050  1.00  0.00           H
ATOM   3268  CG2 ILE B 228      66.910  78.970  68.310  1.00  0.00           C
ATOM   3269 HG21 ILE B 228      66.900  79.380  67.280  1.00  0.00           H
ATOM   3270 HG22 ILE B 228      66.410  78.020  68.600  1.00  0.00           H
ATOM   3271 HG23 ILE B 228      66.370  79.760  68.870  1.00  0.00           H
ATOM   3272  CG1 ILE B 228      68.940  80.330  68.590  1.00  0.00           C
ATOM   3273 HG11 ILE B 228      68.830  80.880  67.630  1.00  0.00           H
ATOM   3274 HG12 ILE B 228      70.030  80.220  68.770  1.00  0.00           H
ATOM   3275  CD  ILE B 228      68.310  81.390  69.530  1.00  0.00           C
ATOM   3276  HD1 ILE B 228      68.300  81.030  70.580  1.00  0.00           H
ATOM   3277  HD2 ILE B 228      69.000  82.260  69.570  1.00  0.00           H
ATOM   3278  HD3 ILE B 228      67.270  81.680  69.260  1.00  0.00           H
ATOM   3279  C   ILE B 228      68.050  76.950  70.330  1.00  0.00           C
ATOM   3280  O   ILE B 228      68.590  76.010  69.690  1.00  0.00           O
ATOM   3281  N   ALA B 229      66.860  76.810  71.100  1.00  0.00           N
ATOM   3282  HN  ALA B 229      66.500  77.650  71.500  1.00  0.00           H
ATOM   3283  CA  ALA B 229      66.280  75.580  71.550  1.00  0.00           C
ATOM   3284  HA  ALA B 229      66.620  74.810  70.870  1.00  0.00           H
ATOM   3285  CB  ALA B 229      66.770  75.150  72.950  1.00  0.00           C
ATOM   3286  HB1 ALA B 229      67.830  74.870  73.120  1.00  0.00           H
ATOM   3287  HB2 ALA B 229      66.530  75.870  73.760  1.00  0.00           H
ATOM   3288  HB3 ALA B 229      66.140  74.270  73.200  1.00  0.00           H
ATOM   3289  C   ALA B 229      64.800  75.820  71.580  1.00  0.00           C
ATOM   3290  O   ALA B 229      64.360  76.970  71.570  1.00  0.00           O
ATOM   3291  N   ALA B 230      63.870  74.750  71.530  1.00  0.00           N
ATOM   3292  HN  ALA B 230      64.170  73.810  71.400  1.00  0.00           H
ATOM   3293  CA  ALA B 230      62.480  74.870  71.450  1.00  0.00           C
ATOM   3294  HA  ALA B 230      62.230  75.540  70.630  1.00  0.00           H
ATOM   3295  CB  ALA B 230      61.930  73.480  71.180  1.00  0.00           C
ATOM   3296  HB1 ALA B 230      60.820  73.470  71.080  1.00  0.00           H
ATOM   3297  HB2 ALA B 230      62.400  73.010  70.290  1.00  0.00           H
ATOM   3298  HB3 ALA B 230      62.200  72.750  71.970  1.00  0.00           H
ATOM   3299  C   ALA B 230      61.810  75.600  72.610  1.00  0.00           C
ATOM   3300  O   ALA B 230      60.880  76.460  72.470  1.00  0.00           O
ATOM   3301  N   ALA B 231      62.310  75.380  73.840  1.00  0.00           N
ATOM   3302  HN  ALA B 231      63.110  74.880  74.180  1.00  0.00           H
ATOM   3303  CA  ALA B 231      61.810  76.110  75.030  1.00  0.00           C
ATOM   3304  HA  ALA B 231      60.780  75.800  75.160  1.00  0.00           H
ATOM   3305  CB  ALA B 231      62.630  75.530  76.260  1.00  0.00           C
ATOM   3306  HB1 ALA B 231      62.200  74.530  76.490  1.00  0.00           H
ATOM   3307  HB2 ALA B 231      63.700  75.450  75.960  1.00  0.00           H
ATOM   3308  HB3 ALA B 231      62.560  76.250  77.100  1.00  0.00           H
ATOM   3309  C   ALA B 231      61.900  77.630  75.020  1.00  0.00           C
ATOM   3310  O   ALA B 231      61.040  78.330  75.560  1.00  0.00           O
ATOM   3311  N   THR B 232      63.010  78.170  74.530  1.00  0.00           N
ATOM   3312  HN  THR B 232      63.740  77.650  74.100  1.00  0.00           H
ATOM   3313  CA  THR B 232      63.180  79.610  74.480  1.00  0.00           C
ATOM   3314  HA  THR B 232      62.440  80.010  75.160  1.00  0.00           H
ATOM   3315  CB  THR B 232      64.540  80.100  74.810  1.00  0.00           C
ATOM   3316  HB  THR B 232      64.710  81.140  74.450  1.00  0.00           H
ATOM   3317  OG1 THR B 232      65.510  79.220  74.280  1.00  0.00           O
ATOM   3318  HG1 THR B 232      65.640  79.380  73.340  1.00  0.00           H
ATOM   3319  CG2 THR B 232      64.830  80.190  76.330  1.00  0.00           C
ATOM   3320 HG21 THR B 232      64.250  80.950  76.910  1.00  0.00           H
ATOM   3321 HG22 THR B 232      64.800  79.190  76.810  1.00  0.00           H
ATOM   3322 HG23 THR B 232      65.870  80.510  76.540  1.00  0.00           H
ATOM   3323  C   THR B 232      62.830  80.130  73.170  1.00  0.00           C
ATOM   3324  O   THR B 232      62.950  81.310  72.860  1.00  0.00           O
ATOM   3325  N   GLY B 233      62.400  79.170  72.330  1.00  0.00           N
ATOM   3326  HN  GLY B 233      62.480  78.230  72.640  1.00  0.00           H
ATOM   3327  CA  GLY B 233      61.730  79.340  71.030  1.00  0.00           C
ATOM   3328  HA1 GLY B 233      61.580  78.360  70.610  1.00  0.00           H
ATOM   3329  HA2 GLY B 233      60.900  80.000  71.250  1.00  0.00           H
ATOM   3330  C   GLY B 233      62.640  79.980  69.990  1.00  0.00           C
ATOM   3331  O   GLY B 233      63.860  79.830  70.070  1.00  0.00           O
ATOM   3332  N   PHE B 234      62.080  80.760  69.030  1.00  0.00           N
ATOM   3333  HN  PHE B 234      61.100  80.970  68.950  1.00  0.00           H
ATOM   3334  CA  PHE B 234      62.860  81.490  68.060  1.00  0.00           C
ATOM   3335  HA  PHE B 234      63.750  81.790  68.590  1.00  0.00           H
ATOM   3336  CB  PHE B 234      63.350  80.520  66.860  1.00  0.00           C
ATOM   3337  HB1 PHE B 234      62.430  80.240  66.290  1.00  0.00           H
ATOM   3338  HB2 PHE B 234      63.910  79.660  67.280  1.00  0.00           H
ATOM   3339  CG  PHE B 234      64.260  81.350  66.020  1.00  0.00           C
ATOM   3340  CD1 PHE B 234      65.500  81.840  66.440  1.00  0.00           C
ATOM   3341  HD1 PHE B 234      65.790  81.790  67.480  1.00  0.00           H
ATOM   3342  CE1 PHE B 234      66.310  82.510  65.490  1.00  0.00           C
ATOM   3343  HE1 PHE B 234      67.120  83.140  65.820  1.00  0.00           H
ATOM   3344  CZ  PHE B 234      65.980  82.500  64.130  1.00  0.00           C
ATOM   3345  HZ  PHE B 234      66.710  82.880  63.430  1.00  0.00           H
ATOM   3346  CD2 PHE B 234      63.960  81.270  64.680  1.00  0.00           C
ATOM   3347  HD2 PHE B 234      63.020  80.850  64.380  1.00  0.00           H
ATOM   3348  CE2 PHE B 234      64.850  81.770  63.730  1.00  0.00           C
ATOM   3349  HE2 PHE B 234      64.530  81.700  62.700  1.00  0.00           H
ATOM   3350  C   PHE B 234      62.070  82.710  67.540  1.00  0.00           C
ATOM   3351  O   PHE B 234      61.000  82.600  66.930  1.00  0.00           O
ATOM   3352  N   VAL B 235      62.630  83.950  67.790  1.00  0.00           N
ATOM   3353  HN  VAL B 235      63.440  83.990  68.380  1.00  0.00           H
ATOM   3354  CA  VAL B 235      62.030  85.170  67.350  1.00  0.00           C
ATOM   3355  HA  VAL B 235      61.390  85.020  66.500  1.00  0.00           H
ATOM   3356  CB  VAL B 235      61.210  85.980  68.350  1.00  0.00           C
ATOM   3357  HB  VAL B 235      61.120  87.040  68.030  1.00  0.00           H
ATOM   3358  CG1 VAL B 235      59.820  85.370  68.550  1.00  0.00           C
ATOM   3359 HG11 VAL B 235      59.080  85.520  67.730  1.00  0.00           H
ATOM   3360 HG12 VAL B 235      59.920  84.280  68.720  1.00  0.00           H
ATOM   3361 HG13 VAL B 235      59.410  85.880  69.440  1.00  0.00           H
ATOM   3362  CG2 VAL B 235      61.970  86.060  69.710  1.00  0.00           C
ATOM   3363 HG21 VAL B 235      62.400  85.090  70.040  1.00  0.00           H
ATOM   3364 HG22 VAL B 235      62.890  86.670  69.590  1.00  0.00           H
ATOM   3365 HG23 VAL B 235      61.470  86.540  70.570  1.00  0.00           H
ATOM   3366  C   VAL B 235      63.060  86.150  66.810  1.00  0.00           C
ATOM   3367  O   VAL B 235      64.090  86.510  67.370  1.00  0.00           O
ATOM   3368  N   LYS B 236      62.670  86.700  65.670  1.00  0.00           N
ATOM   3369  HN  LYS B 236      61.780  86.500  65.260  1.00  0.00           H
ATOM   3370  CA  LYS B 236      63.460  87.620  64.900  1.00  0.00           C
ATOM   3371  HA  LYS B 236      64.510  87.400  65.030  1.00  0.00           H
ATOM   3372  CB  LYS B 236      63.360  87.580  63.350  1.00  0.00           C
ATOM   3373  HB1 LYS B 236      63.850  88.390  62.760  1.00  0.00           H
ATOM   3374  HB2 LYS B 236      62.280  87.660  63.100  1.00  0.00           H
ATOM   3375  CG  LYS B 236      64.020  86.270  62.840  1.00  0.00           C
ATOM   3376  HG1 LYS B 236      63.870  85.410  63.530  1.00  0.00           H
ATOM   3377  HG2 LYS B 236      65.090  86.530  63.020  1.00  0.00           H
ATOM   3378  CD  LYS B 236      63.490  85.850  61.520  1.00  0.00           C
ATOM   3379  HD1 LYS B 236      63.710  84.780  61.300  1.00  0.00           H
ATOM   3380  HD2 LYS B 236      62.390  85.980  61.510  1.00  0.00           H
ATOM   3381  CE  LYS B 236      63.880  86.610  60.270  1.00  0.00           C
ATOM   3382  HE1 LYS B 236      63.670  87.700  60.380  1.00  0.00           H
ATOM   3383  HE2 LYS B 236      63.280  86.350  59.370  1.00  0.00           H
ATOM   3384  NZ  LYS B 236      65.300  86.290  59.900  1.00  0.00           N
ATOM   3385  HZ1 LYS B 236      65.240  85.340  59.480  1.00  0.00           H
ATOM   3386  HZ2 LYS B 236      65.560  87.010  59.200  1.00  0.00           H
ATOM   3387  HZ3 LYS B 236      65.890  86.390  60.750  1.00  0.00           H
ATOM   3388  C   LYS B 236      63.260  89.070  65.330  1.00  0.00           C
ATOM   3389  O   LYS B 236      62.850  89.960  64.560  1.00  0.00           O
ATOM   3390  N   LYS B 237      63.600  89.360  66.590  1.00  0.00           N
ATOM   3391  HN  LYS B 237      63.890  88.600  67.160  1.00  0.00           H
ATOM   3392  CA  LYS B 237      63.550  90.650  67.200  1.00  0.00           C
ATOM   3393  HA  LYS B 237      62.630  91.130  66.910  1.00  0.00           H
ATOM   3394  CB  LYS B 237      63.490  90.410  68.720  1.00  0.00           C
ATOM   3395  HB1 LYS B 237      63.930  91.260  69.280  1.00  0.00           H
ATOM   3396  HB2 LYS B 237      64.130  89.560  69.020  1.00  0.00           H
ATOM   3397  CG  LYS B 237      62.050  90.160  69.270  1.00  0.00           C
ATOM   3398  HG1 LYS B 237      62.060  89.890  70.350  1.00  0.00           H
ATOM   3399  HG2 LYS B 237      61.670  89.260  68.740  1.00  0.00           H
ATOM   3400  CD  LYS B 237      61.120  91.420  69.210  1.00  0.00           C
ATOM   3401  HD1 LYS B 237      61.080  91.810  70.250  1.00  0.00           H
ATOM   3402  HD2 LYS B 237      61.480  92.100  68.410  1.00  0.00           H
ATOM   3403  CE  LYS B 237      59.710  90.980  68.820  1.00  0.00           C
ATOM   3404  HE1 LYS B 237      59.140  90.250  69.430  1.00  0.00           H
ATOM   3405  HE2 LYS B 237      59.790  90.520  67.810  1.00  0.00           H
ATOM   3406  NZ  LYS B 237      58.810  92.130  68.730  1.00  0.00           N
ATOM   3407  HZ1 LYS B 237      57.950  91.880  68.220  1.00  0.00           H
ATOM   3408  HZ2 LYS B 237      58.620  92.510  69.680  1.00  0.00           H
ATOM   3409  HZ3 LYS B 237      59.220  92.840  68.090  1.00  0.00           H
ATOM   3410  C   LYS B 237      64.680  91.580  66.710  1.00  0.00           C
ATOM   3411  O   LYS B 237      65.760  91.160  66.190  1.00  0.00           O
ATOM   3412  N   ASP B 238      64.640  92.950  66.960  1.00  0.00           N
ATOM   3413  HN  ASP B 238      63.770  93.310  67.290  1.00  0.00           H
ATOM   3414  CA  ASP B 238      65.660  93.890  66.750  1.00  0.00           C
ATOM   3415  HA  ASP B 238      65.230  94.880  66.670  1.00  0.00           H
ATOM   3416  CB  ASP B 238      66.590  93.920  67.990  1.00  0.00           C
ATOM   3417  HB1 ASP B 238      67.330  94.750  67.930  1.00  0.00           H
ATOM   3418  HB2 ASP B 238      67.120  92.950  67.920  1.00  0.00           H
ATOM   3419  CG  ASP B 238      65.940  93.950  69.360  1.00  0.00           C
ATOM   3420  OD1 ASP B 238      66.330  93.200  70.280  1.00  0.00           O
ATOM   3421  OD2 ASP B 238      64.970  94.760  69.560  1.00  0.00           O
ATOM   3422  C   ASP B 238      66.510  93.840  65.500  1.00  0.00           C
ATOM   3423  O   ASP B 238      67.630  94.250  65.520  1.00  0.00           O
ATOM   3424  N   GLN B 239      65.900  93.410  64.330  1.00  0.00           N
ATOM   3425  HN  GLN B 239      64.960  93.110  64.470  1.00  0.00           H
ATOM   3426  CA  GLN B 239      66.400  93.490  62.970  1.00  0.00           C
ATOM   3427  HA  GLN B 239      67.290  92.880  62.970  1.00  0.00           H
ATOM   3428  CB  GLN B 239      65.440  92.890  61.910  1.00  0.00           C
ATOM   3429  HB1 GLN B 239      65.970  92.750  60.950  1.00  0.00           H
ATOM   3430  HB2 GLN B 239      64.520  93.490  61.810  1.00  0.00           H
ATOM   3431  CG  GLN B 239      64.950  91.470  62.170  1.00  0.00           C
ATOM   3432  HG1 GLN B 239      64.330  91.180  61.290  1.00  0.00           H
ATOM   3433  HG2 GLN B 239      64.400  91.540  63.130  1.00  0.00           H
ATOM   3434  CD  GLN B 239      66.090  90.540  62.270  1.00  0.00           C
ATOM   3435  OE1 GLN B 239      66.840  90.370  61.290  1.00  0.00           O
ATOM   3436  NE2 GLN B 239      66.330  89.930  63.460  1.00  0.00           N
ATOM   3437 HE21 GLN B 239      65.680  90.120  64.200  1.00  0.00           H
ATOM   3438 HE22 GLN B 239      67.150  89.370  63.470  1.00  0.00           H
ATOM   3439  C   GLN B 239      66.830  94.870  62.540  1.00  0.00           C
ATOM   3440  O   GLN B 239      66.180  95.870  62.750  1.00  0.00           O
ATOM   3441  N   LEU B 240      67.980  95.000  61.880  1.00  0.00           N
ATOM   3442  HN  LEU B 240      68.550  94.230  61.620  1.00  0.00           H
ATOM   3443  CA  LEU B 240      68.380  96.240  61.300  1.00  0.00           C
ATOM   3444  HA  LEU B 240      68.660  96.920  62.090  1.00  0.00           H
ATOM   3445  CB  LEU B 240      69.650  96.060  60.530  1.00  0.00           C
ATOM   3446  HB1 LEU B 240      69.480  95.480  59.600  1.00  0.00           H
ATOM   3447  HB2 LEU B 240      70.260  95.410  61.200  1.00  0.00           H
ATOM   3448  CG  LEU B 240      70.460  97.180  60.040  1.00  0.00           C
ATOM   3449  HG  LEU B 240      69.700  97.840  59.570  1.00  0.00           H
ATOM   3450  CD1 LEU B 240      71.040  97.850  61.290  1.00  0.00           C
ATOM   3451 HD11 LEU B 240      71.610  98.740  60.970  1.00  0.00           H
ATOM   3452 HD12 LEU B 240      70.390  97.940  62.190  1.00  0.00           H
ATOM   3453 HD13 LEU B 240      71.830  97.140  61.620  1.00  0.00           H
ATOM   3454  CD2 LEU B 240      71.420  96.690  58.940  1.00  0.00           C
ATOM   3455 HD21 LEU B 240      70.840  96.450  58.030  1.00  0.00           H
ATOM   3456 HD22 LEU B 240      72.110  97.520  58.660  1.00  0.00           H
ATOM   3457 HD23 LEU B 240      71.980  95.810  59.330  1.00  0.00           H
ATOM   3458  C   LEU B 240      67.360  96.870  60.320  1.00  0.00           C
ATOM   3459  O   LEU B 240      67.120  96.390  59.200  1.00  0.00           O
ATOM   3460  N   GLY B 241      66.800  98.040  60.760  1.00  0.00           N
ATOM   3461  HN  GLY B 241      67.020  98.360  61.680  1.00  0.00           H
ATOM   3462  CA  GLY B 241      65.870  98.890  60.000  1.00  0.00           C
ATOM   3463  HA1 GLY B 241      65.580  99.750  60.590  1.00  0.00           H
ATOM   3464  HA2 GLY B 241      66.470  99.260  59.180  1.00  0.00           H
ATOM   3465  C   GLY B 241      64.720  98.290  59.320  1.00  0.00           C
ATOM   3466  O   GLY B 241      64.050  97.440  59.920  1.00  0.00           O
ATOM   3467  N   LYS B 242      64.410  98.840  58.070  1.00  0.00           N
ATOM   3468  HN  LYS B 242      64.910  99.630  57.730  1.00  0.00           H
ATOM   3469  CA  LYS B 242      63.320  98.360  57.200  1.00  0.00           C
ATOM   3470  HA  LYS B 242      62.430  98.550  57.760  1.00  0.00           H
ATOM   3471  CB  LYS B 242      63.230  99.300  55.950  1.00  0.00           C
ATOM   3472  HB1 LYS B 242      64.260  99.290  55.530  1.00  0.00           H
ATOM   3473  HB2 LYS B 242      63.080 100.310  56.400  1.00  0.00           H
ATOM   3474  CG  LYS B 242      62.270  98.930  54.810  1.00  0.00           C
ATOM   3475  HG1 LYS B 242      61.260  98.640  55.160  1.00  0.00           H
ATOM   3476  HG2 LYS B 242      62.660  98.010  54.320  1.00  0.00           H
ATOM   3477  CD  LYS B 242      62.070 100.040  53.780  1.00  0.00           C
ATOM   3478  HD1 LYS B 242      63.070 100.520  53.830  1.00  0.00           H
ATOM   3479  HD2 LYS B 242      61.870  99.630  52.760  1.00  0.00           H
ATOM   3480  CE  LYS B 242      60.870 100.930  53.840  1.00  0.00           C
ATOM   3481  HE1 LYS B 242      59.960 100.410  53.470  1.00  0.00           H
ATOM   3482  HE2 LYS B 242      61.000 101.750  53.100  1.00  0.00           H
ATOM   3483  NZ  LYS B 242      60.640 101.510  55.150  1.00  0.00           N
ATOM   3484  HZ1 LYS B 242      61.340 102.220  55.410  1.00  0.00           H
ATOM   3485  HZ2 LYS B 242      59.690 101.920  55.230  1.00  0.00           H
ATOM   3486  HZ3 LYS B 242      60.640 100.780  55.900  1.00  0.00           H
ATOM   3487  C   LYS B 242      63.350  96.870  56.850  1.00  0.00           C
ATOM   3488  O   LYS B 242      64.320  96.340  56.180  1.00  0.00           O
ATOM   3489  N   ASN B 243      62.280  96.200  57.180  1.00  0.00           N
ATOM   3490  HN  ASN B 243      61.510  96.730  57.520  1.00  0.00           H
ATOM   3491  CA  ASN B 243      62.100  94.720  56.990  1.00  0.00           C
ATOM   3492  HA  ASN B 243      63.060  94.350  57.340  1.00  0.00           H
ATOM   3493  CB  ASN B 243      60.830  94.220  57.760  1.00  0.00           C
ATOM   3494  HB1 ASN B 243      60.500  93.210  57.430  1.00  0.00           H
ATOM   3495  HB2 ASN B 243      60.000  94.930  57.560  1.00  0.00           H
ATOM   3496  CG  ASN B 243      61.130  94.080  59.240  1.00  0.00           C
ATOM   3497  OD1 ASN B 243      60.600  94.830  60.070  1.00  0.00           O
ATOM   3498  ND2 ASN B 243      62.110  93.180  59.550  1.00  0.00           N
ATOM   3499 HD21 ASN B 243      62.370  92.450  58.920  1.00  0.00           H
ATOM   3500 HD22 ASN B 243      62.410  93.000  60.480  1.00  0.00           H
ATOM   3501  C   ASN B 243      61.840  94.380  55.510  1.00  0.00           C
ATOM   3502  O   ASN B 243      61.400  95.230  54.750  1.00  0.00           O
ATOM   3503  N   GLU B 244      62.120  93.160  55.020  1.00  0.00           N
ATOM   3504  HN  GLU B 244      62.490  92.550  55.720  1.00  0.00           H
ATOM   3505  CA  GLU B 244      61.540  92.530  53.790  1.00  0.00           C
ATOM   3506  HA  GLU B 244      61.910  93.060  52.920  1.00  0.00           H
ATOM   3507  CB  GLU B 244      62.160  91.180  53.680  1.00  0.00           C
ATOM   3508  HB1 GLU B 244      61.500  90.580  53.020  1.00  0.00           H
ATOM   3509  HB2 GLU B 244      61.990  90.650  54.640  1.00  0.00           H
ATOM   3510  CG  GLU B 244      63.690  91.050  53.370  1.00  0.00           C
ATOM   3511  HG1 GLU B 244      64.300  91.520  54.170  1.00  0.00           H
ATOM   3512  HG2 GLU B 244      63.940  91.370  52.340  1.00  0.00           H
ATOM   3513  CD  GLU B 244      63.950  89.530  53.360  1.00  0.00           C
ATOM   3514  OE1 GLU B 244      63.270  88.850  52.610  1.00  0.00           O
ATOM   3515  OE2 GLU B 244      64.740  88.970  54.190  1.00  0.00           O
ATOM   3516  C   GLU B 244      60.020  92.460  53.760  1.00  0.00           C
ATOM   3517  O   GLU B 244      59.330  92.480  54.850  1.00  0.00           O
ATOM   3518  N   GLU B 245      59.330  92.440  52.570  1.00  0.00           N
ATOM   3519  HN  GLU B 245      59.830  92.420  51.700  1.00  0.00           H
ATOM   3520  CA  GLU B 245      57.880  92.210  52.420  1.00  0.00           C
ATOM   3521  HA  GLU B 245      57.360  93.010  52.940  1.00  0.00           H
ATOM   3522  CB  GLU B 245      57.510  92.220  50.910  1.00  0.00           C
ATOM   3523  HB1 GLU B 245      56.420  91.960  50.920  1.00  0.00           H
ATOM   3524  HB2 GLU B 245      57.850  91.340  50.320  1.00  0.00           H
ATOM   3525  CG  GLU B 245      57.680  93.480  50.100  1.00  0.00           C
ATOM   3526  HG1 GLU B 245      56.890  93.320  49.330  1.00  0.00           H
ATOM   3527  HG2 GLU B 245      58.640  93.520  49.550  1.00  0.00           H
ATOM   3528  CD  GLU B 245      57.300  94.820  50.820  1.00  0.00           C
ATOM   3529  OE1 GLU B 245      56.190  94.950  51.350  1.00  0.00           O
ATOM   3530  OE2 GLU B 245      58.200  95.690  50.880  1.00  0.00           O
ATOM   3531  C   GLU B 245      57.310  90.940  53.040  1.00  0.00           C
ATOM   3532  O   GLU B 245      57.930  89.890  53.010  1.00  0.00           O
ATOM   3533  N   GLY B 246      56.200  91.140  53.660  1.00  0.00           N
ATOM   3534  HN  GLY B 246      55.740  92.020  53.680  1.00  0.00           H
ATOM   3535  CA  GLY B 246      55.610  90.110  54.550  1.00  0.00           C
ATOM   3536  HA1 GLY B 246      54.630  90.490  54.790  1.00  0.00           H
ATOM   3537  HA2 GLY B 246      55.440  89.180  54.030  1.00  0.00           H
ATOM   3538  C   GLY B 246      56.330  89.750  55.870  1.00  0.00           C
ATOM   3539  O   GLY B 246      57.490  89.960  56.140  1.00  0.00           O
ATOM   3540  N   ALA B 247      55.570  89.200  56.850  1.00  0.00           N
ATOM   3541  HN  ALA B 247      54.590  89.090  56.700  1.00  0.00           H
ATOM   3542  CA  ALA B 247      56.090  89.100  58.190  1.00  0.00           C
ATOM   3543  HA  ALA B 247      56.550  90.010  58.530  1.00  0.00           H
ATOM   3544  CB  ALA B 247      54.880  88.810  59.050  1.00  0.00           C
ATOM   3545  HB1 ALA B 247      54.200  89.680  58.910  1.00  0.00           H
ATOM   3546  HB2 ALA B 247      54.370  87.870  58.750  1.00  0.00           H
ATOM   3547  HB3 ALA B 247      55.090  88.720  60.140  1.00  0.00           H
ATOM   3548  C   ALA B 247      57.080  87.890  58.370  1.00  0.00           C
ATOM   3549  O   ALA B 247      56.810  86.800  57.920  1.00  0.00           O
ATOM   3550  N   PRO B 248      58.280  88.100  58.920  1.00  0.00           N
ATOM   3551  CD  PRO B 248      58.880  89.420  59.130  1.00  0.00           C
ATOM   3552  HD1 PRO B 248      58.780  90.070  58.230  1.00  0.00           H
ATOM   3553  HD2 PRO B 248      58.440  89.870  60.050  1.00  0.00           H
ATOM   3554  CA  PRO B 248      59.250  87.110  59.240  1.00  0.00           C
ATOM   3555  HA  PRO B 248      59.580  86.770  58.270  1.00  0.00           H
ATOM   3556  CB  PRO B 248      60.310  87.790  60.080  1.00  0.00           C
ATOM   3557  HB1 PRO B 248      61.330  87.380  59.990  1.00  0.00           H
ATOM   3558  HB2 PRO B 248      60.090  87.770  61.170  1.00  0.00           H
ATOM   3559  CG  PRO B 248      60.350  89.190  59.570  1.00  0.00           C
ATOM   3560  HG1 PRO B 248      61.010  89.240  58.680  1.00  0.00           H
ATOM   3561  HG2 PRO B 248      60.700  90.020  60.220  1.00  0.00           H
ATOM   3562  C   PRO B 248      58.690  85.830  59.910  1.00  0.00           C
ATOM   3563  O   PRO B 248      57.830  85.840  60.830  1.00  0.00           O
ATOM   3564  N   GLN B 249      59.350  84.670  59.580  1.00  0.00           N
ATOM   3565  HN  GLN B 249      60.050  84.590  58.880  1.00  0.00           H
ATOM   3566  CA  GLN B 249      59.080  83.430  60.280  1.00  0.00           C
ATOM   3567  HA  GLN B 249      58.000  83.330  60.250  1.00  0.00           H
ATOM   3568  CB  GLN B 249      59.800  82.180  59.710  1.00  0.00           C
ATOM   3569  HB1 GLN B 249      59.510  81.250  60.250  1.00  0.00           H
ATOM   3570  HB2 GLN B 249      60.910  82.210  59.780  1.00  0.00           H
ATOM   3571  CG  GLN B 249      59.420  81.930  58.240  1.00  0.00           C
ATOM   3572  HG1 GLN B 249      59.900  82.630  57.530  1.00  0.00           H
ATOM   3573  HG2 GLN B 249      58.330  82.060  58.060  1.00  0.00           H
ATOM   3574  CD  GLN B 249      59.860  80.510  57.710  1.00  0.00           C
ATOM   3575  OE1 GLN B 249      60.970  80.330  57.300  1.00  0.00           O
ATOM   3576  NE2 GLN B 249      58.930  79.520  57.750  1.00  0.00           N
ATOM   3577 HE21 GLN B 249      58.000  79.630  58.120  1.00  0.00           H
ATOM   3578 HE22 GLN B 249      59.120  78.630  57.330  1.00  0.00           H
ATOM   3579  C   GLN B 249      59.310  83.490  61.780  1.00  0.00           C
ATOM   3580  O   GLN B 249      60.110  84.230  62.350  1.00  0.00           O
ATOM   3581  N   GLU B 250      58.540  82.630  62.530  1.00  0.00           N
ATOM   3582  HN  GLU B 250      57.760  82.080  62.280  1.00  0.00           H
ATOM   3583  CA  GLU B 250      58.750  82.500  63.970  1.00  0.00           C
ATOM   3584  HA  GLU B 250      59.770  82.800  64.130  1.00  0.00           H
ATOM   3585  CB  GLU B 250      57.680  83.480  64.580  1.00  0.00           C
ATOM   3586  HB1 GLU B 250      57.510  84.420  64.020  1.00  0.00           H
ATOM   3587  HB2 GLU B 250      57.960  83.810  65.600  1.00  0.00           H
ATOM   3588  CG  GLU B 250      56.240  82.960  64.560  1.00  0.00           C
ATOM   3589  HG1 GLU B 250      56.050  82.370  65.490  1.00  0.00           H
ATOM   3590  HG2 GLU B 250      56.080  82.230  63.740  1.00  0.00           H
ATOM   3591  CD  GLU B 250      55.120  84.050  64.520  1.00  0.00           C
ATOM   3592  OE1 GLU B 250      54.770  84.580  65.590  1.00  0.00           O
ATOM   3593  OE2 GLU B 250      54.620  84.430  63.380  1.00  0.00           O
ATOM   3594  C   GLU B 250      58.620  81.040  64.550  1.00  0.00           C
ATOM   3595  O   GLU B 250      58.020  80.120  63.980  1.00  0.00           O
ATOM   3596  N   GLY B 251      59.170  80.830  65.790  1.00  0.00           N
ATOM   3597  HN  GLY B 251      59.800  81.560  66.060  1.00  0.00           H
ATOM   3598  CA  GLY B 251      59.020  79.710  66.710  1.00  0.00           C
ATOM   3599  HA1 GLY B 251      59.210  80.080  67.700  1.00  0.00           H
ATOM   3600  HA2 GLY B 251      58.020  79.300  66.730  1.00  0.00           H
ATOM   3601  C   GLY B 251      59.910  78.510  66.510  1.00  0.00           C
ATOM   3602  O   GLY B 251      60.080  77.630  67.390  1.00  0.00           O
ATOM   3603  N   ILE B 252      60.570  78.420  65.270  1.00  0.00           N
ATOM   3604  HN  ILE B 252      60.360  79.090  64.560  1.00  0.00           H
ATOM   3605  CA  ILE B 252      61.640  77.510  64.990  1.00  0.00           C
ATOM   3606  HA  ILE B 252      62.310  77.340  65.820  1.00  0.00           H
ATOM   3607  CB  ILE B 252      61.100  76.150  64.660  1.00  0.00           C
ATOM   3608  HB  ILE B 252      60.340  75.940  65.440  1.00  0.00           H
ATOM   3609  CG2 ILE B 252      60.440  76.070  63.230  1.00  0.00           C
ATOM   3610 HG21 ILE B 252      59.870  75.130  63.060  1.00  0.00           H
ATOM   3611 HG22 ILE B 252      59.770  76.940  63.110  1.00  0.00           H
ATOM   3612 HG23 ILE B 252      61.190  76.310  62.440  1.00  0.00           H
ATOM   3613  CG1 ILE B 252      62.180  75.040  65.040  1.00  0.00           C
ATOM   3614 HG11 ILE B 252      62.400  75.190  66.120  1.00  0.00           H
ATOM   3615 HG12 ILE B 252      63.030  75.330  64.390  1.00  0.00           H
ATOM   3616  CD  ILE B 252      61.780  73.570  64.640  1.00  0.00           C
ATOM   3617  HD1 ILE B 252      62.390  72.790  65.150  1.00  0.00           H
ATOM   3618  HD2 ILE B 252      60.840  73.320  65.170  1.00  0.00           H
ATOM   3619  HD3 ILE B 252      61.560  73.370  63.570  1.00  0.00           H
ATOM   3620  C   ILE B 252      62.490  78.100  63.840  1.00  0.00           C
ATOM   3621  O   ILE B 252      61.910  78.860  62.980  1.00  0.00           O
ATOM   3622  N   LEU B 253      63.810  77.830  63.780  1.00  0.00           N
ATOM   3623  HN  LEU B 253      64.200  77.260  64.500  1.00  0.00           H
ATOM   3624  CA  LEU B 253      64.740  78.180  62.640  1.00  0.00           C
ATOM   3625  HA  LEU B 253      65.090  79.180  62.890  1.00  0.00           H
ATOM   3626  CB  LEU B 253      66.020  77.250  62.550  1.00  0.00           C
ATOM   3627  HB1 LEU B 253      66.650  77.680  61.740  1.00  0.00           H
ATOM   3628  HB2 LEU B 253      65.560  76.310  62.170  1.00  0.00           H
ATOM   3629  CG  LEU B 253      66.850  76.900  63.840  1.00  0.00           C
ATOM   3630  HG  LEU B 253      67.840  76.540  63.500  1.00  0.00           H
ATOM   3631  CD1 LEU B 253      67.080  78.060  64.790  1.00  0.00           C
ATOM   3632 HD11 LEU B 253      67.800  78.820  64.430  1.00  0.00           H
ATOM   3633 HD12 LEU B 253      66.170  78.650  65.030  1.00  0.00           H
ATOM   3634 HD13 LEU B 253      67.630  77.720  65.690  1.00  0.00           H
ATOM   3635  CD2 LEU B 253      66.350  75.690  64.580  1.00  0.00           C
ATOM   3636 HD21 LEU B 253      67.140  75.440  65.310  1.00  0.00           H
ATOM   3637 HD22 LEU B 253      65.450  75.960  65.180  1.00  0.00           H
ATOM   3638 HD23 LEU B 253      65.970  74.900  63.890  1.00  0.00           H
ATOM   3639  C   LEU B 253      64.010  78.230  61.260  1.00  0.00           C
ATOM   3640  O   LEU B 253      63.250  77.220  61.020  1.00  0.00           O
ATOM   3641  N   GLU B 254      64.290  79.230  60.410  1.00  0.00           N
ATOM   3642  HN  GLU B 254      64.980  79.880  60.700  1.00  0.00           H
ATOM   3643  CA  GLU B 254      63.870  79.420  59.040  1.00  0.00           C
ATOM   3644  HA  GLU B 254      62.840  79.750  59.100  1.00  0.00           H
ATOM   3645  CB  GLU B 254      64.570  80.580  58.320  1.00  0.00           C
ATOM   3646  HB1 GLU B 254      64.580  80.330  57.240  1.00  0.00           H
ATOM   3647  HB2 GLU B 254      65.630  80.620  58.650  1.00  0.00           H
ATOM   3648  CG  GLU B 254      63.930  81.880  58.800  1.00  0.00           C
ATOM   3649  HG1 GLU B 254      64.100  82.130  59.870  1.00  0.00           H
ATOM   3650  HG2 GLU B 254      62.830  81.910  58.650  1.00  0.00           H
ATOM   3651  CD  GLU B 254      64.400  82.960  57.870  1.00  0.00           C
ATOM   3652  OE1 GLU B 254      65.000  83.950  58.360  1.00  0.00           O
ATOM   3653  OE2 GLU B 254      64.180  82.900  56.580  1.00  0.00           O
ATOM   3654  C   GLU B 254      63.830  78.140  58.220  1.00  0.00           C
ATOM   3655  O   GLU B 254      64.620  77.230  58.340  1.00  0.00           O
ATOM   3656  N   ASP B 255      62.820  77.980  57.350  1.00  0.00           N
ATOM   3657  HN  ASP B 255      62.090  78.650  57.260  1.00  0.00           H
ATOM   3658  CA  ASP B 255      62.760  76.930  56.390  1.00  0.00           C
ATOM   3659  HA  ASP B 255      63.070  76.000  56.850  1.00  0.00           H
ATOM   3660  CB  ASP B 255      61.360  76.900  55.770  1.00  0.00           C
ATOM   3661  HB1 ASP B 255      61.350  76.080  55.020  1.00  0.00           H
ATOM   3662  HB2 ASP B 255      61.040  77.830  55.250  1.00  0.00           H
ATOM   3663  CG  ASP B 255      60.320  76.570  56.870  1.00  0.00           C
ATOM   3664  OD1 ASP B 255      59.110  76.600  56.520  1.00  0.00           O
ATOM   3665  OD2 ASP B 255      60.610  76.340  58.070  1.00  0.00           O
ATOM   3666  C   ASP B 255      63.910  77.110  55.320  1.00  0.00           C
ATOM   3667  O   ASP B 255      64.340  78.180  55.060  1.00  0.00           O
ATOM   3668  N   MET B 256      64.300  76.040  54.710  1.00  0.00           N
ATOM   3669  HN  MET B 256      63.890  75.170  55.000  1.00  0.00           H
ATOM   3670  CA  MET B 256      65.310  76.010  53.630  1.00  0.00           C
ATOM   3671  HA  MET B 256      66.150  76.600  53.980  1.00  0.00           H
ATOM   3672  CB  MET B 256      65.780  74.500  53.390  1.00  0.00           C
ATOM   3673  HB1 MET B 256      66.470  74.570  52.520  1.00  0.00           H
ATOM   3674  HB2 MET B 256      64.840  73.940  53.160  1.00  0.00           H
ATOM   3675  CG  MET B 256      66.470  73.920  54.630  1.00  0.00           C
ATOM   3676  HG1 MET B 256      66.450  72.820  54.480  1.00  0.00           H
ATOM   3677  HG2 MET B 256      65.820  74.110  55.510  1.00  0.00           H
ATOM   3678  SD  MET B 256      68.120  74.390  55.020  1.00  0.00           S
ATOM   3679  CE  MET B 256      68.140  73.860  56.780  1.00  0.00           C
ATOM   3680  HE1 MET B 256      67.400  74.390  57.420  1.00  0.00           H
ATOM   3681  HE2 MET B 256      68.060  72.760  56.880  1.00  0.00           H
ATOM   3682  HE3 MET B 256      69.160  74.080  57.170  1.00  0.00           H
ATOM   3683  C   MET B 256      64.870  76.710  52.310  1.00  0.00           C
ATOM   3684  O   MET B 256      63.690  76.770  52.030  1.00  0.00           O
ATOM   3685  N   PRO B 257      65.720  77.400  51.550  1.00  0.00           N
ATOM   3686  CD  PRO B 257      67.070  77.740  51.950  1.00  0.00           C
ATOM   3687  HD1 PRO B 257      67.070  78.290  52.920  1.00  0.00           H
ATOM   3688  HD2 PRO B 257      67.700  76.830  52.020  1.00  0.00           H
ATOM   3689  CA  PRO B 257      65.430  77.880  50.200  1.00  0.00           C
ATOM   3690  HA  PRO B 257      64.860  78.800  50.200  1.00  0.00           H
ATOM   3691  CB  PRO B 257      66.820  77.970  49.620  1.00  0.00           C
ATOM   3692  HB1 PRO B 257      66.880  78.560  48.690  1.00  0.00           H
ATOM   3693  HB2 PRO B 257      67.170  76.920  49.530  1.00  0.00           H
ATOM   3694  CG  PRO B 257      67.620  78.610  50.820  1.00  0.00           C
ATOM   3695  HG1 PRO B 257      67.190  79.640  50.810  1.00  0.00           H
ATOM   3696  HG2 PRO B 257      68.720  78.640  50.660  1.00  0.00           H
ATOM   3697  C   PRO B 257      64.540  76.990  49.320  1.00  0.00           C
ATOM   3698  O   PRO B 257      64.610  75.780  49.500  1.00  0.00           O
ATOM   3699  N   VAL B 258      63.710  77.530  48.500  1.00  0.00           N
ATOM   3700  HN  VAL B 258      63.630  78.520  48.450  1.00  0.00           H
ATOM   3701  CA  VAL B 258      62.960  76.760  47.470  1.00  0.00           C
ATOM   3702  HA  VAL B 258      62.660  75.770  47.760  1.00  0.00           H
ATOM   3703  CB  VAL B 258      61.720  77.450  47.050  1.00  0.00           C
ATOM   3704  HB  VAL B 258      61.190  76.860  46.270  1.00  0.00           H
ATOM   3705  CG1 VAL B 258      60.800  77.460  48.270  1.00  0.00           C
ATOM   3706 HG11 VAL B 258      61.130  78.290  48.930  1.00  0.00           H
ATOM   3707 HG12 VAL B 258      59.740  77.620  47.970  1.00  0.00           H
ATOM   3708 HG13 VAL B 258      60.840  76.570  48.930  1.00  0.00           H
ATOM   3709  CG2 VAL B 258      61.950  78.840  46.460  1.00  0.00           C
ATOM   3710 HG21 VAL B 258      60.990  79.180  46.020  1.00  0.00           H
ATOM   3711 HG22 VAL B 258      62.270  79.560  47.250  1.00  0.00           H
ATOM   3712 HG23 VAL B 258      62.750  78.840  45.690  1.00  0.00           H
ATOM   3713  C   VAL B 258      63.930  76.570  46.260  1.00  0.00           C
ATOM   3714  O   VAL B 258      64.900  77.330  45.980  1.00  0.00           O
ATOM   3715  N   ASP B 259      63.750  75.440  45.540  1.00  0.00           N
ATOM   3716  HN  ASP B 259      63.010  74.850  45.850  1.00  0.00           H
ATOM   3717  CA  ASP B 259      64.480  75.050  44.330  1.00  0.00           C
ATOM   3718  HA  ASP B 259      65.090  75.870  43.980  1.00  0.00           H
ATOM   3719  CB  ASP B 259      65.320  73.730  44.490  1.00  0.00           C
ATOM   3720  HB1 ASP B 259      65.770  73.480  43.500  1.00  0.00           H
ATOM   3721  HB2 ASP B 259      64.640  72.920  44.820  1.00  0.00           H
ATOM   3722  CG  ASP B 259      66.390  73.950  45.530  1.00  0.00           C
ATOM   3723  OD1 ASP B 259      66.630  73.030  46.340  1.00  0.00           O
ATOM   3724  OD2 ASP B 259      67.140  74.930  45.410  1.00  0.00           O
ATOM   3725  C   ASP B 259      63.410  74.840  43.200  1.00  0.00           C
ATOM   3726  O   ASP B 259      62.190  74.630  43.550  1.00  0.00           O
ATOM   3727  N   PRO B 260      63.720  74.800  41.890  1.00  0.00           N
ATOM   3728  CD  PRO B 260      65.010  75.340  41.360  1.00  0.00           C
ATOM   3729  HD1 PRO B 260      65.120  76.360  41.780  1.00  0.00           H
ATOM   3730  HD2 PRO B 260      65.840  74.620  41.540  1.00  0.00           H
ATOM   3731  CA  PRO B 260      62.900  74.360  40.780  1.00  0.00           C
ATOM   3732  HA  PRO B 260      62.210  75.180  40.610  1.00  0.00           H
ATOM   3733  CB  PRO B 260      63.880  74.140  39.580  1.00  0.00           C
ATOM   3734  HB1 PRO B 260      63.490  74.150  38.540  1.00  0.00           H
ATOM   3735  HB2 PRO B 260      64.360  73.150  39.700  1.00  0.00           H
ATOM   3736  CG  PRO B 260      64.940  75.300  39.770  1.00  0.00           C
ATOM   3737  HG1 PRO B 260      64.470  76.200  39.330  1.00  0.00           H
ATOM   3738  HG2 PRO B 260      65.980  75.170  39.400  1.00  0.00           H
ATOM   3739  C   PRO B 260      61.990  73.240  40.960  1.00  0.00           C
ATOM   3740  O   PRO B 260      62.340  72.280  41.680  1.00  0.00           O
ATOM   3741  N   ASP B 261      60.800  73.330  40.300  1.00  0.00           N
ATOM   3742  HN  ASP B 261      60.520  74.080  39.700  1.00  0.00           H
ATOM   3743  CA  ASP B 261      59.780  72.430  40.570  1.00  0.00           C
ATOM   3744  HA  ASP B 261      59.880  71.970  41.550  1.00  0.00           H
ATOM   3745  CB  ASP B 261      58.410  73.160  40.290  1.00  0.00           C
ATOM   3746  HB1 ASP B 261      57.490  72.540  40.360  1.00  0.00           H
ATOM   3747  HB2 ASP B 261      58.470  73.680  39.310  1.00  0.00           H
ATOM   3748  CG  ASP B 261      58.210  74.220  41.420  1.00  0.00           C
ATOM   3749  OD1 ASP B 261      58.290  73.930  42.630  1.00  0.00           O
ATOM   3750  OD2 ASP B 261      57.780  75.340  41.030  1.00  0.00           O
ATOM   3751  C   ASP B 261      59.760  71.180  39.660  1.00  0.00           C
ATOM   3752  O   ASP B 261      58.890  70.330  39.880  1.00  0.00           O
ATOM   3753  N   ASN B 262      60.680  71.070  38.660  1.00  0.00           N
ATOM   3754  HN  ASN B 262      61.320  71.810  38.520  1.00  0.00           H
ATOM   3755  CA  ASN B 262      60.660  70.090  37.590  1.00  0.00           C
ATOM   3756  HA  ASN B 262      59.740  70.090  37.020  1.00  0.00           H
ATOM   3757  CB  ASN B 262      61.830  70.210  36.640  1.00  0.00           C
ATOM   3758  HB1 ASN B 262      61.870  69.310  35.990  1.00  0.00           H
ATOM   3759  HB2 ASN B 262      62.790  70.360  37.180  1.00  0.00           H
ATOM   3760  CG  ASN B 262      61.610  71.360  35.730  1.00  0.00           C
ATOM   3761  OD1 ASN B 262      60.540  71.830  35.320  1.00  0.00           O
ATOM   3762  ND2 ASN B 262      62.740  71.850  35.170  1.00  0.00           N
ATOM   3763 HD21 ASN B 262      63.620  71.390  35.110  1.00  0.00           H
ATOM   3764 HD22 ASN B 262      62.570  72.640  34.580  1.00  0.00           H
ATOM   3765  C   ASN B 262      60.750  68.650  38.180  1.00  0.00           C
ATOM   3766  O   ASN B 262      59.920  67.830  37.820  1.00  0.00           O
ATOM   3767  N   GLU B 263      61.720  68.340  39.030  1.00  0.00           N
ATOM   3768  HN  GLU B 263      62.230  69.120  39.390  1.00  0.00           H
ATOM   3769  CA  GLU B 263      61.930  66.980  39.580  1.00  0.00           C
ATOM   3770  HA  GLU B 263      61.660  66.240  38.850  1.00  0.00           H
ATOM   3771  CB  GLU B 263      63.460  66.650  39.920  1.00  0.00           C
ATOM   3772  HB1 GLU B 263      63.510  65.690  40.470  1.00  0.00           H
ATOM   3773  HB2 GLU B 263      63.800  67.480  40.570  1.00  0.00           H
ATOM   3774  CG  GLU B 263      64.360  66.510  38.620  1.00  0.00           C
ATOM   3775  HG1 GLU B 263      64.310  67.400  37.970  1.00  0.00           H
ATOM   3776  HG2 GLU B 263      63.990  65.640  38.030  1.00  0.00           H
ATOM   3777  CD  GLU B 263      65.810  66.520  38.900  1.00  0.00           C
ATOM   3778  OE1 GLU B 263      66.390  67.550  39.410  1.00  0.00           O
ATOM   3779  OE2 GLU B 263      66.530  65.510  38.620  1.00  0.00           O
ATOM   3780  C   GLU B 263      60.920  66.550  40.720  1.00  0.00           C
ATOM   3781  O   GLU B 263      60.400  67.410  41.450  1.00  0.00           O
ATOM   3782  N   ALA B 264      60.640  65.240  40.900  1.00  0.00           N
ATOM   3783  HN  ALA B 264      61.060  64.550  40.320  1.00  0.00           H
ATOM   3784  CA  ALA B 264      59.660  64.770  41.880  1.00  0.00           C
ATOM   3785  HA  ALA B 264      58.760  65.360  41.830  1.00  0.00           H
ATOM   3786  CB  ALA B 264      59.450  63.230  41.730  1.00  0.00           C
ATOM   3787  HB1 ALA B 264      58.970  62.990  40.760  1.00  0.00           H
ATOM   3788  HB2 ALA B 264      60.390  62.640  41.760  1.00  0.00           H
ATOM   3789  HB3 ALA B 264      58.820  62.940  42.600  1.00  0.00           H
ATOM   3790  C   ALA B 264      60.280  64.940  43.240  1.00  0.00           C
ATOM   3791  O   ALA B 264      61.360  64.440  43.460  1.00  0.00           O
ATOM   3792  N   TYR B 265      59.590  65.730  44.150  1.00  0.00           N
ATOM   3793  HN  TYR B 265      58.680  66.110  43.960  1.00  0.00           H
ATOM   3794  CA  TYR B 265      59.920  65.740  45.580  1.00  0.00           C
ATOM   3795  HA  TYR B 265      61.000  65.750  45.590  1.00  0.00           H
ATOM   3796  CB  TYR B 265      59.550  67.120  46.180  1.00  0.00           C
ATOM   3797  HB1 TYR B 265      59.760  67.150  47.270  1.00  0.00           H
ATOM   3798  HB2 TYR B 265      58.460  67.270  46.030  1.00  0.00           H
ATOM   3799  CG  TYR B 265      60.370  68.260  45.660  1.00  0.00           C
ATOM   3800  CD1 TYR B 265      60.130  68.920  44.430  1.00  0.00           C
ATOM   3801  HD1 TYR B 265      59.180  68.710  43.950  1.00  0.00           H
ATOM   3802  CE1 TYR B 265      61.090  69.790  43.860  1.00  0.00           C
ATOM   3803  HE1 TYR B 265      60.900  70.310  42.930  1.00  0.00           H
ATOM   3804  CZ  TYR B 265      62.270  69.940  44.540  1.00  0.00           C
ATOM   3805  OH  TYR B 265      63.270  70.790  44.070  1.00  0.00           O
ATOM   3806  HH  TYR B 265      62.830  71.250  43.350  1.00  0.00           H
ATOM   3807  CD2 TYR B 265      61.610  68.490  46.240  1.00  0.00           C
ATOM   3808  HD2 TYR B 265      61.840  68.100  47.220  1.00  0.00           H
ATOM   3809  CE2 TYR B 265      62.560  69.270  45.720  1.00  0.00           C
ATOM   3810  HE2 TYR B 265      63.490  69.360  46.260  1.00  0.00           H
ATOM   3811  C   TYR B 265      59.350  64.570  46.420  1.00  0.00           C
ATOM   3812  O   TYR B 265      59.940  64.160  47.390  1.00  0.00           O
ATOM   3813  N   GLU B 266      58.280  63.970  45.940  1.00  0.00           N
ATOM   3814  HN  GLU B 266      58.020  64.280  45.030  1.00  0.00           H
ATOM   3815  CA  GLU B 266      57.540  62.880  46.560  1.00  0.00           C
ATOM   3816  HA  GLU B 266      57.750  62.960  47.620  1.00  0.00           H
ATOM   3817  CB  GLU B 266      56.100  62.940  46.130  1.00  0.00           C
ATOM   3818  HB1 GLU B 266      55.450  62.060  46.320  1.00  0.00           H
ATOM   3819  HB2 GLU B 266      56.160  63.010  45.030  1.00  0.00           H
ATOM   3820  CG  GLU B 266      55.250  64.170  46.640  1.00  0.00           C
ATOM   3821  HG1 GLU B 266      55.970  65.000  46.430  1.00  0.00           H
ATOM   3822  HG2 GLU B 266      54.990  64.130  47.720  1.00  0.00           H
ATOM   3823  CD  GLU B 266      54.000  64.480  45.740  1.00  0.00           C
ATOM   3824  OE1 GLU B 266      53.880  65.670  45.260  1.00  0.00           O
ATOM   3825  OE2 GLU B 266      53.180  63.580  45.550  1.00  0.00           O
ATOM   3826  C   GLU B 266      58.020  61.510  46.140  1.00  0.00           C
ATOM   3827  O   GLU B 266      58.570  61.350  45.040  1.00  0.00           O
ATOM   3828  N   MET B 267      57.920  60.490  46.990  1.00  0.00           N
ATOM   3829  HN  MET B 267      57.220  60.640  47.690  1.00  0.00           H
ATOM   3830  CA  MET B 267      58.590  59.130  46.970  1.00  0.00           C
ATOM   3831  HA  MET B 267      59.640  59.370  46.920  1.00  0.00           H
ATOM   3832  CB  MET B 267      58.150  58.390  48.220  1.00  0.00           C
ATOM   3833  HB1 MET B 267      58.270  57.290  48.090  1.00  0.00           H
ATOM   3834  HB2 MET B 267      57.040  58.510  48.150  1.00  0.00           H
ATOM   3835  CG  MET B 267      58.640  58.820  49.610  1.00  0.00           C
ATOM   3836  HG1 MET B 267      58.210  58.120  50.350  1.00  0.00           H
ATOM   3837  HG2 MET B 267      58.140  59.790  49.800  1.00  0.00           H
ATOM   3838  SD  MET B 267      60.420  59.040  49.810  1.00  0.00           S
ATOM   3839  CE  MET B 267      60.770  57.370  50.340  1.00  0.00           C
ATOM   3840  HE1 MET B 267      61.400  57.400  51.250  1.00  0.00           H
ATOM   3841  HE2 MET B 267      59.930  56.700  50.630  1.00  0.00           H
ATOM   3842  HE3 MET B 267      61.390  56.890  49.550  1.00  0.00           H
ATOM   3843  C   MET B 267      58.320  58.260  45.770  1.00  0.00           C
ATOM   3844  O   MET B 267      57.310  58.490  45.080  1.00  0.00           O
ATOM   3845  N   PRO B 268      59.110  57.280  45.460  1.00  0.00           N
ATOM   3846  CD  PRO B 268      60.340  56.910  46.230  1.00  0.00           C
ATOM   3847  HD1 PRO B 268      60.990  57.760  46.520  1.00  0.00           H
ATOM   3848  HD2 PRO B 268      60.010  56.410  47.160  1.00  0.00           H
ATOM   3849  CA  PRO B 268      58.860  56.350  44.330  1.00  0.00           C
ATOM   3850  HA  PRO B 268      59.140  56.850  43.420  1.00  0.00           H
ATOM   3851  CB  PRO B 268      59.970  55.320  44.560  1.00  0.00           C
ATOM   3852  HB1 PRO B 268      60.340  55.010  43.560  1.00  0.00           H
ATOM   3853  HB2 PRO B 268      59.630  54.470  45.180  1.00  0.00           H
ATOM   3854  CG  PRO B 268      61.130  56.060  45.310  1.00  0.00           C
ATOM   3855  HG1 PRO B 268      61.760  56.620  44.590  1.00  0.00           H
ATOM   3856  HG2 PRO B 268      61.840  55.440  45.890  1.00  0.00           H
ATOM   3857  C   PRO B 268      57.450  55.870  44.160  1.00  0.00           C
ATOM   3858  O   PRO B 268      56.820  55.440  45.100  1.00  0.00           O
ATOM   3859  N   SER B 269      56.960  55.880  42.890  1.00  0.00           N
ATOM   3860  HN  SER B 269      57.430  56.270  42.100  1.00  0.00           H
ATOM   3861  CA  SER B 269      55.640  55.260  42.610  1.00  0.00           C
ATOM   3862  HA  SER B 269      54.920  55.680  43.300  1.00  0.00           H
ATOM   3863  CB  SER B 269      55.330  55.500  41.060  1.00  0.00           C
ATOM   3864  HB1 SER B 269      56.180  55.170  40.430  1.00  0.00           H
ATOM   3865  HB2 SER B 269      55.150  56.570  40.850  1.00  0.00           H
ATOM   3866  OG  SER B 269      54.180  54.870  40.500  1.00  0.00           O
ATOM   3867  HG1 SER B 269      53.460  55.510  40.540  1.00  0.00           H
ATOM   3868  C   SER B 269      55.690  53.760  42.850  1.00  0.00           C
ATOM   3869  O   SER B 269      56.700  53.110  42.590  1.00  0.00           O
ATOM   3870  N   GLU B 270      54.530  53.230  43.360  1.00  0.00           N
ATOM   3871  HN  GLU B 270      53.850  53.880  43.690  1.00  0.00           H
ATOM   3872  CA  GLU B 270      54.250  51.760  43.460  1.00  0.00           C
ATOM   3873  HA  GLU B 270      55.180  51.260  43.660  1.00  0.00           H
ATOM   3874  CB  GLU B 270      53.200  51.490  44.630  1.00  0.00           C
ATOM   3875  HB1 GLU B 270      52.780  50.470  44.640  1.00  0.00           H
ATOM   3876  HB2 GLU B 270      52.350  52.190  44.470  1.00  0.00           H
ATOM   3877  CG  GLU B 270      54.060  51.760  45.850  1.00  0.00           C
ATOM   3878  HG1 GLU B 270      54.250  52.830  46.090  1.00  0.00           H
ATOM   3879  HG2 GLU B 270      55.100  51.340  45.810  1.00  0.00           H
ATOM   3880  CD  GLU B 270      53.500  51.200  47.100  1.00  0.00           C
ATOM   3881  OE1 GLU B 270      52.270  51.100  47.290  1.00  0.00           O
ATOM   3882  OE2 GLU B 270      54.360  50.980  48.000  1.00  0.00           O
ATOM   3883  C   GLU B 270      53.790  51.060  42.140  1.00  0.00           C
ATOM   3884  O   GLU B 270      53.920  49.830  41.900  1.00  0.00           O
ATOM   3885  N   GLU B 271      53.150  51.780  41.200  1.00  0.00           N
ATOM   3886  HN  GLU B 271      52.940  52.750  41.330  1.00  0.00           H
ATOM   3887  CA  GLU B 271      52.790  51.300  39.860  1.00  0.00           C
ATOM   3888  HA  GLU B 271      52.290  50.350  40.000  1.00  0.00           H
ATOM   3889  CB  GLU B 271      51.840  52.190  38.990  1.00  0.00           C
ATOM   3890  HB1 GLU B 271      52.120  53.270  39.000  1.00  0.00           H
ATOM   3891  HB2 GLU B 271      50.870  52.300  39.510  1.00  0.00           H
ATOM   3892  CG  GLU B 271      51.640  51.780  37.510  1.00  0.00           C
ATOM   3893  HG1 GLU B 271      51.210  50.770  37.410  1.00  0.00           H
ATOM   3894  HG2 GLU B 271      52.690  51.770  37.160  1.00  0.00           H
ATOM   3895  CD  GLU B 271      50.840  52.830  36.840  1.00  0.00           C
ATOM   3896  OE1 GLU B 271      51.300  54.010  36.720  1.00  0.00           O
ATOM   3897  OE2 GLU B 271      49.740  52.480  36.410  1.00  0.00           O
ATOM   3898  C   GLU B 271      54.030  50.830  39.080  1.00  0.00           C
ATOM   3899  O   GLU B 271      54.880  51.620  38.830  1.00  0.00           O
ATOM   3900  N   GLY B 272      54.160  49.560  38.840  1.00  0.00           N
ATOM   3901  HN  GLY B 272      53.430  48.920  39.090  1.00  0.00           H
ATOM   3902  CA  GLY B 272      55.240  49.020  38.100  1.00  0.00           C
ATOM   3903  HA1 GLY B 272      54.790  48.230  37.530  1.00  0.00           H
ATOM   3904  HA2 GLY B 272      55.650  49.860  37.570  1.00  0.00           H
ATOM   3905  C   GLY B 272      56.380  48.460  38.930  1.00  0.00           C
ATOM   3906  O   GLY B 272      57.270  47.790  38.460  1.00  0.00           O
ATOM   3907  N   TYR B 273      56.300  48.820  40.210  1.00  0.00           N
ATOM   3908  HN  TYR B 273      55.630  49.490  40.530  1.00  0.00           H
ATOM   3909  CA  TYR B 273      57.340  48.380  41.200  1.00  0.00           C
ATOM   3910  HA  TYR B 273      58.140  47.840  40.720  1.00  0.00           H
ATOM   3911  CB  TYR B 273      57.790  49.680  42.030  1.00  0.00           C
ATOM   3912  HB1 TYR B 273      56.930  50.180  42.530  1.00  0.00           H
ATOM   3913  HB2 TYR B 273      58.280  50.370  41.320  1.00  0.00           H
ATOM   3914  CG  TYR B 273      58.800  49.320  43.060  1.00  0.00           C
ATOM   3915  CD1 TYR B 273      58.910  50.160  44.180  1.00  0.00           C
ATOM   3916  HD1 TYR B 273      58.320  51.060  44.180  1.00  0.00           H
ATOM   3917  CE1 TYR B 273      59.850  49.920  45.210  1.00  0.00           C
ATOM   3918  HE1 TYR B 273      59.780  50.530  46.090  1.00  0.00           H
ATOM   3919  CZ  TYR B 273      60.710  48.790  45.140  1.00  0.00           C
ATOM   3920  OH  TYR B 273      61.460  48.430  46.230  1.00  0.00           O
ATOM   3921  HH  TYR B 273      62.180  47.870  45.940  1.00  0.00           H
ATOM   3922  CD2 TYR B 273      59.780  48.330  42.900  1.00  0.00           C
ATOM   3923  HD2 TYR B 273      59.740  47.600  42.110  1.00  0.00           H
ATOM   3924  CE2 TYR B 273      60.680  48.010  43.990  1.00  0.00           C
ATOM   3925  HE2 TYR B 273      61.330  47.140  44.000  1.00  0.00           H
ATOM   3926  C   TYR B 273      56.670  47.350  42.150  1.00  0.00           C
ATOM   3927  O   TYR B 273      57.190  46.320  42.460  1.00  0.00           O
ATOM   3928  N   GLN B 274      55.490  47.700  42.640  1.00  0.00           N
ATOM   3929  HN  GLN B 274      55.010  48.530  42.380  1.00  0.00           H
ATOM   3930  CA  GLN B 274      54.620  46.850  43.530  1.00  0.00           C
ATOM   3931  HA  GLN B 274      55.300  46.240  44.110  1.00  0.00           H
ATOM   3932  CB  GLN B 274      53.930  47.800  44.580  1.00  0.00           C
ATOM   3933  HB1 GLN B 274      53.200  48.400  44.000  1.00  0.00           H
ATOM   3934  HB2 GLN B 274      54.710  48.430  45.060  1.00  0.00           H
ATOM   3935  CG  GLN B 274      53.110  47.030  45.680  1.00  0.00           C
ATOM   3936  HG1 GLN B 274      52.340  46.330  45.290  1.00  0.00           H
ATOM   3937  HG2 GLN B 274      52.520  47.730  46.310  1.00  0.00           H
ATOM   3938  CD  GLN B 274      53.970  46.150  46.550  1.00  0.00           C
ATOM   3939  OE1 GLN B 274      54.060  45.000  46.240  1.00  0.00           O
ATOM   3940  NE2 GLN B 274      54.670  46.560  47.640  1.00  0.00           N
ATOM   3941 HE21 GLN B 274      55.070  45.920  48.300  1.00  0.00           H
ATOM   3942 HE22 GLN B 274      54.530  47.520  47.860  1.00  0.00           H
ATOM   3943  C   GLN B 274      53.650  45.980  42.760  1.00  0.00           C
ATOM   3944  O   GLN B 274      53.000  46.220  41.720  1.00  0.00           O
ATOM   3945  N   ASP B 275      53.370  44.810  43.420  1.00  0.00           N
ATOM   3946  HN  ASP B 275      53.900  44.490  44.200  1.00  0.00           H
ATOM   3947  CA  ASP B 275      52.490  43.830  42.820  1.00  0.00           C
ATOM   3948  HA  ASP B 275      52.790  43.760  41.780  1.00  0.00           H
ATOM   3949  CB  ASP B 275      52.740  42.510  43.440  1.00  0.00           C
ATOM   3950  HB1 ASP B 275      52.470  42.550  44.510  1.00  0.00           H
ATOM   3951  HB2 ASP B 275      53.840  42.370  43.390  1.00  0.00           H
ATOM   3952  CG  ASP B 275      52.200  41.270  42.820  1.00  0.00           C
ATOM   3953  OD1 ASP B 275      51.890  40.250  43.500  1.00  0.00           O
ATOM   3954  OD2 ASP B 275      51.970  41.330  41.600  1.00  0.00           O
ATOM   3955  C   ASP B 275      51.030  44.250  42.790  1.00  0.00           C
ATOM   3956  O   ASP B 275      50.500  44.790  43.680  1.00  0.00           O
ATOM   3957  N   TYR B 276      50.220  43.910  41.730  1.00  0.00           N
ATOM   3958  HN  TYR B 276      50.600  43.430  40.940  1.00  0.00           H
ATOM   3959  CA  TYR B 276      48.720  44.150  41.670  1.00  0.00           C
ATOM   3960  HA  TYR B 276      48.540  45.180  41.930  1.00  0.00           H
ATOM   3961  CB  TYR B 276      48.170  44.040  40.290  1.00  0.00           C
ATOM   3962  HB1 TYR B 276      47.060  44.110  40.310  1.00  0.00           H
ATOM   3963  HB2 TYR B 276      48.530  43.100  39.830  1.00  0.00           H
ATOM   3964  CG  TYR B 276      48.660  45.190  39.370  1.00  0.00           C
ATOM   3965  CD1 TYR B 276      49.290  44.980  38.130  1.00  0.00           C
ATOM   3966  HD1 TYR B 276      49.500  43.970  37.810  1.00  0.00           H
ATOM   3967  CE1 TYR B 276      49.530  46.140  37.250  1.00  0.00           C
ATOM   3968  HE1 TYR B 276      50.130  45.930  36.380  1.00  0.00           H
ATOM   3969  CZ  TYR B 276      49.230  47.370  37.720  1.00  0.00           C
ATOM   3970  OH  TYR B 276      49.480  48.400  36.840  1.00  0.00           O
ATOM   3971  HH  TYR B 276      48.930  49.140  37.110  1.00  0.00           H
ATOM   3972  CD2 TYR B 276      48.250  46.520  39.670  1.00  0.00           C
ATOM   3973  HD2 TYR B 276      47.580  46.710  40.490  1.00  0.00           H
ATOM   3974  CE2 TYR B 276      48.520  47.590  38.880  1.00  0.00           C
ATOM   3975  HE2 TYR B 276      48.290  48.620  39.090  1.00  0.00           H
ATOM   3976  C   TYR B 276      47.980  43.210  42.640  1.00  0.00           C
ATOM   3977  O   TYR B 276      48.160  41.940  42.790  1.00  0.00           O
ATOM   3978  N   GLU B 277      47.120  43.880  43.410  1.00  0.00           N
ATOM   3979  HN  GLU B 277      46.980  44.870  43.300  1.00  0.00           H
ATOM   3980  CA  GLU B 277      46.240  43.210  44.290  1.00  0.00           C
ATOM   3981  HA  GLU B 277      46.840  42.440  44.770  1.00  0.00           H
ATOM   3982  CB  GLU B 277      45.770  44.130  45.420  1.00  0.00           C
ATOM   3983  HB1 GLU B 277      45.200  44.950  44.950  1.00  0.00           H
ATOM   3984  HB2 GLU B 277      46.710  44.530  45.870  1.00  0.00           H
ATOM   3985  CG  GLU B 277      44.890  43.460  46.480  1.00  0.00           C
ATOM   3986  HG1 GLU B 277      45.520  42.670  46.940  1.00  0.00           H
ATOM   3987  HG2 GLU B 277      44.110  42.800  46.040  1.00  0.00           H
ATOM   3988  CD  GLU B 277      44.390  44.370  47.630  1.00  0.00           C
ATOM   3989  OE1 GLU B 277      45.020  45.410  47.910  1.00  0.00           O
ATOM   3990  OE2 GLU B 277      43.320  44.030  48.170  1.00  0.00           O
ATOM   3991  C   GLU B 277      45.040  42.480  43.720  1.00  0.00           C
ATOM   3992  O   GLU B 277      44.200  43.120  42.980  1.00  0.00           O
ATOM   3993  N   PRO B 278      44.780  41.110  43.970  1.00  0.00           N
ATOM   3994  CD  PRO B 278      45.750  40.120  44.530  1.00  0.00           C
ATOM   3995  HD1 PRO B 278      46.730  40.300  44.040  1.00  0.00           H
ATOM   3996  HD2 PRO B 278      45.840  40.270  45.630  1.00  0.00           H
ATOM   3997  CA  PRO B 278      43.480  40.470  43.670  1.00  0.00           C
ATOM   3998  HA  PRO B 278      43.400  40.460  42.590  1.00  0.00           H
ATOM   3999  CB  PRO B 278      43.620  39.040  44.230  1.00  0.00           C
ATOM   4000  HB1 PRO B 278      43.060  38.270  43.650  1.00  0.00           H
ATOM   4001  HB2 PRO B 278      43.330  38.930  45.300  1.00  0.00           H
ATOM   4002  CG  PRO B 278      45.150  38.800  44.140  1.00  0.00           C
ATOM   4003  HG1 PRO B 278      45.420  38.460  43.120  1.00  0.00           H
ATOM   4004  HG2 PRO B 278      45.460  38.010  44.860  1.00  0.00           H
ATOM   4005  C   PRO B 278      42.180  41.100  44.180  1.00  0.00           C
ATOM   4006  O   PRO B 278      42.220  41.800  45.170  1.00  0.00           O
ATOM   4007  N   GLU B 279      41.050  40.980  43.410  1.00  0.00           N
ATOM   4008  HN  GLU B 279      41.140  40.480  42.550  1.00  0.00           H
ATOM   4009  CA  GLU B 279      39.780  41.510  43.790  1.00  0.00           C
ATOM   4010  HA  GLU B 279      39.840  42.590  43.770  1.00  0.00           H
ATOM   4011  CB  GLU B 279      38.770  41.160  42.640  1.00  0.00           C
ATOM   4012  HB1 GLU B 279      37.720  41.420  42.910  1.00  0.00           H
ATOM   4013  HB2 GLU B 279      38.810  40.080  42.390  1.00  0.00           H
ATOM   4014  CG  GLU B 279      38.990  42.080  41.350  1.00  0.00           C
ATOM   4015  HG1 GLU B 279      40.060  42.040  41.060  1.00  0.00           H
ATOM   4016  HG2 GLU B 279      38.670  43.080  41.720  1.00  0.00           H
ATOM   4017  CD  GLU B 279      38.280  41.750  39.980  1.00  0.00           C
ATOM   4018  OE1 GLU B 279      38.830  42.110  38.900  1.00  0.00           O
ATOM   4019  OE2 GLU B 279      37.130  41.220  39.960  1.00  0.00           O
ATOM   4020  C   GLU B 279      39.260  41.020  45.110  1.00  0.00           C
ATOM   4021  O   GLU B 279      39.370  39.820  45.440  1.00  0.00           O
ATOM   4022  N   ALA B 280      38.690  41.910  45.950  1.00  0.00           N
ATOM   4023  HN  ALA B 280      38.360  42.810  45.670  1.00  0.00           H
ATOM   4024  CA  ALA B 280      38.510  41.580  47.310  1.00  0.00           C
ATOM   4025  HA  ALA B 280      39.150  40.780  47.650  1.00  0.00           H
ATOM   4026  CB  ALA B 280      38.710  42.800  48.150  1.00  0.00           C
ATOM   4027  HB1 ALA B 280      38.120  43.700  47.880  1.00  0.00           H
ATOM   4028  HB2 ALA B 280      38.590  42.560  49.230  1.00  0.00           H
ATOM   4029  HB3 ALA B 280      39.780  43.100  48.150  1.00  0.00           H
ATOM   4030  C   ALA B 280      37.050  41.050  47.580  1.00  0.00           C
ATOM   4031  OT1 ALA B 280      36.970  39.990  48.240  1.00  0.00           O
ATOM   4032  OT2 ALA B 280      36.060  41.760  47.270  1.00  0.00           O
ATOM   4033  N   PHE C 281      56.630  28.000  62.000  1.00  0.00           N
ATOM   4034  H1  PHE C 281      56.010  27.540  62.700  1.00  0.00           H
ATOM   4035  H2  PHE C 281      56.690  29.020  62.190  1.00  0.00           H
ATOM   4036  H3  PHE C 281      56.190  27.770  61.090  1.00  0.00           H
ATOM   4037  CA  PHE C 281      57.950  27.360  62.050  1.00  0.00           C
ATOM   4038  HA  PHE C 281      57.930  26.490  61.410  1.00  0.00           H
ATOM   4039  CB  PHE C 281      59.060  28.230  61.390  1.00  0.00           C
ATOM   4040  HB1 PHE C 281      58.980  29.240  61.850  1.00  0.00           H
ATOM   4041  HB2 PHE C 281      58.710  28.360  60.340  1.00  0.00           H
ATOM   4042  CG  PHE C 281      60.420  27.650  61.260  1.00  0.00           C
ATOM   4043  CD1 PHE C 281      61.530  28.440  61.550  1.00  0.00           C
ATOM   4044  HD1 PHE C 281      61.500  29.500  61.760  1.00  0.00           H
ATOM   4045  CE1 PHE C 281      62.820  27.850  61.350  1.00  0.00           C
ATOM   4046  HE1 PHE C 281      63.720  28.450  61.390  1.00  0.00           H
ATOM   4047  CZ  PHE C 281      62.940  26.510  60.900  1.00  0.00           C
ATOM   4048  HZ  PHE C 281      63.930  26.140  60.660  1.00  0.00           H
ATOM   4049  CD2 PHE C 281      60.550  26.320  60.890  1.00  0.00           C
ATOM   4050  HD2 PHE C 281      59.610  25.870  60.600  1.00  0.00           H
ATOM   4051  CE2 PHE C 281      61.810  25.760  60.650  1.00  0.00           C
ATOM   4052  HE2 PHE C 281      61.910  24.710  60.380  1.00  0.00           H
ATOM   4053  C   PHE C 281      58.260  26.860  63.480  1.00  0.00           C
ATOM   4054  O   PHE C 281      57.550  25.960  63.970  1.00  0.00           O
ATOM   4055  N   LYS C 282      59.370  27.300  64.090  1.00  0.00           N
ATOM   4056  HN  LYS C 282      59.850  28.030  63.620  1.00  0.00           H
ATOM   4057  CA  LYS C 282      59.690  26.780  65.430  1.00  0.00           C
ATOM   4058  HA  LYS C 282      59.410  25.740  65.400  1.00  0.00           H
ATOM   4059  CB  LYS C 282      61.220  26.800  65.570  1.00  0.00           C
ATOM   4060  HB1 LYS C 282      61.440  26.460  66.600  1.00  0.00           H
ATOM   4061  HB2 LYS C 282      61.510  27.860  65.450  1.00  0.00           H
ATOM   4062  CG  LYS C 282      61.980  26.120  64.450  1.00  0.00           C
ATOM   4063  HG1 LYS C 282      63.040  26.240  64.760  1.00  0.00           H
ATOM   4064  HG2 LYS C 282      61.800  26.610  63.470  1.00  0.00           H
ATOM   4065  CD  LYS C 282      61.810  24.610  64.500  1.00  0.00           C
ATOM   4066  HD1 LYS C 282      61.890  24.160  65.510  1.00  0.00           H
ATOM   4067  HD2 LYS C 282      60.790  24.320  64.150  1.00  0.00           H
ATOM   4068  CE  LYS C 282      62.650  23.810  63.460  1.00  0.00           C
ATOM   4069  HE1 LYS C 282      63.710  24.100  63.640  1.00  0.00           H
ATOM   4070  HE2 LYS C 282      62.540  24.090  62.390  1.00  0.00           H
ATOM   4071  NZ  LYS C 282      62.380  22.320  63.460  1.00  0.00           N
ATOM   4072  HZ1 LYS C 282      63.030  21.790  62.840  1.00  0.00           H
ATOM   4073  HZ2 LYS C 282      62.560  21.890  64.380  1.00  0.00           H
ATOM   4074  HZ3 LYS C 282      61.390  22.110  63.200  1.00  0.00           H
ATOM   4075  C   LYS C 282      58.940  27.560  66.530  1.00  0.00           C
ATOM   4076  O   LYS C 282      58.490  28.700  66.410  1.00  0.00           O
ATOM   4077  N   ASN C 283      58.680  26.990  67.700  1.00  0.00           N
ATOM   4078  HN  ASN C 283      59.230  26.210  68.000  1.00  0.00           H
ATOM   4079  CA  ASN C 283      57.770  27.400  68.700  1.00  0.00           C
ATOM   4080  HA  ASN C 283      57.030  28.120  68.400  1.00  0.00           H
ATOM   4081  CB  ASN C 283      57.050  26.200  69.310  1.00  0.00           C
ATOM   4082  HB1 ASN C 283      56.430  26.450  70.200  1.00  0.00           H
ATOM   4083  HB2 ASN C 283      57.780  25.450  69.670  1.00  0.00           H
ATOM   4084  CG  ASN C 283      56.130  25.600  68.280  1.00  0.00           C
ATOM   4085  OD1 ASN C 283      55.300  26.250  67.670  1.00  0.00           O
ATOM   4086  ND2 ASN C 283      56.440  24.280  68.020  1.00  0.00           N
ATOM   4087 HD21 ASN C 283      57.290  23.890  68.370  1.00  0.00           H
ATOM   4088 HD22 ASN C 283      55.680  23.700  67.730  1.00  0.00           H
ATOM   4089  C   ASN C 283      58.510  28.160  69.840  1.00  0.00           C
ATOM   4090  O   ASN C 283      58.250  27.940  71.010  1.00  0.00           O
ATOM   4091  N   ILE C 284      59.330  29.230  69.510  1.00  0.00           N
ATOM   4092  HN  ILE C 284      59.580  29.380  68.560  1.00  0.00           H
ATOM   4093  CA  ILE C 284      60.220  29.950  70.390  1.00  0.00           C
ATOM   4094  HA  ILE C 284      60.060  29.480  71.350  1.00  0.00           H
ATOM   4095  CB  ILE C 284      61.720  29.840  70.010  1.00  0.00           C
ATOM   4096  HB  ILE C 284      61.960  30.420  69.100  1.00  0.00           H
ATOM   4097  CG2 ILE C 284      62.540  30.430  71.120  1.00  0.00           C
ATOM   4098 HG21 ILE C 284      62.420  29.890  72.090  1.00  0.00           H
ATOM   4099 HG22 ILE C 284      63.600  30.500  70.800  1.00  0.00           H
ATOM   4100 HG23 ILE C 284      62.120  31.430  71.360  1.00  0.00           H
ATOM   4101  CG1 ILE C 284      62.210  28.420  69.710  1.00  0.00           C
ATOM   4102 HG11 ILE C 284      63.150  28.500  69.120  1.00  0.00           H
ATOM   4103 HG12 ILE C 284      61.570  27.970  68.920  1.00  0.00           H
ATOM   4104  CD  ILE C 284      62.350  27.530  70.870  1.00  0.00           C
ATOM   4105  HD1 ILE C 284      61.460  27.610  71.530  1.00  0.00           H
ATOM   4106  HD2 ILE C 284      62.520  26.480  70.550  1.00  0.00           H
ATOM   4107  HD3 ILE C 284      63.260  27.770  71.450  1.00  0.00           H
ATOM   4108  C   ILE C 284      59.740  31.400  70.430  1.00  0.00           C
ATOM   4109  O   ILE C 284      59.310  32.040  69.420  1.00  0.00           O
ATOM   4110  N   ASP C 285      59.690  31.990  71.640  1.00  0.00           N
ATOM   4111  HN  ASP C 285      59.770  31.440  72.460  1.00  0.00           H
ATOM   4112  CA  ASP C 285      59.370  33.370  71.890  1.00  0.00           C
ATOM   4113  HA  ASP C 285      58.400  33.560  71.450  1.00  0.00           H
ATOM   4114  CB  ASP C 285      59.340  33.700  73.400  1.00  0.00           C
ATOM   4115  HB1 ASP C 285      59.090  34.770  73.550  1.00  0.00           H
ATOM   4116  HB2 ASP C 285      60.330  33.580  73.890  1.00  0.00           H
ATOM   4117  CG  ASP C 285      58.360  32.840  74.080  1.00  0.00           C
ATOM   4118  OD1 ASP C 285      57.300  32.450  73.460  1.00  0.00           O
ATOM   4119  OD2 ASP C 285      58.560  32.610  75.300  1.00  0.00           O
ATOM   4120  C   ASP C 285      60.140  34.390  71.160  1.00  0.00           C
ATOM   4121  O   ASP C 285      61.330  34.230  70.830  1.00  0.00           O
ATOM   4122  N   GLY C 286      59.510  35.500  70.820  1.00  0.00           N
ATOM   4123  HN  GLY C 286      58.550  35.460  71.110  1.00  0.00           H
ATOM   4124  CA  GLY C 286      59.960  36.720  70.140  1.00  0.00           C
ATOM   4125  HA1 GLY C 286      59.010  37.170  69.900  1.00  0.00           H
ATOM   4126  HA2 GLY C 286      60.610  37.240  70.820  1.00  0.00           H
ATOM   4127  C   GLY C 286      60.530  36.510  68.740  1.00  0.00           C
ATOM   4128  O   GLY C 286      60.550  35.450  68.100  1.00  0.00           O
ATOM   4129  N   TYR C 287      61.080  37.610  68.300  1.00  0.00           N
ATOM   4130  HN  TYR C 287      61.070  38.380  68.940  1.00  0.00           H
ATOM   4131  CA  TYR C 287      61.920  37.800  67.160  1.00  0.00           C
ATOM   4132  HA  TYR C 287      61.550  37.290  66.290  1.00  0.00           H
ATOM   4133  CB  TYR C 287      62.040  39.310  66.870  1.00  0.00           C
ATOM   4134  HB1 TYR C 287      62.530  39.360  65.870  1.00  0.00           H
ATOM   4135  HB2 TYR C 287      62.640  39.870  67.610  1.00  0.00           H
ATOM   4136  CG  TYR C 287      60.730  39.990  66.650  1.00  0.00           C
ATOM   4137  CD1 TYR C 287      59.770  39.410  65.780  1.00  0.00           C
ATOM   4138  HD1 TYR C 287      60.050  38.460  65.330  1.00  0.00           H
ATOM   4139  CE1 TYR C 287      58.580  40.000  65.550  1.00  0.00           C
ATOM   4140  HE1 TYR C 287      57.820  39.500  64.970  1.00  0.00           H
ATOM   4141  CZ  TYR C 287      58.280  41.300  66.070  1.00  0.00           C
ATOM   4142  OH  TYR C 287      57.110  42.020  65.810  1.00  0.00           O
ATOM   4143  HH  TYR C 287      57.060  42.720  66.450  1.00  0.00           H
ATOM   4144  CD2 TYR C 287      60.480  41.230  67.240  1.00  0.00           C
ATOM   4145  HD2 TYR C 287      61.150  41.600  68.010  1.00  0.00           H
ATOM   4146  CE2 TYR C 287      59.270  41.920  66.910  1.00  0.00           C
ATOM   4147  HE2 TYR C 287      59.120  42.940  67.250  1.00  0.00           H
ATOM   4148  C   TYR C 287      63.230  37.060  67.230  1.00  0.00           C
ATOM   4149  O   TYR C 287      63.750  36.860  68.330  1.00  0.00           O
ATOM   4150  N   PHE C 288      63.790  36.690  66.040  1.00  0.00           N
ATOM   4151  HN  PHE C 288      63.260  36.770  65.210  1.00  0.00           H
ATOM   4152  CA  PHE C 288      65.050  36.030  65.970  1.00  0.00           C
ATOM   4153  HA  PHE C 288      64.940  35.160  66.600  1.00  0.00           H
ATOM   4154  CB  PHE C 288      65.180  35.360  64.600  1.00  0.00           C
ATOM   4155  HB1 PHE C 288      65.110  36.180  63.860  1.00  0.00           H
ATOM   4156  HB2 PHE C 288      64.320  34.670  64.450  1.00  0.00           H
ATOM   4157  CG  PHE C 288      66.460  34.620  64.570  1.00  0.00           C
ATOM   4158  CD1 PHE C 288      67.630  35.240  63.950  1.00  0.00           C
ATOM   4159  HD1 PHE C 288      67.620  36.160  63.390  1.00  0.00           H
ATOM   4160  CE1 PHE C 288      68.880  34.630  63.900  1.00  0.00           C
ATOM   4161  HE1 PHE C 288      69.690  35.110  63.360  1.00  0.00           H
ATOM   4162  CZ  PHE C 288      69.020  33.370  64.510  1.00  0.00           C
ATOM   4163  HZ  PHE C 288      69.970  32.860  64.520  1.00  0.00           H
ATOM   4164  CD2 PHE C 288      66.680  33.380  65.220  1.00  0.00           C
ATOM   4165  HD2 PHE C 288      65.910  32.780  65.680  1.00  0.00           H
ATOM   4166  CE2 PHE C 288      67.920  32.740  65.110  1.00  0.00           C
ATOM   4167  HE2 PHE C 288      68.040  31.710  65.420  1.00  0.00           H
ATOM   4168  C   PHE C 288      66.300  36.750  66.490  1.00  0.00           C
ATOM   4169  O   PHE C 288      66.660  37.870  66.090  1.00  0.00           O
ATOM   4170  N   LYS C 289      66.980  36.030  67.410  1.00  0.00           N
ATOM   4171  HN  LYS C 289      66.670  35.200  67.850  1.00  0.00           H
ATOM   4172  CA  LYS C 289      68.090  36.680  68.160  1.00  0.00           C
ATOM   4173  HA  LYS C 289      68.060  37.700  67.810  1.00  0.00           H
ATOM   4174  CB  LYS C 289      67.900  36.720  69.790  1.00  0.00           C
ATOM   4175  HB1 LYS C 289      68.800  37.120  70.330  1.00  0.00           H
ATOM   4176  HB2 LYS C 289      67.770  35.660  70.080  1.00  0.00           H
ATOM   4177  CG  LYS C 289      66.650  37.420  70.260  1.00  0.00           C
ATOM   4178  HG1 LYS C 289      66.590  37.280  71.370  1.00  0.00           H
ATOM   4179  HG2 LYS C 289      65.760  36.950  69.780  1.00  0.00           H
ATOM   4180  CD  LYS C 289      66.700  38.980  70.090  1.00  0.00           C
ATOM   4181  HD1 LYS C 289      67.610  39.380  70.600  1.00  0.00           H
ATOM   4182  HD2 LYS C 289      66.800  39.280  69.030  1.00  0.00           H
ATOM   4183  CE  LYS C 289      65.430  39.670  70.590  1.00  0.00           C
ATOM   4184  HE1 LYS C 289      64.570  39.190  70.080  1.00  0.00           H
ATOM   4185  HE2 LYS C 289      65.350  40.780  70.480  1.00  0.00           H
ATOM   4186  NZ  LYS C 289      65.220  39.340  72.050  1.00  0.00           N
ATOM   4187  HZ1 LYS C 289      66.080  39.730  72.490  1.00  0.00           H
ATOM   4188  HZ2 LYS C 289      64.400  39.790  72.500  1.00  0.00           H
ATOM   4189  HZ3 LYS C 289      65.180  38.310  72.180  1.00  0.00           H
ATOM   4190  C   LYS C 289      69.490  36.160  67.730  1.00  0.00           C
ATOM   4191  O   LYS C 289      69.810  35.010  68.050  1.00  0.00           O
ATOM   4192  N   ILE C 290      70.390  37.000  67.150  1.00  0.00           N
ATOM   4193  HN  ILE C 290      70.090  37.830  66.670  1.00  0.00           H
ATOM   4194  CA  ILE C 290      71.780  36.640  66.920  1.00  0.00           C
ATOM   4195  HA  ILE C 290      71.860  35.580  67.120  1.00  0.00           H
ATOM   4196  CB  ILE C 290      72.240  36.840  65.540  1.00  0.00           C
ATOM   4197  HB  ILE C 290      71.430  36.490  64.870  1.00  0.00           H
ATOM   4198  CG2 ILE C 290      72.420  38.280  65.280  1.00  0.00           C
ATOM   4199 HG21 ILE C 290      73.460  38.590  65.510  1.00  0.00           H
ATOM   4200 HG22 ILE C 290      72.210  38.510  64.210  1.00  0.00           H
ATOM   4201 HG23 ILE C 290      71.760  38.890  65.920  1.00  0.00           H
ATOM   4202  CG1 ILE C 290      73.530  35.990  65.190  1.00  0.00           C
ATOM   4203 HG11 ILE C 290      74.320  36.180  65.940  1.00  0.00           H
ATOM   4204 HG12 ILE C 290      73.790  36.240  64.140  1.00  0.00           H
ATOM   4205  CD  ILE C 290      73.310  34.450  65.130  1.00  0.00           C
ATOM   4206  HD1 ILE C 290      73.020  34.120  66.150  1.00  0.00           H
ATOM   4207  HD2 ILE C 290      72.410  34.300  64.490  1.00  0.00           H
ATOM   4208  HD3 ILE C 290      74.210  33.870  64.820  1.00  0.00           H
ATOM   4209  C   ILE C 290      72.730  37.350  67.920  1.00  0.00           C
ATOM   4210  NT  ILE C 290      73.780  36.700  68.480  1.00  0.00           N
ATOM   4211  HT1 ILE C 290      74.490  37.280  68.870  1.00  0.00           H
ATOM   4212  HT2 ILE C 290      73.860  35.710  68.370  1.00  0.00           H
ATOM   4213  O   ILE C 290      72.440  38.470  68.280  1.00  0.00           O
ATOM   4214  N   PHE D 194      62.080  66.420  51.690  1.00  0.00           N
ATOM   4215  H1  PHE D 194      62.450  65.540  52.090  1.00  0.00           H
ATOM   4216  H2  PHE D 194      61.290  66.600  52.340  1.00  0.00           H
ATOM   4217  H3  PHE D 194      61.540  66.260  50.810  1.00  0.00           H
ATOM   4218  CA  PHE D 194      63.080  67.470  51.470  1.00  0.00           C
ATOM   4219  HA  PHE D 194      62.530  68.280  51.020  1.00  0.00           H
ATOM   4220  CB  PHE D 194      63.750  68.120  52.750  1.00  0.00           C
ATOM   4221  HB1 PHE D 194      63.920  67.270  53.440  1.00  0.00           H
ATOM   4222  HB2 PHE D 194      62.970  68.800  53.160  1.00  0.00           H
ATOM   4223  CG  PHE D 194      65.020  68.890  52.560  1.00  0.00           C
ATOM   4224  CD1 PHE D 194      66.220  68.640  53.280  1.00  0.00           C
ATOM   4225  HD1 PHE D 194      66.250  67.860  54.030  1.00  0.00           H
ATOM   4226  CE1 PHE D 194      67.250  69.500  53.290  1.00  0.00           C
ATOM   4227  HE1 PHE D 194      68.110  69.410  53.930  1.00  0.00           H
ATOM   4228  CZ  PHE D 194      67.190  70.650  52.480  1.00  0.00           C
ATOM   4229  HZ  PHE D 194      67.940  71.410  52.590  1.00  0.00           H
ATOM   4230  CD2 PHE D 194      64.900  70.160  51.930  1.00  0.00           C
ATOM   4231  HD2 PHE D 194      63.940  70.460  51.550  1.00  0.00           H
ATOM   4232  CE2 PHE D 194      65.970  71.010  51.780  1.00  0.00           C
ATOM   4233  HE2 PHE D 194      65.940  71.850  51.090  1.00  0.00           H
ATOM   4234  C   PHE D 194      64.110  66.960  50.410  1.00  0.00           C
ATOM   4235  O   PHE D 194      64.470  65.800  50.470  1.00  0.00           O
ATOM   4236  N   LYS D 195      64.490  67.790  49.390  1.00  0.00           N
ATOM   4237  HN  LYS D 195      64.230  68.750  49.310  1.00  0.00           H
ATOM   4238  CA  LYS D 195      65.160  67.300  48.200  1.00  0.00           C
ATOM   4239  HA  LYS D 195      65.100  68.130  47.520  1.00  0.00           H
ATOM   4240  CB  LYS D 195      66.720  67.080  48.460  1.00  0.00           C
ATOM   4241  HB1 LYS D 195      67.170  66.290  47.820  1.00  0.00           H
ATOM   4242  HB2 LYS D 195      66.750  66.680  49.500  1.00  0.00           H
ATOM   4243  CG  LYS D 195      67.540  68.390  48.490  1.00  0.00           C
ATOM   4244  HG1 LYS D 195      68.600  68.180  48.720  1.00  0.00           H
ATOM   4245  HG2 LYS D 195      67.090  69.080  49.240  1.00  0.00           H
ATOM   4246  CD  LYS D 195      67.480  69.200  47.190  1.00  0.00           C
ATOM   4247  HD1 LYS D 195      67.710  68.530  46.330  1.00  0.00           H
ATOM   4248  HD2 LYS D 195      66.480  69.660  47.050  1.00  0.00           H
ATOM   4249  CE  LYS D 195      68.510  70.380  47.130  1.00  0.00           C
ATOM   4250  HE1 LYS D 195      69.540  69.970  47.150  1.00  0.00           H
ATOM   4251  HE2 LYS D 195      68.380  71.060  48.000  1.00  0.00           H
ATOM   4252  NZ  LYS D 195      68.430  71.130  45.940  1.00  0.00           N
ATOM   4253  HZ1 LYS D 195      69.330  71.430  45.500  1.00  0.00           H
ATOM   4254  HZ2 LYS D 195      67.740  70.670  45.310  1.00  0.00           H
ATOM   4255  HZ3 LYS D 195      67.930  72.020  46.140  1.00  0.00           H
ATOM   4256  C   LYS D 195      64.670  66.210  47.310  1.00  0.00           C
ATOM   4257  O   LYS D 195      63.970  65.320  47.760  1.00  0.00           O
ATOM   4258  N   ASN D 196      65.080  66.160  46.000  1.00  0.00           N
ATOM   4259  HN  ASN D 196      65.630  66.840  45.530  1.00  0.00           H
ATOM   4260  CA  ASN D 196      64.520  65.120  45.160  1.00  0.00           C
ATOM   4261  HA  ASN D 196      63.460  65.120  45.370  1.00  0.00           H
ATOM   4262  CB  ASN D 196      64.640  65.510  43.660  1.00  0.00           C
ATOM   4263  HB1 ASN D 196      64.110  64.780  43.010  1.00  0.00           H
ATOM   4264  HB2 ASN D 196      65.660  65.470  43.220  1.00  0.00           H
ATOM   4265  CG  ASN D 196      64.070  66.910  43.340  1.00  0.00           C
ATOM   4266  OD1 ASN D 196      64.780  67.870  43.010  1.00  0.00           O
ATOM   4267  ND2 ASN D 196      62.700  66.980  43.330  1.00  0.00           N
ATOM   4268 HD21 ASN D 196      62.220  66.110  43.520  1.00  0.00           H
ATOM   4269 HD22 ASN D 196      62.290  67.820  42.990  1.00  0.00           H
ATOM   4270  C   ASN D 196      65.000  63.670  45.450  1.00  0.00           C
ATOM   4271  O   ASN D 196      66.070  63.480  46.020  1.00  0.00           O
ATOM   4272  N   ILE D 197      64.030  62.800  45.150  1.00  0.00           N
ATOM   4273  HN  ILE D 197      63.210  63.180  44.740  1.00  0.00           H
ATOM   4274  CA  ILE D 197      64.030  61.420  45.500  1.00  0.00           C
ATOM   4275  HA  ILE D 197      64.780  61.190  46.230  1.00  0.00           H
ATOM   4276  CB  ILE D 197      62.650  61.050  46.140  1.00  0.00           C
ATOM   4277  HB  ILE D 197      61.810  61.120  45.420  1.00  0.00           H
ATOM   4278  CG2 ILE D 197      62.730  59.630  46.600  1.00  0.00           C
ATOM   4279 HG21 ILE D 197      61.760  59.420  47.110  1.00  0.00           H
ATOM   4280 HG22 ILE D 197      62.750  58.850  45.810  1.00  0.00           H
ATOM   4281 HG23 ILE D 197      63.510  59.500  47.380  1.00  0.00           H
ATOM   4282  CG1 ILE D 197      62.200  61.920  47.300  1.00  0.00           C
ATOM   4283 HG11 ILE D 197      61.230  61.570  47.710  1.00  0.00           H
ATOM   4284 HG12 ILE D 197      62.070  62.970  46.960  1.00  0.00           H
ATOM   4285  CD  ILE D 197      63.080  61.970  48.550  1.00  0.00           C
ATOM   4286  HD1 ILE D 197      64.120  62.320  48.370  1.00  0.00           H
ATOM   4287  HD2 ILE D 197      62.710  62.630  49.360  1.00  0.00           H
ATOM   4288  HD3 ILE D 197      63.220  60.990  49.050  1.00  0.00           H
ATOM   4289  C   ILE D 197      64.120  60.640  44.240  1.00  0.00           C
ATOM   4290  O   ILE D 197      63.320  60.910  43.380  1.00  0.00           O
ATOM   4291  N   ASP D 198      65.130  59.700  44.120  1.00  0.00           N
ATOM   4292  HN  ASP D 198      65.780  59.460  44.840  1.00  0.00           H
ATOM   4293  CA  ASP D 198      65.220  58.960  42.880  1.00  0.00           C
ATOM   4294  HA  ASP D 198      65.000  59.690  42.110  1.00  0.00           H
ATOM   4295  CB  ASP D 198      66.710  58.500  42.770  1.00  0.00           C
ATOM   4296  HB1 ASP D 198      67.140  57.860  43.570  1.00  0.00           H
ATOM   4297  HB2 ASP D 198      67.220  59.480  42.760  1.00  0.00           H
ATOM   4298  CG  ASP D 198      66.980  57.940  41.360  1.00  0.00           C
ATOM   4299  OD1 ASP D 198      67.630  56.910  41.220  1.00  0.00           O
ATOM   4300  OD2 ASP D 198      66.670  58.650  40.360  1.00  0.00           O
ATOM   4301  C   ASP D 198      64.230  57.830  42.890  1.00  0.00           C
ATOM   4302  O   ASP D 198      64.120  56.990  43.800  1.00  0.00           O
ATOM   4303  N   GLY D 199      63.450  57.740  41.700  1.00  0.00           N
ATOM   4304  HN  GLY D 199      63.660  58.450  41.030  1.00  0.00           H
ATOM   4305  CA  GLY D 199      62.490  56.650  41.530  1.00  0.00           C
ATOM   4306  HA1 GLY D 199      62.060  56.680  42.520  1.00  0.00           H
ATOM   4307  HA2 GLY D 199      61.780  56.900  40.760  1.00  0.00           H
ATOM   4308  C   GLY D 199      63.090  55.230  41.430  1.00  0.00           C
ATOM   4309  O   GLY D 199      64.320  55.040  41.180  1.00  0.00           O
ATOM   4310  N   TYR D 200      62.260  54.130  41.470  1.00  0.00           N
ATOM   4311  HN  TYR D 200      61.270  54.210  41.500  1.00  0.00           H
ATOM   4312  CA  TYR D 200      62.850  52.760  41.240  1.00  0.00           C
ATOM   4313  HA  TYR D 200      63.620  52.650  41.980  1.00  0.00           H
ATOM   4314  CB  TYR D 200      61.750  51.670  41.460  1.00  0.00           C
ATOM   4315  HB1 TYR D 200      60.830  51.860  40.870  1.00  0.00           H
ATOM   4316  HB2 TYR D 200      61.390  51.720  42.510  1.00  0.00           H
ATOM   4317  CG  TYR D 200      62.170  50.280  41.200  1.00  0.00           C
ATOM   4318  CD1 TYR D 200      63.230  49.820  41.900  1.00  0.00           C
ATOM   4319  HD1 TYR D 200      63.720  50.480  42.600  1.00  0.00           H
ATOM   4320  CE1 TYR D 200      63.670  48.460  41.790  1.00  0.00           C
ATOM   4321  HE1 TYR D 200      64.500  48.140  42.410  1.00  0.00           H
ATOM   4322  CZ  TYR D 200      63.060  47.610  40.820  1.00  0.00           C
ATOM   4323  OH  TYR D 200      63.630  46.300  40.690  1.00  0.00           O
ATOM   4324  HH  TYR D 200      63.200  45.970  39.900  1.00  0.00           H
ATOM   4325  CD2 TYR D 200      61.520  49.430  40.300  1.00  0.00           C
ATOM   4326  HD2 TYR D 200      60.680  49.830  39.760  1.00  0.00           H
ATOM   4327  CE2 TYR D 200      61.970  48.120  40.030  1.00  0.00           C
ATOM   4328  HE2 TYR D 200      61.460  47.470  39.330  1.00  0.00           H
ATOM   4329  C   TYR D 200      63.510  52.600  39.870  1.00  0.00           C
ATOM   4330  O   TYR D 200      63.070  53.150  38.880  1.00  0.00           O
ATOM   4331  N   PHE D 201      64.750  52.040  39.790  1.00  0.00           N
ATOM   4332  HN  PHE D 201      65.250  51.770  40.620  1.00  0.00           H
ATOM   4333  CA  PHE D 201      65.530  52.060  38.630  1.00  0.00           C
ATOM   4334  HA  PHE D 201      65.440  53.070  38.270  1.00  0.00           H
ATOM   4335  CB  PHE D 201      67.000  51.760  39.130  1.00  0.00           C
ATOM   4336  HB1 PHE D 201      66.930  50.920  39.850  1.00  0.00           H
ATOM   4337  HB2 PHE D 201      67.280  52.720  39.620  1.00  0.00           H
ATOM   4338  CG  PHE D 201      67.940  51.600  38.100  1.00  0.00           C
ATOM   4339  CD1 PHE D 201      68.780  50.480  37.990  1.00  0.00           C
ATOM   4340  HD1 PHE D 201      68.720  49.630  38.660  1.00  0.00           H
ATOM   4341  CE1 PHE D 201      69.790  50.300  37.060  1.00  0.00           C
ATOM   4342  HE1 PHE D 201      70.300  49.360  36.990  1.00  0.00           H
ATOM   4343  CZ  PHE D 201      69.990  51.310  36.120  1.00  0.00           C
ATOM   4344  HZ  PHE D 201      70.790  51.200  35.390  1.00  0.00           H
ATOM   4345  CD2 PHE D 201      68.220  52.650  37.180  1.00  0.00           C
ATOM   4346  HD2 PHE D 201      67.650  53.550  37.280  1.00  0.00           H
ATOM   4347  CE2 PHE D 201      69.240  52.510  36.220  1.00  0.00           C
ATOM   4348  HE2 PHE D 201      69.370  53.300  35.500  1.00  0.00           H
ATOM   4349  C   PHE D 201      65.090  51.140  37.490  1.00  0.00           C
ATOM   4350  O   PHE D 201      64.890  49.910  37.720  1.00  0.00           O
ATOM   4351  N   LYS D 202      64.990  51.640  36.260  1.00  0.00           N
ATOM   4352  HN  LYS D 202      65.060  52.610  36.070  1.00  0.00           H
ATOM   4353  CA  LYS D 202      64.600  50.870  35.090  1.00  0.00           C
ATOM   4354  HA  LYS D 202      64.290  51.590  34.340  1.00  0.00           H
ATOM   4355  CB  LYS D 202      65.700  49.900  34.540  1.00  0.00           C
ATOM   4356  HB1 LYS D 202      65.270  49.240  33.760  1.00  0.00           H
ATOM   4357  HB2 LYS D 202      66.030  49.290  35.410  1.00  0.00           H
ATOM   4358  CG  LYS D 202      66.990  50.660  34.020  1.00  0.00           C
ATOM   4359  HG1 LYS D 202      67.590  49.880  33.500  1.00  0.00           H
ATOM   4360  HG2 LYS D 202      67.530  51.000  34.920  1.00  0.00           H
ATOM   4361  CD  LYS D 202      67.000  51.810  32.990  1.00  0.00           C
ATOM   4362  HD1 LYS D 202      66.670  52.720  33.540  1.00  0.00           H
ATOM   4363  HD2 LYS D 202      68.030  52.040  32.670  1.00  0.00           H
ATOM   4364  CE  LYS D 202      66.220  51.600  31.660  1.00  0.00           C
ATOM   4365  HE1 LYS D 202      66.340  52.550  31.090  1.00  0.00           H
ATOM   4366  HE2 LYS D 202      65.200  51.400  32.060  1.00  0.00           H
ATOM   4367  NZ  LYS D 202      66.700  50.530  30.800  1.00  0.00           N
ATOM   4368  HZ1 LYS D 202      66.280  50.750  29.870  1.00  0.00           H
ATOM   4369  HZ2 LYS D 202      67.720  50.370  30.710  1.00  0.00           H
ATOM   4370  HZ3 LYS D 202      66.400  49.600  31.160  1.00  0.00           H
ATOM   4371  C   LYS D 202      63.230  50.180  35.230  1.00  0.00           C
ATOM   4372  O   LYS D 202      62.910  49.070  34.760  1.00  0.00           O
ATOM   4373  N   ILE D 203      62.350  50.880  36.010  1.00  0.00           N
ATOM   4374  HN  ILE D 203      62.630  51.670  36.560  1.00  0.00           H
ATOM   4375  CA  ILE D 203      60.940  50.460  36.200  1.00  0.00           C
ATOM   4376  HA  ILE D 203      61.080  49.490  36.660  1.00  0.00           H
ATOM   4377  CB  ILE D 203      60.280  51.480  37.180  1.00  0.00           C
ATOM   4378  HB  ILE D 203      60.870  51.480  38.120  1.00  0.00           H
ATOM   4379  CG2 ILE D 203      60.430  52.880  36.610  1.00  0.00           C
ATOM   4380 HG21 ILE D 203      61.420  53.250  36.260  1.00  0.00           H
ATOM   4381 HG22 ILE D 203      59.680  53.190  35.860  1.00  0.00           H
ATOM   4382 HG23 ILE D 203      60.290  53.560  37.490  1.00  0.00           H
ATOM   4383  CG1 ILE D 203      58.850  51.110  37.390  1.00  0.00           C
ATOM   4384 HG11 ILE D 203      58.730  50.040  37.650  1.00  0.00           H
ATOM   4385 HG12 ILE D 203      58.300  51.410  36.480  1.00  0.00           H
ATOM   4386  CD  ILE D 203      58.340  51.920  38.590  1.00  0.00           C
ATOM   4387  HD1 ILE D 203      58.980  51.610  39.440  1.00  0.00           H
ATOM   4388  HD2 ILE D 203      58.400  53.010  38.400  1.00  0.00           H
ATOM   4389  HD3 ILE D 203      57.300  51.680  38.920  1.00  0.00           H
ATOM   4390  C   ILE D 203      60.090  50.320  34.860  1.00  0.00           C
ATOM   4391  NT  ILE D 203      59.500  49.120  34.510  1.00  0.00           N
ATOM   4392  HT1 ILE D 203      59.540  48.370  35.170  1.00  0.00           H
ATOM   4393  HT2 ILE D 203      58.810  49.270  33.800  1.00  0.00           H
ATOM   4394  O   ILE D 203      59.970  51.300  34.170  1.00  0.00           O
TER
ENDMDL
