# Supplementary material for: The Effect of SARS-COV‑2 Protein Fragments on the Dimerization of α‑Synuclein
Source: ACS Chem Neurosci. 2025 Oct 22;16(21):4279–88. doi: 10.1021/acschemneuro.5c00635 (PMC12593392; doi:10.1021/acschemneuro.5c00635)
Supplement: Supplementary file 1 [file cn5c00635_si_001.zip › aS Configurations - Supporting Information/Twister Binding Dimer/with FI10/t-FI10-2-initial.pdb]

REMARK    GENERATED BY TRJCONV
TITLE     Protein in water t=   0.00000 step= 0
REMARK    THIS IS A SIMULATION BOX
CRYST1  108.125  108.125  108.125  90.00  90.00  90.00 P 1           1
MODEL        1
ATOM      1  N   MET A   1      30.440  78.120  78.590  1.00  0.00           N
ATOM      2  H1  MET A   1      30.490  78.630  79.500  1.00  0.00           H
ATOM      3  H2  MET A   1      30.870  78.760  77.890  1.00  0.00           H
ATOM      4  H3  MET A   1      29.430  78.130  78.360  1.00  0.00           H
ATOM      5  CA  MET A   1      30.930  76.730  78.490  1.00  0.00           C
ATOM      6  HA  MET A   1      30.870  76.370  79.500  1.00  0.00           H
ATOM      7  CB  MET A   1      29.970  75.910  77.610  1.00  0.00           C
ATOM      8  HB1 MET A   1      29.180  76.530  77.120  1.00  0.00           H
ATOM      9  HB2 MET A   1      29.340  75.330  78.310  1.00  0.00           H
ATOM     10  CG  MET A   1      30.560  74.870  76.650  1.00  0.00           C
ATOM     11  HG1 MET A   1      31.090  74.110  77.260  1.00  0.00           H
ATOM     12  HG2 MET A   1      31.340  75.340  76.010  1.00  0.00           H
ATOM     13  SD  MET A   1      29.300  74.040  75.630  1.00  0.00           S
ATOM     14  CE  MET A   1      28.590  75.260  74.480  1.00  0.00           C
ATOM     15  HE1 MET A   1      27.680  74.750  74.100  1.00  0.00           H
ATOM     16  HE2 MET A   1      28.370  76.160  75.090  1.00  0.00           H
ATOM     17  HE3 MET A   1      29.310  75.560  73.690  1.00  0.00           H
ATOM     18  C   MET A   1      32.350  76.690  78.050  1.00  0.00           C
ATOM     19  O   MET A   1      32.850  77.600  77.390  1.00  0.00           O
ATOM     20  N   ASP A   2      33.130  75.640  78.400  1.00  0.00           N
ATOM     21  HN  ASP A   2      32.770  74.870  78.920  1.00  0.00           H
ATOM     22  CA  ASP A   2      34.550  75.560  78.260  1.00  0.00           C
ATOM     23  HA  ASP A   2      34.970  76.550  78.110  1.00  0.00           H
ATOM     24  CB  ASP A   2      35.070  74.950  79.570  1.00  0.00           C
ATOM     25  HB1 ASP A   2      34.780  75.620  80.410  1.00  0.00           H
ATOM     26  HB2 ASP A   2      36.180  74.870  79.580  1.00  0.00           H
ATOM     27  CG  ASP A   2      34.510  73.600  79.980  1.00  0.00           C
ATOM     28  OD1 ASP A   2      35.150  73.000  80.880  1.00  0.00           O
ATOM     29  OD2 ASP A   2      33.430  73.140  79.510  1.00  0.00           O
ATOM     30  C   ASP A   2      34.860  74.670  77.110  1.00  0.00           C
ATOM     31  O   ASP A   2      35.880  73.980  77.140  1.00  0.00           O
ATOM     32  N   VAL A   3      34.060  74.700  76.030  1.00  0.00           N
ATOM     33  HN  VAL A   3      33.330  75.390  75.970  1.00  0.00           H
ATOM     34  CA  VAL A   3      34.270  73.950  74.840  1.00  0.00           C
ATOM     35  HA  VAL A   3      34.090  72.930  75.150  1.00  0.00           H
ATOM     36  CB  VAL A   3      33.070  74.190  73.960  1.00  0.00           C
ATOM     37  HB  VAL A   3      32.190  73.940  74.590  1.00  0.00           H
ATOM     38  CG1 VAL A   3      33.050  75.600  73.370  1.00  0.00           C
ATOM     39 HG11 VAL A   3      32.200  75.720  72.670  1.00  0.00           H
ATOM     40 HG12 VAL A   3      32.810  76.370  74.130  1.00  0.00           H
ATOM     41 HG13 VAL A   3      34.030  75.820  72.890  1.00  0.00           H
ATOM     42  CG2 VAL A   3      33.050  73.150  72.830  1.00  0.00           C
ATOM     43 HG21 VAL A   3      32.080  73.100  72.290  1.00  0.00           H
ATOM     44 HG22 VAL A   3      33.850  73.270  72.070  1.00  0.00           H
ATOM     45 HG23 VAL A   3      33.080  72.120  73.240  1.00  0.00           H
ATOM     46  C   VAL A   3      35.580  73.930  74.140  1.00  0.00           C
ATOM     47  O   VAL A   3      36.230  74.940  73.900  1.00  0.00           O
ATOM     48  N   PHE A   4      36.110  72.720  73.890  1.00  0.00           N
ATOM     49  HN  PHE A   4      35.680  71.880  74.200  1.00  0.00           H
ATOM     50  CA  PHE A   4      37.380  72.440  73.280  1.00  0.00           C
ATOM     51  HA  PHE A   4      38.040  73.110  73.810  1.00  0.00           H
ATOM     52  CB  PHE A   4      37.830  70.980  73.430  1.00  0.00           C
ATOM     53  HB1 PHE A   4      37.370  70.320  72.670  1.00  0.00           H
ATOM     54  HB2 PHE A   4      37.550  70.550  74.410  1.00  0.00           H
ATOM     55  CG  PHE A   4      39.300  70.720  73.330  1.00  0.00           C
ATOM     56  CD1 PHE A   4      39.870  70.170  72.210  1.00  0.00           C
ATOM     57  HD1 PHE A   4      39.320  69.960  71.300  1.00  0.00           H
ATOM     58  CE1 PHE A   4      41.190  69.800  72.250  1.00  0.00           C
ATOM     59  HE1 PHE A   4      41.620  69.370  71.370  1.00  0.00           H
ATOM     60  CZ  PHE A   4      41.940  69.980  73.400  1.00  0.00           C
ATOM     61  HZ  PHE A   4      42.980  69.710  73.390  1.00  0.00           H
ATOM     62  CD2 PHE A   4      40.050  71.040  74.440  1.00  0.00           C
ATOM     63  HD2 PHE A   4      39.620  71.520  75.310  1.00  0.00           H
ATOM     64  CE2 PHE A   4      41.350  70.600  74.480  1.00  0.00           C
ATOM     65  HE2 PHE A   4      41.920  70.610  75.390  1.00  0.00           H
ATOM     66  C   PHE A   4      37.500  72.930  71.870  1.00  0.00           C
ATOM     67  O   PHE A   4      36.590  72.930  71.050  1.00  0.00           O
ATOM     68  N   MET A   5      38.720  73.370  71.530  1.00  0.00           N
ATOM     69  HN  MET A   5      39.450  73.420  72.210  1.00  0.00           H
ATOM     70  CA  MET A   5      39.070  73.730  70.190  1.00  0.00           C
ATOM     71  HA  MET A   5      38.320  74.380  69.760  1.00  0.00           H
ATOM     72  CB  MET A   5      40.310  74.640  70.260  1.00  0.00           C
ATOM     73  HB1 MET A   5      40.750  74.770  69.250  1.00  0.00           H
ATOM     74  HB2 MET A   5      41.040  74.170  70.950  1.00  0.00           H
ATOM     75  CG  MET A   5      40.070  76.040  70.820  1.00  0.00           C
ATOM     76  HG1 MET A   5      41.050  76.540  70.950  1.00  0.00           H
ATOM     77  HG2 MET A   5      39.670  75.960  71.850  1.00  0.00           H
ATOM     78  SD  MET A   5      38.850  77.150  70.050  1.00  0.00           S
ATOM     79  CE  MET A   5      38.700  78.310  71.440  1.00  0.00           C
ATOM     80  HE1 MET A   5      39.200  77.900  72.340  1.00  0.00           H
ATOM     81  HE2 MET A   5      39.140  79.290  71.170  1.00  0.00           H
ATOM     82  HE3 MET A   5      37.660  78.390  71.830  1.00  0.00           H
ATOM     83  C   MET A   5      39.310  72.610  69.240  1.00  0.00           C
ATOM     84  O   MET A   5      39.770  71.510  69.550  1.00  0.00           O
ATOM     85  N   LYS A   6      39.080  72.930  67.950  1.00  0.00           N
ATOM     86  HN  LYS A   6      38.680  73.830  67.790  1.00  0.00           H
ATOM     87  CA  LYS A   6      39.530  72.180  66.830  1.00  0.00           C
ATOM     88  HA  LYS A   6      39.450  71.160  67.170  1.00  0.00           H
ATOM     89  CB  LYS A   6      38.630  72.410  65.610  1.00  0.00           C
ATOM     90  HB1 LYS A   6      39.030  71.900  64.710  1.00  0.00           H
ATOM     91  HB2 LYS A   6      38.600  73.490  65.370  1.00  0.00           H
ATOM     92  CG  LYS A   6      37.200  71.930  65.890  1.00  0.00           C
ATOM     93  HG1 LYS A   6      36.840  72.240  66.890  1.00  0.00           H
ATOM     94  HG2 LYS A   6      37.120  70.840  65.700  1.00  0.00           H
ATOM     95  CD  LYS A   6      36.180  72.530  64.920  1.00  0.00           C
ATOM     96  HD1 LYS A   6      35.210  72.050  65.160  1.00  0.00           H
ATOM     97  HD2 LYS A   6      36.030  73.630  65.050  1.00  0.00           H
ATOM     98  CE  LYS A   6      36.530  72.370  63.440  1.00  0.00           C
ATOM     99  HE1 LYS A   6      36.650  71.290  63.230  1.00  0.00           H
ATOM    100  HE2 LYS A   6      37.500  72.870  63.230  1.00  0.00           H
ATOM    101  NZ  LYS A   6      35.410  72.900  62.630  1.00  0.00           N
ATOM    102  HZ1 LYS A   6      35.780  73.050  61.670  1.00  0.00           H
ATOM    103  HZ2 LYS A   6      34.630  72.210  62.700  1.00  0.00           H
ATOM    104  HZ3 LYS A   6      34.950  73.720  63.070  1.00  0.00           H
ATOM    105  C   LYS A   6      40.970  72.360  66.490  1.00  0.00           C
ATOM    106  O   LYS A   6      41.600  73.300  66.960  1.00  0.00           O
ATOM    107  N   GLY A   7      41.530  71.370  65.760  1.00  0.00           N
ATOM    108  HN  GLY A   7      40.930  70.680  65.370  1.00  0.00           H
ATOM    109  CA  GLY A   7      42.900  71.390  65.340  1.00  0.00           C
ATOM    110  HA1 GLY A   7      42.970  70.730  64.490  1.00  0.00           H
ATOM    111  HA2 GLY A   7      43.160  72.400  65.060  1.00  0.00           H
ATOM    112  C   GLY A   7      43.930  70.880  66.280  1.00  0.00           C
ATOM    113  O   GLY A   7      45.100  71.010  65.920  1.00  0.00           O
ATOM    114  N   LEU A   8      43.640  70.330  67.470  1.00  0.00           N
ATOM    115  HN  LEU A   8      42.680  70.090  67.630  1.00  0.00           H
ATOM    116  CA  LEU A   8      44.600  69.760  68.370  1.00  0.00           C
ATOM    117  HA  LEU A   8      45.540  70.240  68.160  1.00  0.00           H
ATOM    118  CB  LEU A   8      44.280  70.110  69.830  1.00  0.00           C
ATOM    119  HB1 LEU A   8      44.840  69.350  70.420  1.00  0.00           H
ATOM    120  HB2 LEU A   8      43.170  70.000  69.880  1.00  0.00           H
ATOM    121  CG  LEU A   8      44.660  71.500  70.350  1.00  0.00           C
ATOM    122  HG  LEU A   8      45.390  72.010  69.670  1.00  0.00           H
ATOM    123  CD1 LEU A   8      43.410  72.410  70.310  1.00  0.00           C
ATOM    124 HD11 LEU A   8      43.610  73.490  70.460  1.00  0.00           H
ATOM    125 HD12 LEU A   8      43.020  72.350  69.280  1.00  0.00           H
ATOM    126 HD13 LEU A   8      42.570  72.220  71.010  1.00  0.00           H
ATOM    127  CD2 LEU A   8      45.150  71.320  71.790  1.00  0.00           C
ATOM    128 HD21 LEU A   8      45.710  72.170  72.220  1.00  0.00           H
ATOM    129 HD22 LEU A   8      44.340  71.160  72.540  1.00  0.00           H
ATOM    130 HD23 LEU A   8      45.830  70.460  71.950  1.00  0.00           H
ATOM    131  C   LEU A   8      44.870  68.310  68.150  1.00  0.00           C
ATOM    132  O   LEU A   8      43.990  67.500  67.830  1.00  0.00           O
ATOM    133  N   SER A   9      46.120  67.850  68.330  1.00  0.00           N
ATOM    134  HN  SER A   9      46.740  68.390  68.890  1.00  0.00           H
ATOM    135  CA  SER A   9      46.510  66.490  68.070  1.00  0.00           C
ATOM    136  HA  SER A   9      46.250  66.290  67.040  1.00  0.00           H
ATOM    137  CB  SER A   9      48.000  66.160  68.270  1.00  0.00           C
ATOM    138  HB1 SER A   9      48.160  65.070  68.390  1.00  0.00           H
ATOM    139  HB2 SER A   9      48.370  66.510  69.260  1.00  0.00           H
ATOM    140  OG  SER A   9      48.700  66.680  67.150  1.00  0.00           O
ATOM    141  HG1 SER A   9      48.900  65.810  66.780  1.00  0.00           H
ATOM    142  C   SER A   9      45.800  65.460  68.870  1.00  0.00           C
ATOM    143  O   SER A   9      45.550  65.590  70.070  1.00  0.00           O
ATOM    144  N   LYS A  10      45.410  64.320  68.280  1.00  0.00           N
ATOM    145  HN  LYS A  10      45.650  64.150  67.330  1.00  0.00           H
ATOM    146  CA  LYS A  10      44.630  63.320  68.940  1.00  0.00           C
ATOM    147  HA  LYS A  10      43.850  63.830  69.500  1.00  0.00           H
ATOM    148  CB  LYS A  10      43.920  62.410  67.920  1.00  0.00           C
ATOM    149  HB1 LYS A  10      43.400  61.580  68.440  1.00  0.00           H
ATOM    150  HB2 LYS A  10      44.610  61.880  67.240  1.00  0.00           H
ATOM    151  CG  LYS A  10      42.800  63.000  67.050  1.00  0.00           C
ATOM    152  HG1 LYS A  10      43.110  63.910  66.490  1.00  0.00           H
ATOM    153  HG2 LYS A  10      42.080  63.470  67.750  1.00  0.00           H
ATOM    154  CD  LYS A  10      42.000  62.040  66.170  1.00  0.00           C
ATOM    155  HD1 LYS A  10      41.830  61.090  66.730  1.00  0.00           H
ATOM    156  HD2 LYS A  10      40.970  62.450  66.090  1.00  0.00           H
ATOM    157  CE  LYS A  10      42.760  61.720  64.880  1.00  0.00           C
ATOM    158  HE1 LYS A  10      43.790  61.400  65.130  1.00  0.00           H
ATOM    159  HE2 LYS A  10      43.020  62.670  64.370  1.00  0.00           H
ATOM    160  NZ  LYS A  10      42.120  60.950  63.790  1.00  0.00           N
ATOM    161  HZ1 LYS A  10      41.080  60.950  63.750  1.00  0.00           H
ATOM    162  HZ2 LYS A  10      42.590  61.260  62.910  1.00  0.00           H
ATOM    163  HZ3 LYS A  10      42.500  59.990  63.850  1.00  0.00           H
ATOM    164  C   LYS A  10      45.470  62.550  69.900  1.00  0.00           C
ATOM    165  O   LYS A  10      46.560  62.060  69.620  1.00  0.00           O
ATOM    166  N   ALA A  11      44.820  62.300  71.050  1.00  0.00           N
ATOM    167  HN  ALA A  11      43.940  62.720  71.250  1.00  0.00           H
ATOM    168  CA  ALA A  11      45.190  61.320  72.020  1.00  0.00           C
ATOM    169  HA  ALA A  11      46.140  61.600  72.450  1.00  0.00           H
ATOM    170  CB  ALA A  11      44.200  61.400  73.190  1.00  0.00           C
ATOM    171  HB1 ALA A  11      44.220  62.420  73.640  1.00  0.00           H
ATOM    172  HB2 ALA A  11      43.150  61.210  72.870  1.00  0.00           H
ATOM    173  HB3 ALA A  11      44.530  60.710  73.990  1.00  0.00           H
ATOM    174  C   ALA A  11      45.270  59.890  71.590  1.00  0.00           C
ATOM    175  O   ALA A  11      44.490  59.370  70.800  1.00  0.00           O
ATOM    176  N   LYS A  12      46.280  59.160  72.100  1.00  0.00           N
ATOM    177  HN  LYS A  12      46.980  59.660  72.590  1.00  0.00           H
ATOM    178  CA  LYS A  12      46.480  57.760  71.850  1.00  0.00           C
ATOM    179  HA  LYS A  12      45.920  57.560  70.950  1.00  0.00           H
ATOM    180  CB  LYS A  12      47.980  57.470  71.690  1.00  0.00           C
ATOM    181  HB1 LYS A  12      48.080  56.450  71.240  1.00  0.00           H
ATOM    182  HB2 LYS A  12      48.570  57.480  72.630  1.00  0.00           H
ATOM    183  CG  LYS A  12      48.700  58.350  70.670  1.00  0.00           C
ATOM    184  HG1 LYS A  12      48.480  59.430  70.800  1.00  0.00           H
ATOM    185  HG2 LYS A  12      48.360  58.080  69.650  1.00  0.00           H
ATOM    186  CD  LYS A  12      50.230  58.260  70.720  1.00  0.00           C
ATOM    187  HD1 LYS A  12      50.670  57.260  70.560  1.00  0.00           H
ATOM    188  HD2 LYS A  12      50.610  58.890  69.880  1.00  0.00           H
ATOM    189  CE  LYS A  12      50.980  58.710  71.970  1.00  0.00           C
ATOM    190  HE1 LYS A  12      51.980  59.040  71.590  1.00  0.00           H
ATOM    191  HE2 LYS A  12      50.970  57.880  72.700  1.00  0.00           H
ATOM    192  NZ  LYS A  12      50.320  59.860  72.640  1.00  0.00           N
ATOM    193  HZ1 LYS A  12      49.550  59.500  73.230  1.00  0.00           H
ATOM    194  HZ2 LYS A  12      51.100  60.210  73.240  1.00  0.00           H
ATOM    195  HZ3 LYS A  12      49.930  60.580  72.000  1.00  0.00           H
ATOM    196  C   LYS A  12      46.030  56.930  73.000  1.00  0.00           C
ATOM    197  O   LYS A  12      45.720  55.750  72.910  1.00  0.00           O
ATOM    198  N   GLU A  13      46.010  57.530  74.200  1.00  0.00           N
ATOM    199  HN  GLU A  13      46.450  58.430  74.200  1.00  0.00           H
ATOM    200  CA  GLU A  13      45.990  56.880  75.480  1.00  0.00           C
ATOM    201  HA  GLU A  13      46.490  55.920  75.430  1.00  0.00           H
ATOM    202  CB  GLU A  13      46.840  57.660  76.500  1.00  0.00           C
ATOM    203  HB1 GLU A  13      46.510  57.180  77.440  1.00  0.00           H
ATOM    204  HB2 GLU A  13      46.570  58.730  76.630  1.00  0.00           H
ATOM    205  CG  GLU A  13      48.350  57.430  76.330  1.00  0.00           C
ATOM    206  HG1 GLU A  13      48.510  56.340  76.170  1.00  0.00           H
ATOM    207  HG2 GLU A  13      48.860  57.640  77.290  1.00  0.00           H
ATOM    208  CD  GLU A  13      49.020  58.270  75.250  1.00  0.00           C
ATOM    209  OE1 GLU A  13      48.330  59.100  74.600  1.00  0.00           O
ATOM    210  OE2 GLU A  13      50.250  58.100  75.020  1.00  0.00           O
ATOM    211  C   GLU A  13      44.610  56.680  75.990  1.00  0.00           C
ATOM    212  O   GLU A  13      43.690  57.500  75.890  1.00  0.00           O
ATOM    213  N   GLY A  14      44.390  55.470  76.520  1.00  0.00           N
ATOM    214  HN  GLY A  14      45.110  54.800  76.670  1.00  0.00           H
ATOM    215  CA  GLY A  14      43.060  55.120  76.940  1.00  0.00           C
ATOM    216  HA1 GLY A  14      42.630  55.740  77.720  1.00  0.00           H
ATOM    217  HA2 GLY A  14      42.480  55.120  76.030  1.00  0.00           H
ATOM    218  C   GLY A  14      42.950  53.720  77.430  1.00  0.00           C
ATOM    219  O   GLY A  14      43.870  52.920  77.500  1.00  0.00           O
ATOM    220  N   VAL A  15      41.720  53.360  77.840  1.00  0.00           N
ATOM    221  HN  VAL A  15      40.930  53.960  77.720  1.00  0.00           H
ATOM    222  CA  VAL A  15      41.410  52.220  78.640  1.00  0.00           C
ATOM    223  HA  VAL A  15      42.320  51.670  78.790  1.00  0.00           H
ATOM    224  CB  VAL A  15      40.950  52.520  80.030  1.00  0.00           C
ATOM    225  HB  VAL A  15      40.340  53.450  80.080  1.00  0.00           H
ATOM    226  CG1 VAL A  15      40.090  51.420  80.680  1.00  0.00           C
ATOM    227 HG11 VAL A  15      40.160  51.320  81.780  1.00  0.00           H
ATOM    228 HG12 VAL A  15      39.000  51.490  80.450  1.00  0.00           H
ATOM    229 HG13 VAL A  15      40.470  50.430  80.350  1.00  0.00           H
ATOM    230  CG2 VAL A  15      42.240  52.850  80.800  1.00  0.00           C
ATOM    231 HG21 VAL A  15      42.920  53.360  80.080  1.00  0.00           H
ATOM    232 HG22 VAL A  15      42.000  53.500  81.660  1.00  0.00           H
ATOM    233 HG23 VAL A  15      42.820  51.940  81.050  1.00  0.00           H
ATOM    234  C   VAL A  15      40.460  51.350  77.890  1.00  0.00           C
ATOM    235  O   VAL A  15      39.370  51.790  77.540  1.00  0.00           O
ATOM    236  N   VAL A  16      40.760  50.050  77.710  1.00  0.00           N
ATOM    237  HN  VAL A  16      41.570  49.550  78.020  1.00  0.00           H
ATOM    238  CA  VAL A  16      39.900  49.140  77.010  1.00  0.00           C
ATOM    239  HA  VAL A  16      39.520  49.620  76.120  1.00  0.00           H
ATOM    240  CB  VAL A  16      40.660  47.920  76.570  1.00  0.00           C
ATOM    241  HB  VAL A  16      41.000  47.260  77.390  1.00  0.00           H
ATOM    242  CG1 VAL A  16      39.710  47.000  75.790  1.00  0.00           C
ATOM    243 HG11 VAL A  16      38.900  46.500  76.360  1.00  0.00           H
ATOM    244 HG12 VAL A  16      39.300  47.630  74.970  1.00  0.00           H
ATOM    245 HG13 VAL A  16      40.370  46.240  75.330  1.00  0.00           H
ATOM    246  CG2 VAL A  16      41.860  48.320  75.700  1.00  0.00           C
ATOM    247 HG21 VAL A  16      42.380  47.430  75.310  1.00  0.00           H
ATOM    248 HG22 VAL A  16      41.450  48.930  74.860  1.00  0.00           H
ATOM    249 HG23 VAL A  16      42.580  48.920  76.300  1.00  0.00           H
ATOM    250  C   VAL A  16      38.740  48.800  77.870  1.00  0.00           C
ATOM    251  O   VAL A  16      39.010  48.300  78.970  1.00  0.00           O
ATOM    252  N   ALA A  17      37.500  49.140  77.480  1.00  0.00           N
ATOM    253  HN  ALA A  17      37.270  49.590  76.620  1.00  0.00           H
ATOM    254  CA  ALA A  17      36.350  48.660  78.180  1.00  0.00           C
ATOM    255  HA  ALA A  17      36.650  47.980  78.970  1.00  0.00           H
ATOM    256  CB  ALA A  17      35.640  49.910  78.720  1.00  0.00           C
ATOM    257  HB1 ALA A  17      35.250  50.500  77.860  1.00  0.00           H
ATOM    258  HB2 ALA A  17      34.800  49.690  79.420  1.00  0.00           H
ATOM    259  HB3 ALA A  17      36.430  50.540  79.170  1.00  0.00           H
ATOM    260  C   ALA A  17      35.440  47.880  77.300  1.00  0.00           C
ATOM    261  O   ALA A  17      34.940  48.490  76.360  1.00  0.00           O
ATOM    262  N   ALA A  18      35.030  46.660  77.700  1.00  0.00           N
ATOM    263  HN  ALA A  18      35.340  46.230  78.540  1.00  0.00           H
ATOM    264  CA  ALA A  18      34.240  45.830  76.840  1.00  0.00           C
ATOM    265  HA  ALA A  18      33.390  46.410  76.510  1.00  0.00           H
ATOM    266  CB  ALA A  18      35.140  45.300  75.720  1.00  0.00           C
ATOM    267  HB1 ALA A  18      34.510  44.870  74.910  1.00  0.00           H
ATOM    268  HB2 ALA A  18      35.680  46.170  75.280  1.00  0.00           H
ATOM    269  HB3 ALA A  18      36.020  44.680  75.990  1.00  0.00           H
ATOM    270  C   ALA A  18      33.700  44.680  77.630  1.00  0.00           C
ATOM    271  O   ALA A  18      34.440  44.090  78.410  1.00  0.00           O
ATOM    272  N   ALA A  19      32.430  44.250  77.460  1.00  0.00           N
ATOM    273  HN  ALA A  19      31.840  44.900  76.990  1.00  0.00           H
ATOM    274  CA  ALA A  19      31.800  43.060  77.930  1.00  0.00           C
ATOM    275  HA  ALA A  19      31.950  42.980  79.000  1.00  0.00           H
ATOM    276  CB  ALA A  19      30.290  43.090  77.670  1.00  0.00           C
ATOM    277  HB1 ALA A  19      29.670  42.410  78.290  1.00  0.00           H
ATOM    278  HB2 ALA A  19      29.840  44.100  77.800  1.00  0.00           H
ATOM    279  HB3 ALA A  19      30.050  42.790  76.630  1.00  0.00           H
ATOM    280  C   ALA A  19      32.300  41.740  77.450  1.00  0.00           C
ATOM    281  O   ALA A  19      33.110  41.700  76.520  1.00  0.00           O
ATOM    282  N   GLU A  20      31.760  40.670  78.060  1.00  0.00           N
ATOM    283  HN  GLU A  20      30.960  40.570  78.660  1.00  0.00           H
ATOM    284  CA  GLU A  20      31.990  39.330  77.640  1.00  0.00           C
ATOM    285  HA  GLU A  20      33.010  39.160  77.310  1.00  0.00           H
ATOM    286  CB  GLU A  20      31.840  38.410  78.870  1.00  0.00           C
ATOM    287  HB1 GLU A  20      31.980  37.360  78.530  1.00  0.00           H
ATOM    288  HB2 GLU A  20      30.780  38.500  79.190  1.00  0.00           H
ATOM    289  CG  GLU A  20      32.800  38.650  80.040  1.00  0.00           C
ATOM    290  HG1 GLU A  20      32.580  39.670  80.420  1.00  0.00           H
ATOM    291  HG2 GLU A  20      33.870  38.480  79.780  1.00  0.00           H
ATOM    292  CD  GLU A  20      32.490  37.640  81.130  1.00  0.00           C
ATOM    293  OE1 GLU A  20      32.820  36.430  81.000  1.00  0.00           O
ATOM    294  OE2 GLU A  20      31.850  38.130  82.110  1.00  0.00           O
ATOM    295  C   GLU A  20      31.090  38.950  76.520  1.00  0.00           C
ATOM    296  O   GLU A  20      30.390  37.940  76.450  1.00  0.00           O
ATOM    297  N   LYS A  21      31.140  39.700  75.400  1.00  0.00           N
ATOM    298  HN  LYS A  21      31.930  40.260  75.200  1.00  0.00           H
ATOM    299  CA  LYS A  21      30.210  39.670  74.310  1.00  0.00           C
ATOM    300  HA  LYS A  21      29.870  38.650  74.210  1.00  0.00           H
ATOM    301  CB  LYS A  21      28.960  40.480  74.720  1.00  0.00           C
ATOM    302  HB1 LYS A  21      29.060  41.570  74.510  1.00  0.00           H
ATOM    303  HB2 LYS A  21      28.950  40.550  75.830  1.00  0.00           H
ATOM    304  CG  LYS A  21      27.630  39.860  74.300  1.00  0.00           C
ATOM    305  HG1 LYS A  21      27.490  38.780  74.470  1.00  0.00           H
ATOM    306  HG2 LYS A  21      27.560  39.940  73.190  1.00  0.00           H
ATOM    307  CD  LYS A  21      26.450  40.730  74.740  1.00  0.00           C
ATOM    308  HD1 LYS A  21      26.120  40.470  75.770  1.00  0.00           H
ATOM    309  HD2 LYS A  21      26.750  41.800  74.710  1.00  0.00           H
ATOM    310  CE  LYS A  21      25.220  40.620  73.840  1.00  0.00           C
ATOM    311  HE1 LYS A  21      24.570  39.790  74.200  1.00  0.00           H
ATOM    312  HE2 LYS A  21      25.460  40.370  72.780  1.00  0.00           H
ATOM    313  NZ  LYS A  21      24.420  41.860  73.870  1.00  0.00           N
ATOM    314  HZ1 LYS A  21      23.630  41.750  73.200  1.00  0.00           H
ATOM    315  HZ2 LYS A  21      24.150  42.170  74.820  1.00  0.00           H
ATOM    316  HZ3 LYS A  21      25.000  42.650  73.520  1.00  0.00           H
ATOM    317  C   LYS A  21      30.730  40.230  73.040  1.00  0.00           C
ATOM    318  O   LYS A  21      31.470  41.210  72.990  1.00  0.00           O
ATOM    319  N   THR A  22      30.210  39.670  71.920  1.00  0.00           N
ATOM    320  HN  THR A  22      29.480  39.000  71.940  1.00  0.00           H
ATOM    321  CA  THR A  22      30.730  39.920  70.620  1.00  0.00           C
ATOM    322  HA  THR A  22      31.320  40.820  70.700  1.00  0.00           H
ATOM    323  CB  THR A  22      31.540  38.810  69.990  1.00  0.00           C
ATOM    324  HB  THR A  22      31.840  39.110  68.970  1.00  0.00           H
ATOM    325  OG1 THR A  22      30.820  37.590  69.860  1.00  0.00           O
ATOM    326  HG1 THR A  22      31.080  37.330  68.980  1.00  0.00           H
ATOM    327  CG2 THR A  22      32.810  38.570  70.820  1.00  0.00           C
ATOM    328 HG21 THR A  22      33.170  39.590  71.100  1.00  0.00           H
ATOM    329 HG22 THR A  22      32.560  38.110  71.800  1.00  0.00           H
ATOM    330 HG23 THR A  22      33.640  38.020  70.330  1.00  0.00           H
ATOM    331  C   THR A  22      29.570  40.260  69.750  1.00  0.00           C
ATOM    332  O   THR A  22      28.400  40.040  70.030  1.00  0.00           O
ATOM    333  N   LYS A  23      29.830  40.900  68.590  1.00  0.00           N
ATOM    334  HN  LYS A  23      30.750  41.240  68.420  1.00  0.00           H
ATOM    335  CA  LYS A  23      28.810  41.180  67.630  1.00  0.00           C
ATOM    336  HA  LYS A  23      28.030  40.450  67.790  1.00  0.00           H
ATOM    337  CB  LYS A  23      28.140  42.520  67.990  1.00  0.00           C
ATOM    338  HB1 LYS A  23      29.030  43.170  68.130  1.00  0.00           H
ATOM    339  HB2 LYS A  23      27.630  42.380  68.970  1.00  0.00           H
ATOM    340  CG  LYS A  23      27.220  43.150  66.940  1.00  0.00           C
ATOM    341  HG1 LYS A  23      26.640  42.390  66.380  1.00  0.00           H
ATOM    342  HG2 LYS A  23      27.960  43.690  66.310  1.00  0.00           H
ATOM    343  CD  LYS A  23      26.290  44.140  67.640  1.00  0.00           C
ATOM    344  HD1 LYS A  23      25.490  44.620  67.030  1.00  0.00           H
ATOM    345  HD2 LYS A  23      25.790  43.550  68.440  1.00  0.00           H
ATOM    346  CE  LYS A  23      27.030  45.320  68.270  1.00  0.00           C
ATOM    347  HE1 LYS A  23      27.870  45.060  68.940  1.00  0.00           H
ATOM    348  HE2 LYS A  23      26.270  45.880  68.850  1.00  0.00           H
ATOM    349  NZ  LYS A  23      27.520  46.340  67.310  1.00  0.00           N
ATOM    350  HZ1 LYS A  23      28.430  46.000  66.940  1.00  0.00           H
ATOM    351  HZ2 LYS A  23      26.920  46.440  66.460  1.00  0.00           H
ATOM    352  HZ3 LYS A  23      27.590  47.220  67.850  1.00  0.00           H
ATOM    353  C   LYS A  23      29.130  41.260  66.180  1.00  0.00           C
ATOM    354  O   LYS A  23      29.920  42.110  65.770  1.00  0.00           O
ATOM    355  N   GLN A  24      28.610  40.330  65.350  1.00  0.00           N
ATOM    356  HN  GLN A  24      27.980  39.620  65.660  1.00  0.00           H
ATOM    357  CA  GLN A  24      28.880  40.220  63.950  1.00  0.00           C
ATOM    358  HA  GLN A  24      29.930  39.990  63.900  1.00  0.00           H
ATOM    359  CB  GLN A  24      28.110  39.080  63.250  1.00  0.00           C
ATOM    360  HB1 GLN A  24      27.110  39.490  62.980  1.00  0.00           H
ATOM    361  HB2 GLN A  24      27.960  38.180  63.870  1.00  0.00           H
ATOM    362  CG  GLN A  24      28.830  38.710  61.960  1.00  0.00           C
ATOM    363  HG1 GLN A  24      29.750  38.110  62.140  1.00  0.00           H
ATOM    364  HG2 GLN A  24      29.100  39.670  61.470  1.00  0.00           H
ATOM    365  CD  GLN A  24      27.850  37.940  61.080  1.00  0.00           C
ATOM    366  OE1 GLN A  24      27.920  36.710  61.040  1.00  0.00           O
ATOM    367  NE2 GLN A  24      27.010  38.680  60.300  1.00  0.00           N
ATOM    368 HE21 GLN A  24      27.170  39.670  60.280  1.00  0.00           H
ATOM    369 HE22 GLN A  24      26.440  38.240  59.610  1.00  0.00           H
ATOM    370  C   GLN A  24      28.690  41.470  63.160  1.00  0.00           C
ATOM    371  O   GLN A  24      27.600  42.020  63.050  1.00  0.00           O
ATOM    372  N   GLY A  25      29.700  42.010  62.450  1.00  0.00           N
ATOM    373  HN  GLY A  25      30.660  41.780  62.590  1.00  0.00           H
ATOM    374  CA  GLY A  25      29.450  43.030  61.480  1.00  0.00           C
ATOM    375  HA1 GLY A  25      28.830  43.820  61.870  1.00  0.00           H
ATOM    376  HA2 GLY A  25      30.470  43.270  61.190  1.00  0.00           H
ATOM    377  C   GLY A  25      28.650  42.700  60.260  1.00  0.00           C
ATOM    378  O   GLY A  25      28.230  41.560  60.110  1.00  0.00           O
ATOM    379  N   VAL A  26      28.390  43.640  59.330  1.00  0.00           N
ATOM    380  HN  VAL A  26      28.690  44.570  59.530  1.00  0.00           H
ATOM    381  CA  VAL A  26      27.650  43.450  58.120  1.00  0.00           C
ATOM    382  HA  VAL A  26      26.970  42.660  58.430  1.00  0.00           H
ATOM    383  CB  VAL A  26      27.060  44.680  57.510  1.00  0.00           C
ATOM    384  HB  VAL A  26      27.900  45.370  57.280  1.00  0.00           H
ATOM    385  CG1 VAL A  26      26.370  44.450  56.150  1.00  0.00           C
ATOM    386 HG11 VAL A  26      26.870  43.830  55.380  1.00  0.00           H
ATOM    387 HG12 VAL A  26      25.500  43.850  56.500  1.00  0.00           H
ATOM    388 HG13 VAL A  26      25.950  45.390  55.720  1.00  0.00           H
ATOM    389  CG2 VAL A  26      26.140  45.390  58.520  1.00  0.00           C
ATOM    390 HG21 VAL A  26      25.290  44.750  58.830  1.00  0.00           H
ATOM    391 HG22 VAL A  26      26.750  45.670  59.410  1.00  0.00           H
ATOM    392 HG23 VAL A  26      25.730  46.330  58.100  1.00  0.00           H
ATOM    393  C   VAL A  26      28.540  42.750  57.150  1.00  0.00           C
ATOM    394  O   VAL A  26      29.600  43.180  56.700  1.00  0.00           O
ATOM    395  N   ALA A  27      28.160  41.570  56.620  1.00  0.00           N
ATOM    396  HN  ALA A  27      27.270  41.190  56.850  1.00  0.00           H
ATOM    397  CA  ALA A  27      28.800  40.750  55.630  1.00  0.00           C
ATOM    398  HA  ALA A  27      29.830  40.690  55.930  1.00  0.00           H
ATOM    399  CB  ALA A  27      28.290  39.310  55.770  1.00  0.00           C
ATOM    400  HB1 ALA A  27      27.260  39.340  55.380  1.00  0.00           H
ATOM    401  HB2 ALA A  27      28.900  38.630  55.140  1.00  0.00           H
ATOM    402  HB3 ALA A  27      28.230  38.940  56.820  1.00  0.00           H
ATOM    403  C   ALA A  27      28.610  41.270  54.250  1.00  0.00           C
ATOM    404  O   ALA A  27      27.500  41.690  53.890  1.00  0.00           O
ATOM    405  N   GLU A  28      29.680  41.250  53.430  1.00  0.00           N
ATOM    406  HN  GLU A  28      30.550  40.960  53.810  1.00  0.00           H
ATOM    407  CA  GLU A  28      29.660  41.840  52.130  1.00  0.00           C
ATOM    408  HA  GLU A  28      28.970  42.670  52.220  1.00  0.00           H
ATOM    409  CB  GLU A  28      31.000  42.450  51.680  1.00  0.00           C
ATOM    410  HB1 GLU A  28      31.260  42.220  50.630  1.00  0.00           H
ATOM    411  HB2 GLU A  28      31.720  41.870  52.300  1.00  0.00           H
ATOM    412  CG  GLU A  28      31.120  43.920  52.080  1.00  0.00           C
ATOM    413  HG1 GLU A  28      32.150  44.310  52.290  1.00  0.00           H
ATOM    414  HG2 GLU A  28      30.540  44.120  53.000  1.00  0.00           H
ATOM    415  CD  GLU A  28      30.710  44.750  50.880  1.00  0.00           C
ATOM    416  OE1 GLU A  28      29.490  44.890  50.590  1.00  0.00           O
ATOM    417  OE2 GLU A  28      31.600  45.340  50.210  1.00  0.00           O
ATOM    418  C   GLU A  28      28.990  41.070  51.050  1.00  0.00           C
ATOM    419  O   GLU A  28      28.920  39.860  50.880  1.00  0.00           O
ATOM    420  N   ALA A  29      28.270  41.870  50.240  1.00  0.00           N
ATOM    421  HN  ALA A  29      28.350  42.850  50.420  1.00  0.00           H
ATOM    422  CA  ALA A  29      27.720  41.440  48.990  1.00  0.00           C
ATOM    423  HA  ALA A  29      27.340  40.440  49.100  1.00  0.00           H
ATOM    424  CB  ALA A  29      26.510  42.260  48.510  1.00  0.00           C
ATOM    425  HB1 ALA A  29      25.820  42.590  49.320  1.00  0.00           H
ATOM    426  HB2 ALA A  29      26.780  43.180  47.960  1.00  0.00           H
ATOM    427  HB3 ALA A  29      25.930  41.610  47.820  1.00  0.00           H
ATOM    428  C   ALA A  29      28.820  41.370  47.980  1.00  0.00           C
ATOM    429  O   ALA A  29      29.710  42.220  48.030  1.00  0.00           O
ATOM    430  N   ALA A  30      28.820  40.330  47.130  1.00  0.00           N
ATOM    431  HN  ALA A  30      28.000  39.770  47.060  1.00  0.00           H
ATOM    432  CA  ALA A  30      29.810  39.820  46.230  1.00  0.00           C
ATOM    433  HA  ALA A  30      30.570  39.340  46.820  1.00  0.00           H
ATOM    434  CB  ALA A  30      29.220  38.750  45.300  1.00  0.00           C
ATOM    435  HB1 ALA A  30      28.560  39.180  44.510  1.00  0.00           H
ATOM    436  HB2 ALA A  30      30.070  38.230  44.800  1.00  0.00           H
ATOM    437  HB3 ALA A  30      28.720  38.030  45.990  1.00  0.00           H
ATOM    438  C   ALA A  30      30.540  40.800  45.380  1.00  0.00           C
ATOM    439  O   ALA A  30      29.940  41.830  45.060  1.00  0.00           O
ATOM    440  N   GLY A  31      31.830  40.630  45.040  1.00  0.00           N
ATOM    441  HN  GLY A  31      32.360  39.830  45.310  1.00  0.00           H
ATOM    442  CA  GLY A  31      32.520  41.590  44.240  1.00  0.00           C
ATOM    443  HA1 GLY A  31      32.760  42.440  44.880  1.00  0.00           H
ATOM    444  HA2 GLY A  31      33.430  41.110  43.920  1.00  0.00           H
ATOM    445  C   GLY A  31      31.860  42.090  43.000  1.00  0.00           C
ATOM    446  O   GLY A  31      32.070  43.190  42.500  1.00  0.00           O
ATOM    447  N   LYS A  32      31.060  41.220  42.360  1.00  0.00           N
ATOM    448  HN  LYS A  32      31.010  40.280  42.690  1.00  0.00           H
ATOM    449  CA  LYS A  32      30.290  41.620  41.230  1.00  0.00           C
ATOM    450  HA  LYS A  32      31.040  42.180  40.690  1.00  0.00           H
ATOM    451  CB  LYS A  32      29.770  40.460  40.360  1.00  0.00           C
ATOM    452  HB1 LYS A  32      29.160  40.910  39.550  1.00  0.00           H
ATOM    453  HB2 LYS A  32      29.160  39.790  41.010  1.00  0.00           H
ATOM    454  CG  LYS A  32      30.870  39.570  39.770  1.00  0.00           C
ATOM    455  HG1 LYS A  32      31.490  38.980  40.470  1.00  0.00           H
ATOM    456  HG2 LYS A  32      31.580  40.200  39.200  1.00  0.00           H
ATOM    457  CD  LYS A  32      30.340  38.570  38.740  1.00  0.00           C
ATOM    458  HD1 LYS A  32      31.210  38.020  38.320  1.00  0.00           H
ATOM    459  HD2 LYS A  32      29.670  37.850  39.250  1.00  0.00           H
ATOM    460  CE  LYS A  32      29.660  39.170  37.510  1.00  0.00           C
ATOM    461  HE1 LYS A  32      28.770  39.800  37.720  1.00  0.00           H
ATOM    462  HE2 LYS A  32      29.280  38.350  36.860  1.00  0.00           H
ATOM    463  NZ  LYS A  32      30.560  40.020  36.690  1.00  0.00           N
ATOM    464  HZ1 LYS A  32      30.340  39.840  35.690  1.00  0.00           H
ATOM    465  HZ2 LYS A  32      30.510  41.010  36.990  1.00  0.00           H
ATOM    466  HZ3 LYS A  32      31.570  39.820  36.820  1.00  0.00           H
ATOM    467  C   LYS A  32      29.190  42.560  41.580  1.00  0.00           C
ATOM    468  O   LYS A  32      28.610  43.230  40.720  1.00  0.00           O
ATOM    469  N   THR A  33      28.820  42.770  42.860  1.00  0.00           N
ATOM    470  HN  THR A  33      29.230  42.270  43.620  1.00  0.00           H
ATOM    471  CA  THR A  33      27.940  43.830  43.220  1.00  0.00           C
ATOM    472  HA  THR A  33      27.060  43.880  42.590  1.00  0.00           H
ATOM    473  CB  THR A  33      27.300  43.620  44.560  1.00  0.00           C
ATOM    474  HB  THR A  33      26.400  44.200  44.850  1.00  0.00           H
ATOM    475  OG1 THR A  33      28.220  43.770  45.640  1.00  0.00           O
ATOM    476  HG1 THR A  33      28.840  43.040  45.700  1.00  0.00           H
ATOM    477  CG2 THR A  33      26.820  42.170  44.740  1.00  0.00           C
ATOM    478 HG21 THR A  33      26.090  41.850  43.960  1.00  0.00           H
ATOM    479 HG22 THR A  33      27.620  41.400  44.660  1.00  0.00           H
ATOM    480 HG23 THR A  33      26.400  42.100  45.770  1.00  0.00           H
ATOM    481  C   THR A  33      28.540  45.190  43.270  1.00  0.00           C
ATOM    482  O   THR A  33      27.800  46.170  43.300  1.00  0.00           O
ATOM    483  N   LYS A  34      29.880  45.270  43.150  1.00  0.00           N
ATOM    484  HN  LYS A  34      30.280  44.360  43.160  1.00  0.00           H
ATOM    485  CA  LYS A  34      30.610  46.500  43.100  1.00  0.00           C
ATOM    486  HA  LYS A  34      30.050  47.370  43.400  1.00  0.00           H
ATOM    487  CB  LYS A  34      31.760  46.390  44.120  1.00  0.00           C
ATOM    488  HB1 LYS A  34      32.290  47.370  44.130  1.00  0.00           H
ATOM    489  HB2 LYS A  34      32.560  45.720  43.730  1.00  0.00           H
ATOM    490  CG  LYS A  34      31.340  45.910  45.510  1.00  0.00           C
ATOM    491  HG1 LYS A  34      32.220  45.960  46.180  1.00  0.00           H
ATOM    492  HG2 LYS A  34      31.130  44.820  45.540  1.00  0.00           H
ATOM    493  CD  LYS A  34      30.210  46.710  46.160  1.00  0.00           C
ATOM    494  HD1 LYS A  34      30.580  47.730  45.930  1.00  0.00           H
ATOM    495  HD2 LYS A  34      29.270  46.670  45.570  1.00  0.00           H
ATOM    496  CE  LYS A  34      29.950  46.690  47.670  1.00  0.00           C
ATOM    497  HE1 LYS A  34      29.080  47.370  47.760  1.00  0.00           H
ATOM    498  HE2 LYS A  34      30.850  46.960  48.270  1.00  0.00           H
ATOM    499  NZ  LYS A  34      29.560  45.300  48.000  1.00  0.00           N
ATOM    500  HZ1 LYS A  34      28.670  44.950  47.600  1.00  0.00           H
ATOM    501  HZ2 LYS A  34      30.260  44.650  47.610  1.00  0.00           H
ATOM    502  HZ3 LYS A  34      29.570  45.200  49.040  1.00  0.00           H
ATOM    503  C   LYS A  34      31.110  46.890  41.760  1.00  0.00           C
ATOM    504  O   LYS A  34      31.880  47.840  41.660  1.00  0.00           O
ATOM    505  N   GLU A  35      30.680  46.220  40.670  1.00  0.00           N
ATOM    506  HN  GLU A  35      29.900  45.610  40.800  1.00  0.00           H
ATOM    507  CA  GLU A  35      31.330  46.300  39.410  1.00  0.00           C
ATOM    508  HA  GLU A  35      32.400  46.390  39.580  1.00  0.00           H
ATOM    509  CB  GLU A  35      31.060  45.100  38.490  1.00  0.00           C
ATOM    510  HB1 GLU A  35      31.210  45.300  37.400  1.00  0.00           H
ATOM    511  HB2 GLU A  35      30.110  44.560  38.660  1.00  0.00           H
ATOM    512  CG  GLU A  35      32.070  43.960  38.610  1.00  0.00           C
ATOM    513  HG1 GLU A  35      32.040  43.660  39.690  1.00  0.00           H
ATOM    514  HG2 GLU A  35      33.070  44.290  38.250  1.00  0.00           H
ATOM    515  CD  GLU A  35      31.770  42.720  37.780  1.00  0.00           C
ATOM    516  OE1 GLU A  35      32.670  41.870  37.540  1.00  0.00           O
ATOM    517  OE2 GLU A  35      30.580  42.610  37.380  1.00  0.00           O
ATOM    518  C   GLU A  35      30.870  47.550  38.740  1.00  0.00           C
ATOM    519  O   GLU A  35      29.860  48.190  39.030  1.00  0.00           O
ATOM    520  N   GLY A  36      31.690  48.020  37.780  1.00  0.00           N
ATOM    521  HN  GLY A  36      32.540  47.570  37.510  1.00  0.00           H
ATOM    522  CA  GLY A  36      31.350  49.210  37.060  1.00  0.00           C
ATOM    523  HA1 GLY A  36      31.250  50.040  37.750  1.00  0.00           H
ATOM    524  HA2 GLY A  36      32.190  49.270  36.380  1.00  0.00           H
ATOM    525  C   GLY A  36      30.210  49.080  36.120  1.00  0.00           C
ATOM    526  O   GLY A  36      29.350  48.200  36.160  1.00  0.00           O
ATOM    527  N   VAL A  37      30.240  49.990  35.140  1.00  0.00           N
ATOM    528  HN  VAL A  37      30.970  50.660  35.060  1.00  0.00           H
ATOM    529  CA  VAL A  37      29.280  50.060  34.080  1.00  0.00           C
ATOM    530  HA  VAL A  37      28.390  49.490  34.330  1.00  0.00           H
ATOM    531  CB  VAL A  37      28.820  51.490  33.970  1.00  0.00           C
ATOM    532  HB  VAL A  37      29.460  52.220  33.430  1.00  0.00           H
ATOM    533  CG1 VAL A  37      27.520  51.580  33.150  1.00  0.00           C
ATOM    534 HG11 VAL A  37      26.720  50.860  33.440  1.00  0.00           H
ATOM    535 HG12 VAL A  37      27.070  52.590  33.290  1.00  0.00           H
ATOM    536 HG13 VAL A  37      27.720  51.480  32.060  1.00  0.00           H
ATOM    537  CG2 VAL A  37      28.470  52.230  35.270  1.00  0.00           C
ATOM    538 HG21 VAL A  37      29.380  52.660  35.750  1.00  0.00           H
ATOM    539 HG22 VAL A  37      27.930  53.180  35.060  1.00  0.00           H
ATOM    540 HG23 VAL A  37      27.880  51.630  35.990  1.00  0.00           H
ATOM    541  C   VAL A  37      29.780  49.530  32.790  1.00  0.00           C
ATOM    542  O   VAL A  37      30.970  49.370  32.520  1.00  0.00           O
ATOM    543  N   LEU A  38      28.910  49.000  31.900  1.00  0.00           N
ATOM    544  HN  LEU A  38      27.950  48.910  32.160  1.00  0.00           H
ATOM    545  CA  LEU A  38      29.240  48.370  30.660  1.00  0.00           C
ATOM    546  HA  LEU A  38      28.320  47.850  30.450  1.00  0.00           H
ATOM    547  CB  LEU A  38      29.550  49.350  29.520  1.00  0.00           C
ATOM    548  HB1 LEU A  38      29.780  48.670  28.670  1.00  0.00           H
ATOM    549  HB2 LEU A  38      30.380  49.990  29.880  1.00  0.00           H
ATOM    550  CG  LEU A  38      28.370  50.210  29.030  1.00  0.00           C
ATOM    551  HG  LEU A  38      27.980  50.770  29.910  1.00  0.00           H
ATOM    552  CD1 LEU A  38      28.850  51.110  27.880  1.00  0.00           C
ATOM    553 HD11 LEU A  38      27.980  51.670  27.460  1.00  0.00           H
ATOM    554 HD12 LEU A  38      29.640  51.790  28.260  1.00  0.00           H
ATOM    555 HD13 LEU A  38      29.260  50.410  27.130  1.00  0.00           H
ATOM    556  CD2 LEU A  38      27.260  49.270  28.520  1.00  0.00           C
ATOM    557 HD21 LEU A  38      26.650  48.940  29.390  1.00  0.00           H
ATOM    558 HD22 LEU A  38      26.520  49.800  27.890  1.00  0.00           H
ATOM    559 HD23 LEU A  38      27.630  48.360  28.010  1.00  0.00           H
ATOM    560  C   LEU A  38      30.100  47.150  30.810  1.00  0.00           C
ATOM    561  O   LEU A  38      29.630  46.100  31.240  1.00  0.00           O
ATOM    562  N   TYR A  39      31.380  47.340  30.450  1.00  0.00           N
ATOM    563  HN  TYR A  39      31.660  48.240  30.140  1.00  0.00           H
ATOM    564  CA  TYR A  39      32.350  46.290  30.400  1.00  0.00           C
ATOM    565  HA  TYR A  39      31.930  45.310  30.590  1.00  0.00           H
ATOM    566  CB  TYR A  39      33.090  46.400  29.060  1.00  0.00           C
ATOM    567  HB1 TYR A  39      32.500  46.110  28.160  1.00  0.00           H
ATOM    568  HB2 TYR A  39      33.870  45.610  29.070  1.00  0.00           H
ATOM    569  CG  TYR A  39      33.630  47.720  28.630  1.00  0.00           C
ATOM    570  CD1 TYR A  39      32.850  48.640  27.970  1.00  0.00           C
ATOM    571  HD1 TYR A  39      31.780  48.490  27.920  1.00  0.00           H
ATOM    572  CE1 TYR A  39      33.320  49.790  27.390  1.00  0.00           C
ATOM    573  HE1 TYR A  39      32.740  50.500  26.810  1.00  0.00           H
ATOM    574  CZ  TYR A  39      34.660  50.040  27.550  1.00  0.00           C
ATOM    575  OH  TYR A  39      35.120  51.300  27.130  1.00  0.00           O
ATOM    576  HH  TYR A  39      36.000  51.410  27.510  1.00  0.00           H
ATOM    577  CD2 TYR A  39      34.980  47.980  28.630  1.00  0.00           C
ATOM    578  HD2 TYR A  39      35.680  47.280  29.060  1.00  0.00           H
ATOM    579  CE2 TYR A  39      35.530  49.090  28.030  1.00  0.00           C
ATOM    580  HE2 TYR A  39      36.600  49.240  28.150  1.00  0.00           H
ATOM    581  C   TYR A  39      33.350  46.520  31.480  1.00  0.00           C
ATOM    582  O   TYR A  39      34.250  45.690  31.540  1.00  0.00           O
ATOM    583  N   VAL A  40      33.260  47.490  32.420  1.00  0.00           N
ATOM    584  HN  VAL A  40      32.440  48.030  32.570  1.00  0.00           H
ATOM    585  CA  VAL A  40      34.220  47.800  33.430  1.00  0.00           C
ATOM    586  HA  VAL A  40      35.210  47.520  33.070  1.00  0.00           H
ATOM    587  CB  VAL A  40      34.340  49.280  33.640  1.00  0.00           C
ATOM    588  HB  VAL A  40      33.360  49.560  34.080  1.00  0.00           H
ATOM    589  CG1 VAL A  40      35.430  49.620  34.660  1.00  0.00           C
ATOM    590 HG11 VAL A  40      35.690  50.690  34.600  1.00  0.00           H
ATOM    591 HG12 VAL A  40      35.070  49.390  35.690  1.00  0.00           H
ATOM    592 HG13 VAL A  40      36.300  48.950  34.470  1.00  0.00           H
ATOM    593  CG2 VAL A  40      34.630  50.000  32.310  1.00  0.00           C
ATOM    594 HG21 VAL A  40      35.610  49.610  31.970  1.00  0.00           H
ATOM    595 HG22 VAL A  40      33.840  49.880  31.540  1.00  0.00           H
ATOM    596 HG23 VAL A  40      34.720  51.100  32.500  1.00  0.00           H
ATOM    597  C   VAL A  40      34.020  47.150  34.760  1.00  0.00           C
ATOM    598  O   VAL A  40      32.980  47.270  35.400  1.00  0.00           O
ATOM    599  N   GLY A  41      34.920  46.240  35.170  1.00  0.00           N
ATOM    600  HN  GLY A  41      35.690  46.220  34.540  1.00  0.00           H
ATOM    601  CA  GLY A  41      34.830  45.380  36.310  1.00  0.00           C
ATOM    602  HA1 GLY A  41      33.830  44.980  36.220  1.00  0.00           H
ATOM    603  HA2 GLY A  41      35.600  44.630  36.160  1.00  0.00           H
ATOM    604  C   GLY A  41      35.090  45.940  37.670  1.00  0.00           C
ATOM    605  O   GLY A  41      34.900  47.100  38.020  1.00  0.00           O
ATOM    606  N   SER A  42      35.480  45.060  38.600  1.00  0.00           N
ATOM    607  HN  SER A  42      35.660  44.120  38.300  1.00  0.00           H
ATOM    608  CA  SER A  42      35.730  45.390  39.970  1.00  0.00           C
ATOM    609  HA  SER A  42      35.840  46.460  40.080  1.00  0.00           H
ATOM    610  CB  SER A  42      34.650  44.890  40.940  1.00  0.00           C
ATOM    611  HB1 SER A  42      33.680  45.330  40.630  1.00  0.00           H
ATOM    612  HB2 SER A  42      34.780  45.210  41.990  1.00  0.00           H
ATOM    613  OG  SER A  42      34.480  43.480  40.890  1.00  0.00           O
ATOM    614  HG1 SER A  42      33.630  43.330  41.320  1.00  0.00           H
ATOM    615  C   SER A  42      37.070  44.900  40.410  1.00  0.00           C
ATOM    616  O   SER A  42      37.520  43.810  40.050  1.00  0.00           O
ATOM    617  N   LYS A  43      37.660  45.720  41.300  1.00  0.00           N
ATOM    618  HN  LYS A  43      37.160  46.510  41.640  1.00  0.00           H
ATOM    619  CA  LYS A  43      38.860  45.360  41.990  1.00  0.00           C
ATOM    620  HA  LYS A  43      39.210  44.370  41.730  1.00  0.00           H
ATOM    621  CB  LYS A  43      40.030  46.320  41.780  1.00  0.00           C
ATOM    622  HB1 LYS A  43      40.330  46.330  40.710  1.00  0.00           H
ATOM    623  HB2 LYS A  43      40.910  45.930  42.350  1.00  0.00           H
ATOM    624  CG  LYS A  43      39.600  47.720  42.240  1.00  0.00           C
ATOM    625  HG1 LYS A  43      39.380  47.700  43.330  1.00  0.00           H
ATOM    626  HG2 LYS A  43      38.640  47.890  41.720  1.00  0.00           H
ATOM    627  CD  LYS A  43      40.580  48.820  41.860  1.00  0.00           C
ATOM    628  HD1 LYS A  43      40.710  48.910  40.760  1.00  0.00           H
ATOM    629  HD2 LYS A  43      40.100  49.810  42.050  1.00  0.00           H
ATOM    630  CE  LYS A  43      41.980  48.790  42.490  1.00  0.00           C
ATOM    631  HE1 LYS A  43      42.580  49.640  42.100  1.00  0.00           H
ATOM    632  HE2 LYS A  43      42.410  47.790  42.240  1.00  0.00           H
ATOM    633  NZ  LYS A  43      41.830  49.000  43.940  1.00  0.00           N
ATOM    634  HZ1 LYS A  43      41.010  49.610  44.160  1.00  0.00           H
ATOM    635  HZ2 LYS A  43      41.780  48.040  44.340  1.00  0.00           H
ATOM    636  HZ3 LYS A  43      42.630  49.500  44.380  1.00  0.00           H
ATOM    637  C   LYS A  43      38.450  45.240  43.420  1.00  0.00           C
ATOM    638  O   LYS A  43      37.430  45.790  43.810  1.00  0.00           O
ATOM    639  N   THR A  44      39.280  44.500  44.180  1.00  0.00           N
ATOM    640  HN  THR A  44      40.020  44.110  43.640  1.00  0.00           H
ATOM    641  CA  THR A  44      39.270  44.450  45.610  1.00  0.00           C
ATOM    642  HA  THR A  44      38.290  44.220  45.990  1.00  0.00           H
ATOM    643  CB  THR A  44      40.230  43.440  46.170  1.00  0.00           C
ATOM    644  HB  THR A  44      41.230  43.910  46.230  1.00  0.00           H
ATOM    645  OG1 THR A  44      40.540  42.400  45.270  1.00  0.00           O
ATOM    646  HG1 THR A  44      41.500  42.350  45.240  1.00  0.00           H
ATOM    647  CG2 THR A  44      39.840  42.880  47.550  1.00  0.00           C
ATOM    648 HG21 THR A  44      40.360  41.920  47.760  1.00  0.00           H
ATOM    649 HG22 THR A  44      40.140  43.610  48.340  1.00  0.00           H
ATOM    650 HG23 THR A  44      38.730  42.810  47.610  1.00  0.00           H
ATOM    651  C   THR A  44      39.710  45.740  46.210  1.00  0.00           C
ATOM    652  O   THR A  44      40.490  46.530  45.690  1.00  0.00           O
ATOM    653  N   LYS A  45      39.240  46.080  47.430  1.00  0.00           N
ATOM    654  HN  LYS A  45      38.610  45.500  47.930  1.00  0.00           H
ATOM    655  CA  LYS A  45      39.680  47.260  48.100  1.00  0.00           C
ATOM    656  HA  LYS A  45      39.690  48.010  47.330  1.00  0.00           H
ATOM    657  CB  LYS A  45      38.680  47.580  49.230  1.00  0.00           C
ATOM    658  HB1 LYS A  45      39.040  48.230  50.050  1.00  0.00           H
ATOM    659  HB2 LYS A  45      38.400  46.570  49.590  1.00  0.00           H
ATOM    660  CG  LYS A  45      37.400  48.200  48.680  1.00  0.00           C
ATOM    661  HG1 LYS A  45      36.570  47.600  49.120  1.00  0.00           H
ATOM    662  HG2 LYS A  45      37.360  48.200  47.570  1.00  0.00           H
ATOM    663  CD  LYS A  45      37.240  49.590  49.320  1.00  0.00           C
ATOM    664  HD1 LYS A  45      37.720  49.690  50.320  1.00  0.00           H
ATOM    665  HD2 LYS A  45      37.690  50.270  48.580  1.00  0.00           H
ATOM    666  CE  LYS A  45      35.780  50.030  49.420  1.00  0.00           C
ATOM    667  HE1 LYS A  45      35.110  49.630  48.630  1.00  0.00           H
ATOM    668  HE2 LYS A  45      35.670  51.130  49.380  1.00  0.00           H
ATOM    669  NZ  LYS A  45      35.180  49.610  50.710  1.00  0.00           N
ATOM    670  HZ1 LYS A  45      35.420  48.620  50.920  1.00  0.00           H
ATOM    671  HZ2 LYS A  45      35.630  50.090  51.520  1.00  0.00           H
ATOM    672  HZ3 LYS A  45      34.170  49.850  50.660  1.00  0.00           H
ATOM    673  C   LYS A  45      41.090  47.390  48.560  1.00  0.00           C
ATOM    674  O   LYS A  45      41.880  46.460  48.690  1.00  0.00           O
ATOM    675  N   GLU A  46      41.550  48.580  48.990  1.00  0.00           N
ATOM    676  HN  GLU A  46      41.080  49.460  48.870  1.00  0.00           H
ATOM    677  CA  GLU A  46      42.900  48.760  49.440  1.00  0.00           C
ATOM    678  HA  GLU A  46      43.480  47.870  49.260  1.00  0.00           H
ATOM    679  CB  GLU A  46      43.700  49.860  48.730  1.00  0.00           C
ATOM    680  HB1 GLU A  46      44.550  50.230  49.330  1.00  0.00           H
ATOM    681  HB2 GLU A  46      42.970  50.680  48.560  1.00  0.00           H
ATOM    682  CG  GLU A  46      44.150  49.310  47.370  1.00  0.00           C
ATOM    683  HG1 GLU A  46      43.330  48.680  46.950  1.00  0.00           H
ATOM    684  HG2 GLU A  46      45.030  48.670  47.590  1.00  0.00           H
ATOM    685  CD  GLU A  46      44.400  50.380  46.320  1.00  0.00           C
ATOM    686  OE1 GLU A  46      45.280  51.240  46.610  1.00  0.00           O
ATOM    687  OE2 GLU A  46      43.770  50.400  45.230  1.00  0.00           O
ATOM    688  C   GLU A  46      42.990  48.960  50.910  1.00  0.00           C
ATOM    689  O   GLU A  46      44.040  49.290  51.470  1.00  0.00           O
ATOM    690  N   GLY A  47      41.880  48.620  51.600  1.00  0.00           N
ATOM    691  HN  GLY A  47      41.100  48.330  51.050  1.00  0.00           H
ATOM    692  CA  GLY A  47      41.820  48.510  53.020  1.00  0.00           C
ATOM    693  HA1 GLY A  47      42.200  49.430  53.440  1.00  0.00           H
ATOM    694  HA2 GLY A  47      40.820  48.170  53.250  1.00  0.00           H
ATOM    695  C   GLY A  47      42.760  47.430  53.430  1.00  0.00           C
ATOM    696  O   GLY A  47      42.840  46.310  52.910  1.00  0.00           O
ATOM    697  N   VAL A  48      43.490  47.750  54.510  1.00  0.00           N
ATOM    698  HN  VAL A  48      43.370  48.660  54.920  1.00  0.00           H
ATOM    699  CA  VAL A  48      44.490  46.900  55.070  1.00  0.00           C
ATOM    700  HA  VAL A  48      44.810  46.190  54.330  1.00  0.00           H
ATOM    701  CB  VAL A  48      45.700  47.660  55.530  1.00  0.00           C
ATOM    702  HB  VAL A  48      45.260  48.570  55.990  1.00  0.00           H
ATOM    703  CG1 VAL A  48      46.630  46.900  56.500  1.00  0.00           C
ATOM    704 HG11 VAL A  48      46.110  46.840  57.480  1.00  0.00           H
ATOM    705 HG12 VAL A  48      46.850  45.870  56.160  1.00  0.00           H
ATOM    706 HG13 VAL A  48      47.580  47.440  56.710  1.00  0.00           H
ATOM    707  CG2 VAL A  48      46.580  48.180  54.380  1.00  0.00           C
ATOM    708 HG21 VAL A  48      47.340  48.910  54.710  1.00  0.00           H
ATOM    709 HG22 VAL A  48      47.170  47.340  53.970  1.00  0.00           H
ATOM    710 HG23 VAL A  48      46.010  48.700  53.580  1.00  0.00           H
ATOM    711  C   VAL A  48      43.960  46.070  56.190  1.00  0.00           C
ATOM    712  O   VAL A  48      44.280  44.890  56.310  1.00  0.00           O
ATOM    713  N   VAL A  49      43.090  46.720  56.980  1.00  0.00           N
ATOM    714  HN  VAL A  49      42.950  47.700  56.930  1.00  0.00           H
ATOM    715  CA  VAL A  49      42.230  45.980  57.860  1.00  0.00           C
ATOM    716  HA  VAL A  49      42.780  45.170  58.300  1.00  0.00           H
ATOM    717  CB  VAL A  49      41.760  46.920  58.930  1.00  0.00           C
ATOM    718  HB  VAL A  49      41.070  46.390  59.610  1.00  0.00           H
ATOM    719  CG1 VAL A  49      42.960  47.380  59.770  1.00  0.00           C
ATOM    720 HG11 VAL A  49      42.650  48.110  60.540  1.00  0.00           H
ATOM    721 HG12 VAL A  49      43.450  46.540  60.310  1.00  0.00           H
ATOM    722 HG13 VAL A  49      43.710  47.940  59.160  1.00  0.00           H
ATOM    723  CG2 VAL A  49      41.150  48.180  58.280  1.00  0.00           C
ATOM    724 HG21 VAL A  49      40.210  47.960  57.730  1.00  0.00           H
ATOM    725 HG22 VAL A  49      40.880  48.760  59.190  1.00  0.00           H
ATOM    726 HG23 VAL A  49      41.900  48.730  57.670  1.00  0.00           H
ATOM    727  C   VAL A  49      41.070  45.330  57.180  1.00  0.00           C
ATOM    728  O   VAL A  49      40.770  45.720  56.050  1.00  0.00           O
ATOM    729  N   HIS A  50      40.400  44.340  57.790  1.00  0.00           N
ATOM    730  HN  HIS A  50      40.790  44.060  58.660  1.00  0.00           H
ATOM    731  CA  HIS A  50      39.180  43.640  57.530  1.00  0.00           C
ATOM    732  HA  HIS A  50      39.430  43.060  56.660  1.00  0.00           H
ATOM    733  CB  HIS A  50      38.710  42.670  58.620  1.00  0.00           C
ATOM    734  HB1 HIS A  50      37.730  42.210  58.390  1.00  0.00           H
ATOM    735  HB2 HIS A  50      38.730  43.280  59.550  1.00  0.00           H
ATOM    736  ND1 HIS A  50      40.900  41.370  58.360  1.00  0.00           N
ATOM    737  CG  HIS A  50      39.580  41.460  58.760  1.00  0.00           C
ATOM    738  CE1 HIS A  50      41.200  40.080  58.350  1.00  0.00           C
ATOM    739  HE1 HIS A  50      42.160  39.640  58.080  1.00  0.00           H
ATOM    740  NE2 HIS A  50      40.140  39.320  58.740  1.00  0.00           N
ATOM    741  HE2 HIS A  50      40.040  38.330  58.680  1.00  0.00           H
ATOM    742  CD2 HIS A  50      39.110  40.200  58.990  1.00  0.00           C
ATOM    743  HD2 HIS A  50      38.090  39.850  59.130  1.00  0.00           H
ATOM    744  C   HIS A  50      37.990  44.470  57.150  1.00  0.00           C
ATOM    745  O   HIS A  50      36.860  44.160  57.530  1.00  0.00           O
ATOM    746  N   GLY A  51      38.140  45.540  56.350  1.00  0.00           N
ATOM    747  HN  GLY A  51      39.070  45.710  56.050  1.00  0.00           H
ATOM    748  CA  GLY A  51      37.150  46.390  55.780  1.00  0.00           C
ATOM    749  HA1 GLY A  51      37.470  46.710  54.800  1.00  0.00           H
ATOM    750  HA2 GLY A  51      36.240  45.830  55.640  1.00  0.00           H
ATOM    751  C   GLY A  51      36.830  47.620  56.570  1.00  0.00           C
ATOM    752  O   GLY A  51      37.510  48.630  56.410  1.00  0.00           O
ATOM    753  N   VAL A  52      35.660  47.690  57.230  1.00  0.00           N
ATOM    754  HN  VAL A  52      35.130  46.840  57.270  1.00  0.00           H
ATOM    755  CA  VAL A  52      35.200  48.790  58.020  1.00  0.00           C
ATOM    756  HA  VAL A  52      34.970  49.590  57.330  1.00  0.00           H
ATOM    757  CB  VAL A  52      33.960  48.270  58.670  1.00  0.00           C
ATOM    758  HB  VAL A  52      33.840  48.900  59.570  1.00  0.00           H
ATOM    759  CG1 VAL A  52      32.770  48.450  57.700  1.00  0.00           C
ATOM    760 HG11 VAL A  52      32.630  49.500  57.380  1.00  0.00           H
ATOM    761 HG12 VAL A  52      32.850  47.790  56.810  1.00  0.00           H
ATOM    762 HG13 VAL A  52      31.890  48.060  58.250  1.00  0.00           H
ATOM    763  CG2 VAL A  52      34.090  46.820  59.170  1.00  0.00           C
ATOM    764 HG21 VAL A  52      33.490  46.690  60.090  1.00  0.00           H
ATOM    765 HG22 VAL A  52      33.600  46.090  58.500  1.00  0.00           H
ATOM    766 HG23 VAL A  52      35.100  46.370  59.300  1.00  0.00           H
ATOM    767  C   VAL A  52      36.230  49.290  58.980  1.00  0.00           C
ATOM    768  O   VAL A  52      36.700  48.590  59.870  1.00  0.00           O
ATOM    769  N   ALA A  53      36.700  50.540  58.850  1.00  0.00           N
ATOM    770  HN  ALA A  53      36.180  51.190  58.310  1.00  0.00           H
ATOM    771  CA  ALA A  53      38.000  51.030  59.200  1.00  0.00           C
ATOM    772  HA  ALA A  53      38.660  50.280  58.800  1.00  0.00           H
ATOM    773  CB  ALA A  53      38.150  52.340  58.410  1.00  0.00           C
ATOM    774  HB1 ALA A  53      38.130  52.100  57.320  1.00  0.00           H
ATOM    775  HB2 ALA A  53      37.260  53.000  58.540  1.00  0.00           H
ATOM    776  HB3 ALA A  53      39.070  52.950  58.530  1.00  0.00           H
ATOM    777  C   ALA A  53      38.340  51.380  60.610  1.00  0.00           C
ATOM    778  O   ALA A  53      39.440  51.110  61.100  1.00  0.00           O
ATOM    779  N   THR A  54      37.400  51.820  61.470  1.00  0.00           N
ATOM    780  HN  THR A  54      36.440  51.820  61.190  1.00  0.00           H
ATOM    781  CA  THR A  54      37.610  52.160  62.840  1.00  0.00           C
ATOM    782  HA  THR A  54      38.590  51.870  63.200  1.00  0.00           H
ATOM    783  CB  THR A  54      37.520  53.630  63.150  1.00  0.00           C
ATOM    784  HB  THR A  54      37.010  53.780  64.130  1.00  0.00           H
ATOM    785  OG1 THR A  54      36.780  54.320  62.160  1.00  0.00           O
ATOM    786  HG1 THR A  54      35.940  53.870  62.060  1.00  0.00           H
ATOM    787  CG2 THR A  54      38.910  54.280  63.180  1.00  0.00           C
ATOM    788 HG21 THR A  54      38.690  55.330  63.470  1.00  0.00           H
ATOM    789 HG22 THR A  54      39.500  53.860  64.020  1.00  0.00           H
ATOM    790 HG23 THR A  54      39.430  54.170  62.200  1.00  0.00           H
ATOM    791  C   THR A  54      36.800  51.350  63.780  1.00  0.00           C
ATOM    792  O   THR A  54      36.960  51.480  65.000  1.00  0.00           O
ATOM    793  N   VAL A  55      36.040  50.320  63.370  1.00  0.00           N
ATOM    794  HN  VAL A  55      35.850  50.210  62.400  1.00  0.00           H
ATOM    795  CA  VAL A  55      35.510  49.350  64.290  1.00  0.00           C
ATOM    796  HA  VAL A  55      35.370  49.760  65.280  1.00  0.00           H
ATOM    797  CB  VAL A  55      34.140  49.010  63.790  1.00  0.00           C
ATOM    798  HB  VAL A  55      33.710  49.970  63.420  1.00  0.00           H
ATOM    799  CG1 VAL A  55      34.220  47.990  62.640  1.00  0.00           C
ATOM    800 HG11 VAL A  55      33.200  47.820  62.220  1.00  0.00           H
ATOM    801 HG12 VAL A  55      34.930  48.350  61.870  1.00  0.00           H
ATOM    802 HG13 VAL A  55      34.600  46.990  62.920  1.00  0.00           H
ATOM    803  CG2 VAL A  55      33.300  48.480  64.970  1.00  0.00           C
ATOM    804 HG21 VAL A  55      32.230  48.310  64.750  1.00  0.00           H
ATOM    805 HG22 VAL A  55      33.640  47.440  65.150  1.00  0.00           H
ATOM    806 HG23 VAL A  55      33.420  49.110  65.870  1.00  0.00           H
ATOM    807  C   VAL A  55      36.360  48.180  64.620  1.00  0.00           C
ATOM    808  O   VAL A  55      36.260  47.640  65.720  1.00  0.00           O
ATOM    809  N   ALA A  56      37.180  47.750  63.640  1.00  0.00           N
ATOM    810  HN  ALA A  56      37.300  48.350  62.840  1.00  0.00           H
ATOM    811  CA  ALA A  56      37.870  46.510  63.600  1.00  0.00           C
ATOM    812  HA  ALA A  56      37.870  46.130  64.610  1.00  0.00           H
ATOM    813  CB  ALA A  56      37.070  45.470  62.790  1.00  0.00           C
ATOM    814  HB1 ALA A  56      35.990  45.550  63.040  1.00  0.00           H
ATOM    815  HB2 ALA A  56      37.210  45.790  61.740  1.00  0.00           H
ATOM    816  HB3 ALA A  56      37.530  44.460  62.860  1.00  0.00           H
ATOM    817  C   ALA A  56      39.290  46.700  63.190  1.00  0.00           C
ATOM    818  O   ALA A  56      39.620  47.460  62.280  1.00  0.00           O
ATOM    819  N   GLU A  57      40.120  45.890  63.880  1.00  0.00           N
ATOM    820  HN  GLU A  57      39.590  45.290  64.470  1.00  0.00           H
ATOM    821  CA  GLU A  57      41.550  45.960  63.920  1.00  0.00           C
ATOM    822  HA  GLU A  57      41.810  46.880  63.420  1.00  0.00           H
ATOM    823  CB  GLU A  57      42.040  46.330  65.330  1.00  0.00           C
ATOM    824  HB1 GLU A  57      41.720  47.390  65.430  1.00  0.00           H
ATOM    825  HB2 GLU A  57      43.150  46.440  65.390  1.00  0.00           H
ATOM    826  CG  GLU A  57      41.370  45.620  66.510  1.00  0.00           C
ATOM    827  HG1 GLU A  57      40.260  45.680  66.490  1.00  0.00           H
ATOM    828  HG2 GLU A  57      41.750  46.070  67.450  1.00  0.00           H
ATOM    829  CD  GLU A  57      41.740  44.150  66.590  1.00  0.00           C
ATOM    830  OE1 GLU A  57      40.820  43.350  66.930  1.00  0.00           O
ATOM    831  OE2 GLU A  57      42.900  43.700  66.400  1.00  0.00           O
ATOM    832  C   GLU A  57      42.310  44.840  63.280  1.00  0.00           C
ATOM    833  O   GLU A  57      43.530  44.890  63.130  1.00  0.00           O
ATOM    834  N   LYS A  58      41.700  43.750  62.790  1.00  0.00           N
ATOM    835  HN  LYS A  58      40.700  43.810  62.760  1.00  0.00           H
ATOM    836  CA  LYS A  58      42.330  42.620  62.170  1.00  0.00           C
ATOM    837  HA  LYS A  58      43.290  42.400  62.600  1.00  0.00           H
ATOM    838  CB  LYS A  58      41.440  41.380  62.330  1.00  0.00           C
ATOM    839  HB1 LYS A  58      41.900  40.520  61.800  1.00  0.00           H
ATOM    840  HB2 LYS A  58      40.380  41.480  62.010  1.00  0.00           H
ATOM    841  CG  LYS A  58      41.460  40.890  63.780  1.00  0.00           C
ATOM    842  HG1 LYS A  58      40.800  40.000  63.840  1.00  0.00           H
ATOM    843  HG2 LYS A  58      40.950  41.590  64.470  1.00  0.00           H
ATOM    844  CD  LYS A  58      42.820  40.510  64.370  1.00  0.00           C
ATOM    845  HD1 LYS A  58      43.370  39.830  63.690  1.00  0.00           H
ATOM    846  HD2 LYS A  58      43.320  41.500  64.430  1.00  0.00           H
ATOM    847  CE  LYS A  58      42.860  39.990  65.810  1.00  0.00           C
ATOM    848  HE1 LYS A  58      43.950  39.970  66.020  1.00  0.00           H
ATOM    849  HE2 LYS A  58      42.510  38.940  65.840  1.00  0.00           H
ATOM    850  NZ  LYS A  58      42.150  40.830  66.800  1.00  0.00           N
ATOM    851  HZ1 LYS A  58      42.480  40.670  67.780  1.00  0.00           H
ATOM    852  HZ2 LYS A  58      42.210  41.860  66.620  1.00  0.00           H
ATOM    853  HZ3 LYS A  58      41.150  40.530  66.800  1.00  0.00           H
ATOM    854  C   LYS A  58      42.590  42.950  60.740  1.00  0.00           C
ATOM    855  O   LYS A  58      41.940  43.720  60.030  1.00  0.00           O
ATOM    856  N   THR A  59      43.720  42.420  60.250  1.00  0.00           N
ATOM    857  HN  THR A  59      44.310  41.810  60.770  1.00  0.00           H
ATOM    858  CA  THR A  59      44.230  42.690  58.940  1.00  0.00           C
ATOM    859  HA  THR A  59      43.770  43.580  58.530  1.00  0.00           H
ATOM    860  CB  THR A  59      45.640  43.200  58.920  1.00  0.00           C
ATOM    861  HB  THR A  59      46.030  43.320  57.890  1.00  0.00           H
ATOM    862  OG1 THR A  59      46.530  42.340  59.620  1.00  0.00           O
ATOM    863  HG1 THR A  59      46.760  41.700  58.940  1.00  0.00           H
ATOM    864  CG2 THR A  59      45.670  44.500  59.740  1.00  0.00           C
ATOM    865 HG21 THR A  59      45.210  44.460  60.740  1.00  0.00           H
ATOM    866 HG22 THR A  59      46.720  44.840  59.860  1.00  0.00           H
ATOM    867 HG23 THR A  59      45.150  45.300  59.170  1.00  0.00           H
ATOM    868  C   THR A  59      44.020  41.590  57.960  1.00  0.00           C
ATOM    869  O   THR A  59      44.150  40.410  58.260  1.00  0.00           O
ATOM    870  N   LYS A  60      43.810  41.940  56.680  1.00  0.00           N
ATOM    871  HN  LYS A  60      43.680  42.910  56.490  1.00  0.00           H
ATOM    872  CA  LYS A  60      43.690  41.100  55.530  1.00  0.00           C
ATOM    873  HA  LYS A  60      43.010  40.290  55.770  1.00  0.00           H
ATOM    874  CB  LYS A  60      43.050  41.880  54.370  1.00  0.00           C
ATOM    875  HB1 LYS A  60      43.130  41.310  53.420  1.00  0.00           H
ATOM    876  HB2 LYS A  60      43.710  42.760  54.240  1.00  0.00           H
ATOM    877  CG  LYS A  60      41.580  42.290  54.530  1.00  0.00           C
ATOM    878  HG1 LYS A  60      41.510  42.930  55.430  1.00  0.00           H
ATOM    879  HG2 LYS A  60      41.060  41.310  54.670  1.00  0.00           H
ATOM    880  CD  LYS A  60      41.020  42.980  53.280  1.00  0.00           C
ATOM    881  HD1 LYS A  60      41.610  43.910  53.180  1.00  0.00           H
ATOM    882  HD2 LYS A  60      41.170  42.300  52.410  1.00  0.00           H
ATOM    883  CE  LYS A  60      39.570  43.450  53.290  1.00  0.00           C
ATOM    884  HE1 LYS A  60      39.310  44.280  53.980  1.00  0.00           H
ATOM    885  HE2 LYS A  60      39.080  42.500  53.610  1.00  0.00           H
ATOM    886  NZ  LYS A  60      39.100  43.780  51.920  1.00  0.00           N
ATOM    887  HZ1 LYS A  60      38.240  44.370  51.880  1.00  0.00           H
ATOM    888  HZ2 LYS A  60      39.740  44.390  51.380  1.00  0.00           H
ATOM    889  HZ3 LYS A  60      39.150  42.930  51.320  1.00  0.00           H
ATOM    890  C   LYS A  60      44.990  40.570  55.060  1.00  0.00           C
ATOM    891  O   LYS A  60      46.080  40.990  55.460  1.00  0.00           O
ATOM    892  N   GLU A  61      44.970  39.520  54.210  1.00  0.00           N
ATOM    893  HN  GLU A  61      44.050  39.230  53.960  1.00  0.00           H
ATOM    894  CA  GLU A  61      46.090  38.940  53.540  1.00  0.00           C
ATOM    895  HA  GLU A  61      46.860  39.000  54.300  1.00  0.00           H
ATOM    896  CB  GLU A  61      45.910  37.470  53.120  1.00  0.00           C
ATOM    897  HB1 GLU A  61      46.250  37.220  52.090  1.00  0.00           H
ATOM    898  HB2 GLU A  61      44.810  37.330  53.200  1.00  0.00           H
ATOM    899  CG  GLU A  61      46.390  36.490  54.190  1.00  0.00           C
ATOM    900  HG1 GLU A  61      46.050  35.530  53.750  1.00  0.00           H
ATOM    901  HG2 GLU A  61      45.900  36.770  55.140  1.00  0.00           H
ATOM    902  CD  GLU A  61      47.890  36.230  54.290  1.00  0.00           C
ATOM    903  OE1 GLU A  61      48.300  35.040  54.320  1.00  0.00           O
ATOM    904  OE2 GLU A  61      48.650  37.240  54.270  1.00  0.00           O
ATOM    905  C   GLU A  61      46.650  39.790  52.460  1.00  0.00           C
ATOM    906  O   GLU A  61      45.930  40.480  51.740  1.00  0.00           O
ATOM    907  N   GLN A  62      47.970  39.730  52.230  1.00  0.00           N
ATOM    908  HN  GLN A  62      48.500  39.090  52.790  1.00  0.00           H
ATOM    909  CA  GLN A  62      48.720  40.360  51.180  1.00  0.00           C
ATOM    910  HA  GLN A  62      49.740  40.030  51.320  1.00  0.00           H
ATOM    911  CB  GLN A  62      48.360  40.080  49.710  1.00  0.00           C
ATOM    912  HB1 GLN A  62      48.740  40.810  48.970  1.00  0.00           H
ATOM    913  HB2 GLN A  62      47.260  40.210  49.620  1.00  0.00           H
ATOM    914  CG  GLN A  62      48.720  38.670  49.240  1.00  0.00           C
ATOM    915  HG1 GLN A  62      48.210  37.890  49.840  1.00  0.00           H
ATOM    916  HG2 GLN A  62      49.810  38.490  49.350  1.00  0.00           H
ATOM    917  CD  GLN A  62      48.350  38.450  47.780  1.00  0.00           C
ATOM    918  OE1 GLN A  62      47.430  37.690  47.450  1.00  0.00           O
ATOM    919  NE2 GLN A  62      49.040  39.090  46.800  1.00  0.00           N
ATOM    920 HE21 GLN A  62      49.790  39.690  47.080  1.00  0.00           H
ATOM    921 HE22 GLN A  62      48.800  39.160  45.830  1.00  0.00           H
ATOM    922  C   GLN A  62      48.720  41.830  51.430  1.00  0.00           C
ATOM    923  O   GLN A  62      48.460  42.600  50.510  1.00  0.00           O
ATOM    924  N   VAL A  63      48.990  42.300  52.660  1.00  0.00           N
ATOM    925  HN  VAL A  63      49.130  41.610  53.370  1.00  0.00           H
ATOM    926  CA  VAL A  63      49.140  43.650  53.110  1.00  0.00           C
ATOM    927  HA  VAL A  63      48.820  44.380  52.380  1.00  0.00           H
ATOM    928  CB  VAL A  63      48.300  43.860  54.330  1.00  0.00           C
ATOM    929  HB  VAL A  63      48.480  44.890  54.710  1.00  0.00           H
ATOM    930  CG1 VAL A  63      46.790  43.910  54.070  1.00  0.00           C
ATOM    931 HG11 VAL A  63      46.350  44.660  53.370  1.00  0.00           H
ATOM    932 HG12 VAL A  63      46.610  42.920  53.600  1.00  0.00           H
ATOM    933 HG13 VAL A  63      46.160  43.940  54.980  1.00  0.00           H
ATOM    934  CG2 VAL A  63      48.720  42.930  55.480  1.00  0.00           C
ATOM    935 HG21 VAL A  63      48.310  43.320  56.430  1.00  0.00           H
ATOM    936 HG22 VAL A  63      48.410  41.860  55.380  1.00  0.00           H
ATOM    937 HG23 VAL A  63      49.800  43.110  55.650  1.00  0.00           H
ATOM    938  C   VAL A  63      50.570  44.000  53.340  1.00  0.00           C
ATOM    939  O   VAL A  63      50.850  45.200  53.440  1.00  0.00           O
ATOM    940  N   THR A  64      51.520  43.070  53.190  1.00  0.00           N
ATOM    941  HN  THR A  64      51.180  42.130  53.190  1.00  0.00           H
ATOM    942  CA  THR A  64      52.920  43.390  53.130  1.00  0.00           C
ATOM    943  HA  THR A  64      53.040  44.400  52.780  1.00  0.00           H
ATOM    944  CB  THR A  64      53.550  43.100  54.460  1.00  0.00           C
ATOM    945  HB  THR A  64      53.080  42.160  54.820  1.00  0.00           H
ATOM    946  OG1 THR A  64      53.150  44.150  55.330  1.00  0.00           O
ATOM    947  HG1 THR A  64      53.150  44.960  54.810  1.00  0.00           H
ATOM    948  CG2 THR A  64      55.080  42.990  54.380  1.00  0.00           C
ATOM    949 HG21 THR A  64      55.530  43.330  55.340  1.00  0.00           H
ATOM    950 HG22 THR A  64      55.410  41.940  54.210  1.00  0.00           H
ATOM    951 HG23 THR A  64      55.570  43.570  53.560  1.00  0.00           H
ATOM    952  C   THR A  64      53.460  42.490  52.080  1.00  0.00           C
ATOM    953  O   THR A  64      53.090  41.320  52.030  1.00  0.00           O
ATOM    954  N   ASN A  65      54.400  42.980  51.240  1.00  0.00           N
ATOM    955  HN  ASN A  65      54.670  43.930  51.340  1.00  0.00           H
ATOM    956  CA  ASN A  65      55.170  42.260  50.280  1.00  0.00           C
ATOM    957  HA  ASN A  65      55.140  41.250  50.640  1.00  0.00           H
ATOM    958  CB  ASN A  65      54.560  42.370  48.870  1.00  0.00           C
ATOM    959  HB1 ASN A  65      54.610  43.450  48.610  1.00  0.00           H
ATOM    960  HB2 ASN A  65      53.480  42.140  48.920  1.00  0.00           H
ATOM    961  CG  ASN A  65      55.290  41.460  47.890  1.00  0.00           C
ATOM    962  OD1 ASN A  65      55.970  40.560  48.360  1.00  0.00           O
ATOM    963  ND2 ASN A  65      55.070  41.660  46.570  1.00  0.00           N
ATOM    964 HD21 ASN A  65      54.730  42.550  46.280  1.00  0.00           H
ATOM    965 HD22 ASN A  65      55.570  41.090  45.910  1.00  0.00           H
ATOM    966  C   ASN A  65      56.590  42.710  50.380  1.00  0.00           C
ATOM    967  O   ASN A  65      56.810  43.920  50.360  1.00  0.00           O
ATOM    968  N   VAL A  66      57.610  41.840  50.360  1.00  0.00           N
ATOM    969  HN  VAL A  66      57.420  40.860  50.370  1.00  0.00           H
ATOM    970  CA  VAL A  66      58.980  42.230  50.310  1.00  0.00           C
ATOM    971  HA  VAL A  66      59.230  42.930  51.090  1.00  0.00           H
ATOM    972  CB  VAL A  66      59.800  41.010  50.620  1.00  0.00           C
ATOM    973  HB  VAL A  66      59.560  40.220  49.880  1.00  0.00           H
ATOM    974  CG1 VAL A  66      61.310  41.270  50.520  1.00  0.00           C
ATOM    975 HG11 VAL A  66      61.550  42.110  51.210  1.00  0.00           H
ATOM    976 HG12 VAL A  66      61.810  40.300  50.730  1.00  0.00           H
ATOM    977 HG13 VAL A  66      61.630  41.720  49.550  1.00  0.00           H
ATOM    978  CG2 VAL A  66      59.440  40.310  51.940  1.00  0.00           C
ATOM    979 HG21 VAL A  66      59.920  39.310  52.030  1.00  0.00           H
ATOM    980 HG22 VAL A  66      59.750  40.830  52.870  1.00  0.00           H
ATOM    981 HG23 VAL A  66      58.360  40.090  52.120  1.00  0.00           H
ATOM    982  C   VAL A  66      59.310  42.890  49.010  1.00  0.00           C
ATOM    983  O   VAL A  66      58.840  42.450  47.970  1.00  0.00           O
ATOM    984  N   GLY A  67      59.980  44.050  49.100  1.00  0.00           N
ATOM    985  HN  GLY A  67      60.570  44.250  49.880  1.00  0.00           H
ATOM    986  CA  GLY A  67      59.920  45.020  48.060  1.00  0.00           C
ATOM    987  HA1 GLY A  67      60.770  44.980  47.390  1.00  0.00           H
ATOM    988  HA2 GLY A  67      59.030  44.840  47.470  1.00  0.00           H
ATOM    989  C   GLY A  67      59.830  46.460  48.460  1.00  0.00           C
ATOM    990  O   GLY A  67      60.130  47.400  47.730  1.00  0.00           O
ATOM    991  N   GLY A  68      59.440  46.760  49.710  1.00  0.00           N
ATOM    992  HN  GLY A  68      59.140  46.040  50.320  1.00  0.00           H
ATOM    993  CA  GLY A  68      59.470  48.090  50.250  1.00  0.00           C
ATOM    994  HA1 GLY A  68      60.530  48.290  50.330  1.00  0.00           H
ATOM    995  HA2 GLY A  68      58.740  48.720  49.760  1.00  0.00           H
ATOM    996  C   GLY A  68      59.050  47.980  51.680  1.00  0.00           C
ATOM    997  O   GLY A  68      58.510  46.940  52.040  1.00  0.00           O
ATOM    998  N   ALA A  69      59.290  49.040  52.460  1.00  0.00           N
ATOM    999  HN  ALA A  69      59.830  49.800  52.100  1.00  0.00           H
ATOM   1000  CA  ALA A  69      58.880  49.170  53.830  1.00  0.00           C
ATOM   1001  HA  ALA A  69      59.150  48.250  54.310  1.00  0.00           H
ATOM   1002  CB  ALA A  69      59.470  50.450  54.450  1.00  0.00           C
ATOM   1003  HB1 ALA A  69      60.540  50.490  54.160  1.00  0.00           H
ATOM   1004  HB2 ALA A  69      59.120  51.250  53.770  1.00  0.00           H
ATOM   1005  HB3 ALA A  69      59.350  50.620  55.540  1.00  0.00           H
ATOM   1006  C   ALA A  69      57.410  49.280  54.080  1.00  0.00           C
ATOM   1007  O   ALA A  69      56.580  49.640  53.250  1.00  0.00           O
ATOM   1008  N   VAL A  70      57.050  48.780  55.280  1.00  0.00           N
ATOM   1009  HN  VAL A  70      57.680  48.470  55.980  1.00  0.00           H
ATOM   1010  CA  VAL A  70      55.680  48.700  55.670  1.00  0.00           C
ATOM   1011  HA  VAL A  70      55.060  48.440  54.830  1.00  0.00           H
ATOM   1012  CB  VAL A  70      55.450  47.620  56.690  1.00  0.00           C
ATOM   1013  HB  VAL A  70      56.110  47.770  57.580  1.00  0.00           H
ATOM   1014  CG1 VAL A  70      53.980  47.550  57.140  1.00  0.00           C
ATOM   1015 HG11 VAL A  70      53.650  48.470  57.670  1.00  0.00           H
ATOM   1016 HG12 VAL A  70      53.260  47.180  56.380  1.00  0.00           H
ATOM   1017 HG13 VAL A  70      53.920  46.930  58.060  1.00  0.00           H
ATOM   1018  CG2 VAL A  70      55.830  46.300  56.010  1.00  0.00           C
ATOM   1019 HG21 VAL A  70      55.230  46.290  55.070  1.00  0.00           H
ATOM   1020 HG22 VAL A  70      56.900  46.270  55.720  1.00  0.00           H
ATOM   1021 HG23 VAL A  70      55.700  45.410  56.660  1.00  0.00           H
ATOM   1022  C   VAL A  70      55.270  50.030  56.210  1.00  0.00           C
ATOM   1023  O   VAL A  70      55.200  50.360  57.390  1.00  0.00           O
ATOM   1024  N   VAL A  71      54.820  50.870  55.260  1.00  0.00           N
ATOM   1025  HN  VAL A  71      54.800  50.630  54.290  1.00  0.00           H
ATOM   1026  CA  VAL A  71      54.430  52.210  55.550  1.00  0.00           C
ATOM   1027  HA  VAL A  71      54.970  52.550  56.420  1.00  0.00           H
ATOM   1028  CB  VAL A  71      54.760  53.110  54.400  1.00  0.00           C
ATOM   1029  HB  VAL A  71      54.420  54.110  54.750  1.00  0.00           H
ATOM   1030  CG1 VAL A  71      56.290  53.220  54.260  1.00  0.00           C
ATOM   1031 HG11 VAL A  71      56.620  52.300  53.720  1.00  0.00           H
ATOM   1032 HG12 VAL A  71      56.450  54.100  53.600  1.00  0.00           H
ATOM   1033 HG13 VAL A  71      56.860  53.340  55.200  1.00  0.00           H
ATOM   1034  CG2 VAL A  71      54.080  52.760  53.060  1.00  0.00           C
ATOM   1035 HG21 VAL A  71      54.400  51.720  52.830  1.00  0.00           H
ATOM   1036 HG22 VAL A  71      52.970  52.780  53.120  1.00  0.00           H
ATOM   1037 HG23 VAL A  71      54.420  53.520  52.320  1.00  0.00           H
ATOM   1038  C   VAL A  71      53.000  52.250  55.960  1.00  0.00           C
ATOM   1039  O   VAL A  71      52.150  51.610  55.350  1.00  0.00           O
ATOM   1040  N   THR A  72      52.670  52.990  57.040  1.00  0.00           N
ATOM   1041  HN  THR A  72      53.380  53.520  57.500  1.00  0.00           H
ATOM   1042  CA  THR A  72      51.320  53.080  57.500  1.00  0.00           C
ATOM   1043  HA  THR A  72      50.770  53.050  56.570  1.00  0.00           H
ATOM   1044  CB  THR A  72      50.850  51.990  58.410  1.00  0.00           C
ATOM   1045  HB  THR A  72      51.170  51.010  58.010  1.00  0.00           H
ATOM   1046  OG1 THR A  72      49.440  51.840  58.490  1.00  0.00           O
ATOM   1047  HG1 THR A  72      49.240  51.390  57.670  1.00  0.00           H
ATOM   1048  CG2 THR A  72      51.340  52.360  59.820  1.00  0.00           C
ATOM   1049 HG21 THR A  72      51.520  51.430  60.400  1.00  0.00           H
ATOM   1050 HG22 THR A  72      52.310  52.880  59.710  1.00  0.00           H
ATOM   1051 HG23 THR A  72      50.670  53.050  60.360  1.00  0.00           H
ATOM   1052  C   THR A  72      51.130  54.460  58.050  1.00  0.00           C
ATOM   1053  O   THR A  72      52.020  55.150  58.540  1.00  0.00           O
ATOM   1054  N   GLY A  73      49.880  54.890  57.810  1.00  0.00           N
ATOM   1055  HN  GLY A  73      49.240  54.270  57.360  1.00  0.00           H
ATOM   1056  CA  GLY A  73      49.470  56.210  58.190  1.00  0.00           C
ATOM   1057  HA1 GLY A  73      49.240  56.090  59.240  1.00  0.00           H
ATOM   1058  HA2 GLY A  73      50.260  56.900  57.940  1.00  0.00           H
ATOM   1059  C   GLY A  73      48.290  56.740  57.450  1.00  0.00           C
ATOM   1060  O   GLY A  73      48.400  57.310  56.360  1.00  0.00           O
ATOM   1061  N   VAL A  74      47.070  56.610  57.990  1.00  0.00           N
ATOM   1062  HN  VAL A  74      46.960  56.270  58.920  1.00  0.00           H
ATOM   1063  CA  VAL A  74      45.910  56.940  57.220  1.00  0.00           C
ATOM   1064  HA  VAL A  74      46.180  57.120  56.180  1.00  0.00           H
ATOM   1065  CB  VAL A  74      44.860  55.890  57.370  1.00  0.00           C
ATOM   1066  HB  VAL A  74      44.510  55.710  58.410  1.00  0.00           H
ATOM   1067  CG1 VAL A  74      43.660  56.170  56.450  1.00  0.00           C
ATOM   1068 HG11 VAL A  74      44.050  56.310  55.420  1.00  0.00           H
ATOM   1069 HG12 VAL A  74      42.970  55.300  56.400  1.00  0.00           H
ATOM   1070 HG13 VAL A  74      42.990  56.990  56.790  1.00  0.00           H
ATOM   1071  CG2 VAL A  74      45.430  54.520  56.960  1.00  0.00           C
ATOM   1072 HG21 VAL A  74      44.580  53.810  57.050  1.00  0.00           H
ATOM   1073 HG22 VAL A  74      45.750  54.750  55.920  1.00  0.00           H
ATOM   1074 HG23 VAL A  74      46.280  54.160  57.570  1.00  0.00           H
ATOM   1075  C   VAL A  74      45.440  58.280  57.670  1.00  0.00           C
ATOM   1076  O   VAL A  74      44.570  58.420  58.530  1.00  0.00           O
ATOM   1077  N   THR A  75      46.020  59.380  57.170  1.00  0.00           N
ATOM   1078  HN  THR A  75      46.810  59.270  56.570  1.00  0.00           H
ATOM   1079  CA  THR A  75      45.760  60.750  57.520  1.00  0.00           C
ATOM   1080  HA  THR A  75      44.710  60.760  57.800  1.00  0.00           H
ATOM   1081  CB  THR A  75      46.470  61.350  58.690  1.00  0.00           C
ATOM   1082  HB  THR A  75      47.510  61.500  58.330  1.00  0.00           H
ATOM   1083  OG1 THR A  75      46.420  60.460  59.790  1.00  0.00           O
ATOM   1084  HG1 THR A  75      46.910  59.640  59.660  1.00  0.00           H
ATOM   1085  CG2 THR A  75      45.840  62.680  59.130  1.00  0.00           C
ATOM   1086 HG21 THR A  75      46.050  63.470  58.390  1.00  0.00           H
ATOM   1087 HG22 THR A  75      44.750  62.540  59.320  1.00  0.00           H
ATOM   1088 HG23 THR A  75      46.280  63.020  60.090  1.00  0.00           H
ATOM   1089  C   THR A  75      45.970  61.560  56.290  1.00  0.00           C
ATOM   1090  O   THR A  75      46.770  62.490  56.200  1.00  0.00           O
ATOM   1091  N   ALA A  76      45.270  61.260  55.180  1.00  0.00           N
ATOM   1092  HN  ALA A  76      44.510  60.620  55.300  1.00  0.00           H
ATOM   1093  CA  ALA A  76      45.410  61.890  53.910  1.00  0.00           C
ATOM   1094  HA  ALA A  76      45.250  62.940  54.110  1.00  0.00           H
ATOM   1095  CB  ALA A  76      46.800  61.690  53.280  1.00  0.00           C
ATOM   1096  HB1 ALA A  76      46.790  60.620  52.980  1.00  0.00           H
ATOM   1097  HB2 ALA A  76      47.110  62.280  52.390  1.00  0.00           H
ATOM   1098  HB3 ALA A  76      47.650  61.940  53.950  1.00  0.00           H
ATOM   1099  C   ALA A  76      44.260  61.630  53.000  1.00  0.00           C
ATOM   1100  O   ALA A  76      43.490  60.710  53.270  1.00  0.00           O
ATOM   1101  N   VAL A  77      44.090  62.370  51.890  1.00  0.00           N
ATOM   1102  HN  VAL A  77      44.710  63.130  51.730  1.00  0.00           H
ATOM   1103  CA  VAL A  77      43.170  62.220  50.800  1.00  0.00           C
ATOM   1104  HA  VAL A  77      43.050  61.150  50.750  1.00  0.00           H
ATOM   1105  CB  VAL A  77      41.820  62.850  50.910  1.00  0.00           C
ATOM   1106  HB  VAL A  77      41.820  63.910  50.570  1.00  0.00           H
ATOM   1107  CG1 VAL A  77      40.730  62.100  50.130  1.00  0.00           C
ATOM   1108 HG11 VAL A  77      39.840  62.740  50.280  1.00  0.00           H
ATOM   1109 HG12 VAL A  77      40.960  62.120  49.040  1.00  0.00           H
ATOM   1110 HG13 VAL A  77      40.620  61.070  50.530  1.00  0.00           H
ATOM   1111  CG2 VAL A  77      41.320  62.840  52.370  1.00  0.00           C
ATOM   1112 HG21 VAL A  77      41.330  61.860  52.900  1.00  0.00           H
ATOM   1113 HG22 VAL A  77      41.880  63.600  52.950  1.00  0.00           H
ATOM   1114 HG23 VAL A  77      40.270  63.180  52.370  1.00  0.00           H
ATOM   1115  C   VAL A  77      43.820  62.560  49.510  1.00  0.00           C
ATOM   1116  O   VAL A  77      44.200  61.710  48.700  1.00  0.00           O
ATOM   1117  N   ALA A  78      44.030  63.870  49.250  1.00  0.00           N
ATOM   1118  HN  ALA A  78      44.060  64.600  49.920  1.00  0.00           H
ATOM   1119  CA  ALA A  78      44.250  64.360  47.920  1.00  0.00           C
ATOM   1120  HA  ALA A  78      45.320  64.320  47.780  1.00  0.00           H
ATOM   1121  CB  ALA A  78      43.400  63.720  46.810  1.00  0.00           C
ATOM   1122  HB1 ALA A  78      43.700  62.700  46.470  1.00  0.00           H
ATOM   1123  HB2 ALA A  78      42.360  63.650  47.190  1.00  0.00           H
ATOM   1124  HB3 ALA A  78      43.370  64.230  45.830  1.00  0.00           H
ATOM   1125  C   ALA A  78      44.110  65.840  47.940  1.00  0.00           C
ATOM   1126  O   ALA A  78      44.700  66.540  48.760  1.00  0.00           O
ATOM   1127  N   GLN A  79      43.390  66.440  46.980  1.00  0.00           N
ATOM   1128  HN  GLN A  79      42.880  65.760  46.450  1.00  0.00           H
ATOM   1129  CA  GLN A  79      43.060  67.820  46.800  1.00  0.00           C
ATOM   1130  HA  GLN A  79      43.600  68.450  47.480  1.00  0.00           H
ATOM   1131  CB  GLN A  79      43.350  68.250  45.360  1.00  0.00           C
ATOM   1132  HB1 GLN A  79      42.960  69.240  45.040  1.00  0.00           H
ATOM   1133  HB2 GLN A  79      42.930  67.480  44.680  1.00  0.00           H
ATOM   1134  CG  GLN A  79      44.850  68.370  45.060  1.00  0.00           C
ATOM   1135  HG1 GLN A  79      45.020  68.650  44.000  1.00  0.00           H
ATOM   1136  HG2 GLN A  79      45.390  67.400  45.070  1.00  0.00           H
ATOM   1137  CD  GLN A  79      45.480  69.390  46.010  1.00  0.00           C
ATOM   1138  OE1 GLN A  79      45.370  70.590  45.780  1.00  0.00           O
ATOM   1139  NE2 GLN A  79      46.410  68.890  46.860  1.00  0.00           N
ATOM   1140 HE21 GLN A  79      46.800  67.970  46.790  1.00  0.00           H
ATOM   1141 HE22 GLN A  79      46.820  69.590  47.450  1.00  0.00           H
ATOM   1142  C   GLN A  79      41.600  68.080  46.940  1.00  0.00           C
ATOM   1143  O   GLN A  79      40.810  67.580  46.140  1.00  0.00           O
ATOM   1144  N   LYS A  80      41.160  68.880  47.930  1.00  0.00           N
ATOM   1145  HN  LYS A  80      41.830  69.470  48.370  1.00  0.00           H
ATOM   1146  CA  LYS A  80      39.800  69.180  48.280  1.00  0.00           C
ATOM   1147  HA  LYS A  80      39.800  69.250  49.360  1.00  0.00           H
ATOM   1148  CB  LYS A  80      39.370  70.600  47.880  1.00  0.00           C
ATOM   1149  HB1 LYS A  80      38.260  70.640  47.830  1.00  0.00           H
ATOM   1150  HB2 LYS A  80      39.730  70.910  46.870  1.00  0.00           H
ATOM   1151  CG  LYS A  80      39.860  71.750  48.760  1.00  0.00           C
ATOM   1152  HG1 LYS A  80      39.720  72.680  48.170  1.00  0.00           H
ATOM   1153  HG2 LYS A  80      40.950  71.650  48.930  1.00  0.00           H
ATOM   1154  CD  LYS A  80      39.020  71.900  50.030  1.00  0.00           C
ATOM   1155  HD1 LYS A  80      37.950  72.010  49.740  1.00  0.00           H
ATOM   1156  HD2 LYS A  80      39.180  70.990  50.650  1.00  0.00           H
ATOM   1157  CE  LYS A  80      39.250  73.120  50.930  1.00  0.00           C
ATOM   1158  HE1 LYS A  80      38.500  73.190  51.750  1.00  0.00           H
ATOM   1159  HE2 LYS A  80      39.250  74.090  50.380  1.00  0.00           H
ATOM   1160  NZ  LYS A  80      40.570  72.990  51.560  1.00  0.00           N
ATOM   1161  HZ1 LYS A  80      40.640  72.020  51.940  1.00  0.00           H
ATOM   1162  HZ2 LYS A  80      41.410  73.090  50.950  1.00  0.00           H
ATOM   1163  HZ3 LYS A  80      40.660  73.600  52.400  1.00  0.00           H
ATOM   1164  C   LYS A  80      38.770  68.140  48.010  1.00  0.00           C
ATOM   1165  O   LYS A  80      37.790  68.260  47.280  1.00  0.00           O
ATOM   1166  N   THR A  81      38.980  67.060  48.790  1.00  0.00           N
ATOM   1167  HN  THR A  81      39.810  67.020  49.330  1.00  0.00           H
ATOM   1168  CA  THR A  81      38.300  65.830  48.540  1.00  0.00           C
ATOM   1169  HA  THR A  81      37.420  65.950  47.920  1.00  0.00           H
ATOM   1170  CB  THR A  81      39.220  64.760  48.030  1.00  0.00           C
ATOM   1171  HB  THR A  81      40.190  64.630  48.550  1.00  0.00           H
ATOM   1172  OG1 THR A  81      39.680  65.130  46.740  1.00  0.00           O
ATOM   1173  HG1 THR A  81      39.910  66.060  46.820  1.00  0.00           H
ATOM   1174  CG2 THR A  81      38.640  63.350  47.860  1.00  0.00           C
ATOM   1175 HG21 THR A  81      38.190  63.120  48.850  1.00  0.00           H
ATOM   1176 HG22 THR A  81      37.850  63.310  47.080  1.00  0.00           H
ATOM   1177 HG23 THR A  81      39.300  62.510  47.540  1.00  0.00           H
ATOM   1178  C   THR A  81      37.840  65.440  49.910  1.00  0.00           C
ATOM   1179  O   THR A  81      38.380  65.820  50.940  1.00  0.00           O
ATOM   1180  N   VAL A  82      36.690  64.760  50.090  1.00  0.00           N
ATOM   1181  HN  VAL A  82      36.230  64.510  49.240  1.00  0.00           H
ATOM   1182  CA  VAL A  82      36.030  64.320  51.280  1.00  0.00           C
ATOM   1183  HA  VAL A  82      36.170  65.180  51.910  1.00  0.00           H
ATOM   1184  CB  VAL A  82      34.620  63.920  50.970  1.00  0.00           C
ATOM   1185  HB  VAL A  82      34.600  63.070  50.250  1.00  0.00           H
ATOM   1186  CG1 VAL A  82      33.940  63.470  52.270  1.00  0.00           C
ATOM   1187 HG11 VAL A  82      34.220  62.440  52.580  1.00  0.00           H
ATOM   1188 HG12 VAL A  82      34.260  64.130  53.100  1.00  0.00           H
ATOM   1189 HG13 VAL A  82      32.830  63.380  52.230  1.00  0.00           H
ATOM   1190  CG2 VAL A  82      33.840  65.140  50.460  1.00  0.00           C
ATOM   1191 HG21 VAL A  82      32.750  64.970  50.490  1.00  0.00           H
ATOM   1192 HG22 VAL A  82      34.020  65.940  51.200  1.00  0.00           H
ATOM   1193 HG23 VAL A  82      34.180  65.290  49.410  1.00  0.00           H
ATOM   1194  C   VAL A  82      36.910  63.230  51.800  1.00  0.00           C
ATOM   1195  O   VAL A  82      37.370  62.300  51.140  1.00  0.00           O
ATOM   1196  N   GLU A  83      37.170  63.390  53.110  1.00  0.00           N
ATOM   1197  HN  GLU A  83      36.840  64.200  53.590  1.00  0.00           H
ATOM   1198  CA  GLU A  83      37.840  62.490  54.000  1.00  0.00           C
ATOM   1199  HA  GLU A  83      38.730  62.100  53.550  1.00  0.00           H
ATOM   1200  CB  GLU A  83      38.260  63.160  55.320  1.00  0.00           C
ATOM   1201  HB1 GLU A  83      37.390  63.740  55.720  1.00  0.00           H
ATOM   1202  HB2 GLU A  83      39.050  63.900  55.070  1.00  0.00           H
ATOM   1203  CG  GLU A  83      38.990  62.360  56.400  1.00  0.00           C
ATOM   1204  HG1 GLU A  83      38.260  61.740  56.960  1.00  0.00           H
ATOM   1205  HG2 GLU A  83      39.420  63.060  57.150  1.00  0.00           H
ATOM   1206  CD  GLU A  83      40.160  61.510  55.930  1.00  0.00           C
ATOM   1207  OE1 GLU A  83      41.310  61.920  56.240  1.00  0.00           O
ATOM   1208  OE2 GLU A  83      39.960  60.380  55.400  1.00  0.00           O
ATOM   1209  C   GLU A  83      36.910  61.400  54.420  1.00  0.00           C
ATOM   1210  O   GLU A  83      35.690  61.550  54.510  1.00  0.00           O
ATOM   1211  N   GLY A  84      37.530  60.230  54.620  1.00  0.00           N
ATOM   1212  HN  GLY A  84      38.510  60.130  54.780  1.00  0.00           H
ATOM   1213  CA  GLY A  84      36.840  58.980  54.770  1.00  0.00           C
ATOM   1214  HA1 GLY A  84      36.010  58.900  54.070  1.00  0.00           H
ATOM   1215  HA2 GLY A  84      37.520  58.140  54.700  1.00  0.00           H
ATOM   1216  C   GLY A  84      36.180  58.920  56.100  1.00  0.00           C
ATOM   1217  O   GLY A  84      36.800  59.070  57.160  1.00  0.00           O
ATOM   1218  N   ALA A  85      34.850  58.760  56.090  1.00  0.00           N
ATOM   1219  HN  ALA A  85      34.380  58.540  55.240  1.00  0.00           H
ATOM   1220  CA  ALA A  85      34.060  58.750  57.280  1.00  0.00           C
ATOM   1221  HA  ALA A  85      34.190  59.760  57.640  1.00  0.00           H
ATOM   1222  CB  ALA A  85      32.630  58.460  56.800  1.00  0.00           C
ATOM   1223  HB1 ALA A  85      31.870  58.840  57.520  1.00  0.00           H
ATOM   1224  HB2 ALA A  85      32.440  58.900  55.790  1.00  0.00           H
ATOM   1225  HB3 ALA A  85      32.360  57.390  56.650  1.00  0.00           H
ATOM   1226  C   ALA A  85      34.400  57.760  58.340  1.00  0.00           C
ATOM   1227  O   ALA A  85      34.680  56.590  58.050  1.00  0.00           O
ATOM   1228  N   GLY A  86      34.350  58.200  59.610  1.00  0.00           N
ATOM   1229  HN  GLY A  86      34.450  59.180  59.750  1.00  0.00           H
ATOM   1230  CA  GLY A  86      34.290  57.410  60.800  1.00  0.00           C
ATOM   1231  HA1 GLY A  86      34.840  56.490  60.660  1.00  0.00           H
ATOM   1232  HA2 GLY A  86      34.840  57.950  61.570  1.00  0.00           H
ATOM   1233  C   GLY A  86      32.920  57.210  61.340  1.00  0.00           C
ATOM   1234  O   GLY A  86      32.030  57.050  60.510  1.00  0.00           O
ATOM   1235  N   SER A  87      32.700  57.320  62.660  1.00  0.00           N
ATOM   1236  HN  SER A  87      33.520  57.520  63.200  1.00  0.00           H
ATOM   1237  CA  SER A  87      31.470  57.050  63.340  1.00  0.00           C
ATOM   1238  HA  SER A  87      30.820  56.370  62.810  1.00  0.00           H
ATOM   1239  CB  SER A  87      31.780  56.240  64.610  1.00  0.00           C
ATOM   1240  HB1 SER A  87      30.890  56.240  65.280  1.00  0.00           H
ATOM   1241  HB2 SER A  87      32.560  56.650  65.290  1.00  0.00           H
ATOM   1242  OG  SER A  87      32.030  54.910  64.160  1.00  0.00           O
ATOM   1243  HG1 SER A  87      32.960  54.920  63.920  1.00  0.00           H
ATOM   1244  C   SER A  87      30.720  58.310  63.610  1.00  0.00           C
ATOM   1245  O   SER A  87      30.390  58.630  64.750  1.00  0.00           O
ATOM   1246  N   ILE A  88      30.360  59.130  62.600  1.00  0.00           N
ATOM   1247  HN  ILE A  88      30.630  58.730  61.730  1.00  0.00           H
ATOM   1248  CA  ILE A  88      29.710  60.400  62.600  1.00  0.00           C
ATOM   1249  HA  ILE A  88      30.260  60.950  63.350  1.00  0.00           H
ATOM   1250  CB  ILE A  88      29.720  60.960  61.210  1.00  0.00           C
ATOM   1251  HB  ILE A  88      29.180  61.930  61.270  1.00  0.00           H
ATOM   1252  CG2 ILE A  88      31.140  61.390  60.800  1.00  0.00           C
ATOM   1253 HG21 ILE A  88      31.540  62.230  61.400  1.00  0.00           H
ATOM   1254 HG22 ILE A  88      31.900  60.580  60.840  1.00  0.00           H
ATOM   1255 HG23 ILE A  88      31.080  61.700  59.740  1.00  0.00           H
ATOM   1256  CG1 ILE A  88      29.100  60.090  60.110  1.00  0.00           C
ATOM   1257 HG11 ILE A  88      28.150  59.650  60.490  1.00  0.00           H
ATOM   1258 HG12 ILE A  88      29.810  59.240  60.040  1.00  0.00           H
ATOM   1259  CD  ILE A  88      28.780  60.860  58.830  1.00  0.00           C
ATOM   1260  HD1 ILE A  88      29.690  61.020  58.210  1.00  0.00           H
ATOM   1261  HD2 ILE A  88      28.060  60.160  58.370  1.00  0.00           H
ATOM   1262  HD3 ILE A  88      28.150  61.720  59.120  1.00  0.00           H
ATOM   1263  C   ILE A  88      28.330  60.380  63.180  1.00  0.00           C
ATOM   1264  O   ILE A  88      27.570  59.430  63.010  1.00  0.00           O
ATOM   1265  N   ALA A  89      27.920  61.420  63.930  1.00  0.00           N
ATOM   1266  HN  ALA A  89      28.420  62.250  64.190  1.00  0.00           H
ATOM   1267  CA  ALA A  89      26.560  61.480  64.360  1.00  0.00           C
ATOM   1268  HA  ALA A  89      26.310  60.460  64.630  1.00  0.00           H
ATOM   1269  CB  ALA A  89      26.420  62.300  65.650  1.00  0.00           C
ATOM   1270  HB1 ALA A  89      26.680  63.360  65.450  1.00  0.00           H
ATOM   1271  HB2 ALA A  89      25.390  62.340  66.080  1.00  0.00           H
ATOM   1272  HB3 ALA A  89      27.210  61.880  66.300  1.00  0.00           H
ATOM   1273  C   ALA A  89      25.650  61.830  63.230  1.00  0.00           C
ATOM   1274  O   ALA A  89      25.940  62.730  62.450  1.00  0.00           O
ATOM   1275  N   ALA A  90      24.550  61.080  63.050  1.00  0.00           N
ATOM   1276  HN  ALA A  90      24.440  60.320  63.690  1.00  0.00           H
ATOM   1277  CA  ALA A  90      23.610  61.410  62.020  1.00  0.00           C
ATOM   1278  HA  ALA A  90      24.080  61.660  61.080  1.00  0.00           H
ATOM   1279  CB  ALA A  90      22.800  60.110  61.930  1.00  0.00           C
ATOM   1280  HB1 ALA A  90      23.510  59.260  62.010  1.00  0.00           H
ATOM   1281  HB2 ALA A  90      22.150  59.960  62.810  1.00  0.00           H
ATOM   1282  HB3 ALA A  90      22.190  60.130  61.000  1.00  0.00           H
ATOM   1283  C   ALA A  90      22.760  62.530  62.510  1.00  0.00           C
ATOM   1284  O   ALA A  90      22.250  63.320  61.710  1.00  0.00           O
ATOM   1285  N   ALA A  91      22.490  62.610  63.820  1.00  0.00           N
ATOM   1286  HN  ALA A  91      22.970  61.890  64.320  1.00  0.00           H
ATOM   1287  CA  ALA A  91      21.680  63.530  64.560  1.00  0.00           C
ATOM   1288  HA  ALA A  91      20.950  63.780  63.800  1.00  0.00           H
ATOM   1289  CB  ALA A  91      20.920  62.990  65.780  1.00  0.00           C
ATOM   1290  HB1 ALA A  91      20.390  62.080  65.420  1.00  0.00           H
ATOM   1291  HB2 ALA A  91      21.560  62.830  66.670  1.00  0.00           H
ATOM   1292  HB3 ALA A  91      20.140  63.720  66.100  1.00  0.00           H
ATOM   1293  C   ALA A  91      22.430  64.800  64.770  1.00  0.00           C
ATOM   1294  O   ALA A  91      22.750  65.120  65.920  1.00  0.00           O
ATOM   1295  N   THR A  92      22.870  65.450  63.680  1.00  0.00           N
ATOM   1296  HN  THR A  92      22.700  65.020  62.800  1.00  0.00           H
ATOM   1297  CA  THR A  92      23.410  66.770  63.640  1.00  0.00           C
ATOM   1298  HA  THR A  92      24.310  66.720  64.240  1.00  0.00           H
ATOM   1299  CB  THR A  92      23.820  67.090  62.230  1.00  0.00           C
ATOM   1300  HB  THR A  92      24.080  68.170  62.180  1.00  0.00           H
ATOM   1301  OG1 THR A  92      22.770  66.840  61.300  1.00  0.00           O
ATOM   1302  HG1 THR A  92      23.010  67.250  60.470  1.00  0.00           H
ATOM   1303  CG2 THR A  92      25.080  66.250  61.990  1.00  0.00           C
ATOM   1304 HG21 THR A  92      25.630  66.490  61.050  1.00  0.00           H
ATOM   1305 HG22 THR A  92      25.830  66.480  62.780  1.00  0.00           H
ATOM   1306 HG23 THR A  92      24.790  65.180  61.970  1.00  0.00           H
ATOM   1307  C   THR A  92      22.540  67.820  64.230  1.00  0.00           C
ATOM   1308  O   THR A  92      22.950  68.810  64.840  1.00  0.00           O
ATOM   1309  N   GLY A  93      21.230  67.710  63.940  1.00  0.00           N
ATOM   1310  HN  GLY A  93      21.010  67.080  63.210  1.00  0.00           H
ATOM   1311  CA  GLY A  93      20.200  68.600  64.390  1.00  0.00           C
ATOM   1312  HA1 GLY A  93      19.380  67.960  64.660  1.00  0.00           H
ATOM   1313  HA2 GLY A  93      20.590  69.350  65.060  1.00  0.00           H
ATOM   1314  C   GLY A  93      19.500  69.350  63.310  1.00  0.00           C
ATOM   1315  O   GLY A  93      19.710  68.960  62.160  1.00  0.00           O
ATOM   1316  N   PHE A  94      18.680  70.320  63.760  1.00  0.00           N
ATOM   1317  HN  PHE A  94      18.570  70.540  64.720  1.00  0.00           H
ATOM   1318  CA  PHE A  94      17.710  70.970  62.930  1.00  0.00           C
ATOM   1319  HA  PHE A  94      16.940  70.210  62.820  1.00  0.00           H
ATOM   1320  CB  PHE A  94      16.950  72.080  63.680  1.00  0.00           C
ATOM   1321  HB1 PHE A  94      17.510  72.990  63.980  1.00  0.00           H
ATOM   1322  HB2 PHE A  94      16.570  71.610  64.610  1.00  0.00           H
ATOM   1323  CG  PHE A  94      15.760  72.500  62.880  1.00  0.00           C
ATOM   1324  CD1 PHE A  94      14.710  71.620  62.760  1.00  0.00           C
ATOM   1325  HD1 PHE A  94      14.800  70.590  63.060  1.00  0.00           H
ATOM   1326  CE1 PHE A  94      13.560  72.000  62.120  1.00  0.00           C
ATOM   1327  HE1 PHE A  94      12.760  71.280  62.010  1.00  0.00           H
ATOM   1328  CZ  PHE A  94      13.450  73.270  61.620  1.00  0.00           C
ATOM   1329  HZ  PHE A  94      12.570  73.610  61.090  1.00  0.00           H
ATOM   1330  CD2 PHE A  94      15.640  73.780  62.410  1.00  0.00           C
ATOM   1331  HD2 PHE A  94      16.450  74.480  62.570  1.00  0.00           H
ATOM   1332  CE2 PHE A  94      14.480  74.170  61.790  1.00  0.00           C
ATOM   1333  HE2 PHE A  94      14.380  75.180  61.410  1.00  0.00           H
ATOM   1334  C   PHE A  94      18.280  71.520  61.680  1.00  0.00           C
ATOM   1335  O   PHE A  94      19.110  72.440  61.650  1.00  0.00           O
ATOM   1336  N   VAL A  95      17.940  70.930  60.520  1.00  0.00           N
ATOM   1337  HN  VAL A  95      17.280  70.190  60.600  1.00  0.00           H
ATOM   1338  CA  VAL A  95      18.240  71.260  59.160  1.00  0.00           C
ATOM   1339  HA  VAL A  95      18.000  70.320  58.680  1.00  0.00           H
ATOM   1340  CB  VAL A  95      17.280  72.210  58.520  1.00  0.00           C
ATOM   1341  HB  VAL A  95      17.490  72.140  57.440  1.00  0.00           H
ATOM   1342  CG1 VAL A  95      15.840  71.670  58.640  1.00  0.00           C
ATOM   1343 HG11 VAL A  95      15.420  71.830  59.660  1.00  0.00           H
ATOM   1344 HG12 VAL A  95      15.250  72.190  57.860  1.00  0.00           H
ATOM   1345 HG13 VAL A  95      15.770  70.590  58.410  1.00  0.00           H
ATOM   1346  CG2 VAL A  95      17.270  73.690  58.950  1.00  0.00           C
ATOM   1347 HG21 VAL A  95      16.800  73.800  59.950  1.00  0.00           H
ATOM   1348 HG22 VAL A  95      18.330  74.030  59.060  1.00  0.00           H
ATOM   1349 HG23 VAL A  95      16.760  74.310  58.190  1.00  0.00           H
ATOM   1350  C   VAL A  95      19.680  71.410  58.790  1.00  0.00           C
ATOM   1351  O   VAL A  95      20.110  72.060  57.840  1.00  0.00           O
ATOM   1352  N   LYS A  96      20.570  70.770  59.570  1.00  0.00           N
ATOM   1353  HN  LYS A  96      20.260  70.370  60.430  1.00  0.00           H
ATOM   1354  CA  LYS A  96      22.000  70.770  59.450  1.00  0.00           C
ATOM   1355  HA  LYS A  96      22.230  71.690  58.940  1.00  0.00           H
ATOM   1356  CB  LYS A  96      22.590  70.890  60.870  1.00  0.00           C
ATOM   1357  HB1 LYS A  96      21.980  70.240  61.530  1.00  0.00           H
ATOM   1358  HB2 LYS A  96      22.280  71.920  61.160  1.00  0.00           H
ATOM   1359  CG  LYS A  96      24.100  70.770  61.100  1.00  0.00           C
ATOM   1360  HG1 LYS A  96      24.640  71.580  60.560  1.00  0.00           H
ATOM   1361  HG2 LYS A  96      24.330  69.780  60.670  1.00  0.00           H
ATOM   1362  CD  LYS A  96      24.720  70.910  62.490  1.00  0.00           C
ATOM   1363  HD1 LYS A  96      24.570  71.980  62.720  1.00  0.00           H
ATOM   1364  HD2 LYS A  96      24.110  70.330  63.210  1.00  0.00           H
ATOM   1365  CE  LYS A  96      26.230  70.690  62.560  1.00  0.00           C
ATOM   1366  HE1 LYS A  96      26.720  71.380  61.830  1.00  0.00           H
ATOM   1367  HE2 LYS A  96      26.500  69.660  62.250  1.00  0.00           H
ATOM   1368  NZ  LYS A  96      26.680  71.030  63.930  1.00  0.00           N
ATOM   1369  HZ1 LYS A  96      26.120  70.550  64.660  1.00  0.00           H
ATOM   1370  HZ2 LYS A  96      27.680  70.770  64.050  1.00  0.00           H
ATOM   1371  HZ3 LYS A  96      26.490  72.030  64.140  1.00  0.00           H
ATOM   1372  C   LYS A  96      22.560  69.590  58.740  1.00  0.00           C
ATOM   1373  O   LYS A  96      22.200  68.420  58.890  1.00  0.00           O
ATOM   1374  N   LYS A  97      23.570  69.850  57.900  1.00  0.00           N
ATOM   1375  HN  LYS A  97      24.040  70.720  57.770  1.00  0.00           H
ATOM   1376  CA  LYS A  97      24.260  68.870  57.110  1.00  0.00           C
ATOM   1377  HA  LYS A  97      23.480  68.320  56.600  1.00  0.00           H
ATOM   1378  CB  LYS A  97      25.230  69.580  56.140  1.00  0.00           C
ATOM   1379  HB1 LYS A  97      26.170  69.610  56.730  1.00  0.00           H
ATOM   1380  HB2 LYS A  97      24.760  70.520  55.790  1.00  0.00           H
ATOM   1381  CG  LYS A  97      25.510  68.820  54.840  1.00  0.00           C
ATOM   1382  HG1 LYS A  97      24.540  68.730  54.300  1.00  0.00           H
ATOM   1383  HG2 LYS A  97      25.790  67.760  55.000  1.00  0.00           H
ATOM   1384  CD  LYS A  97      26.620  69.490  54.030  1.00  0.00           C
ATOM   1385  HD1 LYS A  97      26.640  69.020  53.020  1.00  0.00           H
ATOM   1386  HD2 LYS A  97      26.450  70.540  53.730  1.00  0.00           H
ATOM   1387  CE  LYS A  97      28.010  69.460  54.680  1.00  0.00           C
ATOM   1388  HE1 LYS A  97      27.970  69.730  55.760  1.00  0.00           H
ATOM   1389  HE2 LYS A  97      28.700  70.140  54.130  1.00  0.00           H
ATOM   1390  NZ  LYS A  97      28.490  68.080  54.520  1.00  0.00           N
ATOM   1391  HZ1 LYS A  97      28.790  67.840  53.550  1.00  0.00           H
ATOM   1392  HZ2 LYS A  97      29.300  67.910  55.160  1.00  0.00           H
ATOM   1393  HZ3 LYS A  97      27.900  67.290  54.840  1.00  0.00           H
ATOM   1394  C   LYS A  97      24.990  67.860  57.920  1.00  0.00           C
ATOM   1395  O   LYS A  97      25.440  68.110  59.040  1.00  0.00           O
ATOM   1396  N   ASP A  98      25.160  66.670  57.320  1.00  0.00           N
ATOM   1397  HN  ASP A  98      24.590  66.380  56.550  1.00  0.00           H
ATOM   1398  CA  ASP A  98      26.150  65.730  57.730  1.00  0.00           C
ATOM   1399  HA  ASP A  98      25.830  65.400  58.710  1.00  0.00           H
ATOM   1400  CB  ASP A  98      26.230  64.540  56.750  1.00  0.00           C
ATOM   1401  HB1 ASP A  98      25.240  64.050  56.840  1.00  0.00           H
ATOM   1402  HB2 ASP A  98      27.030  63.840  57.060  1.00  0.00           H
ATOM   1403  CG  ASP A  98      26.530  64.980  55.320  1.00  0.00           C
ATOM   1404  OD1 ASP A  98      27.610  65.570  55.070  1.00  0.00           O
ATOM   1405  OD2 ASP A  98      25.740  64.600  54.410  1.00  0.00           O
ATOM   1406  C   ASP A  98      27.510  66.260  57.990  1.00  0.00           C
ATOM   1407  O   ASP A  98      27.900  67.320  57.500  1.00  0.00           O
ATOM   1408  N   GLN A  99      28.320  65.440  58.690  1.00  0.00           N
ATOM   1409  HN  GLN A  99      27.980  64.560  59.010  1.00  0.00           H
ATOM   1410  CA  GLN A  99      29.580  65.830  59.240  1.00  0.00           C
ATOM   1411  HA  GLN A  99      29.660  66.880  59.460  1.00  0.00           H
ATOM   1412  CB  GLN A  99      29.760  65.060  60.560  1.00  0.00           C
ATOM   1413  HB1 GLN A  99      30.740  65.200  61.080  1.00  0.00           H
ATOM   1414  HB2 GLN A  99      29.700  63.960  60.420  1.00  0.00           H
ATOM   1415  CG  GLN A  99      28.750  65.660  61.540  1.00  0.00           C
ATOM   1416  HG1 GLN A  99      27.710  65.720  61.160  1.00  0.00           H
ATOM   1417  HG2 GLN A  99      29.100  66.680  61.790  1.00  0.00           H
ATOM   1418  CD  GLN A  99      28.680  64.820  62.810  1.00  0.00           C
ATOM   1419  OE1 GLN A  99      29.410  63.880  63.120  1.00  0.00           O
ATOM   1420  NE2 GLN A  99      27.930  65.310  63.840  1.00  0.00           N
ATOM   1421 HE21 GLN A  99      27.830  66.300  63.940  1.00  0.00           H
ATOM   1422 HE22 GLN A  99      28.030  64.810  64.700  1.00  0.00           H
ATOM   1423  C   GLN A  99      30.660  65.420  58.290  1.00  0.00           C
ATOM   1424  O   GLN A  99      31.830  65.380  58.670  1.00  0.00           O
ATOM   1425  N   LEU A 100      30.350  65.060  57.030  1.00  0.00           N
ATOM   1426  HN  LEU A 100      29.400  64.990  56.770  1.00  0.00           H
ATOM   1427  CA  LEU A 100      31.250  65.050  55.920  1.00  0.00           C
ATOM   1428  HA  LEU A 100      32.140  64.580  56.330  1.00  0.00           H
ATOM   1429  CB  LEU A 100      30.760  64.080  54.830  1.00  0.00           C
ATOM   1430  HB1 LEU A 100      31.530  64.070  54.030  1.00  0.00           H
ATOM   1431  HB2 LEU A 100      29.890  64.660  54.450  1.00  0.00           H
ATOM   1432  CG  LEU A 100      30.270  62.660  55.160  1.00  0.00           C
ATOM   1433  HG  LEU A 100      29.570  62.730  56.020  1.00  0.00           H
ATOM   1434  CD1 LEU A 100      29.600  62.070  53.920  1.00  0.00           C
ATOM   1435 HD11 LEU A 100      30.390  62.120  53.140  1.00  0.00           H
ATOM   1436 HD12 LEU A 100      29.360  60.980  54.010  1.00  0.00           H
ATOM   1437 HD13 LEU A 100      28.680  62.640  53.670  1.00  0.00           H
ATOM   1438  CD2 LEU A 100      31.370  61.850  55.870  1.00  0.00           C
ATOM   1439 HD21 LEU A 100      32.220  61.750  55.170  1.00  0.00           H
ATOM   1440 HD22 LEU A 100      31.820  62.260  56.800  1.00  0.00           H
ATOM   1441 HD23 LEU A 100      30.960  60.870  56.190  1.00  0.00           H
ATOM   1442  C   LEU A 100      31.720  66.360  55.380  1.00  0.00           C
ATOM   1443  O   LEU A 100      31.000  67.350  55.520  1.00  0.00           O
ATOM   1444  N   GLY A 101      32.920  66.460  54.780  1.00  0.00           N
ATOM   1445  HN  GLY A 101      33.540  65.710  54.580  1.00  0.00           H
ATOM   1446  CA  GLY A 101      33.440  67.610  54.110  1.00  0.00           C
ATOM   1447  HA1 GLY A 101      32.780  67.830  53.280  1.00  0.00           H
ATOM   1448  HA2 GLY A 101      33.490  68.460  54.780  1.00  0.00           H
ATOM   1449  C   GLY A 101      34.830  67.440  53.620  1.00  0.00           C
ATOM   1450  O   GLY A 101      35.480  66.420  53.820  1.00  0.00           O
ATOM   1451  N   LYS A 102      35.340  68.540  53.030  1.00  0.00           N
ATOM   1452  HN  LYS A 102      34.770  69.350  52.920  1.00  0.00           H
ATOM   1453  CA  LYS A 102      36.560  68.540  52.290  1.00  0.00           C
ATOM   1454  HA  LYS A 102      36.650  67.540  51.900  1.00  0.00           H
ATOM   1455  CB  LYS A 102      36.570  69.630  51.210  1.00  0.00           C
ATOM   1456  HB1 LYS A 102      37.480  69.540  50.580  1.00  0.00           H
ATOM   1457  HB2 LYS A 102      36.400  70.650  51.600  1.00  0.00           H
ATOM   1458  CG  LYS A 102      35.340  69.490  50.300  1.00  0.00           C
ATOM   1459  HG1 LYS A 102      34.370  69.660  50.820  1.00  0.00           H
ATOM   1460  HG2 LYS A 102      35.310  68.520  49.740  1.00  0.00           H
ATOM   1461  CD  LYS A 102      35.500  70.600  49.270  1.00  0.00           C
ATOM   1462  HD1 LYS A 102      35.480  71.640  49.650  1.00  0.00           H
ATOM   1463  HD2 LYS A 102      36.420  70.370  48.700  1.00  0.00           H
ATOM   1464  CE  LYS A 102      34.450  70.570  48.150  1.00  0.00           C
ATOM   1465  HE1 LYS A 102      34.430  71.470  47.500  1.00  0.00           H
ATOM   1466  HE2 LYS A 102      33.470  70.490  48.670  1.00  0.00           H
ATOM   1467  NZ  LYS A 102      34.620  69.420  47.250  1.00  0.00           N
ATOM   1468  HZ1 LYS A 102      34.310  68.610  47.830  1.00  0.00           H
ATOM   1469  HZ2 LYS A 102      33.910  69.570  46.510  1.00  0.00           H
ATOM   1470  HZ3 LYS A 102      35.560  69.180  46.860  1.00  0.00           H
ATOM   1471  C   LYS A 102      37.790  68.660  53.130  1.00  0.00           C
ATOM   1472  O   LYS A 102      37.810  69.290  54.180  1.00  0.00           O
ATOM   1473  N   ASN A 103      38.920  68.010  52.810  1.00  0.00           N
ATOM   1474  HN  ASN A 103      38.910  67.330  52.070  1.00  0.00           H
ATOM   1475  CA  ASN A 103      40.210  68.050  53.420  1.00  0.00           C
ATOM   1476  HA  ASN A 103      40.070  68.010  54.490  1.00  0.00           H
ATOM   1477  CB  ASN A 103      41.010  66.890  52.810  1.00  0.00           C
ATOM   1478  HB1 ASN A 103      40.410  65.960  52.640  1.00  0.00           H
ATOM   1479  HB2 ASN A 103      41.730  66.510  53.560  1.00  0.00           H
ATOM   1480  CG  ASN A 103      41.750  67.110  51.500  1.00  0.00           C
ATOM   1481  OD1 ASN A 103      41.230  66.880  50.400  1.00  0.00           O
ATOM   1482  ND2 ASN A 103      43.010  67.600  51.620  1.00  0.00           N
ATOM   1483 HD21 ASN A 103      43.400  67.860  52.500  1.00  0.00           H
ATOM   1484 HD22 ASN A 103      43.470  67.790  50.760  1.00  0.00           H
ATOM   1485  C   ASN A 103      40.920  69.360  53.320  1.00  0.00           C
ATOM   1486  O   ASN A 103      40.570  70.270  52.580  1.00  0.00           O
ATOM   1487  N   GLU A 104      42.080  69.460  53.990  1.00  0.00           N
ATOM   1488  HN  GLU A 104      42.250  68.700  54.620  1.00  0.00           H
ATOM   1489  CA  GLU A 104      42.880  70.630  54.160  1.00  0.00           C
ATOM   1490  HA  GLU A 104      42.330  71.460  53.730  1.00  0.00           H
ATOM   1491  CB  GLU A 104      43.280  70.880  55.620  1.00  0.00           C
ATOM   1492  HB1 GLU A 104      44.050  71.680  55.680  1.00  0.00           H
ATOM   1493  HB2 GLU A 104      43.720  69.910  55.940  1.00  0.00           H
ATOM   1494  CG  GLU A 104      42.180  71.230  56.620  1.00  0.00           C
ATOM   1495  HG1 GLU A 104      41.660  72.140  56.260  1.00  0.00           H
ATOM   1496  HG2 GLU A 104      42.510  71.430  57.660  1.00  0.00           H
ATOM   1497  CD  GLU A 104      41.200  70.110  56.940  1.00  0.00           C
ATOM   1498  OE1 GLU A 104      39.990  70.370  57.150  1.00  0.00           O
ATOM   1499  OE2 GLU A 104      41.620  68.920  56.990  1.00  0.00           O
ATOM   1500  C   GLU A 104      44.150  70.510  53.390  1.00  0.00           C
ATOM   1501  O   GLU A 104      44.700  69.440  53.090  1.00  0.00           O
ATOM   1502  N   GLU A 105      44.770  71.670  53.120  1.00  0.00           N
ATOM   1503  HN  GLU A 105      44.220  72.490  53.250  1.00  0.00           H
ATOM   1504  CA  GLU A 105      46.000  71.740  52.390  1.00  0.00           C
ATOM   1505  HA  GLU A 105      46.580  70.840  52.550  1.00  0.00           H
ATOM   1506  CB  GLU A 105      45.790  71.970  50.890  1.00  0.00           C
ATOM   1507  HB1 GLU A 105      45.160  71.160  50.450  1.00  0.00           H
ATOM   1508  HB2 GLU A 105      46.800  71.690  50.520  1.00  0.00           H
ATOM   1509  CG  GLU A 105      45.280  73.330  50.400  1.00  0.00           C
ATOM   1510  HG1 GLU A 105      45.220  73.340  49.290  1.00  0.00           H
ATOM   1511  HG2 GLU A 105      45.920  74.130  50.820  1.00  0.00           H
ATOM   1512  CD  GLU A 105      43.850  73.670  50.790  1.00  0.00           C
ATOM   1513  OE1 GLU A 105      43.640  74.660  51.540  1.00  0.00           O
ATOM   1514  OE2 GLU A 105      42.920  72.910  50.400  1.00  0.00           O
ATOM   1515  C   GLU A 105      46.850  72.810  52.990  1.00  0.00           C
ATOM   1516  O   GLU A 105      48.080  72.810  52.890  1.00  0.00           O
ATOM   1517  N   GLY A 106      46.360  73.910  53.600  1.00  0.00           N
ATOM   1518  HN  GLY A 106      45.390  74.080  53.710  1.00  0.00           H
ATOM   1519  CA  GLY A 106      47.220  74.940  54.090  1.00  0.00           C
ATOM   1520  HA1 GLY A 106      48.190  74.490  54.270  1.00  0.00           H
ATOM   1521  HA2 GLY A 106      47.310  75.740  53.370  1.00  0.00           H
ATOM   1522  C   GLY A 106      46.710  75.630  55.310  1.00  0.00           C
ATOM   1523  O   GLY A 106      47.250  76.670  55.690  1.00  0.00           O
ATOM   1524  N   ALA A 107      45.740  75.050  56.030  1.00  0.00           N
ATOM   1525  HN  ALA A 107      45.300  74.190  55.800  1.00  0.00           H
ATOM   1526  CA  ALA A 107      45.250  75.650  57.230  1.00  0.00           C
ATOM   1527  HA  ALA A 107      46.030  76.290  57.620  1.00  0.00           H
ATOM   1528  CB  ALA A 107      44.080  76.610  56.930  1.00  0.00           C
ATOM   1529  HB1 ALA A 107      43.770  77.280  57.760  1.00  0.00           H
ATOM   1530  HB2 ALA A 107      44.220  77.060  55.930  1.00  0.00           H
ATOM   1531  HB3 ALA A 107      43.170  75.980  56.840  1.00  0.00           H
ATOM   1532  C   ALA A 107      44.870  74.560  58.170  1.00  0.00           C
ATOM   1533  O   ALA A 107      44.450  73.520  57.670  1.00  0.00           O
ATOM   1534  N   PRO A 108      44.940  74.630  59.470  1.00  0.00           N
ATOM   1535  CD  PRO A 108      45.290  75.880  60.120  1.00  0.00           C
ATOM   1536  HD1 PRO A 108      46.350  76.080  59.850  1.00  0.00           H
ATOM   1537  HD2 PRO A 108      44.610  76.700  59.810  1.00  0.00           H
ATOM   1538  CA  PRO A 108      44.300  73.660  60.300  1.00  0.00           C
ATOM   1539  HA  PRO A 108      44.390  72.660  59.890  1.00  0.00           H
ATOM   1540  CB  PRO A 108      44.890  74.060  61.650  1.00  0.00           C
ATOM   1541  HB1 PRO A 108      45.960  73.760  61.620  1.00  0.00           H
ATOM   1542  HB2 PRO A 108      44.330  73.600  62.490  1.00  0.00           H
ATOM   1543  CG  PRO A 108      45.030  75.590  61.610  1.00  0.00           C
ATOM   1544  HG1 PRO A 108      45.930  75.980  62.130  1.00  0.00           H
ATOM   1545  HG2 PRO A 108      44.090  76.070  61.960  1.00  0.00           H
ATOM   1546  C   PRO A 108      42.830  73.880  60.380  1.00  0.00           C
ATOM   1547  O   PRO A 108      42.240  74.880  59.950  1.00  0.00           O
ATOM   1548  N   GLN A 109      42.160  72.880  60.980  1.00  0.00           N
ATOM   1549  HN  GLN A 109      42.700  72.080  61.240  1.00  0.00           H
ATOM   1550  CA  GLN A 109      40.800  73.020  61.370  1.00  0.00           C
ATOM   1551  HA  GLN A 109      40.350  73.430  60.480  1.00  0.00           H
ATOM   1552  CB  GLN A 109      40.100  71.680  61.650  1.00  0.00           C
ATOM   1553  HB1 GLN A 109      39.360  71.700  62.480  1.00  0.00           H
ATOM   1554  HB2 GLN A 109      40.810  70.860  61.880  1.00  0.00           H
ATOM   1555  CG  GLN A 109      39.370  71.120  60.440  1.00  0.00           C
ATOM   1556  HG1 GLN A 109      38.770  70.200  60.630  1.00  0.00           H
ATOM   1557  HG2 GLN A 109      40.130  70.810  59.690  1.00  0.00           H
ATOM   1558  CD  GLN A 109      38.380  72.130  59.860  1.00  0.00           C
ATOM   1559  OE1 GLN A 109      37.730  72.870  60.590  1.00  0.00           O
ATOM   1560  NE2 GLN A 109      38.250  72.110  58.510  1.00  0.00           N
ATOM   1561 HE21 GLN A 109      38.700  71.320  58.080  1.00  0.00           H
ATOM   1562 HE22 GLN A 109      37.580  72.760  58.180  1.00  0.00           H
ATOM   1563  C   GLN A 109      40.560  74.020  62.460  1.00  0.00           C
ATOM   1564  O   GLN A 109      41.170  73.960  63.520  1.00  0.00           O
ATOM   1565  N   GLU A 110      39.540  74.870  62.230  1.00  0.00           N
ATOM   1566  HN  GLU A 110      38.850  74.850  61.520  1.00  0.00           H
ATOM   1567  CA  GLU A 110      39.270  75.970  63.110  1.00  0.00           C
ATOM   1568  HA  GLU A 110      39.960  75.950  63.940  1.00  0.00           H
ATOM   1569  CB  GLU A 110      39.550  77.330  62.460  1.00  0.00           C
ATOM   1570  HB1 GLU A 110      39.080  78.160  63.020  1.00  0.00           H
ATOM   1571  HB2 GLU A 110      38.950  77.280  61.530  1.00  0.00           H
ATOM   1572  CG  GLU A 110      40.990  77.710  62.100  1.00  0.00           C
ATOM   1573  HG1 GLU A 110      41.500  77.240  61.220  1.00  0.00           H
ATOM   1574  HG2 GLU A 110      41.660  77.550  62.970  1.00  0.00           H
ATOM   1575  CD  GLU A 110      41.040  79.210  61.870  1.00  0.00           C
ATOM   1576  OE1 GLU A 110      40.760  79.710  60.750  1.00  0.00           O
ATOM   1577  OE2 GLU A 110      41.260  79.920  62.890  1.00  0.00           O
ATOM   1578  C   GLU A 110      37.930  75.980  63.750  1.00  0.00           C
ATOM   1579  O   GLU A 110      37.050  75.370  63.140  1.00  0.00           O
ATOM   1580  N   GLY A 111      37.820  76.650  64.920  1.00  0.00           N
ATOM   1581  HN  GLY A 111      38.630  77.010  65.370  1.00  0.00           H
ATOM   1582  CA  GLY A 111      36.620  76.770  65.680  1.00  0.00           C
ATOM   1583  HA1 GLY A 111      36.540  77.750  66.130  1.00  0.00           H
ATOM   1584  HA2 GLY A 111      35.810  76.580  64.980  1.00  0.00           H
ATOM   1585  C   GLY A 111      36.560  75.800  66.810  1.00  0.00           C
ATOM   1586  O   GLY A 111      37.540  75.290  67.360  1.00  0.00           O
ATOM   1587  N   ILE A 112      35.360  75.610  67.380  1.00  0.00           N
ATOM   1588  HN  ILE A 112      34.540  76.090  67.060  1.00  0.00           H
ATOM   1589  CA  ILE A 112      35.120  74.800  68.530  1.00  0.00           C
ATOM   1590  HA  ILE A 112      36.040  74.520  69.030  1.00  0.00           H
ATOM   1591  CB  ILE A 112      34.350  75.510  69.610  1.00  0.00           C
ATOM   1592  HB  ILE A 112      33.950  74.860  70.420  1.00  0.00           H
ATOM   1593  CG2 ILE A 112      35.270  76.490  70.340  1.00  0.00           C
ATOM   1594 HG21 ILE A 112      34.680  77.020  71.120  1.00  0.00           H
ATOM   1595 HG22 ILE A 112      36.090  75.870  70.770  1.00  0.00           H
ATOM   1596 HG23 ILE A 112      35.500  77.370  69.700  1.00  0.00           H
ATOM   1597  CG1 ILE A 112      33.140  76.180  68.930  1.00  0.00           C
ATOM   1598 HG11 ILE A 112      32.660  75.520  68.180  1.00  0.00           H
ATOM   1599 HG12 ILE A 112      33.390  77.180  68.530  1.00  0.00           H
ATOM   1600  CD  ILE A 112      31.980  76.470  69.880  1.00  0.00           C
ATOM   1601  HD1 ILE A 112      32.280  77.230  70.630  1.00  0.00           H
ATOM   1602  HD2 ILE A 112      31.170  76.790  69.180  1.00  0.00           H
ATOM   1603  HD3 ILE A 112      31.720  75.530  70.420  1.00  0.00           H
ATOM   1604  C   ILE A 112      34.390  73.570  68.120  1.00  0.00           C
ATOM   1605  O   ILE A 112      33.870  73.420  67.010  1.00  0.00           O
ATOM   1606  N   LEU A 113      34.540  72.520  68.950  1.00  0.00           N
ATOM   1607  HN  LEU A 113      35.070  72.550  69.790  1.00  0.00           H
ATOM   1608  CA  LEU A 113      33.900  71.250  68.760  1.00  0.00           C
ATOM   1609  HA  LEU A 113      34.140  71.000  67.730  1.00  0.00           H
ATOM   1610  CB  LEU A 113      34.490  70.160  69.670  1.00  0.00           C
ATOM   1611  HB1 LEU A 113      33.890  69.230  69.590  1.00  0.00           H
ATOM   1612  HB2 LEU A 113      34.530  70.400  70.750  1.00  0.00           H
ATOM   1613  CG  LEU A 113      35.910  69.780  69.220  1.00  0.00           C
ATOM   1614  HG  LEU A 113      36.500  70.720  69.140  1.00  0.00           H
ATOM   1615  CD1 LEU A 113      36.640  68.940  70.270  1.00  0.00           C
ATOM   1616 HD11 LEU A 113      36.360  69.390  71.240  1.00  0.00           H
ATOM   1617 HD12 LEU A 113      36.310  67.880  70.240  1.00  0.00           H
ATOM   1618 HD13 LEU A 113      37.740  69.080  70.150  1.00  0.00           H
ATOM   1619  CD2 LEU A 113      36.080  69.020  67.890  1.00  0.00           C
ATOM   1620 HD21 LEU A 113      35.850  69.610  66.980  1.00  0.00           H
ATOM   1621 HD22 LEU A 113      37.150  68.770  67.720  1.00  0.00           H
ATOM   1622 HD23 LEU A 113      35.420  68.120  67.870  1.00  0.00           H
ATOM   1623  C   LEU A 113      32.420  71.320  68.900  1.00  0.00           C
ATOM   1624  O   LEU A 113      31.880  71.480  69.990  1.00  0.00           O
ATOM   1625  N   GLU A 114      31.680  71.190  67.780  1.00  0.00           N
ATOM   1626  HN  GLU A 114      32.060  71.050  66.880  1.00  0.00           H
ATOM   1627  CA  GLU A 114      30.270  71.400  67.640  1.00  0.00           C
ATOM   1628  HA  GLU A 114      29.770  71.710  68.550  1.00  0.00           H
ATOM   1629  CB  GLU A 114      29.960  72.410  66.520  1.00  0.00           C
ATOM   1630  HB1 GLU A 114      30.120  71.790  65.610  1.00  0.00           H
ATOM   1631  HB2 GLU A 114      30.720  73.220  66.580  1.00  0.00           H
ATOM   1632  CG  GLU A 114      28.540  72.990  66.510  1.00  0.00           C
ATOM   1633  HG1 GLU A 114      28.480  73.820  67.240  1.00  0.00           H
ATOM   1634  HG2 GLU A 114      27.820  72.210  66.860  1.00  0.00           H
ATOM   1635  CD  GLU A 114      28.150  73.480  65.130  1.00  0.00           C
ATOM   1636  OE1 GLU A 114      26.900  73.550  64.940  1.00  0.00           O
ATOM   1637  OE2 GLU A 114      28.970  73.770  64.210  1.00  0.00           O
ATOM   1638  C   GLU A 114      29.620  70.100  67.320  1.00  0.00           C
ATOM   1639  O   GLU A 114      28.530  69.750  67.770  1.00  0.00           O
ATOM   1640  N   ASP A 115      30.320  69.270  66.520  1.00  0.00           N
ATOM   1641  HN  ASP A 115      31.270  69.430  66.240  1.00  0.00           H
ATOM   1642  CA  ASP A 115      29.870  67.990  66.070  1.00  0.00           C
ATOM   1643  HA  ASP A 115      28.840  67.770  66.340  1.00  0.00           H
ATOM   1644  CB  ASP A 115      29.970  67.820  64.550  1.00  0.00           C
ATOM   1645  HB1 ASP A 115      29.850  66.780  64.170  1.00  0.00           H
ATOM   1646  HB2 ASP A 115      30.950  68.160  64.160  1.00  0.00           H
ATOM   1647  CG  ASP A 115      28.900  68.720  63.940  1.00  0.00           C
ATOM   1648  OD1 ASP A 115      29.200  69.880  63.570  1.00  0.00           O
ATOM   1649  OD2 ASP A 115      27.700  68.350  64.000  1.00  0.00           O
ATOM   1650  C   ASP A 115      30.720  67.000  66.790  1.00  0.00           C
ATOM   1651  O   ASP A 115      31.920  67.180  66.980  1.00  0.00           O
ATOM   1652  N   MET A 116      30.120  65.860  67.180  1.00  0.00           N
ATOM   1653  HN  MET A 116      29.160  65.670  66.990  1.00  0.00           H
ATOM   1654  CA  MET A 116      30.780  64.840  67.940  1.00  0.00           C
ATOM   1655  HA  MET A 116      31.840  65.010  67.890  1.00  0.00           H
ATOM   1656  CB  MET A 116      30.530  64.950  69.450  1.00  0.00           C
ATOM   1657  HB1 MET A 116      30.910  63.990  69.870  1.00  0.00           H
ATOM   1658  HB2 MET A 116      29.500  65.190  69.800  1.00  0.00           H
ATOM   1659  CG  MET A 116      31.360  65.950  70.260  1.00  0.00           C
ATOM   1660  HG1 MET A 116      32.430  65.780  70.020  1.00  0.00           H
ATOM   1661  HG2 MET A 116      31.070  65.630  71.290  1.00  0.00           H
ATOM   1662  SD  MET A 116      30.970  67.700  69.960  1.00  0.00           S
ATOM   1663  CE  MET A 116      31.960  68.330  71.350  1.00  0.00           C
ATOM   1664  HE1 MET A 116      32.260  69.390  71.220  1.00  0.00           H
ATOM   1665  HE2 MET A 116      31.380  68.100  72.260  1.00  0.00           H
ATOM   1666  HE3 MET A 116      32.870  67.690  71.420  1.00  0.00           H
ATOM   1667  C   MET A 116      30.330  63.560  67.330  1.00  0.00           C
ATOM   1668  O   MET A 116      29.260  63.540  66.720  1.00  0.00           O
ATOM   1669  N   PRO A 117      31.090  62.500  67.400  1.00  0.00           N
ATOM   1670  CD  PRO A 117      32.500  62.630  67.750  1.00  0.00           C
ATOM   1671  HD1 PRO A 117      33.080  63.030  66.900  1.00  0.00           H
ATOM   1672  HD2 PRO A 117      32.680  63.350  68.580  1.00  0.00           H
ATOM   1673  CA  PRO A 117      30.730  61.200  66.920  1.00  0.00           C
ATOM   1674  HA  PRO A 117      30.190  61.250  65.990  1.00  0.00           H
ATOM   1675  CB  PRO A 117      32.090  60.520  66.800  1.00  0.00           C
ATOM   1676  HB1 PRO A 117      32.520  60.730  65.800  1.00  0.00           H
ATOM   1677  HB2 PRO A 117      32.040  59.420  66.920  1.00  0.00           H
ATOM   1678  CG  PRO A 117      32.770  61.140  68.040  1.00  0.00           C
ATOM   1679  HG1 PRO A 117      33.860  60.950  68.020  1.00  0.00           H
ATOM   1680  HG2 PRO A 117      32.240  60.820  68.960  1.00  0.00           H
ATOM   1681  C   PRO A 117      29.770  60.420  67.760  1.00  0.00           C
ATOM   1682  O   PRO A 117      29.230  60.940  68.730  1.00  0.00           O
ATOM   1683  N   VAL A 118      29.410  59.210  67.300  1.00  0.00           N
ATOM   1684  HN  VAL A 118      29.810  58.870  66.460  1.00  0.00           H
ATOM   1685  CA  VAL A 118      28.610  58.340  68.100  1.00  0.00           C
ATOM   1686  HA  VAL A 118      27.820  58.950  68.540  1.00  0.00           H
ATOM   1687  CB  VAL A 118      27.920  57.360  67.200  1.00  0.00           C
ATOM   1688  HB  VAL A 118      28.650  56.770  66.590  1.00  0.00           H
ATOM   1689  CG1 VAL A 118      27.190  56.270  68.000  1.00  0.00           C
ATOM   1690 HG11 VAL A 118      27.840  55.440  68.330  1.00  0.00           H
ATOM   1691 HG12 VAL A 118      26.630  56.750  68.840  1.00  0.00           H
ATOM   1692 HG13 VAL A 118      26.400  55.830  67.360  1.00  0.00           H
ATOM   1693  CG2 VAL A 118      26.930  58.080  66.270  1.00  0.00           C
ATOM   1694 HG21 VAL A 118      27.260  58.600  65.340  1.00  0.00           H
ATOM   1695 HG22 VAL A 118      26.240  57.320  65.860  1.00  0.00           H
ATOM   1696 HG23 VAL A 118      26.230  58.670  66.890  1.00  0.00           H
ATOM   1697  C   VAL A 118      29.430  57.630  69.120  1.00  0.00           C
ATOM   1698  O   VAL A 118      30.470  57.000  68.890  1.00  0.00           O
ATOM   1699  N   ASP A 119      28.890  57.580  70.350  1.00  0.00           N
ATOM   1700  HN  ASP A 119      28.050  58.080  70.520  1.00  0.00           H
ATOM   1701  CA  ASP A 119      29.360  56.830  71.470  1.00  0.00           C
ATOM   1702  HA  ASP A 119      30.370  57.200  71.580  1.00  0.00           H
ATOM   1703  CB  ASP A 119      28.760  57.190  72.840  1.00  0.00           C
ATOM   1704  HB1 ASP A 119      29.400  56.610  73.540  1.00  0.00           H
ATOM   1705  HB2 ASP A 119      27.670  57.030  73.000  1.00  0.00           H
ATOM   1706  CG  ASP A 119      28.890  58.670  73.150  1.00  0.00           C
ATOM   1707  OD1 ASP A 119      29.710  58.970  74.060  1.00  0.00           O
ATOM   1708  OD2 ASP A 119      28.180  59.410  72.420  1.00  0.00           O
ATOM   1709  C   ASP A 119      29.340  55.370  71.170  1.00  0.00           C
ATOM   1710  O   ASP A 119      28.290  54.870  70.790  1.00  0.00           O
ATOM   1711  N   PRO A 120      30.380  54.580  71.210  1.00  0.00           N
ATOM   1712  CD  PRO A 120      31.730  55.050  71.490  1.00  0.00           C
ATOM   1713  HD1 PRO A 120      31.950  55.970  70.910  1.00  0.00           H
ATOM   1714  HD2 PRO A 120      31.670  55.400  72.540  1.00  0.00           H
ATOM   1715  CA  PRO A 120      30.490  53.260  70.670  1.00  0.00           C
ATOM   1716  HA  PRO A 120      29.910  53.270  69.760  1.00  0.00           H
ATOM   1717  CB  PRO A 120      31.940  52.950  70.320  1.00  0.00           C
ATOM   1718  HB1 PRO A 120      32.030  53.170  69.240  1.00  0.00           H
ATOM   1719  HB2 PRO A 120      32.350  51.930  70.480  1.00  0.00           H
ATOM   1720  CG  PRO A 120      32.720  53.890  71.260  1.00  0.00           C
ATOM   1721  HG1 PRO A 120      33.610  54.200  70.680  1.00  0.00           H
ATOM   1722  HG2 PRO A 120      32.900  53.460  72.260  1.00  0.00           H
ATOM   1723  C   PRO A 120      30.010  52.210  71.610  1.00  0.00           C
ATOM   1724  O   PRO A 120      29.890  52.520  72.800  1.00  0.00           O
ATOM   1725  N   ASP A 121      29.740  51.030  71.010  1.00  0.00           N
ATOM   1726  HN  ASP A 121      30.080  50.960  70.080  1.00  0.00           H
ATOM   1727  CA  ASP A 121      29.330  49.870  71.740  1.00  0.00           C
ATOM   1728  HA  ASP A 121      28.440  50.150  72.290  1.00  0.00           H
ATOM   1729  CB  ASP A 121      28.970  48.760  70.740  1.00  0.00           C
ATOM   1730  HB1 ASP A 121      28.900  47.720  71.120  1.00  0.00           H
ATOM   1731  HB2 ASP A 121      29.850  48.740  70.050  1.00  0.00           H
ATOM   1732  CG  ASP A 121      27.730  49.090  69.930  1.00  0.00           C
ATOM   1733  OD1 ASP A 121      27.630  48.520  68.810  1.00  0.00           O
ATOM   1734  OD2 ASP A 121      26.780  49.660  70.530  1.00  0.00           O
ATOM   1735  C   ASP A 121      30.210  49.280  72.780  1.00  0.00           C
ATOM   1736  O   ASP A 121      31.440  49.380  72.700  1.00  0.00           O
ATOM   1737  N   ASN A 122      29.660  48.470  73.700  1.00  0.00           N
ATOM   1738  HN  ASN A 122      28.670  48.360  73.720  1.00  0.00           H
ATOM   1739  CA  ASN A 122      30.320  47.630  74.650  1.00  0.00           C
ATOM   1740  HA  ASN A 122      31.280  48.080  74.840  1.00  0.00           H
ATOM   1741  CB  ASN A 122      29.650  47.430  76.020  1.00  0.00           C
ATOM   1742  HB1 ASN A 122      30.280  46.840  76.720  1.00  0.00           H
ATOM   1743  HB2 ASN A 122      28.640  46.980  75.960  1.00  0.00           H
ATOM   1744  CG  ASN A 122      29.480  48.790  76.680  1.00  0.00           C
ATOM   1745  OD1 ASN A 122      30.310  49.250  77.460  1.00  0.00           O
ATOM   1746  ND2 ASN A 122      28.420  49.580  76.390  1.00  0.00           N
ATOM   1747 HD21 ASN A 122      27.740  49.200  75.750  1.00  0.00           H
ATOM   1748 HD22 ASN A 122      28.350  50.490  76.810  1.00  0.00           H
ATOM   1749  C   ASN A 122      30.770  46.300  74.130  1.00  0.00           C
ATOM   1750  O   ASN A 122      31.830  45.810  74.520  1.00  0.00           O
ATOM   1751  N   GLU A 123      30.030  45.710  73.170  1.00  0.00           N
ATOM   1752  HN  GLU A 123      29.160  46.120  72.920  1.00  0.00           H
ATOM   1753  CA  GLU A 123      30.310  44.550  72.380  1.00  0.00           C
ATOM   1754  HA  GLU A 123      30.550  43.750  73.070  1.00  0.00           H
ATOM   1755  CB  GLU A 123      29.140  44.060  71.510  1.00  0.00           C
ATOM   1756  HB1 GLU A 123      29.550  43.310  70.800  1.00  0.00           H
ATOM   1757  HB2 GLU A 123      28.810  44.910  70.870  1.00  0.00           H
ATOM   1758  CG  GLU A 123      27.940  43.570  72.320  1.00  0.00           C
ATOM   1759  HG1 GLU A 123      28.360  42.980  73.150  1.00  0.00           H
ATOM   1760  HG2 GLU A 123      27.490  42.830  71.630  1.00  0.00           H
ATOM   1761  CD  GLU A 123      26.930  44.600  72.810  1.00  0.00           C
ATOM   1762  OE1 GLU A 123      25.850  44.100  73.230  1.00  0.00           O
ATOM   1763  OE2 GLU A 123      27.180  45.830  72.910  1.00  0.00           O
ATOM   1764  C   GLU A 123      31.540  44.700  71.570  1.00  0.00           C
ATOM   1765  O   GLU A 123      31.850  45.780  71.070  1.00  0.00           O
ATOM   1766  N   ALA A 124      32.340  43.610  71.520  1.00  0.00           N
ATOM   1767  HN  ALA A 124      32.060  42.850  72.100  1.00  0.00           H
ATOM   1768  CA  ALA A 124      33.410  43.530  70.580  1.00  0.00           C
ATOM   1769  HA  ALA A 124      33.830  44.530  70.520  1.00  0.00           H
ATOM   1770  CB  ALA A 124      34.600  42.720  71.130  1.00  0.00           C
ATOM   1771  HB1 ALA A 124      34.140  41.760  71.420  1.00  0.00           H
ATOM   1772  HB2 ALA A 124      35.340  42.470  70.330  1.00  0.00           H
ATOM   1773  HB3 ALA A 124      35.120  43.240  71.960  1.00  0.00           H
ATOM   1774  C   ALA A 124      33.060  43.070  69.210  1.00  0.00           C
ATOM   1775  O   ALA A 124      32.190  42.230  69.000  1.00  0.00           O
ATOM   1776  N   TYR A 125      33.790  43.530  68.180  1.00  0.00           N
ATOM   1777  HN  TYR A 125      34.640  44.040  68.320  1.00  0.00           H
ATOM   1778  CA  TYR A 125      33.500  43.280  66.800  1.00  0.00           C
ATOM   1779  HA  TYR A 125      32.430  43.430  66.770  1.00  0.00           H
ATOM   1780  CB  TYR A 125      34.290  44.200  65.860  1.00  0.00           C
ATOM   1781  HB1 TYR A 125      35.370  43.930  65.880  1.00  0.00           H
ATOM   1782  HB2 TYR A 125      34.120  45.220  66.260  1.00  0.00           H
ATOM   1783  CG  TYR A 125      33.850  44.130  64.440  1.00  0.00           C
ATOM   1784  CD1 TYR A 125      32.840  44.930  63.960  1.00  0.00           C
ATOM   1785  HD1 TYR A 125      32.360  45.610  64.650  1.00  0.00           H
ATOM   1786  CE1 TYR A 125      32.570  44.940  62.610  1.00  0.00           C
ATOM   1787  HE1 TYR A 125      31.860  45.660  62.230  1.00  0.00           H
ATOM   1788  CZ  TYR A 125      33.290  44.130  61.760  1.00  0.00           C
ATOM   1789  OH  TYR A 125      33.010  44.060  60.370  1.00  0.00           O
ATOM   1790  HH  TYR A 125      33.800  43.690  59.960  1.00  0.00           H
ATOM   1791  CD2 TYR A 125      34.540  43.310  63.580  1.00  0.00           C
ATOM   1792  HD2 TYR A 125      35.230  42.540  63.880  1.00  0.00           H
ATOM   1793  CE2 TYR A 125      34.270  43.300  62.230  1.00  0.00           C
ATOM   1794  HE2 TYR A 125      34.780  42.600  61.590  1.00  0.00           H
ATOM   1795  C   TYR A 125      33.720  41.870  66.360  1.00  0.00           C
ATOM   1796  O   TYR A 125      34.600  41.180  66.880  1.00  0.00           O
ATOM   1797  N   GLU A 126      32.810  41.340  65.530  1.00  0.00           N
ATOM   1798  HN  GLU A 126      31.960  41.830  65.380  1.00  0.00           H
ATOM   1799  CA  GLU A 126      32.960  40.010  65.040  1.00  0.00           C
ATOM   1800  HA  GLU A 126      33.930  39.610  65.290  1.00  0.00           H
ATOM   1801  CB  GLU A 126      32.050  39.040  65.830  1.00  0.00           C
ATOM   1802  HB1 GLU A 126      31.090  39.590  65.840  1.00  0.00           H
ATOM   1803  HB2 GLU A 126      32.320  38.980  66.900  1.00  0.00           H
ATOM   1804  CG  GLU A 126      31.890  37.640  65.230  1.00  0.00           C
ATOM   1805  HG1 GLU A 126      32.910  37.260  64.990  1.00  0.00           H
ATOM   1806  HG2 GLU A 126      31.360  37.740  64.260  1.00  0.00           H
ATOM   1807  CD  GLU A 126      31.250  36.560  66.090  1.00  0.00           C
ATOM   1808  OE1 GLU A 126      31.340  36.510  67.350  1.00  0.00           O
ATOM   1809  OE2 GLU A 126      30.590  35.720  65.420  1.00  0.00           O
ATOM   1810  C   GLU A 126      33.000  39.860  63.560  1.00  0.00           C
ATOM   1811  O   GLU A 126      32.130  40.390  62.870  1.00  0.00           O
ATOM   1812  N   MET A 127      34.010  39.230  62.930  1.00  0.00           N
ATOM   1813  HN  MET A 127      34.730  38.740  63.410  1.00  0.00           H
ATOM   1814  CA  MET A 127      34.170  39.090  61.510  1.00  0.00           C
ATOM   1815  HA  MET A 127      33.830  40.040  61.110  1.00  0.00           H
ATOM   1816  CB  MET A 127      35.650  39.160  61.120  1.00  0.00           C
ATOM   1817  HB1 MET A 127      36.040  40.180  61.320  1.00  0.00           H
ATOM   1818  HB2 MET A 127      35.740  39.120  60.010  1.00  0.00           H
ATOM   1819  CG  MET A 127      36.550  38.110  61.760  1.00  0.00           C
ATOM   1820  HG1 MET A 127      36.150  37.130  61.420  1.00  0.00           H
ATOM   1821  HG2 MET A 127      36.460  38.240  62.860  1.00  0.00           H
ATOM   1822  SD  MET A 127      38.350  38.080  61.540  1.00  0.00           S
ATOM   1823  CE  MET A 127      38.510  36.350  62.060  1.00  0.00           C
ATOM   1824  HE1 MET A 127      37.530  35.880  62.270  1.00  0.00           H
ATOM   1825  HE2 MET A 127      39.010  35.790  61.240  1.00  0.00           H
ATOM   1826  HE3 MET A 127      39.180  36.260  62.940  1.00  0.00           H
ATOM   1827  C   MET A 127      33.400  37.960  60.920  1.00  0.00           C
ATOM   1828  O   MET A 127      33.400  36.850  61.460  1.00  0.00           O
ATOM   1829  N   PRO A 128      32.670  38.080  59.850  1.00  0.00           N
ATOM   1830  CD  PRO A 128      32.350  39.390  59.300  1.00  0.00           C
ATOM   1831  HD1 PRO A 128      31.700  40.030  59.930  1.00  0.00           H
ATOM   1832  HD2 PRO A 128      33.280  39.960  59.070  1.00  0.00           H
ATOM   1833  CA  PRO A 128      32.040  37.000  59.160  1.00  0.00           C
ATOM   1834  HA  PRO A 128      31.700  36.280  59.890  1.00  0.00           H
ATOM   1835  CB  PRO A 128      30.970  37.710  58.320  1.00  0.00           C
ATOM   1836  HB1 PRO A 128      30.120  37.940  58.990  1.00  0.00           H
ATOM   1837  HB2 PRO A 128      30.680  37.120  57.420  1.00  0.00           H
ATOM   1838  CG  PRO A 128      31.610  39.070  57.990  1.00  0.00           C
ATOM   1839  HG1 PRO A 128      30.920  39.830  57.580  1.00  0.00           H
ATOM   1840  HG2 PRO A 128      32.300  38.890  57.140  1.00  0.00           H
ATOM   1841  C   PRO A 128      33.080  36.280  58.370  1.00  0.00           C
ATOM   1842  O   PRO A 128      34.100  36.780  57.900  1.00  0.00           O
ATOM   1843  N   SER A 129      32.750  35.000  58.160  1.00  0.00           N
ATOM   1844  HN  SER A 129      31.840  34.740  58.500  1.00  0.00           H
ATOM   1845  CA  SER A 129      33.550  33.990  57.540  1.00  0.00           C
ATOM   1846  HA  SER A 129      34.600  34.160  57.680  1.00  0.00           H
ATOM   1847  CB  SER A 129      33.430  32.640  58.270  1.00  0.00           C
ATOM   1848  HB1 SER A 129      33.730  32.790  59.320  1.00  0.00           H
ATOM   1849  HB2 SER A 129      33.970  31.830  57.720  1.00  0.00           H
ATOM   1850  OG  SER A 129      32.070  32.230  58.330  1.00  0.00           O
ATOM   1851  HG1 SER A 129      31.830  31.830  57.490  1.00  0.00           H
ATOM   1852  C   SER A 129      33.250  33.870  56.080  1.00  0.00           C
ATOM   1853  O   SER A 129      32.420  34.580  55.510  1.00  0.00           O
ATOM   1854  N   GLU A 130      34.030  33.060  55.350  1.00  0.00           N
ATOM   1855  HN  GLU A 130      34.790  32.580  55.790  1.00  0.00           H
ATOM   1856  CA  GLU A 130      33.830  32.700  53.980  1.00  0.00           C
ATOM   1857  HA  GLU A 130      34.670  32.080  53.740  1.00  0.00           H
ATOM   1858  CB  GLU A 130      32.460  32.010  53.820  1.00  0.00           C
ATOM   1859  HB1 GLU A 130      32.230  31.980  52.730  1.00  0.00           H
ATOM   1860  HB2 GLU A 130      31.630  32.550  54.310  1.00  0.00           H
ATOM   1861  CG  GLU A 130      32.300  30.580  54.310  1.00  0.00           C
ATOM   1862  HG1 GLU A 130      33.230  29.990  54.200  1.00  0.00           H
ATOM   1863  HG2 GLU A 130      31.510  30.050  53.730  1.00  0.00           H
ATOM   1864  CD  GLU A 130      31.870  30.470  55.770  1.00  0.00           C
ATOM   1865  OE1 GLU A 130      30.840  31.020  56.240  1.00  0.00           O
ATOM   1866  OE2 GLU A 130      32.660  29.830  56.520  1.00  0.00           O
ATOM   1867  C   GLU A 130      34.070  33.850  53.070  1.00  0.00           C
ATOM   1868  O   GLU A 130      33.330  34.030  52.100  1.00  0.00           O
ATOM   1869  N   GLU A 131      34.970  34.770  53.460  1.00  0.00           N
ATOM   1870  HN  GLU A 131      35.580  34.500  54.200  1.00  0.00           H
ATOM   1871  CA  GLU A 131      35.380  35.930  52.730  1.00  0.00           C
ATOM   1872  HA  GLU A 131      36.150  36.290  53.390  1.00  0.00           H
ATOM   1873  CB  GLU A 131      36.000  35.680  51.350  1.00  0.00           C
ATOM   1874  HB1 GLU A 131      36.390  36.550  50.780  1.00  0.00           H
ATOM   1875  HB2 GLU A 131      35.210  35.150  50.780  1.00  0.00           H
ATOM   1876  CG  GLU A 131      37.130  34.660  51.540  1.00  0.00           C
ATOM   1877  HG1 GLU A 131      37.400  34.290  50.520  1.00  0.00           H
ATOM   1878  HG2 GLU A 131      36.840  33.740  52.090  1.00  0.00           H
ATOM   1879  CD  GLU A 131      38.390  35.230  52.160  1.00  0.00           C
ATOM   1880  OE1 GLU A 131      39.130  36.120  51.670  1.00  0.00           O
ATOM   1881  OE2 GLU A 131      38.730  34.610  53.200  1.00  0.00           O
ATOM   1882  C   GLU A 131      34.380  37.040  52.780  1.00  0.00           C
ATOM   1883  O   GLU A 131      34.530  38.070  52.130  1.00  0.00           O
ATOM   1884  N   GLY A 132      33.420  37.040  53.730  1.00  0.00           N
ATOM   1885  HN  GLY A 132      33.200  36.190  54.190  1.00  0.00           H
ATOM   1886  CA  GLY A 132      32.420  38.040  53.920  1.00  0.00           C
ATOM   1887  HA1 GLY A 132      31.940  38.300  52.990  1.00  0.00           H
ATOM   1888  HA2 GLY A 132      31.730  37.650  54.660  1.00  0.00           H
ATOM   1889  C   GLY A 132      32.880  39.350  54.450  1.00  0.00           C
ATOM   1890  O   GLY A 132      32.070  40.260  54.580  1.00  0.00           O
ATOM   1891  N   TYR A 133      34.170  39.460  54.830  1.00  0.00           N
ATOM   1892  HN  TYR A 133      34.740  38.650  54.890  1.00  0.00           H
ATOM   1893  CA  TYR A 133      34.840  40.690  55.120  1.00  0.00           C
ATOM   1894  HA  TYR A 133      34.160  41.400  55.580  1.00  0.00           H
ATOM   1895  CB  TYR A 133      35.940  40.360  56.140  1.00  0.00           C
ATOM   1896  HB1 TYR A 133      35.390  39.860  56.970  1.00  0.00           H
ATOM   1897  HB2 TYR A 133      36.430  41.240  56.610  1.00  0.00           H
ATOM   1898  CG  TYR A 133      37.040  39.450  55.710  1.00  0.00           C
ATOM   1899  CD1 TYR A 133      36.800  38.100  55.670  1.00  0.00           C
ATOM   1900  HD1 TYR A 133      35.860  37.620  55.900  1.00  0.00           H
ATOM   1901  CE1 TYR A 133      37.700  37.160  55.220  1.00  0.00           C
ATOM   1902  HE1 TYR A 133      37.470  36.110  55.200  1.00  0.00           H
ATOM   1903  CZ  TYR A 133      38.960  37.610  54.900  1.00  0.00           C
ATOM   1904  OH  TYR A 133      39.950  36.780  54.320  1.00  0.00           O
ATOM   1905  HH  TYR A 133      39.420  36.220  53.750  1.00  0.00           H
ATOM   1906  CD2 TYR A 133      38.310  39.850  55.370  1.00  0.00           C
ATOM   1907  HD2 TYR A 133      38.580  40.890  55.460  1.00  0.00           H
ATOM   1908  CE2 TYR A 133      39.250  38.950  54.920  1.00  0.00           C
ATOM   1909  HE2 TYR A 133      40.260  39.290  54.750  1.00  0.00           H
ATOM   1910  C   TYR A 133      35.470  41.360  53.940  1.00  0.00           C
ATOM   1911  O   TYR A 133      36.100  42.410  54.050  1.00  0.00           O
ATOM   1912  N   GLN A 134      35.410  40.730  52.750  1.00  0.00           N
ATOM   1913  HN  GLN A 134      34.860  39.910  52.650  1.00  0.00           H
ATOM   1914  CA  GLN A 134      36.000  41.230  51.540  1.00  0.00           C
ATOM   1915  HA  GLN A 134      36.880  41.790  51.810  1.00  0.00           H
ATOM   1916  CB  GLN A 134      36.440  40.030  50.680  1.00  0.00           C
ATOM   1917  HB1 GLN A 134      36.610  40.340  49.620  1.00  0.00           H
ATOM   1918  HB2 GLN A 134      35.550  39.390  50.510  1.00  0.00           H
ATOM   1919  CG  GLN A 134      37.640  39.200  51.130  1.00  0.00           C
ATOM   1920  HG1 GLN A 134      37.910  38.440  50.370  1.00  0.00           H
ATOM   1921  HG2 GLN A 134      37.420  38.660  52.080  1.00  0.00           H
ATOM   1922  CD  GLN A 134      38.890  40.060  51.260  1.00  0.00           C
ATOM   1923  OE1 GLN A 134      39.010  41.250  50.990  1.00  0.00           O
ATOM   1924  NE2 GLN A 134      39.910  39.240  51.630  1.00  0.00           N
ATOM   1925 HE21 GLN A 134      39.720  38.260  51.670  1.00  0.00           H
ATOM   1926 HE22 GLN A 134      40.860  39.530  51.480  1.00  0.00           H
ATOM   1927  C   GLN A 134      35.130  42.150  50.760  1.00  0.00           C
ATOM   1928  O   GLN A 134      34.030  41.860  50.310  1.00  0.00           O
ATOM   1929  N   ASP A 135      35.690  43.360  50.560  1.00  0.00           N
ATOM   1930  HN  ASP A 135      36.410  43.730  51.150  1.00  0.00           H
ATOM   1931  CA  ASP A 135      34.990  44.390  49.870  1.00  0.00           C
ATOM   1932  HA  ASP A 135      33.970  44.090  49.670  1.00  0.00           H
ATOM   1933  CB  ASP A 135      34.850  45.550  50.870  1.00  0.00           C
ATOM   1934  HB1 ASP A 135      34.210  45.180  51.690  1.00  0.00           H
ATOM   1935  HB2 ASP A 135      34.370  46.450  50.420  1.00  0.00           H
ATOM   1936  CG  ASP A 135      36.120  46.160  51.460  1.00  0.00           C
ATOM   1937  OD1 ASP A 135      37.160  45.470  51.560  1.00  0.00           O
ATOM   1938  OD2 ASP A 135      35.900  47.280  52.000  1.00  0.00           O
ATOM   1939  C   ASP A 135      35.660  44.820  48.610  1.00  0.00           C
ATOM   1940  O   ASP A 135      36.890  44.780  48.490  1.00  0.00           O
ATOM   1941  N   TYR A 136      34.870  45.220  47.600  1.00  0.00           N
ATOM   1942  HN  TYR A 136      33.880  45.170  47.660  1.00  0.00           H
ATOM   1943  CA  TYR A 136      35.410  45.590  46.330  1.00  0.00           C
ATOM   1944  HA  TYR A 136      36.490  45.540  46.310  1.00  0.00           H
ATOM   1945  CB  TYR A 136      34.870  44.590  45.300  1.00  0.00           C
ATOM   1946  HB1 TYR A 136      35.050  45.060  44.320  1.00  0.00           H
ATOM   1947  HB2 TYR A 136      33.770  44.460  45.420  1.00  0.00           H
ATOM   1948  CG  TYR A 136      35.550  43.260  45.260  1.00  0.00           C
ATOM   1949  CD1 TYR A 136      35.300  42.330  46.240  1.00  0.00           C
ATOM   1950  HD1 TYR A 136      34.750  42.570  47.140  1.00  0.00           H
ATOM   1951  CE1 TYR A 136      35.740  41.040  46.030  1.00  0.00           C
ATOM   1952  HE1 TYR A 136      35.530  40.290  46.780  1.00  0.00           H
ATOM   1953  CZ  TYR A 136      36.630  40.750  45.020  1.00  0.00           C
ATOM   1954  OH  TYR A 136      37.300  39.510  44.970  1.00  0.00           O
ATOM   1955  HH  TYR A 136      37.200  39.050  45.810  1.00  0.00           H
ATOM   1956  CD2 TYR A 136      36.330  42.940  44.180  1.00  0.00           C
ATOM   1957  HD2 TYR A 136      36.620  43.560  43.340  1.00  0.00           H
ATOM   1958  CE2 TYR A 136      36.900  41.700  44.060  1.00  0.00           C
ATOM   1959  HE2 TYR A 136      37.500  41.380  43.230  1.00  0.00           H
ATOM   1960  C   TYR A 136      35.040  46.990  45.960  1.00  0.00           C
ATOM   1961  O   TYR A 136      34.380  47.720  46.690  1.00  0.00           O
ATOM   1962  N   GLU A 137      35.470  47.520  44.800  1.00  0.00           N
ATOM   1963  HN  GLU A 137      36.130  46.960  44.290  1.00  0.00           H
ATOM   1964  CA  GLU A 137      35.210  48.820  44.270  1.00  0.00           C
ATOM   1965  HA  GLU A 137      34.200  49.070  44.560  1.00  0.00           H
ATOM   1966  CB  GLU A 137      36.190  49.850  44.870  1.00  0.00           C
ATOM   1967  HB1 GLU A 137      36.180  49.770  45.980  1.00  0.00           H
ATOM   1968  HB2 GLU A 137      35.940  50.880  44.520  1.00  0.00           H
ATOM   1969  CG  GLU A 137      37.650  49.550  44.540  1.00  0.00           C
ATOM   1970  HG1 GLU A 137      37.780  49.320  43.460  1.00  0.00           H
ATOM   1971  HG2 GLU A 137      37.920  48.650  45.140  1.00  0.00           H
ATOM   1972  CD  GLU A 137      38.590  50.610  45.090  1.00  0.00           C
ATOM   1973  OE1 GLU A 137      39.830  50.520  44.910  1.00  0.00           O
ATOM   1974  OE2 GLU A 137      38.110  51.620  45.680  1.00  0.00           O
ATOM   1975  C   GLU A 137      35.300  48.770  42.780  1.00  0.00           C
ATOM   1976  O   GLU A 137      35.970  47.890  42.250  1.00  0.00           O
ATOM   1977  N   PRO A 138      34.730  49.720  42.100  1.00  0.00           N
ATOM   1978  CD  PRO A 138      33.720  50.680  42.550  1.00  0.00           C
ATOM   1979  HD1 PRO A 138      32.740  50.170  42.660  1.00  0.00           H
ATOM   1980  HD2 PRO A 138      34.040  51.000  43.570  1.00  0.00           H
ATOM   1981  CA  PRO A 138      34.800  49.720  40.670  1.00  0.00           C
ATOM   1982  HA  PRO A 138      34.530  48.760  40.250  1.00  0.00           H
ATOM   1983  CB  PRO A 138      33.700  50.700  40.270  1.00  0.00           C
ATOM   1984  HB1 PRO A 138      32.700  50.230  40.320  1.00  0.00           H
ATOM   1985  HB2 PRO A 138      33.810  51.170  39.270  1.00  0.00           H
ATOM   1986  CG  PRO A 138      33.680  51.720  41.420  1.00  0.00           C
ATOM   1987  HG1 PRO A 138      32.670  52.180  41.440  1.00  0.00           H
ATOM   1988  HG2 PRO A 138      34.560  52.390  41.380  1.00  0.00           H
ATOM   1989  C   PRO A 138      36.160  50.040  40.140  1.00  0.00           C
ATOM   1990  O   PRO A 138      36.890  50.860  40.700  1.00  0.00           O
ATOM   1991  N   GLU A 139      36.490  49.440  38.990  1.00  0.00           N
ATOM   1992  HN  GLU A 139      35.910  48.690  38.670  1.00  0.00           H
ATOM   1993  CA  GLU A 139      37.680  49.740  38.250  1.00  0.00           C
ATOM   1994  HA  GLU A 139      38.500  49.770  38.950  1.00  0.00           H
ATOM   1995  CB  GLU A 139      37.950  48.700  37.160  1.00  0.00           C
ATOM   1996  HB1 GLU A 139      38.760  49.020  36.470  1.00  0.00           H
ATOM   1997  HB2 GLU A 139      37.110  48.500  36.460  1.00  0.00           H
ATOM   1998  CG  GLU A 139      38.520  47.400  37.750  1.00  0.00           C
ATOM   1999  HG1 GLU A 139      37.850  47.030  38.560  1.00  0.00           H
ATOM   2000  HG2 GLU A 139      39.430  47.590  38.350  1.00  0.00           H
ATOM   2001  CD  GLU A 139      38.710  46.250  36.780  1.00  0.00           C
ATOM   2002  OE1 GLU A 139      38.400  46.360  35.560  1.00  0.00           O
ATOM   2003  OE2 GLU A 139      39.200  45.240  37.360  1.00  0.00           O
ATOM   2004  C   GLU A 139      37.660  51.090  37.610  1.00  0.00           C
ATOM   2005  O   GLU A 139      36.590  51.600  37.270  1.00  0.00           O
ATOM   2006  N   ALA A 140      38.840  51.690  37.400  1.00  0.00           N
ATOM   2007  HN  ALA A 140      39.720  51.210  37.500  1.00  0.00           H
ATOM   2008  CA  ALA A 140      38.870  53.080  37.070  1.00  0.00           C
ATOM   2009  HA  ALA A 140      37.940  53.580  37.290  1.00  0.00           H
ATOM   2010  CB  ALA A 140      40.000  53.700  37.910  1.00  0.00           C
ATOM   2011  HB1 ALA A 140      39.820  53.810  39.000  1.00  0.00           H
ATOM   2012  HB2 ALA A 140      40.960  53.170  37.710  1.00  0.00           H
ATOM   2013  HB3 ALA A 140      40.220  54.660  37.390  1.00  0.00           H
ATOM   2014  C   ALA A 140      39.090  53.360  35.590  1.00  0.00           C
ATOM   2015  OT1 ALA A 140      39.690  52.530  34.860  1.00  0.00           O
ATOM   2016  OT2 ALA A 140      38.700  54.480  35.150  1.00  0.00           O
ATOM   2017  N   MET B 141      75.870  29.310  77.170  1.00  0.00           N
ATOM   2018  H1  MET B 141      75.920  29.390  76.130  1.00  0.00           H
ATOM   2019  H2  MET B 141      76.780  29.050  77.590  1.00  0.00           H
ATOM   2020  H3  MET B 141      75.190  28.550  77.360  1.00  0.00           H
ATOM   2021  CA  MET B 141      75.340  30.600  77.670  1.00  0.00           C
ATOM   2022  HA  MET B 141      75.340  30.460  78.740  1.00  0.00           H
ATOM   2023  CB  MET B 141      76.240  31.800  77.360  1.00  0.00           C
ATOM   2024  HB1 MET B 141      77.120  31.760  78.040  1.00  0.00           H
ATOM   2025  HB2 MET B 141      75.720  32.730  77.680  1.00  0.00           H
ATOM   2026  CG  MET B 141      76.710  31.930  75.910  1.00  0.00           C
ATOM   2027  HG1 MET B 141      75.830  31.930  75.230  1.00  0.00           H
ATOM   2028  HG2 MET B 141      77.300  31.010  75.680  1.00  0.00           H
ATOM   2029  SD  MET B 141      77.560  33.500  75.550  1.00  0.00           S
ATOM   2030  CE  MET B 141      78.290  33.030  73.960  1.00  0.00           C
ATOM   2031  HE1 MET B 141      79.200  32.400  73.960  1.00  0.00           H
ATOM   2032  HE2 MET B 141      77.620  32.600  73.180  1.00  0.00           H
ATOM   2033  HE3 MET B 141      78.670  33.950  73.470  1.00  0.00           H
ATOM   2034  C   MET B 141      73.970  30.860  77.150  1.00  0.00           C
ATOM   2035  O   MET B 141      73.500  30.180  76.240  1.00  0.00           O
ATOM   2036  N   ASP B 142      73.290  31.830  77.800  1.00  0.00           N
ATOM   2037  HN  ASP B 142      73.630  32.320  78.590  1.00  0.00           H
ATOM   2038  CA  ASP B 142      71.940  32.220  77.550  1.00  0.00           C
ATOM   2039  HA  ASP B 142      71.440  31.330  77.200  1.00  0.00           H
ATOM   2040  CB  ASP B 142      71.200  32.720  78.800  1.00  0.00           C
ATOM   2041  HB1 ASP B 142      71.270  31.980  79.620  1.00  0.00           H
ATOM   2042  HB2 ASP B 142      70.120  32.850  78.590  1.00  0.00           H
ATOM   2043  CG  ASP B 142      71.770  34.010  79.390  1.00  0.00           C
ATOM   2044  OD1 ASP B 142      71.050  34.760  80.090  1.00  0.00           O
ATOM   2045  OD2 ASP B 142      72.980  34.330  79.250  1.00  0.00           O
ATOM   2046  C   ASP B 142      71.860  33.220  76.450  1.00  0.00           C
ATOM   2047  O   ASP B 142      71.130  34.210  76.580  1.00  0.00           O
ATOM   2048  N   VAL B 143      72.590  33.120  75.330  1.00  0.00           N
ATOM   2049  HN  VAL B 143      73.150  32.290  75.310  1.00  0.00           H
ATOM   2050  CA  VAL B 143      72.580  34.000  74.200  1.00  0.00           C
ATOM   2051  HA  VAL B 143      72.840  34.990  74.520  1.00  0.00           H
ATOM   2052  CB  VAL B 143      73.860  33.750  73.460  1.00  0.00           C
ATOM   2053  HB  VAL B 143      74.690  33.870  74.180  1.00  0.00           H
ATOM   2054  CG1 VAL B 143      73.880  32.320  72.890  1.00  0.00           C
ATOM   2055 HG11 VAL B 143      73.620  31.480  73.570  1.00  0.00           H
ATOM   2056 HG12 VAL B 143      73.130  32.300  72.070  1.00  0.00           H
ATOM   2057 HG13 VAL B 143      74.870  32.010  72.490  1.00  0.00           H
ATOM   2058  CG2 VAL B 143      74.030  34.850  72.400  1.00  0.00           C
ATOM   2059 HG21 VAL B 143      73.350  34.730  71.540  1.00  0.00           H
ATOM   2060 HG22 VAL B 143      73.800  35.810  72.910  1.00  0.00           H
ATOM   2061 HG23 VAL B 143      75.070  34.870  72.010  1.00  0.00           H
ATOM   2062  C   VAL B 143      71.350  33.990  73.350  1.00  0.00           C
ATOM   2063  O   VAL B 143      70.780  32.920  73.170  1.00  0.00           O
ATOM   2064  N   PHE B 144      70.890  35.150  72.870  1.00  0.00           N
ATOM   2065  HN  PHE B 144      71.360  35.980  73.160  1.00  0.00           H
ATOM   2066  CA  PHE B 144      69.610  35.390  72.270  1.00  0.00           C
ATOM   2067  HA  PHE B 144      68.870  34.680  72.610  1.00  0.00           H
ATOM   2068  CB  PHE B 144      69.270  36.830  72.720  1.00  0.00           C
ATOM   2069  HB1 PHE B 144      69.830  37.600  72.150  1.00  0.00           H
ATOM   2070  HB2 PHE B 144      69.530  36.980  73.790  1.00  0.00           H
ATOM   2071  CG  PHE B 144      67.820  37.150  72.660  1.00  0.00           C
ATOM   2072  CD1 PHE B 144      67.310  38.010  71.720  1.00  0.00           C
ATOM   2073  HD1 PHE B 144      67.940  38.450  70.960  1.00  0.00           H
ATOM   2074  CE1 PHE B 144      66.060  38.580  71.790  1.00  0.00           C
ATOM   2075  HE1 PHE B 144      65.750  39.320  71.080  1.00  0.00           H
ATOM   2076  CZ  PHE B 144      65.300  38.120  72.840  1.00  0.00           C
ATOM   2077  HZ  PHE B 144      64.250  38.390  72.820  1.00  0.00           H
ATOM   2078  CD2 PHE B 144      66.960  36.600  73.580  1.00  0.00           C
ATOM   2079  HD2 PHE B 144      67.250  35.860  74.310  1.00  0.00           H
ATOM   2080  CE2 PHE B 144      65.660  37.060  73.640  1.00  0.00           C
ATOM   2081  HE2 PHE B 144      65.030  36.610  74.390  1.00  0.00           H
ATOM   2082  C   PHE B 144      69.710  35.310  70.790  1.00  0.00           C
ATOM   2083  O   PHE B 144      70.760  35.470  70.160  1.00  0.00           O
ATOM   2084  N   MET B 145      68.610  34.950  70.110  1.00  0.00           N
ATOM   2085  HN  MET B 145      67.740  34.710  70.550  1.00  0.00           H
ATOM   2086  CA  MET B 145      68.470  34.690  68.710  1.00  0.00           C
ATOM   2087  HA  MET B 145      69.420  34.470  68.260  1.00  0.00           H
ATOM   2088  CB  MET B 145      67.480  33.520  68.600  1.00  0.00           C
ATOM   2089  HB1 MET B 145      67.090  33.450  67.570  1.00  0.00           H
ATOM   2090  HB2 MET B 145      66.520  33.680  69.130  1.00  0.00           H
ATOM   2091  CG  MET B 145      68.110  32.210  69.090  1.00  0.00           C
ATOM   2092  HG1 MET B 145      68.390  32.290  70.160  1.00  0.00           H
ATOM   2093  HG2 MET B 145      69.080  32.070  68.580  1.00  0.00           H
ATOM   2094  SD  MET B 145      67.130  30.760  68.560  1.00  0.00           S
ATOM   2095  CE  MET B 145      68.020  29.420  69.410  1.00  0.00           C
ATOM   2096  HE1 MET B 145      69.100  29.550  69.200  1.00  0.00           H
ATOM   2097  HE2 MET B 145      67.830  29.400  70.510  1.00  0.00           H
ATOM   2098  HE3 MET B 145      67.690  28.470  68.940  1.00  0.00           H
ATOM   2099  C   MET B 145      67.920  35.840  67.940  1.00  0.00           C
ATOM   2100  O   MET B 145      67.480  36.840  68.510  1.00  0.00           O
ATOM   2101  N   LYS B 146      67.990  35.720  66.600  1.00  0.00           N
ATOM   2102  HN  LYS B 146      68.430  34.950  66.140  1.00  0.00           H
ATOM   2103  CA  LYS B 146      67.530  36.690  65.650  1.00  0.00           C
ATOM   2104  HA  LYS B 146      67.350  37.650  66.100  1.00  0.00           H
ATOM   2105  CB  LYS B 146      68.530  36.910  64.500  1.00  0.00           C
ATOM   2106  HB1 LYS B 146      68.120  37.750  63.910  1.00  0.00           H
ATOM   2107  HB2 LYS B 146      68.570  36.010  63.840  1.00  0.00           H
ATOM   2108  CG  LYS B 146      69.890  37.430  64.940  1.00  0.00           C
ATOM   2109  HG1 LYS B 146      70.390  36.680  65.600  1.00  0.00           H
ATOM   2110  HG2 LYS B 146      69.730  38.380  65.480  1.00  0.00           H
ATOM   2111  CD  LYS B 146      70.910  37.550  63.800  1.00  0.00           C
ATOM   2112  HD1 LYS B 146      70.490  38.220  63.020  1.00  0.00           H
ATOM   2113  HD2 LYS B 146      71.770  38.100  64.230  1.00  0.00           H
ATOM   2114  CE  LYS B 146      71.310  36.300  63.010  1.00  0.00           C
ATOM   2115  HE1 LYS B 146      70.410  35.890  62.510  1.00  0.00           H
ATOM   2116  HE2 LYS B 146      71.610  35.520  63.740  1.00  0.00           H
ATOM   2117  NZ  LYS B 146      72.400  36.490  62.030  1.00  0.00           N
ATOM   2118  HZ1 LYS B 146      73.190  35.810  62.080  1.00  0.00           H
ATOM   2119  HZ2 LYS B 146      71.920  36.360  61.110  1.00  0.00           H
ATOM   2120  HZ3 LYS B 146      72.800  37.440  62.180  1.00  0.00           H
ATOM   2121  C   LYS B 146      66.150  36.420  65.170  1.00  0.00           C
ATOM   2122  O   LYS B 146      65.500  35.390  65.350  1.00  0.00           O
ATOM   2123  N   GLY B 147      65.560  37.400  64.460  1.00  0.00           N
ATOM   2124  HN  GLY B 147      66.130  38.160  64.140  1.00  0.00           H
ATOM   2125  CA  GLY B 147      64.210  37.410  63.990  1.00  0.00           C
ATOM   2126  HA1 GLY B 147      64.200  38.060  63.130  1.00  0.00           H
ATOM   2127  HA2 GLY B 147      63.920  36.390  63.750  1.00  0.00           H
ATOM   2128  C   GLY B 147      63.200  37.900  64.970  1.00  0.00           C
ATOM   2129  O   GLY B 147      62.110  37.360  64.820  1.00  0.00           O
ATOM   2130  N   LEU B 148      63.530  38.820  65.890  1.00  0.00           N
ATOM   2131  HN  LEU B 148      64.460  39.190  65.950  1.00  0.00           H
ATOM   2132  CA  LEU B 148      62.570  39.370  66.790  1.00  0.00           C
ATOM   2133  HA  LEU B 148      61.600  39.040  66.440  1.00  0.00           H
ATOM   2134  CB  LEU B 148      62.720  38.790  68.210  1.00  0.00           C
ATOM   2135  HB1 LEU B 148      61.920  39.240  68.840  1.00  0.00           H
ATOM   2136  HB2 LEU B 148      63.700  39.140  68.610  1.00  0.00           H
ATOM   2137  CG  LEU B 148      62.600  37.260  68.190  1.00  0.00           C
ATOM   2138  HG  LEU B 148      62.190  36.970  67.190  1.00  0.00           H
ATOM   2139  CD1 LEU B 148      63.950  36.520  68.150  1.00  0.00           C
ATOM   2140 HD11 LEU B 148      64.530  36.560  67.200  1.00  0.00           H
ATOM   2141 HD12 LEU B 148      64.640  36.880  68.940  1.00  0.00           H
ATOM   2142 HD13 LEU B 148      63.780  35.440  68.300  1.00  0.00           H
ATOM   2143  CD2 LEU B 148      61.790  36.650  69.350  1.00  0.00           C
ATOM   2144 HD21 LEU B 148      60.730  36.920  69.510  1.00  0.00           H
ATOM   2145 HD22 LEU B 148      61.780  35.550  69.210  1.00  0.00           H
ATOM   2146 HD23 LEU B 148      62.250  36.940  70.320  1.00  0.00           H
ATOM   2147  C   LEU B 148      62.570  40.860  66.710  1.00  0.00           C
ATOM   2148  O   LEU B 148      63.500  41.560  66.300  1.00  0.00           O
ATOM   2149  N   SER B 149      61.400  41.440  67.030  1.00  0.00           N
ATOM   2150  HN  SER B 149      60.650  40.830  67.250  1.00  0.00           H
ATOM   2151  CA  SER B 149      61.060  42.830  67.010  1.00  0.00           C
ATOM   2152  HA  SER B 149      61.000  43.180  65.990  1.00  0.00           H
ATOM   2153  CB  SER B 149      59.630  43.150  67.470  1.00  0.00           C
ATOM   2154  HB1 SER B 149      59.410  44.200  67.170  1.00  0.00           H
ATOM   2155  HB2 SER B 149      59.480  42.960  68.550  1.00  0.00           H
ATOM   2156  OG  SER B 149      58.730  42.230  66.870  1.00  0.00           O
ATOM   2157  HG1 SER B 149      59.110  41.950  66.030  1.00  0.00           H
ATOM   2158  C   SER B 149      61.950  43.730  67.790  1.00  0.00           C
ATOM   2159  O   SER B 149      62.540  43.430  68.830  1.00  0.00           O
ATOM   2160  N   LYS B 150      62.010  44.990  67.330  1.00  0.00           N
ATOM   2161  HN  LYS B 150      61.480  45.380  66.570  1.00  0.00           H
ATOM   2162  CA  LYS B 150      62.890  45.940  67.930  1.00  0.00           C
ATOM   2163  HA  LYS B 150      63.630  45.380  68.470  1.00  0.00           H
ATOM   2164  CB  LYS B 150      63.600  46.860  66.920  1.00  0.00           C
ATOM   2165  HB1 LYS B 150      64.410  47.430  67.420  1.00  0.00           H
ATOM   2166  HB2 LYS B 150      62.860  47.460  66.350  1.00  0.00           H
ATOM   2167  CG  LYS B 150      64.230  46.060  65.780  1.00  0.00           C
ATOM   2168  HG1 LYS B 150      63.540  45.700  64.980  1.00  0.00           H
ATOM   2169  HG2 LYS B 150      64.620  45.120  66.230  1.00  0.00           H
ATOM   2170  CD  LYS B 150      65.430  46.760  65.150  1.00  0.00           C
ATOM   2171  HD1 LYS B 150      66.190  47.130  65.870  1.00  0.00           H
ATOM   2172  HD2 LYS B 150      65.960  45.910  64.650  1.00  0.00           H
ATOM   2173  CE  LYS B 150      65.200  47.860  64.110  1.00  0.00           C
ATOM   2174  HE1 LYS B 150      66.130  48.460  63.980  1.00  0.00           H
ATOM   2175  HE2 LYS B 150      64.380  48.510  64.480  1.00  0.00           H
ATOM   2176  NZ  LYS B 150      65.070  47.270  62.750  1.00  0.00           N
ATOM   2177  HZ1 LYS B 150      64.790  47.960  62.030  1.00  0.00           H
ATOM   2178  HZ2 LYS B 150      66.010  46.960  62.430  1.00  0.00           H
ATOM   2179  HZ3 LYS B 150      64.410  46.470  62.650  1.00  0.00           H
ATOM   2180  C   LYS B 150      62.090  46.790  68.860  1.00  0.00           C
ATOM   2181  O   LYS B 150      60.900  47.070  68.680  1.00  0.00           O
ATOM   2182  N   ALA B 151      62.790  47.160  69.950  1.00  0.00           N
ATOM   2183  HN  ALA B 151      63.760  46.940  69.900  1.00  0.00           H
ATOM   2184  CA  ALA B 151      62.300  47.880  71.080  1.00  0.00           C
ATOM   2185  HA  ALA B 151      61.440  47.350  71.440  1.00  0.00           H
ATOM   2186  CB  ALA B 151      63.280  47.680  72.250  1.00  0.00           C
ATOM   2187  HB1 ALA B 151      63.260  46.580  72.390  1.00  0.00           H
ATOM   2188  HB2 ALA B 151      64.300  48.030  72.000  1.00  0.00           H
ATOM   2189  HB3 ALA B 151      62.960  48.340  73.080  1.00  0.00           H
ATOM   2190  C   ALA B 151      61.990  49.310  70.800  1.00  0.00           C
ATOM   2191  O   ALA B 151      62.530  49.940  69.900  1.00  0.00           O
ATOM   2192  N   LYS B 152      61.050  49.960  71.510  1.00  0.00           N
ATOM   2193  HN  LYS B 152      60.490  49.430  72.140  1.00  0.00           H
ATOM   2194  CA  LYS B 152      60.800  51.360  71.310  1.00  0.00           C
ATOM   2195  HA  LYS B 152      61.380  51.710  70.470  1.00  0.00           H
ATOM   2196  CB  LYS B 152      59.290  51.430  71.000  1.00  0.00           C
ATOM   2197  HB1 LYS B 152      59.110  52.500  70.770  1.00  0.00           H
ATOM   2198  HB2 LYS B 152      58.720  51.170  71.920  1.00  0.00           H
ATOM   2199  CG  LYS B 152      58.840  50.690  69.740  1.00  0.00           C
ATOM   2200  HG1 LYS B 152      59.160  49.630  69.840  1.00  0.00           H
ATOM   2201  HG2 LYS B 152      59.220  51.080  68.780  1.00  0.00           H
ATOM   2202  CD  LYS B 152      57.310  50.580  69.660  1.00  0.00           C
ATOM   2203  HD1 LYS B 152      56.860  51.570  69.430  1.00  0.00           H
ATOM   2204  HD2 LYS B 152      56.980  49.990  68.780  1.00  0.00           H
ATOM   2205  CE  LYS B 152      56.650  49.890  70.850  1.00  0.00           C
ATOM   2206  HE1 LYS B 152      57.290  49.180  71.430  1.00  0.00           H
ATOM   2207  HE2 LYS B 152      55.740  49.300  70.600  1.00  0.00           H
ATOM   2208  NZ  LYS B 152      56.120  50.890  71.810  1.00  0.00           N
ATOM   2209  HZ1 LYS B 152      56.740  50.950  72.640  1.00  0.00           H
ATOM   2210  HZ2 LYS B 152      55.990  51.820  71.370  1.00  0.00           H
ATOM   2211  HZ3 LYS B 152      55.180  50.680  72.210  1.00  0.00           H
ATOM   2212  C   LYS B 152      61.190  52.160  72.500  1.00  0.00           C
ATOM   2213  O   LYS B 152      61.940  53.140  72.490  1.00  0.00           O
ATOM   2214  N   GLU B 153      60.820  51.650  73.690  1.00  0.00           N
ATOM   2215  HN  GLU B 153      60.240  50.850  73.760  1.00  0.00           H
ATOM   2216  CA  GLU B 153      61.150  52.350  74.890  1.00  0.00           C
ATOM   2217  HA  GLU B 153      60.970  53.410  74.790  1.00  0.00           H
ATOM   2218  CB  GLU B 153      60.250  51.900  76.060  1.00  0.00           C
ATOM   2219  HB1 GLU B 153      60.670  52.350  76.990  1.00  0.00           H
ATOM   2220  HB2 GLU B 153      60.260  50.810  76.260  1.00  0.00           H
ATOM   2221  CG  GLU B 153      58.790  52.290  75.860  1.00  0.00           C
ATOM   2222  HG1 GLU B 153      58.850  53.370  75.620  1.00  0.00           H
ATOM   2223  HG2 GLU B 153      58.410  52.210  76.910  1.00  0.00           H
ATOM   2224  CD  GLU B 153      58.090  51.470  74.790  1.00  0.00           C
ATOM   2225  OE1 GLU B 153      58.030  50.220  74.910  1.00  0.00           O
ATOM   2226  OE2 GLU B 153      57.520  52.010  73.810  1.00  0.00           O
ATOM   2227  C   GLU B 153      62.600  52.300  75.240  1.00  0.00           C
ATOM   2228  O   GLU B 153      63.270  51.280  75.360  1.00  0.00           O
ATOM   2229  N   GLY B 154      63.300  53.440  75.410  1.00  0.00           N
ATOM   2230  HN  GLY B 154      62.780  54.280  75.290  1.00  0.00           H
ATOM   2231  CA  GLY B 154      64.630  53.510  75.930  1.00  0.00           C
ATOM   2232  HA1 GLY B 154      64.820  52.650  76.550  1.00  0.00           H
ATOM   2233  HA2 GLY B 154      65.310  53.660  75.100  1.00  0.00           H
ATOM   2234  C   GLY B 154      64.750  54.760  76.730  1.00  0.00           C
ATOM   2235  O   GLY B 154      63.780  55.510  76.860  1.00  0.00           O
ATOM   2236  N   VAL B 155      65.990  55.030  77.160  1.00  0.00           N
ATOM   2237  HN  VAL B 155      66.770  54.490  76.840  1.00  0.00           H
ATOM   2238  CA  VAL B 155      66.380  56.170  77.930  1.00  0.00           C
ATOM   2239  HA  VAL B 155      65.490  56.730  78.160  1.00  0.00           H
ATOM   2240  CB  VAL B 155      66.950  55.850  79.280  1.00  0.00           C
ATOM   2241  HB  VAL B 155      67.890  55.250  79.210  1.00  0.00           H
ATOM   2242  CG1 VAL B 155      67.410  57.090  80.070  1.00  0.00           C
ATOM   2243 HG11 VAL B 155      68.020  56.850  80.970  1.00  0.00           H
ATOM   2244 HG12 VAL B 155      67.920  57.910  79.510  1.00  0.00           H
ATOM   2245 HG13 VAL B 155      66.540  57.690  80.410  1.00  0.00           H
ATOM   2246  CG2 VAL B 155      65.970  55.040  80.150  1.00  0.00           C
ATOM   2247 HG21 VAL B 155      65.110  55.660  80.500  1.00  0.00           H
ATOM   2248 HG22 VAL B 155      65.650  54.090  79.680  1.00  0.00           H
ATOM   2249 HG23 VAL B 155      66.520  54.620  81.010  1.00  0.00           H
ATOM   2250  C   VAL B 155      67.340  56.990  77.140  1.00  0.00           C
ATOM   2251  O   VAL B 155      68.380  56.480  76.730  1.00  0.00           O
ATOM   2252  N   VAL B 156      67.120  58.310  77.030  1.00  0.00           N
ATOM   2253  HN  VAL B 156      66.260  58.660  77.390  1.00  0.00           H
ATOM   2254  CA  VAL B 156      68.020  59.180  76.350  1.00  0.00           C
ATOM   2255  HA  VAL B 156      68.500  58.560  75.600  1.00  0.00           H
ATOM   2256  CB  VAL B 156      67.360  60.350  75.690  1.00  0.00           C
ATOM   2257  HB  VAL B 156      66.780  60.980  76.390  1.00  0.00           H
ATOM   2258  CG1 VAL B 156      68.270  61.150  74.740  1.00  0.00           C
ATOM   2259 HG11 VAL B 156      67.710  61.980  74.240  1.00  0.00           H
ATOM   2260 HG12 VAL B 156      69.210  61.530  75.180  1.00  0.00           H
ATOM   2261 HG13 VAL B 156      68.420  60.510  73.840  1.00  0.00           H
ATOM   2262  CG2 VAL B 156      66.240  59.710  74.860  1.00  0.00           C
ATOM   2263 HG21 VAL B 156      65.680  60.380  74.180  1.00  0.00           H
ATOM   2264 HG22 VAL B 156      66.620  58.870  74.230  1.00  0.00           H
ATOM   2265 HG23 VAL B 156      65.540  59.170  75.530  1.00  0.00           H
ATOM   2266  C   VAL B 156      68.950  59.610  77.420  1.00  0.00           C
ATOM   2267  O   VAL B 156      68.680  60.390  78.340  1.00  0.00           O
ATOM   2268  N   ALA B 157      70.190  59.080  77.400  1.00  0.00           N
ATOM   2269  HN  ALA B 157      70.440  58.500  76.630  1.00  0.00           H
ATOM   2270  CA  ALA B 157      71.270  59.420  78.270  1.00  0.00           C
ATOM   2271  HA  ALA B 157      70.990  60.290  78.860  1.00  0.00           H
ATOM   2272  CB  ALA B 157      71.670  58.120  78.980  1.00  0.00           C
ATOM   2273  HB1 ALA B 157      71.730  57.260  78.280  1.00  0.00           H
ATOM   2274  HB2 ALA B 157      72.580  58.150  79.610  1.00  0.00           H
ATOM   2275  HB3 ALA B 157      70.860  57.890  79.710  1.00  0.00           H
ATOM   2276  C   ALA B 157      72.510  59.910  77.610  1.00  0.00           C
ATOM   2277  O   ALA B 157      73.150  59.220  76.820  1.00  0.00           O
ATOM   2278  N   ALA B 158      72.890  61.170  77.870  1.00  0.00           N
ATOM   2279  HN  ALA B 158      72.470  61.720  78.600  1.00  0.00           H
ATOM   2280  CA  ALA B 158      73.860  61.860  77.090  1.00  0.00           C
ATOM   2281  HA  ALA B 158      74.590  61.150  76.720  1.00  0.00           H
ATOM   2282  CB  ALA B 158      73.360  62.700  75.900  1.00  0.00           C
ATOM   2283  HB1 ALA B 158      74.190  63.180  75.340  1.00  0.00           H
ATOM   2284  HB2 ALA B 158      72.850  62.000  75.210  1.00  0.00           H
ATOM   2285  HB3 ALA B 158      72.740  63.570  76.200  1.00  0.00           H
ATOM   2286  C   ALA B 158      74.590  62.800  77.990  1.00  0.00           C
ATOM   2287  O   ALA B 158      74.200  63.000  79.140  1.00  0.00           O
ATOM   2288  N   ALA B 159      75.690  63.390  77.480  1.00  0.00           N
ATOM   2289  HN  ALA B 159      75.990  63.310  76.540  1.00  0.00           H
ATOM   2290  CA  ALA B 159      76.530  64.330  78.150  1.00  0.00           C
ATOM   2291  HA  ALA B 159      76.310  64.290  79.210  1.00  0.00           H
ATOM   2292  CB  ALA B 159      78.000  64.100  77.750  1.00  0.00           C
ATOM   2293  HB1 ALA B 159      78.070  64.140  76.640  1.00  0.00           H
ATOM   2294  HB2 ALA B 159      78.700  64.870  78.120  1.00  0.00           H
ATOM   2295  HB3 ALA B 159      78.240  63.130  78.230  1.00  0.00           H
ATOM   2296  C   ALA B 159      76.200  65.710  77.670  1.00  0.00           C
ATOM   2297  O   ALA B 159      75.430  65.990  76.760  1.00  0.00           O
ATOM   2298  N   GLU B 160      76.840  66.680  78.350  1.00  0.00           N
ATOM   2299  HN  GLU B 160      77.340  66.520  79.200  1.00  0.00           H
ATOM   2300  CA  GLU B 160      76.660  68.050  78.000  1.00  0.00           C
ATOM   2301  HA  GLU B 160      75.720  68.200  77.490  1.00  0.00           H
ATOM   2302  CB  GLU B 160      76.540  68.960  79.230  1.00  0.00           C
ATOM   2303  HB1 GLU B 160      76.400  69.980  78.810  1.00  0.00           H
ATOM   2304  HB2 GLU B 160      77.500  69.090  79.770  1.00  0.00           H
ATOM   2305  CG  GLU B 160      75.400  68.660  80.210  1.00  0.00           C
ATOM   2306  HG1 GLU B 160      75.570  67.640  80.630  1.00  0.00           H
ATOM   2307  HG2 GLU B 160      74.380  68.760  79.770  1.00  0.00           H
ATOM   2308  CD  GLU B 160      75.430  69.550  81.440  1.00  0.00           C
ATOM   2309  OE1 GLU B 160      74.700  70.560  81.620  1.00  0.00           O
ATOM   2310  OE2 GLU B 160      76.250  69.270  82.360  1.00  0.00           O
ATOM   2311  C   GLU B 160      77.680  68.510  77.020  1.00  0.00           C
ATOM   2312  O   GLU B 160      78.300  69.560  77.210  1.00  0.00           O
ATOM   2313  N   LYS B 161      77.870  67.700  75.970  1.00  0.00           N
ATOM   2314  HN  LYS B 161      77.410  66.820  75.900  1.00  0.00           H
ATOM   2315  CA  LYS B 161      78.880  68.070  75.020  1.00  0.00           C
ATOM   2316  HA  LYS B 161      78.820  69.130  74.830  1.00  0.00           H
ATOM   2317  CB  LYS B 161      80.290  67.610  75.410  1.00  0.00           C
ATOM   2318  HB1 LYS B 161      80.190  66.540  75.710  1.00  0.00           H
ATOM   2319  HB2 LYS B 161      80.560  68.130  76.360  1.00  0.00           H
ATOM   2320  CG  LYS B 161      81.420  67.730  74.380  1.00  0.00           C
ATOM   2321  HG1 LYS B 161      81.520  68.760  73.970  1.00  0.00           H
ATOM   2322  HG2 LYS B 161      81.270  67.090  73.490  1.00  0.00           H
ATOM   2323  CD  LYS B 161      82.770  67.310  74.970  1.00  0.00           C
ATOM   2324  HD1 LYS B 161      83.540  67.950  74.490  1.00  0.00           H
ATOM   2325  HD2 LYS B 161      82.770  67.530  76.060  1.00  0.00           H
ATOM   2326  CE  LYS B 161      83.300  65.880  74.930  1.00  0.00           C
ATOM   2327  HE1 LYS B 161      84.400  65.890  75.010  1.00  0.00           H
ATOM   2328  HE2 LYS B 161      83.260  65.470  73.890  1.00  0.00           H
ATOM   2329  NZ  LYS B 161      82.690  64.990  75.950  1.00  0.00           N
ATOM   2330  HZ1 LYS B 161      82.030  65.610  76.470  1.00  0.00           H
ATOM   2331  HZ2 LYS B 161      82.130  64.260  75.470  1.00  0.00           H
ATOM   2332  HZ3 LYS B 161      83.410  64.600  76.580  1.00  0.00           H
ATOM   2333  C   LYS B 161      78.580  67.660  73.610  1.00  0.00           C
ATOM   2334  O   LYS B 161      78.090  66.560  73.350  1.00  0.00           O
ATOM   2335  N   THR B 162      78.730  68.480  72.560  1.00  0.00           N
ATOM   2336  HN  THR B 162      79.160  69.380  72.640  1.00  0.00           H
ATOM   2337  CA  THR B 162      78.410  68.140  71.210  1.00  0.00           C
ATOM   2338  HA  THR B 162      77.570  67.450  71.210  1.00  0.00           H
ATOM   2339  CB  THR B 162      77.840  69.290  70.440  1.00  0.00           C
ATOM   2340  HB  THR B 162      77.520  69.020  69.410  1.00  0.00           H
ATOM   2341  OG1 THR B 162      78.640  70.460  70.390  1.00  0.00           O
ATOM   2342  HG1 THR B 162      78.490  70.850  69.530  1.00  0.00           H
ATOM   2343  CG2 THR B 162      76.560  69.750  71.150  1.00  0.00           C
ATOM   2344 HG21 THR B 162      76.780  70.180  72.150  1.00  0.00           H
ATOM   2345 HG22 THR B 162      76.160  70.540  70.480  1.00  0.00           H
ATOM   2346 HG23 THR B 162      75.810  68.940  71.300  1.00  0.00           H
ATOM   2347  C   THR B 162      79.570  67.510  70.520  1.00  0.00           C
ATOM   2348  O   THR B 162      80.720  67.820  70.850  1.00  0.00           O
ATOM   2349  N   LYS B 163      79.240  66.710  69.500  1.00  0.00           N
ATOM   2350  HN  LYS B 163      78.280  66.610  69.240  1.00  0.00           H
ATOM   2351  CA  LYS B 163      80.210  66.430  68.480  1.00  0.00           C
ATOM   2352  HA  LYS B 163      80.990  67.170  68.500  1.00  0.00           H
ATOM   2353  CB  LYS B 163      80.720  65.020  68.780  1.00  0.00           C
ATOM   2354  HB1 LYS B 163      79.810  64.390  68.880  1.00  0.00           H
ATOM   2355  HB2 LYS B 163      81.120  64.990  69.820  1.00  0.00           H
ATOM   2356  CG  LYS B 163      81.770  64.370  67.860  1.00  0.00           C
ATOM   2357  HG1 LYS B 163      82.730  64.910  67.970  1.00  0.00           H
ATOM   2358  HG2 LYS B 163      81.420  64.440  66.810  1.00  0.00           H
ATOM   2359  CD  LYS B 163      82.060  62.950  68.350  1.00  0.00           C
ATOM   2360  HD1 LYS B 163      81.100  62.390  68.450  1.00  0.00           H
ATOM   2361  HD2 LYS B 163      82.710  62.490  67.580  1.00  0.00           H
ATOM   2362  CE  LYS B 163      82.850  62.830  69.650  1.00  0.00           C
ATOM   2363  HE1 LYS B 163      82.600  63.700  70.290  1.00  0.00           H
ATOM   2364  HE2 LYS B 163      83.950  62.890  69.510  1.00  0.00           H
ATOM   2365  NZ  LYS B 163      82.530  61.630  70.460  1.00  0.00           N
ATOM   2366  HZ1 LYS B 163      81.640  61.220  70.140  1.00  0.00           H
ATOM   2367  HZ2 LYS B 163      83.300  60.930  70.400  1.00  0.00           H
ATOM   2368  HZ3 LYS B 163      82.550  61.910  71.470  1.00  0.00           H
ATOM   2369  C   LYS B 163      79.660  66.610  67.100  1.00  0.00           C
ATOM   2370  O   LYS B 163      78.680  66.020  66.660  1.00  0.00           O
ATOM   2371  N   GLN B 164      80.350  67.390  66.250  1.00  0.00           N
ATOM   2372  HN  GLN B 164      81.140  67.940  66.500  1.00  0.00           H
ATOM   2373  CA  GLN B 164      80.050  67.590  64.860  1.00  0.00           C
ATOM   2374  HA  GLN B 164      79.000  67.800  64.840  1.00  0.00           H
ATOM   2375  CB  GLN B 164      80.770  68.830  64.310  1.00  0.00           C
ATOM   2376  HB1 GLN B 164      81.850  68.590  64.360  1.00  0.00           H
ATOM   2377  HB2 GLN B 164      80.520  69.620  65.050  1.00  0.00           H
ATOM   2378  CG  GLN B 164      80.280  69.340  62.950  1.00  0.00           C
ATOM   2379  HG1 GLN B 164      79.300  69.850  63.110  1.00  0.00           H
ATOM   2380  HG2 GLN B 164      80.030  68.480  62.300  1.00  0.00           H
ATOM   2381  CD  GLN B 164      81.300  70.200  62.220  1.00  0.00           C
ATOM   2382  OE1 GLN B 164      81.670  71.240  62.750  1.00  0.00           O
ATOM   2383  NE2 GLN B 164      81.920  69.730  61.110  1.00  0.00           N
ATOM   2384 HE21 GLN B 164      81.850  68.770  60.840  1.00  0.00           H
ATOM   2385 HE22 GLN B 164      82.800  70.180  60.940  1.00  0.00           H
ATOM   2386  C   GLN B 164      80.230  66.400  63.970  1.00  0.00           C
ATOM   2387  O   GLN B 164      81.300  65.800  63.910  1.00  0.00           O
ATOM   2388  N   GLY B 165      79.180  66.090  63.180  1.00  0.00           N
ATOM   2389  HN  GLY B 165      78.310  66.480  63.460  1.00  0.00           H
ATOM   2390  CA  GLY B 165      79.110  65.310  61.990  1.00  0.00           C
ATOM   2391  HA1 GLY B 165      79.140  64.270  62.260  1.00  0.00           H
ATOM   2392  HA2 GLY B 165      78.130  65.490  61.550  1.00  0.00           H
ATOM   2393  C   GLY B 165      80.100  65.570  60.910  1.00  0.00           C
ATOM   2394  O   GLY B 165      80.700  66.640  60.800  1.00  0.00           O
ATOM   2395  N   VAL B 166      80.190  64.620  59.970  1.00  0.00           N
ATOM   2396  HN  VAL B 166      79.480  63.910  59.940  1.00  0.00           H
ATOM   2397  CA  VAL B 166      81.000  64.610  58.790  1.00  0.00           C
ATOM   2398  HA  VAL B 166      81.810  65.310  58.910  1.00  0.00           H
ATOM   2399  CB  VAL B 166      81.490  63.220  58.520  1.00  0.00           C
ATOM   2400  HB  VAL B 166      80.640  62.520  58.380  1.00  0.00           H
ATOM   2401  CG1 VAL B 166      82.420  63.260  57.290  1.00  0.00           C
ATOM   2402 HG11 VAL B 166      81.860  63.260  56.330  1.00  0.00           H
ATOM   2403 HG12 VAL B 166      82.990  64.210  57.270  1.00  0.00           H
ATOM   2404 HG13 VAL B 166      83.110  62.390  57.180  1.00  0.00           H
ATOM   2405  CG2 VAL B 166      82.340  62.730  59.710  1.00  0.00           C
ATOM   2406 HG21 VAL B 166      81.680  62.600  60.600  1.00  0.00           H
ATOM   2407 HG22 VAL B 166      82.950  61.830  59.450  1.00  0.00           H
ATOM   2408 HG23 VAL B 166      83.110  63.510  59.870  1.00  0.00           H
ATOM   2409  C   VAL B 166      80.250  65.240  57.670  1.00  0.00           C
ATOM   2410  O   VAL B 166      79.310  64.650  57.140  1.00  0.00           O
ATOM   2411  N   ALA B 167      80.540  66.490  57.260  1.00  0.00           N
ATOM   2412  HN  ALA B 167      81.120  67.060  57.840  1.00  0.00           H
ATOM   2413  CA  ALA B 167      80.090  67.270  56.150  1.00  0.00           C
ATOM   2414  HA  ALA B 167      79.020  67.290  56.220  1.00  0.00           H
ATOM   2415  CB  ALA B 167      80.710  68.680  56.100  1.00  0.00           C
ATOM   2416  HB1 ALA B 167      80.530  69.090  57.110  1.00  0.00           H
ATOM   2417  HB2 ALA B 167      81.810  68.580  56.000  1.00  0.00           H
ATOM   2418  HB3 ALA B 167      80.250  69.340  55.330  1.00  0.00           H
ATOM   2419  C   ALA B 167      80.450  66.610  54.860  1.00  0.00           C
ATOM   2420  O   ALA B 167      81.510  66.020  54.650  1.00  0.00           O
ATOM   2421  N   GLU B 168      79.430  66.680  53.990  1.00  0.00           N
ATOM   2422  HN  GLU B 168      78.750  67.400  54.150  1.00  0.00           H
ATOM   2423  CA  GLU B 168      79.480  66.260  52.630  1.00  0.00           C
ATOM   2424  HA  GLU B 168      80.070  65.360  52.610  1.00  0.00           H
ATOM   2425  CB  GLU B 168      78.080  65.830  52.170  1.00  0.00           C
ATOM   2426  HB1 GLU B 168      77.740  66.350  51.250  1.00  0.00           H
ATOM   2427  HB2 GLU B 168      77.400  66.260  52.930  1.00  0.00           H
ATOM   2428  CG  GLU B 168      77.850  64.330  51.900  1.00  0.00           C
ATOM   2429  HG1 GLU B 168      76.780  64.160  51.700  1.00  0.00           H
ATOM   2430  HG2 GLU B 168      78.080  63.730  52.810  1.00  0.00           H
ATOM   2431  CD  GLU B 168      78.550  63.760  50.680  1.00  0.00           C
ATOM   2432  OE1 GLU B 168      79.800  63.820  50.540  1.00  0.00           O
ATOM   2433  OE2 GLU B 168      77.890  63.060  49.870  1.00  0.00           O
ATOM   2434  C   GLU B 168      80.180  67.210  51.710  1.00  0.00           C
ATOM   2435  O   GLU B 168      80.230  68.400  52.030  1.00  0.00           O
ATOM   2436  N   ALA B 169      80.640  66.740  50.540  1.00  0.00           N
ATOM   2437  HN  ALA B 169      80.240  65.900  50.190  1.00  0.00           H
ATOM   2438  CA  ALA B 169      81.170  67.650  49.560  1.00  0.00           C
ATOM   2439  HA  ALA B 169      81.680  68.510  49.970  1.00  0.00           H
ATOM   2440  CB  ALA B 169      82.230  67.000  48.660  1.00  0.00           C
ATOM   2441  HB1 ALA B 169      81.880  66.020  48.260  1.00  0.00           H
ATOM   2442  HB2 ALA B 169      82.510  67.560  47.740  1.00  0.00           H
ATOM   2443  HB3 ALA B 169      83.150  66.800  49.240  1.00  0.00           H
ATOM   2444  C   ALA B 169      80.060  68.050  48.660  1.00  0.00           C
ATOM   2445  O   ALA B 169      78.940  67.560  48.690  1.00  0.00           O
ATOM   2446  N   ALA B 170      80.200  69.120  47.850  1.00  0.00           N
ATOM   2447  HN  ALA B 170      81.050  69.640  47.850  1.00  0.00           H
ATOM   2448  CA  ALA B 170      79.260  69.430  46.810  1.00  0.00           C
ATOM   2449  HA  ALA B 170      78.400  69.780  47.370  1.00  0.00           H
ATOM   2450  CB  ALA B 170      79.980  70.510  45.980  1.00  0.00           C
ATOM   2451  HB1 ALA B 170      79.400  71.020  45.180  1.00  0.00           H
ATOM   2452  HB2 ALA B 170      80.370  71.240  46.720  1.00  0.00           H
ATOM   2453  HB3 ALA B 170      80.790  69.960  45.450  1.00  0.00           H
ATOM   2454  C   ALA B 170      78.770  68.350  45.910  1.00  0.00           C
ATOM   2455  O   ALA B 170      79.340  67.270  45.780  1.00  0.00           O
ATOM   2456  N   GLY B 171      77.670  68.610  45.190  1.00  0.00           N
ATOM   2457  HN  GLY B 171      77.190  69.480  45.350  1.00  0.00           H
ATOM   2458  CA  GLY B 171      76.810  67.680  44.530  1.00  0.00           C
ATOM   2459  HA1 GLY B 171      76.490  66.930  45.240  1.00  0.00           H
ATOM   2460  HA2 GLY B 171      75.960  68.140  44.050  1.00  0.00           H
ATOM   2461  C   GLY B 171      77.530  66.950  43.440  1.00  0.00           C
ATOM   2462  O   GLY B 171      77.180  65.800  43.170  1.00  0.00           O
ATOM   2463  N   LYS B 172      78.510  67.550  42.740  1.00  0.00           N
ATOM   2464  HN  LYS B 172      78.570  68.530  42.960  1.00  0.00           H
ATOM   2465  CA  LYS B 172      79.150  67.090  41.550  1.00  0.00           C
ATOM   2466  HA  LYS B 172      78.470  66.700  40.800  1.00  0.00           H
ATOM   2467  CB  LYS B 172      79.870  68.250  40.850  1.00  0.00           C
ATOM   2468  HB1 LYS B 172      80.370  67.900  39.920  1.00  0.00           H
ATOM   2469  HB2 LYS B 172      80.750  68.570  41.450  1.00  0.00           H
ATOM   2470  CG  LYS B 172      78.860  69.380  40.610  1.00  0.00           C
ATOM   2471  HG1 LYS B 172      78.610  69.820  41.600  1.00  0.00           H
ATOM   2472  HG2 LYS B 172      77.930  68.880  40.280  1.00  0.00           H
ATOM   2473  CD  LYS B 172      79.310  70.500  39.680  1.00  0.00           C
ATOM   2474  HD1 LYS B 172      78.500  71.260  39.810  1.00  0.00           H
ATOM   2475  HD2 LYS B 172      80.300  70.910  39.970  1.00  0.00           H
ATOM   2476  CE  LYS B 172      79.350  70.220  38.170  1.00  0.00           C
ATOM   2477  HE1 LYS B 172      80.040  69.400  37.870  1.00  0.00           H
ATOM   2478  HE2 LYS B 172      79.660  71.140  37.630  1.00  0.00           H
ATOM   2479  NZ  LYS B 172      78.010  69.900  37.640  1.00  0.00           N
ATOM   2480  HZ1 LYS B 172      77.580  69.110  38.160  1.00  0.00           H
ATOM   2481  HZ2 LYS B 172      77.240  70.590  37.550  1.00  0.00           H
ATOM   2482  HZ3 LYS B 172      78.280  69.580  36.680  1.00  0.00           H
ATOM   2483  C   LYS B 172      80.220  66.120  41.890  1.00  0.00           C
ATOM   2484  O   LYS B 172      80.640  65.390  41.000  1.00  0.00           O
ATOM   2485  N   THR B 173      80.630  65.980  43.170  1.00  0.00           N
ATOM   2486  HN  THR B 173      80.380  66.560  43.940  1.00  0.00           H
ATOM   2487  CA  THR B 173      81.500  64.930  43.610  1.00  0.00           C
ATOM   2488  HA  THR B 173      82.370  64.990  42.970  1.00  0.00           H
ATOM   2489  CB  THR B 173      82.040  65.130  45.000  1.00  0.00           C
ATOM   2490  HB  THR B 173      82.800  64.350  45.180  1.00  0.00           H
ATOM   2491  OG1 THR B 173      81.050  65.050  46.010  1.00  0.00           O
ATOM   2492  HG1 THR B 173      80.670  65.930  46.030  1.00  0.00           H
ATOM   2493  CG2 THR B 173      82.740  66.490  45.170  1.00  0.00           C
ATOM   2494 HG21 THR B 173      83.530  66.350  45.940  1.00  0.00           H
ATOM   2495 HG22 THR B 173      83.250  66.890  44.280  1.00  0.00           H
ATOM   2496 HG23 THR B 173      82.030  67.340  45.310  1.00  0.00           H
ATOM   2497  C   THR B 173      80.960  63.550  43.520  1.00  0.00           C
ATOM   2498  O   THR B 173      81.690  62.560  43.420  1.00  0.00           O
ATOM   2499  N   LYS B 174      79.630  63.400  43.460  1.00  0.00           N
ATOM   2500  HN  LYS B 174      79.060  64.190  43.670  1.00  0.00           H
ATOM   2501  CA  LYS B 174      79.060  62.090  43.320  1.00  0.00           C
ATOM   2502  HA  LYS B 174      79.740  61.300  43.610  1.00  0.00           H
ATOM   2503  CB  LYS B 174      77.900  62.060  44.330  1.00  0.00           C
ATOM   2504  HB1 LYS B 174      77.350  61.100  44.250  1.00  0.00           H
ATOM   2505  HB2 LYS B 174      77.130  62.810  44.030  1.00  0.00           H
ATOM   2506  CG  LYS B 174      78.450  62.260  45.740  1.00  0.00           C
ATOM   2507  HG1 LYS B 174      77.600  61.960  46.400  1.00  0.00           H
ATOM   2508  HG2 LYS B 174      78.770  63.320  45.860  1.00  0.00           H
ATOM   2509  CD  LYS B 174      79.570  61.320  46.180  1.00  0.00           C
ATOM   2510  HD1 LYS B 174      79.350  60.260  45.900  1.00  0.00           H
ATOM   2511  HD2 LYS B 174      80.480  61.470  45.560  1.00  0.00           H
ATOM   2512  CE  LYS B 174      79.950  61.500  47.650  1.00  0.00           C
ATOM   2513  HE1 LYS B 174      80.820  60.860  47.930  1.00  0.00           H
ATOM   2514  HE2 LYS B 174      79.140  61.040  48.250  1.00  0.00           H
ATOM   2515  NZ  LYS B 174      80.180  62.890  48.100  1.00  0.00           N
ATOM   2516  HZ1 LYS B 174      79.540  63.510  47.570  1.00  0.00           H
ATOM   2517  HZ2 LYS B 174      79.950  62.980  49.120  1.00  0.00           H
ATOM   2518  HZ3 LYS B 174      81.170  63.180  48.010  1.00  0.00           H
ATOM   2519  C   LYS B 174      78.470  61.880  41.970  1.00  0.00           C
ATOM   2520  O   LYS B 174      77.850  60.840  41.740  1.00  0.00           O
ATOM   2521  N   GLU B 175      78.680  62.800  41.010  1.00  0.00           N
ATOM   2522  HN  GLU B 175      79.200  63.640  41.160  1.00  0.00           H
ATOM   2523  CA  GLU B 175      78.160  62.810  39.680  1.00  0.00           C
ATOM   2524  HA  GLU B 175      77.100  62.790  39.870  1.00  0.00           H
ATOM   2525  CB  GLU B 175      78.430  64.020  38.760  1.00  0.00           C
ATOM   2526  HB1 GLU B 175      78.170  63.700  37.730  1.00  0.00           H
ATOM   2527  HB2 GLU B 175      79.450  64.450  38.860  1.00  0.00           H
ATOM   2528  CG  GLU B 175      77.460  65.170  39.030  1.00  0.00           C
ATOM   2529  HG1 GLU B 175      77.440  65.290  40.130  1.00  0.00           H
ATOM   2530  HG2 GLU B 175      76.460  64.820  38.700  1.00  0.00           H
ATOM   2531  CD  GLU B 175      77.610  66.530  38.370  1.00  0.00           C
ATOM   2532  OE1 GLU B 175      76.830  67.470  38.710  1.00  0.00           O
ATOM   2533  OE2 GLU B 175      78.520  66.710  37.510  1.00  0.00           O
ATOM   2534  C   GLU B 175      78.410  61.550  38.930  1.00  0.00           C
ATOM   2535  O   GLU B 175      79.410  60.840  39.030  1.00  0.00           O
ATOM   2536  N   GLY B 176      77.470  61.140  38.050  1.00  0.00           N
ATOM   2537  HN  GLY B 176      76.640  61.670  38.170  1.00  0.00           H
ATOM   2538  CA  GLY B 176      77.480  60.180  36.990  1.00  0.00           C
ATOM   2539  HA1 GLY B 176      77.630  59.180  37.350  1.00  0.00           H
ATOM   2540  HA2 GLY B 176      76.490  60.190  36.540  1.00  0.00           H
ATOM   2541  C   GLY B 176      78.490  60.390  35.920  1.00  0.00           C
ATOM   2542  O   GLY B 176      79.270  61.340  36.030  1.00  0.00           O
ATOM   2543  N   VAL B 177      78.470  59.620  34.820  1.00  0.00           N
ATOM   2544  HN  VAL B 177      77.800  58.880  34.840  1.00  0.00           H
ATOM   2545  CA  VAL B 177      79.580  59.500  33.920  1.00  0.00           C
ATOM   2546  HA  VAL B 177      80.400  60.190  34.070  1.00  0.00           H
ATOM   2547  CB  VAL B 177      80.110  58.100  33.990  1.00  0.00           C
ATOM   2548  HB  VAL B 177      79.380  57.350  33.600  1.00  0.00           H
ATOM   2549  CG1 VAL B 177      81.370  57.960  33.110  1.00  0.00           C
ATOM   2550 HG11 VAL B 177      81.650  56.890  33.200  1.00  0.00           H
ATOM   2551 HG12 VAL B 177      80.990  57.950  32.070  1.00  0.00           H
ATOM   2552 HG13 VAL B 177      82.160  58.720  33.290  1.00  0.00           H
ATOM   2553  CG2 VAL B 177      80.400  57.670  35.440  1.00  0.00           C
ATOM   2554 HG21 VAL B 177      81.230  56.940  35.380  1.00  0.00           H
ATOM   2555 HG22 VAL B 177      80.830  58.520  36.010  1.00  0.00           H
ATOM   2556 HG23 VAL B 177      79.490  57.310  35.950  1.00  0.00           H
ATOM   2557  C   VAL B 177      79.140  59.940  32.570  1.00  0.00           C
ATOM   2558  O   VAL B 177      78.080  59.570  32.060  1.00  0.00           O
ATOM   2559  N   LEU B 178      80.040  60.650  31.860  1.00  0.00           N
ATOM   2560  HN  LEU B 178      80.940  60.870  32.240  1.00  0.00           H
ATOM   2561  CA  LEU B 178      79.820  61.240  30.580  1.00  0.00           C
ATOM   2562  HA  LEU B 178      80.790  61.610  30.270  1.00  0.00           H
ATOM   2563  CB  LEU B 178      79.400  60.290  29.450  1.00  0.00           C
ATOM   2564  HB1 LEU B 178      78.920  60.940  28.690  1.00  0.00           H
ATOM   2565  HB2 LEU B 178      78.580  59.650  29.840  1.00  0.00           H
ATOM   2566  CG  LEU B 178      80.450  59.290  28.960  1.00  0.00           C
ATOM   2567  HG  LEU B 178      80.840  58.660  29.790  1.00  0.00           H
ATOM   2568  CD1 LEU B 178      79.820  58.220  28.040  1.00  0.00           C
ATOM   2569 HD11 LEU B 178      79.080  57.660  28.650  1.00  0.00           H
ATOM   2570 HD12 LEU B 178      79.280  58.680  27.190  1.00  0.00           H
ATOM   2571 HD13 LEU B 178      80.650  57.570  27.690  1.00  0.00           H
ATOM   2572  CD2 LEU B 178      81.700  60.000  28.400  1.00  0.00           C
ATOM   2573 HD21 LEU B 178      82.330  59.150  28.070  1.00  0.00           H
ATOM   2574 HD22 LEU B 178      81.500  60.500  27.430  1.00  0.00           H
ATOM   2575 HD23 LEU B 178      82.280  60.690  29.050  1.00  0.00           H
ATOM   2576  C   LEU B 178      79.040  62.510  30.590  1.00  0.00           C
ATOM   2577  O   LEU B 178      79.560  63.630  30.510  1.00  0.00           O
ATOM   2578  N   TYR B 179      77.710  62.360  30.610  1.00  0.00           N
ATOM   2579  HN  TYR B 179      77.380  61.420  30.640  1.00  0.00           H
ATOM   2580  CA  TYR B 179      76.750  63.430  30.620  1.00  0.00           C
ATOM   2581  HA  TYR B 179      77.170  64.410  30.790  1.00  0.00           H
ATOM   2582  CB  TYR B 179      76.040  63.600  29.270  1.00  0.00           C
ATOM   2583  HB1 TYR B 179      76.790  64.050  28.590  1.00  0.00           H
ATOM   2584  HB2 TYR B 179      75.100  64.200  29.300  1.00  0.00           H
ATOM   2585  CG  TYR B 179      75.710  62.350  28.530  1.00  0.00           C
ATOM   2586  CD1 TYR B 179      76.250  61.860  27.360  1.00  0.00           C
ATOM   2587  HD1 TYR B 179      76.980  62.430  26.810  1.00  0.00           H
ATOM   2588  CE1 TYR B 179      76.030  60.630  26.780  1.00  0.00           C
ATOM   2589  HE1 TYR B 179      76.320  60.460  25.760  1.00  0.00           H
ATOM   2590  CZ  TYR B 179      75.040  59.840  27.330  1.00  0.00           C
ATOM   2591  OH  TYR B 179      74.750  58.680  26.590  1.00  0.00           O
ATOM   2592  HH  TYR B 179      73.920  58.370  26.940  1.00  0.00           H
ATOM   2593  CD2 TYR B 179      74.750  61.530  29.070  1.00  0.00           C
ATOM   2594  HD2 TYR B 179      74.180  61.620  29.980  1.00  0.00           H
ATOM   2595  CE2 TYR B 179      74.440  60.330  28.470  1.00  0.00           C
ATOM   2596  HE2 TYR B 179      73.770  59.660  28.990  1.00  0.00           H
ATOM   2597  C   TYR B 179      75.700  63.210  31.660  1.00  0.00           C
ATOM   2598  O   TYR B 179      74.620  63.780  31.590  1.00  0.00           O
ATOM   2599  N   VAL B 180      75.950  62.400  32.700  1.00  0.00           N
ATOM   2600  HN  VAL B 180      76.860  61.990  32.720  1.00  0.00           H
ATOM   2601  CA  VAL B 180      74.990  61.960  33.670  1.00  0.00           C
ATOM   2602  HA  VAL B 180      73.980  62.040  33.300  1.00  0.00           H
ATOM   2603  CB  VAL B 180      75.110  60.480  33.880  1.00  0.00           C
ATOM   2604  HB  VAL B 180      76.200  60.320  34.030  1.00  0.00           H
ATOM   2605  CG1 VAL B 180      74.310  59.970  35.090  1.00  0.00           C
ATOM   2606 HG11 VAL B 180      74.600  58.910  35.250  1.00  0.00           H
ATOM   2607 HG12 VAL B 180      74.470  60.570  36.010  1.00  0.00           H
ATOM   2608 HG13 VAL B 180      73.230  60.010  34.840  1.00  0.00           H
ATOM   2609  CG2 VAL B 180      74.600  59.790  32.600  1.00  0.00           C
ATOM   2610 HG21 VAL B 180      73.660  60.200  32.190  1.00  0.00           H
ATOM   2611 HG22 VAL B 180      75.390  59.890  31.820  1.00  0.00           H
ATOM   2612 HG23 VAL B 180      74.630  58.690  32.760  1.00  0.00           H
ATOM   2613  C   VAL B 180      75.160  62.800  34.890  1.00  0.00           C
ATOM   2614  O   VAL B 180      76.280  63.240  35.160  1.00  0.00           O
ATOM   2615  N   GLY B 181      74.100  63.090  35.670  1.00  0.00           N
ATOM   2616  HN  GLY B 181      73.220  62.710  35.410  1.00  0.00           H
ATOM   2617  CA  GLY B 181      74.220  63.940  36.810  1.00  0.00           C
ATOM   2618  HA1 GLY B 181      75.140  64.500  36.700  1.00  0.00           H
ATOM   2619  HA2 GLY B 181      73.370  64.610  36.790  1.00  0.00           H
ATOM   2620  C   GLY B 181      74.220  63.320  38.170  1.00  0.00           C
ATOM   2621  O   GLY B 181      74.790  62.280  38.480  1.00  0.00           O
ATOM   2622  N   SER B 182      73.510  64.000  39.090  1.00  0.00           N
ATOM   2623  HN  SER B 182      73.120  64.870  38.800  1.00  0.00           H
ATOM   2624  CA  SER B 182      73.390  63.730  40.490  1.00  0.00           C
ATOM   2625  HA  SER B 182      73.350  62.650  40.560  1.00  0.00           H
ATOM   2626  CB  SER B 182      74.630  64.210  41.260  1.00  0.00           C
ATOM   2627  HB1 SER B 182      75.640  63.810  41.030  1.00  0.00           H
ATOM   2628  HB2 SER B 182      74.460  63.900  42.310  1.00  0.00           H
ATOM   2629  OG  SER B 182      74.800  65.620  41.190  1.00  0.00           O
ATOM   2630  HG1 SER B 182      75.470  65.810  41.850  1.00  0.00           H
ATOM   2631  C   SER B 182      72.200  64.280  41.180  1.00  0.00           C
ATOM   2632  O   SER B 182      71.670  65.320  40.780  1.00  0.00           O
ATOM   2633  N   LYS B 183      71.620  63.570  42.160  1.00  0.00           N
ATOM   2634  HN  LYS B 183      71.950  62.670  42.450  1.00  0.00           H
ATOM   2635  CA  LYS B 183      70.470  63.990  42.910  1.00  0.00           C
ATOM   2636  HA  LYS B 183      70.260  65.040  42.820  1.00  0.00           H
ATOM   2637  CB  LYS B 183      69.140  63.350  42.470  1.00  0.00           C
ATOM   2638  HB1 LYS B 183      68.660  63.990  41.700  1.00  0.00           H
ATOM   2639  HB2 LYS B 183      68.370  63.420  43.270  1.00  0.00           H
ATOM   2640  CG  LYS B 183      69.250  61.910  41.960  1.00  0.00           C
ATOM   2641  HG1 LYS B 183      69.950  61.330  42.600  1.00  0.00           H
ATOM   2642  HG2 LYS B 183      69.820  61.840  41.010  1.00  0.00           H
ATOM   2643  CD  LYS B 183      67.900  61.210  41.830  1.00  0.00           C
ATOM   2644  HD1 LYS B 183      67.330  61.950  41.240  1.00  0.00           H
ATOM   2645  HD2 LYS B 183      68.050  60.330  41.170  1.00  0.00           H
ATOM   2646  CE  LYS B 183      66.920  60.950  42.980  1.00  0.00           C
ATOM   2647  HE1 LYS B 183      66.180  60.180  42.670  1.00  0.00           H
ATOM   2648  HE2 LYS B 183      66.340  61.840  43.300  1.00  0.00           H
ATOM   2649  NZ  LYS B 183      67.800  60.440  44.060  1.00  0.00           N
ATOM   2650  HZ1 LYS B 183      68.200  61.280  44.540  1.00  0.00           H
ATOM   2651  HZ2 LYS B 183      67.270  59.990  44.840  1.00  0.00           H
ATOM   2652  HZ3 LYS B 183      68.530  59.750  43.830  1.00  0.00           H
ATOM   2653  C   LYS B 183      70.820  63.700  44.330  1.00  0.00           C
ATOM   2654  O   LYS B 183      71.590  62.770  44.550  1.00  0.00           O
ATOM   2655  N   THR B 184      70.110  64.320  45.290  1.00  0.00           N
ATOM   2656  HN  THR B 184      69.620  65.130  44.980  1.00  0.00           H
ATOM   2657  CA  THR B 184      70.030  63.920  46.660  1.00  0.00           C
ATOM   2658  HA  THR B 184      71.050  64.000  47.000  1.00  0.00           H
ATOM   2659  CB  THR B 184      69.190  64.840  47.500  1.00  0.00           C
ATOM   2660  HB  THR B 184      68.950  64.370  48.470  1.00  0.00           H
ATOM   2661  OG1 THR B 184      67.970  65.150  46.830  1.00  0.00           O
ATOM   2662  HG1 THR B 184      67.460  65.790  47.330  1.00  0.00           H
ATOM   2663  CG2 THR B 184      69.970  66.130  47.790  1.00  0.00           C
ATOM   2664 HG21 THR B 184      69.290  66.710  48.450  1.00  0.00           H
ATOM   2665 HG22 THR B 184      70.870  65.870  48.380  1.00  0.00           H
ATOM   2666 HG23 THR B 184      70.280  66.730  46.900  1.00  0.00           H
ATOM   2667  C   THR B 184      69.610  62.500  46.860  1.00  0.00           C
ATOM   2668  O   THR B 184      68.860  61.960  46.050  1.00  0.00           O
ATOM   2669  N   LYS B 185      70.150  61.900  47.930  1.00  0.00           N
ATOM   2670  HN  LYS B 185      70.980  62.250  48.360  1.00  0.00           H
ATOM   2671  CA  LYS B 185      69.650  60.650  48.420  1.00  0.00           C
ATOM   2672  HA  LYS B 185      69.560  60.000  47.570  1.00  0.00           H
ATOM   2673  CB  LYS B 185      70.620  60.010  49.430  1.00  0.00           C
ATOM   2674  HB1 LYS B 185      70.230  59.020  49.770  1.00  0.00           H
ATOM   2675  HB2 LYS B 185      70.770  60.450  50.440  1.00  0.00           H
ATOM   2676  CG  LYS B 185      71.930  59.700  48.710  1.00  0.00           C
ATOM   2677  HG1 LYS B 185      72.580  60.590  48.820  1.00  0.00           H
ATOM   2678  HG2 LYS B 185      71.740  59.640  47.610  1.00  0.00           H
ATOM   2679  CD  LYS B 185      72.510  58.410  49.290  1.00  0.00           C
ATOM   2680  HD1 LYS B 185      72.280  58.310  50.380  1.00  0.00           H
ATOM   2681  HD2 LYS B 185      72.070  57.510  48.810  1.00  0.00           H
ATOM   2682  CE  LYS B 185      74.020  58.350  49.050  1.00  0.00           C
ATOM   2683  HE1 LYS B 185      74.240  58.840  48.080  1.00  0.00           H
ATOM   2684  HE2 LYS B 185      74.520  57.360  49.070  1.00  0.00           H
ATOM   2685  NZ  LYS B 185      74.830  59.170  49.970  1.00  0.00           N
ATOM   2686  HZ1 LYS B 185      74.220  59.650  50.660  1.00  0.00           H
ATOM   2687  HZ2 LYS B 185      75.430  58.600  50.600  1.00  0.00           H
ATOM   2688  HZ3 LYS B 185      75.540  59.800  49.530  1.00  0.00           H
ATOM   2689  C   LYS B 185      68.300  60.720  49.060  1.00  0.00           C
ATOM   2690  O   LYS B 185      67.770  61.820  49.170  1.00  0.00           O
ATOM   2691  N   GLU B 186      67.660  59.650  49.560  1.00  0.00           N
ATOM   2692  HN  GLU B 186      68.060  58.740  49.510  1.00  0.00           H
ATOM   2693  CA  GLU B 186      66.380  59.670  50.190  1.00  0.00           C
ATOM   2694  HA  GLU B 186      65.720  60.250  49.560  1.00  0.00           H
ATOM   2695  CB  GLU B 186      65.830  58.230  50.250  1.00  0.00           C
ATOM   2696  HB1 GLU B 186      64.780  58.360  50.610  1.00  0.00           H
ATOM   2697  HB2 GLU B 186      66.280  57.630  51.070  1.00  0.00           H
ATOM   2698  CG  GLU B 186      65.640  57.430  48.960  1.00  0.00           C
ATOM   2699  HG1 GLU B 186      66.620  57.180  48.510  1.00  0.00           H
ATOM   2700  HG2 GLU B 186      65.070  58.040  48.220  1.00  0.00           H
ATOM   2701  CD  GLU B 186      64.980  56.130  49.390  1.00  0.00           C
ATOM   2702  OE1 GLU B 186      64.730  55.800  50.580  1.00  0.00           O
ATOM   2703  OE2 GLU B 186      64.450  55.430  48.480  1.00  0.00           O
ATOM   2704  C   GLU B 186      66.450  60.080  51.620  1.00  0.00           C
ATOM   2705  O   GLU B 186      65.710  59.630  52.490  1.00  0.00           O
ATOM   2706  N   GLY B 187      67.400  61.000  51.870  1.00  0.00           N
ATOM   2707  HN  GLY B 187      68.040  61.280  51.160  1.00  0.00           H
ATOM   2708  CA  GLY B 187      67.580  61.780  53.060  1.00  0.00           C
ATOM   2709  HA1 GLY B 187      67.850  61.040  53.800  1.00  0.00           H
ATOM   2710  HA2 GLY B 187      68.440  62.400  52.860  1.00  0.00           H
ATOM   2711  C   GLY B 187      66.480  62.630  53.570  1.00  0.00           C
ATOM   2712  O   GLY B 187      66.270  63.810  53.270  1.00  0.00           O
ATOM   2713  N   VAL B 188      65.760  62.070  54.560  1.00  0.00           N
ATOM   2714  HN  VAL B 188      65.960  61.110  54.760  1.00  0.00           H
ATOM   2715  CA  VAL B 188      64.640  62.650  55.240  1.00  0.00           C
ATOM   2716  HA  VAL B 188      64.070  63.340  54.630  1.00  0.00           H
ATOM   2717  CB  VAL B 188      63.640  61.580  55.560  1.00  0.00           C
ATOM   2718  HB  VAL B 188      64.110  60.720  56.090  1.00  0.00           H
ATOM   2719  CG1 VAL B 188      62.500  62.000  56.500  1.00  0.00           C
ATOM   2720 HG11 VAL B 188      62.100  63.000  56.220  1.00  0.00           H
ATOM   2721 HG12 VAL B 188      61.790  61.150  56.550  1.00  0.00           H
ATOM   2722 HG13 VAL B 188      62.860  62.120  57.550  1.00  0.00           H
ATOM   2723  CG2 VAL B 188      63.060  61.120  54.220  1.00  0.00           C
ATOM   2724 HG21 VAL B 188      63.830  60.660  53.550  1.00  0.00           H
ATOM   2725 HG22 VAL B 188      62.340  60.310  54.440  1.00  0.00           H
ATOM   2726 HG23 VAL B 188      62.430  61.890  53.730  1.00  0.00           H
ATOM   2727  C   VAL B 188      65.070  63.350  56.480  1.00  0.00           C
ATOM   2728  O   VAL B 188      64.450  64.370  56.810  1.00  0.00           O
ATOM   2729  N   VAL B 189      66.110  62.850  57.160  1.00  0.00           N
ATOM   2730  HN  VAL B 189      66.520  61.980  56.890  1.00  0.00           H
ATOM   2731  CA  VAL B 189      66.690  63.480  58.310  1.00  0.00           C
ATOM   2732  HA  VAL B 189      65.920  64.150  58.660  1.00  0.00           H
ATOM   2733  CB  VAL B 189      66.950  62.530  59.440  1.00  0.00           C
ATOM   2734  HB  VAL B 189      67.210  63.180  60.310  1.00  0.00           H
ATOM   2735  CG1 VAL B 189      65.610  61.840  59.730  1.00  0.00           C
ATOM   2736 HG11 VAL B 189      65.840  61.350  60.700  1.00  0.00           H
ATOM   2737 HG12 VAL B 189      64.810  62.600  59.800  1.00  0.00           H
ATOM   2738 HG13 VAL B 189      65.380  61.060  58.980  1.00  0.00           H
ATOM   2739  CG2 VAL B 189      68.090  61.540  59.160  1.00  0.00           C
ATOM   2740 HG21 VAL B 189      69.090  62.010  59.040  1.00  0.00           H
ATOM   2741 HG22 VAL B 189      68.280  60.940  60.080  1.00  0.00           H
ATOM   2742 HG23 VAL B 189      67.820  60.790  58.390  1.00  0.00           H
ATOM   2743  C   VAL B 189      67.960  64.180  57.990  1.00  0.00           C
ATOM   2744  O   VAL B 189      68.520  63.960  56.920  1.00  0.00           O
ATOM   2745  N   HIS B 190      68.470  65.090  58.840  1.00  0.00           N
ATOM   2746  HN  HIS B 190      67.920  65.460  59.590  1.00  0.00           H
ATOM   2747  CA  HIS B 190      69.700  65.800  58.650  1.00  0.00           C
ATOM   2748  HA  HIS B 190      69.610  66.300  57.700  1.00  0.00           H
ATOM   2749  CB  HIS B 190      69.670  66.900  59.720  1.00  0.00           C
ATOM   2750  HB1 HIS B 190      70.530  67.610  59.700  1.00  0.00           H
ATOM   2751  HB2 HIS B 190      69.630  66.500  60.750  1.00  0.00           H
ATOM   2752  ND1 HIS B 190      67.510  67.760  60.310  1.00  0.00           N
ATOM   2753  CG  HIS B 190      68.610  67.940  59.500  1.00  0.00           C
ATOM   2754  CE1 HIS B 190      66.790  68.840  60.100  1.00  0.00           C
ATOM   2755  HE1 HIS B 190      65.860  69.030  60.630  1.00  0.00           H
ATOM   2756  NE2 HIS B 190      67.370  69.720  59.230  1.00  0.00           N
ATOM   2757  HE2 HIS B 190      66.950  70.550  58.860  1.00  0.00           H
ATOM   2758  CD2 HIS B 190      68.520  69.100  58.790  1.00  0.00           C
ATOM   2759  HD2 HIS B 190      69.340  69.580  58.280  1.00  0.00           H
ATOM   2760  C   HIS B 190      70.960  65.010  58.580  1.00  0.00           C
ATOM   2761  O   HIS B 190      71.950  65.220  59.270  1.00  0.00           O
ATOM   2762  N   GLY B 191      71.060  63.940  57.760  1.00  0.00           N
ATOM   2763  HN  GLY B 191      70.280  63.740  57.170  1.00  0.00           H
ATOM   2764  CA  GLY B 191      72.220  63.120  57.660  1.00  0.00           C
ATOM   2765  HA1 GLY B 191      72.590  63.220  56.650  1.00  0.00           H
ATOM   2766  HA2 GLY B 191      72.980  63.350  58.390  1.00  0.00           H
ATOM   2767  C   GLY B 191      71.660  61.770  57.950  1.00  0.00           C
ATOM   2768  O   GLY B 191      70.660  61.350  57.360  1.00  0.00           O
ATOM   2769  N   VAL B 192      72.270  60.940  58.820  1.00  0.00           N
ATOM   2770  HN  VAL B 192      73.100  61.240  59.280  1.00  0.00           H
ATOM   2771  CA  VAL B 192      71.860  59.600  59.100  1.00  0.00           C
ATOM   2772  HA  VAL B 192      71.570  59.190  58.150  1.00  0.00           H
ATOM   2773  CB  VAL B 192      73.010  58.760  59.560  1.00  0.00           C
ATOM   2774  HB  VAL B 192      73.350  59.220  60.510  1.00  0.00           H
ATOM   2775  CG1 VAL B 192      72.600  57.310  59.900  1.00  0.00           C
ATOM   2776 HG11 VAL B 192      73.570  56.780  60.040  1.00  0.00           H
ATOM   2777 HG12 VAL B 192      72.090  57.250  60.880  1.00  0.00           H
ATOM   2778 HG13 VAL B 192      72.150  56.820  59.010  1.00  0.00           H
ATOM   2779  CG2 VAL B 192      74.100  58.820  58.480  1.00  0.00           C
ATOM   2780 HG21 VAL B 192      74.970  58.170  58.740  1.00  0.00           H
ATOM   2781 HG22 VAL B 192      73.720  58.520  57.480  1.00  0.00           H
ATOM   2782 HG23 VAL B 192      74.560  59.820  58.430  1.00  0.00           H
ATOM   2783  C   VAL B 192      70.800  59.440  60.140  1.00  0.00           C
ATOM   2784  O   VAL B 192      70.720  60.180  61.120  1.00  0.00           O
ATOM   2785  N   ALA B 193      69.880  58.480  59.910  1.00  0.00           N
ATOM   2786  HN  ALA B 193      69.890  57.910  59.090  1.00  0.00           H
ATOM   2787  CA  ALA B 193      68.710  58.410  60.730  1.00  0.00           C
ATOM   2788  HA  ALA B 193      68.200  59.350  60.890  1.00  0.00           H
ATOM   2789  CB  ALA B 193      67.770  57.420  60.020  1.00  0.00           C
ATOM   2790  HB1 ALA B 193      67.900  57.450  58.920  1.00  0.00           H
ATOM   2791  HB2 ALA B 193      67.890  56.360  60.320  1.00  0.00           H
ATOM   2792  HB3 ALA B 193      66.730  57.760  60.220  1.00  0.00           H
ATOM   2793  C   ALA B 193      68.890  57.870  62.110  1.00  0.00           C
ATOM   2794  O   ALA B 193      68.140  58.220  63.020  1.00  0.00           O
ATOM   2795  N   THR B 194      69.850  56.960  62.350  1.00  0.00           N
ATOM   2796  HN  THR B 194      70.340  56.430  61.660  1.00  0.00           H
ATOM   2797  CA  THR B 194      70.450  56.560  63.590  1.00  0.00           C
ATOM   2798  HA  THR B 194      69.620  56.260  64.200  1.00  0.00           H
ATOM   2799  CB  THR B 194      71.200  55.270  63.540  1.00  0.00           C
ATOM   2800  HB  THR B 194      72.040  55.290  64.270  1.00  0.00           H
ATOM   2801  OG1 THR B 194      71.720  55.090  62.230  1.00  0.00           O
ATOM   2802  HG1 THR B 194      72.630  54.810  62.370  1.00  0.00           H
ATOM   2803  CG2 THR B 194      70.320  54.030  63.780  1.00  0.00           C
ATOM   2804 HG21 THR B 194      69.530  54.010  63.010  1.00  0.00           H
ATOM   2805 HG22 THR B 194      70.870  53.060  63.780  1.00  0.00           H
ATOM   2806 HG23 THR B 194      69.830  54.190  64.770  1.00  0.00           H
ATOM   2807  C   THR B 194      71.190  57.640  64.300  1.00  0.00           C
ATOM   2808  O   THR B 194      71.280  57.580  65.530  1.00  0.00           O
ATOM   2809  N   VAL B 195      71.730  58.670  63.630  1.00  0.00           N
ATOM   2810  HN  VAL B 195      71.650  58.880  62.660  1.00  0.00           H
ATOM   2811  CA  VAL B 195      72.440  59.700  64.330  1.00  0.00           C
ATOM   2812  HA  VAL B 195      72.680  59.340  65.320  1.00  0.00           H
ATOM   2813  CB  VAL B 195      73.640  60.040  63.490  1.00  0.00           C
ATOM   2814  HB  VAL B 195      73.860  59.230  62.760  1.00  0.00           H
ATOM   2815  CG1 VAL B 195      73.500  61.350  62.690  1.00  0.00           C
ATOM   2816 HG11 VAL B 195      74.420  61.480  62.090  1.00  0.00           H
ATOM   2817 HG12 VAL B 195      72.590  61.260  62.060  1.00  0.00           H
ATOM   2818 HG13 VAL B 195      73.540  62.210  63.390  1.00  0.00           H
ATOM   2819  CG2 VAL B 195      74.850  60.120  64.440  1.00  0.00           C
ATOM   2820 HG21 VAL B 195      74.920  59.190  65.040  1.00  0.00           H
ATOM   2821 HG22 VAL B 195      75.840  60.220  63.950  1.00  0.00           H
ATOM   2822 HG23 VAL B 195      74.770  60.940  65.190  1.00  0.00           H
ATOM   2823  C   VAL B 195      71.590  60.890  64.600  1.00  0.00           C
ATOM   2824  O   VAL B 195      71.770  61.590  65.600  1.00  0.00           O
ATOM   2825  N   ALA B 196      70.610  61.190  63.730  1.00  0.00           N
ATOM   2826  HN  ALA B 196      70.630  60.800  62.810  1.00  0.00           H
ATOM   2827  CA  ALA B 196      69.760  62.340  63.810  1.00  0.00           C
ATOM   2828  HA  ALA B 196      69.870  62.850  64.750  1.00  0.00           H
ATOM   2829  CB  ALA B 196      70.170  63.290  62.670  1.00  0.00           C
ATOM   2830  HB1 ALA B 196      69.590  64.240  62.720  1.00  0.00           H
ATOM   2831  HB2 ALA B 196      71.250  63.540  62.580  1.00  0.00           H
ATOM   2832  HB3 ALA B 196      69.970  62.840  61.680  1.00  0.00           H
ATOM   2833  C   ALA B 196      68.290  62.080  63.750  1.00  0.00           C
ATOM   2834  O   ALA B 196      67.820  61.550  62.750  1.00  0.00           O
ATOM   2835  N   GLU B 197      67.510  62.560  64.740  1.00  0.00           N
ATOM   2836  HN  GLU B 197      67.960  63.020  65.500  1.00  0.00           H
ATOM   2837  CA  GLU B 197      66.090  62.380  64.740  1.00  0.00           C
ATOM   2838  HA  GLU B 197      65.890  61.530  64.100  1.00  0.00           H
ATOM   2839  CB  GLU B 197      65.530  61.940  66.100  1.00  0.00           C
ATOM   2840  HB1 GLU B 197      65.710  60.850  65.970  1.00  0.00           H
ATOM   2841  HB2 GLU B 197      64.430  62.130  66.140  1.00  0.00           H
ATOM   2842  CG  GLU B 197      66.290  62.460  67.320  1.00  0.00           C
ATOM   2843  HG1 GLU B 197      67.340  62.080  67.320  1.00  0.00           H
ATOM   2844  HG2 GLU B 197      65.860  62.030  68.250  1.00  0.00           H
ATOM   2845  CD  GLU B 197      66.350  63.970  67.480  1.00  0.00           C
ATOM   2846  OE1 GLU B 197      67.440  64.560  67.250  1.00  0.00           O
ATOM   2847  OE2 GLU B 197      65.290  64.580  67.800  1.00  0.00           O
ATOM   2848  C   GLU B 197      65.300  63.500  64.150  1.00  0.00           C
ATOM   2849  O   GLU B 197      64.070  63.440  64.140  1.00  0.00           O
ATOM   2850  N   LYS B 198      65.880  64.550  63.540  1.00  0.00           N
ATOM   2851  HN  LYS B 198      66.860  64.440  63.360  1.00  0.00           H
ATOM   2852  CA  LYS B 198      65.260  65.720  63.000  1.00  0.00           C
ATOM   2853  HA  LYS B 198      64.250  65.830  63.380  1.00  0.00           H
ATOM   2854  CB  LYS B 198      66.170  66.920  63.300  1.00  0.00           C
ATOM   2855  HB1 LYS B 198      65.580  67.830  63.040  1.00  0.00           H
ATOM   2856  HB2 LYS B 198      67.160  66.850  62.790  1.00  0.00           H
ATOM   2857  CG  LYS B 198      66.380  67.140  64.800  1.00  0.00           C
ATOM   2858  HG1 LYS B 198      66.950  68.080  64.930  1.00  0.00           H
ATOM   2859  HG2 LYS B 198      67.090  66.330  65.100  1.00  0.00           H
ATOM   2860  CD  LYS B 198      65.070  67.350  65.550  1.00  0.00           C
ATOM   2861  HD1 LYS B 198      64.380  68.040  65.010  1.00  0.00           H
ATOM   2862  HD2 LYS B 198      64.520  66.390  65.600  1.00  0.00           H
ATOM   2863  CE  LYS B 198      65.250  67.930  66.950  1.00  0.00           C
ATOM   2864  HE1 LYS B 198      64.360  67.910  67.620  1.00  0.00           H
ATOM   2865  HE2 LYS B 198      65.630  68.970  66.940  1.00  0.00           H
ATOM   2866  NZ  LYS B 198      66.310  67.170  67.650  1.00  0.00           N
ATOM   2867  HZ1 LYS B 198      67.230  67.310  67.180  1.00  0.00           H
ATOM   2868  HZ2 LYS B 198      66.400  67.610  68.580  1.00  0.00           H
ATOM   2869  HZ3 LYS B 198      65.930  66.200  67.720  1.00  0.00           H
ATOM   2870  C   LYS B 198      65.130  65.670  61.520  1.00  0.00           C
ATOM   2871  O   LYS B 198      66.070  65.190  60.880  1.00  0.00           O
ATOM   2872  N   THR B 199      63.980  66.010  60.920  1.00  0.00           N
ATOM   2873  HN  THR B 199      63.160  66.290  61.410  1.00  0.00           H
ATOM   2874  CA  THR B 199      63.670  65.950  59.520  1.00  0.00           C
ATOM   2875  HA  THR B 199      64.170  65.120  59.040  1.00  0.00           H
ATOM   2876  CB  THR B 199      62.190  65.890  59.320  1.00  0.00           C
ATOM   2877  HB  THR B 199      61.830  66.220  58.320  1.00  0.00           H
ATOM   2878  OG1 THR B 199      61.440  66.600  60.290  1.00  0.00           O
ATOM   2879  HG1 THR B 199      61.500  67.510  60.000  1.00  0.00           H
ATOM   2880  CG2 THR B 199      61.830  64.420  59.600  1.00  0.00           C
ATOM   2881 HG21 THR B 199      60.720  64.320  59.650  1.00  0.00           H
ATOM   2882 HG22 THR B 199      62.230  63.650  58.900  1.00  0.00           H
ATOM   2883 HG23 THR B 199      62.090  64.220  60.660  1.00  0.00           H
ATOM   2884  C   THR B 199      64.090  67.180  58.800  1.00  0.00           C
ATOM   2885  O   THR B 199      63.920  68.270  59.340  1.00  0.00           O
ATOM   2886  N   LYS B 200      64.570  67.040  57.550  1.00  0.00           N
ATOM   2887  HN  LYS B 200      64.660  66.130  57.140  1.00  0.00           H
ATOM   2888  CA  LYS B 200      64.710  68.010  56.510  1.00  0.00           C
ATOM   2889  HA  LYS B 200      65.410  68.770  56.830  1.00  0.00           H
ATOM   2890  CB  LYS B 200      65.310  67.300  55.290  1.00  0.00           C
ATOM   2891  HB1 LYS B 200      65.350  68.040  54.460  1.00  0.00           H
ATOM   2892  HB2 LYS B 200      64.730  66.380  55.040  1.00  0.00           H
ATOM   2893  CG  LYS B 200      66.780  66.880  55.290  1.00  0.00           C
ATOM   2894  HG1 LYS B 200      66.900  65.990  55.950  1.00  0.00           H
ATOM   2895  HG2 LYS B 200      67.390  67.610  55.850  1.00  0.00           H
ATOM   2896  CD  LYS B 200      67.440  66.640  53.930  1.00  0.00           C
ATOM   2897  HD1 LYS B 200      66.710  66.140  53.250  1.00  0.00           H
ATOM   2898  HD2 LYS B 200      67.630  67.650  53.490  1.00  0.00           H
ATOM   2899  CE  LYS B 200      68.710  65.790  53.850  1.00  0.00           C
ATOM   2900  HE1 LYS B 200      68.600  64.790  54.320  1.00  0.00           H
ATOM   2901  HE2 LYS B 200      69.480  66.310  54.460  1.00  0.00           H
ATOM   2902  NZ  LYS B 200      69.010  65.640  52.410  1.00  0.00           N
ATOM   2903  HZ1 LYS B 200      69.830  65.000  52.420  1.00  0.00           H
ATOM   2904  HZ2 LYS B 200      68.320  65.140  51.810  1.00  0.00           H
ATOM   2905  HZ3 LYS B 200      69.350  66.530  51.990  1.00  0.00           H
ATOM   2906  C   LYS B 200      63.540  68.860  56.140  1.00  0.00           C
ATOM   2907  O   LYS B 200      62.430  68.470  56.510  1.00  0.00           O
ATOM   2908  N   GLU B 201      63.780  69.980  55.440  1.00  0.00           N
ATOM   2909  HN  GLU B 201      64.710  70.280  55.220  1.00  0.00           H
ATOM   2910  CA  GLU B 201      62.750  70.640  54.710  1.00  0.00           C
ATOM   2911  HA  GLU B 201      61.960  70.820  55.420  1.00  0.00           H
ATOM   2912  CB  GLU B 201      63.150  72.030  54.170  1.00  0.00           C
ATOM   2913  HB1 GLU B 201      62.600  72.310  53.240  1.00  0.00           H
ATOM   2914  HB2 GLU B 201      64.220  71.910  53.880  1.00  0.00           H
ATOM   2915  CG  GLU B 201      62.890  73.050  55.270  1.00  0.00           C
ATOM   2916  HG1 GLU B 201      63.730  73.780  55.270  1.00  0.00           H
ATOM   2917  HG2 GLU B 201      62.800  72.620  56.290  1.00  0.00           H
ATOM   2918  CD  GLU B 201      61.710  73.970  54.990  1.00  0.00           C
ATOM   2919  OE1 GLU B 201      61.860  75.220  54.920  1.00  0.00           O
ATOM   2920  OE2 GLU B 201      60.580  73.420  54.990  1.00  0.00           O
ATOM   2921  C   GLU B 201      62.160  69.880  53.580  1.00  0.00           C
ATOM   2922  O   GLU B 201      62.850  69.210  52.810  1.00  0.00           O
ATOM   2923  N   GLN B 202      60.850  69.950  53.290  1.00  0.00           N
ATOM   2924  HN  GLN B 202      60.300  70.560  53.850  1.00  0.00           H
ATOM   2925  CA  GLN B 202      60.160  69.460  52.130  1.00  0.00           C
ATOM   2926  HA  GLN B 202      59.250  70.040  52.180  1.00  0.00           H
ATOM   2927  CB  GLN B 202      60.700  69.900  50.750  1.00  0.00           C
ATOM   2928  HB1 GLN B 202      60.100  69.480  49.920  1.00  0.00           H
ATOM   2929  HB2 GLN B 202      61.720  69.480  50.610  1.00  0.00           H
ATOM   2930  CG  GLN B 202      60.690  71.420  50.580  1.00  0.00           C
ATOM   2931  HG1 GLN B 202      61.310  71.830  51.410  1.00  0.00           H
ATOM   2932  HG2 GLN B 202      59.650  71.800  50.620  1.00  0.00           H
ATOM   2933  CD  GLN B 202      61.410  71.740  49.280  1.00  0.00           C
ATOM   2934  OE1 GLN B 202      62.630  71.880  49.250  1.00  0.00           O
ATOM   2935  NE2 GLN B 202      60.680  71.890  48.140  1.00  0.00           N
ATOM   2936 HE21 GLN B 202      59.690  71.780  48.180  1.00  0.00           H
ATOM   2937 HE22 GLN B 202      61.140  72.150  47.290  1.00  0.00           H
ATOM   2938  C   GLN B 202      59.700  68.050  52.090  1.00  0.00           C
ATOM   2939  O   GLN B 202      59.250  67.500  51.080  1.00  0.00           O
ATOM   2940  N   VAL B 203      59.710  67.350  53.240  1.00  0.00           N
ATOM   2941  HN  VAL B 203      59.950  67.810  54.090  1.00  0.00           H
ATOM   2942  CA  VAL B 203      59.460  65.960  53.420  1.00  0.00           C
ATOM   2943  HA  VAL B 203      59.850  65.530  52.510  1.00  0.00           H
ATOM   2944  CB  VAL B 203      60.260  65.320  54.520  1.00  0.00           C
ATOM   2945  HB  VAL B 203      60.150  64.220  54.510  1.00  0.00           H
ATOM   2946  CG1 VAL B 203      61.780  65.460  54.320  1.00  0.00           C
ATOM   2947 HG11 VAL B 203      62.100  66.490  54.610  1.00  0.00           H
ATOM   2948 HG12 VAL B 203      62.400  64.770  54.930  1.00  0.00           H
ATOM   2949 HG13 VAL B 203      62.030  65.290  53.250  1.00  0.00           H
ATOM   2950  CG2 VAL B 203      59.970  65.790  55.950  1.00  0.00           C
ATOM   2951 HG21 VAL B 203      60.500  65.160  56.710  1.00  0.00           H
ATOM   2952 HG22 VAL B 203      60.300  66.840  56.050  1.00  0.00           H
ATOM   2953 HG23 VAL B 203      58.900  65.670  56.210  1.00  0.00           H
ATOM   2954  C   VAL B 203      58.000  65.660  53.510  1.00  0.00           C
ATOM   2955  O   VAL B 203      57.630  64.490  53.370  1.00  0.00           O
ATOM   2956  N   THR B 204      57.170  66.700  53.640  1.00  0.00           N
ATOM   2957  HN  THR B 204      57.410  67.660  53.730  1.00  0.00           H
ATOM   2958  CA  THR B 204      55.750  66.560  53.530  1.00  0.00           C
ATOM   2959  HA  THR B 204      55.600  65.510  53.320  1.00  0.00           H
ATOM   2960  CB  THR B 204      55.070  66.770  54.850  1.00  0.00           C
ATOM   2961  HB  THR B 204      53.970  66.850  54.710  1.00  0.00           H
ATOM   2962  OG1 THR B 204      55.460  67.940  55.530  1.00  0.00           O
ATOM   2963  HG1 THR B 204      56.420  67.940  55.580  1.00  0.00           H
ATOM   2964  CG2 THR B 204      55.350  65.570  55.770  1.00  0.00           C
ATOM   2965 HG21 THR B 204      54.630  65.580  56.610  1.00  0.00           H
ATOM   2966 HG22 THR B 204      55.290  64.550  55.350  1.00  0.00           H
ATOM   2967 HG23 THR B 204      56.350  65.730  56.230  1.00  0.00           H
ATOM   2968  C   THR B 204      55.110  67.300  52.400  1.00  0.00           C
ATOM   2969  O   THR B 204      55.610  68.320  51.920  1.00  0.00           O
ATOM   2970  N   ASN B 205      54.040  66.730  51.830  1.00  0.00           N
ATOM   2971  HN  ASN B 205      53.640  65.860  52.120  1.00  0.00           H
ATOM   2972  CA  ASN B 205      53.440  67.360  50.700  1.00  0.00           C
ATOM   2973  HA  ASN B 205      53.460  68.440  50.770  1.00  0.00           H
ATOM   2974  CB  ASN B 205      54.070  66.990  49.340  1.00  0.00           C
ATOM   2975  HB1 ASN B 205      55.130  67.290  49.400  1.00  0.00           H
ATOM   2976  HB2 ASN B 205      53.540  67.480  48.500  1.00  0.00           H
ATOM   2977  CG  ASN B 205      53.790  65.550  48.930  1.00  0.00           C
ATOM   2978  OD1 ASN B 205      52.840  65.380  48.170  1.00  0.00           O
ATOM   2979  ND2 ASN B 205      54.640  64.600  49.420  1.00  0.00           N
ATOM   2980 HD21 ASN B 205      55.350  64.910  50.040  1.00  0.00           H
ATOM   2981 HD22 ASN B 205      54.660  63.690  49.010  1.00  0.00           H
ATOM   2982  C   ASN B 205      51.980  67.040  50.780  1.00  0.00           C
ATOM   2983  O   ASN B 205      51.610  66.000  51.320  1.00  0.00           O
ATOM   2984  N   VAL B 206      51.040  67.840  50.260  1.00  0.00           N
ATOM   2985  HN  VAL B 206      51.330  68.750  49.960  1.00  0.00           H
ATOM   2986  CA  VAL B 206      49.640  67.540  50.280  1.00  0.00           C
ATOM   2987  HA  VAL B 206      49.250  66.910  51.060  1.00  0.00           H
ATOM   2988  CB  VAL B 206      48.950  68.870  50.270  1.00  0.00           C
ATOM   2989  HB  VAL B 206      49.180  69.480  49.370  1.00  0.00           H
ATOM   2990  CG1 VAL B 206      47.430  68.640  50.320  1.00  0.00           C
ATOM   2991 HG11 VAL B 206      47.060  68.140  49.400  1.00  0.00           H
ATOM   2992 HG12 VAL B 206      47.030  68.040  51.170  1.00  0.00           H
ATOM   2993 HG13 VAL B 206      46.920  69.630  50.310  1.00  0.00           H
ATOM   2994  CG2 VAL B 206      49.470  69.700  51.460  1.00  0.00           C
ATOM   2995 HG21 VAL B 206      48.870  70.620  51.620  1.00  0.00           H
ATOM   2996 HG22 VAL B 206      49.290  69.100  52.380  1.00  0.00           H
ATOM   2997 HG23 VAL B 206      50.560  69.890  51.500  1.00  0.00           H
ATOM   2998  C   VAL B 206      49.230  66.930  48.980  1.00  0.00           C
ATOM   2999  O   VAL B 206      49.550  67.410  47.890  1.00  0.00           O
ATOM   3000  N   GLY B 207      48.640  65.730  49.070  1.00  0.00           N
ATOM   3001  HN  GLY B 207      48.420  65.500  50.010  1.00  0.00           H
ATOM   3002  CA  GLY B 207      48.420  64.810  48.000  1.00  0.00           C
ATOM   3003  HA1 GLY B 207      47.360  64.580  48.010  1.00  0.00           H
ATOM   3004  HA2 GLY B 207      48.950  65.150  47.120  1.00  0.00           H
ATOM   3005  C   GLY B 207      49.090  63.600  48.550  1.00  0.00           C
ATOM   3006  O   GLY B 207      48.480  62.570  48.830  1.00  0.00           O
ATOM   3007  N   GLY B 208      50.420  63.580  48.690  1.00  0.00           N
ATOM   3008  HN  GLY B 208      50.870  64.380  48.290  1.00  0.00           H
ATOM   3009  CA  GLY B 208      51.160  62.550  49.350  1.00  0.00           C
ATOM   3010  HA1 GLY B 208      51.020  61.660  48.760  1.00  0.00           H
ATOM   3011  HA2 GLY B 208      52.180  62.900  49.380  1.00  0.00           H
ATOM   3012  C   GLY B 208      50.670  62.310  50.740  1.00  0.00           C
ATOM   3013  O   GLY B 208      50.430  63.220  51.530  1.00  0.00           O
ATOM   3014  N   ALA B 209      50.500  61.030  51.100  1.00  0.00           N
ATOM   3015  HN  ALA B 209      50.540  60.260  50.460  1.00  0.00           H
ATOM   3016  CA  ALA B 209      50.140  60.540  52.390  1.00  0.00           C
ATOM   3017  HA  ALA B 209      49.460  61.250  52.840  1.00  0.00           H
ATOM   3018  CB  ALA B 209      49.490  59.150  52.310  1.00  0.00           C
ATOM   3019  HB1 ALA B 209      49.210  58.610  53.240  1.00  0.00           H
ATOM   3020  HB2 ALA B 209      48.550  59.330  51.750  1.00  0.00           H
ATOM   3021  HB3 ALA B 209      50.080  58.390  51.750  1.00  0.00           H
ATOM   3022  C   ALA B 209      51.240  60.510  53.390  1.00  0.00           C
ATOM   3023  O   ALA B 209      52.420  60.460  53.040  1.00  0.00           O
ATOM   3024  N   VAL B 210      50.840  60.410  54.670  1.00  0.00           N
ATOM   3025  HN  VAL B 210      49.870  60.370  54.860  1.00  0.00           H
ATOM   3026  CA  VAL B 210      51.780  60.480  55.750  1.00  0.00           C
ATOM   3027  HA  VAL B 210      52.680  61.010  55.450  1.00  0.00           H
ATOM   3028  CB  VAL B 210      51.220  61.270  56.890  1.00  0.00           C
ATOM   3029  HB  VAL B 210      51.960  61.140  57.710  1.00  0.00           H
ATOM   3030  CG1 VAL B 210      50.920  62.750  56.630  1.00  0.00           C
ATOM   3031 HG11 VAL B 210      50.730  63.210  57.620  1.00  0.00           H
ATOM   3032 HG12 VAL B 210      51.800  63.240  56.150  1.00  0.00           H
ATOM   3033 HG13 VAL B 210      50.070  62.820  55.930  1.00  0.00           H
ATOM   3034  CG2 VAL B 210      49.880  60.670  57.360  1.00  0.00           C
ATOM   3035 HG21 VAL B 210      49.610  61.090  58.350  1.00  0.00           H
ATOM   3036 HG22 VAL B 210      49.040  60.850  56.660  1.00  0.00           H
ATOM   3037 HG23 VAL B 210      49.850  59.560  57.460  1.00  0.00           H
ATOM   3038  C   VAL B 210      52.250  59.140  56.190  1.00  0.00           C
ATOM   3039  O   VAL B 210      52.530  58.900  57.360  1.00  0.00           O
ATOM   3040  N   VAL B 211      52.360  58.200  55.230  1.00  0.00           N
ATOM   3041  HN  VAL B 211      52.050  58.420  54.310  1.00  0.00           H
ATOM   3042  CA  VAL B 211      52.580  56.810  55.520  1.00  0.00           C
ATOM   3043  HA  VAL B 211      52.040  56.700  56.450  1.00  0.00           H
ATOM   3044  CB  VAL B 211      52.120  55.840  54.470  1.00  0.00           C
ATOM   3045  HB  VAL B 211      52.250  54.760  54.690  1.00  0.00           H
ATOM   3046  CG1 VAL B 211      50.590  55.950  54.340  1.00  0.00           C
ATOM   3047 HG11 VAL B 211      50.240  55.190  53.600  1.00  0.00           H
ATOM   3048 HG12 VAL B 211      50.180  55.740  55.340  1.00  0.00           H
ATOM   3049 HG13 VAL B 211      50.400  57.000  54.030  1.00  0.00           H
ATOM   3050  CG2 VAL B 211      52.700  56.060  53.060  1.00  0.00           C
ATOM   3051 HG21 VAL B 211      52.380  55.290  52.330  1.00  0.00           H
ATOM   3052 HG22 VAL B 211      52.270  57.000  52.630  1.00  0.00           H
ATOM   3053 HG23 VAL B 211      53.800  56.100  53.110  1.00  0.00           H
ATOM   3054  C   VAL B 211      54.020  56.590  55.820  1.00  0.00           C
ATOM   3055  O   VAL B 211      54.930  56.920  55.070  1.00  0.00           O
ATOM   3056  N   THR B 212      54.220  56.020  57.030  1.00  0.00           N
ATOM   3057  HN  THR B 212      53.490  55.950  57.710  1.00  0.00           H
ATOM   3058  CA  THR B 212      55.530  55.910  57.580  1.00  0.00           C
ATOM   3059  HA  THR B 212      56.330  56.000  56.860  1.00  0.00           H
ATOM   3060  CB  THR B 212      55.870  56.980  58.570  1.00  0.00           C
ATOM   3061  HB  THR B 212      55.560  57.950  58.140  1.00  0.00           H
ATOM   3062  OG1 THR B 212      57.270  57.140  58.720  1.00  0.00           O
ATOM   3063  HG1 THR B 212      57.470  57.720  57.980  1.00  0.00           H
ATOM   3064  CG2 THR B 212      55.230  56.780  59.960  1.00  0.00           C
ATOM   3065 HG21 THR B 212      55.460  55.840  60.500  1.00  0.00           H
ATOM   3066 HG22 THR B 212      55.580  57.570  60.650  1.00  0.00           H
ATOM   3067 HG23 THR B 212      54.120  56.830  59.940  1.00  0.00           H
ATOM   3068  C   THR B 212      55.760  54.560  58.170  1.00  0.00           C
ATOM   3069  O   THR B 212      54.860  53.760  58.440  1.00  0.00           O
ATOM   3070  N   GLY B 213      57.060  54.340  58.450  1.00  0.00           N
ATOM   3071  HN  GLY B 213      57.740  55.060  58.390  1.00  0.00           H
ATOM   3072  CA  GLY B 213      57.530  53.070  58.930  1.00  0.00           C
ATOM   3073  HA1 GLY B 213      57.840  53.270  59.950  1.00  0.00           H
ATOM   3074  HA2 GLY B 213      56.770  52.310  58.820  1.00  0.00           H
ATOM   3075  C   GLY B 213      58.700  52.720  58.080  1.00  0.00           C
ATOM   3076  O   GLY B 213      58.740  52.950  56.880  1.00  0.00           O
ATOM   3077  N   VAL B 214      59.710  52.020  58.640  1.00  0.00           N
ATOM   3078  HN  VAL B 214      59.720  51.850  59.620  1.00  0.00           H
ATOM   3079  CA  VAL B 214      60.880  51.560  57.960  1.00  0.00           C
ATOM   3080  HA  VAL B 214      60.680  51.670  56.900  1.00  0.00           H
ATOM   3081  CB  VAL B 214      62.100  52.370  58.290  1.00  0.00           C
ATOM   3082  HB  VAL B 214      62.260  52.150  59.370  1.00  0.00           H
ATOM   3083  CG1 VAL B 214      63.380  52.050  57.500  1.00  0.00           C
ATOM   3084 HG11 VAL B 214      64.270  52.660  57.750  1.00  0.00           H
ATOM   3085 HG12 VAL B 214      63.610  50.980  57.700  1.00  0.00           H
ATOM   3086 HG13 VAL B 214      63.400  52.110  56.390  1.00  0.00           H
ATOM   3087  CG2 VAL B 214      61.840  53.870  58.110  1.00  0.00           C
ATOM   3088 HG21 VAL B 214      61.040  54.080  58.850  1.00  0.00           H
ATOM   3089 HG22 VAL B 214      62.650  54.620  58.260  1.00  0.00           H
ATOM   3090 HG23 VAL B 214      61.540  54.000  57.050  1.00  0.00           H
ATOM   3091  C   VAL B 214      61.030  50.110  58.260  1.00  0.00           C
ATOM   3092  O   VAL B 214      62.040  49.610  58.750  1.00  0.00           O
ATOM   3093  N   THR B 215      60.010  49.280  57.960  1.00  0.00           N
ATOM   3094  HN  THR B 215      59.180  49.730  57.660  1.00  0.00           H
ATOM   3095  CA  THR B 215      59.810  48.010  58.600  1.00  0.00           C
ATOM   3096  HA  THR B 215      60.640  47.910  59.280  1.00  0.00           H
ATOM   3097  CB  THR B 215      58.530  48.020  59.370  1.00  0.00           C
ATOM   3098  HB  THR B 215      57.980  47.070  59.170  1.00  0.00           H
ATOM   3099  OG1 THR B 215      57.660  49.090  59.020  1.00  0.00           O
ATOM   3100  HG1 THR B 215      56.850  48.740  59.410  1.00  0.00           H
ATOM   3101  CG2 THR B 215      58.790  48.250  60.860  1.00  0.00           C
ATOM   3102 HG21 THR B 215      59.590  47.650  61.320  1.00  0.00           H
ATOM   3103 HG22 THR B 215      58.990  49.350  60.910  1.00  0.00           H
ATOM   3104 HG23 THR B 215      57.840  48.090  61.430  1.00  0.00           H
ATOM   3105  C   THR B 215      59.990  46.870  57.660  1.00  0.00           C
ATOM   3106  O   THR B 215      59.840  45.720  58.080  1.00  0.00           O
ATOM   3107  N   ALA B 216      60.270  47.100  56.360  1.00  0.00           N
ATOM   3108  HN  ALA B 216      60.330  48.000  55.940  1.00  0.00           H
ATOM   3109  CA  ALA B 216      60.560  46.020  55.480  1.00  0.00           C
ATOM   3110  HA  ALA B 216      61.210  45.250  55.870  1.00  0.00           H
ATOM   3111  CB  ALA B 216      59.300  45.370  54.880  1.00  0.00           C
ATOM   3112  HB1 ALA B 216      58.700  44.810  55.630  1.00  0.00           H
ATOM   3113  HB2 ALA B 216      58.640  46.130  54.420  1.00  0.00           H
ATOM   3114  HB3 ALA B 216      59.480  44.610  54.100  1.00  0.00           H
ATOM   3115  C   ALA B 216      61.350  46.540  54.330  1.00  0.00           C
ATOM   3116  O   ALA B 216      61.570  47.750  54.200  1.00  0.00           O
ATOM   3117  N   VAL B 217      61.980  45.600  53.610  1.00  0.00           N
ATOM   3118  HN  VAL B 217      61.980  44.640  53.890  1.00  0.00           H
ATOM   3119  CA  VAL B 217      63.050  45.760  52.680  1.00  0.00           C
ATOM   3120  HA  VAL B 217      63.140  46.820  52.520  1.00  0.00           H
ATOM   3121  CB  VAL B 217      64.220  45.080  53.330  1.00  0.00           C
ATOM   3122  HB  VAL B 217      63.970  44.000  53.230  1.00  0.00           H
ATOM   3123  CG1 VAL B 217      65.560  45.260  52.590  1.00  0.00           C
ATOM   3124 HG11 VAL B 217      66.290  44.830  53.310  1.00  0.00           H
ATOM   3125 HG12 VAL B 217      65.560  44.670  51.640  1.00  0.00           H
ATOM   3126 HG13 VAL B 217      65.610  46.330  52.330  1.00  0.00           H
ATOM   3127  CG2 VAL B 217      64.430  45.490  54.800  1.00  0.00           C
ATOM   3128 HG21 VAL B 217      63.600  45.180  55.460  1.00  0.00           H
ATOM   3129 HG22 VAL B 217      65.250  44.960  55.320  1.00  0.00           H
ATOM   3130 HG23 VAL B 217      64.640  46.580  54.890  1.00  0.00           H
ATOM   3131  C   VAL B 217      62.770  45.310  51.280  1.00  0.00           C
ATOM   3132  O   VAL B 217      61.860  44.500  51.130  1.00  0.00           O
ATOM   3133  N   ALA B 218      63.570  45.810  50.330  1.00  0.00           N
ATOM   3134  HN  ALA B 218      64.400  46.320  50.580  1.00  0.00           H
ATOM   3135  CA  ALA B 218      63.580  45.410  48.950  1.00  0.00           C
ATOM   3136  HA  ALA B 218      62.590  45.150  48.600  1.00  0.00           H
ATOM   3137  CB  ALA B 218      64.150  46.510  48.040  1.00  0.00           C
ATOM   3138  HB1 ALA B 218      64.210  46.180  46.990  1.00  0.00           H
ATOM   3139  HB2 ALA B 218      63.440  47.360  47.960  1.00  0.00           H
ATOM   3140  HB3 ALA B 218      65.210  46.760  48.270  1.00  0.00           H
ATOM   3141  C   ALA B 218      64.360  44.170  48.720  1.00  0.00           C
ATOM   3142  O   ALA B 218      65.290  43.830  49.450  1.00  0.00           O
ATOM   3143  N   GLN B 219      64.060  43.410  47.660  1.00  0.00           N
ATOM   3144  HN  GLN B 219      63.380  43.820  47.050  1.00  0.00           H
ATOM   3145  CA  GLN B 219      64.550  42.100  47.360  1.00  0.00           C
ATOM   3146  HA  GLN B 219      64.160  41.500  48.180  1.00  0.00           H
ATOM   3147  CB  GLN B 219      63.880  41.520  46.100  1.00  0.00           C
ATOM   3148  HB1 GLN B 219      64.470  40.780  45.520  1.00  0.00           H
ATOM   3149  HB2 GLN B 219      63.910  42.340  45.350  1.00  0.00           H
ATOM   3150  CG  GLN B 219      62.390  41.250  46.310  1.00  0.00           C
ATOM   3151  HG1 GLN B 219      61.780  41.280  45.380  1.00  0.00           H
ATOM   3152  HG2 GLN B 219      62.080  42.060  47.000  1.00  0.00           H
ATOM   3153  CD  GLN B 219      62.280  39.940  47.070  1.00  0.00           C
ATOM   3154  OE1 GLN B 219      63.230  39.360  47.590  1.00  0.00           O
ATOM   3155  NE2 GLN B 219      61.020  39.440  47.180  1.00  0.00           N
ATOM   3156 HE21 GLN B 219      60.250  40.000  46.870  1.00  0.00           H
ATOM   3157 HE22 GLN B 219      61.040  38.670  47.820  1.00  0.00           H
ATOM   3158  C   GLN B 219      66.020  41.980  47.150  1.00  0.00           C
ATOM   3159  O   GLN B 219      66.580  42.420  46.160  1.00  0.00           O
ATOM   3160  N   LYS B 220      66.720  41.310  48.090  1.00  0.00           N
ATOM   3161  HN  LYS B 220      66.180  40.900  48.830  1.00  0.00           H
ATOM   3162  CA  LYS B 220      68.090  40.900  48.030  1.00  0.00           C
ATOM   3163  HA  LYS B 220      68.180  40.320  48.940  1.00  0.00           H
ATOM   3164  CB  LYS B 220      68.460  39.990  46.850  1.00  0.00           C
ATOM   3165  HB1 LYS B 220      69.460  39.550  47.050  1.00  0.00           H
ATOM   3166  HB2 LYS B 220      68.460  40.580  45.910  1.00  0.00           H
ATOM   3167  CG  LYS B 220      67.620  38.740  46.600  1.00  0.00           C
ATOM   3168  HG1 LYS B 220      67.910  38.450  45.560  1.00  0.00           H
ATOM   3169  HG2 LYS B 220      66.550  39.020  46.670  1.00  0.00           H
ATOM   3170  CD  LYS B 220      67.930  37.560  47.530  1.00  0.00           C
ATOM   3171  HD1 LYS B 220      68.930  37.210  47.200  1.00  0.00           H
ATOM   3172  HD2 LYS B 220      68.010  37.890  48.580  1.00  0.00           H
ATOM   3173  CE  LYS B 220      66.790  36.530  47.480  1.00  0.00           C
ATOM   3174  HE1 LYS B 220      66.750  36.050  46.480  1.00  0.00           H
ATOM   3175  HE2 LYS B 220      65.930  37.140  47.840  1.00  0.00           H
ATOM   3176  NZ  LYS B 220      66.950  35.480  48.510  1.00  0.00           N
ATOM   3177  HZ1 LYS B 220      66.930  34.510  48.130  1.00  0.00           H
ATOM   3178  HZ2 LYS B 220      67.880  35.700  48.900  1.00  0.00           H
ATOM   3179  HZ3 LYS B 220      66.230  35.670  49.240  1.00  0.00           H
ATOM   3180  C   LYS B 220      69.030  42.030  48.270  1.00  0.00           C
ATOM   3181  O   LYS B 220      70.130  42.120  47.730  1.00  0.00           O
ATOM   3182  N   THR B 221      68.620  43.030  49.070  1.00  0.00           N
ATOM   3183  HN  THR B 221      67.940  42.830  49.780  1.00  0.00           H
ATOM   3184  CA  THR B 221      69.330  44.270  49.130  1.00  0.00           C
ATOM   3185  HA  THR B 221      70.000  44.230  48.280  1.00  0.00           H
ATOM   3186  CB  THR B 221      68.540  45.520  48.930  1.00  0.00           C
ATOM   3187  HB  THR B 221      69.120  46.420  49.210  1.00  0.00           H
ATOM   3188  OG1 THR B 221      67.370  45.680  49.720  1.00  0.00           O
ATOM   3189  HG1 THR B 221      66.870  44.860  49.680  1.00  0.00           H
ATOM   3190  CG2 THR B 221      68.080  45.670  47.470  1.00  0.00           C
ATOM   3191 HG21 THR B 221      67.290  44.980  47.090  1.00  0.00           H
ATOM   3192 HG22 THR B 221      67.630  46.670  47.260  1.00  0.00           H
ATOM   3193 HG23 THR B 221      69.010  45.510  46.870  1.00  0.00           H
ATOM   3194  C   THR B 221      70.240  44.360  50.310  1.00  0.00           C
ATOM   3195  O   THR B 221      70.060  43.720  51.340  1.00  0.00           O
ATOM   3196  N   VAL B 222      71.320  45.150  50.270  1.00  0.00           N
ATOM   3197  HN  VAL B 222      71.590  45.660  49.450  1.00  0.00           H
ATOM   3198  CA  VAL B 222      72.010  45.690  51.400  1.00  0.00           C
ATOM   3199  HA  VAL B 222      72.380  44.850  51.970  1.00  0.00           H
ATOM   3200  CB  VAL B 222      73.190  46.560  51.100  1.00  0.00           C
ATOM   3201  HB  VAL B 222      72.930  47.420  50.440  1.00  0.00           H
ATOM   3202  CG1 VAL B 222      73.880  47.080  52.370  1.00  0.00           C
ATOM   3203 HG11 VAL B 222      74.360  46.270  52.950  1.00  0.00           H
ATOM   3204 HG12 VAL B 222      74.690  47.770  52.040  1.00  0.00           H
ATOM   3205 HG13 VAL B 222      73.130  47.560  53.030  1.00  0.00           H
ATOM   3206  CG2 VAL B 222      74.170  45.740  50.240  1.00  0.00           C
ATOM   3207 HG21 VAL B 222      73.830  45.590  49.190  1.00  0.00           H
ATOM   3208 HG22 VAL B 222      75.140  46.280  50.230  1.00  0.00           H
ATOM   3209 HG23 VAL B 222      74.410  44.760  50.710  1.00  0.00           H
ATOM   3210  C   VAL B 222      71.090  46.380  52.360  1.00  0.00           C
ATOM   3211  O   VAL B 222      70.470  47.400  52.070  1.00  0.00           O
ATOM   3212  N   GLU B 223      70.940  45.840  53.580  1.00  0.00           N
ATOM   3213  HN  GLU B 223      71.440  45.010  53.810  1.00  0.00           H
ATOM   3214  CA  GLU B 223      70.200  46.380  54.670  1.00  0.00           C
ATOM   3215  HA  GLU B 223      69.240  46.540  54.210  1.00  0.00           H
ATOM   3216  CB  GLU B 223      69.890  45.460  55.870  1.00  0.00           C
ATOM   3217  HB1 GLU B 223      70.240  45.730  56.890  1.00  0.00           H
ATOM   3218  HB2 GLU B 223      70.350  44.490  55.620  1.00  0.00           H
ATOM   3219  CG  GLU B 223      68.450  44.960  55.800  1.00  0.00           C
ATOM   3220  HG1 GLU B 223      68.270  44.150  56.540  1.00  0.00           H
ATOM   3221  HG2 GLU B 223      68.280  44.590  54.760  1.00  0.00           H
ATOM   3222  CD  GLU B 223      67.450  46.020  56.250  1.00  0.00           C
ATOM   3223  OE1 GLU B 223      67.320  47.070  55.560  1.00  0.00           O
ATOM   3224  OE2 GLU B 223      66.720  45.770  57.240  1.00  0.00           O
ATOM   3225  C   GLU B 223      70.660  47.720  55.130  1.00  0.00           C
ATOM   3226  O   GLU B 223      71.770  48.190  54.870  1.00  0.00           O
ATOM   3227  N   GLY B 224      69.800  48.400  55.910  1.00  0.00           N
ATOM   3228  HN  GLY B 224      68.910  47.970  56.040  1.00  0.00           H
ATOM   3229  CA  GLY B 224      70.100  49.600  56.630  1.00  0.00           C
ATOM   3230  HA1 GLY B 224      70.680  50.330  56.090  1.00  0.00           H
ATOM   3231  HA2 GLY B 224      69.160  50.040  56.940  1.00  0.00           H
ATOM   3232  C   GLY B 224      70.720  49.250  57.940  1.00  0.00           C
ATOM   3233  O   GLY B 224      70.050  49.180  58.960  1.00  0.00           O
ATOM   3234  N   ALA B 225      72.050  49.070  57.860  1.00  0.00           N
ATOM   3235  HN  ALA B 225      72.510  49.070  56.970  1.00  0.00           H
ATOM   3236  CA  ALA B 225      72.920  48.810  58.970  1.00  0.00           C
ATOM   3237  HA  ALA B 225      72.400  48.020  59.480  1.00  0.00           H
ATOM   3238  CB  ALA B 225      74.290  48.400  58.400  1.00  0.00           C
ATOM   3239  HB1 ALA B 225      74.770  49.290  57.930  1.00  0.00           H
ATOM   3240  HB2 ALA B 225      74.980  47.890  59.110  1.00  0.00           H
ATOM   3241  HB3 ALA B 225      74.150  47.680  57.570  1.00  0.00           H
ATOM   3242  C   ALA B 225      73.100  49.930  59.940  1.00  0.00           C
ATOM   3243  O   ALA B 225      73.020  51.100  59.570  1.00  0.00           O
ATOM   3244  N   GLY B 226      73.240  49.550  61.220  1.00  0.00           N
ATOM   3245  HN  GLY B 226      73.270  48.560  61.370  1.00  0.00           H
ATOM   3246  CA  GLY B 226      73.620  50.330  62.350  1.00  0.00           C
ATOM   3247  HA1 GLY B 226      73.150  51.300  62.490  1.00  0.00           H
ATOM   3248  HA2 GLY B 226      73.340  49.690  63.180  1.00  0.00           H
ATOM   3249  C   GLY B 226      75.060  50.560  62.640  1.00  0.00           C
ATOM   3250  O   GLY B 226      75.870  50.820  61.750  1.00  0.00           O
ATOM   3251  N   SER B 227      75.490  50.460  63.910  1.00  0.00           N
ATOM   3252  HN  SER B 227      74.800  50.260  64.600  1.00  0.00           H
ATOM   3253  CA  SER B 227      76.830  50.770  64.320  1.00  0.00           C
ATOM   3254  HA  SER B 227      77.390  51.400  63.640  1.00  0.00           H
ATOM   3255  CB  SER B 227      76.930  51.410  65.720  1.00  0.00           C
ATOM   3256  HB1 SER B 227      76.550  52.450  65.700  1.00  0.00           H
ATOM   3257  HB2 SER B 227      77.950  51.680  66.080  1.00  0.00           H
ATOM   3258  OG  SER B 227      76.170  50.740  66.710  1.00  0.00           O
ATOM   3259  HG1 SER B 227      76.800  50.420  67.360  1.00  0.00           H
ATOM   3260  C   SER B 227      77.670  49.550  64.330  1.00  0.00           C
ATOM   3261  O   SER B 227      78.090  49.040  65.370  1.00  0.00           O
ATOM   3262  N   ILE B 228      77.870  48.940  63.150  1.00  0.00           N
ATOM   3263  HN  ILE B 228      77.730  49.420  62.290  1.00  0.00           H
ATOM   3264  CA  ILE B 228      78.460  47.650  62.980  1.00  0.00           C
ATOM   3265  HA  ILE B 228      78.080  47.030  63.780  1.00  0.00           H
ATOM   3266  CB  ILE B 228      78.170  47.090  61.610  1.00  0.00           C
ATOM   3267  HB  ILE B 228      78.510  46.040  61.540  1.00  0.00           H
ATOM   3268  CG2 ILE B 228      76.670  47.200  61.300  1.00  0.00           C
ATOM   3269 HG21 ILE B 228      76.070  46.560  61.980  1.00  0.00           H
ATOM   3270 HG22 ILE B 228      76.300  48.250  61.350  1.00  0.00           H
ATOM   3271 HG23 ILE B 228      76.570  46.890  60.240  1.00  0.00           H
ATOM   3272  CG1 ILE B 228      78.970  47.970  60.640  1.00  0.00           C
ATOM   3273 HG11 ILE B 228      80.050  47.900  60.880  1.00  0.00           H
ATOM   3274 HG12 ILE B 228      78.670  49.020  60.790  1.00  0.00           H
ATOM   3275  CD  ILE B 228      78.930  47.460  59.190  1.00  0.00           C
ATOM   3276  HD1 ILE B 228      79.790  47.950  58.680  1.00  0.00           H
ATOM   3277  HD2 ILE B 228      79.150  46.380  59.090  1.00  0.00           H
ATOM   3278  HD3 ILE B 228      77.990  47.710  58.670  1.00  0.00           H
ATOM   3279  C   ILE B 228      79.910  47.520  63.290  1.00  0.00           C
ATOM   3280  O   ILE B 228      80.670  48.460  63.090  1.00  0.00           O
ATOM   3281  N   ALA B 229      80.370  46.340  63.760  1.00  0.00           N
ATOM   3282  HN  ALA B 229      79.780  45.550  63.850  1.00  0.00           H
ATOM   3283  CA  ALA B 229      81.700  46.310  64.300  1.00  0.00           C
ATOM   3284  HA  ALA B 229      81.970  47.290  64.670  1.00  0.00           H
ATOM   3285  CB  ALA B 229      81.700  45.330  65.480  1.00  0.00           C
ATOM   3286  HB1 ALA B 229      82.630  45.530  66.060  1.00  0.00           H
ATOM   3287  HB2 ALA B 229      80.780  45.470  66.080  1.00  0.00           H
ATOM   3288  HB3 ALA B 229      81.650  44.270  65.160  1.00  0.00           H
ATOM   3289  C   ALA B 229      82.660  45.850  63.270  1.00  0.00           C
ATOM   3290  O   ALA B 229      82.470  44.900  62.510  1.00  0.00           O
ATOM   3291  N   ALA B 230      83.830  46.510  63.230  1.00  0.00           N
ATOM   3292  HN  ALA B 230      84.020  47.320  63.780  1.00  0.00           H
ATOM   3293  CA  ALA B 230      84.890  46.250  62.310  1.00  0.00           C
ATOM   3294  HA  ALA B 230      84.630  45.830  61.350  1.00  0.00           H
ATOM   3295  CB  ALA B 230      85.630  47.580  62.080  1.00  0.00           C
ATOM   3296  HB1 ALA B 230      86.100  48.010  62.990  1.00  0.00           H
ATOM   3297  HB2 ALA B 230      86.370  47.330  61.290  1.00  0.00           H
ATOM   3298  HB3 ALA B 230      84.990  48.310  61.550  1.00  0.00           H
ATOM   3299  C   ALA B 230      85.720  45.140  62.860  1.00  0.00           C
ATOM   3300  O   ALA B 230      86.440  44.430  62.160  1.00  0.00           O
ATOM   3301  N   ALA B 231      85.730  44.880  64.180  1.00  0.00           N
ATOM   3302  HN  ALA B 231      85.220  45.530  64.730  1.00  0.00           H
ATOM   3303  CA  ALA B 231      86.420  43.790  64.790  1.00  0.00           C
ATOM   3304  HA  ALA B 231      87.370  43.820  64.280  1.00  0.00           H
ATOM   3305  CB  ALA B 231      86.690  44.050  66.280  1.00  0.00           C
ATOM   3306  HB1 ALA B 231      87.350  43.250  66.680  1.00  0.00           H
ATOM   3307  HB2 ALA B 231      87.240  44.990  66.520  1.00  0.00           H
ATOM   3308  HB3 ALA B 231      85.740  43.970  66.850  1.00  0.00           H
ATOM   3309  C   ALA B 231      85.680  42.510  64.640  1.00  0.00           C
ATOM   3310  O   ALA B 231      85.380  41.860  65.640  1.00  0.00           O
ATOM   3311  N   THR B 232      85.440  42.030  63.400  1.00  0.00           N
ATOM   3312  HN  THR B 232      85.760  42.500  62.580  1.00  0.00           H
ATOM   3313  CA  THR B 232      84.860  40.770  63.040  1.00  0.00           C
ATOM   3314  HA  THR B 232      83.890  40.700  63.500  1.00  0.00           H
ATOM   3315  CB  THR B 232      84.650  40.630  61.560  1.00  0.00           C
ATOM   3316  HB  THR B 232      84.280  39.620  61.250  1.00  0.00           H
ATOM   3317  OG1 THR B 232      85.790  41.020  60.800  1.00  0.00           O
ATOM   3318  HG1 THR B 232      85.690  40.610  59.940  1.00  0.00           H
ATOM   3319  CG2 THR B 232      83.460  41.500  61.150  1.00  0.00           C
ATOM   3320 HG21 THR B 232      82.560  41.190  61.720  1.00  0.00           H
ATOM   3321 HG22 THR B 232      83.670  42.540  61.460  1.00  0.00           H
ATOM   3322 HG23 THR B 232      83.220  41.550  60.070  1.00  0.00           H
ATOM   3323  C   THR B 232      85.590  39.530  63.420  1.00  0.00           C
ATOM   3324  O   THR B 232      84.990  38.550  63.860  1.00  0.00           O
ATOM   3325  N   GLY B 233      86.930  39.540  63.300  1.00  0.00           N
ATOM   3326  HN  GLY B 233      87.340  40.410  63.050  1.00  0.00           H
ATOM   3327  CA  GLY B 233      87.710  38.340  63.370  1.00  0.00           C
ATOM   3328  HA1 GLY B 233      88.250  38.290  64.310  1.00  0.00           H
ATOM   3329  HA2 GLY B 233      87.140  37.430  63.280  1.00  0.00           H
ATOM   3330  C   GLY B 233      88.640  38.290  62.210  1.00  0.00           C
ATOM   3331  O   GLY B 233      88.400  38.860  61.140  1.00  0.00           O
ATOM   3332  N   PHE B 234      89.720  37.510  62.360  1.00  0.00           N
ATOM   3333  HN  PHE B 234      89.900  37.030  63.220  1.00  0.00           H
ATOM   3334  CA  PHE B 234      90.700  37.210  61.360  1.00  0.00           C
ATOM   3335  HA  PHE B 234      91.130  38.150  61.020  1.00  0.00           H
ATOM   3336  CB  PHE B 234      91.760  36.280  61.980  1.00  0.00           C
ATOM   3337  HB1 PHE B 234      91.080  35.510  62.410  1.00  0.00           H
ATOM   3338  HB2 PHE B 234      92.330  36.860  62.730  1.00  0.00           H
ATOM   3339  CG  PHE B 234      92.760  35.720  61.030  1.00  0.00           C
ATOM   3340  CD1 PHE B 234      93.750  36.590  60.620  1.00  0.00           C
ATOM   3341  HD1 PHE B 234      93.730  37.630  60.910  1.00  0.00           H
ATOM   3342  CE1 PHE B 234      94.740  36.200  59.750  1.00  0.00           C
ATOM   3343  HE1 PHE B 234      95.500  36.880  59.410  1.00  0.00           H
ATOM   3344  CZ  PHE B 234      94.770  34.900  59.290  1.00  0.00           C
ATOM   3345  HZ  PHE B 234      95.550  34.500  58.660  1.00  0.00           H
ATOM   3346  CD2 PHE B 234      92.820  34.410  60.630  1.00  0.00           C
ATOM   3347  HD2 PHE B 234      92.150  33.780  61.190  1.00  0.00           H
ATOM   3348  CE2 PHE B 234      93.850  34.020  59.800  1.00  0.00           C
ATOM   3349  HE2 PHE B 234      93.970  32.960  59.610  1.00  0.00           H
ATOM   3350  C   PHE B 234      90.110  36.600  60.140  1.00  0.00           C
ATOM   3351  O   PHE B 234      89.400  35.590  60.220  1.00  0.00           O
ATOM   3352  N   VAL B 235      90.370  37.180  58.960  1.00  0.00           N
ATOM   3353  HN  VAL B 235      91.070  37.890  58.990  1.00  0.00           H
ATOM   3354  CA  VAL B 235      89.740  36.950  57.690  1.00  0.00           C
ATOM   3355  HA  VAL B 235      89.750  37.950  57.290  1.00  0.00           H
ATOM   3356  CB  VAL B 235      90.610  36.140  56.770  1.00  0.00           C
ATOM   3357  HB  VAL B 235      90.180  36.290  55.750  1.00  0.00           H
ATOM   3358  CG1 VAL B 235      92.070  36.610  56.810  1.00  0.00           C
ATOM   3359 HG11 VAL B 235      92.000  37.680  56.520  1.00  0.00           H
ATOM   3360 HG12 VAL B 235      92.450  36.590  57.860  1.00  0.00           H
ATOM   3361 HG13 VAL B 235      92.860  36.200  56.150  1.00  0.00           H
ATOM   3362  CG2 VAL B 235      90.530  34.630  57.050  1.00  0.00           C
ATOM   3363 HG21 VAL B 235      91.160  34.370  57.930  1.00  0.00           H
ATOM   3364 HG22 VAL B 235      89.510  34.200  57.120  1.00  0.00           H
ATOM   3365 HG23 VAL B 235      91.050  34.040  56.260  1.00  0.00           H
ATOM   3366  C   VAL B 235      88.290  36.650  57.560  1.00  0.00           C
ATOM   3367  O   VAL B 235      87.830  36.010  56.610  1.00  0.00           O
ATOM   3368  N   LYS B 236      87.490  37.250  58.460  1.00  0.00           N
ATOM   3369  HN  LYS B 236      87.910  37.840  59.140  1.00  0.00           H
ATOM   3370  CA  LYS B 236      86.060  37.290  58.400  1.00  0.00           C
ATOM   3371  HA  LYS B 236      85.710  36.460  57.800  1.00  0.00           H
ATOM   3372  CB  LYS B 236      85.440  36.980  59.780  1.00  0.00           C
ATOM   3373  HB1 LYS B 236      85.990  37.560  60.540  1.00  0.00           H
ATOM   3374  HB2 LYS B 236      85.680  35.940  60.100  1.00  0.00           H
ATOM   3375  CG  LYS B 236      83.940  37.240  59.910  1.00  0.00           C
ATOM   3376  HG1 LYS B 236      83.390  36.750  59.070  1.00  0.00           H
ATOM   3377  HG2 LYS B 236      83.690  38.300  59.690  1.00  0.00           H
ATOM   3378  CD  LYS B 236      83.250  36.800  61.200  1.00  0.00           C
ATOM   3379  HD1 LYS B 236      83.390  35.700  61.270  1.00  0.00           H
ATOM   3380  HD2 LYS B 236      83.770  37.340  62.020  1.00  0.00           H
ATOM   3381  CE  LYS B 236      81.740  37.070  61.190  1.00  0.00           C
ATOM   3382  HE1 LYS B 236      81.170  36.590  60.370  1.00  0.00           H
ATOM   3383  HE2 LYS B 236      81.720  38.150  60.930  1.00  0.00           H
ATOM   3384  NZ  LYS B 236      81.110  36.890  62.520  1.00  0.00           N
ATOM   3385  HZ1 LYS B 236      80.300  37.540  62.530  1.00  0.00           H
ATOM   3386  HZ2 LYS B 236      80.670  35.960  62.690  1.00  0.00           H
ATOM   3387  HZ3 LYS B 236      81.660  37.150  63.360  1.00  0.00           H
ATOM   3388  C   LYS B 236      85.560  38.520  57.730  1.00  0.00           C
ATOM   3389  O   LYS B 236      85.860  39.640  58.130  1.00  0.00           O
ATOM   3390  N   LYS B 237      84.600  38.400  56.790  1.00  0.00           N
ATOM   3391  HN  LYS B 237      84.340  37.480  56.510  1.00  0.00           H
ATOM   3392  CA  LYS B 237      83.750  39.380  56.190  1.00  0.00           C
ATOM   3393  HA  LYS B 237      84.520  39.990  55.750  1.00  0.00           H
ATOM   3394  CB  LYS B 237      83.070  38.670  55.000  1.00  0.00           C
ATOM   3395  HB1 LYS B 237      82.320  37.940  55.380  1.00  0.00           H
ATOM   3396  HB2 LYS B 237      83.820  38.020  54.500  1.00  0.00           H
ATOM   3397  CG  LYS B 237      82.410  39.550  53.940  1.00  0.00           C
ATOM   3398  HG1 LYS B 237      83.200  39.740  53.180  1.00  0.00           H
ATOM   3399  HG2 LYS B 237      82.080  40.500  54.420  1.00  0.00           H
ATOM   3400  CD  LYS B 237      81.110  39.030  53.310  1.00  0.00           C
ATOM   3401  HD1 LYS B 237      80.920  39.530  52.340  1.00  0.00           H
ATOM   3402  HD2 LYS B 237      81.240  37.930  53.180  1.00  0.00           H
ATOM   3403  CE  LYS B 237      79.810  39.260  54.070  1.00  0.00           C
ATOM   3404  HE1 LYS B 237      79.900  38.990  55.140  1.00  0.00           H
ATOM   3405  HE2 LYS B 237      79.010  38.740  53.490  1.00  0.00           H
ATOM   3406  NZ  LYS B 237      79.480  40.690  53.880  1.00  0.00           N
ATOM   3407  HZ1 LYS B 237      78.540  40.910  54.260  1.00  0.00           H
ATOM   3408  HZ2 LYS B 237      80.110  41.330  54.400  1.00  0.00           H
ATOM   3409  HZ3 LYS B 237      79.520  40.850  52.850  1.00  0.00           H
ATOM   3410  C   LYS B 237      82.860  40.160  57.100  1.00  0.00           C
ATOM   3411  O   LYS B 237      82.280  39.570  58.010  1.00  0.00           O
ATOM   3412  N   ASP B 238      82.730  41.450  56.760  1.00  0.00           N
ATOM   3413  HN  ASP B 238      83.340  41.820  56.050  1.00  0.00           H
ATOM   3414  CA  ASP B 238      81.970  42.530  57.300  1.00  0.00           C
ATOM   3415  HA  ASP B 238      82.450  42.830  58.220  1.00  0.00           H
ATOM   3416  CB  ASP B 238      82.070  43.740  56.350  1.00  0.00           C
ATOM   3417  HB1 ASP B 238      83.070  44.190  56.170  1.00  0.00           H
ATOM   3418  HB2 ASP B 238      81.390  44.570  56.650  1.00  0.00           H
ATOM   3419  CG  ASP B 238      81.710  43.330  54.930  1.00  0.00           C
ATOM   3420  OD1 ASP B 238      80.550  42.890  54.720  1.00  0.00           O
ATOM   3421  OD2 ASP B 238      82.580  43.450  54.010  1.00  0.00           O
ATOM   3422  C   ASP B 238      80.580  42.120  57.660  1.00  0.00           C
ATOM   3423  O   ASP B 238      80.060  41.100  57.190  1.00  0.00           O
ATOM   3424  N   GLN B 239      79.820  42.860  58.470  1.00  0.00           N
ATOM   3425  HN  GLN B 239      80.230  43.590  59.010  1.00  0.00           H
ATOM   3426  CA  GLN B 239      78.540  42.430  58.970  1.00  0.00           C
ATOM   3427  HA  GLN B 239      78.440  41.360  59.080  1.00  0.00           H
ATOM   3428  CB  GLN B 239      78.460  43.020  60.380  1.00  0.00           C
ATOM   3429  HB1 GLN B 239      77.400  43.000  60.720  1.00  0.00           H
ATOM   3430  HB2 GLN B 239      78.820  44.050  60.160  1.00  0.00           H
ATOM   3431  CG  GLN B 239      79.520  42.440  61.330  1.00  0.00           C
ATOM   3432  HG1 GLN B 239      80.520  42.620  60.870  1.00  0.00           H
ATOM   3433  HG2 GLN B 239      79.390  41.340  61.360  1.00  0.00           H
ATOM   3434  CD  GLN B 239      79.510  42.980  62.750  1.00  0.00           C
ATOM   3435  OE1 GLN B 239      78.840  43.940  63.130  1.00  0.00           O
ATOM   3436  NE2 GLN B 239      80.290  42.270  63.600  1.00  0.00           N
ATOM   3437 HE21 GLN B 239      80.730  41.470  63.180  1.00  0.00           H
ATOM   3438 HE22 GLN B 239      80.580  42.640  64.490  1.00  0.00           H
ATOM   3439  C   GLN B 239      77.430  42.900  58.090  1.00  0.00           C
ATOM   3440  O   GLN B 239      76.240  42.920  58.410  1.00  0.00           O
ATOM   3441  N   LEU B 240      77.730  43.260  56.830  1.00  0.00           N
ATOM   3442  HN  LEU B 240      78.670  43.150  56.510  1.00  0.00           H
ATOM   3443  CA  LEU B 240      76.800  43.440  55.760  1.00  0.00           C
ATOM   3444  HA  LEU B 240      75.890  43.800  56.200  1.00  0.00           H
ATOM   3445  CB  LEU B 240      77.310  44.440  54.700  1.00  0.00           C
ATOM   3446  HB1 LEU B 240      76.700  44.490  53.780  1.00  0.00           H
ATOM   3447  HB2 LEU B 240      78.280  44.000  54.390  1.00  0.00           H
ATOM   3448  CG  LEU B 240      77.520  45.880  55.220  1.00  0.00           C
ATOM   3449  HG  LEU B 240      78.220  45.790  56.080  1.00  0.00           H
ATOM   3450  CD1 LEU B 240      78.180  46.770  54.160  1.00  0.00           C
ATOM   3451 HD11 LEU B 240      79.150  46.310  53.870  1.00  0.00           H
ATOM   3452 HD12 LEU B 240      77.560  46.940  53.260  1.00  0.00           H
ATOM   3453 HD13 LEU B 240      78.380  47.760  54.630  1.00  0.00           H
ATOM   3454  CD2 LEU B 240      76.240  46.440  55.860  1.00  0.00           C
ATOM   3455 HD21 LEU B 240      75.300  46.490  55.270  1.00  0.00           H
ATOM   3456 HD22 LEU B 240      76.020  46.000  56.860  1.00  0.00           H
ATOM   3457 HD23 LEU B 240      76.450  47.510  56.070  1.00  0.00           H
ATOM   3458  C   LEU B 240      76.350  42.270  54.960  1.00  0.00           C
ATOM   3459  O   LEU B 240      77.110  41.710  54.170  1.00  0.00           O
ATOM   3460  N   GLY B 241      75.050  41.910  55.000  1.00  0.00           N
ATOM   3461  HN  GLY B 241      74.370  42.400  55.540  1.00  0.00           H
ATOM   3462  CA  GLY B 241      74.620  40.610  54.610  1.00  0.00           C
ATOM   3463  HA1 GLY B 241      75.430  40.030  54.190  1.00  0.00           H
ATOM   3464  HA2 GLY B 241      74.110  40.190  55.460  1.00  0.00           H
ATOM   3465  C   GLY B 241      73.570  40.750  53.550  1.00  0.00           C
ATOM   3466  O   GLY B 241      73.700  41.560  52.640  1.00  0.00           O
ATOM   3467  N   LYS B 242      72.440  40.030  53.690  1.00  0.00           N
ATOM   3468  HN  LYS B 242      72.490  39.270  54.340  1.00  0.00           H
ATOM   3469  CA  LYS B 242      71.220  40.240  52.980  1.00  0.00           C
ATOM   3470  HA  LYS B 242      71.240  41.200  52.480  1.00  0.00           H
ATOM   3471  CB  LYS B 242      70.890  39.100  52.000  1.00  0.00           C
ATOM   3472  HB1 LYS B 242      69.920  39.360  51.510  1.00  0.00           H
ATOM   3473  HB2 LYS B 242      70.700  38.170  52.580  1.00  0.00           H
ATOM   3474  CG  LYS B 242      72.020  38.930  50.990  1.00  0.00           C
ATOM   3475  HG1 LYS B 242      72.000  37.990  50.400  1.00  0.00           H
ATOM   3476  HG2 LYS B 242      72.930  38.770  51.620  1.00  0.00           H
ATOM   3477  CD  LYS B 242      71.940  40.070  49.980  1.00  0.00           C
ATOM   3478  HD1 LYS B 242      70.990  39.940  49.410  1.00  0.00           H
ATOM   3479  HD2 LYS B 242      71.790  41.030  50.510  1.00  0.00           H
ATOM   3480  CE  LYS B 242      73.200  40.200  49.120  1.00  0.00           C
ATOM   3481  HE1 LYS B 242      73.430  39.270  48.550  1.00  0.00           H
ATOM   3482  HE2 LYS B 242      74.140  40.520  49.610  1.00  0.00           H
ATOM   3483  NZ  LYS B 242      72.980  41.240  48.090  1.00  0.00           N
ATOM   3484  HZ1 LYS B 242      72.030  41.170  47.680  1.00  0.00           H
ATOM   3485  HZ2 LYS B 242      73.180  42.190  48.460  1.00  0.00           H
ATOM   3486  HZ3 LYS B 242      73.690  41.030  47.360  1.00  0.00           H
ATOM   3487  C   LYS B 242      70.120  40.380  53.970  1.00  0.00           C
ATOM   3488  O   LYS B 242      70.190  40.200  55.190  1.00  0.00           O
ATOM   3489  N   ASN B 243      68.950  40.820  53.460  1.00  0.00           N
ATOM   3490  HN  ASN B 243      68.890  40.910  52.470  1.00  0.00           H
ATOM   3491  CA  ASN B 243      67.770  41.100  54.210  1.00  0.00           C
ATOM   3492  HA  ASN B 243      67.920  41.510  55.200  1.00  0.00           H
ATOM   3493  CB  ASN B 243      66.950  42.220  53.540  1.00  0.00           C
ATOM   3494  HB1 ASN B 243      67.670  43.050  53.360  1.00  0.00           H
ATOM   3495  HB2 ASN B 243      66.090  42.560  54.150  1.00  0.00           H
ATOM   3496  CG  ASN B 243      66.510  41.780  52.150  1.00  0.00           C
ATOM   3497  OD1 ASN B 243      67.250  41.930  51.180  1.00  0.00           O
ATOM   3498  ND2 ASN B 243      65.240  41.330  51.960  1.00  0.00           N
ATOM   3499 HD21 ASN B 243      64.690  41.250  52.780  1.00  0.00           H
ATOM   3500 HD22 ASN B 243      65.130  40.800  51.120  1.00  0.00           H
ATOM   3501  C   ASN B 243      66.890  39.940  54.510  1.00  0.00           C
ATOM   3502  O   ASN B 243      67.040  38.880  53.900  1.00  0.00           O
ATOM   3503  N   GLU B 244      65.950  40.130  55.460  1.00  0.00           N
ATOM   3504  HN  GLU B 244      65.920  41.000  55.940  1.00  0.00           H
ATOM   3505  CA  GLU B 244      64.920  39.180  55.760  1.00  0.00           C
ATOM   3506  HA  GLU B 244      65.260  38.170  55.880  1.00  0.00           H
ATOM   3507  CB  GLU B 244      64.300  39.440  57.140  1.00  0.00           C
ATOM   3508  HB1 GLU B 244      63.430  38.770  57.290  1.00  0.00           H
ATOM   3509  HB2 GLU B 244      63.890  40.450  57.340  1.00  0.00           H
ATOM   3510  CG  GLU B 244      65.330  39.190  58.250  1.00  0.00           C
ATOM   3511  HG1 GLU B 244      66.260  39.780  58.150  1.00  0.00           H
ATOM   3512  HG2 GLU B 244      65.570  38.120  58.080  1.00  0.00           H
ATOM   3513  CD  GLU B 244      64.830  39.170  59.680  1.00  0.00           C
ATOM   3514  OE1 GLU B 244      65.440  39.810  60.580  1.00  0.00           O
ATOM   3515  OE2 GLU B 244      63.710  38.660  59.940  1.00  0.00           O
ATOM   3516  C   GLU B 244      63.810  39.320  54.770  1.00  0.00           C
ATOM   3517  O   GLU B 244      63.540  40.360  54.180  1.00  0.00           O
ATOM   3518  N   GLU B 245      63.110  38.220  54.430  1.00  0.00           N
ATOM   3519  HN  GLU B 245      63.390  37.370  54.890  1.00  0.00           H
ATOM   3520  CA  GLU B 245      62.200  37.980  53.360  1.00  0.00           C
ATOM   3521  HA  GLU B 245      61.810  38.970  53.140  1.00  0.00           H
ATOM   3522  CB  GLU B 245      62.960  37.490  52.110  1.00  0.00           C
ATOM   3523  HB1 GLU B 245      63.560  38.370  51.810  1.00  0.00           H
ATOM   3524  HB2 GLU B 245      62.310  37.280  51.240  1.00  0.00           H
ATOM   3525  CG  GLU B 245      63.870  36.310  52.430  1.00  0.00           C
ATOM   3526  HG1 GLU B 245      63.230  35.470  52.780  1.00  0.00           H
ATOM   3527  HG2 GLU B 245      64.560  36.580  53.250  1.00  0.00           H
ATOM   3528  CD  GLU B 245      64.740  35.870  51.260  1.00  0.00           C
ATOM   3529  OE1 GLU B 245      65.370  36.670  50.520  1.00  0.00           O
ATOM   3530  OE2 GLU B 245      64.650  34.650  50.930  1.00  0.00           O
ATOM   3531  C   GLU B 245      61.080  37.140  53.870  1.00  0.00           C
ATOM   3532  O   GLU B 245      60.440  37.500  54.860  1.00  0.00           O
ATOM   3533  N   GLY B 246      60.810  36.010  53.190  1.00  0.00           N
ATOM   3534  HN  GLY B 246      61.440  35.860  52.430  1.00  0.00           H
ATOM   3535  CA  GLY B 246      59.810  35.110  53.660  1.00  0.00           C
ATOM   3536  HA1 GLY B 246      58.920  35.620  54.010  1.00  0.00           H
ATOM   3537  HA2 GLY B 246      59.700  34.430  52.840  1.00  0.00           H
ATOM   3538  C   GLY B 246      60.150  34.280  54.850  1.00  0.00           C
ATOM   3539  O   GLY B 246      59.250  33.840  55.560  1.00  0.00           O
ATOM   3540  N   ALA B 247      61.450  34.050  55.080  1.00  0.00           N
ATOM   3541  HN  ALA B 247      62.220  34.360  54.520  1.00  0.00           H
ATOM   3542  CA  ALA B 247      61.910  33.480  56.310  1.00  0.00           C
ATOM   3543  HA  ALA B 247      60.990  33.270  56.850  1.00  0.00           H
ATOM   3544  CB  ALA B 247      62.840  32.300  55.970  1.00  0.00           C
ATOM   3545  HB1 ALA B 247      62.990  31.650  56.850  1.00  0.00           H
ATOM   3546  HB2 ALA B 247      62.330  31.640  55.240  1.00  0.00           H
ATOM   3547  HB3 ALA B 247      63.840  32.640  55.610  1.00  0.00           H
ATOM   3548  C   ALA B 247      62.540  34.530  57.150  1.00  0.00           C
ATOM   3549  O   ALA B 247      63.280  35.350  56.610  1.00  0.00           O
ATOM   3550  N   PRO B 248      62.400  34.610  58.440  1.00  0.00           N
ATOM   3551  CD  PRO B 248      61.820  33.520  59.220  1.00  0.00           C
ATOM   3552  HD1 PRO B 248      60.710  33.570  59.190  1.00  0.00           H
ATOM   3553  HD2 PRO B 248      62.190  32.540  58.850  1.00  0.00           H
ATOM   3554  CA  PRO B 248      63.230  35.380  59.310  1.00  0.00           C
ATOM   3555  HA  PRO B 248      63.170  36.450  59.160  1.00  0.00           H
ATOM   3556  CB  PRO B 248      62.640  35.170  60.710  1.00  0.00           C
ATOM   3557  HB1 PRO B 248      61.660  35.700  60.690  1.00  0.00           H
ATOM   3558  HB2 PRO B 248      63.210  35.610  61.550  1.00  0.00           H
ATOM   3559  CG  PRO B 248      62.290  33.670  60.680  1.00  0.00           C
ATOM   3560  HG1 PRO B 248      61.440  33.420  61.340  1.00  0.00           H
ATOM   3561  HG2 PRO B 248      63.130  32.980  60.910  1.00  0.00           H
ATOM   3562  C   PRO B 248      64.680  35.060  59.240  1.00  0.00           C
ATOM   3563  O   PRO B 248      65.030  34.010  58.700  1.00  0.00           O
ATOM   3564  N   GLN B 249      65.520  35.930  59.840  1.00  0.00           N
ATOM   3565  HN  GLN B 249      65.120  36.810  60.080  1.00  0.00           H
ATOM   3566  CA  GLN B 249      66.830  35.670  60.340  1.00  0.00           C
ATOM   3567  HA  GLN B 249      67.310  35.200  59.490  1.00  0.00           H
ATOM   3568  CB  GLN B 249      67.590  36.910  60.820  1.00  0.00           C
ATOM   3569  HB1 GLN B 249      68.330  36.560  61.570  1.00  0.00           H
ATOM   3570  HB2 GLN B 249      66.860  37.560  61.340  1.00  0.00           H
ATOM   3571  CG  GLN B 249      68.300  37.730  59.730  1.00  0.00           C
ATOM   3572  HG1 GLN B 249      68.700  38.710  60.080  1.00  0.00           H
ATOM   3573  HG2 GLN B 249      67.500  37.930  58.980  1.00  0.00           H
ATOM   3574  CD  GLN B 249      69.520  36.950  59.270  1.00  0.00           C
ATOM   3575  OE1 GLN B 249      70.520  36.970  59.970  1.00  0.00           O
ATOM   3576  NE2 GLN B 249      69.380  36.210  58.140  1.00  0.00           N
ATOM   3577 HE21 GLN B 249      68.510  36.220  57.640  1.00  0.00           H
ATOM   3578 HE22 GLN B 249      70.130  35.610  57.870  1.00  0.00           H
ATOM   3579  C   GLN B 249      66.810  34.490  61.260  1.00  0.00           C
ATOM   3580  O   GLN B 249      66.190  34.610  62.320  1.00  0.00           O
ATOM   3581  N   GLU B 250      67.460  33.340  60.990  1.00  0.00           N
ATOM   3582  HN  GLU B 250      67.910  33.180  60.120  1.00  0.00           H
ATOM   3583  CA  GLU B 250      67.540  32.290  61.950  1.00  0.00           C
ATOM   3584  HA  GLU B 250      66.830  32.450  62.750  1.00  0.00           H
ATOM   3585  CB  GLU B 250      67.460  30.890  61.310  1.00  0.00           C
ATOM   3586  HB1 GLU B 250      67.680  30.060  62.010  1.00  0.00           H
ATOM   3587  HB2 GLU B 250      68.240  30.800  60.530  1.00  0.00           H
ATOM   3588  CG  GLU B 250      66.040  30.550  60.830  1.00  0.00           C
ATOM   3589  HG1 GLU B 250      65.840  31.230  59.980  1.00  0.00           H
ATOM   3590  HG2 GLU B 250      65.240  30.640  61.600  1.00  0.00           H
ATOM   3591  CD  GLU B 250      65.950  29.130  60.290  1.00  0.00           C
ATOM   3592  OE1 GLU B 250      65.570  28.890  59.110  1.00  0.00           O
ATOM   3593  OE2 GLU B 250      66.150  28.210  61.120  1.00  0.00           O
ATOM   3594  C   GLU B 250      68.910  32.340  62.520  1.00  0.00           C
ATOM   3595  O   GLU B 250      69.920  32.590  61.860  1.00  0.00           O
ATOM   3596  N   GLY B 251      69.050  32.120  63.840  1.00  0.00           N
ATOM   3597  HN  GLY B 251      68.200  32.080  64.360  1.00  0.00           H
ATOM   3598  CA  GLY B 251      70.290  31.840  64.490  1.00  0.00           C
ATOM   3599  HA1 GLY B 251      70.270  30.860  64.930  1.00  0.00           H
ATOM   3600  HA2 GLY B 251      71.110  31.920  63.780  1.00  0.00           H
ATOM   3601  C   GLY B 251      70.590  32.810  65.580  1.00  0.00           C
ATOM   3602  O   GLY B 251      70.120  33.940  65.720  1.00  0.00           O
ATOM   3603  N   ILE B 252      71.470  32.420  66.520  1.00  0.00           N
ATOM   3604  HN  ILE B 252      71.980  31.570  66.350  1.00  0.00           H
ATOM   3605  CA  ILE B 252      71.970  33.190  67.610  1.00  0.00           C
ATOM   3606  HA  ILE B 252      71.100  33.560  68.140  1.00  0.00           H
ATOM   3607  CB  ILE B 252      72.720  32.390  68.630  1.00  0.00           C
ATOM   3608  HB  ILE B 252      72.890  32.970  69.560  1.00  0.00           H
ATOM   3609  CG2 ILE B 252      71.860  31.240  69.190  1.00  0.00           C
ATOM   3610 HG21 ILE B 252      70.920  31.680  69.600  1.00  0.00           H
ATOM   3611 HG22 ILE B 252      71.640  30.490  68.400  1.00  0.00           H
ATOM   3612 HG23 ILE B 252      72.280  30.800  70.120  1.00  0.00           H
ATOM   3613  CG1 ILE B 252      74.080  31.920  68.110  1.00  0.00           C
ATOM   3614 HG11 ILE B 252      74.700  32.710  67.640  1.00  0.00           H
ATOM   3615 HG12 ILE B 252      73.890  31.150  67.330  1.00  0.00           H
ATOM   3616  CD  ILE B 252      75.010  31.300  69.160  1.00  0.00           C
ATOM   3617  HD1 ILE B 252      74.410  30.520  69.680  1.00  0.00           H
ATOM   3618  HD2 ILE B 252      75.990  30.980  68.740  1.00  0.00           H
ATOM   3619  HD3 ILE B 252      75.270  32.070  69.920  1.00  0.00           H
ATOM   3620  C   ILE B 252      72.760  34.400  67.250  1.00  0.00           C
ATOM   3621  O   ILE B 252      73.400  34.440  66.200  1.00  0.00           O
ATOM   3622  N   LEU B 253      72.750  35.430  68.110  1.00  0.00           N
ATOM   3623  HN  LEU B 253      72.250  35.320  68.970  1.00  0.00           H
ATOM   3624  CA  LEU B 253      73.470  36.660  68.020  1.00  0.00           C
ATOM   3625  HA  LEU B 253      73.420  37.130  67.050  1.00  0.00           H
ATOM   3626  CB  LEU B 253      73.010  37.760  69.000  1.00  0.00           C
ATOM   3627  HB1 LEU B 253      73.730  38.600  68.900  1.00  0.00           H
ATOM   3628  HB2 LEU B 253      73.060  37.390  70.040  1.00  0.00           H
ATOM   3629  CG  LEU B 253      71.610  38.380  68.830  1.00  0.00           C
ATOM   3630  HG  LEU B 253      70.900  37.570  68.580  1.00  0.00           H
ATOM   3631  CD1 LEU B 253      71.200  39.180  70.080  1.00  0.00           C
ATOM   3632 HD11 LEU B 253      71.470  38.690  71.040  1.00  0.00           H
ATOM   3633 HD12 LEU B 253      71.750  40.140  69.970  1.00  0.00           H
ATOM   3634 HD13 LEU B 253      70.100  39.330  70.050  1.00  0.00           H
ATOM   3635  CD2 LEU B 253      71.600  39.220  67.530  1.00  0.00           C
ATOM   3636 HD21 LEU B 253      72.350  40.040  67.540  1.00  0.00           H
ATOM   3637 HD22 LEU B 253      71.800  38.640  66.610  1.00  0.00           H
ATOM   3638 HD23 LEU B 253      70.580  39.640  67.350  1.00  0.00           H
ATOM   3639  C   LEU B 253      74.920  36.410  68.250  1.00  0.00           C
ATOM   3640  O   LEU B 253      75.420  36.050  69.310  1.00  0.00           O
ATOM   3641  N   GLU B 254      75.650  36.730  67.170  1.00  0.00           N
ATOM   3642  HN  GLU B 254      75.150  37.110  66.400  1.00  0.00           H
ATOM   3643  CA  GLU B 254      77.060  36.470  67.090  1.00  0.00           C
ATOM   3644  HA  GLU B 254      77.470  36.000  67.970  1.00  0.00           H
ATOM   3645  CB  GLU B 254      77.410  35.600  65.880  1.00  0.00           C
ATOM   3646  HB1 GLU B 254      77.230  36.190  64.960  1.00  0.00           H
ATOM   3647  HB2 GLU B 254      76.890  34.620  66.010  1.00  0.00           H
ATOM   3648  CG  GLU B 254      78.880  35.170  65.900  1.00  0.00           C
ATOM   3649  HG1 GLU B 254      79.110  34.510  66.760  1.00  0.00           H
ATOM   3650  HG2 GLU B 254      79.600  36.020  65.910  1.00  0.00           H
ATOM   3651  CD  GLU B 254      79.220  34.400  64.640  1.00  0.00           C
ATOM   3652  OE1 GLU B 254      79.390  34.900  63.490  1.00  0.00           O
ATOM   3653  OE2 GLU B 254      79.170  33.150  64.800  1.00  0.00           O
ATOM   3654  C   GLU B 254      77.720  37.790  66.880  1.00  0.00           C
ATOM   3655  O   GLU B 254      78.550  38.200  67.690  1.00  0.00           O
ATOM   3656  N   ASP B 255      77.310  38.550  65.850  1.00  0.00           N
ATOM   3657  HN  ASP B 255      76.620  38.290  65.180  1.00  0.00           H
ATOM   3658  CA  ASP B 255      77.960  39.760  65.460  1.00  0.00           C
ATOM   3659  HA  ASP B 255      79.030  39.800  65.650  1.00  0.00           H
ATOM   3660  CB  ASP B 255      77.630  39.980  63.970  1.00  0.00           C
ATOM   3661  HB1 ASP B 255      77.870  41.010  63.600  1.00  0.00           H
ATOM   3662  HB2 ASP B 255      76.530  39.910  63.790  1.00  0.00           H
ATOM   3663  CG  ASP B 255      78.300  38.960  63.070  1.00  0.00           C
ATOM   3664  OD1 ASP B 255      77.550  38.150  62.460  1.00  0.00           O
ATOM   3665  OD2 ASP B 255      79.530  39.100  62.830  1.00  0.00           O
ATOM   3666  C   ASP B 255      77.270  40.860  66.180  1.00  0.00           C
ATOM   3667  O   ASP B 255      76.140  41.250  65.870  1.00  0.00           O
ATOM   3668  N   MET B 256      77.960  41.510  67.130  1.00  0.00           N
ATOM   3669  HN  MET B 256      78.880  41.160  67.280  1.00  0.00           H
ATOM   3670  CA  MET B 256      77.460  42.470  68.080  1.00  0.00           C
ATOM   3671  HA  MET B 256      76.400  42.290  68.160  1.00  0.00           H
ATOM   3672  CB  MET B 256      78.090  42.340  69.480  1.00  0.00           C
ATOM   3673  HB1 MET B 256      77.940  43.220  70.130  1.00  0.00           H
ATOM   3674  HB2 MET B 256      79.170  42.490  69.300  1.00  0.00           H
ATOM   3675  CG  MET B 256      77.880  41.010  70.210  1.00  0.00           C
ATOM   3676  HG1 MET B 256      78.550  40.810  71.080  1.00  0.00           H
ATOM   3677  HG2 MET B 256      78.000  40.180  69.480  1.00  0.00           H
ATOM   3678  SD  MET B 256      76.180  40.930  70.850  1.00  0.00           S
ATOM   3679  CE  MET B 256      76.020  39.160  71.250  1.00  0.00           C
ATOM   3680  HE1 MET B 256      76.640  38.570  70.550  1.00  0.00           H
ATOM   3681  HE2 MET B 256      76.230  39.060  72.340  1.00  0.00           H
ATOM   3682  HE3 MET B 256      75.030  38.700  71.090  1.00  0.00           H
ATOM   3683  C   MET B 256      77.650  43.850  67.540  1.00  0.00           C
ATOM   3684  O   MET B 256      78.800  44.100  67.170  1.00  0.00           O
ATOM   3685  N   PRO B 257      76.800  44.820  67.640  1.00  0.00           N
ATOM   3686  CD  PRO B 257      75.540  44.660  68.360  1.00  0.00           C
ATOM   3687  HD1 PRO B 257      74.800  44.040  67.820  1.00  0.00           H
ATOM   3688  HD2 PRO B 257      75.640  44.170  69.350  1.00  0.00           H
ATOM   3689  CA  PRO B 257      77.080  46.210  67.430  1.00  0.00           C
ATOM   3690  HA  PRO B 257      77.600  46.230  66.490  1.00  0.00           H
ATOM   3691  CB  PRO B 257      75.710  46.890  67.440  1.00  0.00           C
ATOM   3692  HB1 PRO B 257      75.160  46.690  66.500  1.00  0.00           H
ATOM   3693  HB2 PRO B 257      75.720  47.990  67.590  1.00  0.00           H
ATOM   3694  CG  PRO B 257      75.040  46.100  68.580  1.00  0.00           C
ATOM   3695  HG1 PRO B 257      73.950  46.210  68.710  1.00  0.00           H
ATOM   3696  HG2 PRO B 257      75.420  46.330  69.590  1.00  0.00           H
ATOM   3697  C   PRO B 257      78.060  46.870  68.350  1.00  0.00           C
ATOM   3698  O   PRO B 257      78.250  46.440  69.480  1.00  0.00           O
ATOM   3699  N   VAL B 258      78.750  47.930  67.900  1.00  0.00           N
ATOM   3700  HN  VAL B 258      78.710  48.140  66.930  1.00  0.00           H
ATOM   3701  CA  VAL B 258      79.560  48.790  68.720  1.00  0.00           C
ATOM   3702  HA  VAL B 258      80.060  48.190  69.460  1.00  0.00           H
ATOM   3703  CB  VAL B 258      80.560  49.560  67.910  1.00  0.00           C
ATOM   3704  HB  VAL B 258      79.970  50.300  67.330  1.00  0.00           H
ATOM   3705  CG1 VAL B 258      81.530  50.460  68.700  1.00  0.00           C
ATOM   3706 HG11 VAL B 258      80.970  51.230  69.270  1.00  0.00           H
ATOM   3707 HG12 VAL B 258      82.140  49.880  69.430  1.00  0.00           H
ATOM   3708 HG13 VAL B 258      82.080  51.070  67.960  1.00  0.00           H
ATOM   3709  CG2 VAL B 258      81.430  48.610  67.070  1.00  0.00           C
ATOM   3710 HG21 VAL B 258      82.130  48.190  67.810  1.00  0.00           H
ATOM   3711 HG22 VAL B 258      80.870  47.780  66.570  1.00  0.00           H
ATOM   3712 HG23 VAL B 258      81.930  49.180  66.260  1.00  0.00           H
ATOM   3713  C   VAL B 258      78.650  49.750  69.400  1.00  0.00           C
ATOM   3714  O   VAL B 258      77.490  49.880  69.000  1.00  0.00           O
ATOM   3715  N   ASP B 259      79.070  50.230  70.580  1.00  0.00           N
ATOM   3716  HN  ASP B 259      79.820  49.870  71.130  1.00  0.00           H
ATOM   3717  CA  ASP B 259      78.320  51.180  71.330  1.00  0.00           C
ATOM   3718  HA  ASP B 259      77.380  50.670  71.410  1.00  0.00           H
ATOM   3719  CB  ASP B 259      78.810  51.290  72.790  1.00  0.00           C
ATOM   3720  HB1 ASP B 259      77.930  51.280  73.460  1.00  0.00           H
ATOM   3721  HB2 ASP B 259      79.270  52.290  72.890  1.00  0.00           H
ATOM   3722  CG  ASP B 259      79.820  50.230  73.230  1.00  0.00           C
ATOM   3723  OD1 ASP B 259      79.870  49.920  74.450  1.00  0.00           O
ATOM   3724  OD2 ASP B 259      80.770  49.960  72.450  1.00  0.00           O
ATOM   3725  C   ASP B 259      77.970  52.450  70.640  1.00  0.00           C
ATOM   3726  O   ASP B 259      78.790  52.880  69.830  1.00  0.00           O
ATOM   3727  N   PRO B 260      76.930  53.210  70.810  1.00  0.00           N
ATOM   3728  CD  PRO B 260      75.900  52.790  71.760  1.00  0.00           C
ATOM   3729  HD1 PRO B 260      75.330  51.970  71.280  1.00  0.00           H
ATOM   3730  HD2 PRO B 260      76.260  52.690  72.800  1.00  0.00           H
ATOM   3731  CA  PRO B 260      76.710  54.500  70.230  1.00  0.00           C
ATOM   3732  HA  PRO B 260      77.040  54.510  69.200  1.00  0.00           H
ATOM   3733  CB  PRO B 260      75.200  54.670  70.390  1.00  0.00           C
ATOM   3734  HB1 PRO B 260      74.690  54.170  69.540  1.00  0.00           H
ATOM   3735  HB2 PRO B 260      74.970  55.740  70.220  1.00  0.00           H
ATOM   3736  CG  PRO B 260      74.960  54.000  71.750  1.00  0.00           C
ATOM   3737  HG1 PRO B 260      73.860  53.810  71.770  1.00  0.00           H
ATOM   3738  HG2 PRO B 260      75.270  54.680  72.570  1.00  0.00           H
ATOM   3739  C   PRO B 260      77.480  55.510  71.020  1.00  0.00           C
ATOM   3740  O   PRO B 260      77.930  55.250  72.130  1.00  0.00           O
ATOM   3741  N   ASP B 261      77.620  56.710  70.430  1.00  0.00           N
ATOM   3742  HN  ASP B 261      77.240  56.880  69.520  1.00  0.00           H
ATOM   3743  CA  ASP B 261      78.220  57.830  71.100  1.00  0.00           C
ATOM   3744  HA  ASP B 261      79.120  57.420  71.520  1.00  0.00           H
ATOM   3745  CB  ASP B 261      78.530  58.950  70.090  1.00  0.00           C
ATOM   3746  HB1 ASP B 261      77.660  59.590  69.810  1.00  0.00           H
ATOM   3747  HB2 ASP B 261      78.670  58.440  69.110  1.00  0.00           H
ATOM   3748  CG  ASP B 261      79.720  59.830  70.430  1.00  0.00           C
ATOM   3749  OD1 ASP B 261      79.820  60.250  71.610  1.00  0.00           O
ATOM   3750  OD2 ASP B 261      80.490  60.240  69.520  1.00  0.00           O
ATOM   3751  C   ASP B 261      77.390  58.420  72.190  1.00  0.00           C
ATOM   3752  O   ASP B 261      76.210  58.090  72.290  1.00  0.00           O
ATOM   3753  N   ASN B 262      78.020  59.240  73.040  1.00  0.00           N
ATOM   3754  HN  ASN B 262      78.880  59.620  72.710  1.00  0.00           H
ATOM   3755  CA  ASN B 262      77.360  59.830  74.170  1.00  0.00           C
ATOM   3756  HA  ASN B 262      76.350  59.500  74.370  1.00  0.00           H
ATOM   3757  CB  ASN B 262      78.080  59.520  75.490  1.00  0.00           C
ATOM   3758  HB1 ASN B 262      77.530  60.050  76.300  1.00  0.00           H
ATOM   3759  HB2 ASN B 262      79.030  60.070  75.610  1.00  0.00           H
ATOM   3760  CG  ASN B 262      78.210  58.090  76.010  1.00  0.00           C
ATOM   3761  OD1 ASN B 262      78.490  57.780  77.170  1.00  0.00           O
ATOM   3762  ND2 ASN B 262      77.840  57.070  75.200  1.00  0.00           N
ATOM   3763 HD21 ASN B 262      77.470  57.330  74.310  1.00  0.00           H
ATOM   3764 HD22 ASN B 262      78.090  56.130  75.450  1.00  0.00           H
ATOM   3765  C   ASN B 262      77.360  61.310  74.020  1.00  0.00           C
ATOM   3766  O   ASN B 262      76.630  61.990  74.740  1.00  0.00           O
ATOM   3767  N   GLU B 263      78.180  61.830  73.090  1.00  0.00           N
ATOM   3768  HN  GLU B 263      78.770  61.250  72.530  1.00  0.00           H
ATOM   3769  CA  GLU B 263      78.090  63.200  72.670  1.00  0.00           C
ATOM   3770  HA  GLU B 263      78.030  63.850  73.540  1.00  0.00           H
ATOM   3771  CB  GLU B 263      79.270  63.700  71.830  1.00  0.00           C
ATOM   3772  HB1 GLU B 263      79.030  64.580  71.190  1.00  0.00           H
ATOM   3773  HB2 GLU B 263      79.580  62.850  71.190  1.00  0.00           H
ATOM   3774  CG  GLU B 263      80.380  64.210  72.750  1.00  0.00           C
ATOM   3775  HG1 GLU B 263      79.820  64.890  73.430  1.00  0.00           H
ATOM   3776  HG2 GLU B 263      80.910  64.870  72.030  1.00  0.00           H
ATOM   3777  CD  GLU B 263      81.410  63.290  73.380  1.00  0.00           C
ATOM   3778  OE1 GLU B 263      81.350  63.080  74.630  1.00  0.00           O
ATOM   3779  OE2 GLU B 263      82.440  63.010  72.710  1.00  0.00           O
ATOM   3780  C   GLU B 263      76.850  63.370  71.860  1.00  0.00           C
ATOM   3781  O   GLU B 263      76.370  62.370  71.310  1.00  0.00           O
ATOM   3782  N   ALA B 264      76.370  64.610  71.710  1.00  0.00           N
ATOM   3783  HN  ALA B 264      76.880  65.330  72.180  1.00  0.00           H
ATOM   3784  CA  ALA B 264      75.180  64.810  70.940  1.00  0.00           C
ATOM   3785  HA  ALA B 264      74.660  63.870  70.890  1.00  0.00           H
ATOM   3786  CB  ALA B 264      74.290  65.800  71.730  1.00  0.00           C
ATOM   3787  HB1 ALA B 264      74.360  65.550  72.810  1.00  0.00           H
ATOM   3788  HB2 ALA B 264      74.610  66.860  71.680  1.00  0.00           H
ATOM   3789  HB3 ALA B 264      73.230  65.730  71.420  1.00  0.00           H
ATOM   3790  C   ALA B 264      75.490  65.300  69.570  1.00  0.00           C
ATOM   3791  O   ALA B 264      76.410  66.100  69.430  1.00  0.00           O
ATOM   3792  N   TYR B 265      74.820  64.740  68.540  1.00  0.00           N
ATOM   3793  HN  TYR B 265      73.990  64.230  68.760  1.00  0.00           H
ATOM   3794  CA  TYR B 265      75.130  65.090  67.190  1.00  0.00           C
ATOM   3795  HA  TYR B 265      76.170  64.840  67.040  1.00  0.00           H
ATOM   3796  CB  TYR B 265      74.240  64.220  66.290  1.00  0.00           C
ATOM   3797  HB1 TYR B 265      73.200  64.450  66.590  1.00  0.00           H
ATOM   3798  HB2 TYR B 265      74.450  63.130  66.350  1.00  0.00           H
ATOM   3799  CG  TYR B 265      74.420  64.450  64.830  1.00  0.00           C
ATOM   3800  CD1 TYR B 265      75.630  64.300  64.190  1.00  0.00           C
ATOM   3801  HD1 TYR B 265      76.550  64.020  64.680  1.00  0.00           H
ATOM   3802  CE1 TYR B 265      75.650  64.220  62.820  1.00  0.00           C
ATOM   3803  HE1 TYR B 265      76.560  63.940  62.290  1.00  0.00           H
ATOM   3804  CZ  TYR B 265      74.580  64.680  62.090  1.00  0.00           C
ATOM   3805  OH  TYR B 265      74.570  64.880  60.690  1.00  0.00           O
ATOM   3806  HH  TYR B 265      73.700  64.930  60.290  1.00  0.00           H
ATOM   3807  CD2 TYR B 265      73.340  64.880  64.100  1.00  0.00           C
ATOM   3808  HD2 TYR B 265      72.400  65.060  64.610  1.00  0.00           H
ATOM   3809  CE2 TYR B 265      73.430  65.070  62.740  1.00  0.00           C
ATOM   3810  HE2 TYR B 265      72.570  65.410  62.190  1.00  0.00           H
ATOM   3811  C   TYR B 265      74.940  66.540  66.870  1.00  0.00           C
ATOM   3812  O   TYR B 265      73.900  67.150  67.110  1.00  0.00           O
ATOM   3813  N   GLU B 266      76.010  67.120  66.300  1.00  0.00           N
ATOM   3814  HN  GLU B 266      76.810  66.530  66.170  1.00  0.00           H
ATOM   3815  CA  GLU B 266      75.880  68.450  65.780  1.00  0.00           C
ATOM   3816  HA  GLU B 266      74.940  68.940  66.000  1.00  0.00           H
ATOM   3817  CB  GLU B 266      77.060  69.120  66.500  1.00  0.00           C
ATOM   3818  HB1 GLU B 266      78.030  68.560  66.450  1.00  0.00           H
ATOM   3819  HB2 GLU B 266      76.750  69.040  67.560  1.00  0.00           H
ATOM   3820  CG  GLU B 266      77.280  70.550  66.020  1.00  0.00           C
ATOM   3821  HG1 GLU B 266      76.380  71.200  66.040  1.00  0.00           H
ATOM   3822  HG2 GLU B 266      77.690  70.590  64.990  1.00  0.00           H
ATOM   3823  CD  GLU B 266      78.250  71.210  66.990  1.00  0.00           C
ATOM   3824  OE1 GLU B 266      77.830  71.430  68.160  1.00  0.00           O
ATOM   3825  OE2 GLU B 266      79.450  71.470  66.720  1.00  0.00           O
ATOM   3826  C   GLU B 266      76.030  68.480  64.300  1.00  0.00           C
ATOM   3827  O   GLU B 266      76.950  67.790  63.850  1.00  0.00           O
ATOM   3828  N   MET B 267      75.190  69.170  63.500  1.00  0.00           N
ATOM   3829  HN  MET B 267      74.470  69.710  63.910  1.00  0.00           H
ATOM   3830  CA  MET B 267      75.190  69.030  62.080  1.00  0.00           C
ATOM   3831  HA  MET B 267      75.780  68.140  61.900  1.00  0.00           H
ATOM   3832  CB  MET B 267      73.840  68.580  61.500  1.00  0.00           C
ATOM   3833  HB1 MET B 267      73.580  67.580  61.890  1.00  0.00           H
ATOM   3834  HB2 MET B 267      73.970  68.430  60.410  1.00  0.00           H
ATOM   3835  CG  MET B 267      72.680  69.580  61.580  1.00  0.00           C
ATOM   3836  HG1 MET B 267      72.790  70.210  62.490  1.00  0.00           H
ATOM   3837  HG2 MET B 267      71.730  69.020  61.710  1.00  0.00           H
ATOM   3838  SD  MET B 267      72.420  70.640  60.130  1.00  0.00           S
ATOM   3839  CE  MET B 267      70.870  71.510  60.480  1.00  0.00           C
ATOM   3840  HE1 MET B 267      71.040  71.950  61.490  1.00  0.00           H
ATOM   3841  HE2 MET B 267      70.580  72.260  59.710  1.00  0.00           H
ATOM   3842  HE3 MET B 267      70.120  70.690  60.500  1.00  0.00           H
ATOM   3843  C   MET B 267      75.720  70.190  61.300  1.00  0.00           C
ATOM   3844  O   MET B 267      75.520  71.320  61.720  1.00  0.00           O
ATOM   3845  N   PRO B 268      76.380  69.960  60.200  1.00  0.00           N
ATOM   3846  CD  PRO B 268      76.650  68.700  59.530  1.00  0.00           C
ATOM   3847  HD1 PRO B 268      77.330  68.090  60.170  1.00  0.00           H
ATOM   3848  HD2 PRO B 268      75.720  68.150  59.280  1.00  0.00           H
ATOM   3849  CA  PRO B 268      77.050  71.050  59.540  1.00  0.00           C
ATOM   3850  HA  PRO B 268      77.590  71.590  60.300  1.00  0.00           H
ATOM   3851  CB  PRO B 268      78.180  70.450  58.700  1.00  0.00           C
ATOM   3852  HB1 PRO B 268      79.140  70.380  59.250  1.00  0.00           H
ATOM   3853  HB2 PRO B 268      78.390  71.000  57.760  1.00  0.00           H
ATOM   3854  CG  PRO B 268      77.520  69.110  58.330  1.00  0.00           C
ATOM   3855  HG1 PRO B 268      78.290  68.400  57.980  1.00  0.00           H
ATOM   3856  HG2 PRO B 268      76.770  69.120  57.510  1.00  0.00           H
ATOM   3857  C   PRO B 268      76.180  71.960  58.750  1.00  0.00           C
ATOM   3858  O   PRO B 268      75.340  71.510  57.980  1.00  0.00           O
ATOM   3859  N   SER B 269      76.390  73.280  58.900  1.00  0.00           N
ATOM   3860  HN  SER B 269      77.060  73.590  59.570  1.00  0.00           H
ATOM   3861  CA  SER B 269      75.700  74.410  58.350  1.00  0.00           C
ATOM   3862  HA  SER B 269      74.660  74.110  58.430  1.00  0.00           H
ATOM   3863  CB  SER B 269      75.770  75.700  59.180  1.00  0.00           C
ATOM   3864  HB1 SER B 269      75.530  75.410  60.220  1.00  0.00           H
ATOM   3865  HB2 SER B 269      75.020  76.430  58.800  1.00  0.00           H
ATOM   3866  OG  SER B 269      77.060  76.300  59.160  1.00  0.00           O
ATOM   3867  HG1 SER B 269      77.010  76.750  58.320  1.00  0.00           H
ATOM   3868  C   SER B 269      76.080  74.560  56.920  1.00  0.00           C
ATOM   3869  O   SER B 269      76.940  73.870  56.370  1.00  0.00           O
ATOM   3870  N   GLU B 270      75.450  75.530  56.230  1.00  0.00           N
ATOM   3871  HN  GLU B 270      74.650  76.010  56.550  1.00  0.00           H
ATOM   3872  CA  GLU B 270      75.600  75.700  54.810  1.00  0.00           C
ATOM   3873  HA  GLU B 270      75.040  76.590  54.580  1.00  0.00           H
ATOM   3874  CB  GLU B 270      76.990  76.310  54.550  1.00  0.00           C
ATOM   3875  HB1 GLU B 270      77.170  76.270  53.450  1.00  0.00           H
ATOM   3876  HB2 GLU B 270      77.850  75.720  54.930  1.00  0.00           H
ATOM   3877  CG  GLU B 270      77.110  77.770  54.970  1.00  0.00           C
ATOM   3878  HG1 GLU B 270      76.220  78.390  54.750  1.00  0.00           H
ATOM   3879  HG2 GLU B 270      78.000  78.260  54.520  1.00  0.00           H
ATOM   3880  CD  GLU B 270      77.340  77.940  56.470  1.00  0.00           C
ATOM   3881  OE1 GLU B 270      78.470  77.630  56.930  1.00  0.00           O
ATOM   3882  OE2 GLU B 270      76.350  78.200  57.200  1.00  0.00           O
ATOM   3883  C   GLU B 270      75.150  74.620  53.890  1.00  0.00           C
ATOM   3884  O   GLU B 270      75.830  74.350  52.900  1.00  0.00           O
ATOM   3885  N   GLU B 271      74.100  73.850  54.230  1.00  0.00           N
ATOM   3886  HN  GLU B 271      73.550  74.120  55.020  1.00  0.00           H
ATOM   3887  CA  GLU B 271      73.440  72.740  53.610  1.00  0.00           C
ATOM   3888  HA  GLU B 271      72.600  72.480  54.230  1.00  0.00           H
ATOM   3889  CB  GLU B 271      72.890  73.050  52.210  1.00  0.00           C
ATOM   3890  HB1 GLU B 271      72.500  72.180  51.650  1.00  0.00           H
ATOM   3891  HB2 GLU B 271      73.710  73.600  51.690  1.00  0.00           H
ATOM   3892  CG  GLU B 271      71.750  74.060  52.410  1.00  0.00           C
ATOM   3893  HG1 GLU B 271      71.530  74.550  51.440  1.00  0.00           H
ATOM   3894  HG2 GLU B 271      71.970  74.850  53.160  1.00  0.00           H
ATOM   3895  CD  GLU B 271      70.480  73.290  52.760  1.00  0.00           C
ATOM   3896  OE1 GLU B 271      70.030  72.350  52.070  1.00  0.00           O
ATOM   3897  OE2 GLU B 271      69.900  73.710  53.800  1.00  0.00           O
ATOM   3898  C   GLU B 271      74.460  71.660  53.460  1.00  0.00           C
ATOM   3899  O   GLU B 271      74.550  70.860  52.530  1.00  0.00           O
ATOM   3900  N   GLY B 272      75.430  71.610  54.390  1.00  0.00           N
ATOM   3901  HN  GLY B 272      75.530  72.300  55.110  1.00  0.00           H
ATOM   3902  CA  GLY B 272      76.540  70.700  54.440  1.00  0.00           C
ATOM   3903  HA1 GLY B 272      77.070  70.680  53.500  1.00  0.00           H
ATOM   3904  HA2 GLY B 272      77.200  71.010  55.230  1.00  0.00           H
ATOM   3905  C   GLY B 272      76.190  69.270  54.710  1.00  0.00           C
ATOM   3906  O   GLY B 272      77.070  68.410  54.720  1.00  0.00           O
ATOM   3907  N   TYR B 273      74.930  69.050  55.130  1.00  0.00           N
ATOM   3908  HN  TYR B 273      74.340  69.850  55.050  1.00  0.00           H
ATOM   3909  CA  TYR B 273      74.360  67.790  55.500  1.00  0.00           C
ATOM   3910  HA  TYR B 273      75.070  67.070  55.880  1.00  0.00           H
ATOM   3911  CB  TYR B 273      73.330  68.120  56.590  1.00  0.00           C
ATOM   3912  HB1 TYR B 273      73.970  68.550  57.380  1.00  0.00           H
ATOM   3913  HB2 TYR B 273      72.870  67.150  56.890  1.00  0.00           H
ATOM   3914  CG  TYR B 273      72.260  69.100  56.240  1.00  0.00           C
ATOM   3915  CD1 TYR B 273      72.460  70.460  56.310  1.00  0.00           C
ATOM   3916  HD1 TYR B 273      73.430  70.840  56.600  1.00  0.00           H
ATOM   3917  CE1 TYR B 273      71.440  71.360  56.080  1.00  0.00           C
ATOM   3918  HE1 TYR B 273      71.580  72.400  56.310  1.00  0.00           H
ATOM   3919  CZ  TYR B 273      70.240  70.830  55.680  1.00  0.00           C
ATOM   3920  OH  TYR B 273      69.190  71.740  55.440  1.00  0.00           O
ATOM   3921  HH  TYR B 273      69.540  72.410  54.850  1.00  0.00           H
ATOM   3922  CD2 TYR B 273      71.020  68.610  55.910  1.00  0.00           C
ATOM   3923  HD2 TYR B 273      70.930  67.540  55.810  1.00  0.00           H
ATOM   3924  CE2 TYR B 273      70.010  69.480  55.570  1.00  0.00           C
ATOM   3925  HE2 TYR B 273      69.050  69.080  55.290  1.00  0.00           H
ATOM   3926  C   TYR B 273      73.730  67.130  54.320  1.00  0.00           C
ATOM   3927  O   TYR B 273      73.130  66.060  54.440  1.00  0.00           O
ATOM   3928  N   GLN B 274      73.770  67.780  53.150  1.00  0.00           N
ATOM   3929  HN  GLN B 274      74.080  68.720  53.070  1.00  0.00           H
ATOM   3930  CA  GLN B 274      73.320  67.300  51.880  1.00  0.00           C
ATOM   3931  HA  GLN B 274      72.390  66.810  52.150  1.00  0.00           H
ATOM   3932  CB  GLN B 274      73.060  68.440  50.890  1.00  0.00           C
ATOM   3933  HB1 GLN B 274      72.900  67.990  49.880  1.00  0.00           H
ATOM   3934  HB2 GLN B 274      74.010  69.000  50.770  1.00  0.00           H
ATOM   3935  CG  GLN B 274      71.940  69.410  51.290  1.00  0.00           C
ATOM   3936  HG1 GLN B 274      71.780  70.240  50.570  1.00  0.00           H
ATOM   3937  HG2 GLN B 274      72.160  69.950  52.240  1.00  0.00           H
ATOM   3938  CD  GLN B 274      70.580  68.780  51.550  1.00  0.00           C
ATOM   3939  OE1 GLN B 274      70.420  67.570  51.400  1.00  0.00           O
ATOM   3940  NE2 GLN B 274      69.590  69.610  51.970  1.00  0.00           N
ATOM   3941 HE21 GLN B 274      69.760  70.540  52.310  1.00  0.00           H
ATOM   3942 HE22 GLN B 274      68.730  69.200  52.280  1.00  0.00           H
ATOM   3943  C   GLN B 274      74.230  66.270  51.300  1.00  0.00           C
ATOM   3944  O   GLN B 274      75.400  66.560  51.040  1.00  0.00           O
ATOM   3945  N   ASP B 275      73.740  65.100  50.870  1.00  0.00           N
ATOM   3946  HN  ASP B 275      72.780  64.940  51.100  1.00  0.00           H
ATOM   3947  CA  ASP B 275      74.390  63.930  50.350  1.00  0.00           C
ATOM   3948  HA  ASP B 275      75.410  64.250  50.150  1.00  0.00           H
ATOM   3949  CB  ASP B 275      74.560  62.780  51.360  1.00  0.00           C
ATOM   3950  HB1 ASP B 275      74.720  63.360  52.290  1.00  0.00           H
ATOM   3951  HB2 ASP B 275      75.440  62.120  51.190  1.00  0.00           H
ATOM   3952  CG  ASP B 275      73.350  61.880  51.590  1.00  0.00           C
ATOM   3953  OD1 ASP B 275      72.270  62.450  51.910  1.00  0.00           O
ATOM   3954  OD2 ASP B 275      73.370  60.620  51.630  1.00  0.00           O
ATOM   3955  C   ASP B 275      73.820  63.550  49.030  1.00  0.00           C
ATOM   3956  O   ASP B 275      72.610  63.500  48.830  1.00  0.00           O
ATOM   3957  N   TYR B 276      74.670  63.210  48.050  1.00  0.00           N
ATOM   3958  HN  TYR B 276      75.620  62.980  48.230  1.00  0.00           H
ATOM   3959  CA  TYR B 276      74.360  62.910  46.680  1.00  0.00           C
ATOM   3960  HA  TYR B 276      73.280  62.940  46.590  1.00  0.00           H
ATOM   3961  CB  TYR B 276      74.970  64.000  45.790  1.00  0.00           C
ATOM   3962  HB1 TYR B 276      75.010  63.660  44.730  1.00  0.00           H
ATOM   3963  HB2 TYR B 276      76.010  64.310  46.070  1.00  0.00           H
ATOM   3964  CG  TYR B 276      74.280  65.320  45.760  1.00  0.00           C
ATOM   3965  CD1 TYR B 276      74.340  66.180  46.830  1.00  0.00           C
ATOM   3966  HD1 TYR B 276      74.970  65.940  47.670  1.00  0.00           H
ATOM   3967  CE1 TYR B 276      73.590  67.330  46.820  1.00  0.00           C
ATOM   3968  HE1 TYR B 276      73.680  67.920  47.720  1.00  0.00           H
ATOM   3969  CZ  TYR B 276      72.760  67.600  45.750  1.00  0.00           C
ATOM   3970  OH  TYR B 276      71.910  68.720  45.810  1.00  0.00           O
ATOM   3971  HH  TYR B 276      71.340  68.840  45.050  1.00  0.00           H
ATOM   3972  CD2 TYR B 276      73.500  65.600  44.660  1.00  0.00           C
ATOM   3973  HD2 TYR B 276      73.410  65.000  43.770  1.00  0.00           H
ATOM   3974  CE2 TYR B 276      72.740  66.750  44.670  1.00  0.00           C
ATOM   3975  HE2 TYR B 276      72.060  67.040  43.890  1.00  0.00           H
ATOM   3976  C   TYR B 276      74.590  61.520  46.190  1.00  0.00           C
ATOM   3977  O   TYR B 276      75.440  60.820  46.740  1.00  0.00           O
ATOM   3978  N   GLU B 277      73.940  61.180  45.070  1.00  0.00           N
ATOM   3979  HN  GLU B 277      73.130  61.660  44.750  1.00  0.00           H
ATOM   3980  CA  GLU B 277      74.140  59.950  44.380  1.00  0.00           C
ATOM   3981  HA  GLU B 277      75.010  59.380  44.690  1.00  0.00           H
ATOM   3982  CB  GLU B 277      72.960  59.050  44.780  1.00  0.00           C
ATOM   3983  HB1 GLU B 277      73.100  58.640  45.800  1.00  0.00           H
ATOM   3984  HB2 GLU B 277      73.170  58.130  44.190  1.00  0.00           H
ATOM   3985  CG  GLU B 277      71.520  59.560  44.620  1.00  0.00           C
ATOM   3986  HG1 GLU B 277      71.220  60.000  43.650  1.00  0.00           H
ATOM   3987  HG2 GLU B 277      71.330  60.300  45.430  1.00  0.00           H
ATOM   3988  CD  GLU B 277      70.460  58.530  44.960  1.00  0.00           C
ATOM   3989  OE1 GLU B 277      69.470  58.440  44.190  1.00  0.00           O
ATOM   3990  OE2 GLU B 277      70.660  57.780  45.950  1.00  0.00           O
ATOM   3991  C   GLU B 277      74.180  60.150  42.900  1.00  0.00           C
ATOM   3992  O   GLU B 277      73.560  61.140  42.520  1.00  0.00           O
ATOM   3993  N   PRO B 278      74.910  59.450  42.090  1.00  0.00           N
ATOM   3994  CD  PRO B 278      75.620  58.240  42.480  1.00  0.00           C
ATOM   3995  HD1 PRO B 278      76.600  58.470  42.960  1.00  0.00           H
ATOM   3996  HD2 PRO B 278      75.000  57.580  43.120  1.00  0.00           H
ATOM   3997  CA  PRO B 278      74.810  59.520  40.660  1.00  0.00           C
ATOM   3998  HA  PRO B 278      74.950  60.540  40.330  1.00  0.00           H
ATOM   3999  CB  PRO B 278      75.950  58.620  40.190  1.00  0.00           C
ATOM   4000  HB1 PRO B 278      76.950  59.110  40.260  1.00  0.00           H
ATOM   4001  HB2 PRO B 278      75.930  58.260  39.140  1.00  0.00           H
ATOM   4002  CG  PRO B 278      75.860  57.450  41.190  1.00  0.00           C
ATOM   4003  HG1 PRO B 278      76.810  56.880  41.250  1.00  0.00           H
ATOM   4004  HG2 PRO B 278      74.990  56.760  41.100  1.00  0.00           H
ATOM   4005  C   PRO B 278      73.530  58.990  40.110  1.00  0.00           C
ATOM   4006  O   PRO B 278      72.900  58.150  40.750  1.00  0.00           O
ATOM   4007  N   GLU B 279      73.040  59.650  39.050  1.00  0.00           N
ATOM   4008  HN  GLU B 279      73.470  60.500  38.740  1.00  0.00           H
ATOM   4009  CA  GLU B 279      71.790  59.260  38.480  1.00  0.00           C
ATOM   4010  HA  GLU B 279      71.000  59.110  39.200  1.00  0.00           H
ATOM   4011  CB  GLU B 279      71.190  60.280  37.490  1.00  0.00           C
ATOM   4012  HB1 GLU B 279      70.370  59.930  36.840  1.00  0.00           H
ATOM   4013  HB2 GLU B 279      71.990  60.570  36.770  1.00  0.00           H
ATOM   4014  CG  GLU B 279      70.750  61.560  38.210  1.00  0.00           C
ATOM   4015  HG1 GLU B 279      71.540  62.150  38.740  1.00  0.00           H
ATOM   4016  HG2 GLU B 279      69.920  61.520  38.950  1.00  0.00           H
ATOM   4017  CD  GLU B 279      70.160  62.520  37.180  1.00  0.00           C
ATOM   4018  OE1 GLU B 279      70.980  63.200  36.510  1.00  0.00           O
ATOM   4019  OE2 GLU B 279      68.910  62.560  37.040  1.00  0.00           O
ATOM   4020  C   GLU B 279      71.920  57.940  37.800  1.00  0.00           C
ATOM   4021  O   GLU B 279      72.940  57.680  37.160  1.00  0.00           O
ATOM   4022  N   ALA B 280      70.890  57.080  37.920  1.00  0.00           N
ATOM   4023  HN  ALA B 280      70.100  57.260  38.500  1.00  0.00           H
ATOM   4024  CA  ALA B 280      70.980  55.760  37.400  1.00  0.00           C
ATOM   4025  HA  ALA B 280      72.040  55.560  37.320  1.00  0.00           H
ATOM   4026  CB  ALA B 280      70.220  54.770  38.290  1.00  0.00           C
ATOM   4027  HB1 ALA B 280      69.140  54.970  38.430  1.00  0.00           H
ATOM   4028  HB2 ALA B 280      70.190  53.820  37.720  1.00  0.00           H
ATOM   4029  HB3 ALA B 280      70.720  54.630  39.280  1.00  0.00           H
ATOM   4030  C   ALA B 280      70.270  55.770  36.050  1.00  0.00           C
ATOM   4031  OT1 ALA B 280      69.090  56.190  35.900  1.00  0.00           O
ATOM   4032  OT2 ALA B 280      70.860  55.330  35.020  1.00  0.00           O
ATOM   4033  N   PHE C 281      46.490  52.800  50.740  1.00  0.00           N
ATOM   4034  H1  PHE C 281      46.830  52.150  50.000  1.00  0.00           H
ATOM   4035  H2  PHE C 281      45.880  53.460  50.210  1.00  0.00           H
ATOM   4036  H3  PHE C 281      47.280  53.360  51.100  1.00  0.00           H
ATOM   4037  CA  PHE C 281      45.950  52.000  51.860  1.00  0.00           C
ATOM   4038  HA  PHE C 281      45.610  51.100  51.360  1.00  0.00           H
ATOM   4039  CB  PHE C 281      47.120  51.580  52.770  1.00  0.00           C
ATOM   4040  HB1 PHE C 281      46.600  50.810  53.380  1.00  0.00           H
ATOM   4041  HB2 PHE C 281      47.460  52.360  53.470  1.00  0.00           H
ATOM   4042  CG  PHE C 281      48.290  50.820  52.240  1.00  0.00           C
ATOM   4043  CD1 PHE C 281      49.550  51.320  52.450  1.00  0.00           C
ATOM   4044  HD1 PHE C 281      49.640  52.290  52.910  1.00  0.00           H
ATOM   4045  CE1 PHE C 281      50.720  50.640  52.160  1.00  0.00           C
ATOM   4046  HE1 PHE C 281      51.710  51.010  52.390  1.00  0.00           H
ATOM   4047  CZ  PHE C 281      50.540  49.440  51.530  1.00  0.00           C
ATOM   4048  HZ  PHE C 281      51.390  48.870  51.190  1.00  0.00           H
ATOM   4049  CD2 PHE C 281      48.130  49.540  51.760  1.00  0.00           C
ATOM   4050  HD2 PHE C 281      47.190  49.040  51.600  1.00  0.00           H
ATOM   4051  CE2 PHE C 281      49.280  48.920  51.320  1.00  0.00           C
ATOM   4052  HE2 PHE C 281      49.100  47.970  50.850  1.00  0.00           H
ATOM   4053  C   PHE C 281      44.850  52.620  52.640  1.00  0.00           C
ATOM   4054  O   PHE C 281      45.160  53.380  53.560  1.00  0.00           O
ATOM   4055  N   LYS C 282      43.580  52.400  52.260  1.00  0.00           N
ATOM   4056  HN  LYS C 282      43.290  51.730  51.580  1.00  0.00           H
ATOM   4057  CA  LYS C 282      42.510  53.220  52.750  1.00  0.00           C
ATOM   4058  HA  LYS C 282      42.520  53.170  53.820  1.00  0.00           H
ATOM   4059  CB  LYS C 282      42.700  54.680  52.300  1.00  0.00           C
ATOM   4060  HB1 LYS C 282      42.570  54.660  51.190  1.00  0.00           H
ATOM   4061  HB2 LYS C 282      43.720  55.010  52.600  1.00  0.00           H
ATOM   4062  CG  LYS C 282      41.570  55.580  52.810  1.00  0.00           C
ATOM   4063  HG1 LYS C 282      41.580  55.390  53.900  1.00  0.00           H
ATOM   4064  HG2 LYS C 282      40.530  55.230  52.630  1.00  0.00           H
ATOM   4065  CD  LYS C 282      41.770  57.060  52.470  1.00  0.00           C
ATOM   4066  HD1 LYS C 282      42.870  57.210  52.410  1.00  0.00           H
ATOM   4067  HD2 LYS C 282      41.320  57.290  51.490  1.00  0.00           H
ATOM   4068  CE  LYS C 282      41.140  57.840  53.630  1.00  0.00           C
ATOM   4069  HE1 LYS C 282      41.650  57.810  54.620  1.00  0.00           H
ATOM   4070  HE2 LYS C 282      40.090  57.500  53.740  1.00  0.00           H
ATOM   4071  NZ  LYS C 282      41.090  59.290  53.300  1.00  0.00           N
ATOM   4072  HZ1 LYS C 282      40.660  59.820  54.070  1.00  0.00           H
ATOM   4073  HZ2 LYS C 282      42.050  59.570  52.990  1.00  0.00           H
ATOM   4074  HZ3 LYS C 282      40.490  59.520  52.480  1.00  0.00           H
ATOM   4075  C   LYS C 282      41.180  52.620  52.480  1.00  0.00           C
ATOM   4076  O   LYS C 282      40.960  51.920  51.490  1.00  0.00           O
ATOM   4077  N   ASN C 283      40.270  52.770  53.460  1.00  0.00           N
ATOM   4078  HN  ASN C 283      40.580  53.280  54.260  1.00  0.00           H
ATOM   4079  CA  ASN C 283      38.920  52.300  53.390  1.00  0.00           C
ATOM   4080  HA  ASN C 283      38.520  52.350  52.390  1.00  0.00           H
ATOM   4081  CB  ASN C 283      38.930  50.810  53.760  1.00  0.00           C
ATOM   4082  HB1 ASN C 283      38.940  50.680  54.870  1.00  0.00           H
ATOM   4083  HB2 ASN C 283      39.900  50.380  53.430  1.00  0.00           H
ATOM   4084  CG  ASN C 283      37.820  50.000  53.090  1.00  0.00           C
ATOM   4085  OD1 ASN C 283      36.810  50.500  52.600  1.00  0.00           O
ATOM   4086  ND2 ASN C 283      38.020  48.650  53.070  1.00  0.00           N
ATOM   4087 HD21 ASN C 283      38.620  48.310  53.790  1.00  0.00           H
ATOM   4088 HD22 ASN C 283      37.400  48.030  52.580  1.00  0.00           H
ATOM   4089  C   ASN C 283      38.070  53.140  54.280  1.00  0.00           C
ATOM   4090  O   ASN C 283      38.460  54.080  54.960  1.00  0.00           O
ATOM   4091  N   ILE C 284      36.760  52.820  54.360  1.00  0.00           N
ATOM   4092  HN  ILE C 284      36.410  52.120  53.730  1.00  0.00           H
ATOM   4093  CA  ILE C 284      35.820  53.590  55.110  1.00  0.00           C
ATOM   4094  HA  ILE C 284      36.260  54.480  55.550  1.00  0.00           H
ATOM   4095  CB  ILE C 284      34.790  54.180  54.190  1.00  0.00           C
ATOM   4096  HB  ILE C 284      35.460  54.710  53.480  1.00  0.00           H
ATOM   4097  CG2 ILE C 284      33.970  53.110  53.460  1.00  0.00           C
ATOM   4098 HG21 ILE C 284      32.930  53.430  53.240  1.00  0.00           H
ATOM   4099 HG22 ILE C 284      34.520  52.780  52.550  1.00  0.00           H
ATOM   4100 HG23 ILE C 284      33.770  52.180  54.040  1.00  0.00           H
ATOM   4101  CG1 ILE C 284      33.880  55.230  54.860  1.00  0.00           C
ATOM   4102 HG11 ILE C 284      34.440  55.820  55.610  1.00  0.00           H
ATOM   4103 HG12 ILE C 284      33.120  54.660  55.430  1.00  0.00           H
ATOM   4104  CD  ILE C 284      33.150  56.130  53.860  1.00  0.00           C
ATOM   4105  HD1 ILE C 284      33.880  56.720  53.260  1.00  0.00           H
ATOM   4106  HD2 ILE C 284      32.460  55.600  53.170  1.00  0.00           H
ATOM   4107  HD3 ILE C 284      32.590  56.950  54.360  1.00  0.00           H
ATOM   4108  C   ILE C 284      35.290  52.860  56.290  1.00  0.00           C
ATOM   4109  O   ILE C 284      35.410  51.650  56.490  1.00  0.00           O
ATOM   4110  N   ASP C 285      34.640  53.540  57.250  1.00  0.00           N
ATOM   4111  HN  ASP C 285      34.670  54.540  57.180  1.00  0.00           H
ATOM   4112  CA  ASP C 285      33.990  52.950  58.370  1.00  0.00           C
ATOM   4113  HA  ASP C 285      34.560  52.090  58.700  1.00  0.00           H
ATOM   4114  CB  ASP C 285      34.030  53.910  59.570  1.00  0.00           C
ATOM   4115  HB1 ASP C 285      33.020  54.340  59.730  1.00  0.00           H
ATOM   4116  HB2 ASP C 285      34.890  54.570  59.320  1.00  0.00           H
ATOM   4117  CG  ASP C 285      34.250  53.140  60.860  1.00  0.00           C
ATOM   4118  OD1 ASP C 285      34.240  53.720  61.980  1.00  0.00           O
ATOM   4119  OD2 ASP C 285      34.590  51.920  60.810  1.00  0.00           O
ATOM   4120  C   ASP C 285      32.570  52.570  58.140  1.00  0.00           C
ATOM   4121  O   ASP C 285      31.950  52.750  57.090  1.00  0.00           O
ATOM   4122  N   GLY C 286      31.990  51.860  59.120  1.00  0.00           N
ATOM   4123  HN  GLY C 286      32.670  51.720  59.840  1.00  0.00           H
ATOM   4124  CA  GLY C 286      30.640  51.390  59.250  1.00  0.00           C
ATOM   4125  HA1 GLY C 286      30.090  51.310  58.320  1.00  0.00           H
ATOM   4126  HA2 GLY C 286      30.790  50.420  59.690  1.00  0.00           H
ATOM   4127  C   GLY C 286      29.860  52.190  60.240  1.00  0.00           C
ATOM   4128  O   GLY C 286      30.290  53.290  60.560  1.00  0.00           O
ATOM   4129  N   TYR C 287      28.690  51.740  60.740  1.00  0.00           N
ATOM   4130  HN  TYR C 287      28.220  50.960  60.340  1.00  0.00           H
ATOM   4131  CA  TYR C 287      27.910  52.510  61.660  1.00  0.00           C
ATOM   4132  HA  TYR C 287      28.520  53.090  62.340  1.00  0.00           H
ATOM   4133  CB  TYR C 287      26.990  53.450  60.870  1.00  0.00           C
ATOM   4134  HB1 TYR C 287      26.090  52.900  60.510  1.00  0.00           H
ATOM   4135  HB2 TYR C 287      27.560  53.830  60.000  1.00  0.00           H
ATOM   4136  CG  TYR C 287      26.480  54.620  61.640  1.00  0.00           C
ATOM   4137  CD1 TYR C 287      25.160  55.010  61.550  1.00  0.00           C
ATOM   4138  HD1 TYR C 287      24.500  54.450  60.900  1.00  0.00           H
ATOM   4139  CE1 TYR C 287      24.660  56.090  62.230  1.00  0.00           C
ATOM   4140  HE1 TYR C 287      23.600  56.280  62.110  1.00  0.00           H
ATOM   4141  CZ  TYR C 287      25.520  56.830  63.010  1.00  0.00           C
ATOM   4142  OH  TYR C 287      25.170  58.130  63.440  1.00  0.00           O
ATOM   4143  HH  TYR C 287      25.990  58.610  63.440  1.00  0.00           H
ATOM   4144  CD2 TYR C 287      27.270  55.340  62.500  1.00  0.00           C
ATOM   4145  HD2 TYR C 287      28.320  55.080  62.520  1.00  0.00           H
ATOM   4146  CE2 TYR C 287      26.830  56.440  63.200  1.00  0.00           C
ATOM   4147  HE2 TYR C 287      27.530  57.040  63.760  1.00  0.00           H
ATOM   4148  C   TYR C 287      27.170  51.520  62.490  1.00  0.00           C
ATOM   4149  O   TYR C 287      26.030  51.150  62.230  1.00  0.00           O
ATOM   4150  N   PHE C 288      27.920  51.050  63.510  1.00  0.00           N
ATOM   4151  HN  PHE C 288      28.810  51.430  63.740  1.00  0.00           H
ATOM   4152  CA  PHE C 288      27.580  49.920  64.330  1.00  0.00           C
ATOM   4153  HA  PHE C 288      26.720  49.380  63.960  1.00  0.00           H
ATOM   4154  CB  PHE C 288      28.710  48.900  64.480  1.00  0.00           C
ATOM   4155  HB1 PHE C 288      28.460  48.020  65.120  1.00  0.00           H
ATOM   4156  HB2 PHE C 288      29.640  49.240  64.980  1.00  0.00           H
ATOM   4157  CG  PHE C 288      29.070  48.350  63.140  1.00  0.00           C
ATOM   4158  CD1 PHE C 288      28.400  47.280  62.590  1.00  0.00           C
ATOM   4159  HD1 PHE C 288      27.500  46.850  63.000  1.00  0.00           H
ATOM   4160  CE1 PHE C 288      28.850  46.750  61.400  1.00  0.00           C
ATOM   4161  HE1 PHE C 288      28.470  45.870  60.890  1.00  0.00           H
ATOM   4162  CZ  PHE C 288      29.940  47.290  60.780  1.00  0.00           C
ATOM   4163  HZ  PHE C 288      30.350  46.900  59.860  1.00  0.00           H
ATOM   4164  CD2 PHE C 288      30.200  48.860  62.540  1.00  0.00           C
ATOM   4165  HD2 PHE C 288      30.770  49.640  63.030  1.00  0.00           H
ATOM   4166  CE2 PHE C 288      30.620  48.350  61.330  1.00  0.00           C
ATOM   4167  HE2 PHE C 288      31.500  48.760  60.850  1.00  0.00           H
ATOM   4168  C   PHE C 288      27.220  50.480  65.660  1.00  0.00           C
ATOM   4169  O   PHE C 288      27.880  51.210  66.390  1.00  0.00           O
ATOM   4170  N   LYS C 289      25.930  50.310  66.010  1.00  0.00           N
ATOM   4171  HN  LYS C 289      25.250  50.000  65.360  1.00  0.00           H
ATOM   4172  CA  LYS C 289      25.460  50.690  67.310  1.00  0.00           C
ATOM   4173  HA  LYS C 289      26.280  50.750  68.000  1.00  0.00           H
ATOM   4174  CB  LYS C 289      24.840  52.090  67.140  1.00  0.00           C
ATOM   4175  HB1 LYS C 289      23.950  52.030  66.480  1.00  0.00           H
ATOM   4176  HB2 LYS C 289      25.490  52.770  66.540  1.00  0.00           H
ATOM   4177  CG  LYS C 289      24.570  52.870  68.430  1.00  0.00           C
ATOM   4178  HG1 LYS C 289      23.660  52.490  68.940  1.00  0.00           H
ATOM   4179  HG2 LYS C 289      24.430  53.950  68.220  1.00  0.00           H
ATOM   4180  CD  LYS C 289      25.740  52.800  69.420  1.00  0.00           C
ATOM   4181  HD1 LYS C 289      25.960  51.770  69.750  1.00  0.00           H
ATOM   4182  HD2 LYS C 289      26.650  53.270  69.000  1.00  0.00           H
ATOM   4183  CE  LYS C 289      25.350  53.570  70.690  1.00  0.00           C
ATOM   4184  HE1 LYS C 289      24.390  53.240  71.150  1.00  0.00           H
ATOM   4185  HE2 LYS C 289      25.330  54.650  70.440  1.00  0.00           H
ATOM   4186  NZ  LYS C 289      26.290  53.220  71.780  1.00  0.00           N
ATOM   4187  HZ1 LYS C 289      26.320  52.190  71.890  1.00  0.00           H
ATOM   4188  HZ2 LYS C 289      27.220  53.640  71.570  1.00  0.00           H
ATOM   4189  HZ3 LYS C 289      26.050  53.550  72.730  1.00  0.00           H
ATOM   4190  C   LYS C 289      24.410  49.790  67.870  1.00  0.00           C
ATOM   4191  O   LYS C 289      23.440  49.560  67.150  1.00  0.00           O
ATOM   4192  N   ILE C 290      24.500  49.340  69.130  1.00  0.00           N
ATOM   4193  HN  ILE C 290      25.390  49.570  69.510  1.00  0.00           H
ATOM   4194  CA  ILE C 290      23.380  48.770  69.820  1.00  0.00           C
ATOM   4195  HA  ILE C 290      22.960  48.050  69.130  1.00  0.00           H
ATOM   4196  CB  ILE C 290      23.710  48.120  71.140  1.00  0.00           C
ATOM   4197  HB  ILE C 290      24.280  48.860  71.730  1.00  0.00           H
ATOM   4198  CG2 ILE C 290      22.500  47.670  71.980  1.00  0.00           C
ATOM   4199 HG21 ILE C 290      22.770  47.050  72.860  1.00  0.00           H
ATOM   4200 HG22 ILE C 290      21.850  48.480  72.350  1.00  0.00           H
ATOM   4201 HG23 ILE C 290      21.820  46.980  71.440  1.00  0.00           H
ATOM   4202  CG1 ILE C 290      24.650  46.910  71.020  1.00  0.00           C
ATOM   4203 HG11 ILE C 290      24.910  46.560  72.040  1.00  0.00           H
ATOM   4204 HG12 ILE C 290      25.590  47.250  70.520  1.00  0.00           H
ATOM   4205  CD  ILE C 290      24.120  45.690  70.260  1.00  0.00           C
ATOM   4206  HD1 ILE C 290      23.120  45.370  70.640  1.00  0.00           H
ATOM   4207  HD2 ILE C 290      23.890  45.980  69.220  1.00  0.00           H
ATOM   4208  HD3 ILE C 290      24.850  44.850  70.280  1.00  0.00           H
ATOM   4209  C   ILE C 290      22.400  49.900  70.060  1.00  0.00           C
ATOM   4210  NT  ILE C 290      21.150  49.750  69.520  1.00  0.00           N
ATOM   4211  HT1 ILE C 290      21.030  48.790  69.300  1.00  0.00           H
ATOM   4212  HT2 ILE C 290      20.510  50.500  69.690  1.00  0.00           H
ATOM   4213  O   ILE C 290      22.850  50.900  70.610  1.00  0.00           O
ATOM   4214  N   PHE D 194      63.550  57.070  52.650  1.00  0.00           N
ATOM   4215  H1  PHE D 194      62.810  57.740  52.380  1.00  0.00           H
ATOM   4216  H2  PHE D 194      64.290  57.630  53.140  1.00  0.00           H
ATOM   4217  H3  PHE D 194      64.080  56.730  51.820  1.00  0.00           H
ATOM   4218  CA  PHE D 194      63.150  55.870  53.410  1.00  0.00           C
ATOM   4219  HA  PHE D 194      62.830  56.210  54.380  1.00  0.00           H
ATOM   4220  CB  PHE D 194      61.980  55.110  52.750  1.00  0.00           C
ATOM   4221  HB1 PHE D 194      62.000  54.030  53.030  1.00  0.00           H
ATOM   4222  HB2 PHE D 194      61.880  55.160  51.640  1.00  0.00           H
ATOM   4223  CG  PHE D 194      60.680  55.680  53.190  1.00  0.00           C
ATOM   4224  CD1 PHE D 194      60.070  55.220  54.340  1.00  0.00           C
ATOM   4225  HD1 PHE D 194      60.720  54.540  54.880  1.00  0.00           H
ATOM   4226  CE1 PHE D 194      58.820  55.640  54.710  1.00  0.00           C
ATOM   4227  HE1 PHE D 194      58.400  55.170  55.590  1.00  0.00           H
ATOM   4228  CZ  PHE D 194      58.180  56.600  53.960  1.00  0.00           C
ATOM   4229  HZ  PHE D 194      57.180  56.910  54.210  1.00  0.00           H
ATOM   4230  CD2 PHE D 194      60.010  56.620  52.450  1.00  0.00           C
ATOM   4231  HD2 PHE D 194      60.370  57.030  51.510  1.00  0.00           H
ATOM   4232  CE2 PHE D 194      58.760  57.070  52.800  1.00  0.00           C
ATOM   4233  HE2 PHE D 194      58.350  57.880  52.220  1.00  0.00           H
ATOM   4234  C   PHE D 194      64.320  55.030  53.780  1.00  0.00           C
ATOM   4235  O   PHE D 194      64.700  54.850  54.940  1.00  0.00           O
ATOM   4236  N   LYS D 195      64.930  54.330  52.810  1.00  0.00           N
ATOM   4237  HN  LYS D 195      64.750  54.460  51.830  1.00  0.00           H
ATOM   4238  CA  LYS D 195      66.120  53.580  53.060  1.00  0.00           C
ATOM   4239  HA  LYS D 195      65.900  53.070  53.990  1.00  0.00           H
ATOM   4240  CB  LYS D 195      66.480  52.510  52.020  1.00  0.00           C
ATOM   4241  HB1 LYS D 195      67.490  52.050  52.120  1.00  0.00           H
ATOM   4242  HB2 LYS D 195      66.440  52.960  51.000  1.00  0.00           H
ATOM   4243  CG  LYS D 195      65.550  51.300  52.120  1.00  0.00           C
ATOM   4244  HG1 LYS D 195      65.970  50.690  51.290  1.00  0.00           H
ATOM   4245  HG2 LYS D 195      64.570  51.620  51.720  1.00  0.00           H
ATOM   4246  CD  LYS D 195      65.450  50.590  53.480  1.00  0.00           C
ATOM   4247  HD1 LYS D 195      66.040  51.180  54.220  1.00  0.00           H
ATOM   4248  HD2 LYS D 195      64.380  50.590  53.760  1.00  0.00           H
ATOM   4249  CE  LYS D 195      65.930  49.160  53.680  1.00  0.00           C
ATOM   4250  HE1 LYS D 195      65.370  48.450  53.020  1.00  0.00           H
ATOM   4251  HE2 LYS D 195      65.660  48.840  54.710  1.00  0.00           H
ATOM   4252  NZ  LYS D 195      67.380  48.930  53.500  1.00  0.00           N
ATOM   4253  HZ1 LYS D 195      67.540  48.610  52.520  1.00  0.00           H
ATOM   4254  HZ2 LYS D 195      68.000  49.750  53.640  1.00  0.00           H
ATOM   4255  HZ3 LYS D 195      67.710  48.310  54.260  1.00  0.00           H
ATOM   4256  C   LYS D 195      67.300  54.440  53.350  1.00  0.00           C
ATOM   4257  O   LYS D 195      67.660  55.320  52.570  1.00  0.00           O
ATOM   4258  N   ASN D 196      67.980  54.240  54.490  1.00  0.00           N
ATOM   4259  HN  ASN D 196      67.860  53.500  55.150  1.00  0.00           H
ATOM   4260  CA  ASN D 196      69.100  55.030  54.910  1.00  0.00           C
ATOM   4261  HA  ASN D 196      69.700  55.230  54.030  1.00  0.00           H
ATOM   4262  CB  ASN D 196      68.580  56.320  55.550  1.00  0.00           C
ATOM   4263  HB1 ASN D 196      67.740  56.040  56.220  1.00  0.00           H
ATOM   4264  HB2 ASN D 196      68.200  56.840  54.640  1.00  0.00           H
ATOM   4265  CG  ASN D 196      69.480  57.190  56.420  1.00  0.00           C
ATOM   4266  OD1 ASN D 196      69.900  56.940  57.540  1.00  0.00           O
ATOM   4267  ND2 ASN D 196      69.740  58.410  55.860  1.00  0.00           N
ATOM   4268 HD21 ASN D 196      69.410  58.630  54.940  1.00  0.00           H
ATOM   4269 HD22 ASN D 196      70.110  59.170  56.390  1.00  0.00           H
ATOM   4270  C   ASN D 196      70.070  54.230  55.710  1.00  0.00           C
ATOM   4271  O   ASN D 196      69.710  53.230  56.330  1.00  0.00           O
ATOM   4272  N   ILE D 197      71.390  54.490  55.670  1.00  0.00           N
ATOM   4273  HN  ILE D 197      71.770  55.290  55.230  1.00  0.00           H
ATOM   4274  CA  ILE D 197      72.310  53.610  56.330  1.00  0.00           C
ATOM   4275  HA  ILE D 197      71.860  52.860  56.980  1.00  0.00           H
ATOM   4276  CB  ILE D 197      73.060  52.820  55.300  1.00  0.00           C
ATOM   4277  HB  ILE D 197      72.330  52.430  54.560  1.00  0.00           H
ATOM   4278  CG2 ILE D 197      73.920  53.700  54.380  1.00  0.00           C
ATOM   4279 HG21 ILE D 197      74.440  53.080  53.620  1.00  0.00           H
ATOM   4280 HG22 ILE D 197      73.330  54.440  53.800  1.00  0.00           H
ATOM   4281 HG23 ILE D 197      74.750  54.200  54.930  1.00  0.00           H
ATOM   4282  CG1 ILE D 197      73.840  51.610  55.850  1.00  0.00           C
ATOM   4283 HG11 ILE D 197      73.410  51.150  56.760  1.00  0.00           H
ATOM   4284 HG12 ILE D 197      74.810  52.030  56.200  1.00  0.00           H
ATOM   4285  CD  ILE D 197      74.200  50.550  54.810  1.00  0.00           C
ATOM   4286  HD1 ILE D 197      73.310  50.170  54.270  1.00  0.00           H
ATOM   4287  HD2 ILE D 197      75.000  50.740  54.060  1.00  0.00           H
ATOM   4288  HD3 ILE D 197      74.730  49.750  55.370  1.00  0.00           H
ATOM   4289  C   ILE D 197      73.230  54.400  57.190  1.00  0.00           C
ATOM   4290  O   ILE D 197      73.540  55.560  56.920  1.00  0.00           O
ATOM   4291  N   ASP D 198      73.740  53.790  58.270  1.00  0.00           N
ATOM   4292  HN  ASP D 198      73.620  52.810  58.400  1.00  0.00           H
ATOM   4293  CA  ASP D 198      74.710  54.390  59.130  1.00  0.00           C
ATOM   4294  HA  ASP D 198      74.700  55.460  58.990  1.00  0.00           H
ATOM   4295  CB  ASP D 198      74.270  54.100  60.570  1.00  0.00           C
ATOM   4296  HB1 ASP D 198      74.550  53.090  60.930  1.00  0.00           H
ATOM   4297  HB2 ASP D 198      73.160  54.160  60.620  1.00  0.00           H
ATOM   4298  CG  ASP D 198      74.760  54.980  61.710  1.00  0.00           C
ATOM   4299  OD1 ASP D 198      74.200  54.990  62.840  1.00  0.00           O
ATOM   4300  OD2 ASP D 198      75.850  55.600  61.590  1.00  0.00           O
ATOM   4301  C   ASP D 198      76.130  54.070  58.780  1.00  0.00           C
ATOM   4302  O   ASP D 198      76.440  53.410  57.790  1.00  0.00           O
ATOM   4303  N   GLY D 199      77.110  54.600  59.530  1.00  0.00           N
ATOM   4304  HN  GLY D 199      76.900  55.060  60.390  1.00  0.00           H
ATOM   4305  CA  GLY D 199      78.460  54.190  59.350  1.00  0.00           C
ATOM   4306  HA1 GLY D 199      78.600  53.450  58.570  1.00  0.00           H
ATOM   4307  HA2 GLY D 199      78.980  55.110  59.140  1.00  0.00           H
ATOM   4308  C   GLY D 199      79.070  53.690  60.620  1.00  0.00           C
ATOM   4309  O   GLY D 199      78.750  52.600  61.090  1.00  0.00           O
ATOM   4310  N   TYR D 200      79.970  54.490  61.200  1.00  0.00           N
ATOM   4311  HN  TYR D 200      80.290  55.340  60.790  1.00  0.00           H
ATOM   4312  CA  TYR D 200      80.500  54.370  62.520  1.00  0.00           C
ATOM   4313  HA  TYR D 200      80.070  53.530  63.040  1.00  0.00           H
ATOM   4314  CB  TYR D 200      82.000  54.080  62.390  1.00  0.00           C
ATOM   4315  HB1 TYR D 200      82.690  54.930  62.600  1.00  0.00           H
ATOM   4316  HB2 TYR D 200      82.250  53.860  61.330  1.00  0.00           H
ATOM   4317  CG  TYR D 200      82.450  52.910  63.210  1.00  0.00           C
ATOM   4318  CD1 TYR D 200      83.230  53.130  64.320  1.00  0.00           C
ATOM   4319  HD1 TYR D 200      83.330  54.150  64.640  1.00  0.00           H
ATOM   4320  CE1 TYR D 200      83.680  52.090  65.100  1.00  0.00           C
ATOM   4321  HE1 TYR D 200      84.250  52.350  65.980  1.00  0.00           H
ATOM   4322  CZ  TYR D 200      83.670  50.830  64.540  1.00  0.00           C
ATOM   4323  OH  TYR D 200      84.380  49.780  65.170  1.00  0.00           O
ATOM   4324  HH  TYR D 200      84.930  50.130  65.870  1.00  0.00           H
ATOM   4325  CD2 TYR D 200      82.350  51.610  62.770  1.00  0.00           C
ATOM   4326  HD2 TYR D 200      81.640  51.380  61.990  1.00  0.00           H
ATOM   4327  CE2 TYR D 200      82.940  50.550  63.410  1.00  0.00           C
ATOM   4328  HE2 TYR D 200      82.840  49.530  63.080  1.00  0.00           H
ATOM   4329  C   TYR D 200      80.250  55.640  63.270  1.00  0.00           C
ATOM   4330  O   TYR D 200      80.170  56.720  62.680  1.00  0.00           O
ATOM   4331  N   PHE D 201      79.940  55.610  64.570  1.00  0.00           N
ATOM   4332  HN  PHE D 201      79.800  54.720  65.010  1.00  0.00           H
ATOM   4333  CA  PHE D 201      79.770  56.720  65.450  1.00  0.00           C
ATOM   4334  HA  PHE D 201      80.560  57.460  65.390  1.00  0.00           H
ATOM   4335  CB  PHE D 201      78.430  57.450  65.260  1.00  0.00           C
ATOM   4336  HB1 PHE D 201      77.770  57.110  66.090  1.00  0.00           H
ATOM   4337  HB2 PHE D 201      78.130  57.070  64.260  1.00  0.00           H
ATOM   4338  CG  PHE D 201      78.700  58.910  65.170  1.00  0.00           C
ATOM   4339  CD1 PHE D 201      78.930  59.680  66.280  1.00  0.00           C
ATOM   4340  HD1 PHE D 201      78.880  59.140  67.220  1.00  0.00           H
ATOM   4341  CE1 PHE D 201      79.120  61.040  66.280  1.00  0.00           C
ATOM   4342  HE1 PHE D 201      79.260  61.620  67.180  1.00  0.00           H
ATOM   4343  CZ  PHE D 201      79.140  61.640  65.030  1.00  0.00           C
ATOM   4344  HZ  PHE D 201      79.210  62.710  64.960  1.00  0.00           H
ATOM   4345  CD2 PHE D 201      78.780  59.560  63.960  1.00  0.00           C
ATOM   4346  HD2 PHE D 201      78.550  58.930  63.110  1.00  0.00           H
ATOM   4347  CE2 PHE D 201      79.000  60.910  63.870  1.00  0.00           C
ATOM   4348  HE2 PHE D 201      78.900  61.480  62.960  1.00  0.00           H
ATOM   4349  C   PHE D 201      79.850  56.140  66.820  1.00  0.00           C
ATOM   4350  O   PHE D 201      79.020  55.320  67.210  1.00  0.00           O
ATOM   4351  N   LYS D 202      80.940  56.360  67.580  1.00  0.00           N
ATOM   4352  HN  LYS D 202      81.760  56.700  67.120  1.00  0.00           H
ATOM   4353  CA  LYS D 202      81.150  55.780  68.860  1.00  0.00           C
ATOM   4354  HA  LYS D 202      80.270  55.750  69.490  1.00  0.00           H
ATOM   4355  CB  LYS D 202      81.620  54.310  68.890  1.00  0.00           C
ATOM   4356  HB1 LYS D 202      82.350  54.290  68.060  1.00  0.00           H
ATOM   4357  HB2 LYS D 202      80.800  53.630  68.570  1.00  0.00           H
ATOM   4358  CG  LYS D 202      82.290  53.830  70.180  1.00  0.00           C
ATOM   4359  HG1 LYS D 202      83.140  54.490  70.450  1.00  0.00           H
ATOM   4360  HG2 LYS D 202      82.850  52.870  70.090  1.00  0.00           H
ATOM   4361  CD  LYS D 202      81.470  53.430  71.410  1.00  0.00           C
ATOM   4362  HD1 LYS D 202      80.870  54.310  71.750  1.00  0.00           H
ATOM   4363  HD2 LYS D 202      80.700  52.700  71.110  1.00  0.00           H
ATOM   4364  CE  LYS D 202      82.280  52.940  72.610  1.00  0.00           C
ATOM   4365  HE1 LYS D 202      81.630  52.830  73.510  1.00  0.00           H
ATOM   4366  HE2 LYS D 202      83.100  53.670  72.750  1.00  0.00           H
ATOM   4367  NZ  LYS D 202      82.840  51.590  72.380  1.00  0.00           N
ATOM   4368  HZ1 LYS D 202      82.110  50.850  72.390  1.00  0.00           H
ATOM   4369  HZ2 LYS D 202      83.330  51.670  71.460  1.00  0.00           H
ATOM   4370  HZ3 LYS D 202      83.620  51.330  73.010  1.00  0.00           H
ATOM   4371  C   LYS D 202      82.000  56.670  69.700  1.00  0.00           C
ATOM   4372  O   LYS D 202      83.020  57.200  69.260  1.00  0.00           O
ATOM   4373  N   ILE D 203      81.730  56.800  71.010  1.00  0.00           N
ATOM   4374  HN  ILE D 203      80.940  56.240  71.240  1.00  0.00           H
ATOM   4375  CA  ILE D 203      82.440  57.560  71.990  1.00  0.00           C
ATOM   4376  HA  ILE D 203      82.520  58.560  71.580  1.00  0.00           H
ATOM   4377  CB  ILE D 203      81.670  57.720  73.260  1.00  0.00           C
ATOM   4378  HB  ILE D 203      80.820  58.410  73.040  1.00  0.00           H
ATOM   4379  CG2 ILE D 203      81.060  56.410  73.780  1.00  0.00           C
ATOM   4380 HG21 ILE D 203      80.190  56.160  73.140  1.00  0.00           H
ATOM   4381 HG22 ILE D 203      81.870  55.660  73.680  1.00  0.00           H
ATOM   4382 HG23 ILE D 203      80.660  56.460  74.820  1.00  0.00           H
ATOM   4383  CG1 ILE D 203      82.480  58.400  74.380  1.00  0.00           C
ATOM   4384 HG11 ILE D 203      83.430  57.860  74.580  1.00  0.00           H
ATOM   4385 HG12 ILE D 203      81.900  58.230  75.310  1.00  0.00           H
ATOM   4386  CD  ILE D 203      82.770  59.850  73.980  1.00  0.00           C
ATOM   4387  HD1 ILE D 203      81.940  60.580  74.100  1.00  0.00           H
ATOM   4388  HD2 ILE D 203      83.570  60.300  74.610  1.00  0.00           H
ATOM   4389  HD3 ILE D 203      83.220  60.010  72.970  1.00  0.00           H
ATOM   4390  C   ILE D 203      83.910  57.220  72.210  1.00  0.00           C
ATOM   4391  NT  ILE D 203      84.920  58.050  71.840  1.00  0.00           N
ATOM   4392  HT1 ILE D 203      84.660  58.810  71.240  1.00  0.00           H
ATOM   4393  HT2 ILE D 203      85.850  57.690  71.860  1.00  0.00           H
ATOM   4394  O   ILE D 203      84.290  56.120  72.600  1.00  0.00           O
TER
ENDMDL
