# Supplementary material for: The Effect of SARS-COV‑2 Protein Fragments on the Dimerization of α‑Synuclein
Source: ACS Chem Neurosci. 2025 Oct 22;16(21):4279–88. doi: 10.1021/acschemneuro.5c00635 (PMC12593392; doi:10.1021/acschemneuro.5c00635)
Supplement: Supplementary file 1 [file cn5c00635_si_001.zip › aS Configurations - Supporting Information/Twister Binding Dimer/with FI10/t-FI10-1-initial.pdb]

REMARK    GENERATED BY TRJCONV
TITLE     Protein in water t=   0.00000 step= 0
REMARK    THIS IS A SIMULATION BOX
CRYST1  108.129  108.129  108.129  90.00  90.00  90.00 P 1           1
MODEL        1
ATOM      1  N   MET A   1      31.120  78.210  77.030  1.00  0.00           N
ATOM      2  H1  MET A   1      31.750  79.000  77.260  1.00  0.00           H
ATOM      3  H2  MET A   1      31.140  78.010  76.010  1.00  0.00           H
ATOM      4  H3  MET A   1      30.150  78.440  77.330  1.00  0.00           H
ATOM      5  CA  MET A   1      31.670  77.010  77.700  1.00  0.00           C
ATOM      6  HA  MET A   1      31.700  77.180  78.760  1.00  0.00           H
ATOM      7  CB  MET A   1      30.720  75.830  77.410  1.00  0.00           C
ATOM      8  HB1 MET A   1      29.750  76.140  77.860  1.00  0.00           H
ATOM      9  HB2 MET A   1      31.000  74.960  78.040  1.00  0.00           H
ATOM     10  CG  MET A   1      30.590  75.260  76.000  1.00  0.00           C
ATOM     11  HG1 MET A   1      31.600  75.130  75.560  1.00  0.00           H
ATOM     12  HG2 MET A   1      29.910  75.920  75.420  1.00  0.00           H
ATOM     13  SD  MET A   1      29.850  73.590  75.930  1.00  0.00           S
ATOM     14  CE  MET A   1      29.220  73.830  74.250  1.00  0.00           C
ATOM     15  HE1 MET A   1      30.110  74.210  73.720  1.00  0.00           H
ATOM     16  HE2 MET A   1      28.910  72.870  73.760  1.00  0.00           H
ATOM     17  HE3 MET A   1      28.360  74.530  74.180  1.00  0.00           H
ATOM     18  C   MET A   1      33.070  76.690  77.290  1.00  0.00           C
ATOM     19  O   MET A   1      33.590  77.260  76.330  1.00  0.00           O
ATOM     20  N   ASP A   2      33.670  75.740  78.020  1.00  0.00           N
ATOM     21  HN  ASP A   2      33.290  75.460  78.900  1.00  0.00           H
ATOM     22  CA  ASP A   2      34.990  75.230  77.770  1.00  0.00           C
ATOM     23  HA  ASP A   2      35.570  76.030  77.330  1.00  0.00           H
ATOM     24  CB  ASP A   2      35.700  74.870  79.080  1.00  0.00           C
ATOM     25  HB1 ASP A   2      35.700  75.740  79.770  1.00  0.00           H
ATOM     26  HB2 ASP A   2      36.790  74.740  78.910  1.00  0.00           H
ATOM     27  CG  ASP A   2      35.150  73.620  79.760  1.00  0.00           C
ATOM     28  OD1 ASP A   2      35.770  72.990  80.660  1.00  0.00           O
ATOM     29  OD2 ASP A   2      33.940  73.370  79.520  1.00  0.00           O
ATOM     30  C   ASP A   2      35.070  74.160  76.740  1.00  0.00           C
ATOM     31  O   ASP A   2      35.680  73.100  76.850  1.00  0.00           O
ATOM     32  N   VAL A   3      34.430  74.430  75.590  1.00  0.00           N
ATOM     33  HN  VAL A   3      33.890  75.240  75.400  1.00  0.00           H
ATOM     34  CA  VAL A   3      34.620  73.670  74.390  1.00  0.00           C
ATOM     35  HA  VAL A   3      34.610  72.650  74.760  1.00  0.00           H
ATOM     36  CB  VAL A   3      33.460  73.670  73.440  1.00  0.00           C
ATOM     37  HB  VAL A   3      32.520  73.440  73.990  1.00  0.00           H
ATOM     38  CG1 VAL A   3      33.380  75.050  72.770  1.00  0.00           C
ATOM     39 HG11 VAL A   3      32.380  75.090  72.280  1.00  0.00           H
ATOM     40 HG12 VAL A   3      33.380  75.920  73.470  1.00  0.00           H
ATOM     41 HG13 VAL A   3      34.160  75.130  71.990  1.00  0.00           H
ATOM     42  CG2 VAL A   3      33.680  72.710  72.260  1.00  0.00           C
ATOM     43 HG21 VAL A   3      32.900  72.630  71.470  1.00  0.00           H
ATOM     44 HG22 VAL A   3      34.600  72.980  71.690  1.00  0.00           H
ATOM     45 HG23 VAL A   3      33.730  71.670  72.650  1.00  0.00           H
ATOM     46  C   VAL A   3      35.950  73.710  73.720  1.00  0.00           C
ATOM     47  O   VAL A   3      36.580  74.760  73.560  1.00  0.00           O
ATOM     48  N   PHE A   4      36.420  72.510  73.350  1.00  0.00           N
ATOM     49  HN  PHE A   4      35.780  71.740  73.380  1.00  0.00           H
ATOM     50  CA  PHE A   4      37.750  72.290  72.880  1.00  0.00           C
ATOM     51  HA  PHE A   4      38.400  72.930  73.460  1.00  0.00           H
ATOM     52  CB  PHE A   4      38.160  70.830  73.150  1.00  0.00           C
ATOM     53  HB1 PHE A   4      37.790  70.080  72.420  1.00  0.00           H
ATOM     54  HB2 PHE A   4      37.980  70.590  74.210  1.00  0.00           H
ATOM     55  CG  PHE A   4      39.640  70.610  73.060  1.00  0.00           C
ATOM     56  CD1 PHE A   4      40.190  69.960  71.980  1.00  0.00           C
ATOM     57  HD1 PHE A   4      39.580  69.600  71.160  1.00  0.00           H
ATOM     58  CE1 PHE A   4      41.520  69.650  71.990  1.00  0.00           C
ATOM     59  HE1 PHE A   4      41.980  69.200  71.120  1.00  0.00           H
ATOM     60  CZ  PHE A   4      42.360  70.250  72.900  1.00  0.00           C
ATOM     61  HZ  PHE A   4      43.430  70.100  72.940  1.00  0.00           H
ATOM     62  CD2 PHE A   4      40.470  71.130  74.020  1.00  0.00           C
ATOM     63  HD2 PHE A   4      40.030  71.650  74.860  1.00  0.00           H
ATOM     64  CE2 PHE A   4      41.820  70.930  73.960  1.00  0.00           C
ATOM     65  HE2 PHE A   4      42.460  71.410  74.690  1.00  0.00           H
ATOM     66  C   PHE A   4      37.870  72.610  71.430  1.00  0.00           C
ATOM     67  O   PHE A   4      36.920  72.440  70.660  1.00  0.00           O
ATOM     68  N   MET A   5      39.050  73.060  70.970  1.00  0.00           N
ATOM     69  HN  MET A   5      39.750  73.170  71.670  1.00  0.00           H
ATOM     70  CA  MET A   5      39.370  73.540  69.660  1.00  0.00           C
ATOM     71  HA  MET A   5      38.460  73.880  69.190  1.00  0.00           H
ATOM     72  CB  MET A   5      40.350  74.720  69.760  1.00  0.00           C
ATOM     73  HB1 MET A   5      40.800  75.190  68.860  1.00  0.00           H
ATOM     74  HB2 MET A   5      41.210  74.360  70.360  1.00  0.00           H
ATOM     75  CG  MET A   5      39.800  75.940  70.500  1.00  0.00           C
ATOM     76  HG1 MET A   5      40.660  76.550  70.860  1.00  0.00           H
ATOM     77  HG2 MET A   5      39.260  75.700  71.440  1.00  0.00           H
ATOM     78  SD  MET A   5      38.780  77.090  69.520  1.00  0.00           S
ATOM     79  CE  MET A   5      39.110  78.630  70.430  1.00  0.00           C
ATOM     80  HE1 MET A   5      40.130  79.020  70.210  1.00  0.00           H
ATOM     81  HE2 MET A   5      38.290  79.330  70.200  1.00  0.00           H
ATOM     82  HE3 MET A   5      39.030  78.310  71.490  1.00  0.00           H
ATOM     83  C   MET A   5      39.930  72.520  68.730  1.00  0.00           C
ATOM     84  O   MET A   5      40.320  71.400  69.040  1.00  0.00           O
ATOM     85  N   LYS A   6      39.860  72.840  67.420  1.00  0.00           N
ATOM     86  HN  LYS A   6      39.500  73.690  67.050  1.00  0.00           H
ATOM     87  CA  LYS A   6      40.180  71.940  66.360  1.00  0.00           C
ATOM     88  HA  LYS A   6      40.150  70.910  66.690  1.00  0.00           H
ATOM     89  CB  LYS A   6      39.190  72.150  65.200  1.00  0.00           C
ATOM     90  HB1 LYS A   6      39.540  71.670  64.270  1.00  0.00           H
ATOM     91  HB2 LYS A   6      39.130  73.250  65.050  1.00  0.00           H
ATOM     92  CG  LYS A   6      37.760  71.630  65.370  1.00  0.00           C
ATOM     93  HG1 LYS A   6      37.520  71.800  66.440  1.00  0.00           H
ATOM     94  HG2 LYS A   6      37.720  70.530  65.240  1.00  0.00           H
ATOM     95  CD  LYS A   6      36.690  72.100  64.380  1.00  0.00           C
ATOM     96  HD1 LYS A   6      35.730  71.610  64.630  1.00  0.00           H
ATOM     97  HD2 LYS A   6      36.570  73.180  64.600  1.00  0.00           H
ATOM     98  CE  LYS A   6      37.080  71.870  62.910  1.00  0.00           C
ATOM     99  HE1 LYS A   6      37.040  70.790  62.640  1.00  0.00           H
ATOM    100  HE2 LYS A   6      38.040  72.350  62.630  1.00  0.00           H
ATOM    101  NZ  LYS A   6      36.100  72.530  62.030  1.00  0.00           N
ATOM    102  HZ1 LYS A   6      35.230  72.810  62.520  1.00  0.00           H
ATOM    103  HZ2 LYS A   6      36.520  73.430  61.710  1.00  0.00           H
ATOM    104  HZ3 LYS A   6      35.930  72.020  61.140  1.00  0.00           H
ATOM    105  C   LYS A   6      41.590  72.130  65.930  1.00  0.00           C
ATOM    106  O   LYS A   6      42.120  73.240  66.020  1.00  0.00           O
ATOM    107  N   GLY A   7      42.160  71.100  65.280  1.00  0.00           N
ATOM    108  HN  GLY A   7      41.630  70.250  65.220  1.00  0.00           H
ATOM    109  CA  GLY A   7      43.520  71.060  64.830  1.00  0.00           C
ATOM    110  HA1 GLY A   7      43.570  70.240  64.120  1.00  0.00           H
ATOM    111  HA2 GLY A   7      43.790  71.970  64.330  1.00  0.00           H
ATOM    112  C   GLY A   7      44.690  70.770  65.710  1.00  0.00           C
ATOM    113  O   GLY A   7      45.710  71.420  65.500  1.00  0.00           O
ATOM    114  N   LEU A   8      44.460  69.840  66.650  1.00  0.00           N
ATOM    115  HN  LEU A   8      43.590  69.390  66.810  1.00  0.00           H
ATOM    116  CA  LEU A   8      45.430  69.480  67.640  1.00  0.00           C
ATOM    117  HA  LEU A   8      46.360  69.950  67.340  1.00  0.00           H
ATOM    118  CB  LEU A   8      45.010  69.810  69.080  1.00  0.00           C
ATOM    119  HB1 LEU A   8      45.660  69.460  69.910  1.00  0.00           H
ATOM    120  HB2 LEU A   8      44.010  69.330  69.080  1.00  0.00           H
ATOM    121  CG  LEU A   8      44.720  71.290  69.380  1.00  0.00           C
ATOM    122  HG  LEU A   8      45.280  71.910  68.640  1.00  0.00           H
ATOM    123  CD1 LEU A   8      43.240  71.660  69.200  1.00  0.00           C
ATOM    124 HD11 LEU A   8      42.580  71.510  70.080  1.00  0.00           H
ATOM    125 HD12 LEU A   8      43.190  72.690  68.780  1.00  0.00           H
ATOM    126 HD13 LEU A   8      42.680  71.060  68.460  1.00  0.00           H
ATOM    127  CD2 LEU A   8      45.230  71.710  70.770  1.00  0.00           C
ATOM    128 HD21 LEU A   8      45.020  72.780  70.990  1.00  0.00           H
ATOM    129 HD22 LEU A   8      44.750  71.050  71.530  1.00  0.00           H
ATOM    130 HD23 LEU A   8      46.340  71.620  70.750  1.00  0.00           H
ATOM    131  C   LEU A   8      45.650  68.010  67.460  1.00  0.00           C
ATOM    132  O   LEU A   8      44.730  67.360  66.970  1.00  0.00           O
ATOM    133  N   SER A   9      46.830  67.460  67.800  1.00  0.00           N
ATOM    134  HN  SER A   9      47.600  68.060  68.000  1.00  0.00           H
ATOM    135  CA  SER A   9      47.300  66.120  67.600  1.00  0.00           C
ATOM    136  HA  SER A   9      47.180  65.880  66.560  1.00  0.00           H
ATOM    137  CB  SER A   9      48.810  65.850  67.770  1.00  0.00           C
ATOM    138  HB1 SER A   9      48.990  64.800  67.460  1.00  0.00           H
ATOM    139  HB2 SER A   9      48.980  66.050  68.850  1.00  0.00           H
ATOM    140  OG  SER A   9      49.590  66.690  66.940  1.00  0.00           O
ATOM    141  HG1 SER A   9      49.360  67.580  67.200  1.00  0.00           H
ATOM    142  C   SER A   9      46.450  65.170  68.370  1.00  0.00           C
ATOM    143  O   SER A   9      46.140  65.410  69.530  1.00  0.00           O
ATOM    144  N   LYS A  10      45.970  64.080  67.740  1.00  0.00           N
ATOM    145  HN  LYS A  10      46.270  63.860  66.820  1.00  0.00           H
ATOM    146  CA  LYS A  10      45.260  62.990  68.340  1.00  0.00           C
ATOM    147  HA  LYS A  10      44.400  63.470  68.770  1.00  0.00           H
ATOM    148  CB  LYS A  10      44.780  62.070  67.210  1.00  0.00           C
ATOM    149  HB1 LYS A  10      44.270  61.190  67.650  1.00  0.00           H
ATOM    150  HB2 LYS A  10      45.740  61.670  66.800  1.00  0.00           H
ATOM    151  CG  LYS A  10      43.860  62.690  66.160  1.00  0.00           C
ATOM    152  HG1 LYS A  10      44.360  63.440  65.520  1.00  0.00           H
ATOM    153  HG2 LYS A  10      43.000  63.240  66.600  1.00  0.00           H
ATOM    154  CD  LYS A  10      43.380  61.680  65.110  1.00  0.00           C
ATOM    155  HD1 LYS A  10      42.980  60.760  65.580  1.00  0.00           H
ATOM    156  HD2 LYS A  10      42.560  62.120  64.510  1.00  0.00           H
ATOM    157  CE  LYS A  10      44.480  61.210  64.150  1.00  0.00           C
ATOM    158  HE1 LYS A  10      45.360  60.920  64.770  1.00  0.00           H
ATOM    159  HE2 LYS A  10      44.800  62.000  63.440  1.00  0.00           H
ATOM    160  NZ  LYS A  10      44.030  60.070  63.320  1.00  0.00           N
ATOM    161  HZ1 LYS A  10      44.810  59.580  62.840  1.00  0.00           H
ATOM    162  HZ2 LYS A  10      43.760  59.390  64.060  1.00  0.00           H
ATOM    163  HZ3 LYS A  10      43.240  60.240  62.670  1.00  0.00           H
ATOM    164  C   LYS A  10      45.980  62.170  69.350  1.00  0.00           C
ATOM    165  O   LYS A  10      47.150  61.830  69.150  1.00  0.00           O
ATOM    166  N   ALA A  11      45.210  61.740  70.370  1.00  0.00           N
ATOM    167  HN  ALA A  11      44.220  61.870  70.390  1.00  0.00           H
ATOM    168  CA  ALA A  11      45.750  60.850  71.340  1.00  0.00           C
ATOM    169  HA  ALA A  11      46.700  61.120  71.780  1.00  0.00           H
ATOM    170  CB  ALA A  11      44.760  60.950  72.520  1.00  0.00           C
ATOM    171  HB1 ALA A  11      44.940  60.170  73.280  1.00  0.00           H
ATOM    172  HB2 ALA A  11      44.980  61.880  73.090  1.00  0.00           H
ATOM    173  HB3 ALA A  11      43.700  60.730  72.280  1.00  0.00           H
ATOM    174  C   ALA A  11      45.900  59.450  70.840  1.00  0.00           C
ATOM    175  O   ALA A  11      45.500  59.090  69.740  1.00  0.00           O
ATOM    176  N   LYS A  12      46.620  58.630  71.630  1.00  0.00           N
ATOM    177  HN  LYS A  12      47.000  59.080  72.440  1.00  0.00           H
ATOM    178  CA  LYS A  12      46.910  57.260  71.330  1.00  0.00           C
ATOM    179  HA  LYS A  12      46.530  56.840  70.410  1.00  0.00           H
ATOM    180  CB  LYS A  12      48.420  57.120  71.060  1.00  0.00           C
ATOM    181  HB1 LYS A  12      48.820  56.110  70.840  1.00  0.00           H
ATOM    182  HB2 LYS A  12      48.990  57.490  71.940  1.00  0.00           H
ATOM    183  CG  LYS A  12      48.950  58.040  69.960  1.00  0.00           C
ATOM    184  HG1 LYS A  12      48.440  59.010  69.770  1.00  0.00           H
ATOM    185  HG2 LYS A  12      48.760  57.500  69.010  1.00  0.00           H
ATOM    186  CD  LYS A  12      50.420  58.410  70.130  1.00  0.00           C
ATOM    187  HD1 LYS A  12      51.010  57.470  70.250  1.00  0.00           H
ATOM    188  HD2 LYS A  12      50.750  58.830  69.150  1.00  0.00           H
ATOM    189  CE  LYS A  12      50.650  59.500  71.180  1.00  0.00           C
ATOM    190  HE1 LYS A  12      49.670  59.930  71.460  1.00  0.00           H
ATOM    191  HE2 LYS A  12      51.220  60.320  70.700  1.00  0.00           H
ATOM    192  NZ  LYS A  12      51.450  59.110  72.370  1.00  0.00           N
ATOM    193  HZ1 LYS A  12      51.820  59.960  72.840  1.00  0.00           H
ATOM    194  HZ2 LYS A  12      50.840  58.760  73.140  1.00  0.00           H
ATOM    195  HZ3 LYS A  12      52.280  58.520  72.180  1.00  0.00           H
ATOM    196  C   LYS A  12      46.620  56.350  72.460  1.00  0.00           C
ATOM    197  O   LYS A  12      46.360  55.140  72.480  1.00  0.00           O
ATOM    198  N   GLU A  13      46.630  56.950  73.670  1.00  0.00           N
ATOM    199  HN  GLU A  13      46.840  57.920  73.750  1.00  0.00           H
ATOM    200  CA  GLU A  13      46.330  56.410  74.950  1.00  0.00           C
ATOM    201  HA  GLU A  13      46.850  55.460  74.910  1.00  0.00           H
ATOM    202  CB  GLU A  13      46.960  57.360  75.990  1.00  0.00           C
ATOM    203  HB1 GLU A  13      46.790  57.200  77.080  1.00  0.00           H
ATOM    204  HB2 GLU A  13      46.520  58.370  75.860  1.00  0.00           H
ATOM    205  CG  GLU A  13      48.490  57.420  75.920  1.00  0.00           C
ATOM    206  HG1 GLU A  13      49.000  56.430  75.960  1.00  0.00           H
ATOM    207  HG2 GLU A  13      48.910  57.870  76.850  1.00  0.00           H
ATOM    208  CD  GLU A  13      49.040  58.320  74.820  1.00  0.00           C
ATOM    209  OE1 GLU A  13      48.350  59.140  74.160  1.00  0.00           O
ATOM    210  OE2 GLU A  13      50.210  58.110  74.430  1.00  0.00           O
ATOM    211  C   GLU A  13      44.860  56.360  75.160  1.00  0.00           C
ATOM    212  O   GLU A  13      44.140  57.270  74.760  1.00  0.00           O
ATOM    213  N   GLY A  14      44.350  55.290  75.800  1.00  0.00           N
ATOM    214  HN  GLY A  14      45.010  54.620  76.130  1.00  0.00           H
ATOM    215  CA  GLY A  14      42.990  55.190  76.210  1.00  0.00           C
ATOM    216  HA1 GLY A  14      42.900  55.740  77.130  1.00  0.00           H
ATOM    217  HA2 GLY A  14      42.350  55.510  75.400  1.00  0.00           H
ATOM    218  C   GLY A  14      42.730  53.800  76.690  1.00  0.00           C
ATOM    219  O   GLY A  14      43.540  52.890  76.490  1.00  0.00           O
ATOM    220  N   VAL A  15      41.630  53.470  77.390  1.00  0.00           N
ATOM    221  HN  VAL A  15      40.960  54.200  77.500  1.00  0.00           H
ATOM    222  CA  VAL A  15      41.300  52.190  77.920  1.00  0.00           C
ATOM    223  HA  VAL A  15      42.250  51.720  78.130  1.00  0.00           H
ATOM    224  CB  VAL A  15      40.590  52.230  79.240  1.00  0.00           C
ATOM    225  HB  VAL A  15      39.640  52.770  79.030  1.00  0.00           H
ATOM    226  CG1 VAL A  15      40.190  50.830  79.750  1.00  0.00           C
ATOM    227 HG11 VAL A  15      39.740  50.820  80.760  1.00  0.00           H
ATOM    228 HG12 VAL A  15      39.530  50.350  79.000  1.00  0.00           H
ATOM    229 HG13 VAL A  15      41.060  50.150  79.760  1.00  0.00           H
ATOM    230  CG2 VAL A  15      41.490  52.900  80.290  1.00  0.00           C
ATOM    231 HG21 VAL A  15      41.190  52.770  81.350  1.00  0.00           H
ATOM    232 HG22 VAL A  15      42.520  52.510  80.200  1.00  0.00           H
ATOM    233 HG23 VAL A  15      41.400  54.000  80.130  1.00  0.00           H
ATOM    234  C   VAL A  15      40.590  51.280  76.980  1.00  0.00           C
ATOM    235  O   VAL A  15      39.490  51.590  76.540  1.00  0.00           O
ATOM    236  N   VAL A  16      41.080  50.040  76.780  1.00  0.00           N
ATOM    237  HN  VAL A  16      42.020  49.820  77.010  1.00  0.00           H
ATOM    238  CA  VAL A  16      40.400  49.160  75.880  1.00  0.00           C
ATOM    239  HA  VAL A  16      39.970  49.780  75.110  1.00  0.00           H
ATOM    240  CB  VAL A  16      41.330  48.180  75.230  1.00  0.00           C
ATOM    241  HB  VAL A  16      42.040  47.690  75.930  1.00  0.00           H
ATOM    242  CG1 VAL A  16      40.570  47.070  74.470  1.00  0.00           C
ATOM    243 HG11 VAL A  16      39.830  47.540  73.790  1.00  0.00           H
ATOM    244 HG12 VAL A  16      41.390  46.560  73.920  1.00  0.00           H
ATOM    245 HG13 VAL A  16      40.110  46.330  75.160  1.00  0.00           H
ATOM    246  CG2 VAL A  16      42.250  48.910  74.240  1.00  0.00           C
ATOM    247 HG21 VAL A  16      42.940  49.650  74.700  1.00  0.00           H
ATOM    248 HG22 VAL A  16      42.800  48.170  73.620  1.00  0.00           H
ATOM    249 HG23 VAL A  16      41.610  49.540  73.580  1.00  0.00           H
ATOM    250  C   VAL A  16      39.290  48.470  76.590  1.00  0.00           C
ATOM    251  O   VAL A  16      39.460  47.830  77.630  1.00  0.00           O
ATOM    252  N   ALA A  17      38.020  48.640  76.170  1.00  0.00           N
ATOM    253  HN  ALA A  17      37.920  49.120  75.300  1.00  0.00           H
ATOM    254  CA  ALA A  17      36.880  48.330  76.970  1.00  0.00           C
ATOM    255  HA  ALA A  17      37.190  47.740  77.820  1.00  0.00           H
ATOM    256  CB  ALA A  17      36.170  49.550  77.560  1.00  0.00           C
ATOM    257  HB1 ALA A  17      36.950  49.960  78.240  1.00  0.00           H
ATOM    258  HB2 ALA A  17      35.790  50.270  76.800  1.00  0.00           H
ATOM    259  HB3 ALA A  17      35.260  49.200  78.100  1.00  0.00           H
ATOM    260  C   ALA A  17      35.820  47.550  76.250  1.00  0.00           C
ATOM    261  O   ALA A  17      35.100  48.150  75.460  1.00  0.00           O
ATOM    262  N   ALA A  18      35.680  46.240  76.480  1.00  0.00           N
ATOM    263  HN  ALA A  18      36.250  45.880  77.210  1.00  0.00           H
ATOM    264  CA  ALA A  18      34.770  45.420  75.740  1.00  0.00           C
ATOM    265  HA  ALA A  18      34.130  46.050  75.140  1.00  0.00           H
ATOM    266  CB  ALA A  18      35.630  44.630  74.740  1.00  0.00           C
ATOM    267  HB1 ALA A  18      36.090  45.170  73.880  1.00  0.00           H
ATOM    268  HB2 ALA A  18      36.420  44.090  75.300  1.00  0.00           H
ATOM    269  HB3 ALA A  18      34.990  43.840  74.280  1.00  0.00           H
ATOM    270  C   ALA A  18      33.920  44.540  76.600  1.00  0.00           C
ATOM    271  O   ALA A  18      34.080  44.330  77.800  1.00  0.00           O
ATOM    272  N   ALA A  19      32.870  43.910  76.040  1.00  0.00           N
ATOM    273  HN  ALA A  19      32.650  43.980  75.070  1.00  0.00           H
ATOM    274  CA  ALA A  19      32.050  42.960  76.720  1.00  0.00           C
ATOM    275  HA  ALA A  19      31.980  43.170  77.780  1.00  0.00           H
ATOM    276  CB  ALA A  19      30.590  43.040  76.240  1.00  0.00           C
ATOM    277  HB1 ALA A  19      29.940  42.230  76.620  1.00  0.00           H
ATOM    278  HB2 ALA A  19      30.170  44.010  76.600  1.00  0.00           H
ATOM    279  HB3 ALA A  19      30.500  42.920  75.140  1.00  0.00           H
ATOM    280  C   ALA A  19      32.570  41.590  76.460  1.00  0.00           C
ATOM    281  O   ALA A  19      33.390  41.400  75.560  1.00  0.00           O
ATOM    282  N   GLU A  20      32.140  40.510  77.130  1.00  0.00           N
ATOM    283  HN  GLU A  20      31.510  40.510  77.910  1.00  0.00           H
ATOM    284  CA  GLU A  20      32.550  39.180  76.800  1.00  0.00           C
ATOM    285  HA  GLU A  20      33.590  39.200  76.520  1.00  0.00           H
ATOM    286  CB  GLU A  20      32.720  38.240  78.000  1.00  0.00           C
ATOM    287  HB1 GLU A  20      32.860  37.210  77.610  1.00  0.00           H
ATOM    288  HB2 GLU A  20      31.740  38.320  78.520  1.00  0.00           H
ATOM    289  CG  GLU A  20      33.770  38.610  79.050  1.00  0.00           C
ATOM    290  HG1 GLU A  20      33.580  39.690  79.250  1.00  0.00           H
ATOM    291  HG2 GLU A  20      34.780  38.500  78.620  1.00  0.00           H
ATOM    292  CD  GLU A  20      33.680  37.810  80.340  1.00  0.00           C
ATOM    293  OE1 GLU A  20      33.800  36.560  80.330  1.00  0.00           O
ATOM    294  OE2 GLU A  20      33.530  38.450  81.420  1.00  0.00           O
ATOM    295  C   GLU A  20      31.860  38.540  75.650  1.00  0.00           C
ATOM    296  O   GLU A  20      31.430  37.390  75.660  1.00  0.00           O
ATOM    297  N   LYS A  21      31.640  39.340  74.590  1.00  0.00           N
ATOM    298  HN  LYS A  21      32.120  40.200  74.450  1.00  0.00           H
ATOM    299  CA  LYS A  21      30.660  38.980  73.610  1.00  0.00           C
ATOM    300  HA  LYS A  21      30.640  37.920  73.410  1.00  0.00           H
ATOM    301  CB  LYS A  21      29.300  39.430  74.150  1.00  0.00           C
ATOM    302  HB1 LYS A  21      29.520  40.410  74.620  1.00  0.00           H
ATOM    303  HB2 LYS A  21      28.950  38.690  74.910  1.00  0.00           H
ATOM    304  CG  LYS A  21      28.170  39.610  73.130  1.00  0.00           C
ATOM    305  HG1 LYS A  21      27.750  38.620  72.870  1.00  0.00           H
ATOM    306  HG2 LYS A  21      28.530  40.010  72.160  1.00  0.00           H
ATOM    307  CD  LYS A  21      27.000  40.440  73.650  1.00  0.00           C
ATOM    308  HD1 LYS A  21      26.520  39.830  74.460  1.00  0.00           H
ATOM    309  HD2 LYS A  21      27.520  41.310  74.100  1.00  0.00           H
ATOM    310  CE  LYS A  21      25.880  40.920  72.720  1.00  0.00           C
ATOM    311  HE1 LYS A  21      25.250  40.080  72.360  1.00  0.00           H
ATOM    312  HE2 LYS A  21      26.280  41.440  71.820  1.00  0.00           H
ATOM    313  NZ  LYS A  21      25.060  41.980  73.350  1.00  0.00           N
ATOM    314  HZ1 LYS A  21      24.140  41.920  72.870  1.00  0.00           H
ATOM    315  HZ2 LYS A  21      24.980  41.810  74.370  1.00  0.00           H
ATOM    316  HZ3 LYS A  21      25.520  42.890  73.170  1.00  0.00           H
ATOM    317  C   LYS A  21      31.060  39.690  72.360  1.00  0.00           C
ATOM    318  O   LYS A  21      31.700  40.740  72.420  1.00  0.00           O
ATOM    319  N   THR A  22      30.740  39.090  71.200  1.00  0.00           N
ATOM    320  HN  THR A  22      30.280  38.210  71.160  1.00  0.00           H
ATOM    321  CA  THR A  22      31.170  39.510  69.900  1.00  0.00           C
ATOM    322  HA  THR A  22      31.640  40.490  69.980  1.00  0.00           H
ATOM    323  CB  THR A  22      31.980  38.480  69.180  1.00  0.00           C
ATOM    324  HB  THR A  22      32.390  38.940  68.250  1.00  0.00           H
ATOM    325  OG1 THR A  22      31.330  37.270  68.810  1.00  0.00           O
ATOM    326  HG1 THR A  22      31.860  36.870  68.130  1.00  0.00           H
ATOM    327  CG2 THR A  22      33.180  38.090  70.060  1.00  0.00           C
ATOM    328 HG21 THR A  22      33.980  37.620  69.440  1.00  0.00           H
ATOM    329 HG22 THR A  22      33.570  39.070  70.410  1.00  0.00           H
ATOM    330 HG23 THR A  22      32.840  37.490  70.930  1.00  0.00           H
ATOM    331  C   THR A  22      29.920  39.860  69.170  1.00  0.00           C
ATOM    332  O   THR A  22      28.790  39.480  69.480  1.00  0.00           O
ATOM    333  N   LYS A  23      30.050  40.670  68.110  1.00  0.00           N
ATOM    334  HN  LYS A  23      30.960  40.940  67.800  1.00  0.00           H
ATOM    335  CA  LYS A  23      29.000  40.940  67.180  1.00  0.00           C
ATOM    336  HA  LYS A  23      28.410  40.050  67.290  1.00  0.00           H
ATOM    337  CB  LYS A  23      28.240  42.240  67.470  1.00  0.00           C
ATOM    338  HB1 LYS A  23      29.020  42.990  67.740  1.00  0.00           H
ATOM    339  HB2 LYS A  23      27.590  42.170  68.360  1.00  0.00           H
ATOM    340  CG  LYS A  23      27.480  42.850  66.290  1.00  0.00           C
ATOM    341  HG1 LYS A  23      26.680  42.130  66.020  1.00  0.00           H
ATOM    342  HG2 LYS A  23      28.100  43.000  65.380  1.00  0.00           H
ATOM    343  CD  LYS A  23      26.690  44.140  66.540  1.00  0.00           C
ATOM    344  HD1 LYS A  23      26.230  44.500  65.590  1.00  0.00           H
ATOM    345  HD2 LYS A  23      25.850  43.890  67.220  1.00  0.00           H
ATOM    346  CE  LYS A  23      27.410  45.280  67.260  1.00  0.00           C
ATOM    347  HE1 LYS A  23      28.320  45.430  66.640  1.00  0.00           H
ATOM    348  HE2 LYS A  23      27.570  45.040  68.330  1.00  0.00           H
ATOM    349  NZ  LYS A  23      26.700  46.570  67.090  1.00  0.00           N
ATOM    350  HZ1 LYS A  23      27.200  47.350  67.560  1.00  0.00           H
ATOM    351  HZ2 LYS A  23      26.640  46.800  66.080  1.00  0.00           H
ATOM    352  HZ3 LYS A  23      25.730  46.500  67.460  1.00  0.00           H
ATOM    353  C   LYS A  23      29.600  40.830  65.820  1.00  0.00           C
ATOM    354  O   LYS A  23      30.710  41.350  65.650  1.00  0.00           O
ATOM    355  N   GLN A  24      28.960  40.210  64.820  1.00  0.00           N
ATOM    356  HN  GLN A  24      28.020  39.920  64.990  1.00  0.00           H
ATOM    357  CA  GLN A  24      29.430  40.160  63.470  1.00  0.00           C
ATOM    358  HA  GLN A  24      30.480  39.930  63.490  1.00  0.00           H
ATOM    359  CB  GLN A  24      28.730  38.950  62.810  1.00  0.00           C
ATOM    360  HB1 GLN A  24      27.640  39.160  62.890  1.00  0.00           H
ATOM    361  HB2 GLN A  24      28.960  38.110  63.500  1.00  0.00           H
ATOM    362  CG  GLN A  24      29.310  38.550  61.450  1.00  0.00           C
ATOM    363  HG1 GLN A  24      30.180  37.870  61.550  1.00  0.00           H
ATOM    364  HG2 GLN A  24      29.840  39.440  61.050  1.00  0.00           H
ATOM    365  CD  GLN A  24      28.390  37.880  60.440  1.00  0.00           C
ATOM    366  OE1 GLN A  24      27.980  36.740  60.650  1.00  0.00           O
ATOM    367  NE2 GLN A  24      27.980  38.520  59.320  1.00  0.00           N
ATOM    368 HE21 GLN A  24      28.280  39.440  59.040  1.00  0.00           H
ATOM    369 HE22 GLN A  24      27.460  37.930  58.700  1.00  0.00           H
ATOM    370  C   GLN A  24      29.110  41.430  62.760  1.00  0.00           C
ATOM    371  O   GLN A  24      28.030  42.010  62.880  1.00  0.00           O
ATOM    372  N   GLY A  25      30.060  41.890  61.920  1.00  0.00           N
ATOM    373  HN  GLY A  25      30.950  41.450  61.940  1.00  0.00           H
ATOM    374  CA  GLY A  25      29.910  42.950  60.970  1.00  0.00           C
ATOM    375  HA1 GLY A  25      29.510  43.850  61.420  1.00  0.00           H
ATOM    376  HA2 GLY A  25      30.880  43.170  60.550  1.00  0.00           H
ATOM    377  C   GLY A  25      29.090  42.620  59.780  1.00  0.00           C
ATOM    378  O   GLY A  25      28.740  41.450  59.610  1.00  0.00           O
ATOM    379  N   VAL A  26      28.720  43.600  58.930  1.00  0.00           N
ATOM    380  HN  VAL A  26      29.070  44.510  59.090  1.00  0.00           H
ATOM    381  CA  VAL A  26      28.030  43.470  57.680  1.00  0.00           C
ATOM    382  HA  VAL A  26      27.260  42.730  57.870  1.00  0.00           H
ATOM    383  CB  VAL A  26      27.520  44.760  57.110  1.00  0.00           C
ATOM    384  HB  VAL A  26      28.420  45.400  57.150  1.00  0.00           H
ATOM    385  CG1 VAL A  26      26.980  44.790  55.670  1.00  0.00           C
ATOM    386 HG11 VAL A  26      26.860  45.870  55.460  1.00  0.00           H
ATOM    387 HG12 VAL A  26      27.600  44.240  54.930  1.00  0.00           H
ATOM    388 HG13 VAL A  26      25.970  44.320  55.580  1.00  0.00           H
ATOM    389  CG2 VAL A  26      26.540  45.350  58.140  1.00  0.00           C
ATOM    390 HG21 VAL A  26      26.200  46.350  57.790  1.00  0.00           H
ATOM    391 HG22 VAL A  26      25.620  44.740  58.190  1.00  0.00           H
ATOM    392 HG23 VAL A  26      26.910  45.510  59.180  1.00  0.00           H
ATOM    393  C   VAL A  26      29.050  42.850  56.790  1.00  0.00           C
ATOM    394  O   VAL A  26      30.170  43.310  56.600  1.00  0.00           O
ATOM    395  N   ALA A  27      28.600  41.780  56.100  1.00  0.00           N
ATOM    396  HN  ALA A  27      27.650  41.550  56.300  1.00  0.00           H
ATOM    397  CA  ALA A  27      29.330  41.060  55.120  1.00  0.00           C
ATOM    398  HA  ALA A  27      30.410  41.040  55.250  1.00  0.00           H
ATOM    399  CB  ALA A  27      29.030  39.560  55.280  1.00  0.00           C
ATOM    400  HB1 ALA A  27      28.010  39.220  54.990  1.00  0.00           H
ATOM    401  HB2 ALA A  27      29.790  38.980  54.700  1.00  0.00           H
ATOM    402  HB3 ALA A  27      29.160  39.210  56.330  1.00  0.00           H
ATOM    403  C   ALA A  27      29.060  41.610  53.760  1.00  0.00           C
ATOM    404  O   ALA A  27      27.920  41.940  53.450  1.00  0.00           O
ATOM    405  N   GLU A  28      30.130  41.720  52.950  1.00  0.00           N
ATOM    406  HN  GLU A  28      31.030  41.380  53.220  1.00  0.00           H
ATOM    407  CA  GLU A  28      30.070  42.230  51.620  1.00  0.00           C
ATOM    408  HA  GLU A  28      29.290  42.970  51.580  1.00  0.00           H
ATOM    409  CB  GLU A  28      31.420  42.780  51.120  1.00  0.00           C
ATOM    410  HB1 GLU A  28      31.800  42.280  50.200  1.00  0.00           H
ATOM    411  HB2 GLU A  28      32.150  42.370  51.860  1.00  0.00           H
ATOM    412  CG  GLU A  28      31.550  44.290  51.280  1.00  0.00           C
ATOM    413  HG1 GLU A  28      32.640  44.510  51.340  1.00  0.00           H
ATOM    414  HG2 GLU A  28      31.040  44.690  52.180  1.00  0.00           H
ATOM    415  CD  GLU A  28      31.040  44.910  49.980  1.00  0.00           C
ATOM    416  OE1 GLU A  28      29.820  45.000  49.710  1.00  0.00           O
ATOM    417  OE2 GLU A  28      31.950  45.250  49.170  1.00  0.00           O
ATOM    418  C   GLU A  28      29.520  41.300  50.600  1.00  0.00           C
ATOM    419  O   GLU A  28      29.410  40.110  50.910  1.00  0.00           O
ATOM    420  N   ALA A  29      29.130  41.790  49.410  1.00  0.00           N
ATOM    421  HN  ALA A  29      29.220  42.780  49.330  1.00  0.00           H
ATOM    422  CA  ALA A  29      28.570  41.070  48.320  1.00  0.00           C
ATOM    423  HA  ALA A  29      28.070  40.140  48.570  1.00  0.00           H
ATOM    424  CB  ALA A  29      27.570  41.960  47.560  1.00  0.00           C
ATOM    425  HB1 ALA A  29      26.960  41.430  46.810  1.00  0.00           H
ATOM    426  HB2 ALA A  29      26.830  42.420  48.260  1.00  0.00           H
ATOM    427  HB3 ALA A  29      28.090  42.860  47.170  1.00  0.00           H
ATOM    428  C   ALA A  29      29.650  40.590  47.410  1.00  0.00           C
ATOM    429  O   ALA A  29      30.810  40.990  47.530  1.00  0.00           O
ATOM    430  N   ALA A  30      29.320  39.760  46.410  1.00  0.00           N
ATOM    431  HN  ALA A  30      28.380  39.420  46.350  1.00  0.00           H
ATOM    432  CA  ALA A  30      30.350  39.300  45.530  1.00  0.00           C
ATOM    433  HA  ALA A  30      31.080  38.850  46.190  1.00  0.00           H
ATOM    434  CB  ALA A  30      29.730  38.260  44.580  1.00  0.00           C
ATOM    435  HB1 ALA A  30      29.120  38.690  43.760  1.00  0.00           H
ATOM    436  HB2 ALA A  30      30.550  37.660  44.130  1.00  0.00           H
ATOM    437  HB3 ALA A  30      29.230  37.480  45.180  1.00  0.00           H
ATOM    438  C   ALA A  30      31.070  40.390  44.810  1.00  0.00           C
ATOM    439  O   ALA A  30      30.530  41.480  44.600  1.00  0.00           O
ATOM    440  N   GLY A  31      32.330  40.180  44.390  1.00  0.00           N
ATOM    441  HN  GLY A  31      32.810  39.360  44.680  1.00  0.00           H
ATOM    442  CA  GLY A  31      33.040  41.020  43.470  1.00  0.00           C
ATOM    443  HA1 GLY A  31      33.600  41.790  43.980  1.00  0.00           H
ATOM    444  HA2 GLY A  31      33.630  40.420  42.800  1.00  0.00           H
ATOM    445  C   GLY A  31      32.300  41.680  42.350  1.00  0.00           C
ATOM    446  O   GLY A  31      32.490  42.870  42.100  1.00  0.00           O
ATOM    447  N   LYS A  32      31.500  40.900  41.610  1.00  0.00           N
ATOM    448  HN  LYS A  32      31.430  39.920  41.780  1.00  0.00           H
ATOM    449  CA  LYS A  32      30.750  41.430  40.520  1.00  0.00           C
ATOM    450  HA  LYS A  32      31.510  41.880  39.900  1.00  0.00           H
ATOM    451  CB  LYS A  32      30.070  40.320  39.700  1.00  0.00           C
ATOM    452  HB1 LYS A  32      29.550  40.770  38.830  1.00  0.00           H
ATOM    453  HB2 LYS A  32      29.340  39.750  40.330  1.00  0.00           H
ATOM    454  CG  LYS A  32      30.990  39.220  39.170  1.00  0.00           C
ATOM    455  HG1 LYS A  32      31.380  38.610  40.010  1.00  0.00           H
ATOM    456  HG2 LYS A  32      31.940  39.690  38.830  1.00  0.00           H
ATOM    457  CD  LYS A  32      30.530  38.270  38.060  1.00  0.00           C
ATOM    458  HD1 LYS A  32      31.290  37.470  37.920  1.00  0.00           H
ATOM    459  HD2 LYS A  32      29.570  37.830  38.410  1.00  0.00           H
ATOM    460  CE  LYS A  32      30.230  38.900  36.700  1.00  0.00           C
ATOM    461  HE1 LYS A  32      29.430  39.670  36.780  1.00  0.00           H
ATOM    462  HE2 LYS A  32      29.800  38.080  36.090  1.00  0.00           H
ATOM    463  NZ  LYS A  32      31.450  39.520  36.130  1.00  0.00           N
ATOM    464  HZ1 LYS A  32      31.640  40.480  36.490  1.00  0.00           H
ATOM    465  HZ2 LYS A  32      32.250  38.870  36.300  1.00  0.00           H
ATOM    466  HZ3 LYS A  32      31.260  39.630  35.120  1.00  0.00           H
ATOM    467  C   LYS A  32      29.690  42.440  40.820  1.00  0.00           C
ATOM    468  O   LYS A  32      29.110  42.990  39.890  1.00  0.00           O
ATOM    469  N   THR A  33      29.310  42.580  42.100  1.00  0.00           N
ATOM    470  HN  THR A  33      29.720  41.980  42.770  1.00  0.00           H
ATOM    471  CA  THR A  33      28.270  43.470  42.510  1.00  0.00           C
ATOM    472  HA  THR A  33      27.510  43.380  41.740  1.00  0.00           H
ATOM    473  CB  THR A  33      27.680  43.210  43.860  1.00  0.00           C
ATOM    474  HB  THR A  33      26.760  43.840  43.860  1.00  0.00           H
ATOM    475  OG1 THR A  33      28.500  43.520  44.980  1.00  0.00           O
ATOM    476  HG1 THR A  33      29.300  42.990  44.870  1.00  0.00           H
ATOM    477  CG2 THR A  33      27.210  41.740  43.800  1.00  0.00           C
ATOM    478 HG21 THR A  33      28.040  41.040  44.040  1.00  0.00           H
ATOM    479 HG22 THR A  33      26.370  41.660  44.530  1.00  0.00           H
ATOM    480 HG23 THR A  33      26.760  41.530  42.810  1.00  0.00           H
ATOM    481  C   THR A  33      28.810  44.860  42.420  1.00  0.00           C
ATOM    482  O   THR A  33      28.080  45.850  42.360  1.00  0.00           O
ATOM    483  N   LYS A  34      30.140  45.030  42.440  1.00  0.00           N
ATOM    484  HN  LYS A  34      30.640  44.180  42.520  1.00  0.00           H
ATOM    485  CA  LYS A  34      30.780  46.310  42.400  1.00  0.00           C
ATOM    486  HA  LYS A  34      30.080  47.100  42.610  1.00  0.00           H
ATOM    487  CB  LYS A  34      31.930  46.250  43.420  1.00  0.00           C
ATOM    488  HB1 LYS A  34      32.410  47.250  43.430  1.00  0.00           H
ATOM    489  HB2 LYS A  34      32.660  45.460  43.140  1.00  0.00           H
ATOM    490  CG  LYS A  34      31.420  45.980  44.840  1.00  0.00           C
ATOM    491  HG1 LYS A  34      32.230  45.790  45.570  1.00  0.00           H
ATOM    492  HG2 LYS A  34      30.780  45.070  44.850  1.00  0.00           H
ATOM    493  CD  LYS A  34      30.570  47.130  45.380  1.00  0.00           C
ATOM    494  HD1 LYS A  34      31.090  48.070  45.100  1.00  0.00           H
ATOM    495  HD2 LYS A  34      29.640  47.090  44.780  1.00  0.00           H
ATOM    496  CE  LYS A  34      30.260  47.010  46.870  1.00  0.00           C
ATOM    497  HE1 LYS A  34      29.590  47.810  47.260  1.00  0.00           H
ATOM    498  HE2 LYS A  34      31.200  46.960  47.470  1.00  0.00           H
ATOM    499  NZ  LYS A  34      29.540  45.740  47.100  1.00  0.00           N
ATOM    500  HZ1 LYS A  34      30.270  45.070  46.800  1.00  0.00           H
ATOM    501  HZ2 LYS A  34      29.430  45.520  48.110  1.00  0.00           H
ATOM    502  HZ3 LYS A  34      28.630  45.800  46.600  1.00  0.00           H
ATOM    503  C   LYS A  34      31.300  46.640  41.040  1.00  0.00           C
ATOM    504  O   LYS A  34      32.000  47.650  40.900  1.00  0.00           O
ATOM    505  N   GLU A  35      30.990  45.840  40.010  1.00  0.00           N
ATOM    506  HN  GLU A  35      30.460  45.020  40.190  1.00  0.00           H
ATOM    507  CA  GLU A  35      31.510  46.100  38.700  1.00  0.00           C
ATOM    508  HA  GLU A  35      32.590  46.170  38.780  1.00  0.00           H
ATOM    509  CB  GLU A  35      31.240  44.880  37.810  1.00  0.00           C
ATOM    510  HB1 GLU A  35      31.210  45.180  36.740  1.00  0.00           H
ATOM    511  HB2 GLU A  35      30.270  44.400  38.040  1.00  0.00           H
ATOM    512  CG  GLU A  35      32.340  43.820  37.880  1.00  0.00           C
ATOM    513  HG1 GLU A  35      32.640  43.620  38.930  1.00  0.00           H
ATOM    514  HG2 GLU A  35      33.200  44.170  37.270  1.00  0.00           H
ATOM    515  CD  GLU A  35      31.970  42.550  37.130  1.00  0.00           C
ATOM    516  OE1 GLU A  35      32.850  41.650  37.030  1.00  0.00           O
ATOM    517  OE2 GLU A  35      30.830  42.460  36.600  1.00  0.00           O
ATOM    518  C   GLU A  35      31.250  47.380  37.980  1.00  0.00           C
ATOM    519  O   GLU A  35      30.260  48.060  38.250  1.00  0.00           O
ATOM    520  N   GLY A  36      32.190  47.800  37.120  1.00  0.00           N
ATOM    521  HN  GLY A  36      32.930  47.160  36.920  1.00  0.00           H
ATOM    522  CA  GLY A  36      32.070  48.930  36.240  1.00  0.00           C
ATOM    523  HA1 GLY A  36      31.600  49.690  36.840  1.00  0.00           H
ATOM    524  HA2 GLY A  36      33.020  49.170  35.790  1.00  0.00           H
ATOM    525  C   GLY A  36      31.150  48.880  35.070  1.00  0.00           C
ATOM    526  O   GLY A  36      30.440  47.900  34.820  1.00  0.00           O
ATOM    527  N   VAL A  37      31.090  49.900  34.200  1.00  0.00           N
ATOM    528  HN  VAL A  37      31.760  50.610  34.400  1.00  0.00           H
ATOM    529  CA  VAL A  37      30.100  50.080  33.180  1.00  0.00           C
ATOM    530  HA  VAL A  37      29.090  49.790  33.460  1.00  0.00           H
ATOM    531  CB  VAL A  37      29.890  51.530  32.880  1.00  0.00           C
ATOM    532  HB  VAL A  37      30.680  52.030  32.280  1.00  0.00           H
ATOM    533  CG1 VAL A  37      28.600  51.690  32.050  1.00  0.00           C
ATOM    534 HG11 VAL A  37      27.690  51.510  32.650  1.00  0.00           H
ATOM    535 HG12 VAL A  37      28.480  52.740  31.710  1.00  0.00           H
ATOM    536 HG13 VAL A  37      28.740  51.190  31.060  1.00  0.00           H
ATOM    537  CG2 VAL A  37      29.610  52.290  34.190  1.00  0.00           C
ATOM    538 HG21 VAL A  37      29.180  53.300  34.030  1.00  0.00           H
ATOM    539 HG22 VAL A  37      28.940  51.630  34.780  1.00  0.00           H
ATOM    540 HG23 VAL A  37      30.520  52.380  34.820  1.00  0.00           H
ATOM    541  C   VAL A  37      30.510  49.350  31.960  1.00  0.00           C
ATOM    542  O   VAL A  37      31.650  49.500  31.520  1.00  0.00           O
ATOM    543  N   LEU A  38      29.640  48.580  31.280  1.00  0.00           N
ATOM    544  HN  LEU A  38      28.720  48.390  31.630  1.00  0.00           H
ATOM    545  CA  LEU A  38      29.810  47.890  30.040  1.00  0.00           C
ATOM    546  HA  LEU A  38      28.880  47.370  29.880  1.00  0.00           H
ATOM    547  CB  LEU A  38      30.200  48.820  28.880  1.00  0.00           C
ATOM    548  HB1 LEU A  38      30.500  48.390  27.900  1.00  0.00           H
ATOM    549  HB2 LEU A  38      30.990  49.480  29.280  1.00  0.00           H
ATOM    550  CG  LEU A  38      29.010  49.740  28.540  1.00  0.00           C
ATOM    551  HG  LEU A  38      28.390  49.970  29.440  1.00  0.00           H
ATOM    552  CD1 LEU A  38      29.470  51.090  27.980  1.00  0.00           C
ATOM    553 HD11 LEU A  38      29.930  51.780  28.720  1.00  0.00           H
ATOM    554 HD12 LEU A  38      30.200  50.880  27.170  1.00  0.00           H
ATOM    555 HD13 LEU A  38      28.680  51.690  27.480  1.00  0.00           H
ATOM    556  CD2 LEU A  38      27.950  49.100  27.620  1.00  0.00           C
ATOM    557 HD21 LEU A  38      27.690  48.090  28.000  1.00  0.00           H
ATOM    558 HD22 LEU A  38      27.070  49.770  27.730  1.00  0.00           H
ATOM    559 HD23 LEU A  38      28.260  49.040  26.560  1.00  0.00           H
ATOM    560  C   LEU A  38      30.710  46.710  30.120  1.00  0.00           C
ATOM    561  O   LEU A  38      30.380  45.550  30.400  1.00  0.00           O
ATOM    562  N   TYR A  39      32.030  46.920  29.940  1.00  0.00           N
ATOM    563  HN  TYR A  39      32.240  47.890  29.900  1.00  0.00           H
ATOM    564  CA  TYR A  39      33.090  45.960  30.020  1.00  0.00           C
ATOM    565  HA  TYR A  39      32.710  44.970  30.190  1.00  0.00           H
ATOM    566  CB  TYR A  39      33.750  45.820  28.640  1.00  0.00           C
ATOM    567  HB1 TYR A  39      33.100  45.230  27.970  1.00  0.00           H
ATOM    568  HB2 TYR A  39      34.680  45.220  28.780  1.00  0.00           H
ATOM    569  CG  TYR A  39      34.100  47.120  27.990  1.00  0.00           C
ATOM    570  CD1 TYR A  39      33.250  47.910  27.250  1.00  0.00           C
ATOM    571  HD1 TYR A  39      32.240  47.560  27.050  1.00  0.00           H
ATOM    572  CE1 TYR A  39      33.730  49.050  26.650  1.00  0.00           C
ATOM    573  HE1 TYR A  39      33.090  49.680  26.060  1.00  0.00           H
ATOM    574  CZ  TYR A  39      35.030  49.420  26.890  1.00  0.00           C
ATOM    575  OH  TYR A  39      35.490  50.570  26.210  1.00  0.00           O
ATOM    576  HH  TYR A  39      36.440  50.510  26.370  1.00  0.00           H
ATOM    577  CD2 TYR A  39      35.430  47.450  28.070  1.00  0.00           C
ATOM    578  HD2 TYR A  39      36.150  46.880  28.640  1.00  0.00           H
ATOM    579  CE2 TYR A  39      35.940  48.620  27.540  1.00  0.00           C
ATOM    580  HE2 TYR A  39      36.980  48.850  27.720  1.00  0.00           H
ATOM    581  C   TYR A  39      34.080  46.250  31.090  1.00  0.00           C
ATOM    582  O   TYR A  39      35.090  45.560  31.190  1.00  0.00           O
ATOM    583  N   VAL A  40      33.870  47.320  31.880  1.00  0.00           N
ATOM    584  HN  VAL A  40      33.000  47.790  31.950  1.00  0.00           H
ATOM    585  CA  VAL A  40      34.780  47.740  32.910  1.00  0.00           C
ATOM    586  HA  VAL A  40      35.780  47.580  32.540  1.00  0.00           H
ATOM    587  CB  VAL A  40      34.700  49.210  33.180  1.00  0.00           C
ATOM    588  HB  VAL A  40      33.650  49.530  33.350  1.00  0.00           H
ATOM    589  CG1 VAL A  40      35.660  49.780  34.240  1.00  0.00           C
ATOM    590 HG11 VAL A  40      35.470  50.880  34.220  1.00  0.00           H
ATOM    591 HG12 VAL A  40      35.470  49.310  35.230  1.00  0.00           H
ATOM    592 HG13 VAL A  40      36.720  49.610  33.960  1.00  0.00           H
ATOM    593  CG2 VAL A  40      35.030  49.890  31.840  1.00  0.00           C
ATOM    594 HG21 VAL A  40      34.530  49.510  30.920  1.00  0.00           H
ATOM    595 HG22 VAL A  40      34.960  51.000  31.880  1.00  0.00           H
ATOM    596 HG23 VAL A  40      36.060  49.580  31.600  1.00  0.00           H
ATOM    597  C   VAL A  40      34.510  46.930  34.140  1.00  0.00           C
ATOM    598  O   VAL A  40      33.420  46.860  34.690  1.00  0.00           O
ATOM    599  N   GLY A  41      35.540  46.210  34.600  1.00  0.00           N
ATOM    600  HN  GLY A  41      36.390  46.310  34.080  1.00  0.00           H
ATOM    601  CA  GLY A  41      35.520  45.360  35.750  1.00  0.00           C
ATOM    602  HA1 GLY A  41      34.660  44.710  35.670  1.00  0.00           H
ATOM    603  HA2 GLY A  41      36.440  44.800  35.690  1.00  0.00           H
ATOM    604  C   GLY A  41      35.470  45.940  37.120  1.00  0.00           C
ATOM    605  O   GLY A  41      35.070  47.080  37.390  1.00  0.00           O
ATOM    606  N   SER A  42      36.060  45.200  38.080  1.00  0.00           N
ATOM    607  HN  SER A  42      36.590  44.390  37.850  1.00  0.00           H
ATOM    608  CA  SER A  42      36.250  45.500  39.470  1.00  0.00           C
ATOM    609  HA  SER A  42      36.330  46.570  39.510  1.00  0.00           H
ATOM    610  CB  SER A  42      35.020  45.270  40.370  1.00  0.00           C
ATOM    611  HB1 SER A  42      34.130  45.740  39.910  1.00  0.00           H
ATOM    612  HB2 SER A  42      35.160  45.720  41.370  1.00  0.00           H
ATOM    613  OG  SER A  42      34.720  43.890  40.570  1.00  0.00           O
ATOM    614  HG1 SER A  42      33.880  43.900  41.030  1.00  0.00           H
ATOM    615  C   SER A  42      37.460  44.820  40.010  1.00  0.00           C
ATOM    616  O   SER A  42      37.750  43.640  39.810  1.00  0.00           O
ATOM    617  N   LYS A  43      38.150  45.620  40.830  1.00  0.00           N
ATOM    618  HN  LYS A  43      37.750  46.480  41.160  1.00  0.00           H
ATOM    619  CA  LYS A  43      39.370  45.280  41.490  1.00  0.00           C
ATOM    620  HA  LYS A  43      39.680  44.280  41.210  1.00  0.00           H
ATOM    621  CB  LYS A  43      40.450  46.340  41.240  1.00  0.00           C
ATOM    622  HB1 LYS A  43      40.670  46.430  40.160  1.00  0.00           H
ATOM    623  HB2 LYS A  43      41.400  45.930  41.640  1.00  0.00           H
ATOM    624  CG  LYS A  43      40.240  47.780  41.700  1.00  0.00           C
ATOM    625  HG1 LYS A  43      39.990  47.840  42.790  1.00  0.00           H
ATOM    626  HG2 LYS A  43      39.370  48.180  41.140  1.00  0.00           H
ATOM    627  CD  LYS A  43      41.440  48.700  41.460  1.00  0.00           C
ATOM    628  HD1 LYS A  43      41.810  48.540  40.430  1.00  0.00           H
ATOM    629  HD2 LYS A  43      41.160  49.770  41.530  1.00  0.00           H
ATOM    630  CE  LYS A  43      42.590  48.450  42.440  1.00  0.00           C
ATOM    631  HE1 LYS A  43      43.540  48.900  42.080  1.00  0.00           H
ATOM    632  HE2 LYS A  43      42.820  47.380  42.620  1.00  0.00           H
ATOM    633  NZ  LYS A  43      42.230  48.960  43.780  1.00  0.00           N
ATOM    634  HZ1 LYS A  43      42.920  49.590  44.230  1.00  0.00           H
ATOM    635  HZ2 LYS A  43      41.450  49.640  43.750  1.00  0.00           H
ATOM    636  HZ3 LYS A  43      41.950  48.140  44.360  1.00  0.00           H
ATOM    637  C   LYS A  43      39.080  45.310  42.950  1.00  0.00           C
ATOM    638  O   LYS A  43      38.310  46.110  43.490  1.00  0.00           O
ATOM    639  N   THR A  44      39.780  44.460  43.720  1.00  0.00           N
ATOM    640  HN  THR A  44      40.450  43.870  43.280  1.00  0.00           H
ATOM    641  CA  THR A  44      39.850  44.480  45.150  1.00  0.00           C
ATOM    642  HA  THR A  44      38.790  44.350  45.310  1.00  0.00           H
ATOM    643  CB  THR A  44      40.680  43.450  45.860  1.00  0.00           C
ATOM    644  HB  THR A  44      41.660  43.820  46.220  1.00  0.00           H
ATOM    645  OG1 THR A  44      40.900  42.290  45.080  1.00  0.00           O
ATOM    646  HG1 THR A  44      41.380  42.570  44.300  1.00  0.00           H
ATOM    647  CG2 THR A  44      39.910  43.000  47.110  1.00  0.00           C
ATOM    648 HG21 THR A  44      40.740  42.500  47.650  1.00  0.00           H
ATOM    649 HG22 THR A  44      39.770  43.910  47.740  1.00  0.00           H
ATOM    650 HG23 THR A  44      39.010  42.440  46.790  1.00  0.00           H
ATOM    651  C   THR A  44      40.270  45.830  45.640  1.00  0.00           C
ATOM    652  O   THR A  44      41.100  46.510  45.040  1.00  0.00           O
ATOM    653  N   LYS A  45      39.800  46.280  46.810  1.00  0.00           N
ATOM    654  HN  LYS A  45      39.040  45.750  47.200  1.00  0.00           H
ATOM    655  CA  LYS A  45      40.250  47.510  47.370  1.00  0.00           C
ATOM    656  HA  LYS A  45      40.340  48.130  46.490  1.00  0.00           H
ATOM    657  CB  LYS A  45      39.260  48.150  48.360  1.00  0.00           C
ATOM    658  HB1 LYS A  45      39.700  49.090  48.760  1.00  0.00           H
ATOM    659  HB2 LYS A  45      39.110  47.490  49.250  1.00  0.00           H
ATOM    660  CG  LYS A  45      37.910  48.610  47.830  1.00  0.00           C
ATOM    661  HG1 LYS A  45      37.280  47.800  47.390  1.00  0.00           H
ATOM    662  HG2 LYS A  45      38.030  49.400  47.060  1.00  0.00           H
ATOM    663  CD  LYS A  45      37.180  49.290  48.990  1.00  0.00           C
ATOM    664  HD1 LYS A  45      37.180  48.580  49.840  1.00  0.00           H
ATOM    665  HD2 LYS A  45      37.750  50.160  49.400  1.00  0.00           H
ATOM    666  CE  LYS A  45      35.740  49.770  48.800  1.00  0.00           C
ATOM    667  HE1 LYS A  45      35.050  48.920  48.610  1.00  0.00           H
ATOM    668  HE2 LYS A  45      35.660  50.470  47.940  1.00  0.00           H
ATOM    669  NZ  LYS A  45      35.310  50.360  50.090  1.00  0.00           N
ATOM    670  HZ1 LYS A  45      34.300  50.600  49.970  1.00  0.00           H
ATOM    671  HZ2 LYS A  45      35.440  49.700  50.880  1.00  0.00           H
ATOM    672  HZ3 LYS A  45      35.870  51.210  50.290  1.00  0.00           H
ATOM    673  C   LYS A  45      41.610  47.420  47.980  1.00  0.00           C
ATOM    674  O   LYS A  45      42.100  46.330  48.270  1.00  0.00           O
ATOM    675  N   GLU A  46      42.300  48.560  48.180  1.00  0.00           N
ATOM    676  HN  GLU A  46      41.970  49.430  47.830  1.00  0.00           H
ATOM    677  CA  GLU A  46      43.630  48.520  48.700  1.00  0.00           C
ATOM    678  HA  GLU A  46      43.990  47.530  48.460  1.00  0.00           H
ATOM    679  CB  GLU A  46      44.420  49.600  47.940  1.00  0.00           C
ATOM    680  HB1 GLU A  46      45.450  49.620  48.350  1.00  0.00           H
ATOM    681  HB2 GLU A  46      43.980  50.620  48.040  1.00  0.00           H
ATOM    682  CG  GLU A  46      44.590  49.290  46.450  1.00  0.00           C
ATOM    683  HG1 GLU A  46      43.570  49.000  46.100  1.00  0.00           H
ATOM    684  HG2 GLU A  46      45.320  48.490  46.200  1.00  0.00           H
ATOM    685  CD  GLU A  46      44.930  50.500  45.600  1.00  0.00           C
ATOM    686  OE1 GLU A  46      46.020  51.090  45.830  1.00  0.00           O
ATOM    687  OE2 GLU A  46      44.160  50.750  44.640  1.00  0.00           O
ATOM    688  C   GLU A  46      43.780  48.640  50.170  1.00  0.00           C
ATOM    689  O   GLU A  46      44.750  49.220  50.660  1.00  0.00           O
ATOM    690  N   GLY A  47      42.780  48.210  50.960  1.00  0.00           N
ATOM    691  HN  GLY A  47      41.980  47.780  50.550  1.00  0.00           H
ATOM    692  CA  GLY A  47      42.830  48.290  52.390  1.00  0.00           C
ATOM    693  HA1 GLY A  47      43.090  49.300  52.680  1.00  0.00           H
ATOM    694  HA2 GLY A  47      41.880  47.910  52.730  1.00  0.00           H
ATOM    695  C   GLY A  47      43.800  47.360  53.030  1.00  0.00           C
ATOM    696  O   GLY A  47      44.060  46.250  52.560  1.00  0.00           O
ATOM    697  N   VAL A  48      44.390  47.820  54.140  1.00  0.00           N
ATOM    698  HN  VAL A  48      44.140  48.660  54.620  1.00  0.00           H
ATOM    699  CA  VAL A  48      45.330  47.010  54.860  1.00  0.00           C
ATOM    700  HA  VAL A  48      45.920  46.390  54.190  1.00  0.00           H
ATOM    701  CB  VAL A  48      46.400  47.850  55.500  1.00  0.00           C
ATOM    702  HB  VAL A  48      45.970  48.720  56.030  1.00  0.00           H
ATOM    703  CG1 VAL A  48      47.240  47.110  56.560  1.00  0.00           C
ATOM    704 HG11 VAL A  48      46.700  46.950  57.520  1.00  0.00           H
ATOM    705 HG12 VAL A  48      47.580  46.140  56.130  1.00  0.00           H
ATOM    706 HG13 VAL A  48      48.110  47.740  56.820  1.00  0.00           H
ATOM    707  CG2 VAL A  48      47.430  48.320  54.460  1.00  0.00           C
ATOM    708 HG21 VAL A  48      48.230  48.950  54.920  1.00  0.00           H
ATOM    709 HG22 VAL A  48      47.820  47.420  53.950  1.00  0.00           H
ATOM    710 HG23 VAL A  48      47.000  49.020  53.710  1.00  0.00           H
ATOM    711  C   VAL A  48      44.630  46.080  55.780  1.00  0.00           C
ATOM    712  O   VAL A  48      44.950  44.910  55.970  1.00  0.00           O
ATOM    713  N   VAL A  49      43.480  46.530  56.320  1.00  0.00           N
ATOM    714  HN  VAL A  49      43.160  47.450  56.110  1.00  0.00           H
ATOM    715  CA  VAL A  49      42.600  45.840  57.210  1.00  0.00           C
ATOM    716  HA  VAL A  49      43.090  44.900  57.450  1.00  0.00           H
ATOM    717  CB  VAL A  49      42.390  46.640  58.460  1.00  0.00           C
ATOM    718  HB  VAL A  49      41.550  46.340  59.120  1.00  0.00           H
ATOM    719  CG1 VAL A  49      43.700  46.640  59.280  1.00  0.00           C
ATOM    720 HG11 VAL A  49      43.600  47.160  60.250  1.00  0.00           H
ATOM    721 HG12 VAL A  49      43.910  45.630  59.680  1.00  0.00           H
ATOM    722 HG13 VAL A  49      44.530  46.960  58.610  1.00  0.00           H
ATOM    723  CG2 VAL A  49      42.060  48.110  58.140  1.00  0.00           C
ATOM    724 HG21 VAL A  49      41.810  48.660  59.070  1.00  0.00           H
ATOM    725 HG22 VAL A  49      42.920  48.680  57.720  1.00  0.00           H
ATOM    726 HG23 VAL A  49      41.250  48.270  57.400  1.00  0.00           H
ATOM    727  C   VAL A  49      41.300  45.480  56.580  1.00  0.00           C
ATOM    728  O   VAL A  49      41.030  45.980  55.490  1.00  0.00           O
ATOM    729  N   HIS A  50      40.580  44.520  57.190  1.00  0.00           N
ATOM    730  HN  HIS A  50      41.000  44.140  58.000  1.00  0.00           H
ATOM    731  CA  HIS A  50      39.360  43.920  56.730  1.00  0.00           C
ATOM    732  HA  HIS A  50      39.480  43.480  55.750  1.00  0.00           H
ATOM    733  CB  HIS A  50      38.950  42.790  57.690  1.00  0.00           C
ATOM    734  HB1 HIS A  50      38.000  42.390  57.290  1.00  0.00           H
ATOM    735  HB2 HIS A  50      38.680  43.170  58.700  1.00  0.00           H
ATOM    736  ND1 HIS A  50      41.120  41.520  57.710  1.00  0.00           N
ATOM    737  CG  HIS A  50      39.740  41.520  57.760  1.00  0.00           C
ATOM    738  CE1 HIS A  50      41.540  40.280  57.860  1.00  0.00           C
ATOM    739  HE1 HIS A  50      42.540  39.930  58.100  1.00  0.00           H
ATOM    740  NE2 HIS A  50      40.490  39.430  58.040  1.00  0.00           N
ATOM    741  HE2 HIS A  50      40.430  38.440  57.930  1.00  0.00           H
ATOM    742  CD2 HIS A  50      39.370  40.230  58.000  1.00  0.00           C
ATOM    743  HD2 HIS A  50      38.330  39.940  58.140  1.00  0.00           H
ATOM    744  C   HIS A  50      38.250  44.900  56.560  1.00  0.00           C
ATOM    745  O   HIS A  50      37.370  45.050  57.400  1.00  0.00           O
ATOM    746  N   GLY A  51      38.180  45.550  55.380  1.00  0.00           N
ATOM    747  HN  GLY A  51      38.880  45.470  54.680  1.00  0.00           H
ATOM    748  CA  GLY A  51      37.060  46.370  55.020  1.00  0.00           C
ATOM    749  HA1 GLY A  51      37.190  46.640  53.990  1.00  0.00           H
ATOM    750  HA2 GLY A  51      36.090  45.900  55.170  1.00  0.00           H
ATOM    751  C   GLY A  51      36.870  47.640  55.780  1.00  0.00           C
ATOM    752  O   GLY A  51      37.290  48.670  55.260  1.00  0.00           O
ATOM    753  N   VAL A  52      36.220  47.660  56.950  1.00  0.00           N
ATOM    754  HN  VAL A  52      36.050  46.810  57.450  1.00  0.00           H
ATOM    755  CA  VAL A  52      35.620  48.770  57.610  1.00  0.00           C
ATOM    756  HA  VAL A  52      35.440  49.570  56.910  1.00  0.00           H
ATOM    757  CB  VAL A  52      34.270  48.380  58.130  1.00  0.00           C
ATOM    758  HB  VAL A  52      34.020  49.030  59.000  1.00  0.00           H
ATOM    759  CG1 VAL A  52      33.180  48.550  57.060  1.00  0.00           C
ATOM    760 HG11 VAL A  52      32.260  47.970  57.270  1.00  0.00           H
ATOM    761 HG12 VAL A  52      32.960  49.530  56.600  1.00  0.00           H
ATOM    762 HG13 VAL A  52      33.540  47.960  56.190  1.00  0.00           H
ATOM    763  CG2 VAL A  52      34.310  46.900  58.570  1.00  0.00           C
ATOM    764 HG21 VAL A  52      33.450  46.690  59.230  1.00  0.00           H
ATOM    765 HG22 VAL A  52      34.180  46.160  57.750  1.00  0.00           H
ATOM    766 HG23 VAL A  52      35.280  46.660  59.050  1.00  0.00           H
ATOM    767  C   VAL A  52      36.530  49.240  58.700  1.00  0.00           C
ATOM    768  O   VAL A  52      36.750  48.590  59.720  1.00  0.00           O
ATOM    769  N   ALA A  53      37.120  50.420  58.420  1.00  0.00           N
ATOM    770  HN  ALA A  53      36.840  50.830  57.560  1.00  0.00           H
ATOM    771  CA  ALA A  53      38.400  50.900  58.830  1.00  0.00           C
ATOM    772  HA  ALA A  53      39.140  50.170  58.530  1.00  0.00           H
ATOM    773  CB  ALA A  53      38.700  52.270  58.190  1.00  0.00           C
ATOM    774  HB1 ALA A  53      37.830  52.950  58.380  1.00  0.00           H
ATOM    775  HB2 ALA A  53      39.670  52.720  58.470  1.00  0.00           H
ATOM    776  HB3 ALA A  53      38.820  52.060  57.100  1.00  0.00           H
ATOM    777  C   ALA A  53      38.650  51.050  60.290  1.00  0.00           C
ATOM    778  O   ALA A  53      39.730  50.700  60.740  1.00  0.00           O
ATOM    779  N   THR A  54      37.670  51.530  61.090  1.00  0.00           N
ATOM    780  HN  THR A  54      36.740  51.510  60.730  1.00  0.00           H
ATOM    781  CA  THR A  54      37.920  51.980  62.420  1.00  0.00           C
ATOM    782  HA  THR A  54      38.980  52.010  62.600  1.00  0.00           H
ATOM    783  CB  THR A  54      37.550  53.390  62.790  1.00  0.00           C
ATOM    784  HB  THR A  54      36.640  53.410  63.410  1.00  0.00           H
ATOM    785  OG1 THR A  54      37.340  54.170  61.620  1.00  0.00           O
ATOM    786  HG1 THR A  54      36.550  53.770  61.260  1.00  0.00           H
ATOM    787  CG2 THR A  54      38.640  54.130  63.590  1.00  0.00           C
ATOM    788 HG21 THR A  54      38.650  53.810  64.660  1.00  0.00           H
ATOM    789 HG22 THR A  54      39.590  54.050  63.030  1.00  0.00           H
ATOM    790 HG23 THR A  54      38.340  55.200  63.630  1.00  0.00           H
ATOM    791  C   THR A  54      37.290  50.960  63.300  1.00  0.00           C
ATOM    792  O   THR A  54      37.300  51.040  64.530  1.00  0.00           O
ATOM    793  N   VAL A  55      36.800  49.840  62.740  1.00  0.00           N
ATOM    794  HN  VAL A  55      36.730  49.770  61.740  1.00  0.00           H
ATOM    795  CA  VAL A  55      36.260  48.760  63.510  1.00  0.00           C
ATOM    796  HA  VAL A  55      36.400  48.950  64.560  1.00  0.00           H
ATOM    797  CB  VAL A  55      34.760  48.740  63.430  1.00  0.00           C
ATOM    798  HB  VAL A  55      34.380  49.760  63.640  1.00  0.00           H
ATOM    799  CG1 VAL A  55      34.340  48.280  62.020  1.00  0.00           C
ATOM    800 HG11 VAL A  55      34.800  47.310  61.730  1.00  0.00           H
ATOM    801 HG12 VAL A  55      33.230  48.300  61.940  1.00  0.00           H
ATOM    802 HG13 VAL A  55      34.740  49.080  61.370  1.00  0.00           H
ATOM    803  CG2 VAL A  55      34.110  47.920  64.550  1.00  0.00           C
ATOM    804 HG21 VAL A  55      34.510  48.120  65.570  1.00  0.00           H
ATOM    805 HG22 VAL A  55      33.020  48.090  64.490  1.00  0.00           H
ATOM    806 HG23 VAL A  55      34.190  46.820  64.360  1.00  0.00           H
ATOM    807  C   VAL A  55      36.980  47.470  63.330  1.00  0.00           C
ATOM    808  O   VAL A  55      37.020  46.680  64.280  1.00  0.00           O
ATOM    809  N   ALA A  56      37.590  47.200  62.160  1.00  0.00           N
ATOM    810  HN  ALA A  56      37.550  47.740  61.320  1.00  0.00           H
ATOM    811  CA  ALA A  56      38.200  45.920  62.060  1.00  0.00           C
ATOM    812  HA  ALA A  56      38.060  45.250  62.900  1.00  0.00           H
ATOM    813  CB  ALA A  56      37.800  45.220  60.750  1.00  0.00           C
ATOM    814  HB1 ALA A  56      38.270  45.690  59.860  1.00  0.00           H
ATOM    815  HB2 ALA A  56      38.050  44.140  60.780  1.00  0.00           H
ATOM    816  HB3 ALA A  56      36.690  45.340  60.680  1.00  0.00           H
ATOM    817  C   ALA A  56      39.660  46.230  61.970  1.00  0.00           C
ATOM    818  O   ALA A  56      40.120  47.110  61.250  1.00  0.00           O
ATOM    819  N   GLU A  57      40.450  45.470  62.750  1.00  0.00           N
ATOM    820  HN  GLU A  57      40.100  44.780  63.370  1.00  0.00           H
ATOM    821  CA  GLU A  57      41.840  45.760  62.970  1.00  0.00           C
ATOM    822  HA  GLU A  57      42.120  46.590  62.340  1.00  0.00           H
ATOM    823  CB  GLU A  57      42.180  46.220  64.400  1.00  0.00           C
ATOM    824  HB1 GLU A  57      41.690  47.210  64.440  1.00  0.00           H
ATOM    825  HB2 GLU A  57      43.250  46.450  64.540  1.00  0.00           H
ATOM    826  CG  GLU A  57      41.460  45.470  65.530  1.00  0.00           C
ATOM    827  HG1 GLU A  57      40.370  45.530  65.320  1.00  0.00           H
ATOM    828  HG2 GLU A  57      41.650  46.140  66.390  1.00  0.00           H
ATOM    829  CD  GLU A  57      41.930  44.030  65.730  1.00  0.00           C
ATOM    830  OE1 GLU A  57      41.070  43.110  65.650  1.00  0.00           O
ATOM    831  OE2 GLU A  57      43.110  43.790  66.080  1.00  0.00           O
ATOM    832  C   GLU A  57      42.730  44.640  62.580  1.00  0.00           C
ATOM    833  O   GLU A  57      43.960  44.700  62.620  1.00  0.00           O
ATOM    834  N   LYS A  58      42.120  43.520  62.140  1.00  0.00           N
ATOM    835  HN  LYS A  58      41.140  43.490  62.290  1.00  0.00           H
ATOM    836  CA  LYS A  58      42.760  42.380  61.570  1.00  0.00           C
ATOM    837  HA  LYS A  58      43.690  42.240  62.110  1.00  0.00           H
ATOM    838  CB  LYS A  58      41.810  41.170  61.600  1.00  0.00           C
ATOM    839  HB1 LYS A  58      42.070  40.300  60.970  1.00  0.00           H
ATOM    840  HB2 LYS A  58      40.870  41.520  61.110  1.00  0.00           H
ATOM    841  CG  LYS A  58      41.580  40.670  63.020  1.00  0.00           C
ATOM    842  HG1 LYS A  58      40.720  39.970  63.080  1.00  0.00           H
ATOM    843  HG2 LYS A  58      41.220  41.560  63.580  1.00  0.00           H
ATOM    844  CD  LYS A  58      42.850  40.120  63.680  1.00  0.00           C
ATOM    845  HD1 LYS A  58      43.170  39.270  63.030  1.00  0.00           H
ATOM    846  HD2 LYS A  58      43.650  40.880  63.650  1.00  0.00           H
ATOM    847  CE  LYS A  58      42.720  39.830  65.180  1.00  0.00           C
ATOM    848  HE1 LYS A  58      43.560  39.210  65.560  1.00  0.00           H
ATOM    849  HE2 LYS A  58      41.840  39.190  65.410  1.00  0.00           H
ATOM    850  NZ  LYS A  58      42.710  41.070  65.980  1.00  0.00           N
ATOM    851  HZ1 LYS A  58      42.080  41.850  65.710  1.00  0.00           H
ATOM    852  HZ2 LYS A  58      42.690  40.760  66.980  1.00  0.00           H
ATOM    853  HZ3 LYS A  58      43.670  41.420  65.810  1.00  0.00           H
ATOM    854  C   LYS A  58      43.190  42.740  60.190  1.00  0.00           C
ATOM    855  O   LYS A  58      42.500  43.530  59.530  1.00  0.00           O
ATOM    856  N   THR A  59      44.310  42.210  59.660  1.00  0.00           N
ATOM    857  HN  THR A  59      44.850  41.470  60.070  1.00  0.00           H
ATOM    858  CA  THR A  59      45.000  42.570  58.470  1.00  0.00           C
ATOM    859  HA  THR A  59      44.560  43.480  58.080  1.00  0.00           H
ATOM    860  CB  THR A  59      46.480  42.780  58.550  1.00  0.00           C
ATOM    861  HB  THR A  59      47.070  42.820  57.610  1.00  0.00           H
ATOM    862  OG1 THR A  59      47.140  41.820  59.370  1.00  0.00           O
ATOM    863  HG1 THR A  59      47.230  41.060  58.780  1.00  0.00           H
ATOM    864  CG2 THR A  59      46.650  44.040  59.420  1.00  0.00           C
ATOM    865 HG21 THR A  59      46.200  43.890  60.430  1.00  0.00           H
ATOM    866 HG22 THR A  59      47.690  44.400  59.560  1.00  0.00           H
ATOM    867 HG23 THR A  59      46.090  44.860  58.910  1.00  0.00           H
ATOM    868  C   THR A  59      44.790  41.460  57.490  1.00  0.00           C
ATOM    869  O   THR A  59      44.750  40.280  57.830  1.00  0.00           O
ATOM    870  N   LYS A  60      44.450  41.780  56.220  1.00  0.00           N
ATOM    871  HN  LYS A  60      44.240  42.710  55.940  1.00  0.00           H
ATOM    872  CA  LYS A  60      44.420  40.830  55.150  1.00  0.00           C
ATOM    873  HA  LYS A  60      43.790  39.990  55.400  1.00  0.00           H
ATOM    874  CB  LYS A  60      43.790  41.540  53.940  1.00  0.00           C
ATOM    875  HB1 LYS A  60      43.760  40.750  53.170  1.00  0.00           H
ATOM    876  HB2 LYS A  60      44.320  42.420  53.520  1.00  0.00           H
ATOM    877  CG  LYS A  60      42.360  42.050  54.070  1.00  0.00           C
ATOM    878  HG1 LYS A  60      42.420  42.980  54.690  1.00  0.00           H
ATOM    879  HG2 LYS A  60      41.750  41.300  54.620  1.00  0.00           H
ATOM    880  CD  LYS A  60      41.800  42.300  52.670  1.00  0.00           C
ATOM    881  HD1 LYS A  60      42.500  42.940  52.100  1.00  0.00           H
ATOM    882  HD2 LYS A  60      41.590  41.330  52.170  1.00  0.00           H
ATOM    883  CE  LYS A  60      40.470  43.050  52.850  1.00  0.00           C
ATOM    884  HE1 LYS A  60      40.650  44.010  53.370  1.00  0.00           H
ATOM    885  HE2 LYS A  60      39.770  42.410  53.430  1.00  0.00           H
ATOM    886  NZ  LYS A  60      39.780  43.360  51.580  1.00  0.00           N
ATOM    887  HZ1 LYS A  60      40.530  43.960  51.190  1.00  0.00           H
ATOM    888  HZ2 LYS A  60      39.610  42.550  50.940  1.00  0.00           H
ATOM    889  HZ3 LYS A  60      38.900  43.910  51.640  1.00  0.00           H
ATOM    890  C   LYS A  60      45.720  40.230  54.750  1.00  0.00           C
ATOM    891  O   LYS A  60      46.750  40.890  54.880  1.00  0.00           O
ATOM    892  N   GLU A  61      45.700  39.050  54.100  1.00  0.00           N
ATOM    893  HN  GLU A  61      44.860  38.520  54.060  1.00  0.00           H
ATOM    894  CA  GLU A  61      46.740  38.610  53.230  1.00  0.00           C
ATOM    895  HA  GLU A  61      47.710  38.600  53.710  1.00  0.00           H
ATOM    896  CB  GLU A  61      46.450  37.190  52.720  1.00  0.00           C
ATOM    897  HB1 GLU A  61      47.120  36.840  51.910  1.00  0.00           H
ATOM    898  HB2 GLU A  61      45.400  36.930  52.450  1.00  0.00           H
ATOM    899  CG  GLU A  61      46.890  36.240  53.840  1.00  0.00           C
ATOM    900  HG1 GLU A  61      46.380  35.270  53.640  1.00  0.00           H
ATOM    901  HG2 GLU A  61      46.590  36.630  54.840  1.00  0.00           H
ATOM    902  CD  GLU A  61      48.380  35.930  53.860  1.00  0.00           C
ATOM    903  OE1 GLU A  61      48.840  34.940  53.230  1.00  0.00           O
ATOM    904  OE2 GLU A  61      49.110  36.590  54.640  1.00  0.00           O
ATOM    905  C   GLU A  61      47.060  39.460  52.050  1.00  0.00           C
ATOM    906  O   GLU A  61      46.180  40.130  51.520  1.00  0.00           O
ATOM    907  N   GLN A  62      48.320  39.440  51.570  1.00  0.00           N
ATOM    908  HN  GLN A  62      48.980  38.900  52.080  1.00  0.00           H
ATOM    909  CA  GLN A  62      48.750  40.070  50.360  1.00  0.00           C
ATOM    910  HA  GLN A  62      49.740  39.690  50.160  1.00  0.00           H
ATOM    911  CB  GLN A  62      48.190  39.670  48.980  1.00  0.00           C
ATOM    912  HB1 GLN A  62      48.710  40.290  48.220  1.00  0.00           H
ATOM    913  HB2 GLN A  62      47.100  39.890  49.060  1.00  0.00           H
ATOM    914  CG  GLN A  62      48.380  38.160  48.780  1.00  0.00           C
ATOM    915  HG1 GLN A  62      47.700  37.580  49.440  1.00  0.00           H
ATOM    916  HG2 GLN A  62      49.430  37.820  48.920  1.00  0.00           H
ATOM    917  CD  GLN A  62      47.990  37.850  47.340  1.00  0.00           C
ATOM    918  OE1 GLN A  62      46.870  37.400  47.110  1.00  0.00           O
ATOM    919  NE2 GLN A  62      48.860  38.160  46.350  1.00  0.00           N
ATOM    920 HE21 GLN A  62      49.760  38.490  46.660  1.00  0.00           H
ATOM    921 HE22 GLN A  62      48.540  37.710  45.510  1.00  0.00           H
ATOM    922  C   GLN A  62      49.080  41.510  50.500  1.00  0.00           C
ATOM    923  O   GLN A  62      49.290  42.200  49.500  1.00  0.00           O
ATOM    924  N   VAL A  63      49.270  41.950  51.760  1.00  0.00           N
ATOM    925  HN  VAL A  63      49.250  41.370  52.560  1.00  0.00           H
ATOM    926  CA  VAL A  63      49.420  43.320  52.140  1.00  0.00           C
ATOM    927  HA  VAL A  63      48.920  44.010  51.480  1.00  0.00           H
ATOM    928  CB  VAL A  63      48.750  43.710  53.430  1.00  0.00           C
ATOM    929  HB  VAL A  63      49.030  44.760  53.650  1.00  0.00           H
ATOM    930  CG1 VAL A  63      47.240  43.690  53.130  1.00  0.00           C
ATOM    931 HG11 VAL A  63      46.790  42.700  52.890  1.00  0.00           H
ATOM    932 HG12 VAL A  63      46.560  43.980  53.960  1.00  0.00           H
ATOM    933 HG13 VAL A  63      47.120  44.440  52.320  1.00  0.00           H
ATOM    934  CG2 VAL A  63      49.240  42.870  54.620  1.00  0.00           C
ATOM    935 HG21 VAL A  63      50.310  43.040  54.860  1.00  0.00           H
ATOM    936 HG22 VAL A  63      48.660  43.100  55.540  1.00  0.00           H
ATOM    937 HG23 VAL A  63      49.030  41.800  54.400  1.00  0.00           H
ATOM    938  C   VAL A  63      50.830  43.810  52.080  1.00  0.00           C
ATOM    939  O   VAL A  63      51.120  45.000  51.980  1.00  0.00           O
ATOM    940  N   THR A  64      51.800  42.880  52.200  1.00  0.00           N
ATOM    941  HN  THR A  64      51.460  41.950  52.270  1.00  0.00           H
ATOM    942  CA  THR A  64      53.210  43.060  52.350  1.00  0.00           C
ATOM    943  HA  THR A  64      53.390  44.120  52.210  1.00  0.00           H
ATOM    944  CB  THR A  64      53.710  42.670  53.710  1.00  0.00           C
ATOM    945  HB  THR A  64      53.490  41.620  53.990  1.00  0.00           H
ATOM    946  OG1 THR A  64      53.020  43.430  54.700  1.00  0.00           O
ATOM    947  HG1 THR A  64      53.230  42.970  55.520  1.00  0.00           H
ATOM    948  CG2 THR A  64      55.210  42.910  53.930  1.00  0.00           C
ATOM    949 HG21 THR A  64      55.540  42.270  54.780  1.00  0.00           H
ATOM    950 HG22 THR A  64      55.910  42.490  53.170  1.00  0.00           H
ATOM    951 HG23 THR A  64      55.570  43.950  54.080  1.00  0.00           H
ATOM    952  C   THR A  64      53.990  42.300  51.340  1.00  0.00           C
ATOM    953  O   THR A  64      53.800  41.090  51.180  1.00  0.00           O
ATOM    954  N   ASN A  65      54.860  42.970  50.570  1.00  0.00           N
ATOM    955  HN  ASN A  65      54.950  43.970  50.550  1.00  0.00           H
ATOM    956  CA  ASN A  65      55.650  42.240  49.640  1.00  0.00           C
ATOM    957  HA  ASN A  65      55.520  41.180  49.840  1.00  0.00           H
ATOM    958  CB  ASN A  65      55.110  42.570  48.230  1.00  0.00           C
ATOM    959  HB1 ASN A  65      55.280  43.660  48.130  1.00  0.00           H
ATOM    960  HB2 ASN A  65      54.020  42.430  48.140  1.00  0.00           H
ATOM    961  CG  ASN A  65      55.820  41.900  47.070  1.00  0.00           C
ATOM    962  OD1 ASN A  65      56.390  40.810  47.130  1.00  0.00           O
ATOM    963  ND2 ASN A  65      56.080  42.680  45.980  1.00  0.00           N
ATOM    964 HD21 ASN A  65      56.030  43.670  46.020  1.00  0.00           H
ATOM    965 HD22 ASN A  65      56.670  42.290  45.280  1.00  0.00           H
ATOM    966  C   ASN A  65      57.090  42.570  49.870  1.00  0.00           C
ATOM    967  O   ASN A  65      57.410  43.720  50.170  1.00  0.00           O
ATOM    968  N   VAL A  66      57.990  41.590  49.660  1.00  0.00           N
ATOM    969  HN  VAL A  66      57.850  40.630  49.430  1.00  0.00           H
ATOM    970  CA  VAL A  66      59.390  41.840  49.500  1.00  0.00           C
ATOM    971  HA  VAL A  66      59.760  42.540  50.230  1.00  0.00           H
ATOM    972  CB  VAL A  66      60.070  40.530  49.760  1.00  0.00           C
ATOM    973  HB  VAL A  66      59.870  39.760  48.980  1.00  0.00           H
ATOM    974  CG1 VAL A  66      61.600  40.690  49.830  1.00  0.00           C
ATOM    975 HG11 VAL A  66      61.990  39.650  49.970  1.00  0.00           H
ATOM    976 HG12 VAL A  66      61.980  41.110  48.870  1.00  0.00           H
ATOM    977 HG13 VAL A  66      61.960  41.310  50.670  1.00  0.00           H
ATOM    978  CG2 VAL A  66      59.660  40.010  51.150  1.00  0.00           C
ATOM    979 HG21 VAL A  66      59.900  40.700  51.980  1.00  0.00           H
ATOM    980 HG22 VAL A  66      58.640  39.590  51.060  1.00  0.00           H
ATOM    981 HG23 VAL A  66      60.400  39.180  51.240  1.00  0.00           H
ATOM    982  C   VAL A  66      59.620  42.410  48.140  1.00  0.00           C
ATOM    983  O   VAL A  66      59.150  41.970  47.100  1.00  0.00           O
ATOM    984  N   GLY A  67      60.260  43.590  48.190  1.00  0.00           N
ATOM    985  HN  GLY A  67      60.670  43.820  49.070  1.00  0.00           H
ATOM    986  CA  GLY A  67      60.240  44.570  47.140  1.00  0.00           C
ATOM    987  HA1 GLY A  67      61.140  44.430  46.550  1.00  0.00           H
ATOM    988  HA2 GLY A  67      59.370  44.500  46.510  1.00  0.00           H
ATOM    989  C   GLY A  67      60.200  45.970  47.650  1.00  0.00           C
ATOM    990  O   GLY A  67      60.460  46.910  46.900  1.00  0.00           O
ATOM    991  N   GLY A  68      59.810  46.140  48.930  1.00  0.00           N
ATOM    992  HN  GLY A  68      59.680  45.320  49.490  1.00  0.00           H
ATOM    993  CA  GLY A  68      59.520  47.440  49.420  1.00  0.00           C
ATOM    994  HA1 GLY A  68      60.350  48.080  49.140  1.00  0.00           H
ATOM    995  HA2 GLY A  68      58.680  47.650  48.780  1.00  0.00           H
ATOM    996  C   GLY A  68      59.240  47.500  50.890  1.00  0.00           C
ATOM    997  O   GLY A  68      59.090  46.510  51.600  1.00  0.00           O
ATOM    998  N   ALA A  69      59.090  48.710  51.460  1.00  0.00           N
ATOM    999  HN  ALA A  69      59.040  49.570  50.950  1.00  0.00           H
ATOM   1000  CA  ALA A  69      58.780  48.870  52.840  1.00  0.00           C
ATOM   1001  HA  ALA A  69      59.300  48.080  53.360  1.00  0.00           H
ATOM   1002  CB  ALA A  69      59.380  50.150  53.460  1.00  0.00           C
ATOM   1003  HB1 ALA A  69      59.060  50.190  54.520  1.00  0.00           H
ATOM   1004  HB2 ALA A  69      60.490  50.150  53.370  1.00  0.00           H
ATOM   1005  HB3 ALA A  69      59.000  51.100  53.040  1.00  0.00           H
ATOM   1006  C   ALA A  69      57.340  48.770  53.190  1.00  0.00           C
ATOM   1007  O   ALA A  69      56.460  49.090  52.390  1.00  0.00           O
ATOM   1008  N   VAL A  70      57.030  48.380  54.440  1.00  0.00           N
ATOM   1009  HN  VAL A  70      57.770  48.080  55.050  1.00  0.00           H
ATOM   1010  CA  VAL A  70      55.760  48.260  55.080  1.00  0.00           C
ATOM   1011  HA  VAL A  70      55.080  48.150  54.250  1.00  0.00           H
ATOM   1012  CB  VAL A  70      55.510  47.160  56.070  1.00  0.00           C
ATOM   1013  HB  VAL A  70      55.730  47.500  57.100  1.00  0.00           H
ATOM   1014  CG1 VAL A  70      54.090  46.610  55.870  1.00  0.00           C
ATOM   1015 HG11 VAL A  70      53.410  47.460  55.620  1.00  0.00           H
ATOM   1016 HG12 VAL A  70      54.080  45.940  54.980  1.00  0.00           H
ATOM   1017 HG13 VAL A  70      53.650  46.260  56.830  1.00  0.00           H
ATOM   1018  CG2 VAL A  70      56.480  46.010  55.770  1.00  0.00           C
ATOM   1019 HG21 VAL A  70      56.160  45.140  56.390  1.00  0.00           H
ATOM   1020 HG22 VAL A  70      56.600  45.830  54.680  1.00  0.00           H
ATOM   1021 HG23 VAL A  70      57.430  46.410  56.170  1.00  0.00           H
ATOM   1022  C   VAL A  70      55.380  49.590  55.650  1.00  0.00           C
ATOM   1023  O   VAL A  70      54.990  49.790  56.800  1.00  0.00           O
ATOM   1024  N   VAL A  71      55.310  50.570  54.730  1.00  0.00           N
ATOM   1025  HN  VAL A  71      55.620  50.420  53.790  1.00  0.00           H
ATOM   1026  CA  VAL A  71      54.900  51.880  55.110  1.00  0.00           C
ATOM   1027  HA  VAL A  71      55.290  52.130  56.090  1.00  0.00           H
ATOM   1028  CB  VAL A  71      55.560  52.940  54.280  1.00  0.00           C
ATOM   1029  HB  VAL A  71      55.200  53.930  54.650  1.00  0.00           H
ATOM   1030  CG1 VAL A  71      57.100  52.950  54.310  1.00  0.00           C
ATOM   1031 HG11 VAL A  71      57.510  52.650  55.300  1.00  0.00           H
ATOM   1032 HG12 VAL A  71      57.580  52.240  53.600  1.00  0.00           H
ATOM   1033 HG13 VAL A  71      57.460  53.920  53.910  1.00  0.00           H
ATOM   1034  CG2 VAL A  71      55.120  52.710  52.830  1.00  0.00           C
ATOM   1035 HG21 VAL A  71      55.140  53.690  52.300  1.00  0.00           H
ATOM   1036 HG22 VAL A  71      55.740  51.980  52.280  1.00  0.00           H
ATOM   1037 HG23 VAL A  71      54.080  52.320  52.780  1.00  0.00           H
ATOM   1038  C   VAL A  71      53.430  51.910  55.330  1.00  0.00           C
ATOM   1039  O   VAL A  71      52.680  51.280  54.590  1.00  0.00           O
ATOM   1040  N   THR A  72      53.020  52.610  56.410  1.00  0.00           N
ATOM   1041  HN  THR A  72      53.810  52.840  56.970  1.00  0.00           H
ATOM   1042  CA  THR A  72      51.750  52.710  57.060  1.00  0.00           C
ATOM   1043  HA  THR A  72      50.980  52.520  56.320  1.00  0.00           H
ATOM   1044  CB  THR A  72      51.520  51.830  58.240  1.00  0.00           C
ATOM   1045  HB  THR A  72      51.790  50.790  57.950  1.00  0.00           H
ATOM   1046  OG1 THR A  72      50.190  51.860  58.740  1.00  0.00           O
ATOM   1047  HG1 THR A  72      49.580  51.680  58.020  1.00  0.00           H
ATOM   1048  CG2 THR A  72      52.460  52.240  59.390  1.00  0.00           C
ATOM   1049 HG21 THR A  72      53.480  52.210  58.940  1.00  0.00           H
ATOM   1050 HG22 THR A  72      52.140  53.190  59.860  1.00  0.00           H
ATOM   1051 HG23 THR A  72      52.380  51.480  60.190  1.00  0.00           H
ATOM   1052  C   THR A  72      51.660  54.140  57.460  1.00  0.00           C
ATOM   1053  O   THR A  72      52.630  54.880  57.580  1.00  0.00           O
ATOM   1054  N   GLY A  73      50.420  54.670  57.570  1.00  0.00           N
ATOM   1055  HN  GLY A  73      49.700  53.990  57.650  1.00  0.00           H
ATOM   1056  CA  GLY A  73      50.060  56.040  57.800  1.00  0.00           C
ATOM   1057  HA1 GLY A  73      49.700  56.050  58.820  1.00  0.00           H
ATOM   1058  HA2 GLY A  73      50.830  56.770  57.640  1.00  0.00           H
ATOM   1059  C   GLY A  73      49.060  56.590  56.850  1.00  0.00           C
ATOM   1060  O   GLY A  73      49.340  57.090  55.760  1.00  0.00           O
ATOM   1061  N   VAL A  74      47.790  56.570  57.290  1.00  0.00           N
ATOM   1062  HN  VAL A  74      47.520  56.330  58.220  1.00  0.00           H
ATOM   1063  CA  VAL A  74      46.660  56.890  56.460  1.00  0.00           C
ATOM   1064  HA  VAL A  74      46.800  56.960  55.390  1.00  0.00           H
ATOM   1065  CB  VAL A  74      45.770  55.690  56.290  1.00  0.00           C
ATOM   1066  HB  VAL A  74      45.490  55.450  57.340  1.00  0.00           H
ATOM   1067  CG1 VAL A  74      44.590  55.900  55.320  1.00  0.00           C
ATOM   1068 HG11 VAL A  74      44.260  54.850  55.160  1.00  0.00           H
ATOM   1069 HG12 VAL A  74      43.730  56.450  55.770  1.00  0.00           H
ATOM   1070 HG13 VAL A  74      44.860  56.380  54.360  1.00  0.00           H
ATOM   1071  CG2 VAL A  74      46.610  54.520  55.750  1.00  0.00           C
ATOM   1072 HG21 VAL A  74      46.930  54.740  54.710  1.00  0.00           H
ATOM   1073 HG22 VAL A  74      47.420  54.280  56.470  1.00  0.00           H
ATOM   1074 HG23 VAL A  74      46.010  53.590  55.670  1.00  0.00           H
ATOM   1075  C   VAL A  74      45.920  58.060  57.000  1.00  0.00           C
ATOM   1076  O   VAL A  74      45.010  58.040  57.820  1.00  0.00           O
ATOM   1077  N   THR A  75      46.510  59.240  56.720  1.00  0.00           N
ATOM   1078  HN  THR A  75      47.250  59.210  56.050  1.00  0.00           H
ATOM   1079  CA  THR A  75      46.080  60.520  57.190  1.00  0.00           C
ATOM   1080  HA  THR A  75      45.030  60.470  57.430  1.00  0.00           H
ATOM   1081  CB  THR A  75      46.700  61.020  58.450  1.00  0.00           C
ATOM   1082  HB  THR A  75      47.700  61.490  58.330  1.00  0.00           H
ATOM   1083  OG1 THR A  75      47.000  60.030  59.420  1.00  0.00           O
ATOM   1084  HG1 THR A  75      47.060  60.460  60.280  1.00  0.00           H
ATOM   1085  CG2 THR A  75      45.860  62.020  59.270  1.00  0.00           C
ATOM   1086 HG21 THR A  75      45.850  63.000  58.760  1.00  0.00           H
ATOM   1087 HG22 THR A  75      44.820  61.680  59.440  1.00  0.00           H
ATOM   1088 HG23 THR A  75      46.250  62.310  60.270  1.00  0.00           H
ATOM   1089  C   THR A  75      46.200  61.500  56.070  1.00  0.00           C
ATOM   1090  O   THR A  75      46.810  62.560  56.180  1.00  0.00           O
ATOM   1091  N   ALA A  76      45.620  61.190  54.900  1.00  0.00           N
ATOM   1092  HN  ALA A  76      45.040  60.380  54.840  1.00  0.00           H
ATOM   1093  CA  ALA A  76      45.740  61.990  53.720  1.00  0.00           C
ATOM   1094  HA  ALA A  76      45.690  63.050  53.900  1.00  0.00           H
ATOM   1095  CB  ALA A  76      47.200  61.810  53.250  1.00  0.00           C
ATOM   1096  HB1 ALA A  76      47.850  61.860  54.150  1.00  0.00           H
ATOM   1097  HB2 ALA A  76      47.420  60.820  52.780  1.00  0.00           H
ATOM   1098  HB3 ALA A  76      47.560  62.580  52.540  1.00  0.00           H
ATOM   1099  C   ALA A  76      44.810  61.630  52.610  1.00  0.00           C
ATOM   1100  O   ALA A  76      44.110  60.620  52.630  1.00  0.00           O
ATOM   1101  N   VAL A  77      44.740  62.510  51.600  1.00  0.00           N
ATOM   1102  HN  VAL A  77      45.290  63.340  51.550  1.00  0.00           H
ATOM   1103  CA  VAL A  77      43.970  62.290  50.420  1.00  0.00           C
ATOM   1104  HA  VAL A  77      43.770  61.250  50.210  1.00  0.00           H
ATOM   1105  CB  VAL A  77      42.640  62.980  50.530  1.00  0.00           C
ATOM   1106  HB  VAL A  77      42.660  64.080  50.350  1.00  0.00           H
ATOM   1107  CG1 VAL A  77      41.630  62.250  49.630  1.00  0.00           C
ATOM   1108 HG11 VAL A  77      41.610  62.610  48.580  1.00  0.00           H
ATOM   1109 HG12 VAL A  77      41.680  61.150  49.520  1.00  0.00           H
ATOM   1110 HG13 VAL A  77      40.670  62.420  50.170  1.00  0.00           H
ATOM   1111  CG2 VAL A  77      42.070  62.940  51.950  1.00  0.00           C
ATOM   1112 HG21 VAL A  77      41.080  63.430  52.030  1.00  0.00           H
ATOM   1113 HG22 VAL A  77      41.940  61.890  52.300  1.00  0.00           H
ATOM   1114 HG23 VAL A  77      42.700  63.550  52.640  1.00  0.00           H
ATOM   1115  C   VAL A  77      44.670  62.760  49.190  1.00  0.00           C
ATOM   1116  O   VAL A  77      45.320  61.990  48.490  1.00  0.00           O
ATOM   1117  N   ALA A  78      44.460  64.010  48.730  1.00  0.00           N
ATOM   1118  HN  ALA A  78      44.100  64.750  49.290  1.00  0.00           H
ATOM   1119  CA  ALA A  78      44.790  64.280  47.360  1.00  0.00           C
ATOM   1120  HA  ALA A  78      45.790  63.950  47.150  1.00  0.00           H
ATOM   1121  CB  ALA A  78      43.850  63.530  46.410  1.00  0.00           C
ATOM   1122  HB1 ALA A  78      43.860  62.420  46.440  1.00  0.00           H
ATOM   1123  HB2 ALA A  78      42.780  63.750  46.610  1.00  0.00           H
ATOM   1124  HB3 ALA A  78      44.070  63.760  45.340  1.00  0.00           H
ATOM   1125  C   ALA A  78      44.700  65.770  47.310  1.00  0.00           C
ATOM   1126  O   ALA A  78      45.100  66.510  48.210  1.00  0.00           O
ATOM   1127  N   GLN A  79      44.040  66.340  46.280  1.00  0.00           N
ATOM   1128  HN  GLN A  79      43.760  65.820  45.480  1.00  0.00           H
ATOM   1129  CA  GLN A  79      43.600  67.700  46.190  1.00  0.00           C
ATOM   1130  HA  GLN A  79      44.010  68.300  46.980  1.00  0.00           H
ATOM   1131  CB  GLN A  79      43.970  68.220  44.790  1.00  0.00           C
ATOM   1132  HB1 GLN A  79      43.540  69.180  44.440  1.00  0.00           H
ATOM   1133  HB2 GLN A  79      43.550  67.600  43.960  1.00  0.00           H
ATOM   1134  CG  GLN A  79      45.460  68.380  44.500  1.00  0.00           C
ATOM   1135  HG1 GLN A  79      45.660  68.310  43.410  1.00  0.00           H
ATOM   1136  HG2 GLN A  79      46.070  67.520  44.870  1.00  0.00           H
ATOM   1137  CD  GLN A  79      46.060  69.670  45.030  1.00  0.00           C
ATOM   1138  OE1 GLN A  79      46.120  70.750  44.450  1.00  0.00           O
ATOM   1139  NE2 GLN A  79      46.590  69.560  46.280  1.00  0.00           N
ATOM   1140 HE21 GLN A  79      46.640  68.640  46.680  1.00  0.00           H
ATOM   1141 HE22 GLN A  79      47.200  70.290  46.580  1.00  0.00           H
ATOM   1142  C   GLN A  79      42.130  67.880  46.350  1.00  0.00           C
ATOM   1143  O   GLN A  79      41.410  67.290  45.540  1.00  0.00           O
ATOM   1144  N   LYS A  80      41.660  68.610  47.370  1.00  0.00           N
ATOM   1145  HN  LYS A  80      42.360  68.970  47.980  1.00  0.00           H
ATOM   1146  CA  LYS A  80      40.340  68.990  47.800  1.00  0.00           C
ATOM   1147  HA  LYS A  80      40.300  69.050  48.880  1.00  0.00           H
ATOM   1148  CB  LYS A  80      39.880  70.300  47.160  1.00  0.00           C
ATOM   1149  HB1 LYS A  80      38.820  70.440  46.860  1.00  0.00           H
ATOM   1150  HB2 LYS A  80      40.390  70.300  46.180  1.00  0.00           H
ATOM   1151  CG  LYS A  80      40.340  71.550  47.920  1.00  0.00           C
ATOM   1152  HG1 LYS A  80      40.250  72.390  47.210  1.00  0.00           H
ATOM   1153  HG2 LYS A  80      41.420  71.490  48.180  1.00  0.00           H
ATOM   1154  CD  LYS A  80      39.600  71.850  49.230  1.00  0.00           C
ATOM   1155  HD1 LYS A  80      38.550  72.020  48.890  1.00  0.00           H
ATOM   1156  HD2 LYS A  80      39.520  71.020  49.970  1.00  0.00           H
ATOM   1157  CE  LYS A  80      40.090  73.130  49.910  1.00  0.00           C
ATOM   1158  HE1 LYS A  80      39.340  73.410  50.680  1.00  0.00           H
ATOM   1159  HE2 LYS A  80      40.240  73.920  49.150  1.00  0.00           H
ATOM   1160  NZ  LYS A  80      41.310  72.800  50.680  1.00  0.00           N
ATOM   1161  HZ1 LYS A  80      42.150  72.730  50.060  1.00  0.00           H
ATOM   1162  HZ2 LYS A  80      41.400  73.590  51.350  1.00  0.00           H
ATOM   1163  HZ3 LYS A  80      41.210  71.940  51.240  1.00  0.00           H
ATOM   1164  C   LYS A  80      39.270  67.980  47.570  1.00  0.00           C
ATOM   1165  O   LYS A  80      38.240  68.230  46.940  1.00  0.00           O
ATOM   1166  N   THR A  81      39.520  66.750  48.050  1.00  0.00           N
ATOM   1167  HN  THR A  81      40.370  66.650  48.560  1.00  0.00           H
ATOM   1168  CA  THR A  81      38.770  65.530  47.940  1.00  0.00           C
ATOM   1169  HA  THR A  81      37.950  65.630  47.230  1.00  0.00           H
ATOM   1170  CB  THR A  81      39.660  64.440  47.430  1.00  0.00           C
ATOM   1171  HB  THR A  81      40.580  64.370  48.040  1.00  0.00           H
ATOM   1172  OG1 THR A  81      40.090  64.740  46.100  1.00  0.00           O
ATOM   1173  HG1 THR A  81      40.040  65.690  46.040  1.00  0.00           H
ATOM   1174  CG2 THR A  81      39.040  63.040  47.270  1.00  0.00           C
ATOM   1175 HG21 THR A  81      39.660  62.410  46.610  1.00  0.00           H
ATOM   1176 HG22 THR A  81      38.730  62.610  48.250  1.00  0.00           H
ATOM   1177 HG23 THR A  81      38.090  63.210  46.710  1.00  0.00           H
ATOM   1178  C   THR A  81      38.320  65.150  49.310  1.00  0.00           C
ATOM   1179  O   THR A  81      39.040  65.240  50.300  1.00  0.00           O
ATOM   1180  N   VAL A  82      37.060  64.690  49.430  1.00  0.00           N
ATOM   1181  HN  VAL A  82      36.440  64.730  48.650  1.00  0.00           H
ATOM   1182  CA  VAL A  82      36.440  64.320  50.660  1.00  0.00           C
ATOM   1183  HA  VAL A  82      36.480  65.110  51.390  1.00  0.00           H
ATOM   1184  CB  VAL A  82      35.010  63.920  50.420  1.00  0.00           C
ATOM   1185  HB  VAL A  82      34.950  63.240  49.550  1.00  0.00           H
ATOM   1186  CG1 VAL A  82      34.290  63.390  51.670  1.00  0.00           C
ATOM   1187 HG11 VAL A  82      34.410  64.040  52.570  1.00  0.00           H
ATOM   1188 HG12 VAL A  82      33.190  63.370  51.560  1.00  0.00           H
ATOM   1189 HG13 VAL A  82      34.520  62.340  51.920  1.00  0.00           H
ATOM   1190  CG2 VAL A  82      34.280  65.210  50.010  1.00  0.00           C
ATOM   1191 HG21 VAL A  82      33.200  65.070  50.210  1.00  0.00           H
ATOM   1192 HG22 VAL A  82      34.670  66.110  50.530  1.00  0.00           H
ATOM   1193 HG23 VAL A  82      34.400  65.330  48.910  1.00  0.00           H
ATOM   1194  C   VAL A  82      37.140  63.260  51.440  1.00  0.00           C
ATOM   1195  O   VAL A  82      37.460  62.210  50.880  1.00  0.00           O
ATOM   1196  N   GLU A  83      37.350  63.460  52.750  1.00  0.00           N
ATOM   1197  HN  GLU A  83      37.300  64.320  53.240  1.00  0.00           H
ATOM   1198  CA  GLU A  83      37.860  62.460  53.640  1.00  0.00           C
ATOM   1199  HA  GLU A  83      38.680  62.100  53.040  1.00  0.00           H
ATOM   1200  CB  GLU A  83      38.370  62.980  54.990  1.00  0.00           C
ATOM   1201  HB1 GLU A  83      38.090  62.410  55.900  1.00  0.00           H
ATOM   1202  HB2 GLU A  83      37.800  63.930  55.080  1.00  0.00           H
ATOM   1203  CG  GLU A  83      39.850  63.360  54.990  1.00  0.00           C
ATOM   1204  HG1 GLU A  83      40.040  63.970  55.900  1.00  0.00           H
ATOM   1205  HG2 GLU A  83      40.160  63.940  54.090  1.00  0.00           H
ATOM   1206  CD  GLU A  83      40.760  62.140  55.030  1.00  0.00           C
ATOM   1207  OE1 GLU A  83      42.000  62.340  55.200  1.00  0.00           O
ATOM   1208  OE2 GLU A  83      40.300  60.980  54.860  1.00  0.00           O
ATOM   1209  C   GLU A  83      37.030  61.220  53.700  1.00  0.00           C
ATOM   1210  O   GLU A  83      35.800  61.270  53.690  1.00  0.00           O
ATOM   1211  N   GLY A  84      37.730  60.080  53.840  1.00  0.00           N
ATOM   1212  HN  GLY A  84      38.710  60.190  53.980  1.00  0.00           H
ATOM   1213  CA  GLY A  84      37.290  58.760  54.160  1.00  0.00           C
ATOM   1214  HA1 GLY A  84      36.560  58.450  53.430  1.00  0.00           H
ATOM   1215  HA2 GLY A  84      38.170  58.130  54.220  1.00  0.00           H
ATOM   1216  C   GLY A  84      36.580  58.540  55.450  1.00  0.00           C
ATOM   1217  O   GLY A  84      37.090  58.410  56.560  1.00  0.00           O
ATOM   1218  N   ALA A  85      35.240  58.430  55.300  1.00  0.00           N
ATOM   1219  HN  ALA A  85      34.770  58.490  54.430  1.00  0.00           H
ATOM   1220  CA  ALA A  85      34.290  58.380  56.360  1.00  0.00           C
ATOM   1221  HA  ALA A  85      34.340  59.300  56.910  1.00  0.00           H
ATOM   1222  CB  ALA A  85      32.810  58.590  55.970  1.00  0.00           C
ATOM   1223  HB1 ALA A  85      32.700  59.610  55.530  1.00  0.00           H
ATOM   1224  HB2 ALA A  85      32.450  57.910  55.180  1.00  0.00           H
ATOM   1225  HB3 ALA A  85      32.170  58.650  56.880  1.00  0.00           H
ATOM   1226  C   ALA A  85      34.420  57.360  57.440  1.00  0.00           C
ATOM   1227  O   ALA A  85      34.370  56.150  57.220  1.00  0.00           O
ATOM   1228  N   GLY A  86      34.790  57.820  58.650  1.00  0.00           N
ATOM   1229  HN  GLY A  86      35.010  58.790  58.700  1.00  0.00           H
ATOM   1230  CA  GLY A  86      34.740  57.060  59.860  1.00  0.00           C
ATOM   1231  HA1 GLY A  86      35.110  56.080  59.600  1.00  0.00           H
ATOM   1232  HA2 GLY A  86      35.400  57.520  60.570  1.00  0.00           H
ATOM   1233  C   GLY A  86      33.360  56.930  60.420  1.00  0.00           C
ATOM   1234  O   GLY A  86      32.360  56.980  59.720  1.00  0.00           O
ATOM   1235  N   SER A  87      33.310  56.820  61.760  1.00  0.00           N
ATOM   1236  HN  SER A  87      34.120  56.800  62.340  1.00  0.00           H
ATOM   1237  CA  SER A  87      32.120  56.610  62.520  1.00  0.00           C
ATOM   1238  HA  SER A  87      31.480  55.900  62.010  1.00  0.00           H
ATOM   1239  CB  SER A  87      32.490  56.030  63.890  1.00  0.00           C
ATOM   1240  HB1 SER A  87      31.650  56.000  64.620  1.00  0.00           H
ATOM   1241  HB2 SER A  87      33.380  56.580  64.280  1.00  0.00           H
ATOM   1242  OG  SER A  87      32.780  54.670  63.610  1.00  0.00           O
ATOM   1243  HG1 SER A  87      33.550  54.540  63.040  1.00  0.00           H
ATOM   1244  C   SER A  87      31.360  57.880  62.680  1.00  0.00           C
ATOM   1245  O   SER A  87      30.950  58.240  63.780  1.00  0.00           O
ATOM   1246  N   ILE A  88      30.920  58.710  61.720  1.00  0.00           N
ATOM   1247  HN  ILE A  88      31.100  58.540  60.750  1.00  0.00           H
ATOM   1248  CA  ILE A  88      30.170  59.920  61.820  1.00  0.00           C
ATOM   1249  HA  ILE A  88      30.770  60.530  62.490  1.00  0.00           H
ATOM   1250  CB  ILE A  88      30.240  60.570  60.470  1.00  0.00           C
ATOM   1251  HB  ILE A  88      29.830  61.590  60.650  1.00  0.00           H
ATOM   1252  CG2 ILE A  88      31.730  60.860  60.190  1.00  0.00           C
ATOM   1253 HG21 ILE A  88      31.900  61.570  59.350  1.00  0.00           H
ATOM   1254 HG22 ILE A  88      32.250  61.270  61.080  1.00  0.00           H
ATOM   1255 HG23 ILE A  88      32.190  59.910  59.870  1.00  0.00           H
ATOM   1256  CG1 ILE A  88      29.510  59.830  59.340  1.00  0.00           C
ATOM   1257 HG11 ILE A  88      28.460  59.570  59.590  1.00  0.00           H
ATOM   1258 HG12 ILE A  88      30.120  58.920  59.170  1.00  0.00           H
ATOM   1259  CD  ILE A  88      29.480  60.720  58.100  1.00  0.00           C
ATOM   1260  HD1 ILE A  88      28.790  61.590  58.140  1.00  0.00           H
ATOM   1261  HD2 ILE A  88      30.480  61.150  57.870  1.00  0.00           H
ATOM   1262  HD3 ILE A  88      29.140  60.170  57.200  1.00  0.00           H
ATOM   1263  C   ILE A  88      28.810  59.920  62.430  1.00  0.00           C
ATOM   1264  O   ILE A  88      28.000  59.010  62.250  1.00  0.00           O
ATOM   1265  N   ALA A  89      28.440  60.990  63.160  1.00  0.00           N
ATOM   1266  HN  ALA A  89      29.120  61.680  63.380  1.00  0.00           H
ATOM   1267  CA  ALA A  89      27.140  61.170  63.720  1.00  0.00           C
ATOM   1268  HA  ALA A  89      26.750  60.220  64.060  1.00  0.00           H
ATOM   1269  CB  ALA A  89      27.100  62.070  64.970  1.00  0.00           C
ATOM   1270  HB1 ALA A  89      27.880  61.790  65.700  1.00  0.00           H
ATOM   1271  HB2 ALA A  89      27.520  63.080  64.750  1.00  0.00           H
ATOM   1272  HB3 ALA A  89      26.070  62.130  65.400  1.00  0.00           H
ATOM   1273  C   ALA A  89      26.160  61.700  62.730  1.00  0.00           C
ATOM   1274  O   ALA A  89      26.350  62.720  62.070  1.00  0.00           O
ATOM   1275  N   ALA A  90      25.010  61.020  62.580  1.00  0.00           N
ATOM   1276  HN  ALA A  90      24.720  60.320  63.240  1.00  0.00           H
ATOM   1277  CA  ALA A  90      23.980  61.340  61.650  1.00  0.00           C
ATOM   1278  HA  ALA A  90      24.480  61.780  60.790  1.00  0.00           H
ATOM   1279  CB  ALA A  90      23.250  60.130  61.050  1.00  0.00           C
ATOM   1280  HB1 ALA A  90      24.010  59.520  60.520  1.00  0.00           H
ATOM   1281  HB2 ALA A  90      22.850  59.430  61.810  1.00  0.00           H
ATOM   1282  HB3 ALA A  90      22.430  60.410  60.350  1.00  0.00           H
ATOM   1283  C   ALA A  90      23.090  62.400  62.210  1.00  0.00           C
ATOM   1284  O   ALA A  90      22.600  63.210  61.420  1.00  0.00           O
ATOM   1285  N   ALA A  91      22.920  62.490  63.540  1.00  0.00           N
ATOM   1286  HN  ALA A  91      23.250  61.810  64.190  1.00  0.00           H
ATOM   1287  CA  ALA A  91      22.180  63.480  64.250  1.00  0.00           C
ATOM   1288  HA  ALA A  91      21.200  63.630  63.830  1.00  0.00           H
ATOM   1289  CB  ALA A  91      21.990  62.810  65.630  1.00  0.00           C
ATOM   1290  HB1 ALA A  91      23.020  62.440  65.850  1.00  0.00           H
ATOM   1291  HB2 ALA A  91      21.680  63.590  66.360  1.00  0.00           H
ATOM   1292  HB3 ALA A  91      21.310  61.940  65.570  1.00  0.00           H
ATOM   1293  C   ALA A  91      22.860  64.800  64.350  1.00  0.00           C
ATOM   1294  O   ALA A  91      23.230  65.310  65.400  1.00  0.00           O
ATOM   1295  N   THR A  92      22.980  65.470  63.180  1.00  0.00           N
ATOM   1296  HN  THR A  92      22.700  65.090  62.300  1.00  0.00           H
ATOM   1297  CA  THR A  92      23.620  66.730  63.000  1.00  0.00           C
ATOM   1298  HA  THR A  92      24.600  66.640  63.440  1.00  0.00           H
ATOM   1299  CB  THR A  92      23.830  66.960  61.530  1.00  0.00           C
ATOM   1300  HB  THR A  92      24.160  67.990  61.300  1.00  0.00           H
ATOM   1301  OG1 THR A  92      22.700  66.670  60.710  1.00  0.00           O
ATOM   1302  HG1 THR A  92      22.780  67.000  59.810  1.00  0.00           H
ATOM   1303  CG2 THR A  92      24.990  66.030  61.120  1.00  0.00           C
ATOM   1304 HG21 THR A  92      25.850  66.010  61.820  1.00  0.00           H
ATOM   1305 HG22 THR A  92      24.640  64.990  60.970  1.00  0.00           H
ATOM   1306 HG23 THR A  92      25.440  66.450  60.190  1.00  0.00           H
ATOM   1307  C   THR A  92      22.920  67.850  63.680  1.00  0.00           C
ATOM   1308  O   THR A  92      23.510  68.760  64.260  1.00  0.00           O
ATOM   1309  N   GLY A  93      21.570  67.880  63.720  1.00  0.00           N
ATOM   1310  HN  GLY A  93      21.140  67.120  63.240  1.00  0.00           H
ATOM   1311  CA  GLY A  93      20.560  68.790  64.150  1.00  0.00           C
ATOM   1312  HA1 GLY A  93      19.780  68.250  64.670  1.00  0.00           H
ATOM   1313  HA2 GLY A  93      20.990  69.520  64.830  1.00  0.00           H
ATOM   1314  C   GLY A  93      20.040  69.450  62.920  1.00  0.00           C
ATOM   1315  O   GLY A  93      20.440  69.150  61.790  1.00  0.00           O
ATOM   1316  N   PHE A  94      18.950  70.200  63.190  1.00  0.00           N
ATOM   1317  HN  PHE A  94      18.770  70.540  64.110  1.00  0.00           H
ATOM   1318  CA  PHE A  94      17.970  70.640  62.250  1.00  0.00           C
ATOM   1319  HA  PHE A  94      17.380  69.830  61.850  1.00  0.00           H
ATOM   1320  CB  PHE A  94      16.950  71.530  62.980  1.00  0.00           C
ATOM   1321  HB1 PHE A  94      17.390  72.490  63.320  1.00  0.00           H
ATOM   1322  HB2 PHE A  94      16.540  70.980  63.850  1.00  0.00           H
ATOM   1323  CG  PHE A  94      15.780  71.970  62.170  1.00  0.00           C
ATOM   1324  CD1 PHE A  94      14.930  71.000  61.690  1.00  0.00           C
ATOM   1325  HD1 PHE A  94      15.230  69.970  61.760  1.00  0.00           H
ATOM   1326  CE1 PHE A  94      13.780  71.320  61.000  1.00  0.00           C
ATOM   1327  HE1 PHE A  94      13.090  70.570  60.630  1.00  0.00           H
ATOM   1328  CZ  PHE A  94      13.550  72.660  60.760  1.00  0.00           C
ATOM   1329  HZ  PHE A  94      12.640  72.930  60.250  1.00  0.00           H
ATOM   1330  CD2 PHE A  94      15.440  73.300  62.020  1.00  0.00           C
ATOM   1331  HD2 PHE A  94      15.950  74.050  62.600  1.00  0.00           H
ATOM   1332  CE2 PHE A  94      14.370  73.660  61.230  1.00  0.00           C
ATOM   1333  HE2 PHE A  94      14.070  74.680  61.080  1.00  0.00           H
ATOM   1334  C   PHE A  94      18.560  71.250  61.020  1.00  0.00           C
ATOM   1335  O   PHE A  94      19.230  72.280  61.120  1.00  0.00           O
ATOM   1336  N   VAL A  95      18.380  70.590  59.860  1.00  0.00           N
ATOM   1337  HN  VAL A  95      17.820  69.770  59.870  1.00  0.00           H
ATOM   1338  CA  VAL A  95      18.850  70.850  58.540  1.00  0.00           C
ATOM   1339  HA  VAL A  95      18.780  69.890  58.060  1.00  0.00           H
ATOM   1340  CB  VAL A  95      18.010  71.790  57.740  1.00  0.00           C
ATOM   1341  HB  VAL A  95      18.260  72.070  56.690  1.00  0.00           H
ATOM   1342  CG1 VAL A  95      16.520  71.410  57.820  1.00  0.00           C
ATOM   1343 HG11 VAL A  95      16.110  71.140  58.810  1.00  0.00           H
ATOM   1344 HG12 VAL A  95      15.840  72.200  57.440  1.00  0.00           H
ATOM   1345 HG13 VAL A  95      16.300  70.540  57.170  1.00  0.00           H
ATOM   1346  CG2 VAL A  95      18.040  73.170  58.420  1.00  0.00           C
ATOM   1347 HG21 VAL A  95      17.380  73.890  57.900  1.00  0.00           H
ATOM   1348 HG22 VAL A  95      17.590  73.130  59.430  1.00  0.00           H
ATOM   1349 HG23 VAL A  95      19.090  73.530  58.500  1.00  0.00           H
ATOM   1350  C   VAL A  95      20.310  71.050  58.320  1.00  0.00           C
ATOM   1351  O   VAL A  95      20.760  71.620  57.320  1.00  0.00           O
ATOM   1352  N   LYS A  96      21.120  70.510  59.240  1.00  0.00           N
ATOM   1353  HN  LYS A  96      20.760  70.110  60.080  1.00  0.00           H
ATOM   1354  CA  LYS A  96      22.550  70.540  59.200  1.00  0.00           C
ATOM   1355  HA  LYS A  96      22.800  71.430  58.630  1.00  0.00           H
ATOM   1356  CB  LYS A  96      23.070  70.530  60.640  1.00  0.00           C
ATOM   1357  HB1 LYS A  96      22.870  69.530  61.080  1.00  0.00           H
ATOM   1358  HB2 LYS A  96      22.480  71.320  61.150  1.00  0.00           H
ATOM   1359  CG  LYS A  96      24.580  70.780  60.710  1.00  0.00           C
ATOM   1360  HG1 LYS A  96      24.730  71.870  60.540  1.00  0.00           H
ATOM   1361  HG2 LYS A  96      25.160  70.190  59.970  1.00  0.00           H
ATOM   1362  CD  LYS A  96      25.240  70.680  62.080  1.00  0.00           C
ATOM   1363  HD1 LYS A  96      24.830  71.440  62.790  1.00  0.00           H
ATOM   1364  HD2 LYS A  96      25.090  69.680  62.540  1.00  0.00           H
ATOM   1365  CE  LYS A  96      26.730  70.920  61.860  1.00  0.00           C
ATOM   1366  HE1 LYS A  96      27.020  71.800  61.240  1.00  0.00           H
ATOM   1367  HE2 LYS A  96      26.990  69.960  61.360  1.00  0.00           H
ATOM   1368  NZ  LYS A  96      27.440  70.910  63.160  1.00  0.00           N
ATOM   1369  HZ1 LYS A  96      28.450  70.690  63.030  1.00  0.00           H
ATOM   1370  HZ2 LYS A  96      27.390  71.760  63.750  1.00  0.00           H
ATOM   1371  HZ3 LYS A  96      27.190  70.140  63.810  1.00  0.00           H
ATOM   1372  C   LYS A  96      23.050  69.370  58.420  1.00  0.00           C
ATOM   1373  O   LYS A  96      22.570  68.250  58.580  1.00  0.00           O
ATOM   1374  N   LYS A  97      24.010  69.610  57.510  1.00  0.00           N
ATOM   1375  HN  LYS A  97      24.320  70.560  57.480  1.00  0.00           H
ATOM   1376  CA  LYS A  97      24.600  68.610  56.680  1.00  0.00           C
ATOM   1377  HA  LYS A  97      23.750  68.030  56.370  1.00  0.00           H
ATOM   1378  CB  LYS A  97      25.270  69.370  55.530  1.00  0.00           C
ATOM   1379  HB1 LYS A  97      26.090  69.980  55.970  1.00  0.00           H
ATOM   1380  HB2 LYS A  97      24.590  70.170  55.160  1.00  0.00           H
ATOM   1381  CG  LYS A  97      25.730  68.610  54.280  1.00  0.00           C
ATOM   1382  HG1 LYS A  97      24.880  68.570  53.570  1.00  0.00           H
ATOM   1383  HG2 LYS A  97      25.980  67.570  54.580  1.00  0.00           H
ATOM   1384  CD  LYS A  97      26.880  69.240  53.490  1.00  0.00           C
ATOM   1385  HD1 LYS A  97      26.950  68.750  52.500  1.00  0.00           H
ATOM   1386  HD2 LYS A  97      26.750  70.340  53.370  1.00  0.00           H
ATOM   1387  CE  LYS A  97      28.270  69.120  54.110  1.00  0.00           C
ATOM   1388  HE1 LYS A  97      28.230  69.570  55.130  1.00  0.00           H
ATOM   1389  HE2 LYS A  97      29.010  69.750  53.570  1.00  0.00           H
ATOM   1390  NZ  LYS A  97      28.800  67.740  54.190  1.00  0.00           N
ATOM   1391  HZ1 LYS A  97      28.790  67.360  53.220  1.00  0.00           H
ATOM   1392  HZ2 LYS A  97      29.820  67.710  54.380  1.00  0.00           H
ATOM   1393  HZ3 LYS A  97      28.250  67.050  54.740  1.00  0.00           H
ATOM   1394  C   LYS A  97      25.590  67.740  57.400  1.00  0.00           C
ATOM   1395  O   LYS A  97      26.170  68.200  58.380  1.00  0.00           O
ATOM   1396  N   ASP A  98      25.770  66.500  56.930  1.00  0.00           N
ATOM   1397  HN  ASP A  98      25.130  66.230  56.200  1.00  0.00           H
ATOM   1398  CA  ASP A  98      26.680  65.460  57.310  1.00  0.00           C
ATOM   1399  HA  ASP A  98      26.360  65.180  58.300  1.00  0.00           H
ATOM   1400  CB  ASP A  98      26.450  64.230  56.420  1.00  0.00           C
ATOM   1401  HB1 ASP A  98      25.390  63.980  56.630  1.00  0.00           H
ATOM   1402  HB2 ASP A  98      27.030  63.370  56.820  1.00  0.00           H
ATOM   1403  CG  ASP A  98      26.710  64.420  54.930  1.00  0.00           C
ATOM   1404  OD1 ASP A  98      27.440  65.360  54.530  1.00  0.00           O
ATOM   1405  OD2 ASP A  98      26.260  63.510  54.180  1.00  0.00           O
ATOM   1406  C   ASP A  98      28.080  65.920  57.510  1.00  0.00           C
ATOM   1407  O   ASP A  98      28.590  66.910  56.980  1.00  0.00           O
ATOM   1408  N   GLN A  99      28.850  65.070  58.220  1.00  0.00           N
ATOM   1409  HN  GLN A  99      28.420  64.340  58.730  1.00  0.00           H
ATOM   1410  CA  GLN A  99      30.180  65.330  58.680  1.00  0.00           C
ATOM   1411  HA  GLN A  99      30.220  66.380  58.960  1.00  0.00           H
ATOM   1412  CB  GLN A  99      30.440  64.510  59.960  1.00  0.00           C
ATOM   1413  HB1 GLN A  99      31.510  64.460  60.240  1.00  0.00           H
ATOM   1414  HB2 GLN A  99      30.160  63.460  59.720  1.00  0.00           H
ATOM   1415  CG  GLN A  99      29.630  65.030  61.150  1.00  0.00           C
ATOM   1416  HG1 GLN A  99      28.560  65.090  60.820  1.00  0.00           H
ATOM   1417  HG2 GLN A  99      29.850  66.090  61.390  1.00  0.00           H
ATOM   1418  CD  GLN A  99      29.750  64.280  62.470  1.00  0.00           C
ATOM   1419  OE1 GLN A  99      30.250  63.190  62.720  1.00  0.00           O
ATOM   1420  NE2 GLN A  99      29.220  64.960  63.520  1.00  0.00           N
ATOM   1421 HE21 GLN A  99      28.530  65.660  63.340  1.00  0.00           H
ATOM   1422 HE22 GLN A  99      29.240  64.460  64.380  1.00  0.00           H
ATOM   1423  C   GLN A  99      31.250  65.130  57.660  1.00  0.00           C
ATOM   1424  O   GLN A  99      32.420  64.950  57.980  1.00  0.00           O
ATOM   1425  N   LEU A 100      30.910  65.230  56.360  1.00  0.00           N
ATOM   1426  HN  LEU A 100      30.000  65.550  56.110  1.00  0.00           H
ATOM   1427  CA  LEU A 100      31.770  65.010  55.250  1.00  0.00           C
ATOM   1428  HA  LEU A 100      32.650  64.450  55.530  1.00  0.00           H
ATOM   1429  CB  LEU A 100      30.970  64.300  54.140  1.00  0.00           C
ATOM   1430  HB1 LEU A 100      31.570  64.270  53.210  1.00  0.00           H
ATOM   1431  HB2 LEU A 100      30.160  65.000  53.830  1.00  0.00           H
ATOM   1432  CG  LEU A 100      30.420  62.920  54.540  1.00  0.00           C
ATOM   1433  HG  LEU A 100      29.670  63.000  55.350  1.00  0.00           H
ATOM   1434  CD1 LEU A 100      29.650  62.130  53.470  1.00  0.00           C
ATOM   1435 HD11 LEU A 100      30.300  61.850  52.610  1.00  0.00           H
ATOM   1436 HD12 LEU A 100      29.290  61.200  53.950  1.00  0.00           H
ATOM   1437 HD13 LEU A 100      28.750  62.700  53.160  1.00  0.00           H
ATOM   1438  CD2 LEU A 100      31.460  61.990  55.190  1.00  0.00           C
ATOM   1439 HD21 LEU A 100      31.620  62.430  56.190  1.00  0.00           H
ATOM   1440 HD22 LEU A 100      31.020  60.990  55.390  1.00  0.00           H
ATOM   1441 HD23 LEU A 100      32.440  61.960  54.670  1.00  0.00           H
ATOM   1442  C   LEU A 100      32.230  66.310  54.700  1.00  0.00           C
ATOM   1443  O   LEU A 100      31.510  67.270  54.440  1.00  0.00           O
ATOM   1444  N   GLY A 101      33.550  66.400  54.450  1.00  0.00           N
ATOM   1445  HN  GLY A 101      34.210  65.720  54.760  1.00  0.00           H
ATOM   1446  CA  GLY A 101      34.190  67.530  53.850  1.00  0.00           C
ATOM   1447  HA1 GLY A 101      33.530  67.840  53.060  1.00  0.00           H
ATOM   1448  HA2 GLY A 101      34.360  68.270  54.630  1.00  0.00           H
ATOM   1449  C   GLY A 101      35.500  67.210  53.220  1.00  0.00           C
ATOM   1450  O   GLY A 101      36.170  66.210  53.460  1.00  0.00           O
ATOM   1451  N   LYS A 102      35.910  68.170  52.370  1.00  0.00           N
ATOM   1452  HN  LYS A 102      35.260  68.900  52.160  1.00  0.00           H
ATOM   1453  CA  LYS A 102      37.110  68.190  51.600  1.00  0.00           C
ATOM   1454  HA  LYS A 102      37.240  67.240  51.100  1.00  0.00           H
ATOM   1455  CB  LYS A 102      37.220  69.250  50.490  1.00  0.00           C
ATOM   1456  HB1 LYS A 102      38.170  69.190  49.910  1.00  0.00           H
ATOM   1457  HB2 LYS A 102      37.200  70.280  50.910  1.00  0.00           H
ATOM   1458  CG  LYS A 102      36.080  69.210  49.470  1.00  0.00           C
ATOM   1459  HG1 LYS A 102      35.160  69.010  50.060  1.00  0.00           H
ATOM   1460  HG2 LYS A 102      36.180  68.250  48.910  1.00  0.00           H
ATOM   1461  CD  LYS A 102      36.130  70.360  48.460  1.00  0.00           C
ATOM   1462  HD1 LYS A 102      35.840  71.270  49.030  1.00  0.00           H
ATOM   1463  HD2 LYS A 102      37.180  70.520  48.160  1.00  0.00           H
ATOM   1464  CE  LYS A 102      35.190  70.190  47.270  1.00  0.00           C
ATOM   1465  HE1 LYS A 102      35.360  71.030  46.570  1.00  0.00           H
ATOM   1466  HE2 LYS A 102      34.110  70.210  47.510  1.00  0.00           H
ATOM   1467  NZ  LYS A 102      35.450  68.900  46.580  1.00  0.00           N
ATOM   1468  HZ1 LYS A 102      35.170  68.940  45.580  1.00  0.00           H
ATOM   1469  HZ2 LYS A 102      36.460  68.680  46.620  1.00  0.00           H
ATOM   1470  HZ3 LYS A 102      34.880  68.130  46.990  1.00  0.00           H
ATOM   1471  C   LYS A 102      38.360  68.370  52.400  1.00  0.00           C
ATOM   1472  O   LYS A 102      38.400  69.090  53.400  1.00  0.00           O
ATOM   1473  N   ASN A 103      39.480  67.740  52.010  1.00  0.00           N
ATOM   1474  HN  ASN A 103      39.470  67.020  51.310  1.00  0.00           H
ATOM   1475  CA  ASN A 103      40.760  67.830  52.630  1.00  0.00           C
ATOM   1476  HA  ASN A 103      40.620  67.640  53.680  1.00  0.00           H
ATOM   1477  CB  ASN A 103      41.740  66.710  52.250  1.00  0.00           C
ATOM   1478  HB1 ASN A 103      41.080  65.820  52.270  1.00  0.00           H
ATOM   1479  HB2 ASN A 103      42.550  66.500  52.980  1.00  0.00           H
ATOM   1480  CG  ASN A 103      42.290  66.800  50.840  1.00  0.00           C
ATOM   1481  OD1 ASN A 103      41.570  66.590  49.860  1.00  0.00           O
ATOM   1482  ND2 ASN A 103      43.600  67.160  50.720  1.00  0.00           N
ATOM   1483 HD21 ASN A 103      44.130  67.200  51.560  1.00  0.00           H
ATOM   1484 HD22 ASN A 103      44.050  67.010  49.840  1.00  0.00           H
ATOM   1485  C   ASN A 103      41.470  69.150  52.570  1.00  0.00           C
ATOM   1486  O   ASN A 103      41.390  69.920  51.620  1.00  0.00           O
ATOM   1487  N   GLU A 104      42.330  69.380  53.580  1.00  0.00           N
ATOM   1488  HN  GLU A 104      42.360  68.730  54.330  1.00  0.00           H
ATOM   1489  CA  GLU A 104      43.210  70.500  53.770  1.00  0.00           C
ATOM   1490  HA  GLU A 104      42.670  71.400  53.500  1.00  0.00           H
ATOM   1491  CB  GLU A 104      43.540  70.770  55.250  1.00  0.00           C
ATOM   1492  HB1 GLU A 104      44.090  71.730  55.340  1.00  0.00           H
ATOM   1493  HB2 GLU A 104      44.210  70.040  55.760  1.00  0.00           H
ATOM   1494  CG  GLU A 104      42.350  70.960  56.190  1.00  0.00           C
ATOM   1495  HG1 GLU A 104      41.480  71.430  55.690  1.00  0.00           H
ATOM   1496  HG2 GLU A 104      42.660  71.600  57.040  1.00  0.00           H
ATOM   1497  CD  GLU A 104      42.080  69.610  56.840  1.00  0.00           C
ATOM   1498  OE1 GLU A 104      40.940  69.090  56.700  1.00  0.00           O
ATOM   1499  OE2 GLU A 104      43.000  69.110  57.550  1.00  0.00           O
ATOM   1500  C   GLU A 104      44.500  70.390  53.030  1.00  0.00           C
ATOM   1501  O   GLU A 104      44.930  69.350  52.540  1.00  0.00           O
ATOM   1502  N   GLU A 105      45.120  71.540  52.730  1.00  0.00           N
ATOM   1503  HN  GLU A 105      44.680  72.400  52.960  1.00  0.00           H
ATOM   1504  CA  GLU A 105      46.380  71.580  52.050  1.00  0.00           C
ATOM   1505  HA  GLU A 105      46.880  70.630  52.170  1.00  0.00           H
ATOM   1506  CB  GLU A 105      46.170  71.610  50.530  1.00  0.00           C
ATOM   1507  HB1 GLU A 105      45.510  70.770  50.220  1.00  0.00           H
ATOM   1508  HB2 GLU A 105      47.140  71.300  50.100  1.00  0.00           H
ATOM   1509  CG  GLU A 105      45.790  72.980  49.950  1.00  0.00           C
ATOM   1510  HG1 GLU A 105      45.950  72.860  48.850  1.00  0.00           H
ATOM   1511  HG2 GLU A 105      46.380  73.880  50.200  1.00  0.00           H
ATOM   1512  CD  GLU A 105      44.300  73.290  49.980  1.00  0.00           C
ATOM   1513  OE1 GLU A 105      43.940  74.270  50.690  1.00  0.00           O
ATOM   1514  OE2 GLU A 105      43.520  72.550  49.330  1.00  0.00           O
ATOM   1515  C   GLU A 105      47.270  72.710  52.440  1.00  0.00           C
ATOM   1516  O   GLU A 105      48.480  72.590  52.260  1.00  0.00           O
ATOM   1517  N   GLY A 106      46.720  73.800  53.010  1.00  0.00           N
ATOM   1518  HN  GLY A 106      45.780  73.770  53.330  1.00  0.00           H
ATOM   1519  CA  GLY A 106      47.560  74.900  53.390  1.00  0.00           C
ATOM   1520  HA1 GLY A 106      48.530  74.580  53.750  1.00  0.00           H
ATOM   1521  HA2 GLY A 106      47.710  75.590  52.580  1.00  0.00           H
ATOM   1522  C   GLY A 106      47.160  75.620  54.630  1.00  0.00           C
ATOM   1523  O   GLY A 106      47.570  76.760  54.860  1.00  0.00           O
ATOM   1524  N   ALA A 107      46.290  74.890  55.350  1.00  0.00           N
ATOM   1525  HN  ALA A 107      46.270  73.900  55.310  1.00  0.00           H
ATOM   1526  CA  ALA A 107      45.610  75.530  56.430  1.00  0.00           C
ATOM   1527  HA  ALA A 107      46.230  76.320  56.830  1.00  0.00           H
ATOM   1528  CB  ALA A 107      44.340  76.290  55.990  1.00  0.00           C
ATOM   1529  HB1 ALA A 107      43.870  76.810  56.850  1.00  0.00           H
ATOM   1530  HB2 ALA A 107      44.600  77.120  55.300  1.00  0.00           H
ATOM   1531  HB3 ALA A 107      43.640  75.560  55.530  1.00  0.00           H
ATOM   1532  C   ALA A 107      45.410  74.550  57.530  1.00  0.00           C
ATOM   1533  O   ALA A 107      45.280  73.390  57.130  1.00  0.00           O
ATOM   1534  N   PRO A 108      45.380  74.870  58.790  1.00  0.00           N
ATOM   1535  CD  PRO A 108      45.660  76.190  59.340  1.00  0.00           C
ATOM   1536  HD1 PRO A 108      46.770  76.170  59.350  1.00  0.00           H
ATOM   1537  HD2 PRO A 108      45.240  77.050  58.770  1.00  0.00           H
ATOM   1538  CA  PRO A 108      44.770  74.030  59.780  1.00  0.00           C
ATOM   1539  HA  PRO A 108      45.140  73.030  59.670  1.00  0.00           H
ATOM   1540  CB  PRO A 108      45.200  74.690  61.090  1.00  0.00           C
ATOM   1541  HB1 PRO A 108      46.180  74.380  61.520  1.00  0.00           H
ATOM   1542  HB2 PRO A 108      44.470  74.400  61.880  1.00  0.00           H
ATOM   1543  CG  PRO A 108      45.170  76.190  60.790  1.00  0.00           C
ATOM   1544  HG1 PRO A 108      45.820  76.750  61.500  1.00  0.00           H
ATOM   1545  HG2 PRO A 108      44.140  76.590  60.940  1.00  0.00           H
ATOM   1546  C   PRO A 108      43.280  73.880  59.790  1.00  0.00           C
ATOM   1547  O   PRO A 108      42.550  74.680  59.220  1.00  0.00           O
ATOM   1548  N   GLN A 109      42.750  72.860  60.490  1.00  0.00           N
ATOM   1549  HN  GLN A 109      43.350  72.120  60.770  1.00  0.00           H
ATOM   1550  CA  GLN A 109      41.380  72.850  60.900  1.00  0.00           C
ATOM   1551  HA  GLN A 109      40.800  73.200  60.060  1.00  0.00           H
ATOM   1552  CB  GLN A 109      40.960  71.410  61.210  1.00  0.00           C
ATOM   1553  HB1 GLN A 109      40.100  71.390  61.920  1.00  0.00           H
ATOM   1554  HB2 GLN A 109      41.830  70.910  61.680  1.00  0.00           H
ATOM   1555  CG  GLN A 109      40.530  70.630  59.960  1.00  0.00           C
ATOM   1556  HG1 GLN A 109      40.450  69.610  60.390  1.00  0.00           H
ATOM   1557  HG2 GLN A 109      41.340  70.630  59.200  1.00  0.00           H
ATOM   1558  CD  GLN A 109      39.210  71.130  59.400  1.00  0.00           C
ATOM   1559  OE1 GLN A 109      38.420  71.830  60.030  1.00  0.00           O
ATOM   1560  NE2 GLN A 109      38.940  70.740  58.120  1.00  0.00           N
ATOM   1561 HE21 GLN A 109      39.580  70.190  57.600  1.00  0.00           H
ATOM   1562 HE22 GLN A 109      38.000  70.580  57.820  1.00  0.00           H
ATOM   1563  C   GLN A 109      41.070  73.850  61.970  1.00  0.00           C
ATOM   1564  O   GLN A 109      41.760  73.880  62.980  1.00  0.00           O
ATOM   1565  N   GLU A 110      40.020  74.650  61.740  1.00  0.00           N
ATOM   1566  HN  GLU A 110      39.500  74.670  60.890  1.00  0.00           H
ATOM   1567  CA  GLU A 110      39.720  75.700  62.670  1.00  0.00           C
ATOM   1568  HA  GLU A 110      40.370  75.600  63.520  1.00  0.00           H
ATOM   1569  CB  GLU A 110      40.010  77.120  62.140  1.00  0.00           C
ATOM   1570  HB1 GLU A 110      39.660  77.970  62.760  1.00  0.00           H
ATOM   1571  HB2 GLU A 110      39.380  77.170  61.230  1.00  0.00           H
ATOM   1572  CG  GLU A 110      41.470  77.360  61.730  1.00  0.00           C
ATOM   1573  HG1 GLU A 110      41.930  76.590  61.080  1.00  0.00           H
ATOM   1574  HG2 GLU A 110      42.040  77.300  62.680  1.00  0.00           H
ATOM   1575  CD  GLU A 110      41.610  78.750  61.120  1.00  0.00           C
ATOM   1576  OE1 GLU A 110      42.040  78.840  59.940  1.00  0.00           O
ATOM   1577  OE2 GLU A 110      41.350  79.790  61.780  1.00  0.00           O
ATOM   1578  C   GLU A 110      38.330  75.660  63.200  1.00  0.00           C
ATOM   1579  O   GLU A 110      37.470  75.010  62.610  1.00  0.00           O
ATOM   1580  N   GLY A 111      38.070  76.270  64.380  1.00  0.00           N
ATOM   1581  HN  GLY A 111      38.810  76.800  64.770  1.00  0.00           H
ATOM   1582  CA  GLY A 111      36.790  76.230  65.000  1.00  0.00           C
ATOM   1583  HA1 GLY A 111      36.580  77.270  65.180  1.00  0.00           H
ATOM   1584  HA2 GLY A 111      36.000  75.920  64.320  1.00  0.00           H
ATOM   1585  C   GLY A 111      36.710  75.320  66.180  1.00  0.00           C
ATOM   1586  O   GLY A 111      37.760  74.830  66.590  1.00  0.00           O
ATOM   1587  N   ILE A 112      35.520  75.310  66.800  1.00  0.00           N
ATOM   1588  HN  ILE A 112      34.740  75.850  66.490  1.00  0.00           H
ATOM   1589  CA  ILE A 112      35.370  74.530  68.000  1.00  0.00           C
ATOM   1590  HA  ILE A 112      36.290  74.290  68.500  1.00  0.00           H
ATOM   1591  CB  ILE A 112      34.500  75.170  69.040  1.00  0.00           C
ATOM   1592  HB  ILE A 112      34.170  74.390  69.750  1.00  0.00           H
ATOM   1593  CG2 ILE A 112      35.200  76.280  69.840  1.00  0.00           C
ATOM   1594 HG21 ILE A 112      34.500  76.740  70.570  1.00  0.00           H
ATOM   1595 HG22 ILE A 112      36.110  75.850  70.300  1.00  0.00           H
ATOM   1596 HG23 ILE A 112      35.410  77.160  69.190  1.00  0.00           H
ATOM   1597  CG1 ILE A 112      33.210  75.740  68.420  1.00  0.00           C
ATOM   1598 HG11 ILE A 112      32.680  74.940  67.850  1.00  0.00           H
ATOM   1599 HG12 ILE A 112      33.510  76.530  67.710  1.00  0.00           H
ATOM   1600  CD  ILE A 112      32.190  76.290  69.410  1.00  0.00           C
ATOM   1601  HD1 ILE A 112      32.530  77.190  69.970  1.00  0.00           H
ATOM   1602  HD2 ILE A 112      31.370  76.520  68.700  1.00  0.00           H
ATOM   1603  HD3 ILE A 112      31.900  75.430  70.040  1.00  0.00           H
ATOM   1604  C   ILE A 112      34.740  73.240  67.610  1.00  0.00           C
ATOM   1605  O   ILE A 112      34.020  73.180  66.610  1.00  0.00           O
ATOM   1606  N   LEU A 113      34.880  72.220  68.480  1.00  0.00           N
ATOM   1607  HN  LEU A 113      35.490  72.300  69.270  1.00  0.00           H
ATOM   1608  CA  LEU A 113      34.150  71.000  68.390  1.00  0.00           C
ATOM   1609  HA  LEU A 113      34.250  70.660  67.370  1.00  0.00           H
ATOM   1610  CB  LEU A 113      34.910  69.960  69.230  1.00  0.00           C
ATOM   1611  HB1 LEU A 113      34.370  68.990  69.220  1.00  0.00           H
ATOM   1612  HB2 LEU A 113      35.020  70.430  70.230  1.00  0.00           H
ATOM   1613  CG  LEU A 113      36.310  69.610  68.680  1.00  0.00           C
ATOM   1614  HG  LEU A 113      36.920  70.540  68.610  1.00  0.00           H
ATOM   1615  CD1 LEU A 113      37.110  68.720  69.640  1.00  0.00           C
ATOM   1616 HD11 LEU A 113      36.590  67.740  69.630  1.00  0.00           H
ATOM   1617 HD12 LEU A 113      38.130  68.450  69.300  1.00  0.00           H
ATOM   1618 HD13 LEU A 113      37.040  69.030  70.710  1.00  0.00           H
ATOM   1619  CD2 LEU A 113      36.200  68.950  67.290  1.00  0.00           C
ATOM   1620 HD21 LEU A 113      35.650  69.600  66.580  1.00  0.00           H
ATOM   1621 HD22 LEU A 113      37.260  68.940  66.940  1.00  0.00           H
ATOM   1622 HD23 LEU A 113      35.780  67.920  67.330  1.00  0.00           H
ATOM   1623  C   LEU A 113      32.690  71.080  68.660  1.00  0.00           C
ATOM   1624  O   LEU A 113      32.160  71.130  69.770  1.00  0.00           O
ATOM   1625  N   GLU A 114      31.960  70.960  67.530  1.00  0.00           N
ATOM   1626  HN  GLU A 114      32.470  71.120  66.690  1.00  0.00           H
ATOM   1627  CA  GLU A 114      30.540  71.120  67.470  1.00  0.00           C
ATOM   1628  HA  GLU A 114      30.120  70.980  68.460  1.00  0.00           H
ATOM   1629  CB  GLU A 114      30.240  72.510  66.880  1.00  0.00           C
ATOM   1630  HB1 GLU A 114      30.680  72.500  65.860  1.00  0.00           H
ATOM   1631  HB2 GLU A 114      30.780  73.280  67.470  1.00  0.00           H
ATOM   1632  CG  GLU A 114      28.760  72.880  66.900  1.00  0.00           C
ATOM   1633  HG1 GLU A 114      28.710  73.970  67.110  1.00  0.00           H
ATOM   1634  HG2 GLU A 114      28.140  72.270  67.590  1.00  0.00           H
ATOM   1635  CD  GLU A 114      28.030  72.820  65.570  1.00  0.00           C
ATOM   1636  OE1 GLU A 114      26.900  72.270  65.520  1.00  0.00           O
ATOM   1637  OE2 GLU A 114      28.510  73.470  64.600  1.00  0.00           O
ATOM   1638  C   GLU A 114      29.930  70.000  66.690  1.00  0.00           C
ATOM   1639  O   GLU A 114      28.720  69.830  66.580  1.00  0.00           O
ATOM   1640  N   ASP A 115      30.810  69.060  66.310  1.00  0.00           N
ATOM   1641  HN  ASP A 115      31.750  69.150  66.630  1.00  0.00           H
ATOM   1642  CA  ASP A 115      30.470  67.900  65.530  1.00  0.00           C
ATOM   1643  HA  ASP A 115      29.410  67.730  65.490  1.00  0.00           H
ATOM   1644  CB  ASP A 115      30.810  68.120  64.050  1.00  0.00           C
ATOM   1645  HB1 ASP A 115      30.940  67.150  63.530  1.00  0.00           H
ATOM   1646  HB2 ASP A 115      31.800  68.610  63.890  1.00  0.00           H
ATOM   1647  CG  ASP A 115      29.810  68.920  63.230  1.00  0.00           C
ATOM   1648  OD1 ASP A 115      29.910  70.140  62.920  1.00  0.00           O
ATOM   1649  OD2 ASP A 115      28.800  68.230  62.940  1.00  0.00           O
ATOM   1650  C   ASP A 115      31.160  66.690  66.050  1.00  0.00           C
ATOM   1651  O   ASP A 115      32.330  66.440  65.750  1.00  0.00           O
ATOM   1652  N   MET A 116      30.450  65.890  66.870  1.00  0.00           N
ATOM   1653  HN  MET A 116      29.510  66.090  67.130  1.00  0.00           H
ATOM   1654  CA  MET A 116      31.080  64.830  67.600  1.00  0.00           C
ATOM   1655  HA  MET A 116      32.140  64.870  67.420  1.00  0.00           H
ATOM   1656  CB  MET A 116      30.920  64.900  69.130  1.00  0.00           C
ATOM   1657  HB1 MET A 116      31.360  63.980  69.570  1.00  0.00           H
ATOM   1658  HB2 MET A 116      29.820  64.980  69.200  1.00  0.00           H
ATOM   1659  CG  MET A 116      31.720  66.060  69.740  1.00  0.00           C
ATOM   1660  HG1 MET A 116      32.690  66.000  69.210  1.00  0.00           H
ATOM   1661  HG2 MET A 116      32.050  65.790  70.770  1.00  0.00           H
ATOM   1662  SD  MET A 116      30.960  67.710  69.810  1.00  0.00           S
ATOM   1663  CE  MET A 116      31.740  68.240  71.370  1.00  0.00           C
ATOM   1664  HE1 MET A 116      31.430  67.650  72.260  1.00  0.00           H
ATOM   1665  HE2 MET A 116      32.840  68.110  71.320  1.00  0.00           H
ATOM   1666  HE3 MET A 116      31.600  69.310  71.610  1.00  0.00           H
ATOM   1667  C   MET A 116      30.530  63.530  67.110  1.00  0.00           C
ATOM   1668  O   MET A 116      29.380  63.620  66.690  1.00  0.00           O
ATOM   1669  N   PRO A 117      31.170  62.410  67.020  1.00  0.00           N
ATOM   1670  CD  PRO A 117      32.590  62.170  67.270  1.00  0.00           C
ATOM   1671  HD1 PRO A 117      33.240  62.920  66.780  1.00  0.00           H
ATOM   1672  HD2 PRO A 117      32.710  62.270  68.370  1.00  0.00           H
ATOM   1673  CA  PRO A 117      30.560  61.250  66.430  1.00  0.00           C
ATOM   1674  HA  PRO A 117      29.920  61.520  65.610  1.00  0.00           H
ATOM   1675  CB  PRO A 117      31.710  60.470  65.800  1.00  0.00           C
ATOM   1676  HB1 PRO A 117      32.070  60.950  64.860  1.00  0.00           H
ATOM   1677  HB2 PRO A 117      31.650  59.370  65.610  1.00  0.00           H
ATOM   1678  CG  PRO A 117      32.860  60.740  66.780  1.00  0.00           C
ATOM   1679  HG1 PRO A 117      33.890  60.650  66.370  1.00  0.00           H
ATOM   1680  HG2 PRO A 117      32.960  60.210  67.760  1.00  0.00           H
ATOM   1681  C   PRO A 117      29.790  60.410  67.380  1.00  0.00           C
ATOM   1682  O   PRO A 117      29.480  60.910  68.460  1.00  0.00           O
ATOM   1683  N   VAL A 118      29.450  59.160  67.000  1.00  0.00           N
ATOM   1684  HN  VAL A 118      29.710  58.870  66.090  1.00  0.00           H
ATOM   1685  CA  VAL A 118      28.740  58.230  67.820  1.00  0.00           C
ATOM   1686  HA  VAL A 118      28.140  58.800  68.510  1.00  0.00           H
ATOM   1687  CB  VAL A 118      27.800  57.410  66.980  1.00  0.00           C
ATOM   1688  HB  VAL A 118      28.400  56.860  66.210  1.00  0.00           H
ATOM   1689  CG1 VAL A 118      27.110  56.270  67.730  1.00  0.00           C
ATOM   1690 HG11 VAL A 118      26.330  55.870  67.040  1.00  0.00           H
ATOM   1691 HG12 VAL A 118      27.760  55.430  68.060  1.00  0.00           H
ATOM   1692 HG13 VAL A 118      26.590  56.760  68.580  1.00  0.00           H
ATOM   1693  CG2 VAL A 118      26.890  58.380  66.220  1.00  0.00           C
ATOM   1694 HG21 VAL A 118      26.090  57.780  65.730  1.00  0.00           H
ATOM   1695 HG22 VAL A 118      26.480  59.140  66.920  1.00  0.00           H
ATOM   1696 HG23 VAL A 118      27.440  58.890  65.400  1.00  0.00           H
ATOM   1697  C   VAL A 118      29.720  57.460  68.640  1.00  0.00           C
ATOM   1698  O   VAL A 118      30.810  57.060  68.260  1.00  0.00           O
ATOM   1699  N   ASP A 119      29.450  57.170  69.920  1.00  0.00           N
ATOM   1700  HN  ASP A 119      28.620  57.460  70.390  1.00  0.00           H
ATOM   1701  CA  ASP A 119      30.280  56.330  70.740  1.00  0.00           C
ATOM   1702  HA  ASP A 119      31.310  56.640  70.650  1.00  0.00           H
ATOM   1703  CB  ASP A 119      29.730  56.360  72.170  1.00  0.00           C
ATOM   1704  HB1 ASP A 119      30.210  55.710  72.940  1.00  0.00           H
ATOM   1705  HB2 ASP A 119      28.670  56.030  72.240  1.00  0.00           H
ATOM   1706  CG  ASP A 119      29.670  57.780  72.700  1.00  0.00           C
ATOM   1707  OD1 ASP A 119      30.350  58.720  72.200  1.00  0.00           O
ATOM   1708  OD2 ASP A 119      28.990  57.900  73.750  1.00  0.00           O
ATOM   1709  C   ASP A 119      30.290  54.880  70.390  1.00  0.00           C
ATOM   1710  O   ASP A 119      29.270  54.390  69.920  1.00  0.00           O
ATOM   1711  N   PRO A 120      31.290  54.070  70.520  1.00  0.00           N
ATOM   1712  CD  PRO A 120      32.500  54.350  71.280  1.00  0.00           C
ATOM   1713  HD1 PRO A 120      32.910  55.310  70.900  1.00  0.00           H
ATOM   1714  HD2 PRO A 120      32.170  54.410  72.340  1.00  0.00           H
ATOM   1715  CA  PRO A 120      31.310  52.790  69.880  1.00  0.00           C
ATOM   1716  HA  PRO A 120      30.780  52.780  68.940  1.00  0.00           H
ATOM   1717  CB  PRO A 120      32.810  52.560  69.720  1.00  0.00           C
ATOM   1718  HB1 PRO A 120      33.230  53.160  68.880  1.00  0.00           H
ATOM   1719  HB2 PRO A 120      33.230  51.550  69.530  1.00  0.00           H
ATOM   1720  CG  PRO A 120      33.440  53.160  70.990  1.00  0.00           C
ATOM   1721  HG1 PRO A 120      34.490  53.530  70.960  1.00  0.00           H
ATOM   1722  HG2 PRO A 120      33.310  52.420  71.810  1.00  0.00           H
ATOM   1723  C   PRO A 120      30.690  51.810  70.810  1.00  0.00           C
ATOM   1724  O   PRO A 120      30.430  52.080  71.980  1.00  0.00           O
ATOM   1725  N   ASP A 121      30.310  50.590  70.390  1.00  0.00           N
ATOM   1726  HN  ASP A 121      30.470  50.370  69.430  1.00  0.00           H
ATOM   1727  CA  ASP A 121      29.850  49.430  71.100  1.00  0.00           C
ATOM   1728  HA  ASP A 121      29.060  49.760  71.750  1.00  0.00           H
ATOM   1729  CB  ASP A 121      29.410  48.330  70.120  1.00  0.00           C
ATOM   1730  HB1 ASP A 121      29.250  47.340  70.600  1.00  0.00           H
ATOM   1731  HB2 ASP A 121      30.200  48.280  69.350  1.00  0.00           H
ATOM   1732  CG  ASP A 121      28.140  48.860  69.480  1.00  0.00           C
ATOM   1733  OD1 ASP A 121      27.820  48.630  68.280  1.00  0.00           O
ATOM   1734  OD2 ASP A 121      27.380  49.480  70.260  1.00  0.00           O
ATOM   1735  C   ASP A 121      30.820  48.830  72.050  1.00  0.00           C
ATOM   1736  O   ASP A 121      32.010  49.130  72.130  1.00  0.00           O
ATOM   1737  N   ASN A 122      30.270  47.980  72.940  1.00  0.00           N
ATOM   1738  HN  ASN A 122      29.300  47.750  72.910  1.00  0.00           H
ATOM   1739  CA  ASN A 122      31.030  47.230  73.890  1.00  0.00           C
ATOM   1740  HA  ASN A 122      31.960  47.740  74.140  1.00  0.00           H
ATOM   1741  CB  ASN A 122      30.200  46.980  75.160  1.00  0.00           C
ATOM   1742  HB1 ASN A 122      30.780  46.350  75.870  1.00  0.00           H
ATOM   1743  HB2 ASN A 122      29.260  46.500  74.820  1.00  0.00           H
ATOM   1744  CG  ASN A 122      29.820  48.200  75.980  1.00  0.00           C
ATOM   1745  OD1 ASN A 122      30.690  48.630  76.740  1.00  0.00           O
ATOM   1746  ND2 ASN A 122      28.630  48.830  75.790  1.00  0.00           N
ATOM   1747 HD21 ASN A 122      27.950  48.400  75.190  1.00  0.00           H
ATOM   1748 HD22 ASN A 122      28.360  49.540  76.440  1.00  0.00           H
ATOM   1749  C   ASN A 122      31.440  45.900  73.370  1.00  0.00           C
ATOM   1750  O   ASN A 122      32.480  45.350  73.710  1.00  0.00           O
ATOM   1751  N   GLU A 123      30.600  45.330  72.480  1.00  0.00           N
ATOM   1752  HN  GLU A 123      29.660  45.630  72.360  1.00  0.00           H
ATOM   1753  CA  GLU A 123      30.850  44.150  71.720  1.00  0.00           C
ATOM   1754  HA  GLU A 123      30.880  43.300  72.380  1.00  0.00           H
ATOM   1755  CB  GLU A 123      29.560  43.930  70.910  1.00  0.00           C
ATOM   1756  HB1 GLU A 123      29.740  42.960  70.400  1.00  0.00           H
ATOM   1757  HB2 GLU A 123      29.300  44.640  70.100  1.00  0.00           H
ATOM   1758  CG  GLU A 123      28.300  43.550  71.700  1.00  0.00           C
ATOM   1759  HG1 GLU A 123      28.630  42.800  72.460  1.00  0.00           H
ATOM   1760  HG2 GLU A 123      27.650  43.080  70.930  1.00  0.00           H
ATOM   1761  CD  GLU A 123      27.480  44.640  72.370  1.00  0.00           C
ATOM   1762  OE1 GLU A 123      26.470  44.320  73.040  1.00  0.00           O
ATOM   1763  OE2 GLU A 123      27.960  45.810  72.320  1.00  0.00           O
ATOM   1764  C   GLU A 123      32.070  44.200  70.870  1.00  0.00           C
ATOM   1765  O   GLU A 123      32.370  45.290  70.390  1.00  0.00           O
ATOM   1766  N   ALA A 124      32.950  43.190  70.730  1.00  0.00           N
ATOM   1767  HN  ALA A 124      32.960  42.370  71.290  1.00  0.00           H
ATOM   1768  CA  ALA A 124      33.990  43.310  69.750  1.00  0.00           C
ATOM   1769  HA  ALA A 124      34.410  44.310  69.740  1.00  0.00           H
ATOM   1770  CB  ALA A 124      35.080  42.320  70.190  1.00  0.00           C
ATOM   1771  HB1 ALA A 124      35.850  42.240  69.390  1.00  0.00           H
ATOM   1772  HB2 ALA A 124      35.560  42.740  71.100  1.00  0.00           H
ATOM   1773  HB3 ALA A 124      34.710  41.290  70.360  1.00  0.00           H
ATOM   1774  C   ALA A 124      33.600  42.840  68.400  1.00  0.00           C
ATOM   1775  O   ALA A 124      32.610  42.110  68.280  1.00  0.00           O
ATOM   1776  N   TYR A 125      34.380  43.240  67.380  1.00  0.00           N
ATOM   1777  HN  TYR A 125      35.200  43.710  67.690  1.00  0.00           H
ATOM   1778  CA  TYR A 125      34.110  43.070  65.980  1.00  0.00           C
ATOM   1779  HA  TYR A 125      33.070  43.300  65.800  1.00  0.00           H
ATOM   1780  CB  TYR A 125      34.960  44.010  65.110  1.00  0.00           C
ATOM   1781  HB1 TYR A 125      36.050  43.850  65.230  1.00  0.00           H
ATOM   1782  HB2 TYR A 125      34.680  45.030  65.450  1.00  0.00           H
ATOM   1783  CG  TYR A 125      34.520  43.860  63.700  1.00  0.00           C
ATOM   1784  CD1 TYR A 125      33.290  44.370  63.360  1.00  0.00           C
ATOM   1785  HD1 TYR A 125      32.640  44.830  64.090  1.00  0.00           H
ATOM   1786  CE1 TYR A 125      32.860  44.380  62.050  1.00  0.00           C
ATOM   1787  HE1 TYR A 125      32.010  45.020  61.850  1.00  0.00           H
ATOM   1788  CZ  TYR A 125      33.670  43.890  61.060  1.00  0.00           C
ATOM   1789  OH  TYR A 125      33.240  43.970  59.720  1.00  0.00           O
ATOM   1790  HH  TYR A 125      33.950  43.710  59.120  1.00  0.00           H
ATOM   1791  CD2 TYR A 125      35.290  43.430  62.640  1.00  0.00           C
ATOM   1792  HD2 TYR A 125      36.280  43.080  62.890  1.00  0.00           H
ATOM   1793  CE2 TYR A 125      34.860  43.250  61.350  1.00  0.00           C
ATOM   1794  HE2 TYR A 125      35.480  42.820  60.580  1.00  0.00           H
ATOM   1795  C   TYR A 125      34.350  41.640  65.610  1.00  0.00           C
ATOM   1796  O   TYR A 125      35.400  41.060  65.860  1.00  0.00           O
ATOM   1797  N   GLU A 126      33.370  40.960  64.990  1.00  0.00           N
ATOM   1798  HN  GLU A 126      32.430  41.280  65.010  1.00  0.00           H
ATOM   1799  CA  GLU A 126      33.580  39.680  64.380  1.00  0.00           C
ATOM   1800  HA  GLU A 126      34.590  39.350  64.580  1.00  0.00           H
ATOM   1801  CB  GLU A 126      32.800  38.600  65.140  1.00  0.00           C
ATOM   1802  HB1 GLU A 126      31.730  38.910  65.140  1.00  0.00           H
ATOM   1803  HB2 GLU A 126      33.060  38.680  66.220  1.00  0.00           H
ATOM   1804  CG  GLU A 126      32.960  37.140  64.710  1.00  0.00           C
ATOM   1805  HG1 GLU A 126      34.000  36.780  64.630  1.00  0.00           H
ATOM   1806  HG2 GLU A 126      32.490  37.030  63.710  1.00  0.00           H
ATOM   1807  CD  GLU A 126      32.200  36.200  65.650  1.00  0.00           C
ATOM   1808  OE1 GLU A 126      32.560  36.110  66.850  1.00  0.00           O
ATOM   1809  OE2 GLU A 126      31.250  35.510  65.200  1.00  0.00           O
ATOM   1810  C   GLU A 126      33.420  39.640  62.900  1.00  0.00           C
ATOM   1811  O   GLU A 126      32.470  40.070  62.250  1.00  0.00           O
ATOM   1812  N   MET A 127      34.520  39.260  62.230  1.00  0.00           N
ATOM   1813  HN  MET A 127      35.290  38.840  62.710  1.00  0.00           H
ATOM   1814  CA  MET A 127      34.620  39.400  60.810  1.00  0.00           C
ATOM   1815  HA  MET A 127      34.070  40.300  60.580  1.00  0.00           H
ATOM   1816  CB  MET A 127      36.110  39.540  60.450  1.00  0.00           C
ATOM   1817  HB1 MET A 127      36.420  40.480  60.960  1.00  0.00           H
ATOM   1818  HB2 MET A 127      36.240  39.630  59.350  1.00  0.00           H
ATOM   1819  CG  MET A 127      36.910  38.330  60.940  1.00  0.00           C
ATOM   1820  HG1 MET A 127      36.640  37.520  60.230  1.00  0.00           H
ATOM   1821  HG2 MET A 127      36.770  38.110  62.020  1.00  0.00           H
ATOM   1822  SD  MET A 127      38.710  38.540  60.760  1.00  0.00           S
ATOM   1823  CE  MET A 127      39.050  36.770  60.580  1.00  0.00           C
ATOM   1824  HE1 MET A 127      38.870  36.270  61.560  1.00  0.00           H
ATOM   1825  HE2 MET A 127      38.450  36.340  59.760  1.00  0.00           H
ATOM   1826  HE3 MET A 127      40.100  36.640  60.230  1.00  0.00           H
ATOM   1827  C   MET A 127      33.960  38.220  60.180  1.00  0.00           C
ATOM   1828  O   MET A 127      34.100  37.090  60.640  1.00  0.00           O
ATOM   1829  N   PRO A 128      33.200  38.350  59.130  1.00  0.00           N
ATOM   1830  CD  PRO A 128      32.910  39.630  58.510  1.00  0.00           C
ATOM   1831  HD1 PRO A 128      32.100  40.170  59.050  1.00  0.00           H
ATOM   1832  HD2 PRO A 128      33.850  40.220  58.370  1.00  0.00           H
ATOM   1833  CA  PRO A 128      32.550  37.250  58.480  1.00  0.00           C
ATOM   1834  HA  PRO A 128      32.030  36.670  59.220  1.00  0.00           H
ATOM   1835  CB  PRO A 128      31.600  37.870  57.460  1.00  0.00           C
ATOM   1836  HB1 PRO A 128      30.680  38.200  57.990  1.00  0.00           H
ATOM   1837  HB2 PRO A 128      31.220  37.250  56.620  1.00  0.00           H
ATOM   1838  CG  PRO A 128      32.230  39.240  57.190  1.00  0.00           C
ATOM   1839  HG1 PRO A 128      31.460  39.960  56.820  1.00  0.00           H
ATOM   1840  HG2 PRO A 128      33.100  39.080  56.530  1.00  0.00           H
ATOM   1841  C   PRO A 128      33.430  36.310  57.720  1.00  0.00           C
ATOM   1842  O   PRO A 128      34.320  36.800  57.040  1.00  0.00           O
ATOM   1843  N   SER A 129      33.220  34.990  57.880  1.00  0.00           N
ATOM   1844  HN  SER A 129      32.600  34.670  58.590  1.00  0.00           H
ATOM   1845  CA  SER A 129      33.920  33.920  57.230  1.00  0.00           C
ATOM   1846  HA  SER A 129      34.980  34.110  57.320  1.00  0.00           H
ATOM   1847  CB  SER A 129      33.690  32.550  57.890  1.00  0.00           C
ATOM   1848  HB1 SER A 129      33.960  32.600  58.960  1.00  0.00           H
ATOM   1849  HB2 SER A 129      34.260  31.770  57.330  1.00  0.00           H
ATOM   1850  OG  SER A 129      32.310  32.200  57.830  1.00  0.00           O
ATOM   1851  HG1 SER A 129      32.300  31.550  57.130  1.00  0.00           H
ATOM   1852  C   SER A 129      33.670  33.820  55.770  1.00  0.00           C
ATOM   1853  O   SER A 129      32.800  34.480  55.200  1.00  0.00           O
ATOM   1854  N   GLU A 130      34.390  32.960  55.030  1.00  0.00           N
ATOM   1855  HN  GLU A 130      35.120  32.350  55.340  1.00  0.00           H
ATOM   1856  CA  GLU A 130      34.160  32.620  53.660  1.00  0.00           C
ATOM   1857  HA  GLU A 130      34.970  31.920  53.510  1.00  0.00           H
ATOM   1858  CB  GLU A 130      32.900  31.770  53.410  1.00  0.00           C
ATOM   1859  HB1 GLU A 130      32.940  31.520  52.320  1.00  0.00           H
ATOM   1860  HB2 GLU A 130      31.950  32.310  53.610  1.00  0.00           H
ATOM   1861  CG  GLU A 130      32.780  30.350  53.950  1.00  0.00           C
ATOM   1862  HG1 GLU A 130      33.830  29.980  53.990  1.00  0.00           H
ATOM   1863  HG2 GLU A 130      32.170  29.720  53.260  1.00  0.00           H
ATOM   1864  CD  GLU A 130      32.120  30.390  55.320  1.00  0.00           C
ATOM   1865  OE1 GLU A 130      30.890  30.630  55.450  1.00  0.00           O
ATOM   1866  OE2 GLU A 130      32.920  30.150  56.270  1.00  0.00           O
ATOM   1867  C   GLU A 130      34.370  33.720  52.670  1.00  0.00           C
ATOM   1868  O   GLU A 130      33.630  33.860  51.700  1.00  0.00           O
ATOM   1869  N   GLU A 131      35.280  34.660  52.970  1.00  0.00           N
ATOM   1870  HN  GLU A 131      35.800  34.630  53.820  1.00  0.00           H
ATOM   1871  CA  GLU A 131      35.660  35.690  52.050  1.00  0.00           C
ATOM   1872  HA  GLU A 131      36.500  36.190  52.500  1.00  0.00           H
ATOM   1873  CB  GLU A 131      36.210  35.160  50.720  1.00  0.00           C
ATOM   1874  HB1 GLU A 131      36.430  36.060  50.120  1.00  0.00           H
ATOM   1875  HB2 GLU A 131      35.350  34.730  50.170  1.00  0.00           H
ATOM   1876  CG  GLU A 131      37.560  34.430  50.760  1.00  0.00           C
ATOM   1877  HG1 GLU A 131      37.790  34.470  49.680  1.00  0.00           H
ATOM   1878  HG2 GLU A 131      37.480  33.340  50.950  1.00  0.00           H
ATOM   1879  CD  GLU A 131      38.640  35.230  51.480  1.00  0.00           C
ATOM   1880  OE1 GLU A 131      39.230  36.180  50.890  1.00  0.00           O
ATOM   1881  OE2 GLU A 131      38.940  34.800  52.620  1.00  0.00           O
ATOM   1882  C   GLU A 131      34.650  36.790  51.960  1.00  0.00           C
ATOM   1883  O   GLU A 131      34.630  37.730  51.160  1.00  0.00           O
ATOM   1884  N   GLY A 132      33.740  36.820  52.950  1.00  0.00           N
ATOM   1885  HN  GLY A 132      33.650  35.970  53.460  1.00  0.00           H
ATOM   1886  CA  GLY A 132      32.710  37.740  53.320  1.00  0.00           C
ATOM   1887  HA1 GLY A 132      32.040  37.730  52.480  1.00  0.00           H
ATOM   1888  HA2 GLY A 132      32.200  37.410  54.210  1.00  0.00           H
ATOM   1889  C   GLY A 132      33.160  39.150  53.510  1.00  0.00           C
ATOM   1890  O   GLY A 132      32.390  40.060  53.190  1.00  0.00           O
ATOM   1891  N   TYR A 133      34.420  39.240  53.980  1.00  0.00           N
ATOM   1892  HN  TYR A 133      34.920  38.430  54.260  1.00  0.00           H
ATOM   1893  CA  TYR A 133      35.130  40.460  54.220  1.00  0.00           C
ATOM   1894  HA  TYR A 133      34.370  41.140  54.590  1.00  0.00           H
ATOM   1895  CB  TYR A 133      36.180  40.180  55.310  1.00  0.00           C
ATOM   1896  HB1 TYR A 133      35.630  39.860  56.220  1.00  0.00           H
ATOM   1897  HB2 TYR A 133      36.750  41.070  55.650  1.00  0.00           H
ATOM   1898  CG  TYR A 133      37.260  39.200  55.000  1.00  0.00           C
ATOM   1899  CD1 TYR A 133      37.020  37.850  54.950  1.00  0.00           C
ATOM   1900  HD1 TYR A 133      36.040  37.480  55.220  1.00  0.00           H
ATOM   1901  CE1 TYR A 133      38.060  37.010  54.630  1.00  0.00           C
ATOM   1902  HE1 TYR A 133      37.930  35.940  54.640  1.00  0.00           H
ATOM   1903  CZ  TYR A 133      39.290  37.530  54.330  1.00  0.00           C
ATOM   1904  OH  TYR A 133      40.260  36.620  53.850  1.00  0.00           O
ATOM   1905  HH  TYR A 133      39.810  35.910  53.380  1.00  0.00           H
ATOM   1906  CD2 TYR A 133      38.520  39.690  54.750  1.00  0.00           C
ATOM   1907  HD2 TYR A 133      38.790  40.740  54.760  1.00  0.00           H
ATOM   1908  CE2 TYR A 133      39.580  38.870  54.450  1.00  0.00           C
ATOM   1909  HE2 TYR A 133      40.550  39.260  54.200  1.00  0.00           H
ATOM   1910  C   TYR A 133      35.740  41.170  53.060  1.00  0.00           C
ATOM   1911  O   TYR A 133      36.430  42.160  53.300  1.00  0.00           O
ATOM   1912  N   GLN A 134      35.750  40.530  51.870  1.00  0.00           N
ATOM   1913  HN  GLN A 134      35.300  39.680  51.620  1.00  0.00           H
ATOM   1914  CA  GLN A 134      36.440  41.050  50.730  1.00  0.00           C
ATOM   1915  HA  GLN A 134      37.260  41.690  51.010  1.00  0.00           H
ATOM   1916  CB  GLN A 134      37.060  39.920  49.880  1.00  0.00           C
ATOM   1917  HB1 GLN A 134      37.480  40.370  48.950  1.00  0.00           H
ATOM   1918  HB2 GLN A 134      36.240  39.230  49.590  1.00  0.00           H
ATOM   1919  CG  GLN A 134      38.150  39.040  50.490  1.00  0.00           C
ATOM   1920  HG1 GLN A 134      38.360  38.270  49.710  1.00  0.00           H
ATOM   1921  HG2 GLN A 134      37.910  38.440  51.400  1.00  0.00           H
ATOM   1922  CD  GLN A 134      39.420  39.790  50.820  1.00  0.00           C
ATOM   1923  OE1 GLN A 134      39.710  40.960  50.540  1.00  0.00           O
ATOM   1924  NE2 GLN A 134      40.390  38.960  51.290  1.00  0.00           N
ATOM   1925 HE21 GLN A 134      40.190  37.990  51.440  1.00  0.00           H
ATOM   1926 HE22 GLN A 134      41.300  39.310  51.510  1.00  0.00           H
ATOM   1927  C   GLN A 134      35.650  42.020  49.920  1.00  0.00           C
ATOM   1928  O   GLN A 134      34.540  41.720  49.500  1.00  0.00           O
ATOM   1929  N   ASP A 135      36.230  43.220  49.710  1.00  0.00           N
ATOM   1930  HN  ASP A 135      37.100  43.500  50.120  1.00  0.00           H
ATOM   1931  CA  ASP A 135      35.600  44.380  49.170  1.00  0.00           C
ATOM   1932  HA  ASP A 135      34.590  44.080  48.920  1.00  0.00           H
ATOM   1933  CB  ASP A 135      35.470  45.330  50.370  1.00  0.00           C
ATOM   1934  HB1 ASP A 135      34.880  44.820  51.160  1.00  0.00           H
ATOM   1935  HB2 ASP A 135      34.910  46.260  50.110  1.00  0.00           H
ATOM   1936  CG  ASP A 135      36.770  45.780  51.020  1.00  0.00           C
ATOM   1937  OD1 ASP A 135      37.680  44.930  51.240  1.00  0.00           O
ATOM   1938  OD2 ASP A 135      36.750  46.940  51.520  1.00  0.00           O
ATOM   1939  C   ASP A 135      36.180  44.980  47.930  1.00  0.00           C
ATOM   1940  O   ASP A 135      37.390  45.180  47.830  1.00  0.00           O
ATOM   1941  N   TYR A 136      35.310  45.270  46.950  1.00  0.00           N
ATOM   1942  HN  TYR A 136      34.360  45.410  47.220  1.00  0.00           H
ATOM   1943  CA  TYR A 136      35.620  45.520  45.580  1.00  0.00           C
ATOM   1944  HA  TYR A 136      36.690  45.570  45.440  1.00  0.00           H
ATOM   1945  CB  TYR A 136      35.060  44.430  44.640  1.00  0.00           C
ATOM   1946  HB1 TYR A 136      35.090  44.690  43.560  1.00  0.00           H
ATOM   1947  HB2 TYR A 136      34.000  44.350  44.950  1.00  0.00           H
ATOM   1948  CG  TYR A 136      35.780  43.120  44.660  1.00  0.00           C
ATOM   1949  CD1 TYR A 136      35.530  42.290  45.720  1.00  0.00           C
ATOM   1950  HD1 TYR A 136      34.770  42.580  46.420  1.00  0.00           H
ATOM   1951  CE1 TYR A 136      36.110  41.040  45.750  1.00  0.00           C
ATOM   1952  HE1 TYR A 136      35.890  40.300  46.500  1.00  0.00           H
ATOM   1953  CZ  TYR A 136      37.030  40.710  44.780  1.00  0.00           C
ATOM   1954  OH  TYR A 136      37.640  39.440  44.810  1.00  0.00           O
ATOM   1955  HH  TYR A 136      38.180  39.290  44.030  1.00  0.00           H
ATOM   1956  CD2 TYR A 136      36.630  42.740  43.650  1.00  0.00           C
ATOM   1957  HD2 TYR A 136      36.930  43.300  42.780  1.00  0.00           H
ATOM   1958  CE2 TYR A 136      37.280  41.520  43.700  1.00  0.00           C
ATOM   1959  HE2 TYR A 136      38.030  41.250  42.970  1.00  0.00           H
ATOM   1960  C   TYR A 136      35.170  46.880  45.150  1.00  0.00           C
ATOM   1961  O   TYR A 136      34.230  47.410  45.730  1.00  0.00           O
ATOM   1962  N   GLU A 137      35.850  47.500  44.170  1.00  0.00           N
ATOM   1963  HN  GLU A 137      36.610  47.000  43.780  1.00  0.00           H
ATOM   1964  CA  GLU A 137      35.620  48.810  43.630  1.00  0.00           C
ATOM   1965  HA  GLU A 137      34.580  48.990  43.860  1.00  0.00           H
ATOM   1966  CB  GLU A 137      36.540  49.880  44.220  1.00  0.00           C
ATOM   1967  HB1 GLU A 137      36.260  50.090  45.270  1.00  0.00           H
ATOM   1968  HB2 GLU A 137      36.350  50.850  43.710  1.00  0.00           H
ATOM   1969  CG  GLU A 137      38.030  49.590  44.020  1.00  0.00           C
ATOM   1970  HG1 GLU A 137      38.260  49.520  42.940  1.00  0.00           H
ATOM   1971  HG2 GLU A 137      38.220  48.600  44.480  1.00  0.00           H
ATOM   1972  CD  GLU A 137      38.950  50.710  44.500  1.00  0.00           C
ATOM   1973  OE1 GLU A 137      40.200  50.570  44.420  1.00  0.00           O
ATOM   1974  OE2 GLU A 137      38.430  51.780  44.890  1.00  0.00           O
ATOM   1975  C   GLU A 137      35.710  48.700  42.140  1.00  0.00           C
ATOM   1976  O   GLU A 137      36.400  47.790  41.700  1.00  0.00           O
ATOM   1977  N   PRO A 138      34.990  49.420  41.330  1.00  0.00           N
ATOM   1978  CD  PRO A 138      34.170  50.560  41.720  1.00  0.00           C
ATOM   1979  HD1 PRO A 138      33.270  50.120  42.200  1.00  0.00           H
ATOM   1980  HD2 PRO A 138      34.740  51.250  42.370  1.00  0.00           H
ATOM   1981  CA  PRO A 138      35.070  49.310  39.900  1.00  0.00           C
ATOM   1982  HA  PRO A 138      34.860  48.300  39.560  1.00  0.00           H
ATOM   1983  CB  PRO A 138      33.950  50.190  39.340  1.00  0.00           C
ATOM   1984  HB1 PRO A 138      33.010  49.630  39.510  1.00  0.00           H
ATOM   1985  HB2 PRO A 138      34.080  50.430  38.270  1.00  0.00           H
ATOM   1986  CG  PRO A 138      33.930  51.310  40.400  1.00  0.00           C
ATOM   1987  HG1 PRO A 138      32.980  51.890  40.350  1.00  0.00           H
ATOM   1988  HG2 PRO A 138      34.830  51.930  40.200  1.00  0.00           H
ATOM   1989  C   PRO A 138      36.360  49.780  39.340  1.00  0.00           C
ATOM   1990  O   PRO A 138      36.940  50.690  39.920  1.00  0.00           O
ATOM   1991  N   GLU A 139      36.840  49.180  38.230  1.00  0.00           N
ATOM   1992  HN  GLU A 139      36.430  48.320  37.920  1.00  0.00           H
ATOM   1993  CA  GLU A 139      37.990  49.510  37.460  1.00  0.00           C
ATOM   1994  HA  GLU A 139      38.830  49.470  38.130  1.00  0.00           H
ATOM   1995  CB  GLU A 139      38.330  48.490  36.360  1.00  0.00           C
ATOM   1996  HB1 GLU A 139      39.010  48.860  35.570  1.00  0.00           H
ATOM   1997  HB2 GLU A 139      37.350  48.270  35.890  1.00  0.00           H
ATOM   1998  CG  GLU A 139      38.950  47.220  36.940  1.00  0.00           C
ATOM   1999  HG1 GLU A 139      38.340  46.750  37.740  1.00  0.00           H
ATOM   2000  HG2 GLU A 139      39.920  47.470  37.430  1.00  0.00           H
ATOM   2001  CD  GLU A 139      39.090  46.060  35.960  1.00  0.00           C
ATOM   2002  OE1 GLU A 139      38.800  46.150  34.740  1.00  0.00           O
ATOM   2003  OE2 GLU A 139      39.550  44.960  36.350  1.00  0.00           O
ATOM   2004  C   GLU A 139      37.980  50.880  36.860  1.00  0.00           C
ATOM   2005  O   GLU A 139      36.880  51.370  36.610  1.00  0.00           O
ATOM   2006  N   ALA A 140      39.150  51.500  36.590  1.00  0.00           N
ATOM   2007  HN  ALA A 140      40.010  51.190  36.990  1.00  0.00           H
ATOM   2008  CA  ALA A 140      39.270  52.810  36.040  1.00  0.00           C
ATOM   2009  HA  ALA A 140      38.510  53.020  35.300  1.00  0.00           H
ATOM   2010  CB  ALA A 140      39.020  53.790  37.200  1.00  0.00           C
ATOM   2011  HB1 ALA A 140      39.690  53.670  38.080  1.00  0.00           H
ATOM   2012  HB2 ALA A 140      39.180  54.780  36.730  1.00  0.00           H
ATOM   2013  HB3 ALA A 140      37.950  53.640  37.450  1.00  0.00           H
ATOM   2014  C   ALA A 140      40.580  52.930  35.280  1.00  0.00           C
ATOM   2015  OT1 ALA A 140      41.530  52.100  35.350  1.00  0.00           O
ATOM   2016  OT2 ALA A 140      40.780  54.060  34.770  1.00  0.00           O
ATOM   2017  N   MET B 141      75.830  29.550  77.870  1.00  0.00           N
ATOM   2018  H1  MET B 141      76.090  28.990  77.040  1.00  0.00           H
ATOM   2019  H2  MET B 141      76.590  29.520  78.580  1.00  0.00           H
ATOM   2020  H3  MET B 141      74.970  29.120  78.270  1.00  0.00           H
ATOM   2021  CA  MET B 141      75.710  30.970  77.490  1.00  0.00           C
ATOM   2022  HA  MET B 141      75.910  31.550  78.390  1.00  0.00           H
ATOM   2023  CB  MET B 141      76.710  31.340  76.390  1.00  0.00           C
ATOM   2024  HB1 MET B 141      76.430  30.760  75.480  1.00  0.00           H
ATOM   2025  HB2 MET B 141      77.650  30.810  76.680  1.00  0.00           H
ATOM   2026  CG  MET B 141      76.840  32.840  76.090  1.00  0.00           C
ATOM   2027  HG1 MET B 141      76.600  33.350  77.050  1.00  0.00           H
ATOM   2028  HG2 MET B 141      76.050  33.170  75.380  1.00  0.00           H
ATOM   2029  SD  MET B 141      78.400  33.430  75.370  1.00  0.00           S
ATOM   2030  CE  MET B 141      77.810  33.050  73.700  1.00  0.00           C
ATOM   2031  HE1 MET B 141      78.650  32.760  73.030  1.00  0.00           H
ATOM   2032  HE2 MET B 141      77.170  32.150  73.840  1.00  0.00           H
ATOM   2033  HE3 MET B 141      77.290  33.900  73.200  1.00  0.00           H
ATOM   2034  C   MET B 141      74.320  31.190  77.000  1.00  0.00           C
ATOM   2035  O   MET B 141      73.930  30.530  76.040  1.00  0.00           O
ATOM   2036  N   ASP B 142      73.530  32.080  77.630  1.00  0.00           N
ATOM   2037  HN  ASP B 142      73.960  32.410  78.470  1.00  0.00           H
ATOM   2038  CA  ASP B 142      72.240  32.550  77.250  1.00  0.00           C
ATOM   2039  HA  ASP B 142      71.770  31.700  76.780  1.00  0.00           H
ATOM   2040  CB  ASP B 142      71.340  32.960  78.430  1.00  0.00           C
ATOM   2041  HB1 ASP B 142      71.120  32.140  79.140  1.00  0.00           H
ATOM   2042  HB2 ASP B 142      70.350  33.300  78.050  1.00  0.00           H
ATOM   2043  CG  ASP B 142      71.990  34.080  79.230  1.00  0.00           C
ATOM   2044  OD1 ASP B 142      71.270  34.790  79.970  1.00  0.00           O
ATOM   2045  OD2 ASP B 142      73.220  34.350  79.140  1.00  0.00           O
ATOM   2046  C   ASP B 142      72.350  33.550  76.140  1.00  0.00           C
ATOM   2047  O   ASP B 142      71.780  34.630  76.240  1.00  0.00           O
ATOM   2048  N   VAL B 143      72.950  33.220  74.980  1.00  0.00           N
ATOM   2049  HN  VAL B 143      73.170  32.260  74.900  1.00  0.00           H
ATOM   2050  CA  VAL B 143      72.970  34.060  73.830  1.00  0.00           C
ATOM   2051  HA  VAL B 143      73.130  35.090  74.110  1.00  0.00           H
ATOM   2052  CB  VAL B 143      74.220  33.800  73.030  1.00  0.00           C
ATOM   2053  HB  VAL B 143      75.100  33.880  73.700  1.00  0.00           H
ATOM   2054  CG1 VAL B 143      74.260  32.430  72.340  1.00  0.00           C
ATOM   2055 HG11 VAL B 143      73.560  32.480  71.480  1.00  0.00           H
ATOM   2056 HG12 VAL B 143      75.280  32.190  71.960  1.00  0.00           H
ATOM   2057 HG13 VAL B 143      73.980  31.590  73.010  1.00  0.00           H
ATOM   2058  CG2 VAL B 143      74.560  34.940  72.060  1.00  0.00           C
ATOM   2059 HG21 VAL B 143      75.530  34.720  71.560  1.00  0.00           H
ATOM   2060 HG22 VAL B 143      73.730  34.910  71.320  1.00  0.00           H
ATOM   2061 HG23 VAL B 143      74.520  35.960  72.500  1.00  0.00           H
ATOM   2062  C   VAL B 143      71.690  34.010  73.060  1.00  0.00           C
ATOM   2063  O   VAL B 143      71.030  32.980  72.940  1.00  0.00           O
ATOM   2064  N   PHE B 144      71.140  35.180  72.670  1.00  0.00           N
ATOM   2065  HN  PHE B 144      71.590  36.020  72.970  1.00  0.00           H
ATOM   2066  CA  PHE B 144      69.970  35.420  71.890  1.00  0.00           C
ATOM   2067  HA  PHE B 144      69.250  34.690  72.220  1.00  0.00           H
ATOM   2068  CB  PHE B 144      69.430  36.830  72.190  1.00  0.00           C
ATOM   2069  HB1 PHE B 144      69.880  37.510  71.440  1.00  0.00           H
ATOM   2070  HB2 PHE B 144      69.760  37.130  73.210  1.00  0.00           H
ATOM   2071  CG  PHE B 144      67.950  36.970  72.250  1.00  0.00           C
ATOM   2072  CD1 PHE B 144      67.290  37.750  71.330  1.00  0.00           C
ATOM   2073  HD1 PHE B 144      67.890  38.190  70.550  1.00  0.00           H
ATOM   2074  CE1 PHE B 144      65.920  37.890  71.300  1.00  0.00           C
ATOM   2075  HE1 PHE B 144      65.370  38.460  70.570  1.00  0.00           H
ATOM   2076  CZ  PHE B 144      65.200  37.300  72.300  1.00  0.00           C
ATOM   2077  HZ  PHE B 144      64.160  37.600  72.340  1.00  0.00           H
ATOM   2078  CD2 PHE B 144      67.180  36.440  73.260  1.00  0.00           C
ATOM   2079  HD2 PHE B 144      67.550  35.930  74.140  1.00  0.00           H
ATOM   2080  CE2 PHE B 144      65.820  36.620  73.320  1.00  0.00           C
ATOM   2081  HE2 PHE B 144      65.310  36.310  74.230  1.00  0.00           H
ATOM   2082  C   PHE B 144      70.130  35.170  70.430  1.00  0.00           C
ATOM   2083  O   PHE B 144      71.190  35.030  69.830  1.00  0.00           O
ATOM   2084  N   MET B 145      69.000  35.230  69.710  1.00  0.00           N
ATOM   2085  HN  MET B 145      68.140  35.520  70.120  1.00  0.00           H
ATOM   2086  CA  MET B 145      68.970  34.850  68.330  1.00  0.00           C
ATOM   2087  HA  MET B 145      69.890  34.650  67.800  1.00  0.00           H
ATOM   2088  CB  MET B 145      68.090  33.600  68.170  1.00  0.00           C
ATOM   2089  HB1 MET B 145      68.020  33.350  67.090  1.00  0.00           H
ATOM   2090  HB2 MET B 145      67.070  33.770  68.580  1.00  0.00           H
ATOM   2091  CG  MET B 145      68.630  32.300  68.770  1.00  0.00           C
ATOM   2092  HG1 MET B 145      68.810  32.340  69.870  1.00  0.00           H
ATOM   2093  HG2 MET B 145      69.530  32.130  68.150  1.00  0.00           H
ATOM   2094  SD  MET B 145      67.530  30.900  68.390  1.00  0.00           S
ATOM   2095  CE  MET B 145      68.660  29.550  67.950  1.00  0.00           C
ATOM   2096  HE1 MET B 145      68.150  28.600  68.220  1.00  0.00           H
ATOM   2097  HE2 MET B 145      69.180  29.620  66.970  1.00  0.00           H
ATOM   2098  HE3 MET B 145      69.480  29.550  68.700  1.00  0.00           H
ATOM   2099  C   MET B 145      68.470  35.980  67.500  1.00  0.00           C
ATOM   2100  O   MET B 145      68.060  36.970  68.100  1.00  0.00           O
ATOM   2101  N   LYS B 146      68.540  35.830  66.170  1.00  0.00           N
ATOM   2102  HN  LYS B 146      68.890  34.960  65.820  1.00  0.00           H
ATOM   2103  CA  LYS B 146      68.110  36.770  65.180  1.00  0.00           C
ATOM   2104  HA  LYS B 146      68.020  37.750  65.620  1.00  0.00           H
ATOM   2105  CB  LYS B 146      69.110  36.730  64.010  1.00  0.00           C
ATOM   2106  HB1 LYS B 146      68.700  37.270  63.130  1.00  0.00           H
ATOM   2107  HB2 LYS B 146      69.330  35.710  63.650  1.00  0.00           H
ATOM   2108  CG  LYS B 146      70.460  37.350  64.400  1.00  0.00           C
ATOM   2109  HG1 LYS B 146      70.770  37.050  65.430  1.00  0.00           H
ATOM   2110  HG2 LYS B 146      70.380  38.440  64.250  1.00  0.00           H
ATOM   2111  CD  LYS B 146      71.570  36.790  63.520  1.00  0.00           C
ATOM   2112  HD1 LYS B 146      72.430  37.500  63.560  1.00  0.00           H
ATOM   2113  HD2 LYS B 146      72.040  35.870  63.930  1.00  0.00           H
ATOM   2114  CE  LYS B 146      71.280  36.430  62.060  1.00  0.00           C
ATOM   2115  HE1 LYS B 146      70.820  37.280  61.510  1.00  0.00           H
ATOM   2116  HE2 LYS B 146      70.620  35.550  61.920  1.00  0.00           H
ATOM   2117  NZ  LYS B 146      72.530  36.090  61.340  1.00  0.00           N
ATOM   2118  HZ1 LYS B 146      72.290  35.750  60.390  1.00  0.00           H
ATOM   2119  HZ2 LYS B 146      73.080  36.960  61.220  1.00  0.00           H
ATOM   2120  HZ3 LYS B 146      73.140  35.340  61.730  1.00  0.00           H
ATOM   2121  C   LYS B 146      66.740  36.480  64.670  1.00  0.00           C
ATOM   2122  O   LYS B 146      66.120  35.450  64.910  1.00  0.00           O
ATOM   2123  N   GLY B 147      66.120  37.420  63.930  1.00  0.00           N
ATOM   2124  HN  GLY B 147      66.580  38.250  63.630  1.00  0.00           H
ATOM   2125  CA  GLY B 147      64.790  37.240  63.430  1.00  0.00           C
ATOM   2126  HA1 GLY B 147      64.820  37.810  62.510  1.00  0.00           H
ATOM   2127  HA2 GLY B 147      64.520  36.220  63.160  1.00  0.00           H
ATOM   2128  C   GLY B 147      63.640  37.730  64.230  1.00  0.00           C
ATOM   2129  O   GLY B 147      62.490  37.330  64.060  1.00  0.00           O
ATOM   2130  N   LEU B 148      63.920  38.510  65.290  1.00  0.00           N
ATOM   2131  HN  LEU B 148      64.840  38.770  65.560  1.00  0.00           H
ATOM   2132  CA  LEU B 148      62.900  38.960  66.190  1.00  0.00           C
ATOM   2133  HA  LEU B 148      61.900  38.610  65.960  1.00  0.00           H
ATOM   2134  CB  LEU B 148      63.160  38.550  67.650  1.00  0.00           C
ATOM   2135  HB1 LEU B 148      62.460  39.080  68.320  1.00  0.00           H
ATOM   2136  HB2 LEU B 148      64.190  38.860  67.940  1.00  0.00           H
ATOM   2137  CG  LEU B 148      62.950  37.040  67.880  1.00  0.00           C
ATOM   2138  HG  LEU B 148      62.230  36.680  67.130  1.00  0.00           H
ATOM   2139  CD1 LEU B 148      64.340  36.370  67.900  1.00  0.00           C
ATOM   2140 HD11 LEU B 148      64.980  36.710  68.740  1.00  0.00           H
ATOM   2141 HD12 LEU B 148      64.340  35.260  67.930  1.00  0.00           H
ATOM   2142 HD13 LEU B 148      64.920  36.630  66.980  1.00  0.00           H
ATOM   2143  CD2 LEU B 148      62.340  36.810  69.270  1.00  0.00           C
ATOM   2144 HD21 LEU B 148      63.020  37.250  70.040  1.00  0.00           H
ATOM   2145 HD22 LEU B 148      61.420  37.430  69.350  1.00  0.00           H
ATOM   2146 HD23 LEU B 148      61.960  35.840  69.650  1.00  0.00           H
ATOM   2147  C   LEU B 148      62.820  40.450  66.200  1.00  0.00           C
ATOM   2148  O   LEU B 148      63.810  41.100  65.890  1.00  0.00           O
ATOM   2149  N   SER B 149      61.680  41.060  66.580  1.00  0.00           N
ATOM   2150  HN  SER B 149      60.900  40.530  66.900  1.00  0.00           H
ATOM   2151  CA  SER B 149      61.350  42.450  66.520  1.00  0.00           C
ATOM   2152  HA  SER B 149      61.380  42.850  65.520  1.00  0.00           H
ATOM   2153  CB  SER B 149      59.920  42.670  67.060  1.00  0.00           C
ATOM   2154  HB1 SER B 149      59.760  43.760  67.010  1.00  0.00           H
ATOM   2155  HB2 SER B 149      59.840  42.270  68.090  1.00  0.00           H
ATOM   2156  OG  SER B 149      58.910  42.060  66.270  1.00  0.00           O
ATOM   2157  HG1 SER B 149      58.950  41.110  66.370  1.00  0.00           H
ATOM   2158  C   SER B 149      62.240  43.380  67.280  1.00  0.00           C
ATOM   2159  O   SER B 149      62.540  43.180  68.460  1.00  0.00           O
ATOM   2160  N   LYS B 150      62.680  44.450  66.610  1.00  0.00           N
ATOM   2161  HN  LYS B 150      62.520  44.710  65.660  1.00  0.00           H
ATOM   2162  CA  LYS B 150      63.470  45.430  67.300  1.00  0.00           C
ATOM   2163  HA  LYS B 150      64.250  44.900  67.820  1.00  0.00           H
ATOM   2164  CB  LYS B 150      64.230  46.410  66.390  1.00  0.00           C
ATOM   2165  HB1 LYS B 150      64.600  47.370  66.830  1.00  0.00           H
ATOM   2166  HB2 LYS B 150      63.570  46.700  65.540  1.00  0.00           H
ATOM   2167  CG  LYS B 150      65.390  45.660  65.720  1.00  0.00           C
ATOM   2168  HG1 LYS B 150      64.920  44.780  65.230  1.00  0.00           H
ATOM   2169  HG2 LYS B 150      66.130  45.370  66.490  1.00  0.00           H
ATOM   2170  CD  LYS B 150      66.080  46.520  64.660  1.00  0.00           C
ATOM   2171  HD1 LYS B 150      66.220  47.520  65.130  1.00  0.00           H
ATOM   2172  HD2 LYS B 150      67.110  46.130  64.540  1.00  0.00           H
ATOM   2173  CE  LYS B 150      65.590  46.430  63.210  1.00  0.00           C
ATOM   2174  HE1 LYS B 150      64.510  46.600  63.030  1.00  0.00           H
ATOM   2175  HE2 LYS B 150      65.790  45.420  62.810  1.00  0.00           H
ATOM   2176  NZ  LYS B 150      66.320  47.350  62.320  1.00  0.00           N
ATOM   2177  HZ1 LYS B 150      66.010  48.310  62.550  1.00  0.00           H
ATOM   2178  HZ2 LYS B 150      67.350  47.270  62.480  1.00  0.00           H
ATOM   2179  HZ3 LYS B 150      66.100  47.340  61.300  1.00  0.00           H
ATOM   2180  C   LYS B 150      62.760  46.290  68.280  1.00  0.00           C
ATOM   2181  O   LYS B 150      61.590  46.640  68.100  1.00  0.00           O
ATOM   2182  N   ALA B 151      63.420  46.630  69.400  1.00  0.00           N
ATOM   2183  HN  ALA B 151      64.350  46.290  69.510  1.00  0.00           H
ATOM   2184  CA  ALA B 151      62.940  47.450  70.470  1.00  0.00           C
ATOM   2185  HA  ALA B 151      61.960  47.010  70.630  1.00  0.00           H
ATOM   2186  CB  ALA B 151      63.830  47.210  71.700  1.00  0.00           C
ATOM   2187  HB1 ALA B 151      63.460  47.830  72.540  1.00  0.00           H
ATOM   2188  HB2 ALA B 151      63.750  46.140  71.970  1.00  0.00           H
ATOM   2189  HB3 ALA B 151      64.900  47.450  71.510  1.00  0.00           H
ATOM   2190  C   ALA B 151      62.880  48.900  70.110  1.00  0.00           C
ATOM   2191  O   ALA B 151      63.710  49.390  69.350  1.00  0.00           O
ATOM   2192  N   LYS B 152      61.890  49.640  70.640  1.00  0.00           N
ATOM   2193  HN  LYS B 152      61.430  49.170  71.390  1.00  0.00           H
ATOM   2194  CA  LYS B 152      61.470  50.980  70.420  1.00  0.00           C
ATOM   2195  HA  LYS B 152      61.930  51.300  69.500  1.00  0.00           H
ATOM   2196  CB  LYS B 152      59.940  51.080  70.230  1.00  0.00           C
ATOM   2197  HB1 LYS B 152      59.730  52.150  70.060  1.00  0.00           H
ATOM   2198  HB2 LYS B 152      59.390  50.660  71.100  1.00  0.00           H
ATOM   2199  CG  LYS B 152      59.370  50.210  69.100  1.00  0.00           C
ATOM   2200  HG1 LYS B 152      59.720  49.160  69.170  1.00  0.00           H
ATOM   2201  HG2 LYS B 152      59.650  50.550  68.090  1.00  0.00           H
ATOM   2202  CD  LYS B 152      57.850  50.050  69.160  1.00  0.00           C
ATOM   2203  HD1 LYS B 152      57.440  51.080  69.210  1.00  0.00           H
ATOM   2204  HD2 LYS B 152      57.470  49.540  68.250  1.00  0.00           H
ATOM   2205  CE  LYS B 152      57.260  49.260  70.330  1.00  0.00           C
ATOM   2206  HE1 LYS B 152      58.080  48.970  71.020  1.00  0.00           H
ATOM   2207  HE2 LYS B 152      56.710  48.320  70.100  1.00  0.00           H
ATOM   2208  NZ  LYS B 152      56.360  50.150  71.090  1.00  0.00           N
ATOM   2209  HZ1 LYS B 152      55.710  49.470  71.540  1.00  0.00           H
ATOM   2210  HZ2 LYS B 152      56.820  50.730  71.820  1.00  0.00           H
ATOM   2211  HZ3 LYS B 152      55.670  50.720  70.550  1.00  0.00           H
ATOM   2212  C   LYS B 152      61.990  51.900  71.470  1.00  0.00           C
ATOM   2213  O   LYS B 152      62.640  52.890  71.130  1.00  0.00           O
ATOM   2214  N   GLU B 153      61.640  51.610  72.740  1.00  0.00           N
ATOM   2215  HN  GLU B 153      61.060  50.850  73.020  1.00  0.00           H
ATOM   2216  CA  GLU B 153      61.730  52.450  73.890  1.00  0.00           C
ATOM   2217  HA  GLU B 153      61.620  53.470  73.560  1.00  0.00           H
ATOM   2218  CB  GLU B 153      60.680  52.230  74.990  1.00  0.00           C
ATOM   2219  HB1 GLU B 153      60.810  53.030  75.750  1.00  0.00           H
ATOM   2220  HB2 GLU B 153      60.810  51.330  75.630  1.00  0.00           H
ATOM   2221  CG  GLU B 153      59.290  52.370  74.370  1.00  0.00           C
ATOM   2222  HG1 GLU B 153      59.230  53.170  73.590  1.00  0.00           H
ATOM   2223  HG2 GLU B 153      58.670  52.730  75.210  1.00  0.00           H
ATOM   2224  CD  GLU B 153      58.660  51.160  73.690  1.00  0.00           C
ATOM   2225  OE1 GLU B 153      59.220  50.030  73.820  1.00  0.00           O
ATOM   2226  OE2 GLU B 153      57.610  51.290  73.020  1.00  0.00           O
ATOM   2227  C   GLU B 153      63.100  52.420  74.480  1.00  0.00           C
ATOM   2228  O   GLU B 153      63.330  51.590  75.350  1.00  0.00           O
ATOM   2229  N   GLY B 154      63.940  53.340  73.980  1.00  0.00           N
ATOM   2230  HN  GLY B 154      63.750  53.800  73.120  1.00  0.00           H
ATOM   2231  CA  GLY B 154      65.220  53.710  74.520  1.00  0.00           C
ATOM   2232  HA1 GLY B 154      65.700  52.760  74.730  1.00  0.00           H
ATOM   2233  HA2 GLY B 154      65.640  54.280  73.710  1.00  0.00           H
ATOM   2234  C   GLY B 154      65.300  54.670  75.650  1.00  0.00           C
ATOM   2235  O   GLY B 154      64.320  55.270  76.090  1.00  0.00           O
ATOM   2236  N   VAL B 155      66.540  54.820  76.150  1.00  0.00           N
ATOM   2237  HN  VAL B 155      67.250  54.160  75.890  1.00  0.00           H
ATOM   2238  CA  VAL B 155      66.870  55.820  77.120  1.00  0.00           C
ATOM   2239  HA  VAL B 155      66.070  56.540  77.090  1.00  0.00           H
ATOM   2240  CB  VAL B 155      67.190  55.270  78.480  1.00  0.00           C
ATOM   2241  HB  VAL B 155      67.830  54.370  78.470  1.00  0.00           H
ATOM   2242  CG1 VAL B 155      67.840  56.340  79.380  1.00  0.00           C
ATOM   2243 HG11 VAL B 155      68.930  56.370  79.180  1.00  0.00           H
ATOM   2244 HG12 VAL B 155      67.330  57.320  79.350  1.00  0.00           H
ATOM   2245 HG13 VAL B 155      67.790  55.970  80.430  1.00  0.00           H
ATOM   2246  CG2 VAL B 155      65.890  54.800  79.140  1.00  0.00           C
ATOM   2247 HG21 VAL B 155      65.380  54.050  78.490  1.00  0.00           H
ATOM   2248 HG22 VAL B 155      66.010  54.270  80.110  1.00  0.00           H
ATOM   2249 HG23 VAL B 155      65.180  55.620  79.390  1.00  0.00           H
ATOM   2250  C   VAL B 155      68.050  56.610  76.640  1.00  0.00           C
ATOM   2251  O   VAL B 155      69.150  56.070  76.560  1.00  0.00           O
ATOM   2252  N   VAL B 156      67.780  57.900  76.400  1.00  0.00           N
ATOM   2253  HN  VAL B 156      66.870  58.260  76.580  1.00  0.00           H
ATOM   2254  CA  VAL B 156      68.650  58.870  75.800  1.00  0.00           C
ATOM   2255  HA  VAL B 156      69.250  58.330  75.080  1.00  0.00           H
ATOM   2256  CB  VAL B 156      67.900  59.930  75.050  1.00  0.00           C
ATOM   2257  HB  VAL B 156      67.270  60.540  75.730  1.00  0.00           H
ATOM   2258  CG1 VAL B 156      68.820  60.960  74.370  1.00  0.00           C
ATOM   2259 HG11 VAL B 156      69.510  60.460  73.660  1.00  0.00           H
ATOM   2260 HG12 VAL B 156      68.150  61.460  73.640  1.00  0.00           H
ATOM   2261 HG13 VAL B 156      69.490  61.490  75.080  1.00  0.00           H
ATOM   2262  CG2 VAL B 156      67.020  59.330  73.940  1.00  0.00           C
ATOM   2263 HG21 VAL B 156      66.760  58.250  74.020  1.00  0.00           H
ATOM   2264 HG22 VAL B 156      66.190  60.000  73.640  1.00  0.00           H
ATOM   2265 HG23 VAL B 156      67.710  59.340  73.070  1.00  0.00           H
ATOM   2266  C   VAL B 156      69.570  59.460  76.810  1.00  0.00           C
ATOM   2267  O   VAL B 156      69.110  60.060  77.780  1.00  0.00           O
ATOM   2268  N   ALA B 157      70.880  59.220  76.620  1.00  0.00           N
ATOM   2269  HN  ALA B 157      71.140  58.490  75.990  1.00  0.00           H
ATOM   2270  CA  ALA B 157      71.890  59.700  77.510  1.00  0.00           C
ATOM   2271  HA  ALA B 157      71.470  60.570  77.990  1.00  0.00           H
ATOM   2272  CB  ALA B 157      72.340  58.600  78.490  1.00  0.00           C
ATOM   2273  HB1 ALA B 157      73.080  58.950  79.240  1.00  0.00           H
ATOM   2274  HB2 ALA B 157      71.430  58.340  79.070  1.00  0.00           H
ATOM   2275  HB3 ALA B 157      72.740  57.720  77.950  1.00  0.00           H
ATOM   2276  C   ALA B 157      73.060  60.060  76.660  1.00  0.00           C
ATOM   2277  O   ALA B 157      73.750  59.260  76.020  1.00  0.00           O
ATOM   2278  N   ALA B 158      73.300  61.380  76.590  1.00  0.00           N
ATOM   2279  HN  ALA B 158      72.630  61.980  77.020  1.00  0.00           H
ATOM   2280  CA  ALA B 158      74.360  62.030  75.880  1.00  0.00           C
ATOM   2281  HA  ALA B 158      75.080  61.330  75.480  1.00  0.00           H
ATOM   2282  CB  ALA B 158      73.730  62.920  74.790  1.00  0.00           C
ATOM   2283  HB1 ALA B 158      73.340  63.840  75.280  1.00  0.00           H
ATOM   2284  HB2 ALA B 158      74.420  63.310  74.010  1.00  0.00           H
ATOM   2285  HB3 ALA B 158      72.850  62.430  74.330  1.00  0.00           H
ATOM   2286  C   ALA B 158      75.100  62.880  76.850  1.00  0.00           C
ATOM   2287  O   ALA B 158      74.610  63.270  77.910  1.00  0.00           O
ATOM   2288  N   ALA B 159      76.340  63.220  76.450  1.00  0.00           N
ATOM   2289  HN  ALA B 159      76.760  62.880  75.620  1.00  0.00           H
ATOM   2290  CA  ALA B 159      77.140  64.260  77.020  1.00  0.00           C
ATOM   2291  HA  ALA B 159      77.200  64.100  78.090  1.00  0.00           H
ATOM   2292  CB  ALA B 159      78.510  64.250  76.300  1.00  0.00           C
ATOM   2293  HB1 ALA B 159      78.390  64.360  75.210  1.00  0.00           H
ATOM   2294  HB2 ALA B 159      79.160  65.070  76.690  1.00  0.00           H
ATOM   2295  HB3 ALA B 159      79.130  63.330  76.240  1.00  0.00           H
ATOM   2296  C   ALA B 159      76.570  65.620  76.860  1.00  0.00           C
ATOM   2297  O   ALA B 159      75.690  65.960  76.080  1.00  0.00           O
ATOM   2298  N   GLU B 160      77.090  66.510  77.730  1.00  0.00           N
ATOM   2299  HN  GLU B 160      77.730  66.340  78.480  1.00  0.00           H
ATOM   2300  CA  GLU B 160      76.960  67.920  77.530  1.00  0.00           C
ATOM   2301  HA  GLU B 160      76.000  68.090  77.050  1.00  0.00           H
ATOM   2302  CB  GLU B 160      77.050  68.670  78.870  1.00  0.00           C
ATOM   2303  HB1 GLU B 160      77.080  69.780  78.800  1.00  0.00           H
ATOM   2304  HB2 GLU B 160      77.960  68.300  79.400  1.00  0.00           H
ATOM   2305  CG  GLU B 160      75.790  68.420  79.700  1.00  0.00           C
ATOM   2306  HG1 GLU B 160      75.900  67.370  80.050  1.00  0.00           H
ATOM   2307  HG2 GLU B 160      74.840  68.390  79.120  1.00  0.00           H
ATOM   2308  CD  GLU B 160      75.550  69.300  80.920  1.00  0.00           C
ATOM   2309  OE1 GLU B 160      75.710  70.520  80.670  1.00  0.00           O
ATOM   2310  OE2 GLU B 160      75.380  68.820  82.070  1.00  0.00           O
ATOM   2311  C   GLU B 160      77.960  68.410  76.540  1.00  0.00           C
ATOM   2312  O   GLU B 160      78.670  69.390  76.790  1.00  0.00           O
ATOM   2313  N   LYS B 161      78.170  67.740  75.400  1.00  0.00           N
ATOM   2314  HN  LYS B 161      77.620  66.940  75.160  1.00  0.00           H
ATOM   2315  CA  LYS B 161      79.180  68.110  74.460  1.00  0.00           C
ATOM   2316  HA  LYS B 161      79.220  69.190  74.410  1.00  0.00           H
ATOM   2317  CB  LYS B 161      80.500  67.410  74.800  1.00  0.00           C
ATOM   2318  HB1 LYS B 161      80.240  66.330  74.840  1.00  0.00           H
ATOM   2319  HB2 LYS B 161      80.660  67.770  75.840  1.00  0.00           H
ATOM   2320  CG  LYS B 161      81.740  67.610  73.930  1.00  0.00           C
ATOM   2321  HG1 LYS B 161      81.740  68.700  73.680  1.00  0.00           H
ATOM   2322  HG2 LYS B 161      81.780  67.020  72.990  1.00  0.00           H
ATOM   2323  CD  LYS B 161      83.050  67.630  74.730  1.00  0.00           C
ATOM   2324  HD1 LYS B 161      83.790  68.240  74.180  1.00  0.00           H
ATOM   2325  HD2 LYS B 161      82.880  68.040  75.750  1.00  0.00           H
ATOM   2326  CE  LYS B 161      83.640  66.230  74.860  1.00  0.00           C
ATOM   2327  HE1 LYS B 161      84.630  66.380  75.360  1.00  0.00           H
ATOM   2328  HE2 LYS B 161      83.790  65.640  73.930  1.00  0.00           H
ATOM   2329  NZ  LYS B 161      82.910  65.350  75.800  1.00  0.00           N
ATOM   2330  HZ1 LYS B 161      82.130  64.750  75.450  1.00  0.00           H
ATOM   2331  HZ2 LYS B 161      83.490  64.870  76.510  1.00  0.00           H
ATOM   2332  HZ3 LYS B 161      82.390  66.000  76.420  1.00  0.00           H
ATOM   2333  C   LYS B 161      78.760  67.610  73.120  1.00  0.00           C
ATOM   2334  O   LYS B 161      77.990  66.650  73.010  1.00  0.00           O
ATOM   2335  N   THR B 162      79.250  68.160  71.990  1.00  0.00           N
ATOM   2336  HN  THR B 162      79.920  68.900  72.010  1.00  0.00           H
ATOM   2337  CA  THR B 162      78.750  68.060  70.650  1.00  0.00           C
ATOM   2338  HA  THR B 162      77.930  67.360  70.700  1.00  0.00           H
ATOM   2339  CB  THR B 162      78.130  69.320  70.120  1.00  0.00           C
ATOM   2340  HB  THR B 162      77.980  69.280  69.020  1.00  0.00           H
ATOM   2341  OG1 THR B 162      78.910  70.480  70.320  1.00  0.00           O
ATOM   2342  HG1 THR B 162      79.810  70.300  70.030  1.00  0.00           H
ATOM   2343  CG2 THR B 162      76.760  69.530  70.790  1.00  0.00           C
ATOM   2344 HG21 THR B 162      76.900  69.590  71.890  1.00  0.00           H
ATOM   2345 HG22 THR B 162      76.380  70.470  70.340  1.00  0.00           H
ATOM   2346 HG23 THR B 162      76.000  68.790  70.470  1.00  0.00           H
ATOM   2347  C   THR B 162      79.860  67.550  69.800  1.00  0.00           C
ATOM   2348  O   THR B 162      80.990  67.960  70.050  1.00  0.00           O
ATOM   2349  N   LYS B 163      79.600  66.790  68.730  1.00  0.00           N
ATOM   2350  HN  LYS B 163      78.630  66.680  68.500  1.00  0.00           H
ATOM   2351  CA  LYS B 163      80.590  66.270  67.840  1.00  0.00           C
ATOM   2352  HA  LYS B 163      81.540  66.790  67.920  1.00  0.00           H
ATOM   2353  CB  LYS B 163      80.840  64.840  68.330  1.00  0.00           C
ATOM   2354  HB1 LYS B 163      79.900  64.270  68.490  1.00  0.00           H
ATOM   2355  HB2 LYS B 163      81.160  64.810  69.390  1.00  0.00           H
ATOM   2356  CG  LYS B 163      81.770  63.990  67.460  1.00  0.00           C
ATOM   2357  HG1 LYS B 163      82.670  64.600  67.250  1.00  0.00           H
ATOM   2358  HG2 LYS B 163      81.230  63.890  66.500  1.00  0.00           H
ATOM   2359  CD  LYS B 163      82.090  62.630  68.090  1.00  0.00           C
ATOM   2360  HD1 LYS B 163      81.170  62.230  68.560  1.00  0.00           H
ATOM   2361  HD2 LYS B 163      82.360  61.960  67.250  1.00  0.00           H
ATOM   2362  CE  LYS B 163      83.180  62.700  69.170  1.00  0.00           C
ATOM   2363  HE1 LYS B 163      82.930  63.640  69.710  1.00  0.00           H
ATOM   2364  HE2 LYS B 163      84.210  62.670  68.740  1.00  0.00           H
ATOM   2365  NZ  LYS B 163      83.130  61.520  70.070  1.00  0.00           N
ATOM   2366  HZ1 LYS B 163      84.120  61.240  70.240  1.00  0.00           H
ATOM   2367  HZ2 LYS B 163      82.730  61.830  70.980  1.00  0.00           H
ATOM   2368  HZ3 LYS B 163      82.550  60.730  69.720  1.00  0.00           H
ATOM   2369  C   LYS B 163      80.180  66.330  66.410  1.00  0.00           C
ATOM   2370  O   LYS B 163      79.100  65.880  66.030  1.00  0.00           O
ATOM   2371  N   GLN B 164      81.070  66.940  65.620  1.00  0.00           N
ATOM   2372  HN  GLN B 164      81.950  67.200  66.000  1.00  0.00           H
ATOM   2373  CA  GLN B 164      80.770  67.120  64.230  1.00  0.00           C
ATOM   2374  HA  GLN B 164      79.740  67.450  64.160  1.00  0.00           H
ATOM   2375  CB  GLN B 164      81.550  68.290  63.610  1.00  0.00           C
ATOM   2376  HB1 GLN B 164      82.510  67.840  63.280  1.00  0.00           H
ATOM   2377  HB2 GLN B 164      81.710  69.010  64.440  1.00  0.00           H
ATOM   2378  CG  GLN B 164      80.990  68.880  62.310  1.00  0.00           C
ATOM   2379  HG1 GLN B 164      80.190  69.600  62.590  1.00  0.00           H
ATOM   2380  HG2 GLN B 164      80.420  68.140  61.710  1.00  0.00           H
ATOM   2381  CD  GLN B 164      82.050  69.600  61.490  1.00  0.00           C
ATOM   2382  OE1 GLN B 164      82.810  70.410  62.010  1.00  0.00           O
ATOM   2383  NE2 GLN B 164      82.080  69.190  60.200  1.00  0.00           N
ATOM   2384 HE21 GLN B 164      81.630  68.340  59.930  1.00  0.00           H
ATOM   2385 HE22 GLN B 164      82.770  69.510  59.540  1.00  0.00           H
ATOM   2386  C   GLN B 164      80.830  65.890  63.390  1.00  0.00           C
ATOM   2387  O   GLN B 164      81.880  65.240  63.370  1.00  0.00           O
ATOM   2388  N   GLY B 165      79.770  65.680  62.600  1.00  0.00           N
ATOM   2389  HN  GLY B 165      78.910  66.180  62.560  1.00  0.00           H
ATOM   2390  CA  GLY B 165      79.850  64.840  61.440  1.00  0.00           C
ATOM   2391  HA1 GLY B 165      80.160  63.890  61.840  1.00  0.00           H
ATOM   2392  HA2 GLY B 165      78.850  64.930  61.050  1.00  0.00           H
ATOM   2393  C   GLY B 165      80.760  65.270  60.350  1.00  0.00           C
ATOM   2394  O   GLY B 165      81.550  66.220  60.360  1.00  0.00           O
ATOM   2395  N   VAL B 166      80.900  64.460  59.290  1.00  0.00           N
ATOM   2396  HN  VAL B 166      80.420  63.580  59.210  1.00  0.00           H
ATOM   2397  CA  VAL B 166      81.720  64.760  58.150  1.00  0.00           C
ATOM   2398  HA  VAL B 166      82.540  65.410  58.400  1.00  0.00           H
ATOM   2399  CB  VAL B 166      82.480  63.520  57.780  1.00  0.00           C
ATOM   2400  HB  VAL B 166      81.890  62.590  57.680  1.00  0.00           H
ATOM   2401  CG1 VAL B 166      83.260  63.600  56.450  1.00  0.00           C
ATOM   2402 HG11 VAL B 166      82.670  63.750  55.520  1.00  0.00           H
ATOM   2403 HG12 VAL B 166      83.940  64.480  56.530  1.00  0.00           H
ATOM   2404 HG13 VAL B 166      83.810  62.640  56.340  1.00  0.00           H
ATOM   2405  CG2 VAL B 166      83.460  63.200  58.920  1.00  0.00           C
ATOM   2406 HG21 VAL B 166      83.840  62.160  58.890  1.00  0.00           H
ATOM   2407 HG22 VAL B 166      84.340  63.870  58.790  1.00  0.00           H
ATOM   2408 HG23 VAL B 166      83.030  63.300  59.940  1.00  0.00           H
ATOM   2409  C   VAL B 166      80.920  65.330  57.040  1.00  0.00           C
ATOM   2410  O   VAL B 166      79.940  64.800  56.530  1.00  0.00           O
ATOM   2411  N   ALA B 167      81.250  66.520  56.500  1.00  0.00           N
ATOM   2412  HN  ALA B 167      82.070  67.000  56.790  1.00  0.00           H
ATOM   2413  CA  ALA B 167      80.510  67.140  55.450  1.00  0.00           C
ATOM   2414  HA  ALA B 167      79.480  66.830  55.610  1.00  0.00           H
ATOM   2415  CB  ALA B 167      80.780  68.660  55.450  1.00  0.00           C
ATOM   2416  HB1 ALA B 167      80.130  69.200  54.730  1.00  0.00           H
ATOM   2417  HB2 ALA B 167      80.490  69.040  56.450  1.00  0.00           H
ATOM   2418  HB3 ALA B 167      81.870  68.730  55.240  1.00  0.00           H
ATOM   2419  C   ALA B 167      80.830  66.480  54.150  1.00  0.00           C
ATOM   2420  O   ALA B 167      81.890  65.930  53.860  1.00  0.00           O
ATOM   2421  N   GLU B 168      79.810  66.460  53.280  1.00  0.00           N
ATOM   2422  HN  GLU B 168      78.930  66.830  53.560  1.00  0.00           H
ATOM   2423  CA  GLU B 168      79.800  65.930  51.950  1.00  0.00           C
ATOM   2424  HA  GLU B 168      80.430  65.060  52.080  1.00  0.00           H
ATOM   2425  CB  GLU B 168      78.430  65.460  51.430  1.00  0.00           C
ATOM   2426  HB1 GLU B 168      78.130  65.880  50.440  1.00  0.00           H
ATOM   2427  HB2 GLU B 168      77.680  65.740  52.200  1.00  0.00           H
ATOM   2428  CG  GLU B 168      78.480  63.940  51.330  1.00  0.00           C
ATOM   2429  HG1 GLU B 168      77.430  63.690  51.050  1.00  0.00           H
ATOM   2430  HG2 GLU B 168      78.690  63.340  52.240  1.00  0.00           H
ATOM   2431  CD  GLU B 168      79.300  63.390  50.180  1.00  0.00           C
ATOM   2432  OE1 GLU B 168      80.520  63.110  50.320  1.00  0.00           O
ATOM   2433  OE2 GLU B 168      78.750  63.260  49.050  1.00  0.00           O
ATOM   2434  C   GLU B 168      80.410  66.970  51.080  1.00  0.00           C
ATOM   2435  O   GLU B 168      80.180  68.170  51.230  1.00  0.00           O
ATOM   2436  N   ALA B 169      81.310  66.630  50.140  1.00  0.00           N
ATOM   2437  HN  ALA B 169      81.480  65.680  49.880  1.00  0.00           H
ATOM   2438  CA  ALA B 169      81.620  67.450  49.010  1.00  0.00           C
ATOM   2439  HA  ALA B 169      81.920  68.410  49.390  1.00  0.00           H
ATOM   2440  CB  ALA B 169      82.850  66.880  48.280  1.00  0.00           C
ATOM   2441  HB1 ALA B 169      83.760  67.030  48.890  1.00  0.00           H
ATOM   2442  HB2 ALA B 169      82.750  65.810  47.960  1.00  0.00           H
ATOM   2443  HB3 ALA B 169      83.050  67.530  47.400  1.00  0.00           H
ATOM   2444  C   ALA B 169      80.460  67.540  48.080  1.00  0.00           C
ATOM   2445  O   ALA B 169      79.650  66.630  47.950  1.00  0.00           O
ATOM   2446  N   ALA B 170      80.390  68.700  47.410  1.00  0.00           N
ATOM   2447  HN  ALA B 170      81.150  69.340  47.480  1.00  0.00           H
ATOM   2448  CA  ALA B 170      79.430  69.060  46.410  1.00  0.00           C
ATOM   2449  HA  ALA B 170      78.510  69.210  46.950  1.00  0.00           H
ATOM   2450  CB  ALA B 170      79.810  70.440  45.840  1.00  0.00           C
ATOM   2451  HB1 ALA B 170      79.740  71.260  46.580  1.00  0.00           H
ATOM   2452  HB2 ALA B 170      80.850  70.370  45.470  1.00  0.00           H
ATOM   2453  HB3 ALA B 170      79.150  70.740  44.990  1.00  0.00           H
ATOM   2454  C   ALA B 170      79.110  68.070  45.340  1.00  0.00           C
ATOM   2455  O   ALA B 170      79.900  67.160  45.110  1.00  0.00           O
ATOM   2456  N   GLY B 171      77.920  68.260  44.740  1.00  0.00           N
ATOM   2457  HN  GLY B 171      77.360  69.050  44.980  1.00  0.00           H
ATOM   2458  CA  GLY B 171      77.220  67.210  44.060  1.00  0.00           C
ATOM   2459  HA1 GLY B 171      77.090  66.400  44.750  1.00  0.00           H
ATOM   2460  HA2 GLY B 171      76.300  67.690  43.740  1.00  0.00           H
ATOM   2461  C   GLY B 171      77.820  66.660  42.810  1.00  0.00           C
ATOM   2462  O   GLY B 171      77.560  65.520  42.440  1.00  0.00           O
ATOM   2463  N   LYS B 172      78.720  67.470  42.230  1.00  0.00           N
ATOM   2464  HN  LYS B 172      78.880  68.360  42.650  1.00  0.00           H
ATOM   2465  CA  LYS B 172      79.590  67.160  41.140  1.00  0.00           C
ATOM   2466  HA  LYS B 172      78.970  66.870  40.300  1.00  0.00           H
ATOM   2467  CB  LYS B 172      80.280  68.290  40.350  1.00  0.00           C
ATOM   2468  HB1 LYS B 172      80.900  67.970  39.490  1.00  0.00           H
ATOM   2469  HB2 LYS B 172      80.920  68.930  41.010  1.00  0.00           H
ATOM   2470  CG  LYS B 172      79.300  69.320  39.790  1.00  0.00           C
ATOM   2471  HG1 LYS B 172      78.870  69.780  40.710  1.00  0.00           H
ATOM   2472  HG2 LYS B 172      78.450  68.830  39.280  1.00  0.00           H
ATOM   2473  CD  LYS B 172      79.930  70.400  38.900  1.00  0.00           C
ATOM   2474  HD1 LYS B 172      79.150  71.180  38.760  1.00  0.00           H
ATOM   2475  HD2 LYS B 172      80.700  70.890  39.530  1.00  0.00           H
ATOM   2476  CE  LYS B 172      80.330  69.840  37.530  1.00  0.00           C
ATOM   2477  HE1 LYS B 172      80.910  68.900  37.390  1.00  0.00           H
ATOM   2478  HE2 LYS B 172      80.910  70.650  37.040  1.00  0.00           H
ATOM   2479  NZ  LYS B 172      79.090  69.520  36.790  1.00  0.00           N
ATOM   2480  HZ1 LYS B 172      78.540  68.760  37.240  1.00  0.00           H
ATOM   2481  HZ2 LYS B 172      78.510  70.380  36.770  1.00  0.00           H
ATOM   2482  HZ3 LYS B 172      79.380  69.260  35.820  1.00  0.00           H
ATOM   2483  C   LYS B 172      80.530  66.050  41.450  1.00  0.00           C
ATOM   2484  O   LYS B 172      80.980  65.330  40.560  1.00  0.00           O
ATOM   2485  N   THR B 173      80.960  65.870  42.720  1.00  0.00           N
ATOM   2486  HN  THR B 173      80.630  66.400  43.500  1.00  0.00           H
ATOM   2487  CA  THR B 173      81.950  64.900  43.060  1.00  0.00           C
ATOM   2488  HA  THR B 173      82.780  65.070  42.380  1.00  0.00           H
ATOM   2489  CB  THR B 173      82.430  65.120  44.460  1.00  0.00           C
ATOM   2490  HB  THR B 173      83.190  64.350  44.720  1.00  0.00           H
ATOM   2491  OG1 THR B 173      81.470  65.100  45.510  1.00  0.00           O
ATOM   2492  HG1 THR B 173      81.040  65.960  45.530  1.00  0.00           H
ATOM   2493  CG2 THR B 173      83.290  66.390  44.600  1.00  0.00           C
ATOM   2494 HG21 THR B 173      82.630  67.210  44.260  1.00  0.00           H
ATOM   2495 HG22 THR B 173      83.570  66.520  45.670  1.00  0.00           H
ATOM   2496 HG23 THR B 173      84.190  66.330  43.960  1.00  0.00           H
ATOM   2497  C   THR B 173      81.400  63.520  42.940  1.00  0.00           C
ATOM   2498  O   THR B 173      82.110  62.530  42.760  1.00  0.00           O
ATOM   2499  N   LYS B 174      80.060  63.420  42.880  1.00  0.00           N
ATOM   2500  HN  LYS B 174      79.430  64.170  43.050  1.00  0.00           H
ATOM   2501  CA  LYS B 174      79.340  62.180  42.780  1.00  0.00           C
ATOM   2502  HA  LYS B 174      80.130  61.440  42.860  1.00  0.00           H
ATOM   2503  CB  LYS B 174      78.350  62.030  43.940  1.00  0.00           C
ATOM   2504  HB1 LYS B 174      77.870  61.030  43.950  1.00  0.00           H
ATOM   2505  HB2 LYS B 174      77.520  62.760  43.820  1.00  0.00           H
ATOM   2506  CG  LYS B 174      78.860  62.300  45.360  1.00  0.00           C
ATOM   2507  HG1 LYS B 174      78.020  61.930  45.980  1.00  0.00           H
ATOM   2508  HG2 LYS B 174      79.040  63.380  45.540  1.00  0.00           H
ATOM   2509  CD  LYS B 174      80.110  61.500  45.750  1.00  0.00           C
ATOM   2510  HD1 LYS B 174      79.890  60.430  45.570  1.00  0.00           H
ATOM   2511  HD2 LYS B 174      80.970  61.750  45.100  1.00  0.00           H
ATOM   2512  CE  LYS B 174      80.460  61.600  47.240  1.00  0.00           C
ATOM   2513  HE1 LYS B 174      81.210  60.780  47.310  1.00  0.00           H
ATOM   2514  HE2 LYS B 174      79.610  61.310  47.900  1.00  0.00           H
ATOM   2515  NZ  LYS B 174      81.030  62.920  47.610  1.00  0.00           N
ATOM   2516  HZ1 LYS B 174      82.010  62.640  47.840  1.00  0.00           H
ATOM   2517  HZ2 LYS B 174      80.920  63.670  46.900  1.00  0.00           H
ATOM   2518  HZ3 LYS B 174      80.560  63.260  48.470  1.00  0.00           H
ATOM   2519  C   LYS B 174      78.760  61.950  41.430  1.00  0.00           C
ATOM   2520  O   LYS B 174      77.820  61.180  41.250  1.00  0.00           O
ATOM   2521  N   GLU B 175      79.180  62.630  40.350  1.00  0.00           N
ATOM   2522  HN  GLU B 175      79.920  63.280  40.510  1.00  0.00           H
ATOM   2523  CA  GLU B 175      78.690  62.520  39.010  1.00  0.00           C
ATOM   2524  HA  GLU B 175      77.630  62.420  39.180  1.00  0.00           H
ATOM   2525  CB  GLU B 175      79.000  63.750  38.140  1.00  0.00           C
ATOM   2526  HB1 GLU B 175      78.990  63.630  37.040  1.00  0.00           H
ATOM   2527  HB2 GLU B 175      80.010  64.100  38.450  1.00  0.00           H
ATOM   2528  CG  GLU B 175      78.000  64.880  38.380  1.00  0.00           C
ATOM   2529  HG1 GLU B 175      77.810  64.970  39.470  1.00  0.00           H
ATOM   2530  HG2 GLU B 175      76.970  64.620  38.040  1.00  0.00           H
ATOM   2531  CD  GLU B 175      78.390  66.240  37.820  1.00  0.00           C
ATOM   2532  OE1 GLU B 175      77.610  67.230  37.970  1.00  0.00           O
ATOM   2533  OE2 GLU B 175      79.440  66.380  37.140  1.00  0.00           O
ATOM   2534  C   GLU B 175      78.940  61.260  38.270  1.00  0.00           C
ATOM   2535  O   GLU B 175      79.880  60.520  38.570  1.00  0.00           O
ATOM   2536  N   GLY B 176      78.160  60.960  37.220  1.00  0.00           N
ATOM   2537  HN  GLY B 176      77.430  61.600  36.980  1.00  0.00           H
ATOM   2538  CA  GLY B 176      78.260  59.820  36.370  1.00  0.00           C
ATOM   2539  HA1 GLY B 176      78.740  59.050  36.960  1.00  0.00           H
ATOM   2540  HA2 GLY B 176      77.250  59.590  36.050  1.00  0.00           H
ATOM   2541  C   GLY B 176      79.180  59.950  35.200  1.00  0.00           C
ATOM   2542  O   GLY B 176      79.950  60.910  35.100  1.00  0.00           O
ATOM   2543  N   VAL B 177      79.150  58.980  34.270  1.00  0.00           N
ATOM   2544  HN  VAL B 177      78.480  58.250  34.370  1.00  0.00           H
ATOM   2545  CA  VAL B 177      80.090  58.850  33.190  1.00  0.00           C
ATOM   2546  HA  VAL B 177      81.030  59.250  33.530  1.00  0.00           H
ATOM   2547  CB  VAL B 177      80.340  57.410  32.880  1.00  0.00           C
ATOM   2548  HB  VAL B 177      79.400  56.850  32.690  1.00  0.00           H
ATOM   2549  CG1 VAL B 177      81.260  57.170  31.660  1.00  0.00           C
ATOM   2550 HG11 VAL B 177      80.580  57.240  30.790  1.00  0.00           H
ATOM   2551 HG12 VAL B 177      82.020  57.980  31.680  1.00  0.00           H
ATOM   2552 HG13 VAL B 177      81.770  56.190  31.810  1.00  0.00           H
ATOM   2553  CG2 VAL B 177      80.860  56.650  34.110  1.00  0.00           C
ATOM   2554 HG21 VAL B 177      81.640  57.290  34.570  1.00  0.00           H
ATOM   2555 HG22 VAL B 177      80.130  56.470  34.930  1.00  0.00           H
ATOM   2556 HG23 VAL B 177      81.230  55.660  33.780  1.00  0.00           H
ATOM   2557  C   VAL B 177      79.700  59.680  32.020  1.00  0.00           C
ATOM   2558  O   VAL B 177      78.560  59.640  31.560  1.00  0.00           O
ATOM   2559  N   LEU B 178      80.680  60.400  31.460  1.00  0.00           N
ATOM   2560  HN  LEU B 178      81.600  60.350  31.840  1.00  0.00           H
ATOM   2561  CA  LEU B 178      80.500  61.230  30.310  1.00  0.00           C
ATOM   2562  HA  LEU B 178      81.410  61.800  30.170  1.00  0.00           H
ATOM   2563  CB  LEU B 178      80.130  60.550  28.980  1.00  0.00           C
ATOM   2564  HB1 LEU B 178      79.820  61.290  28.210  1.00  0.00           H
ATOM   2565  HB2 LEU B 178      79.220  59.930  29.120  1.00  0.00           H
ATOM   2566  CG  LEU B 178      81.110  59.600  28.270  1.00  0.00           C
ATOM   2567  HG  LEU B 178      81.560  58.940  29.040  1.00  0.00           H
ATOM   2568  CD1 LEU B 178      80.420  58.560  27.370  1.00  0.00           C
ATOM   2569 HD11 LEU B 178      81.180  57.800  27.100  1.00  0.00           H
ATOM   2570 HD12 LEU B 178      79.760  57.940  28.010  1.00  0.00           H
ATOM   2571 HD13 LEU B 178      80.060  59.010  26.420  1.00  0.00           H
ATOM   2572  CD2 LEU B 178      82.250  60.270  27.490  1.00  0.00           C
ATOM   2573 HD21 LEU B 178      82.950  59.510  27.070  1.00  0.00           H
ATOM   2574 HD22 LEU B 178      81.780  60.790  26.630  1.00  0.00           H
ATOM   2575 HD23 LEU B 178      82.960  60.950  28.010  1.00  0.00           H
ATOM   2576  C   LEU B 178      79.540  62.350  30.550  1.00  0.00           C
ATOM   2577  O   LEU B 178      80.030  63.450  30.800  1.00  0.00           O
ATOM   2578  N   TYR B 179      78.230  62.230  30.280  1.00  0.00           N
ATOM   2579  HN  TYR B 179      77.820  61.380  29.960  1.00  0.00           H
ATOM   2580  CA  TYR B 179      77.230  63.260  30.350  1.00  0.00           C
ATOM   2581  HA  TYR B 179      77.680  64.190  30.660  1.00  0.00           H
ATOM   2582  CB  TYR B 179      76.640  63.540  28.960  1.00  0.00           C
ATOM   2583  HB1 TYR B 179      77.420  63.920  28.270  1.00  0.00           H
ATOM   2584  HB2 TYR B 179      75.820  64.290  29.050  1.00  0.00           H
ATOM   2585  CG  TYR B 179      76.210  62.260  28.350  1.00  0.00           C
ATOM   2586  CD1 TYR B 179      77.080  61.570  27.540  1.00  0.00           C
ATOM   2587  HD1 TYR B 179      77.980  62.010  27.130  1.00  0.00           H
ATOM   2588  CE1 TYR B 179      76.790  60.350  26.970  1.00  0.00           C
ATOM   2589  HE1 TYR B 179      77.440  59.960  26.200  1.00  0.00           H
ATOM   2590  CZ  TYR B 179      75.580  59.760  27.250  1.00  0.00           C
ATOM   2591  OH  TYR B 179      75.280  58.470  26.760  1.00  0.00           O
ATOM   2592  HH  TYR B 179      75.990  58.140  26.210  1.00  0.00           H
ATOM   2593  CD2 TYR B 179      75.010  61.650  28.650  1.00  0.00           C
ATOM   2594  HD2 TYR B 179      74.210  62.060  29.240  1.00  0.00           H
ATOM   2595  CE2 TYR B 179      74.730  60.410  28.110  1.00  0.00           C
ATOM   2596  HE2 TYR B 179      73.770  60.050  28.430  1.00  0.00           H
ATOM   2597  C   TYR B 179      76.190  63.010  31.390  1.00  0.00           C
ATOM   2598  O   TYR B 179      75.140  63.650  31.300  1.00  0.00           O
ATOM   2599  N   VAL B 180      76.420  62.010  32.250  1.00  0.00           N
ATOM   2600  HN  VAL B 180      77.280  61.500  32.260  1.00  0.00           H
ATOM   2601  CA  VAL B 180      75.460  61.680  33.260  1.00  0.00           C
ATOM   2602  HA  VAL B 180      74.480  62.050  33.030  1.00  0.00           H
ATOM   2603  CB  VAL B 180      75.420  60.200  33.510  1.00  0.00           C
ATOM   2604  HB  VAL B 180      76.420  59.800  33.790  1.00  0.00           H
ATOM   2605  CG1 VAL B 180      74.430  59.880  34.640  1.00  0.00           C
ATOM   2606 HG11 VAL B 180      73.430  59.900  34.160  1.00  0.00           H
ATOM   2607 HG12 VAL B 180      74.510  58.840  35.040  1.00  0.00           H
ATOM   2608 HG13 VAL B 180      74.590  60.450  35.580  1.00  0.00           H
ATOM   2609  CG2 VAL B 180      74.960  59.430  32.260  1.00  0.00           C
ATOM   2610 HG21 VAL B 180      74.150  59.970  31.720  1.00  0.00           H
ATOM   2611 HG22 VAL B 180      75.790  59.330  31.530  1.00  0.00           H
ATOM   2612 HG23 VAL B 180      74.640  58.410  32.560  1.00  0.00           H
ATOM   2613  C   VAL B 180      75.660  62.460  34.510  1.00  0.00           C
ATOM   2614  O   VAL B 180      76.780  62.620  35.000  1.00  0.00           O
ATOM   2615  N   GLY B 181      74.590  63.010  35.100  1.00  0.00           N
ATOM   2616  HN  GLY B 181      73.660  62.820  34.800  1.00  0.00           H
ATOM   2617  CA  GLY B 181      74.620  63.890  36.230  1.00  0.00           C
ATOM   2618  HA1 GLY B 181      75.560  64.420  36.230  1.00  0.00           H
ATOM   2619  HA2 GLY B 181      73.750  64.520  36.090  1.00  0.00           H
ATOM   2620  C   GLY B 181      74.700  63.260  37.580  1.00  0.00           C
ATOM   2621  O   GLY B 181      75.260  62.200  37.830  1.00  0.00           O
ATOM   2622  N   SER B 182      74.120  63.990  38.550  1.00  0.00           N
ATOM   2623  HN  SER B 182      73.760  64.910  38.400  1.00  0.00           H
ATOM   2624  CA  SER B 182      73.860  63.410  39.830  1.00  0.00           C
ATOM   2625  HA  SER B 182      73.720  62.330  39.830  1.00  0.00           H
ATOM   2626  CB  SER B 182      74.990  63.640  40.840  1.00  0.00           C
ATOM   2627  HB1 SER B 182      75.910  63.080  40.560  1.00  0.00           H
ATOM   2628  HB2 SER B 182      74.650  63.250  41.820  1.00  0.00           H
ATOM   2629  OG  SER B 182      75.330  65.010  40.960  1.00  0.00           O
ATOM   2630  HG1 SER B 182      76.180  64.960  41.410  1.00  0.00           H
ATOM   2631  C   SER B 182      72.570  63.940  40.370  1.00  0.00           C
ATOM   2632  O   SER B 182      71.880  64.810  39.850  1.00  0.00           O
ATOM   2633  N   LYS B 183      72.070  63.360  41.470  1.00  0.00           N
ATOM   2634  HN  LYS B 183      72.610  62.580  41.780  1.00  0.00           H
ATOM   2635  CA  LYS B 183      70.820  63.580  42.130  1.00  0.00           C
ATOM   2636  HA  LYS B 183      70.520  64.610  42.020  1.00  0.00           H
ATOM   2637  CB  LYS B 183      69.730  62.630  41.610  1.00  0.00           C
ATOM   2638  HB1 LYS B 183      69.560  62.780  40.520  1.00  0.00           H
ATOM   2639  HB2 LYS B 183      68.740  62.820  42.070  1.00  0.00           H
ATOM   2640  CG  LYS B 183      69.910  61.120  41.800  1.00  0.00           C
ATOM   2641  HG1 LYS B 183      70.170  60.840  42.850  1.00  0.00           H
ATOM   2642  HG2 LYS B 183      70.750  60.890  41.120  1.00  0.00           H
ATOM   2643  CD  LYS B 183      68.680  60.360  41.300  1.00  0.00           C
ATOM   2644  HD1 LYS B 183      68.420  60.690  40.270  1.00  0.00           H
ATOM   2645  HD2 LYS B 183      68.970  59.290  41.230  1.00  0.00           H
ATOM   2646  CE  LYS B 183      67.410  60.350  42.150  1.00  0.00           C
ATOM   2647  HE1 LYS B 183      66.790  59.500  41.800  1.00  0.00           H
ATOM   2648  HE2 LYS B 183      66.950  61.360  42.080  1.00  0.00           H
ATOM   2649  NZ  LYS B 183      67.760  60.150  43.570  1.00  0.00           N
ATOM   2650  HZ1 LYS B 183      67.900  60.990  44.170  1.00  0.00           H
ATOM   2651  HZ2 LYS B 183      67.100  59.570  44.130  1.00  0.00           H
ATOM   2652  HZ3 LYS B 183      68.700  59.710  43.640  1.00  0.00           H
ATOM   2653  C   LYS B 183      71.020  63.350  43.590  1.00  0.00           C
ATOM   2654  O   LYS B 183      71.870  62.550  43.980  1.00  0.00           O
ATOM   2655  N   THR B 184      70.250  64.090  44.400  1.00  0.00           N
ATOM   2656  HN  THR B 184      69.480  64.700  44.200  1.00  0.00           H
ATOM   2657  CA  THR B 184      70.250  63.710  45.780  1.00  0.00           C
ATOM   2658  HA  THR B 184      71.260  63.600  46.140  1.00  0.00           H
ATOM   2659  CB  THR B 184      69.620  64.720  46.690  1.00  0.00           C
ATOM   2660  HB  THR B 184      69.570  64.350  47.730  1.00  0.00           H
ATOM   2661  OG1 THR B 184      68.280  65.030  46.340  1.00  0.00           O
ATOM   2662  HG1 THR B 184      68.220  65.130  45.380  1.00  0.00           H
ATOM   2663  CG2 THR B 184      70.460  66.000  46.830  1.00  0.00           C
ATOM   2664 HG21 THR B 184      71.360  65.800  47.440  1.00  0.00           H
ATOM   2665 HG22 THR B 184      70.780  66.490  45.890  1.00  0.00           H
ATOM   2666 HG23 THR B 184      69.900  66.720  47.480  1.00  0.00           H
ATOM   2667  C   THR B 184      69.690  62.350  45.970  1.00  0.00           C
ATOM   2668  O   THR B 184      68.780  61.900  45.270  1.00  0.00           O
ATOM   2669  N   LYS B 185      70.260  61.670  46.980  1.00  0.00           N
ATOM   2670  HN  LYS B 185      70.990  62.100  47.500  1.00  0.00           H
ATOM   2671  CA  LYS B 185      69.970  60.330  47.410  1.00  0.00           C
ATOM   2672  HA  LYS B 185      69.760  59.620  46.630  1.00  0.00           H
ATOM   2673  CB  LYS B 185      71.210  60.030  48.270  1.00  0.00           C
ATOM   2674  HB1 LYS B 185      70.920  60.230  49.320  1.00  0.00           H
ATOM   2675  HB2 LYS B 185      72.140  60.610  48.090  1.00  0.00           H
ATOM   2676  CG  LYS B 185      71.610  58.550  48.240  1.00  0.00           C
ATOM   2677  HG1 LYS B 185      71.730  58.300  47.170  1.00  0.00           H
ATOM   2678  HG2 LYS B 185      70.710  58.030  48.640  1.00  0.00           H
ATOM   2679  CD  LYS B 185      72.840  58.220  49.090  1.00  0.00           C
ATOM   2680  HD1 LYS B 185      72.730  58.480  50.160  1.00  0.00           H
ATOM   2681  HD2 LYS B 185      73.030  57.130  49.030  1.00  0.00           H
ATOM   2682  CE  LYS B 185      74.130  58.910  48.630  1.00  0.00           C
ATOM   2683  HE1 LYS B 185      73.930  59.970  48.370  1.00  0.00           H
ATOM   2684  HE2 LYS B 185      74.530  58.480  47.690  1.00  0.00           H
ATOM   2685  NZ  LYS B 185      75.300  59.020  49.520  1.00  0.00           N
ATOM   2686  HZ1 LYS B 185      76.090  59.520  49.060  1.00  0.00           H
ATOM   2687  HZ2 LYS B 185      74.960  59.460  50.400  1.00  0.00           H
ATOM   2688  HZ3 LYS B 185      75.700  58.090  49.790  1.00  0.00           H
ATOM   2689  C   LYS B 185      68.780  60.320  48.300  1.00  0.00           C
ATOM   2690  O   LYS B 185      68.210  61.370  48.590  1.00  0.00           O
ATOM   2691  N   GLU B 186      68.230  59.110  48.550  1.00  0.00           N
ATOM   2692  HN  GLU B 186      68.490  58.310  48.020  1.00  0.00           H
ATOM   2693  CA  GLU B 186      67.230  58.920  49.560  1.00  0.00           C
ATOM   2694  HA  GLU B 186      66.450  59.660  49.390  1.00  0.00           H
ATOM   2695  CB  GLU B 186      66.630  57.510  49.660  1.00  0.00           C
ATOM   2696  HB1 GLU B 186      66.160  57.330  50.660  1.00  0.00           H
ATOM   2697  HB2 GLU B 186      67.470  56.800  49.600  1.00  0.00           H
ATOM   2698  CG  GLU B 186      65.520  57.380  48.610  1.00  0.00           C
ATOM   2699  HG1 GLU B 186      66.100  57.480  47.670  1.00  0.00           H
ATOM   2700  HG2 GLU B 186      64.710  58.140  48.610  1.00  0.00           H
ATOM   2701  CD  GLU B 186      64.710  56.090  48.650  1.00  0.00           C
ATOM   2702  OE1 GLU B 186      64.290  55.670  49.760  1.00  0.00           O
ATOM   2703  OE2 GLU B 186      64.580  55.370  47.630  1.00  0.00           O
ATOM   2704  C   GLU B 186      67.740  59.280  50.910  1.00  0.00           C
ATOM   2705  O   GLU B 186      68.760  58.740  51.350  1.00  0.00           O
ATOM   2706  N   GLY B 187      67.220  60.370  51.490  1.00  0.00           N
ATOM   2707  HN  GLY B 187      66.320  60.650  51.180  1.00  0.00           H
ATOM   2708  CA  GLY B 187      67.870  61.110  52.540  1.00  0.00           C
ATOM   2709  HA1 GLY B 187      68.090  60.450  53.360  1.00  0.00           H
ATOM   2710  HA2 GLY B 187      68.820  61.400  52.130  1.00  0.00           H
ATOM   2711  C   GLY B 187      66.940  62.160  53.040  1.00  0.00           C
ATOM   2712  O   GLY B 187      66.890  63.300  52.590  1.00  0.00           O
ATOM   2713  N   VAL B 188      66.220  61.800  54.130  1.00  0.00           N
ATOM   2714  HN  VAL B 188      66.380  60.920  54.560  1.00  0.00           H
ATOM   2715  CA  VAL B 188      65.170  62.550  54.740  1.00  0.00           C
ATOM   2716  HA  VAL B 188      64.950  63.370  54.080  1.00  0.00           H
ATOM   2717  CB  VAL B 188      63.980  61.670  54.990  1.00  0.00           C
ATOM   2718  HB  VAL B 188      64.320  60.840  55.640  1.00  0.00           H
ATOM   2719  CG1 VAL B 188      62.850  62.410  55.730  1.00  0.00           C
ATOM   2720 HG11 VAL B 188      63.110  62.900  56.690  1.00  0.00           H
ATOM   2721 HG12 VAL B 188      62.460  63.210  55.070  1.00  0.00           H
ATOM   2722 HG13 VAL B 188      62.070  61.650  55.970  1.00  0.00           H
ATOM   2723  CG2 VAL B 188      63.490  61.090  53.650  1.00  0.00           C
ATOM   2724 HG21 VAL B 188      64.200  60.410  53.130  1.00  0.00           H
ATOM   2725 HG22 VAL B 188      62.610  60.440  53.830  1.00  0.00           H
ATOM   2726 HG23 VAL B 188      63.160  61.890  52.950  1.00  0.00           H
ATOM   2727  C   VAL B 188      65.680  63.200  55.980  1.00  0.00           C
ATOM   2728  O   VAL B 188      65.050  64.190  56.340  1.00  0.00           O
ATOM   2729  N   VAL B 189      66.840  62.850  56.580  1.00  0.00           N
ATOM   2730  HN  VAL B 189      67.520  62.330  56.080  1.00  0.00           H
ATOM   2731  CA  VAL B 189      67.300  63.400  57.810  1.00  0.00           C
ATOM   2732  HA  VAL B 189      66.640  64.150  58.210  1.00  0.00           H
ATOM   2733  CB  VAL B 189      67.500  62.390  58.900  1.00  0.00           C
ATOM   2734  HB  VAL B 189      67.970  62.820  59.810  1.00  0.00           H
ATOM   2735  CG1 VAL B 189      66.130  61.860  59.350  1.00  0.00           C
ATOM   2736 HG11 VAL B 189      66.340  61.110  60.150  1.00  0.00           H
ATOM   2737 HG12 VAL B 189      65.430  62.610  59.790  1.00  0.00           H
ATOM   2738 HG13 VAL B 189      65.530  61.390  58.540  1.00  0.00           H
ATOM   2739  CG2 VAL B 189      68.340  61.220  58.350  1.00  0.00           C
ATOM   2740 HG21 VAL B 189      69.190  61.670  57.790  1.00  0.00           H
ATOM   2741 HG22 VAL B 189      68.920  60.740  59.180  1.00  0.00           H
ATOM   2742 HG23 VAL B 189      67.740  60.480  57.790  1.00  0.00           H
ATOM   2743  C   VAL B 189      68.590  64.080  57.490  1.00  0.00           C
ATOM   2744  O   VAL B 189      69.190  63.810  56.440  1.00  0.00           O
ATOM   2745  N   HIS B 190      69.110  64.900  58.410  1.00  0.00           N
ATOM   2746  HN  HIS B 190      68.710  65.130  59.300  1.00  0.00           H
ATOM   2747  CA  HIS B 190      70.290  65.660  58.160  1.00  0.00           C
ATOM   2748  HA  HIS B 190      70.380  65.930  57.110  1.00  0.00           H
ATOM   2749  CB  HIS B 190      70.300  67.060  58.790  1.00  0.00           C
ATOM   2750  HB1 HIS B 190      70.980  67.740  58.220  1.00  0.00           H
ATOM   2751  HB2 HIS B 190      70.720  67.070  59.820  1.00  0.00           H
ATOM   2752  ND1 HIS B 190      68.300  67.730  60.060  1.00  0.00           N
ATOM   2753  CG  HIS B 190      68.970  67.740  58.850  1.00  0.00           C
ATOM   2754  CE1 HIS B 190      67.260  68.510  59.860  1.00  0.00           C
ATOM   2755  HE1 HIS B 190      66.480  68.700  60.600  1.00  0.00           H
ATOM   2756  NE2 HIS B 190      67.290  69.130  58.650  1.00  0.00           N
ATOM   2757  HE2 HIS B 190      66.630  69.830  58.400  1.00  0.00           H
ATOM   2758  CD2 HIS B 190      68.370  68.590  57.980  1.00  0.00           C
ATOM   2759  HD2 HIS B 190      68.530  68.730  56.910  1.00  0.00           H
ATOM   2760  C   HIS B 190      71.520  64.890  58.510  1.00  0.00           C
ATOM   2761  O   HIS B 190      72.360  65.290  59.320  1.00  0.00           O
ATOM   2762  N   GLY B 191      71.730  63.720  57.890  1.00  0.00           N
ATOM   2763  HN  GLY B 191      71.020  63.440  57.250  1.00  0.00           H
ATOM   2764  CA  GLY B 191      72.780  62.750  58.000  1.00  0.00           C
ATOM   2765  HA1 GLY B 191      73.540  63.130  57.330  1.00  0.00           H
ATOM   2766  HA2 GLY B 191      73.070  62.660  59.040  1.00  0.00           H
ATOM   2767  C   GLY B 191      72.140  61.440  57.680  1.00  0.00           C
ATOM   2768  O   GLY B 191      71.340  61.250  56.770  1.00  0.00           O
ATOM   2769  N   VAL B 192      72.600  60.480  58.500  1.00  0.00           N
ATOM   2770  HN  VAL B 192      73.250  60.640  59.240  1.00  0.00           H
ATOM   2771  CA  VAL B 192      72.030  59.170  58.540  1.00  0.00           C
ATOM   2772  HA  VAL B 192      71.650  58.890  57.570  1.00  0.00           H
ATOM   2773  CB  VAL B 192      73.030  58.120  58.950  1.00  0.00           C
ATOM   2774  HB  VAL B 192      73.280  58.030  60.030  1.00  0.00           H
ATOM   2775  CG1 VAL B 192      72.520  56.740  58.520  1.00  0.00           C
ATOM   2776 HG11 VAL B 192      73.330  56.000  58.720  1.00  0.00           H
ATOM   2777 HG12 VAL B 192      71.650  56.300  59.060  1.00  0.00           H
ATOM   2778 HG13 VAL B 192      72.220  56.630  57.450  1.00  0.00           H
ATOM   2779  CG2 VAL B 192      74.410  58.400  58.330  1.00  0.00           C
ATOM   2780 HG21 VAL B 192      75.090  58.920  59.040  1.00  0.00           H
ATOM   2781 HG22 VAL B 192      74.960  57.440  58.260  1.00  0.00           H
ATOM   2782 HG23 VAL B 192      74.240  58.890  57.350  1.00  0.00           H
ATOM   2783  C   VAL B 192      70.980  59.040  59.590  1.00  0.00           C
ATOM   2784  O   VAL B 192      71.170  59.560  60.690  1.00  0.00           O
ATOM   2785  N   ALA B 193      69.890  58.270  59.390  1.00  0.00           N
ATOM   2786  HN  ALA B 193      69.710  57.730  58.580  1.00  0.00           H
ATOM   2787  CA  ALA B 193      68.830  58.210  60.360  1.00  0.00           C
ATOM   2788  HA  ALA B 193      68.520  59.240  60.410  1.00  0.00           H
ATOM   2789  CB  ALA B 193      67.870  57.130  59.840  1.00  0.00           C
ATOM   2790  HB1 ALA B 193      68.390  56.150  59.840  1.00  0.00           H
ATOM   2791  HB2 ALA B 193      67.010  56.940  60.530  1.00  0.00           H
ATOM   2792  HB3 ALA B 193      67.430  57.210  58.830  1.00  0.00           H
ATOM   2793  C   ALA B 193      69.210  57.810  61.740  1.00  0.00           C
ATOM   2794  O   ALA B 193      68.550  58.150  62.730  1.00  0.00           O
ATOM   2795  N   THR B 194      70.240  56.950  61.830  1.00  0.00           N
ATOM   2796  HN  THR B 194      70.750  56.610  61.040  1.00  0.00           H
ATOM   2797  CA  THR B 194      70.810  56.550  63.070  1.00  0.00           C
ATOM   2798  HA  THR B 194      69.960  56.260  63.660  1.00  0.00           H
ATOM   2799  CB  THR B 194      71.670  55.320  63.010  1.00  0.00           C
ATOM   2800  HB  THR B 194      72.390  55.110  63.830  1.00  0.00           H
ATOM   2801  OG1 THR B 194      72.400  55.270  61.800  1.00  0.00           O
ATOM   2802  HG1 THR B 194      73.320  55.310  62.070  1.00  0.00           H
ATOM   2803  CG2 THR B 194      70.640  54.170  63.020  1.00  0.00           C
ATOM   2804 HG21 THR B 194      71.160  53.190  63.150  1.00  0.00           H
ATOM   2805 HG22 THR B 194      69.860  54.280  63.800  1.00  0.00           H
ATOM   2806 HG23 THR B 194      70.110  54.000  62.060  1.00  0.00           H
ATOM   2807  C   THR B 194      71.440  57.630  63.880  1.00  0.00           C
ATOM   2808  O   THR B 194      71.350  57.610  65.110  1.00  0.00           O
ATOM   2809  N   VAL B 195      72.080  58.590  63.180  1.00  0.00           N
ATOM   2810  HN  VAL B 195      72.000  58.630  62.190  1.00  0.00           H
ATOM   2811  CA  VAL B 195      72.870  59.600  63.810  1.00  0.00           C
ATOM   2812  HA  VAL B 195      72.980  59.320  64.850  1.00  0.00           H
ATOM   2813  CB  VAL B 195      74.230  59.690  63.190  1.00  0.00           C
ATOM   2814  HB  VAL B 195      74.580  58.680  62.870  1.00  0.00           H
ATOM   2815  CG1 VAL B 195      74.230  60.610  61.950  1.00  0.00           C
ATOM   2816 HG11 VAL B 195      73.950  61.660  62.160  1.00  0.00           H
ATOM   2817 HG12 VAL B 195      75.230  60.620  61.460  1.00  0.00           H
ATOM   2818 HG13 VAL B 195      73.670  60.180  61.090  1.00  0.00           H
ATOM   2819  CG2 VAL B 195      75.200  60.090  64.320  1.00  0.00           C
ATOM   2820 HG21 VAL B 195      75.020  59.510  65.240  1.00  0.00           H
ATOM   2821 HG22 VAL B 195      76.250  60.320  64.020  1.00  0.00           H
ATOM   2822 HG23 VAL B 195      74.830  61.100  64.590  1.00  0.00           H
ATOM   2823  C   VAL B 195      72.110  60.880  63.840  1.00  0.00           C
ATOM   2824  O   VAL B 195      72.360  61.770  64.650  1.00  0.00           O
ATOM   2825  N   ALA B 196      71.060  61.100  63.030  1.00  0.00           N
ATOM   2826  HN  ALA B 196      70.780  60.520  62.270  1.00  0.00           H
ATOM   2827  CA  ALA B 196      70.290  62.300  63.010  1.00  0.00           C
ATOM   2828  HA  ALA B 196      70.500  62.830  63.930  1.00  0.00           H
ATOM   2829  CB  ALA B 196      70.560  62.960  61.650  1.00  0.00           C
ATOM   2830  HB1 ALA B 196      71.610  63.260  61.470  1.00  0.00           H
ATOM   2831  HB2 ALA B 196      70.210  62.390  60.760  1.00  0.00           H
ATOM   2832  HB3 ALA B 196      70.090  63.960  61.500  1.00  0.00           H
ATOM   2833  C   ALA B 196      68.840  61.950  63.040  1.00  0.00           C
ATOM   2834  O   ALA B 196      68.280  61.180  62.260  1.00  0.00           O
ATOM   2835  N   GLU B 197      68.150  62.420  64.100  1.00  0.00           N
ATOM   2836  HN  GLU B 197      68.500  63.060  64.770  1.00  0.00           H
ATOM   2837  CA  GLU B 197      66.760  62.180  64.330  1.00  0.00           C
ATOM   2838  HA  GLU B 197      66.450  61.340  63.730  1.00  0.00           H
ATOM   2839  CB  GLU B 197      66.280  61.610  65.680  1.00  0.00           C
ATOM   2840  HB1 GLU B 197      66.610  60.550  65.680  1.00  0.00           H
ATOM   2841  HB2 GLU B 197      65.170  61.590  65.700  1.00  0.00           H
ATOM   2842  CG  GLU B 197      66.980  62.190  66.910  1.00  0.00           C
ATOM   2843  HG1 GLU B 197      68.080  62.300  66.740  1.00  0.00           H
ATOM   2844  HG2 GLU B 197      66.860  61.410  67.690  1.00  0.00           H
ATOM   2845  CD  GLU B 197      66.500  63.480  67.550  1.00  0.00           C
ATOM   2846  OE1 GLU B 197      67.290  64.460  67.570  1.00  0.00           O
ATOM   2847  OE2 GLU B 197      65.320  63.540  67.990  1.00  0.00           O
ATOM   2848  C   GLU B 197      65.880  63.300  63.890  1.00  0.00           C
ATOM   2849  O   GLU B 197      64.670  63.280  64.130  1.00  0.00           O
ATOM   2850  N   LYS B 198      66.430  64.280  63.170  1.00  0.00           N
ATOM   2851  HN  LYS B 198      67.410  64.380  63.020  1.00  0.00           H
ATOM   2852  CA  LYS B 198      65.760  65.460  62.700  1.00  0.00           C
ATOM   2853  HA  LYS B 198      64.720  65.410  62.970  1.00  0.00           H
ATOM   2854  CB  LYS B 198      66.430  66.760  63.180  1.00  0.00           C
ATOM   2855  HB1 LYS B 198      65.920  67.630  62.730  1.00  0.00           H
ATOM   2856  HB2 LYS B 198      67.420  66.560  62.700  1.00  0.00           H
ATOM   2857  CG  LYS B 198      66.670  66.860  64.680  1.00  0.00           C
ATOM   2858  HG1 LYS B 198      67.310  67.760  64.840  1.00  0.00           H
ATOM   2859  HG2 LYS B 198      67.150  66.020  65.220  1.00  0.00           H
ATOM   2860  CD  LYS B 198      65.320  67.010  65.390  1.00  0.00           C
ATOM   2861  HD1 LYS B 198      64.700  67.740  64.830  1.00  0.00           H
ATOM   2862  HD2 LYS B 198      64.740  66.070  65.320  1.00  0.00           H
ATOM   2863  CE  LYS B 198      65.520  67.700  66.740  1.00  0.00           C
ATOM   2864  HE1 LYS B 198      64.530  67.740  67.240  1.00  0.00           H
ATOM   2865  HE2 LYS B 198      66.020  68.670  66.550  1.00  0.00           H
ATOM   2866  NZ  LYS B 198      66.330  66.920  67.720  1.00  0.00           N
ATOM   2867  HZ1 LYS B 198      66.370  65.890  67.640  1.00  0.00           H
ATOM   2868  HZ2 LYS B 198      67.330  67.160  67.550  1.00  0.00           H
ATOM   2869  HZ3 LYS B 198      66.130  67.240  68.690  1.00  0.00           H
ATOM   2870  C   LYS B 198      65.730  65.440  61.210  1.00  0.00           C
ATOM   2871  O   LYS B 198      66.650  64.900  60.600  1.00  0.00           O
ATOM   2872  N   THR B 199      64.630  65.900  60.580  1.00  0.00           N
ATOM   2873  HN  THR B 199      63.920  66.310  61.140  1.00  0.00           H
ATOM   2874  CA  THR B 199      64.230  65.750  59.220  1.00  0.00           C
ATOM   2875  HA  THR B 199      64.860  64.970  58.810  1.00  0.00           H
ATOM   2876  CB  THR B 199      62.810  65.400  58.900  1.00  0.00           C
ATOM   2877  HB  THR B 199      62.730  65.510  57.790  1.00  0.00           H
ATOM   2878  OG1 THR B 199      61.910  66.400  59.370  1.00  0.00           O
ATOM   2879  HG1 THR B 199      62.150  66.450  60.300  1.00  0.00           H
ATOM   2880  CG2 THR B 199      62.330  64.050  59.450  1.00  0.00           C
ATOM   2881 HG21 THR B 199      63.030  63.260  59.090  1.00  0.00           H
ATOM   2882 HG22 THR B 199      62.440  63.950  60.550  1.00  0.00           H
ATOM   2883 HG23 THR B 199      61.310  63.900  59.040  1.00  0.00           H
ATOM   2884  C   THR B 199      64.500  67.000  58.450  1.00  0.00           C
ATOM   2885  O   THR B 199      64.420  68.100  58.990  1.00  0.00           O
ATOM   2886  N   LYS B 200      64.890  66.850  57.180  1.00  0.00           N
ATOM   2887  HN  LYS B 200      64.840  65.910  56.840  1.00  0.00           H
ATOM   2888  CA  LYS B 200      65.170  67.880  56.230  1.00  0.00           C
ATOM   2889  HA  LYS B 200      65.930  68.480  56.700  1.00  0.00           H
ATOM   2890  CB  LYS B 200      65.660  67.280  54.900  1.00  0.00           C
ATOM   2891  HB1 LYS B 200      65.690  68.010  54.060  1.00  0.00           H
ATOM   2892  HB2 LYS B 200      65.000  66.490  54.480  1.00  0.00           H
ATOM   2893  CG  LYS B 200      67.120  66.830  54.900  1.00  0.00           C
ATOM   2894  HG1 LYS B 200      67.170  65.970  55.600  1.00  0.00           H
ATOM   2895  HG2 LYS B 200      67.740  67.680  55.250  1.00  0.00           H
ATOM   2896  CD  LYS B 200      67.410  66.370  53.470  1.00  0.00           C
ATOM   2897  HD1 LYS B 200      66.600  65.700  53.110  1.00  0.00           H
ATOM   2898  HD2 LYS B 200      67.440  67.290  52.850  1.00  0.00           H
ATOM   2899  CE  LYS B 200      68.700  65.570  53.300  1.00  0.00           C
ATOM   2900  HE1 LYS B 200      68.820  64.630  53.880  1.00  0.00           H
ATOM   2901  HE2 LYS B 200      69.610  66.190  53.480  1.00  0.00           H
ATOM   2902  NZ  LYS B 200      68.840  65.230  51.870  1.00  0.00           N
ATOM   2903  HZ1 LYS B 200      67.940  64.750  51.660  1.00  0.00           H
ATOM   2904  HZ2 LYS B 200      68.890  66.060  51.250  1.00  0.00           H
ATOM   2905  HZ3 LYS B 200      69.660  64.600  51.760  1.00  0.00           H
ATOM   2906  C   LYS B 200      63.950  68.690  55.930  1.00  0.00           C
ATOM   2907  O   LYS B 200      62.860  68.550  56.480  1.00  0.00           O
ATOM   2908  N   GLU B 201      64.130  69.720  55.080  1.00  0.00           N
ATOM   2909  HN  GLU B 201      65.040  70.030  54.820  1.00  0.00           H
ATOM   2910  CA  GLU B 201      63.030  70.400  54.470  1.00  0.00           C
ATOM   2911  HA  GLU B 201      62.160  70.370  55.110  1.00  0.00           H
ATOM   2912  CB  GLU B 201      63.380  71.880  54.250  1.00  0.00           C
ATOM   2913  HB1 GLU B 201      62.920  72.280  53.330  1.00  0.00           H
ATOM   2914  HB2 GLU B 201      64.450  71.930  53.960  1.00  0.00           H
ATOM   2915  CG  GLU B 201      62.980  72.860  55.350  1.00  0.00           C
ATOM   2916  HG1 GLU B 201      63.600  73.770  55.200  1.00  0.00           H
ATOM   2917  HG2 GLU B 201      63.170  72.540  56.400  1.00  0.00           H
ATOM   2918  CD  GLU B 201      61.520  73.250  55.220  1.00  0.00           C
ATOM   2919  OE1 GLU B 201      61.170  74.450  55.340  1.00  0.00           O
ATOM   2920  OE2 GLU B 201      60.660  72.350  55.020  1.00  0.00           O
ATOM   2921  C   GLU B 201      62.590  69.670  53.240  1.00  0.00           C
ATOM   2922  O   GLU B 201      63.310  68.880  52.630  1.00  0.00           O
ATOM   2923  N   GLN B 202      61.290  69.840  52.940  1.00  0.00           N
ATOM   2924  HN  GLN B 202      60.760  70.430  53.540  1.00  0.00           H
ATOM   2925  CA  GLN B 202      60.680  69.290  51.760  1.00  0.00           C
ATOM   2926  HA  GLN B 202      59.690  69.690  51.570  1.00  0.00           H
ATOM   2927  CB  GLN B 202      61.320  69.760  50.450  1.00  0.00           C
ATOM   2928  HB1 GLN B 202      60.680  69.260  49.680  1.00  0.00           H
ATOM   2929  HB2 GLN B 202      62.310  69.240  50.420  1.00  0.00           H
ATOM   2930  CG  GLN B 202      61.390  71.260  50.190  1.00  0.00           C
ATOM   2931  HG1 GLN B 202      61.900  71.650  51.100  1.00  0.00           H
ATOM   2932  HG2 GLN B 202      60.330  71.600  50.140  1.00  0.00           H
ATOM   2933  CD  GLN B 202      62.060  71.610  48.870  1.00  0.00           C
ATOM   2934  OE1 GLN B 202      63.170  72.130  48.810  1.00  0.00           O
ATOM   2935  NE2 GLN B 202      61.450  71.180  47.730  1.00  0.00           N
ATOM   2936 HE21 GLN B 202      60.490  70.910  47.650  1.00  0.00           H
ATOM   2937 HE22 GLN B 202      62.010  71.160  46.900  1.00  0.00           H
ATOM   2938  C   GLN B 202      60.360  67.840  51.790  1.00  0.00           C
ATOM   2939  O   GLN B 202      60.310  67.060  50.830  1.00  0.00           O
ATOM   2940  N   VAL B 203      60.020  67.380  53.010  1.00  0.00           N
ATOM   2941  HN  VAL B 203      59.810  68.110  53.660  1.00  0.00           H
ATOM   2942  CA  VAL B 203      59.920  66.020  53.430  1.00  0.00           C
ATOM   2943  HA  VAL B 203      60.450  65.460  52.670  1.00  0.00           H
ATOM   2944  CB  VAL B 203      60.730  65.620  54.630  1.00  0.00           C
ATOM   2945  HB  VAL B 203      60.750  64.520  54.780  1.00  0.00           H
ATOM   2946  CG1 VAL B 203      62.200  65.910  54.310  1.00  0.00           C
ATOM   2947 HG11 VAL B 203      62.930  65.540  55.060  1.00  0.00           H
ATOM   2948 HG12 VAL B 203      62.470  65.420  53.350  1.00  0.00           H
ATOM   2949 HG13 VAL B 203      62.350  66.990  54.090  1.00  0.00           H
ATOM   2950  CG2 VAL B 203      60.190  66.410  55.830  1.00  0.00           C
ATOM   2951 HG21 VAL B 203      60.770  66.070  56.710  1.00  0.00           H
ATOM   2952 HG22 VAL B 203      60.560  67.440  55.620  1.00  0.00           H
ATOM   2953 HG23 VAL B 203      59.100  66.360  56.070  1.00  0.00           H
ATOM   2954  C   VAL B 203      58.550  65.420  53.410  1.00  0.00           C
ATOM   2955  O   VAL B 203      58.340  64.230  53.680  1.00  0.00           O
ATOM   2956  N   THR B 204      57.530  66.240  53.130  1.00  0.00           N
ATOM   2957  HN  THR B 204      57.700  67.220  53.100  1.00  0.00           H
ATOM   2958  CA  THR B 204      56.150  65.880  53.090  1.00  0.00           C
ATOM   2959  HA  THR B 204      56.010  64.850  52.790  1.00  0.00           H
ATOM   2960  CB  THR B 204      55.390  66.220  54.340  1.00  0.00           C
ATOM   2961  HB  THR B 204      54.290  66.190  54.210  1.00  0.00           H
ATOM   2962  OG1 THR B 204      55.820  67.450  54.920  1.00  0.00           O
ATOM   2963  HG1 THR B 204      56.590  67.190  55.430  1.00  0.00           H
ATOM   2964  CG2 THR B 204      55.790  65.130  55.350  1.00  0.00           C
ATOM   2965 HG21 THR B 204      55.130  65.050  56.230  1.00  0.00           H
ATOM   2966 HG22 THR B 204      55.700  64.140  54.850  1.00  0.00           H
ATOM   2967 HG23 THR B 204      56.810  65.370  55.720  1.00  0.00           H
ATOM   2968  C   THR B 204      55.570  66.690  51.980  1.00  0.00           C
ATOM   2969  O   THR B 204      56.110  67.720  51.560  1.00  0.00           O
ATOM   2970  N   ASN B 205      54.440  66.280  51.380  1.00  0.00           N
ATOM   2971  HN  ASN B 205      53.900  65.510  51.700  1.00  0.00           H
ATOM   2972  CA  ASN B 205      53.870  66.970  50.260  1.00  0.00           C
ATOM   2973  HA  ASN B 205      54.080  67.990  50.550  1.00  0.00           H
ATOM   2974  CB  ASN B 205      54.640  66.790  48.950  1.00  0.00           C
ATOM   2975  HB1 ASN B 205      55.720  67.060  48.950  1.00  0.00           H
ATOM   2976  HB2 ASN B 205      54.090  67.300  48.130  1.00  0.00           H
ATOM   2977  CG  ASN B 205      54.600  65.310  48.600  1.00  0.00           C
ATOM   2978  OD1 ASN B 205      53.610  64.780  48.110  1.00  0.00           O
ATOM   2979  ND2 ASN B 205      55.710  64.570  48.860  1.00  0.00           N
ATOM   2980 HD21 ASN B 205      56.550  65.090  48.990  1.00  0.00           H
ATOM   2981 HD22 ASN B 205      55.720  63.590  48.650  1.00  0.00           H
ATOM   2982  C   ASN B 205      52.400  66.780  50.180  1.00  0.00           C
ATOM   2983  O   ASN B 205      51.930  65.770  50.700  1.00  0.00           O
ATOM   2984  N   VAL B 206      51.670  67.720  49.560  1.00  0.00           N
ATOM   2985  HN  VAL B 206      52.190  68.470  49.140  1.00  0.00           H
ATOM   2986  CA  VAL B 206      50.260  67.580  49.390  1.00  0.00           C
ATOM   2987  HA  VAL B 206      49.790  67.110  50.250  1.00  0.00           H
ATOM   2988  CB  VAL B 206      49.680  68.930  49.100  1.00  0.00           C
ATOM   2989  HB  VAL B 206      50.000  69.350  48.120  1.00  0.00           H
ATOM   2990  CG1 VAL B 206      48.140  68.920  49.080  1.00  0.00           C
ATOM   2991 HG11 VAL B 206      47.740  68.600  50.070  1.00  0.00           H
ATOM   2992 HG12 VAL B 206      47.700  69.910  48.830  1.00  0.00           H
ATOM   2993 HG13 VAL B 206      47.760  68.190  48.350  1.00  0.00           H
ATOM   2994  CG2 VAL B 206      50.080  70.080  50.040  1.00  0.00           C
ATOM   2995 HG21 VAL B 206      49.620  71.020  49.680  1.00  0.00           H
ATOM   2996 HG22 VAL B 206      49.690  69.820  51.050  1.00  0.00           H
ATOM   2997 HG23 VAL B 206      51.180  70.090  50.220  1.00  0.00           H
ATOM   2998  C   VAL B 206      49.970  66.670  48.250  1.00  0.00           C
ATOM   2999  O   VAL B 206      50.020  67.040  47.080  1.00  0.00           O
ATOM   3000  N   GLY B 207      49.530  65.440  48.590  1.00  0.00           N
ATOM   3001  HN  GLY B 207      49.510  65.170  49.550  1.00  0.00           H
ATOM   3002  CA  GLY B 207      48.930  64.480  47.710  1.00  0.00           C
ATOM   3003  HA1 GLY B 207      47.960  64.320  48.140  1.00  0.00           H
ATOM   3004  HA2 GLY B 207      49.070  64.930  46.730  1.00  0.00           H
ATOM   3005  C   GLY B 207      49.780  63.260  47.800  1.00  0.00           C
ATOM   3006  O   GLY B 207      49.320  62.190  47.420  1.00  0.00           O
ATOM   3007  N   GLY B 208      50.970  63.310  48.430  1.00  0.00           N
ATOM   3008  HN  GLY B 208      51.450  64.180  48.550  1.00  0.00           H
ATOM   3009  CA  GLY B 208      51.630  62.140  48.900  1.00  0.00           C
ATOM   3010  HA1 GLY B 208      51.440  61.370  48.170  1.00  0.00           H
ATOM   3011  HA2 GLY B 208      52.690  62.340  48.950  1.00  0.00           H
ATOM   3012  C   GLY B 208      51.160  61.850  50.280  1.00  0.00           C
ATOM   3013  O   GLY B 208      51.080  62.750  51.120  1.00  0.00           O
ATOM   3014  N   ALA B 209      50.800  60.580  50.520  1.00  0.00           N
ATOM   3015  HN  ALA B 209      50.890  59.920  49.780  1.00  0.00           H
ATOM   3016  CA  ALA B 209      50.290  60.070  51.760  1.00  0.00           C
ATOM   3017  HA  ALA B 209      49.550  60.800  52.070  1.00  0.00           H
ATOM   3018  CB  ALA B 209      49.770  58.640  51.510  1.00  0.00           C
ATOM   3019  HB1 ALA B 209      49.000  58.430  50.740  1.00  0.00           H
ATOM   3020  HB2 ALA B 209      50.600  58.050  51.080  1.00  0.00           H
ATOM   3021  HB3 ALA B 209      49.530  58.140  52.470  1.00  0.00           H
ATOM   3022  C   ALA B 209      51.430  60.050  52.710  1.00  0.00           C
ATOM   3023  O   ALA B 209      52.610  60.060  52.370  1.00  0.00           O
ATOM   3024  N   VAL B 210      51.260  59.980  54.050  1.00  0.00           N
ATOM   3025  HN  VAL B 210      50.310  60.030  54.350  1.00  0.00           H
ATOM   3026  CA  VAL B 210      52.220  60.220  55.070  1.00  0.00           C
ATOM   3027  HA  VAL B 210      53.110  60.700  54.680  1.00  0.00           H
ATOM   3028  CB  VAL B 210      51.760  61.120  56.190  1.00  0.00           C
ATOM   3029  HB  VAL B 210      52.540  61.110  56.970  1.00  0.00           H
ATOM   3030  CG1 VAL B 210      51.620  62.560  55.670  1.00  0.00           C
ATOM   3031 HG11 VAL B 210      51.310  63.190  56.530  1.00  0.00           H
ATOM   3032 HG12 VAL B 210      52.560  62.910  55.200  1.00  0.00           H
ATOM   3033 HG13 VAL B 210      50.800  62.550  54.910  1.00  0.00           H
ATOM   3034  CG2 VAL B 210      50.430  60.670  56.830  1.00  0.00           C
ATOM   3035 HG21 VAL B 210      50.550  59.610  57.150  1.00  0.00           H
ATOM   3036 HG22 VAL B 210      50.310  61.310  57.730  1.00  0.00           H
ATOM   3037 HG23 VAL B 210      49.520  60.800  56.210  1.00  0.00           H
ATOM   3038  C   VAL B 210      52.690  58.880  55.520  1.00  0.00           C
ATOM   3039  O   VAL B 210      52.900  58.700  56.720  1.00  0.00           O
ATOM   3040  N   VAL B 211      52.760  57.940  54.570  1.00  0.00           N
ATOM   3041  HN  VAL B 211      52.490  58.180  53.640  1.00  0.00           H
ATOM   3042  CA  VAL B 211      53.210  56.610  54.850  1.00  0.00           C
ATOM   3043  HA  VAL B 211      52.620  56.280  55.690  1.00  0.00           H
ATOM   3044  CB  VAL B 211      52.890  55.670  53.720  1.00  0.00           C
ATOM   3045  HB  VAL B 211      53.260  54.630  53.800  1.00  0.00           H
ATOM   3046  CG1 VAL B 211      51.380  55.400  53.700  1.00  0.00           C
ATOM   3047 HG11 VAL B 211      50.980  55.080  54.690  1.00  0.00           H
ATOM   3048 HG12 VAL B 211      50.930  56.410  53.540  1.00  0.00           H
ATOM   3049 HG13 VAL B 211      51.150  54.650  52.920  1.00  0.00           H
ATOM   3050  CG2 VAL B 211      53.400  56.190  52.370  1.00  0.00           C
ATOM   3051 HG21 VAL B 211      53.140  55.470  51.550  1.00  0.00           H
ATOM   3052 HG22 VAL B 211      52.930  57.170  52.150  1.00  0.00           H
ATOM   3053 HG23 VAL B 211      54.490  56.410  52.320  1.00  0.00           H
ATOM   3054  C   VAL B 211      54.650  56.490  55.210  1.00  0.00           C
ATOM   3055  O   VAL B 211      55.570  56.960  54.540  1.00  0.00           O
ATOM   3056  N   THR B 212      54.990  55.860  56.350  1.00  0.00           N
ATOM   3057  HN  THR B 212      54.340  55.450  56.980  1.00  0.00           H
ATOM   3058  CA  THR B 212      56.350  55.810  56.770  1.00  0.00           C
ATOM   3059  HA  THR B 212      57.060  55.820  55.960  1.00  0.00           H
ATOM   3060  CB  THR B 212      56.770  56.950  57.650  1.00  0.00           C
ATOM   3061  HB  THR B 212      56.510  57.920  57.170  1.00  0.00           H
ATOM   3062  OG1 THR B 212      58.160  56.950  57.920  1.00  0.00           O
ATOM   3063  HG1 THR B 212      58.420  57.880  57.860  1.00  0.00           H
ATOM   3064  CG2 THR B 212      56.100  56.940  59.040  1.00  0.00           C
ATOM   3065 HG21 THR B 212      54.990  56.930  58.950  1.00  0.00           H
ATOM   3066 HG22 THR B 212      56.510  56.050  59.560  1.00  0.00           H
ATOM   3067 HG23 THR B 212      56.390  57.860  59.600  1.00  0.00           H
ATOM   3068  C   THR B 212      56.530  54.470  57.410  1.00  0.00           C
ATOM   3069  O   THR B 212      55.550  53.840  57.780  1.00  0.00           O
ATOM   3070  N   GLY B 213      57.780  53.990  57.540  1.00  0.00           N
ATOM   3071  HN  GLY B 213      58.550  54.580  57.300  1.00  0.00           H
ATOM   3072  CA  GLY B 213      58.190  52.770  58.150  1.00  0.00           C
ATOM   3073  HA1 GLY B 213      58.780  53.030  59.020  1.00  0.00           H
ATOM   3074  HA2 GLY B 213      57.300  52.160  58.230  1.00  0.00           H
ATOM   3075  C   GLY B 213      59.130  51.880  57.410  1.00  0.00           C
ATOM   3076  O   GLY B 213      58.740  51.090  56.550  1.00  0.00           O
ATOM   3077  N   VAL B 214      60.440  51.960  57.730  1.00  0.00           N
ATOM   3078  HN  VAL B 214      60.640  52.680  58.390  1.00  0.00           H
ATOM   3079  CA  VAL B 214      61.550  51.270  57.160  1.00  0.00           C
ATOM   3080  HA  VAL B 214      61.350  51.170  56.100  1.00  0.00           H
ATOM   3081  CB  VAL B 214      62.830  52.020  57.340  1.00  0.00           C
ATOM   3082  HB  VAL B 214      63.100  52.120  58.410  1.00  0.00           H
ATOM   3083  CG1 VAL B 214      63.850  51.350  56.400  1.00  0.00           C
ATOM   3084 HG11 VAL B 214      64.270  50.410  56.800  1.00  0.00           H
ATOM   3085 HG12 VAL B 214      63.530  51.240  55.340  1.00  0.00           H
ATOM   3086 HG13 VAL B 214      64.740  52.010  56.470  1.00  0.00           H
ATOM   3087  CG2 VAL B 214      62.550  53.500  57.010  1.00  0.00           C
ATOM   3088 HG21 VAL B 214      63.450  54.060  56.660  1.00  0.00           H
ATOM   3089 HG22 VAL B 214      61.690  53.590  56.310  1.00  0.00           H
ATOM   3090 HG23 VAL B 214      62.290  54.070  57.930  1.00  0.00           H
ATOM   3091  C   VAL B 214      61.720  49.890  57.700  1.00  0.00           C
ATOM   3092  O   VAL B 214      62.670  49.700  58.460  1.00  0.00           O
ATOM   3093  N   THR B 215      60.830  48.940  57.360  1.00  0.00           N
ATOM   3094  HN  THR B 215      59.990  49.120  56.860  1.00  0.00           H
ATOM   3095  CA  THR B 215      60.760  47.680  58.040  1.00  0.00           C
ATOM   3096  HA  THR B 215      61.600  47.470  58.690  1.00  0.00           H
ATOM   3097  CB  THR B 215      59.530  47.440  58.870  1.00  0.00           C
ATOM   3098  HB  THR B 215      59.540  46.450  59.360  1.00  0.00           H
ATOM   3099  OG1 THR B 215      58.390  47.740  58.070  1.00  0.00           O
ATOM   3100  HG1 THR B 215      57.750  47.450  58.730  1.00  0.00           H
ATOM   3101  CG2 THR B 215      59.420  48.450  60.020  1.00  0.00           C
ATOM   3102 HG21 THR B 215      59.550  49.530  59.780  1.00  0.00           H
ATOM   3103 HG22 THR B 215      58.420  48.440  60.510  1.00  0.00           H
ATOM   3104 HG23 THR B 215      60.200  48.270  60.790  1.00  0.00           H
ATOM   3105  C   THR B 215      60.780  46.500  57.140  1.00  0.00           C
ATOM   3106  O   THR B 215      60.840  45.350  57.590  1.00  0.00           O
ATOM   3107  N   ALA B 216      60.860  46.740  55.820  1.00  0.00           N
ATOM   3108  HN  ALA B 216      60.800  47.680  55.480  1.00  0.00           H
ATOM   3109  CA  ALA B 216      60.990  45.710  54.840  1.00  0.00           C
ATOM   3110  HA  ALA B 216      61.610  44.900  55.190  1.00  0.00           H
ATOM   3111  CB  ALA B 216      59.680  44.950  54.550  1.00  0.00           C
ATOM   3112  HB1 ALA B 216      58.970  45.660  54.060  1.00  0.00           H
ATOM   3113  HB2 ALA B 216      59.730  44.130  53.810  1.00  0.00           H
ATOM   3114  HB3 ALA B 216      59.350  44.400  55.460  1.00  0.00           H
ATOM   3115  C   ALA B 216      61.680  46.040  53.560  1.00  0.00           C
ATOM   3116  O   ALA B 216      61.890  47.240  53.350  1.00  0.00           O
ATOM   3117  N   VAL B 217      62.150  45.080  52.750  1.00  0.00           N
ATOM   3118  HN  VAL B 217      61.940  44.110  52.820  1.00  0.00           H
ATOM   3119  CA  VAL B 217      63.280  45.320  51.910  1.00  0.00           C
ATOM   3120  HA  VAL B 217      63.400  46.390  51.870  1.00  0.00           H
ATOM   3121  CB  VAL B 217      64.530  44.750  52.520  1.00  0.00           C
ATOM   3122  HB  VAL B 217      64.450  43.640  52.430  1.00  0.00           H
ATOM   3123  CG1 VAL B 217      65.740  45.160  51.670  1.00  0.00           C
ATOM   3124 HG11 VAL B 217      65.800  44.470  50.790  1.00  0.00           H
ATOM   3125 HG12 VAL B 217      65.600  46.200  51.310  1.00  0.00           H
ATOM   3126 HG13 VAL B 217      66.730  45.010  52.160  1.00  0.00           H
ATOM   3127  CG2 VAL B 217      64.690  45.250  53.960  1.00  0.00           C
ATOM   3128 HG21 VAL B 217      65.620  44.830  54.390  1.00  0.00           H
ATOM   3129 HG22 VAL B 217      64.940  46.340  53.920  1.00  0.00           H
ATOM   3130 HG23 VAL B 217      63.800  44.960  54.570  1.00  0.00           H
ATOM   3131  C   VAL B 217      63.070  44.860  50.510  1.00  0.00           C
ATOM   3132  O   VAL B 217      62.220  43.990  50.270  1.00  0.00           O
ATOM   3133  N   ALA B 218      63.770  45.400  49.490  1.00  0.00           N
ATOM   3134  HN  ALA B 218      64.340  46.170  49.770  1.00  0.00           H
ATOM   3135  CA  ALA B 218      63.720  45.020  48.110  1.00  0.00           C
ATOM   3136  HA  ALA B 218      62.770  44.550  47.910  1.00  0.00           H
ATOM   3137  CB  ALA B 218      63.790  46.190  47.120  1.00  0.00           C
ATOM   3138  HB1 ALA B 218      64.770  46.710  47.180  1.00  0.00           H
ATOM   3139  HB2 ALA B 218      63.640  45.890  46.060  1.00  0.00           H
ATOM   3140  HB3 ALA B 218      63.050  46.950  47.470  1.00  0.00           H
ATOM   3141  C   ALA B 218      64.750  44.000  47.760  1.00  0.00           C
ATOM   3142  O   ALA B 218      65.710  43.720  48.480  1.00  0.00           O
ATOM   3143  N   GLN B 219      64.520  43.250  46.670  1.00  0.00           N
ATOM   3144  HN  GLN B 219      64.060  43.690  45.900  1.00  0.00           H
ATOM   3145  CA  GLN B 219      65.110  41.990  46.340  1.00  0.00           C
ATOM   3146  HA  GLN B 219      65.060  41.400  47.250  1.00  0.00           H
ATOM   3147  CB  GLN B 219      64.490  41.160  45.200  1.00  0.00           C
ATOM   3148  HB1 GLN B 219      65.120  40.280  44.960  1.00  0.00           H
ATOM   3149  HB2 GLN B 219      64.690  41.760  44.290  1.00  0.00           H
ATOM   3150  CG  GLN B 219      63.000  40.860  45.350  1.00  0.00           C
ATOM   3151  HG1 GLN B 219      62.640  40.560  44.340  1.00  0.00           H
ATOM   3152  HG2 GLN B 219      62.460  41.800  45.580  1.00  0.00           H
ATOM   3153  CD  GLN B 219      62.650  39.650  46.200  1.00  0.00           C
ATOM   3154  OE1 GLN B 219      63.550  38.990  46.710  1.00  0.00           O
ATOM   3155  NE2 GLN B 219      61.350  39.240  46.310  1.00  0.00           N
ATOM   3156 HE21 GLN B 219      60.660  39.760  45.800  1.00  0.00           H
ATOM   3157 HE22 GLN B 219      61.140  38.630  47.080  1.00  0.00           H
ATOM   3158  C   GLN B 219      66.600  41.980  46.230  1.00  0.00           C
ATOM   3159  O   GLN B 219      67.100  42.580  45.280  1.00  0.00           O
ATOM   3160  N   LYS B 220      67.260  41.180  47.080  1.00  0.00           N
ATOM   3161  HN  LYS B 220      66.690  40.840  47.820  1.00  0.00           H
ATOM   3162  CA  LYS B 220      68.640  40.820  47.120  1.00  0.00           C
ATOM   3163  HA  LYS B 220      68.790  40.230  48.010  1.00  0.00           H
ATOM   3164  CB  LYS B 220      69.020  40.160  45.780  1.00  0.00           C
ATOM   3165  HB1 LYS B 220      70.050  39.770  45.930  1.00  0.00           H
ATOM   3166  HB2 LYS B 220      68.920  40.870  44.930  1.00  0.00           H
ATOM   3167  CG  LYS B 220      68.140  38.970  45.380  1.00  0.00           C
ATOM   3168  HG1 LYS B 220      68.590  38.500  44.480  1.00  0.00           H
ATOM   3169  HG2 LYS B 220      67.110  39.180  45.020  1.00  0.00           H
ATOM   3170  CD  LYS B 220      68.010  37.860  46.420  1.00  0.00           C
ATOM   3171  HD1 LYS B 220      69.050  37.560  46.650  1.00  0.00           H
ATOM   3172  HD2 LYS B 220      67.570  38.310  47.330  1.00  0.00           H
ATOM   3173  CE  LYS B 220      67.120  36.700  45.960  1.00  0.00           C
ATOM   3174  HE1 LYS B 220      67.530  36.090  45.120  1.00  0.00           H
ATOM   3175  HE2 LYS B 220      66.120  37.090  45.660  1.00  0.00           H
ATOM   3176  NZ  LYS B 220      67.090  35.720  47.070  1.00  0.00           N
ATOM   3177  HZ1 LYS B 220      66.530  34.870  46.850  1.00  0.00           H
ATOM   3178  HZ2 LYS B 220      68.030  35.380  47.330  1.00  0.00           H
ATOM   3179  HZ3 LYS B 220      66.650  36.080  47.940  1.00  0.00           H
ATOM   3180  C   LYS B 220      69.530  41.990  47.360  1.00  0.00           C
ATOM   3181  O   LYS B 220      70.680  42.090  46.920  1.00  0.00           O
ATOM   3182  N   THR B 221      69.100  43.070  48.040  1.00  0.00           N
ATOM   3183  HN  THR B 221      68.180  43.110  48.400  1.00  0.00           H
ATOM   3184  CA  THR B 221      69.850  44.260  48.320  1.00  0.00           C
ATOM   3185  HA  THR B 221      70.630  44.350  47.580  1.00  0.00           H
ATOM   3186  CB  THR B 221      69.010  45.500  48.400  1.00  0.00           C
ATOM   3187  HB  THR B 221      69.620  46.370  48.720  1.00  0.00           H
ATOM   3188  OG1 THR B 221      67.900  45.480  49.290  1.00  0.00           O
ATOM   3189  HG1 THR B 221      67.190  44.970  48.890  1.00  0.00           H
ATOM   3190  CG2 THR B 221      68.590  45.750  46.950  1.00  0.00           C
ATOM   3191 HG21 THR B 221      67.980  44.960  46.470  1.00  0.00           H
ATOM   3192 HG22 THR B 221      68.070  46.730  46.960  1.00  0.00           H
ATOM   3193 HG23 THR B 221      69.530  45.900  46.380  1.00  0.00           H
ATOM   3194  C   THR B 221      70.570  44.130  49.620  1.00  0.00           C
ATOM   3195  O   THR B 221      70.300  43.240  50.430  1.00  0.00           O
ATOM   3196  N   VAL B 222      71.590  44.970  49.840  1.00  0.00           N
ATOM   3197  HN  VAL B 222      71.880  45.640  49.160  1.00  0.00           H
ATOM   3198  CA  VAL B 222      72.230  44.930  51.120  1.00  0.00           C
ATOM   3199  HA  VAL B 222      72.360  43.970  51.590  1.00  0.00           H
ATOM   3200  CB  VAL B 222      73.620  45.490  50.960  1.00  0.00           C
ATOM   3201  HB  VAL B 222      73.570  46.370  50.290  1.00  0.00           H
ATOM   3202  CG1 VAL B 222      74.430  45.930  52.190  1.00  0.00           C
ATOM   3203 HG11 VAL B 222      75.470  46.250  51.970  1.00  0.00           H
ATOM   3204 HG12 VAL B 222      73.950  46.830  52.620  1.00  0.00           H
ATOM   3205 HG13 VAL B 222      74.510  45.160  52.990  1.00  0.00           H
ATOM   3206  CG2 VAL B 222      74.570  44.510  50.250  1.00  0.00           C
ATOM   3207 HG21 VAL B 222      75.140  43.840  50.920  1.00  0.00           H
ATOM   3208 HG22 VAL B 222      74.080  43.930  49.440  1.00  0.00           H
ATOM   3209 HG23 VAL B 222      75.360  45.150  49.800  1.00  0.00           H
ATOM   3210  C   VAL B 222      71.430  45.720  52.100  1.00  0.00           C
ATOM   3211  O   VAL B 222      70.830  46.760  51.840  1.00  0.00           O
ATOM   3212  N   GLU B 223      71.350  45.270  53.360  1.00  0.00           N
ATOM   3213  HN  GLU B 223      71.850  44.440  53.610  1.00  0.00           H
ATOM   3214  CA  GLU B 223      70.670  45.970  54.410  1.00  0.00           C
ATOM   3215  HA  GLU B 223      69.790  46.360  53.910  1.00  0.00           H
ATOM   3216  CB  GLU B 223      70.190  44.980  55.480  1.00  0.00           C
ATOM   3217  HB1 GLU B 223      70.530  45.260  56.500  1.00  0.00           H
ATOM   3218  HB2 GLU B 223      70.700  44.030  55.210  1.00  0.00           H
ATOM   3219  CG  GLU B 223      68.660  44.930  55.500  1.00  0.00           C
ATOM   3220  HG1 GLU B 223      68.300  44.360  56.390  1.00  0.00           H
ATOM   3221  HG2 GLU B 223      68.140  44.610  54.570  1.00  0.00           H
ATOM   3222  CD  GLU B 223      68.110  46.320  55.760  1.00  0.00           C
ATOM   3223  OE1 GLU B 223      67.790  47.080  54.800  1.00  0.00           O
ATOM   3224  OE2 GLU B 223      67.790  46.660  56.930  1.00  0.00           O
ATOM   3225  C   GLU B 223      71.440  47.110  54.990  1.00  0.00           C
ATOM   3226  O   GLU B 223      72.650  47.230  54.840  1.00  0.00           O
ATOM   3227  N   GLY B 224      70.650  48.100  55.440  1.00  0.00           N
ATOM   3228  HN  GLY B 224      69.670  47.950  55.520  1.00  0.00           H
ATOM   3229  CA  GLY B 224      71.160  49.290  56.040  1.00  0.00           C
ATOM   3230  HA1 GLY B 224      71.850  49.730  55.340  1.00  0.00           H
ATOM   3231  HA2 GLY B 224      70.270  49.890  56.150  1.00  0.00           H
ATOM   3232  C   GLY B 224      71.790  49.050  57.370  1.00  0.00           C
ATOM   3233  O   GLY B 224      71.100  49.220  58.380  1.00  0.00           O
ATOM   3234  N   ALA B 225      73.100  48.720  57.300  1.00  0.00           N
ATOM   3235  HN  ALA B 225      73.390  48.550  56.360  1.00  0.00           H
ATOM   3236  CA  ALA B 225      73.980  48.540  58.410  1.00  0.00           C
ATOM   3237  HA  ALA B 225      73.530  47.750  59.000  1.00  0.00           H
ATOM   3238  CB  ALA B 225      75.430  48.330  57.940  1.00  0.00           C
ATOM   3239  HB1 ALA B 225      75.450  47.370  57.370  1.00  0.00           H
ATOM   3240  HB2 ALA B 225      75.760  49.090  57.200  1.00  0.00           H
ATOM   3241  HB3 ALA B 225      76.190  48.170  58.730  1.00  0.00           H
ATOM   3242  C   ALA B 225      74.040  49.730  59.310  1.00  0.00           C
ATOM   3243  O   ALA B 225      73.860  50.850  58.840  1.00  0.00           O
ATOM   3244  N   GLY B 226      74.130  49.480  60.620  1.00  0.00           N
ATOM   3245  HN  GLY B 226      74.040  48.580  61.060  1.00  0.00           H
ATOM   3246  CA  GLY B 226      74.250  50.430  61.690  1.00  0.00           C
ATOM   3247  HA1 GLY B 226      73.930  51.420  61.410  1.00  0.00           H
ATOM   3248  HA2 GLY B 226      73.760  50.060  62.580  1.00  0.00           H
ATOM   3249  C   GLY B 226      75.720  50.500  61.920  1.00  0.00           C
ATOM   3250  O   GLY B 226      76.530  50.300  61.010  1.00  0.00           O
ATOM   3251  N   SER B 227      76.140  50.730  63.170  1.00  0.00           N
ATOM   3252  HN  SER B 227      75.480  51.000  63.870  1.00  0.00           H
ATOM   3253  CA  SER B 227      77.480  50.550  63.650  1.00  0.00           C
ATOM   3254  HA  SER B 227      78.110  51.100  62.970  1.00  0.00           H
ATOM   3255  CB  SER B 227      77.700  51.160  65.040  1.00  0.00           C
ATOM   3256  HB1 SER B 227      77.410  52.230  64.970  1.00  0.00           H
ATOM   3257  HB2 SER B 227      78.750  51.060  65.410  1.00  0.00           H
ATOM   3258  OG  SER B 227      76.780  50.710  66.020  1.00  0.00           O
ATOM   3259  HG1 SER B 227      77.360  50.430  66.730  1.00  0.00           H
ATOM   3260  C   SER B 227      78.040  49.170  63.750  1.00  0.00           C
ATOM   3261  O   SER B 227      78.410  48.690  64.820  1.00  0.00           O
ATOM   3262  N   ILE B 228      78.310  48.590  62.570  1.00  0.00           N
ATOM   3263  HN  ILE B 228      77.860  48.970  61.770  1.00  0.00           H
ATOM   3264  CA  ILE B 228      79.020  47.390  62.280  1.00  0.00           C
ATOM   3265  HA  ILE B 228      78.520  46.640  62.870  1.00  0.00           H
ATOM   3266  CB  ILE B 228      78.850  46.830  60.890  1.00  0.00           C
ATOM   3267  HB  ILE B 228      79.260  45.800  60.900  1.00  0.00           H
ATOM   3268  CG2 ILE B 228      77.340  46.610  60.700  1.00  0.00           C
ATOM   3269 HG21 ILE B 228      76.950  45.970  61.520  1.00  0.00           H
ATOM   3270 HG22 ILE B 228      76.820  47.580  60.820  1.00  0.00           H
ATOM   3271 HG23 ILE B 228      77.070  46.100  59.750  1.00  0.00           H
ATOM   3272  CG1 ILE B 228      79.440  47.700  59.770  1.00  0.00           C
ATOM   3273 HG11 ILE B 228      80.440  48.050  60.140  1.00  0.00           H
ATOM   3274 HG12 ILE B 228      78.950  48.700  59.750  1.00  0.00           H
ATOM   3275  CD  ILE B 228      79.450  47.080  58.380  1.00  0.00           C
ATOM   3276  HD1 ILE B 228      79.800  47.840  57.650  1.00  0.00           H
ATOM   3277  HD2 ILE B 228      80.100  46.190  58.270  1.00  0.00           H
ATOM   3278  HD3 ILE B 228      78.420  46.890  58.000  1.00  0.00           H
ATOM   3279  C   ILE B 228      80.450  47.390  62.720  1.00  0.00           C
ATOM   3280  O   ILE B 228      81.090  48.440  62.730  1.00  0.00           O
ATOM   3281  N   ALA B 229      80.920  46.220  63.180  1.00  0.00           N
ATOM   3282  HN  ALA B 229      80.240  45.500  63.030  1.00  0.00           H
ATOM   3283  CA  ALA B 229      82.250  45.990  63.650  1.00  0.00           C
ATOM   3284  HA  ALA B 229      82.610  46.880  64.160  1.00  0.00           H
ATOM   3285  CB  ALA B 229      82.230  44.880  64.710  1.00  0.00           C
ATOM   3286  HB1 ALA B 229      83.240  44.750  65.150  1.00  0.00           H
ATOM   3287  HB2 ALA B 229      81.550  45.260  65.510  1.00  0.00           H
ATOM   3288  HB3 ALA B 229      81.900  43.880  64.350  1.00  0.00           H
ATOM   3289  C   ALA B 229      83.240  45.700  62.580  1.00  0.00           C
ATOM   3290  O   ALA B 229      83.030  44.740  61.840  1.00  0.00           O
ATOM   3291  N   ALA B 230      84.340  46.470  62.520  1.00  0.00           N
ATOM   3292  HN  ALA B 230      84.450  47.260  63.130  1.00  0.00           H
ATOM   3293  CA  ALA B 230      85.460  46.200  61.670  1.00  0.00           C
ATOM   3294  HA  ALA B 230      84.930  46.080  60.730  1.00  0.00           H
ATOM   3295  CB  ALA B 230      86.290  47.480  61.490  1.00  0.00           C
ATOM   3296  HB1 ALA B 230      87.240  47.430  60.900  1.00  0.00           H
ATOM   3297  HB2 ALA B 230      85.630  48.190  60.950  1.00  0.00           H
ATOM   3298  HB3 ALA B 230      86.640  47.760  62.500  1.00  0.00           H
ATOM   3299  C   ALA B 230      86.220  44.960  61.980  1.00  0.00           C
ATOM   3300  O   ALA B 230      86.630  44.190  61.110  1.00  0.00           O
ATOM   3301  N   ALA B 231      86.360  44.690  63.290  1.00  0.00           N
ATOM   3302  HN  ALA B 231      86.070  45.370  63.960  1.00  0.00           H
ATOM   3303  CA  ALA B 231      87.060  43.560  63.820  1.00  0.00           C
ATOM   3304  HA  ALA B 231      87.830  43.400  63.080  1.00  0.00           H
ATOM   3305  CB  ALA B 231      87.680  43.850  65.200  1.00  0.00           C
ATOM   3306  HB1 ALA B 231      88.200  44.830  65.320  1.00  0.00           H
ATOM   3307  HB2 ALA B 231      86.850  43.720  65.920  1.00  0.00           H
ATOM   3308  HB3 ALA B 231      88.430  43.060  65.390  1.00  0.00           H
ATOM   3309  C   ALA B 231      86.030  42.490  63.810  1.00  0.00           C
ATOM   3310  O   ALA B 231      85.210  42.220  64.690  1.00  0.00           O
ATOM   3311  N   THR B 232      85.950  41.730  62.700  1.00  0.00           N
ATOM   3312  HN  THR B 232      86.410  42.070  61.880  1.00  0.00           H
ATOM   3313  CA  THR B 232      85.160  40.560  62.500  1.00  0.00           C
ATOM   3314  HA  THR B 232      84.300  40.540  63.140  1.00  0.00           H
ATOM   3315  CB  THR B 232      84.820  40.470  61.040  1.00  0.00           C
ATOM   3316  HB  THR B 232      84.650  39.460  60.600  1.00  0.00           H
ATOM   3317  OG1 THR B 232      85.840  41.100  60.280  1.00  0.00           O
ATOM   3318  HG1 THR B 232      85.810  40.600  59.470  1.00  0.00           H
ATOM   3319  CG2 THR B 232      83.600  41.360  60.740  1.00  0.00           C
ATOM   3320 HG21 THR B 232      83.750  42.430  61.030  1.00  0.00           H
ATOM   3321 HG22 THR B 232      83.320  41.450  59.670  1.00  0.00           H
ATOM   3322 HG23 THR B 232      82.790  40.990  61.400  1.00  0.00           H
ATOM   3323  C   THR B 232      85.920  39.320  62.810  1.00  0.00           C
ATOM   3324  O   THR B 232      85.390  38.280  63.200  1.00  0.00           O
ATOM   3325  N   GLY B 233      87.260  39.360  62.690  1.00  0.00           N
ATOM   3326  HN  GLY B 233      87.700  40.110  62.200  1.00  0.00           H
ATOM   3327  CA  GLY B 233      88.080  38.250  63.070  1.00  0.00           C
ATOM   3328  HA1 GLY B 233      88.670  38.540  63.930  1.00  0.00           H
ATOM   3329  HA2 GLY B 233      87.510  37.370  63.320  1.00  0.00           H
ATOM   3330  C   GLY B 233      89.020  37.990  61.950  1.00  0.00           C
ATOM   3331  O   GLY B 233      88.970  38.780  61.010  1.00  0.00           O
ATOM   3332  N   PHE B 234      89.900  36.970  62.010  1.00  0.00           N
ATOM   3333  HN  PHE B 234      89.740  36.250  62.680  1.00  0.00           H
ATOM   3334  CA  PHE B 234      90.980  36.710  61.110  1.00  0.00           C
ATOM   3335  HA  PHE B 234      91.560  37.610  60.990  1.00  0.00           H
ATOM   3336  CB  PHE B 234      91.780  35.530  61.690  1.00  0.00           C
ATOM   3337  HB1 PHE B 234      91.190  34.670  62.060  1.00  0.00           H
ATOM   3338  HB2 PHE B 234      92.220  35.950  62.620  1.00  0.00           H
ATOM   3339  CG  PHE B 234      92.890  35.090  60.790  1.00  0.00           C
ATOM   3340  CD1 PHE B 234      93.850  35.990  60.390  1.00  0.00           C
ATOM   3341  HD1 PHE B 234      93.980  37.000  60.750  1.00  0.00           H
ATOM   3342  CE1 PHE B 234      94.770  35.710  59.410  1.00  0.00           C
ATOM   3343  HE1 PHE B 234      95.440  36.520  59.160  1.00  0.00           H
ATOM   3344  CZ  PHE B 234      94.800  34.460  58.830  1.00  0.00           C
ATOM   3345  HZ  PHE B 234      95.480  34.190  58.040  1.00  0.00           H
ATOM   3346  CD2 PHE B 234      93.000  33.850  60.220  1.00  0.00           C
ATOM   3347  HD2 PHE B 234      92.240  33.120  60.460  1.00  0.00           H
ATOM   3348  CE2 PHE B 234      93.950  33.490  59.300  1.00  0.00           C
ATOM   3349  HE2 PHE B 234      94.000  32.540  58.770  1.00  0.00           H
ATOM   3350  C   PHE B 234      90.360  36.250  59.830  1.00  0.00           C
ATOM   3351  O   PHE B 234      89.730  35.200  59.720  1.00  0.00           O
ATOM   3352  N   VAL B 235      90.590  37.090  58.810  1.00  0.00           N
ATOM   3353  HN  VAL B 235      91.250  37.820  58.980  1.00  0.00           H
ATOM   3354  CA  VAL B 235      90.220  37.040  57.430  1.00  0.00           C
ATOM   3355  HA  VAL B 235      90.350  38.040  57.040  1.00  0.00           H
ATOM   3356  CB  VAL B 235      91.210  36.410  56.500  1.00  0.00           C
ATOM   3357  HB  VAL B 235      90.910  36.500  55.430  1.00  0.00           H
ATOM   3358  CG1 VAL B 235      92.520  37.210  56.570  1.00  0.00           C
ATOM   3359 HG11 VAL B 235      93.100  36.980  55.650  1.00  0.00           H
ATOM   3360 HG12 VAL B 235      92.190  38.270  56.540  1.00  0.00           H
ATOM   3361 HG13 VAL B 235      93.080  37.050  57.520  1.00  0.00           H
ATOM   3362  CG2 VAL B 235      91.530  34.950  56.860  1.00  0.00           C
ATOM   3363 HG21 VAL B 235      90.630  34.310  56.960  1.00  0.00           H
ATOM   3364 HG22 VAL B 235      92.240  34.530  56.120  1.00  0.00           H
ATOM   3365 HG23 VAL B 235      91.980  34.900  57.880  1.00  0.00           H
ATOM   3366  C   VAL B 235      88.800  36.760  57.050  1.00  0.00           C
ATOM   3367  O   VAL B 235      88.490  36.330  55.940  1.00  0.00           O
ATOM   3368  N   LYS B 236      87.930  37.170  57.990  1.00  0.00           N
ATOM   3369  HN  LYS B 236      88.160  37.700  58.800  1.00  0.00           H
ATOM   3370  CA  LYS B 236      86.510  37.070  57.880  1.00  0.00           C
ATOM   3371  HA  LYS B 236      86.290  36.280  57.170  1.00  0.00           H
ATOM   3372  CB  LYS B 236      85.820  36.600  59.170  1.00  0.00           C
ATOM   3373  HB1 LYS B 236      86.100  37.250  60.030  1.00  0.00           H
ATOM   3374  HB2 LYS B 236      86.050  35.530  59.330  1.00  0.00           H
ATOM   3375  CG  LYS B 236      84.290  36.690  59.130  1.00  0.00           C
ATOM   3376  HG1 LYS B 236      83.850  36.020  58.370  1.00  0.00           H
ATOM   3377  HG2 LYS B 236      84.060  37.750  58.890  1.00  0.00           H
ATOM   3378  CD  LYS B 236      83.680  36.370  60.500  1.00  0.00           C
ATOM   3379  HD1 LYS B 236      83.790  35.310  60.810  1.00  0.00           H
ATOM   3380  HD2 LYS B 236      84.180  36.880  61.340  1.00  0.00           H
ATOM   3381  CE  LYS B 236      82.180  36.690  60.630  1.00  0.00           C
ATOM   3382  HE1 LYS B 236      81.550  35.900  60.180  1.00  0.00           H
ATOM   3383  HE2 LYS B 236      81.860  37.600  60.090  1.00  0.00           H
ATOM   3384  NZ  LYS B 236      81.790  36.830  62.050  1.00  0.00           N
ATOM   3385  HZ1 LYS B 236      82.610  36.860  62.690  1.00  0.00           H
ATOM   3386  HZ2 LYS B 236      81.260  37.710  62.170  1.00  0.00           H
ATOM   3387  HZ3 LYS B 236      81.190  36.090  62.470  1.00  0.00           H
ATOM   3388  C   LYS B 236      85.970  38.380  57.410  1.00  0.00           C
ATOM   3389  O   LYS B 236      86.090  39.420  58.060  1.00  0.00           O
ATOM   3390  N   LYS B 237      85.230  38.280  56.290  1.00  0.00           N
ATOM   3391  HN  LYS B 237      85.140  37.380  55.880  1.00  0.00           H
ATOM   3392  CA  LYS B 237      84.550  39.320  55.590  1.00  0.00           C
ATOM   3393  HA  LYS B 237      85.300  39.820  55.000  1.00  0.00           H
ATOM   3394  CB  LYS B 237      83.730  38.670  54.450  1.00  0.00           C
ATOM   3395  HB1 LYS B 237      82.990  38.000  54.940  1.00  0.00           H
ATOM   3396  HB2 LYS B 237      84.340  37.940  53.880  1.00  0.00           H
ATOM   3397  CG  LYS B 237      83.010  39.670  53.550  1.00  0.00           C
ATOM   3398  HG1 LYS B 237      83.700  40.160  52.830  1.00  0.00           H
ATOM   3399  HG2 LYS B 237      82.620  40.580  54.050  1.00  0.00           H
ATOM   3400  CD  LYS B 237      81.900  39.110  52.660  1.00  0.00           C
ATOM   3401  HD1 LYS B 237      81.980  39.440  51.600  1.00  0.00           H
ATOM   3402  HD2 LYS B 237      82.060  38.010  52.570  1.00  0.00           H
ATOM   3403  CE  LYS B 237      80.520  39.430  53.240  1.00  0.00           C
ATOM   3404  HE1 LYS B 237      80.390  39.220  54.320  1.00  0.00           H
ATOM   3405  HE2 LYS B 237      79.710  38.740  52.910  1.00  0.00           H
ATOM   3406  NZ  LYS B 237      80.040  40.800  52.950  1.00  0.00           N
ATOM   3407  HZ1 LYS B 237      80.770  41.440  53.320  1.00  0.00           H
ATOM   3408  HZ2 LYS B 237      79.960  40.960  51.930  1.00  0.00           H
ATOM   3409  HZ3 LYS B 237      79.120  41.080  53.330  1.00  0.00           H
ATOM   3410  C   LYS B 237      83.660  40.150  56.450  1.00  0.00           C
ATOM   3411  O   LYS B 237      83.110  39.640  57.420  1.00  0.00           O
ATOM   3412  N   ASP B 238      83.550  41.450  56.120  1.00  0.00           N
ATOM   3413  HN  ASP B 238      84.120  41.820  55.400  1.00  0.00           H
ATOM   3414  CA  ASP B 238      82.570  42.380  56.590  1.00  0.00           C
ATOM   3415  HA  ASP B 238      82.970  42.600  57.570  1.00  0.00           H
ATOM   3416  CB  ASP B 238      82.790  43.700  55.840  1.00  0.00           C
ATOM   3417  HB1 ASP B 238      83.820  44.090  55.970  1.00  0.00           H
ATOM   3418  HB2 ASP B 238      82.010  44.430  56.170  1.00  0.00           H
ATOM   3419  CG  ASP B 238      82.490  43.510  54.360  1.00  0.00           C
ATOM   3420  OD1 ASP B 238      81.420  42.980  53.980  1.00  0.00           O
ATOM   3421  OD2 ASP B 238      83.320  44.060  53.580  1.00  0.00           O
ATOM   3422  C   ASP B 238      81.180  41.890  56.840  1.00  0.00           C
ATOM   3423  O   ASP B 238      80.710  41.060  56.070  1.00  0.00           O
ATOM   3424  N   GLN B 239      80.510  42.330  57.930  1.00  0.00           N
ATOM   3425  HN  GLN B 239      81.020  43.000  58.470  1.00  0.00           H
ATOM   3426  CA  GLN B 239      79.250  42.040  58.540  1.00  0.00           C
ATOM   3427  HA  GLN B 239      79.210  40.970  58.690  1.00  0.00           H
ATOM   3428  CB  GLN B 239      79.220  42.710  59.920  1.00  0.00           C
ATOM   3429  HB1 GLN B 239      78.160  42.660  60.240  1.00  0.00           H
ATOM   3430  HB2 GLN B 239      79.350  43.800  59.730  1.00  0.00           H
ATOM   3431  CG  GLN B 239      80.220  42.220  60.970  1.00  0.00           C
ATOM   3432  HG1 GLN B 239      81.230  42.600  60.690  1.00  0.00           H
ATOM   3433  HG2 GLN B 239      80.210  41.110  60.920  1.00  0.00           H
ATOM   3434  CD  GLN B 239      79.990  42.720  62.390  1.00  0.00           C
ATOM   3435  OE1 GLN B 239      79.380  43.770  62.550  1.00  0.00           O
ATOM   3436  NE2 GLN B 239      80.460  42.040  63.460  1.00  0.00           N
ATOM   3437 HE21 GLN B 239      80.800  41.100  63.370  1.00  0.00           H
ATOM   3438 HE22 GLN B 239      80.500  42.590  64.290  1.00  0.00           H
ATOM   3439  C   GLN B 239      78.140  42.470  57.640  1.00  0.00           C
ATOM   3440  O   GLN B 239      77.000  42.130  57.940  1.00  0.00           O
ATOM   3441  N   LEU B 240      78.370  43.190  56.530  1.00  0.00           N
ATOM   3442  HN  LEU B 240      79.330  43.400  56.330  1.00  0.00           H
ATOM   3443  CA  LEU B 240      77.440  43.500  55.490  1.00  0.00           C
ATOM   3444  HA  LEU B 240      76.560  44.040  55.830  1.00  0.00           H
ATOM   3445  CB  LEU B 240      77.950  44.520  54.460  1.00  0.00           C
ATOM   3446  HB1 LEU B 240      77.400  44.690  53.510  1.00  0.00           H
ATOM   3447  HB2 LEU B 240      78.900  44.060  54.120  1.00  0.00           H
ATOM   3448  CG  LEU B 240      78.100  45.930  55.050  1.00  0.00           C
ATOM   3449  HG  LEU B 240      78.310  45.780  56.130  1.00  0.00           H
ATOM   3450  CD1 LEU B 240      79.170  46.680  54.240  1.00  0.00           C
ATOM   3451 HD11 LEU B 240      80.100  46.080  54.150  1.00  0.00           H
ATOM   3452 HD12 LEU B 240      78.710  46.650  53.230  1.00  0.00           H
ATOM   3453 HD13 LEU B 240      79.320  47.700  54.650  1.00  0.00           H
ATOM   3454  CD2 LEU B 240      76.790  46.740  54.990  1.00  0.00           C
ATOM   3455 HD21 LEU B 240      77.030  47.500  55.760  1.00  0.00           H
ATOM   3456 HD22 LEU B 240      76.530  47.200  54.010  1.00  0.00           H
ATOM   3457 HD23 LEU B 240      75.940  46.130  55.350  1.00  0.00           H
ATOM   3458  C   LEU B 240      76.920  42.310  54.760  1.00  0.00           C
ATOM   3459  O   LEU B 240      77.710  41.440  54.400  1.00  0.00           O
ATOM   3460  N   GLY B 241      75.610  42.280  54.490  1.00  0.00           N
ATOM   3461  HN  GLY B 241      75.020  42.930  54.950  1.00  0.00           H
ATOM   3462  CA  GLY B 241      75.090  41.090  53.880  1.00  0.00           C
ATOM   3463  HA1 GLY B 241      75.890  40.540  53.400  1.00  0.00           H
ATOM   3464  HA2 GLY B 241      74.740  40.420  54.650  1.00  0.00           H
ATOM   3465  C   GLY B 241      73.940  41.230  52.950  1.00  0.00           C
ATOM   3466  O   GLY B 241      73.900  42.200  52.190  1.00  0.00           O
ATOM   3467  N   LYS B 242      73.010  40.260  52.920  1.00  0.00           N
ATOM   3468  HN  LYS B 242      73.290  39.370  53.300  1.00  0.00           H
ATOM   3469  CA  LYS B 242      71.760  40.270  52.240  1.00  0.00           C
ATOM   3470  HA  LYS B 242      71.760  41.140  51.600  1.00  0.00           H
ATOM   3471  CB  LYS B 242      71.690  39.140  51.200  1.00  0.00           C
ATOM   3472  HB1 LYS B 242      70.720  39.040  50.650  1.00  0.00           H
ATOM   3473  HB2 LYS B 242      71.800  38.220  51.800  1.00  0.00           H
ATOM   3474  CG  LYS B 242      72.700  39.160  50.050  1.00  0.00           C
ATOM   3475  HG1 LYS B 242      72.650  38.180  49.520  1.00  0.00           H
ATOM   3476  HG2 LYS B 242      73.760  39.070  50.350  1.00  0.00           H
ATOM   3477  CD  LYS B 242      72.590  40.320  49.060  1.00  0.00           C
ATOM   3478  HD1 LYS B 242      71.560  40.360  48.660  1.00  0.00           H
ATOM   3479  HD2 LYS B 242      72.810  41.290  49.560  1.00  0.00           H
ATOM   3480  CE  LYS B 242      73.630  40.150  47.950  1.00  0.00           C
ATOM   3481  HE1 LYS B 242      73.420  39.200  47.400  1.00  0.00           H
ATOM   3482  HE2 LYS B 242      74.670  40.160  48.340  1.00  0.00           H
ATOM   3483  NZ  LYS B 242      73.600  41.260  46.980  1.00  0.00           N
ATOM   3484  HZ1 LYS B 242      72.630  41.600  46.830  1.00  0.00           H
ATOM   3485  HZ2 LYS B 242      74.120  42.080  47.360  1.00  0.00           H
ATOM   3486  HZ3 LYS B 242      74.070  40.880  46.130  1.00  0.00           H
ATOM   3487  C   LYS B 242      70.550  40.350  53.110  1.00  0.00           C
ATOM   3488  O   LYS B 242      70.530  39.810  54.220  1.00  0.00           O
ATOM   3489  N   ASN B 243      69.440  40.980  52.700  1.00  0.00           N
ATOM   3490  HN  ASN B 243      69.330  41.390  51.790  1.00  0.00           H
ATOM   3491  CA  ASN B 243      68.180  41.260  53.310  1.00  0.00           C
ATOM   3492  HA  ASN B 243      68.470  41.800  54.200  1.00  0.00           H
ATOM   3493  CB  ASN B 243      67.280  42.140  52.430  1.00  0.00           C
ATOM   3494  HB1 ASN B 243      67.910  43.040  52.270  1.00  0.00           H
ATOM   3495  HB2 ASN B 243      66.420  42.520  53.020  1.00  0.00           H
ATOM   3496  CG  ASN B 243      66.890  41.440  51.130  1.00  0.00           C
ATOM   3497  OD1 ASN B 243      67.710  41.110  50.280  1.00  0.00           O
ATOM   3498  ND2 ASN B 243      65.580  41.130  50.930  1.00  0.00           N
ATOM   3499 HD21 ASN B 243      65.010  41.560  51.620  1.00  0.00           H
ATOM   3500 HD22 ASN B 243      65.390  40.840  49.990  1.00  0.00           H
ATOM   3501  C   ASN B 243      67.470  40.060  53.850  1.00  0.00           C
ATOM   3502  O   ASN B 243      67.450  38.980  53.260  1.00  0.00           O
ATOM   3503  N   GLU B 244      66.670  40.250  54.920  1.00  0.00           N
ATOM   3504  HN  GLU B 244      66.530  41.140  55.340  1.00  0.00           H
ATOM   3505  CA  GLU B 244      65.640  39.300  55.180  1.00  0.00           C
ATOM   3506  HA  GLU B 244      66.050  38.300  55.210  1.00  0.00           H
ATOM   3507  CB  GLU B 244      64.920  39.390  56.530  1.00  0.00           C
ATOM   3508  HB1 GLU B 244      63.920  38.900  56.570  1.00  0.00           H
ATOM   3509  HB2 GLU B 244      64.730  40.460  56.800  1.00  0.00           H
ATOM   3510  CG  GLU B 244      65.780  38.770  57.630  1.00  0.00           C
ATOM   3511  HG1 GLU B 244      66.830  39.130  57.620  1.00  0.00           H
ATOM   3512  HG2 GLU B 244      65.750  37.670  57.500  1.00  0.00           H
ATOM   3513  CD  GLU B 244      65.180  39.060  59.000  1.00  0.00           C
ATOM   3514  OE1 GLU B 244      65.110  40.240  59.440  1.00  0.00           O
ATOM   3515  OE2 GLU B 244      64.520  38.140  59.560  1.00  0.00           O
ATOM   3516  C   GLU B 244      64.590  39.270  54.120  1.00  0.00           C
ATOM   3517  O   GLU B 244      64.150  40.310  53.640  1.00  0.00           O
ATOM   3518  N   GLU B 245      64.150  38.070  53.700  1.00  0.00           N
ATOM   3519  HN  GLU B 245      64.470  37.180  54.020  1.00  0.00           H
ATOM   3520  CA  GLU B 245      63.110  37.960  52.720  1.00  0.00           C
ATOM   3521  HA  GLU B 245      62.620  38.920  52.670  1.00  0.00           H
ATOM   3522  CB  GLU B 245      63.630  37.770  51.290  1.00  0.00           C
ATOM   3523  HB1 GLU B 245      64.080  38.760  51.050  1.00  0.00           H
ATOM   3524  HB2 GLU B 245      62.790  37.640  50.570  1.00  0.00           H
ATOM   3525  CG  GLU B 245      64.760  36.760  51.110  1.00  0.00           C
ATOM   3526  HG1 GLU B 245      64.590  35.790  51.630  1.00  0.00           H
ATOM   3527  HG2 GLU B 245      65.680  37.230  51.520  1.00  0.00           H
ATOM   3528  CD  GLU B 245      65.050  36.390  49.660  1.00  0.00           C
ATOM   3529  OE1 GLU B 245      66.190  36.740  49.260  1.00  0.00           O
ATOM   3530  OE2 GLU B 245      64.170  35.750  49.020  1.00  0.00           O
ATOM   3531  C   GLU B 245      62.100  36.930  53.080  1.00  0.00           C
ATOM   3532  O   GLU B 245      61.170  37.180  53.850  1.00  0.00           O
ATOM   3533  N   GLY B 246      62.240  35.700  52.560  1.00  0.00           N
ATOM   3534  HN  GLY B 246      63.080  35.520  52.040  1.00  0.00           H
ATOM   3535  CA  GLY B 246      61.350  34.620  52.850  1.00  0.00           C
ATOM   3536  HA1 GLY B 246      60.340  34.930  52.660  1.00  0.00           H
ATOM   3537  HA2 GLY B 246      61.670  33.800  52.220  1.00  0.00           H
ATOM   3538  C   GLY B 246      61.260  34.010  54.200  1.00  0.00           C
ATOM   3539  O   GLY B 246      60.160  33.880  54.730  1.00  0.00           O
ATOM   3540  N   ALA B 247      62.400  33.500  54.700  1.00  0.00           N
ATOM   3541  HN  ALA B 247      63.270  33.500  54.210  1.00  0.00           H
ATOM   3542  CA  ALA B 247      62.640  32.940  55.990  1.00  0.00           C
ATOM   3543  HA  ALA B 247      61.680  32.700  56.440  1.00  0.00           H
ATOM   3544  CB  ALA B 247      63.460  31.640  56.040  1.00  0.00           C
ATOM   3545  HB1 ALA B 247      62.940  30.950  55.340  1.00  0.00           H
ATOM   3546  HB2 ALA B 247      64.520  31.810  55.790  1.00  0.00           H
ATOM   3547  HB3 ALA B 247      63.510  31.150  57.040  1.00  0.00           H
ATOM   3548  C   ALA B 247      63.310  34.000  56.800  1.00  0.00           C
ATOM   3549  O   ALA B 247      64.080  34.760  56.220  1.00  0.00           O
ATOM   3550  N   PRO B 248      63.120  34.140  58.080  1.00  0.00           N
ATOM   3551  CD  PRO B 248      62.150  33.410  58.870  1.00  0.00           C
ATOM   3552  HD1 PRO B 248      61.220  33.320  58.260  1.00  0.00           H
ATOM   3553  HD2 PRO B 248      62.530  32.400  59.110  1.00  0.00           H
ATOM   3554  CA  PRO B 248      63.950  34.930  58.940  1.00  0.00           C
ATOM   3555  HA  PRO B 248      63.880  35.980  58.670  1.00  0.00           H
ATOM   3556  CB  PRO B 248      63.450  34.710  60.360  1.00  0.00           C
ATOM   3557  HB1 PRO B 248      63.440  35.640  60.960  1.00  0.00           H
ATOM   3558  HB2 PRO B 248      63.880  33.920  61.020  1.00  0.00           H
ATOM   3559  CG  PRO B 248      62.010  34.210  60.180  1.00  0.00           C
ATOM   3560  HG1 PRO B 248      61.290  35.040  59.990  1.00  0.00           H
ATOM   3561  HG2 PRO B 248      61.640  33.650  61.060  1.00  0.00           H
ATOM   3562  C   PRO B 248      65.400  34.680  58.700  1.00  0.00           C
ATOM   3563  O   PRO B 248      65.810  33.620  58.240  1.00  0.00           O
ATOM   3564  N   GLN B 249      66.270  35.630  59.090  1.00  0.00           N
ATOM   3565  HN  GLN B 249      66.030  36.580  59.290  1.00  0.00           H
ATOM   3566  CA  GLN B 249      67.640  35.420  59.460  1.00  0.00           C
ATOM   3567  HA  GLN B 249      68.170  34.940  58.650  1.00  0.00           H
ATOM   3568  CB  GLN B 249      68.160  36.820  59.830  1.00  0.00           C
ATOM   3569  HB1 GLN B 249      68.710  36.590  60.770  1.00  0.00           H
ATOM   3570  HB2 GLN B 249      67.320  37.480  60.130  1.00  0.00           H
ATOM   3571  CG  GLN B 249      69.080  37.570  58.870  1.00  0.00           C
ATOM   3572  HG1 GLN B 249      69.620  38.420  59.320  1.00  0.00           H
ATOM   3573  HG2 GLN B 249      68.570  37.960  57.960  1.00  0.00           H
ATOM   3574  CD  GLN B 249      70.140  36.650  58.290  1.00  0.00           C
ATOM   3575  OE1 GLN B 249      71.130  36.430  58.990  1.00  0.00           O
ATOM   3576  NE2 GLN B 249      70.010  36.210  57.010  1.00  0.00           N
ATOM   3577 HE21 GLN B 249      69.230  36.490  56.450  1.00  0.00           H
ATOM   3578 HE22 GLN B 249      70.740  35.670  56.580  1.00  0.00           H
ATOM   3579  C   GLN B 249      67.700  34.430  60.580  1.00  0.00           C
ATOM   3580  O   GLN B 249      67.290  34.780  61.680  1.00  0.00           O
ATOM   3581  N   GLU B 250      68.380  33.290  60.350  1.00  0.00           N
ATOM   3582  HN  GLU B 250      68.820  33.190  59.460  1.00  0.00           H
ATOM   3583  CA  GLU B 250      68.540  32.300  61.370  1.00  0.00           C
ATOM   3584  HA  GLU B 250      67.780  32.420  62.130  1.00  0.00           H
ATOM   3585  CB  GLU B 250      68.420  30.930  60.690  1.00  0.00           C
ATOM   3586  HB1 GLU B 250      68.540  30.080  61.410  1.00  0.00           H
ATOM   3587  HB2 GLU B 250      69.250  30.920  59.950  1.00  0.00           H
ATOM   3588  CG  GLU B 250      67.040  30.710  60.080  1.00  0.00           C
ATOM   3589  HG1 GLU B 250      66.720  31.350  59.230  1.00  0.00           H
ATOM   3590  HG2 GLU B 250      66.310  30.950  60.880  1.00  0.00           H
ATOM   3591  CD  GLU B 250      66.890  29.290  59.550  1.00  0.00           C
ATOM   3592  OE1 GLU B 250      66.670  29.160  58.320  1.00  0.00           O
ATOM   3593  OE2 GLU B 250      66.740  28.330  60.360  1.00  0.00           O
ATOM   3594  C   GLU B 250      69.870  32.460  62.010  1.00  0.00           C
ATOM   3595  O   GLU B 250      70.810  33.050  61.480  1.00  0.00           O
ATOM   3596  N   GLY B 251      69.970  31.880  63.220  1.00  0.00           N
ATOM   3597  HN  GLY B 251      69.100  31.570  63.600  1.00  0.00           H
ATOM   3598  CA  GLY B 251      71.100  31.640  64.070  1.00  0.00           C
ATOM   3599  HA1 GLY B 251      70.940  30.680  64.550  1.00  0.00           H
ATOM   3600  HA2 GLY B 251      71.980  31.670  63.460  1.00  0.00           H
ATOM   3601  C   GLY B 251      71.220  32.690  65.120  1.00  0.00           C
ATOM   3602  O   GLY B 251      70.470  33.660  65.150  1.00  0.00           O
ATOM   3603  N   ILE B 252      72.130  32.440  66.080  1.00  0.00           N
ATOM   3604  HN  ILE B 252      72.730  31.650  65.980  1.00  0.00           H
ATOM   3605  CA  ILE B 252      72.470  33.210  67.240  1.00  0.00           C
ATOM   3606  HA  ILE B 252      71.590  33.500  67.780  1.00  0.00           H
ATOM   3607  CB  ILE B 252      73.300  32.490  68.260  1.00  0.00           C
ATOM   3608  HB  ILE B 252      73.600  33.200  69.060  1.00  0.00           H
ATOM   3609  CG2 ILE B 252      72.280  31.590  68.960  1.00  0.00           C
ATOM   3610 HG21 ILE B 252      71.630  30.940  68.330  1.00  0.00           H
ATOM   3611 HG22 ILE B 252      72.790  30.920  69.690  1.00  0.00           H
ATOM   3612 HG23 ILE B 252      71.630  32.290  69.540  1.00  0.00           H
ATOM   3613  CG1 ILE B 252      74.530  31.800  67.640  1.00  0.00           C
ATOM   3614 HG11 ILE B 252      74.810  32.240  66.660  1.00  0.00           H
ATOM   3615 HG12 ILE B 252      74.320  30.740  67.370  1.00  0.00           H
ATOM   3616  CD  ILE B 252      75.840  31.870  68.420  1.00  0.00           C
ATOM   3617  HD1 ILE B 252      75.810  31.520  69.480  1.00  0.00           H
ATOM   3618  HD2 ILE B 252      76.530  31.190  67.890  1.00  0.00           H
ATOM   3619  HD3 ILE B 252      76.160  32.940  68.390  1.00  0.00           H
ATOM   3620  C   ILE B 252      73.150  34.510  66.960  1.00  0.00           C
ATOM   3621  O   ILE B 252      73.820  34.650  65.940  1.00  0.00           O
ATOM   3622  N   LEU B 253      73.040  35.540  67.810  1.00  0.00           N
ATOM   3623  HN  LEU B 253      72.440  35.640  68.600  1.00  0.00           H
ATOM   3624  CA  LEU B 253      73.950  36.650  67.680  1.00  0.00           C
ATOM   3625  HA  LEU B 253      73.780  37.140  66.730  1.00  0.00           H
ATOM   3626  CB  LEU B 253      73.640  37.570  68.860  1.00  0.00           C
ATOM   3627  HB1 LEU B 253      74.340  38.420  68.790  1.00  0.00           H
ATOM   3628  HB2 LEU B 253      73.850  37.130  69.860  1.00  0.00           H
ATOM   3629  CG  LEU B 253      72.210  38.140  68.810  1.00  0.00           C
ATOM   3630  HG  LEU B 253      71.500  37.290  68.770  1.00  0.00           H
ATOM   3631  CD1 LEU B 253      71.880  38.940  70.080  1.00  0.00           C
ATOM   3632 HD11 LEU B 253      70.900  39.460  70.020  1.00  0.00           H
ATOM   3633 HD12 LEU B 253      71.920  38.270  70.960  1.00  0.00           H
ATOM   3634 HD13 LEU B 253      72.740  39.640  70.160  1.00  0.00           H
ATOM   3635  CD2 LEU B 253      71.950  39.040  67.580  1.00  0.00           C
ATOM   3636 HD21 LEU B 253      70.850  39.160  67.620  1.00  0.00           H
ATOM   3637 HD22 LEU B 253      72.480  40.020  67.630  1.00  0.00           H
ATOM   3638 HD23 LEU B 253      72.350  38.560  66.670  1.00  0.00           H
ATOM   3639  C   LEU B 253      75.390  36.300  67.760  1.00  0.00           C
ATOM   3640  O   LEU B 253      75.880  35.670  68.690  1.00  0.00           O
ATOM   3641  N   GLU B 254      76.190  36.680  66.740  1.00  0.00           N
ATOM   3642  HN  GLU B 254      75.760  37.220  66.010  1.00  0.00           H
ATOM   3643  CA  GLU B 254      77.580  36.420  66.570  1.00  0.00           C
ATOM   3644  HA  GLU B 254      78.130  35.990  67.390  1.00  0.00           H
ATOM   3645  CB  GLU B 254      77.790  35.450  65.390  1.00  0.00           C
ATOM   3646  HB1 GLU B 254      77.470  35.920  64.430  1.00  0.00           H
ATOM   3647  HB2 GLU B 254      76.960  34.720  65.520  1.00  0.00           H
ATOM   3648  CG  GLU B 254      79.180  34.830  65.310  1.00  0.00           C
ATOM   3649  HG1 GLU B 254      79.330  33.930  65.950  1.00  0.00           H
ATOM   3650  HG2 GLU B 254      79.940  35.630  65.480  1.00  0.00           H
ATOM   3651  CD  GLU B 254      79.530  34.360  63.910  1.00  0.00           C
ATOM   3652  OE1 GLU B 254      80.670  34.670  63.480  1.00  0.00           O
ATOM   3653  OE2 GLU B 254      78.710  33.620  63.300  1.00  0.00           O
ATOM   3654  C   GLU B 254      78.280  37.720  66.330  1.00  0.00           C
ATOM   3655  O   GLU B 254      79.210  38.070  67.050  1.00  0.00           O
ATOM   3656  N   ASP B 255      77.820  38.410  65.280  1.00  0.00           N
ATOM   3657  HN  ASP B 255      76.970  38.270  64.780  1.00  0.00           H
ATOM   3658  CA  ASP B 255      78.430  39.640  64.890  1.00  0.00           C
ATOM   3659  HA  ASP B 255      79.510  39.600  64.970  1.00  0.00           H
ATOM   3660  CB  ASP B 255      78.280  39.670  63.360  1.00  0.00           C
ATOM   3661  HB1 ASP B 255      78.360  40.720  63.010  1.00  0.00           H
ATOM   3662  HB2 ASP B 255      77.290  39.290  63.010  1.00  0.00           H
ATOM   3663  CG  ASP B 255      79.380  38.950  62.600  1.00  0.00           C
ATOM   3664  OD1 ASP B 255      79.110  38.200  61.630  1.00  0.00           O
ATOM   3665  OD2 ASP B 255      80.560  39.160  63.000  1.00  0.00           O
ATOM   3666  C   ASP B 255      77.830  40.800  65.610  1.00  0.00           C
ATOM   3667  O   ASP B 255      76.860  41.390  65.120  1.00  0.00           O
ATOM   3668  N   MET B 256      78.360  41.200  66.780  1.00  0.00           N
ATOM   3669  HN  MET B 256      78.960  40.540  67.230  1.00  0.00           H
ATOM   3670  CA  MET B 256      77.940  42.320  67.550  1.00  0.00           C
ATOM   3671  HA  MET B 256      76.870  42.240  67.590  1.00  0.00           H
ATOM   3672  CB  MET B 256      78.430  42.350  69.010  1.00  0.00           C
ATOM   3673  HB1 MET B 256      78.510  43.400  69.370  1.00  0.00           H
ATOM   3674  HB2 MET B 256      79.460  41.950  69.080  1.00  0.00           H
ATOM   3675  CG  MET B 256      77.550  41.640  70.040  1.00  0.00           C
ATOM   3676  HG1 MET B 256      76.690  42.240  70.400  1.00  0.00           H
ATOM   3677  HG2 MET B 256      78.170  41.640  70.960  1.00  0.00           H
ATOM   3678  SD  MET B 256      76.940  39.970  69.650  1.00  0.00           S
ATOM   3679  CE  MET B 256      75.780  39.870  71.050  1.00  0.00           C
ATOM   3680  HE1 MET B 256      75.130  38.970  71.040  1.00  0.00           H
ATOM   3681  HE2 MET B 256      76.250  39.880  72.060  1.00  0.00           H
ATOM   3682  HE3 MET B 256      75.070  40.710  70.980  1.00  0.00           H
ATOM   3683  C   MET B 256      78.260  43.670  67.000  1.00  0.00           C
ATOM   3684  O   MET B 256      79.330  43.840  66.420  1.00  0.00           O
ATOM   3685  N   PRO B 257      77.490  44.720  67.100  1.00  0.00           N
ATOM   3686  CD  PRO B 257      76.090  44.720  67.490  1.00  0.00           C
ATOM   3687  HD1 PRO B 257      75.590  44.070  66.740  1.00  0.00           H
ATOM   3688  HD2 PRO B 257      75.840  44.380  68.520  1.00  0.00           H
ATOM   3689  CA  PRO B 257      77.890  46.060  66.780  1.00  0.00           C
ATOM   3690  HA  PRO B 257      78.440  46.000  65.850  1.00  0.00           H
ATOM   3691  CB  PRO B 257      76.620  46.860  66.520  1.00  0.00           C
ATOM   3692  HB1 PRO B 257      76.350  46.700  65.460  1.00  0.00           H
ATOM   3693  HB2 PRO B 257      76.770  47.960  66.530  1.00  0.00           H
ATOM   3694  CG  PRO B 257      75.590  46.180  67.420  1.00  0.00           C
ATOM   3695  HG1 PRO B 257      74.630  46.270  66.860  1.00  0.00           H
ATOM   3696  HG2 PRO B 257      75.690  46.660  68.420  1.00  0.00           H
ATOM   3697  C   PRO B 257      78.700  46.780  67.800  1.00  0.00           C
ATOM   3698  O   PRO B 257      78.990  46.280  68.890  1.00  0.00           O
ATOM   3699  N   VAL B 258      79.270  47.890  67.290  1.00  0.00           N
ATOM   3700  HN  VAL B 258      78.870  48.200  66.430  1.00  0.00           H
ATOM   3701  CA  VAL B 258      80.130  48.840  67.920  1.00  0.00           C
ATOM   3702  HA  VAL B 258      80.620  48.320  68.730  1.00  0.00           H
ATOM   3703  CB  VAL B 258      81.070  49.560  66.990  1.00  0.00           C
ATOM   3704  HB  VAL B 258      80.450  49.990  66.170  1.00  0.00           H
ATOM   3705  CG1 VAL B 258      81.890  50.750  67.500  1.00  0.00           C
ATOM   3706 HG11 VAL B 258      82.380  51.300  66.670  1.00  0.00           H
ATOM   3707 HG12 VAL B 258      81.280  51.440  68.110  1.00  0.00           H
ATOM   3708 HG13 VAL B 258      82.670  50.370  68.190  1.00  0.00           H
ATOM   3709  CG2 VAL B 258      81.980  48.400  66.570  1.00  0.00           C
ATOM   3710 HG21 VAL B 258      82.660  48.770  65.770  1.00  0.00           H
ATOM   3711 HG22 VAL B 258      82.600  47.970  67.390  1.00  0.00           H
ATOM   3712 HG23 VAL B 258      81.450  47.550  66.080  1.00  0.00           H
ATOM   3713  C   VAL B 258      79.310  49.840  68.660  1.00  0.00           C
ATOM   3714  O   VAL B 258      78.310  50.350  68.150  1.00  0.00           O
ATOM   3715  N   ASP B 259      79.660  50.130  69.920  1.00  0.00           N
ATOM   3716  HN  ASP B 259      80.550  49.830  70.270  1.00  0.00           H
ATOM   3717  CA  ASP B 259      78.930  51.040  70.750  1.00  0.00           C
ATOM   3718  HA  ASP B 259      78.020  50.450  70.810  1.00  0.00           H
ATOM   3719  CB  ASP B 259      79.470  51.110  72.180  1.00  0.00           C
ATOM   3720  HB1 ASP B 259      78.610  51.130  72.900  1.00  0.00           H
ATOM   3721  HB2 ASP B 259      80.030  52.050  72.390  1.00  0.00           H
ATOM   3722  CG  ASP B 259      80.510  50.050  72.520  1.00  0.00           C
ATOM   3723  OD1 ASP B 259      80.260  49.400  73.570  1.00  0.00           O
ATOM   3724  OD2 ASP B 259      81.570  49.910  71.860  1.00  0.00           O
ATOM   3725  C   ASP B 259      78.590  52.400  70.230  1.00  0.00           C
ATOM   3726  O   ASP B 259      79.430  52.970  69.530  1.00  0.00           O
ATOM   3727  N   PRO B 260      77.420  52.940  70.370  1.00  0.00           N
ATOM   3728  CD  PRO B 260      76.270  52.260  70.930  1.00  0.00           C
ATOM   3729  HD1 PRO B 260      76.190  51.240  70.500  1.00  0.00           H
ATOM   3730  HD2 PRO B 260      76.320  52.260  72.040  1.00  0.00           H
ATOM   3731  CA  PRO B 260      77.200  54.350  70.220  1.00  0.00           C
ATOM   3732  HA  PRO B 260      77.190  54.430  69.140  1.00  0.00           H
ATOM   3733  CB  PRO B 260      75.760  54.540  70.720  1.00  0.00           C
ATOM   3734  HB1 PRO B 260      75.270  55.320  70.100  1.00  0.00           H
ATOM   3735  HB2 PRO B 260      75.740  54.700  71.820  1.00  0.00           H
ATOM   3736  CG  PRO B 260      75.100  53.170  70.520  1.00  0.00           C
ATOM   3737  HG1 PRO B 260      74.950  53.000  69.430  1.00  0.00           H
ATOM   3738  HG2 PRO B 260      74.240  52.900  71.170  1.00  0.00           H
ATOM   3739  C   PRO B 260      78.100  55.370  70.820  1.00  0.00           C
ATOM   3740  O   PRO B 260      78.820  55.150  71.800  1.00  0.00           O
ATOM   3741  N   ASP B 261      78.260  56.530  70.170  1.00  0.00           N
ATOM   3742  HN  ASP B 261      77.730  56.710  69.350  1.00  0.00           H
ATOM   3743  CA  ASP B 261      78.970  57.670  70.680  1.00  0.00           C
ATOM   3744  HA  ASP B 261      79.820  57.240  71.190  1.00  0.00           H
ATOM   3745  CB  ASP B 261      79.440  58.550  69.510  1.00  0.00           C
ATOM   3746  HB1 ASP B 261      78.590  59.180  69.200  1.00  0.00           H
ATOM   3747  HB2 ASP B 261      79.740  57.920  68.640  1.00  0.00           H
ATOM   3748  CG  ASP B 261      80.630  59.450  69.810  1.00  0.00           C
ATOM   3749  OD1 ASP B 261      80.530  60.220  70.800  1.00  0.00           O
ATOM   3750  OD2 ASP B 261      81.640  59.550  69.060  1.00  0.00           O
ATOM   3751  C   ASP B 261      78.230  58.290  71.810  1.00  0.00           C
ATOM   3752  O   ASP B 261      77.030  58.090  72.000  1.00  0.00           O
ATOM   3753  N   ASN B 262      78.890  59.150  72.600  1.00  0.00           N
ATOM   3754  HN  ASN B 262      79.780  59.490  72.310  1.00  0.00           H
ATOM   3755  CA  ASN B 262      78.370  59.850  73.740  1.00  0.00           C
ATOM   3756  HA  ASN B 262      77.400  59.500  74.070  1.00  0.00           H
ATOM   3757  CB  ASN B 262      79.230  59.610  74.990  1.00  0.00           C
ATOM   3758  HB1 ASN B 262      79.090  60.390  75.770  1.00  0.00           H
ATOM   3759  HB2 ASN B 262      80.290  59.510  74.660  1.00  0.00           H
ATOM   3760  CG  ASN B 262      78.850  58.270  75.580  1.00  0.00           C
ATOM   3761  OD1 ASN B 262      77.700  57.850  75.540  1.00  0.00           O
ATOM   3762  ND2 ASN B 262      79.790  57.690  76.380  1.00  0.00           N
ATOM   3763 HD21 ASN B 262      80.620  58.180  76.640  1.00  0.00           H
ATOM   3764 HD22 ASN B 262      79.580  56.740  76.610  1.00  0.00           H
ATOM   3765  C   ASN B 262      78.190  61.300  73.460  1.00  0.00           C
ATOM   3766  O   ASN B 262      77.390  61.870  74.200  1.00  0.00           O
ATOM   3767  N   GLU B 263      78.910  61.940  72.520  1.00  0.00           N
ATOM   3768  HN  GLU B 263      79.560  61.530  71.880  1.00  0.00           H
ATOM   3769  CA  GLU B 263      78.640  63.290  72.110  1.00  0.00           C
ATOM   3770  HA  GLU B 263      78.420  63.850  73.000  1.00  0.00           H
ATOM   3771  CB  GLU B 263      79.870  63.990  71.490  1.00  0.00           C
ATOM   3772  HB1 GLU B 263      79.550  64.910  70.970  1.00  0.00           H
ATOM   3773  HB2 GLU B 263      80.380  63.280  70.800  1.00  0.00           H
ATOM   3774  CG  GLU B 263      80.870  64.560  72.490  1.00  0.00           C
ATOM   3775  HG1 GLU B 263      80.410  65.020  73.390  1.00  0.00           H
ATOM   3776  HG2 GLU B 263      81.430  65.320  71.890  1.00  0.00           H
ATOM   3777  CD  GLU B 263      81.760  63.470  73.060  1.00  0.00           C
ATOM   3778  OE1 GLU B 263      81.820  63.370  74.320  1.00  0.00           O
ATOM   3779  OE2 GLU B 263      82.390  62.740  72.250  1.00  0.00           O
ATOM   3780  C   GLU B 263      77.520  63.460  71.140  1.00  0.00           C
ATOM   3781  O   GLU B 263      77.290  62.740  70.170  1.00  0.00           O
ATOM   3782  N   ALA B 264      76.740  64.520  71.410  1.00  0.00           N
ATOM   3783  HN  ALA B 264      77.060  65.150  72.110  1.00  0.00           H
ATOM   3784  CA  ALA B 264      75.590  64.770  70.610  1.00  0.00           C
ATOM   3785  HA  ALA B 264      74.910  63.930  70.580  1.00  0.00           H
ATOM   3786  CB  ALA B 264      74.800  65.910  71.280  1.00  0.00           C
ATOM   3787  HB1 ALA B 264      74.380  65.460  72.210  1.00  0.00           H
ATOM   3788  HB2 ALA B 264      75.550  66.710  71.500  1.00  0.00           H
ATOM   3789  HB3 ALA B 264      73.960  66.310  70.680  1.00  0.00           H
ATOM   3790  C   ALA B 264      75.920  65.160  69.210  1.00  0.00           C
ATOM   3791  O   ALA B 264      76.820  65.980  69.040  1.00  0.00           O
ATOM   3792  N   TYR B 265      75.230  64.640  68.180  1.00  0.00           N
ATOM   3793  HN  TYR B 265      74.400  64.120  68.360  1.00  0.00           H
ATOM   3794  CA  TYR B 265      75.560  65.000  66.830  1.00  0.00           C
ATOM   3795  HA  TYR B 265      76.600  64.730  66.750  1.00  0.00           H
ATOM   3796  CB  TYR B 265      74.800  63.990  65.950  1.00  0.00           C
ATOM   3797  HB1 TYR B 265      73.740  63.950  66.260  1.00  0.00           H
ATOM   3798  HB2 TYR B 265      75.130  62.940  66.100  1.00  0.00           H
ATOM   3799  CG  TYR B 265      74.890  64.310  64.490  1.00  0.00           C
ATOM   3800  CD1 TYR B 265      76.020  64.090  63.740  1.00  0.00           C
ATOM   3801  HD1 TYR B 265      76.860  63.740  64.330  1.00  0.00           H
ATOM   3802  CE1 TYR B 265      76.060  64.280  62.380  1.00  0.00           C
ATOM   3803  HE1 TYR B 265      76.930  63.990  61.820  1.00  0.00           H
ATOM   3804  CZ  TYR B 265      74.890  64.620  61.740  1.00  0.00           C
ATOM   3805  OH  TYR B 265      74.740  64.560  60.340  1.00  0.00           O
ATOM   3806  HH  TYR B 265      73.840  64.770  60.090  1.00  0.00           H
ATOM   3807  CD2 TYR B 265      73.780  64.750  63.810  1.00  0.00           C
ATOM   3808  HD2 TYR B 265      72.790  64.900  64.210  1.00  0.00           H
ATOM   3809  CE2 TYR B 265      73.720  64.830  62.430  1.00  0.00           C
ATOM   3810  HE2 TYR B 265      72.830  65.130  61.910  1.00  0.00           H
ATOM   3811  C   TYR B 265      75.470  66.430  66.450  1.00  0.00           C
ATOM   3812  O   TYR B 265      74.410  67.030  66.650  1.00  0.00           O
ATOM   3813  N   GLU B 266      76.490  67.050  65.830  1.00  0.00           N
ATOM   3814  HN  GLU B 266      77.410  66.670  65.820  1.00  0.00           H
ATOM   3815  CA  GLU B 266      76.410  68.340  65.200  1.00  0.00           C
ATOM   3816  HA  GLU B 266      75.510  68.820  65.530  1.00  0.00           H
ATOM   3817  CB  GLU B 266      77.500  69.260  65.780  1.00  0.00           C
ATOM   3818  HB1 GLU B 266      78.480  68.780  65.610  1.00  0.00           H
ATOM   3819  HB2 GLU B 266      77.290  69.380  66.860  1.00  0.00           H
ATOM   3820  CG  GLU B 266      77.690  70.620  65.090  1.00  0.00           C
ATOM   3821  HG1 GLU B 266      76.750  71.220  65.020  1.00  0.00           H
ATOM   3822  HG2 GLU B 266      78.100  70.360  64.090  1.00  0.00           H
ATOM   3823  CD  GLU B 266      78.580  71.560  65.880  1.00  0.00           C
ATOM   3824  OE1 GLU B 266      78.050  72.690  66.040  1.00  0.00           O
ATOM   3825  OE2 GLU B 266      79.720  71.210  66.280  1.00  0.00           O
ATOM   3826  C   GLU B 266      76.540  68.280  63.720  1.00  0.00           C
ATOM   3827  O   GLU B 266      77.510  67.740  63.190  1.00  0.00           O
ATOM   3828  N   MET B 267      75.520  68.720  62.950  1.00  0.00           N
ATOM   3829  HN  MET B 267      74.760  69.090  63.470  1.00  0.00           H
ATOM   3830  CA  MET B 267      75.510  68.490  61.540  1.00  0.00           C
ATOM   3831  HA  MET B 267      76.040  67.580  61.310  1.00  0.00           H
ATOM   3832  CB  MET B 267      74.080  68.100  61.170  1.00  0.00           C
ATOM   3833  HB1 MET B 267      73.800  67.410  61.990  1.00  0.00           H
ATOM   3834  HB2 MET B 267      74.190  67.450  60.270  1.00  0.00           H
ATOM   3835  CG  MET B 267      73.020  69.210  61.060  1.00  0.00           C
ATOM   3836  HG1 MET B 267      73.180  69.990  61.830  1.00  0.00           H
ATOM   3837  HG2 MET B 267      72.010  68.770  61.170  1.00  0.00           H
ATOM   3838  SD  MET B 267      72.890  69.820  59.350  1.00  0.00           S
ATOM   3839  CE  MET B 267      71.410  70.840  59.640  1.00  0.00           C
ATOM   3840  HE1 MET B 267      70.990  71.190  58.670  1.00  0.00           H
ATOM   3841  HE2 MET B 267      70.570  70.240  60.040  1.00  0.00           H
ATOM   3842  HE3 MET B 267      71.560  71.750  60.240  1.00  0.00           H
ATOM   3843  C   MET B 267      76.030  69.670  60.780  1.00  0.00           C
ATOM   3844  O   MET B 267      76.050  70.770  61.340  1.00  0.00           O
ATOM   3845  N   PRO B 268      76.620  69.580  59.630  1.00  0.00           N
ATOM   3846  CD  PRO B 268      76.870  68.340  58.920  1.00  0.00           C
ATOM   3847  HD1 PRO B 268      77.420  67.570  59.490  1.00  0.00           H
ATOM   3848  HD2 PRO B 268      75.890  67.910  58.610  1.00  0.00           H
ATOM   3849  CA  PRO B 268      77.330  70.720  59.130  1.00  0.00           C
ATOM   3850  HA  PRO B 268      77.800  71.200  59.970  1.00  0.00           H
ATOM   3851  CB  PRO B 268      78.330  70.080  58.170  1.00  0.00           C
ATOM   3852  HB1 PRO B 268      79.220  69.760  58.760  1.00  0.00           H
ATOM   3853  HB2 PRO B 268      78.690  70.680  57.310  1.00  0.00           H
ATOM   3854  CG  PRO B 268      77.590  68.830  57.650  1.00  0.00           C
ATOM   3855  HG1 PRO B 268      78.390  68.180  57.230  1.00  0.00           H
ATOM   3856  HG2 PRO B 268      76.920  69.150  56.830  1.00  0.00           H
ATOM   3857  C   PRO B 268      76.500  71.610  58.260  1.00  0.00           C
ATOM   3858  O   PRO B 268      75.930  71.150  57.270  1.00  0.00           O
ATOM   3859  N   SER B 269      76.410  72.930  58.520  1.00  0.00           N
ATOM   3860  HN  SER B 269      76.850  73.280  59.340  1.00  0.00           H
ATOM   3861  CA  SER B 269      75.730  73.920  57.750  1.00  0.00           C
ATOM   3862  HA  SER B 269      74.740  73.500  57.610  1.00  0.00           H
ATOM   3863  CB  SER B 269      75.520  75.220  58.540  1.00  0.00           C
ATOM   3864  HB1 SER B 269      75.040  74.940  59.500  1.00  0.00           H
ATOM   3865  HB2 SER B 269      74.890  75.900  57.930  1.00  0.00           H
ATOM   3866  OG  SER B 269      76.750  75.840  58.860  1.00  0.00           O
ATOM   3867  HG1 SER B 269      77.090  76.460  58.210  1.00  0.00           H
ATOM   3868  C   SER B 269      76.240  74.130  56.370  1.00  0.00           C
ATOM   3869  O   SER B 269      77.040  73.360  55.830  1.00  0.00           O
ATOM   3870  N   GLU B 270      75.750  75.110  55.600  1.00  0.00           N
ATOM   3871  HN  GLU B 270      75.110  75.800  55.930  1.00  0.00           H
ATOM   3872  CA  GLU B 270      76.160  75.400  54.260  1.00  0.00           C
ATOM   3873  HA  GLU B 270      75.490  76.160  53.890  1.00  0.00           H
ATOM   3874  CB  GLU B 270      77.530  76.100  54.130  1.00  0.00           C
ATOM   3875  HB1 GLU B 270      77.840  76.090  53.070  1.00  0.00           H
ATOM   3876  HB2 GLU B 270      78.340  75.490  54.580  1.00  0.00           H
ATOM   3877  CG  GLU B 270      77.620  77.520  54.700  1.00  0.00           C
ATOM   3878  HG1 GLU B 270      76.880  78.130  54.140  1.00  0.00           H
ATOM   3879  HG2 GLU B 270      78.620  77.880  54.370  1.00  0.00           H
ATOM   3880  CD  GLU B 270      77.650  77.610  56.220  1.00  0.00           C
ATOM   3881  OE1 GLU B 270      78.630  77.030  56.750  1.00  0.00           O
ATOM   3882  OE2 GLU B 270      76.790  78.240  56.890  1.00  0.00           O
ATOM   3883  C   GLU B 270      75.880  74.330  53.270  1.00  0.00           C
ATOM   3884  O   GLU B 270      76.630  74.270  52.290  1.00  0.00           O
ATOM   3885  N   GLU B 271      74.850  73.510  53.590  1.00  0.00           N
ATOM   3886  HN  GLU B 271      74.340  73.810  54.380  1.00  0.00           H
ATOM   3887  CA  GLU B 271      74.350  72.450  52.780  1.00  0.00           C
ATOM   3888  HA  GLU B 271      73.460  72.030  53.230  1.00  0.00           H
ATOM   3889  CB  GLU B 271      73.840  72.920  51.410  1.00  0.00           C
ATOM   3890  HB1 GLU B 271      73.540  71.990  50.870  1.00  0.00           H
ATOM   3891  HB2 GLU B 271      74.650  73.450  50.860  1.00  0.00           H
ATOM   3892  CG  GLU B 271      72.590  73.790  51.460  1.00  0.00           C
ATOM   3893  HG1 GLU B 271      72.270  74.060  50.430  1.00  0.00           H
ATOM   3894  HG2 GLU B 271      72.850  74.700  52.050  1.00  0.00           H
ATOM   3895  CD  GLU B 271      71.410  73.130  52.160  1.00  0.00           C
ATOM   3896  OE1 GLU B 271      70.900  72.170  51.530  1.00  0.00           O
ATOM   3897  OE2 GLU B 271      70.950  73.610  53.230  1.00  0.00           O
ATOM   3898  C   GLU B 271      75.240  71.250  52.720  1.00  0.00           C
ATOM   3899  O   GLU B 271      75.310  70.610  51.680  1.00  0.00           O
ATOM   3900  N   GLY B 272      76.060  70.990  53.750  1.00  0.00           N
ATOM   3901  HN  GLY B 272      75.990  71.710  54.440  1.00  0.00           H
ATOM   3902  CA  GLY B 272      77.080  69.990  53.720  1.00  0.00           C
ATOM   3903  HA1 GLY B 272      77.510  69.910  52.730  1.00  0.00           H
ATOM   3904  HA2 GLY B 272      77.860  70.330  54.390  1.00  0.00           H
ATOM   3905  C   GLY B 272      76.660  68.620  54.130  1.00  0.00           C
ATOM   3906  O   GLY B 272      77.450  67.690  53.980  1.00  0.00           O
ATOM   3907  N   TYR B 273      75.380  68.470  54.520  1.00  0.00           N
ATOM   3908  HN  TYR B 273      74.890  69.330  54.580  1.00  0.00           H
ATOM   3909  CA  TYR B 273      74.740  67.260  54.910  1.00  0.00           C
ATOM   3910  HA  TYR B 273      75.480  66.510  55.160  1.00  0.00           H
ATOM   3911  CB  TYR B 273      73.800  67.730  56.030  1.00  0.00           C
ATOM   3912  HB1 TYR B 273      74.460  68.150  56.830  1.00  0.00           H
ATOM   3913  HB2 TYR B 273      73.360  66.860  56.550  1.00  0.00           H
ATOM   3914  CG  TYR B 273      72.790  68.750  55.630  1.00  0.00           C
ATOM   3915  CD1 TYR B 273      73.000  70.100  55.830  1.00  0.00           C
ATOM   3916  HD1 TYR B 273      73.900  70.500  56.280  1.00  0.00           H
ATOM   3917  CE1 TYR B 273      72.020  71.000  55.490  1.00  0.00           C
ATOM   3918  HE1 TYR B 273      72.210  72.050  55.660  1.00  0.00           H
ATOM   3919  CZ  TYR B 273      70.850  70.570  54.930  1.00  0.00           C
ATOM   3920  OH  TYR B 273      69.850  71.520  54.640  1.00  0.00           O
ATOM   3921  HH  TYR B 273      70.460  72.100  54.180  1.00  0.00           H
ATOM   3922  CD2 TYR B 273      71.580  68.350  55.120  1.00  0.00           C
ATOM   3923  HD2 TYR B 273      71.450  67.280  55.040  1.00  0.00           H
ATOM   3924  CE2 TYR B 273      70.610  69.230  54.720  1.00  0.00           C
ATOM   3925  HE2 TYR B 273      69.700  68.850  54.270  1.00  0.00           H
ATOM   3926  C   TYR B 273      73.980  66.720  53.740  1.00  0.00           C
ATOM   3927  O   TYR B 273      73.640  65.540  53.730  1.00  0.00           O
ATOM   3928  N   GLN B 274      73.740  67.490  52.670  1.00  0.00           N
ATOM   3929  HN  GLN B 274      74.100  68.420  52.590  1.00  0.00           H
ATOM   3930  CA  GLN B 274      73.210  66.950  51.460  1.00  0.00           C
ATOM   3931  HA  GLN B 274      72.270  66.470  51.690  1.00  0.00           H
ATOM   3932  CB  GLN B 274      72.940  67.960  50.330  1.00  0.00           C
ATOM   3933  HB1 GLN B 274      72.360  67.470  49.520  1.00  0.00           H
ATOM   3934  HB2 GLN B 274      73.880  68.410  49.930  1.00  0.00           H
ATOM   3935  CG  GLN B 274      72.040  69.100  50.810  1.00  0.00           C
ATOM   3936  HG1 GLN B 274      72.120  70.000  50.170  1.00  0.00           H
ATOM   3937  HG2 GLN B 274      72.300  69.480  51.820  1.00  0.00           H
ATOM   3938  CD  GLN B 274      70.600  68.670  50.990  1.00  0.00           C
ATOM   3939  OE1 GLN B 274      70.290  67.480  50.960  1.00  0.00           O
ATOM   3940  NE2 GLN B 274      69.750  69.680  51.320  1.00  0.00           N
ATOM   3941 HE21 GLN B 274      70.090  70.620  51.290  1.00  0.00           H
ATOM   3942 HE22 GLN B 274      68.840  69.360  51.080  1.00  0.00           H
ATOM   3943  C   GLN B 274      74.090  65.900  50.870  1.00  0.00           C
ATOM   3944  O   GLN B 274      75.260  66.180  50.600  1.00  0.00           O
ATOM   3945  N   ASP B 275      73.580  64.710  50.510  1.00  0.00           N
ATOM   3946  HN  ASP B 275      72.620  64.470  50.690  1.00  0.00           H
ATOM   3947  CA  ASP B 275      74.340  63.740  49.800  1.00  0.00           C
ATOM   3948  HA  ASP B 275      75.290  64.160  49.510  1.00  0.00           H
ATOM   3949  CB  ASP B 275      74.650  62.560  50.750  1.00  0.00           C
ATOM   3950  HB1 ASP B 275      75.020  63.020  51.690  1.00  0.00           H
ATOM   3951  HB2 ASP B 275      75.390  61.890  50.260  1.00  0.00           H
ATOM   3952  CG  ASP B 275      73.470  61.680  51.110  1.00  0.00           C
ATOM   3953  OD1 ASP B 275      72.290  62.100  51.210  1.00  0.00           O
ATOM   3954  OD2 ASP B 275      73.820  60.510  51.420  1.00  0.00           O
ATOM   3955  C   ASP B 275      73.800  63.380  48.460  1.00  0.00           C
ATOM   3956  O   ASP B 275      72.630  63.650  48.170  1.00  0.00           O
ATOM   3957  N   TYR B 276      74.660  62.850  47.580  1.00  0.00           N
ATOM   3958  HN  TYR B 276      75.550  62.530  47.880  1.00  0.00           H
ATOM   3959  CA  TYR B 276      74.460  62.720  46.170  1.00  0.00           C
ATOM   3960  HA  TYR B 276      73.410  62.720  45.920  1.00  0.00           H
ATOM   3961  CB  TYR B 276      75.180  63.840  45.390  1.00  0.00           C
ATOM   3962  HB1 TYR B 276      75.410  63.730  44.300  1.00  0.00           H
ATOM   3963  HB2 TYR B 276      76.160  63.950  45.890  1.00  0.00           H
ATOM   3964  CG  TYR B 276      74.460  65.140  45.320  1.00  0.00           C
ATOM   3965  CD1 TYR B 276      74.420  65.980  46.410  1.00  0.00           C
ATOM   3966  HD1 TYR B 276      74.940  65.580  47.270  1.00  0.00           H
ATOM   3967  CE1 TYR B 276      73.850  67.230  46.330  1.00  0.00           C
ATOM   3968  HE1 TYR B 276      73.780  67.830  47.220  1.00  0.00           H
ATOM   3969  CZ  TYR B 276      73.210  67.620  45.180  1.00  0.00           C
ATOM   3970  OH  TYR B 276      72.580  68.880  45.080  1.00  0.00           O
ATOM   3971  HH  TYR B 276      72.460  69.270  45.950  1.00  0.00           H
ATOM   3972  CD2 TYR B 276      73.820  65.550  44.180  1.00  0.00           C
ATOM   3973  HD2 TYR B 276      73.830  64.910  43.310  1.00  0.00           H
ATOM   3974  CE2 TYR B 276      73.160  66.760  44.110  1.00  0.00           C
ATOM   3975  HE2 TYR B 276      72.550  66.910  43.230  1.00  0.00           H
ATOM   3976  C   TYR B 276      74.830  61.370  45.670  1.00  0.00           C
ATOM   3977  O   TYR B 276      75.650  60.640  46.240  1.00  0.00           O
ATOM   3978  N   GLU B 277      74.160  60.970  44.580  1.00  0.00           N
ATOM   3979  HN  GLU B 277      73.480  61.530  44.110  1.00  0.00           H
ATOM   3980  CA  GLU B 277      74.420  59.740  43.900  1.00  0.00           C
ATOM   3981  HA  GLU B 277      75.460  59.480  44.010  1.00  0.00           H
ATOM   3982  CB  GLU B 277      73.420  58.660  44.360  1.00  0.00           C
ATOM   3983  HB1 GLU B 277      73.400  58.430  45.450  1.00  0.00           H
ATOM   3984  HB2 GLU B 277      73.520  57.710  43.790  1.00  0.00           H
ATOM   3985  CG  GLU B 277      71.970  58.980  44.000  1.00  0.00           C
ATOM   3986  HG1 GLU B 277      71.840  58.940  42.890  1.00  0.00           H
ATOM   3987  HG2 GLU B 277      71.670  59.950  44.440  1.00  0.00           H
ATOM   3988  CD  GLU B 277      70.840  58.090  44.500  1.00  0.00           C
ATOM   3989  OE1 GLU B 277      69.680  58.390  44.080  1.00  0.00           O
ATOM   3990  OE2 GLU B 277      70.900  57.110  45.280  1.00  0.00           O
ATOM   3991  C   GLU B 277      74.340  60.010  42.430  1.00  0.00           C
ATOM   3992  O   GLU B 277      73.750  61.020  42.060  1.00  0.00           O
ATOM   3993  N   PRO B 278      74.860  59.160  41.600  1.00  0.00           N
ATOM   3994  CD  PRO B 278      75.840  58.120  41.880  1.00  0.00           C
ATOM   3995  HD1 PRO B 278      76.740  58.670  42.250  1.00  0.00           H
ATOM   3996  HD2 PRO B 278      75.400  57.420  42.610  1.00  0.00           H
ATOM   3997  CA  PRO B 278      74.730  59.350  40.190  1.00  0.00           C
ATOM   3998  HA  PRO B 278      74.690  60.400  39.940  1.00  0.00           H
ATOM   3999  CB  PRO B 278      75.940  58.640  39.580  1.00  0.00           C
ATOM   4000  HB1 PRO B 278      76.850  59.270  39.640  1.00  0.00           H
ATOM   4001  HB2 PRO B 278      75.790  58.400  38.510  1.00  0.00           H
ATOM   4002  CG  PRO B 278      76.120  57.440  40.530  1.00  0.00           C
ATOM   4003  HG1 PRO B 278      77.040  56.820  40.520  1.00  0.00           H
ATOM   4004  HG2 PRO B 278      75.250  56.760  40.360  1.00  0.00           H
ATOM   4005  C   PRO B 278      73.520  58.660  39.660  1.00  0.00           C
ATOM   4006  O   PRO B 278      72.970  57.730  40.230  1.00  0.00           O
ATOM   4007  N   GLU B 279      72.950  59.360  38.660  1.00  0.00           N
ATOM   4008  HN  GLU B 279      73.590  60.030  38.300  1.00  0.00           H
ATOM   4009  CA  GLU B 279      71.750  59.030  37.950  1.00  0.00           C
ATOM   4010  HA  GLU B 279      70.920  59.010  38.630  1.00  0.00           H
ATOM   4011  CB  GLU B 279      71.520  60.150  36.920  1.00  0.00           C
ATOM   4012  HB1 GLU B 279      70.600  59.910  36.350  1.00  0.00           H
ATOM   4013  HB2 GLU B 279      72.340  60.190  36.180  1.00  0.00           H
ATOM   4014  CG  GLU B 279      71.250  61.590  37.380  1.00  0.00           C
ATOM   4015  HG1 GLU B 279      72.190  61.890  37.890  1.00  0.00           H
ATOM   4016  HG2 GLU B 279      70.530  61.670  38.230  1.00  0.00           H
ATOM   4017  CD  GLU B 279      70.720  62.360  36.180  1.00  0.00           C
ATOM   4018  OE1 GLU B 279      71.620  62.710  35.360  1.00  0.00           O
ATOM   4019  OE2 GLU B 279      69.550  62.780  36.360  1.00  0.00           O
ATOM   4020  C   GLU B 279      71.880  57.740  37.210  1.00  0.00           C
ATOM   4021  O   GLU B 279      72.860  57.490  36.510  1.00  0.00           O
ATOM   4022  N   ALA B 280      70.880  56.840  37.280  1.00  0.00           N
ATOM   4023  HN  ALA B 280      70.080  57.110  37.810  1.00  0.00           H
ATOM   4024  CA  ALA B 280      71.030  55.520  36.750  1.00  0.00           C
ATOM   4025  HA  ALA B 280      72.080  55.270  36.750  1.00  0.00           H
ATOM   4026  CB  ALA B 280      70.310  54.490  37.640  1.00  0.00           C
ATOM   4027  HB1 ALA B 280      69.240  54.710  37.440  1.00  0.00           H
ATOM   4028  HB2 ALA B 280      70.570  53.450  37.350  1.00  0.00           H
ATOM   4029  HB3 ALA B 280      70.530  54.780  38.690  1.00  0.00           H
ATOM   4030  C   ALA B 280      70.550  55.360  35.310  1.00  0.00           C
ATOM   4031  OT1 ALA B 280      69.720  56.140  34.780  1.00  0.00           O
ATOM   4032  OT2 ALA B 280      71.080  54.410  34.670  1.00  0.00           O
ATOM   4033  N   PHE C 281      46.890  52.800  50.080  1.00  0.00           N
ATOM   4034  H1  PHE C 281      47.360  52.360  49.270  1.00  0.00           H
ATOM   4035  H2  PHE C 281      46.120  53.260  49.560  1.00  0.00           H
ATOM   4036  H3  PHE C 281      47.500  53.500  50.540  1.00  0.00           H
ATOM   4037  CA  PHE C 281      46.470  51.900  51.180  1.00  0.00           C
ATOM   4038  HA  PHE C 281      45.970  51.050  50.740  1.00  0.00           H
ATOM   4039  CB  PHE C 281      47.700  51.450  51.990  1.00  0.00           C
ATOM   4040  HB1 PHE C 281      47.370  50.870  52.880  1.00  0.00           H
ATOM   4041  HB2 PHE C 281      48.210  52.330  52.430  1.00  0.00           H
ATOM   4042  CG  PHE C 281      48.700  50.600  51.290  1.00  0.00           C
ATOM   4043  CD1 PHE C 281      50.030  50.950  51.390  1.00  0.00           C
ATOM   4044  HD1 PHE C 281      50.460  51.820  51.860  1.00  0.00           H
ATOM   4045  CE1 PHE C 281      50.960  50.150  50.760  1.00  0.00           C
ATOM   4046  HE1 PHE C 281      52.010  50.400  50.850  1.00  0.00           H
ATOM   4047  CZ  PHE C 281      50.630  48.950  50.180  1.00  0.00           C
ATOM   4048  HZ  PHE C 281      51.470  48.350  49.870  1.00  0.00           H
ATOM   4049  CD2 PHE C 281      48.360  49.380  50.760  1.00  0.00           C
ATOM   4050  HD2 PHE C 281      47.340  49.010  50.780  1.00  0.00           H
ATOM   4051  CE2 PHE C 281      49.320  48.530  50.260  1.00  0.00           C
ATOM   4052  HE2 PHE C 281      48.990  47.540  49.970  1.00  0.00           H
ATOM   4053  C   PHE C 281      45.470  52.490  52.110  1.00  0.00           C
ATOM   4054  O   PHE C 281      45.750  52.880  53.240  1.00  0.00           O
ATOM   4055  N   LYS C 282      44.210  52.720  51.720  1.00  0.00           N
ATOM   4056  HN  LYS C 282      44.040  52.510  50.760  1.00  0.00           H
ATOM   4057  CA  LYS C 282      43.200  53.430  52.450  1.00  0.00           C
ATOM   4058  HA  LYS C 282      43.350  53.280  53.510  1.00  0.00           H
ATOM   4059  CB  LYS C 282      43.290  54.930  52.130  1.00  0.00           C
ATOM   4060  HB1 LYS C 282      43.370  55.070  51.030  1.00  0.00           H
ATOM   4061  HB2 LYS C 282      44.280  55.340  52.420  1.00  0.00           H
ATOM   4062  CG  LYS C 282      42.180  55.820  52.680  1.00  0.00           C
ATOM   4063  HG1 LYS C 282      42.110  55.630  53.770  1.00  0.00           H
ATOM   4064  HG2 LYS C 282      41.170  55.560  52.290  1.00  0.00           H
ATOM   4065  CD  LYS C 282      42.340  57.310  52.400  1.00  0.00           C
ATOM   4066  HD1 LYS C 282      43.380  57.460  52.780  1.00  0.00           H
ATOM   4067  HD2 LYS C 282      42.340  57.640  51.340  1.00  0.00           H
ATOM   4068  CE  LYS C 282      41.370  58.120  53.260  1.00  0.00           C
ATOM   4069  HE1 LYS C 282      41.500  57.950  54.350  1.00  0.00           H
ATOM   4070  HE2 LYS C 282      40.380  57.800  52.880  1.00  0.00           H
ATOM   4071  NZ  LYS C 282      41.510  59.580  53.040  1.00  0.00           N
ATOM   4072  HZ1 LYS C 282      41.080  60.010  53.890  1.00  0.00           H
ATOM   4073  HZ2 LYS C 282      42.450  60.020  53.010  1.00  0.00           H
ATOM   4074  HZ3 LYS C 282      40.920  59.960  52.270  1.00  0.00           H
ATOM   4075  C   LYS C 282      41.880  52.810  52.130  1.00  0.00           C
ATOM   4076  O   LYS C 282      41.670  52.330  51.020  1.00  0.00           O
ATOM   4077  N   ASN C 283      40.840  52.920  52.980  1.00  0.00           N
ATOM   4078  HN  ASN C 283      41.030  53.360  53.850  1.00  0.00           H
ATOM   4079  CA  ASN C 283      39.540  52.360  52.760  1.00  0.00           C
ATOM   4080  HA  ASN C 283      39.330  52.340  51.700  1.00  0.00           H
ATOM   4081  CB  ASN C 283      39.440  50.870  53.130  1.00  0.00           C
ATOM   4082  HB1 ASN C 283      39.340  50.780  54.230  1.00  0.00           H
ATOM   4083  HB2 ASN C 283      40.390  50.360  52.860  1.00  0.00           H
ATOM   4084  CG  ASN C 283      38.240  50.180  52.500  1.00  0.00           C
ATOM   4085  OD1 ASN C 283      37.300  50.800  51.990  1.00  0.00           O
ATOM   4086  ND2 ASN C 283      38.400  48.830  52.450  1.00  0.00           N
ATOM   4087 HD21 ASN C 283      39.200  48.440  52.890  1.00  0.00           H
ATOM   4088 HD22 ASN C 283      37.650  48.260  52.100  1.00  0.00           H
ATOM   4089  C   ASN C 283      38.620  53.240  53.540  1.00  0.00           C
ATOM   4090  O   ASN C 283      39.170  54.200  54.070  1.00  0.00           O
ATOM   4091  N   ILE C 284      37.290  53.080  53.500  1.00  0.00           N
ATOM   4092  HN  ILE C 284      37.040  52.340  52.880  1.00  0.00           H
ATOM   4093  CA  ILE C 284      36.240  53.740  54.210  1.00  0.00           C
ATOM   4094  HA  ILE C 284      36.670  54.600  54.700  1.00  0.00           H
ATOM   4095  CB  ILE C 284      35.220  54.280  53.240  1.00  0.00           C
ATOM   4096  HB  ILE C 284      35.890  54.660  52.440  1.00  0.00           H
ATOM   4097  CG2 ILE C 284      34.440  53.080  52.680  1.00  0.00           C
ATOM   4098 HG21 ILE C 284      33.610  53.380  52.000  1.00  0.00           H
ATOM   4099 HG22 ILE C 284      35.030  52.250  52.240  1.00  0.00           H
ATOM   4100 HG23 ILE C 284      33.760  52.690  53.470  1.00  0.00           H
ATOM   4101  CG1 ILE C 284      34.320  55.420  53.740  1.00  0.00           C
ATOM   4102 HG11 ILE C 284      34.960  56.150  54.280  1.00  0.00           H
ATOM   4103 HG12 ILE C 284      33.570  55.030  54.450  1.00  0.00           H
ATOM   4104  CD  ILE C 284      33.570  56.130  52.610  1.00  0.00           C
ATOM   4105  HD1 ILE C 284      32.870  55.480  52.050  1.00  0.00           H
ATOM   4106  HD2 ILE C 284      33.030  57.040  52.940  1.00  0.00           H
ATOM   4107  HD3 ILE C 284      34.360  56.520  51.930  1.00  0.00           H
ATOM   4108  C   ILE C 284      35.660  52.810  55.230  1.00  0.00           C
ATOM   4109  O   ILE C 284      35.810  51.600  55.080  1.00  0.00           O
ATOM   4110  N   ASP C 285      35.090  53.330  56.330  1.00  0.00           N
ATOM   4111  HN  ASP C 285      34.980  54.320  56.290  1.00  0.00           H
ATOM   4112  CA  ASP C 285      34.550  52.630  57.460  1.00  0.00           C
ATOM   4113  HA  ASP C 285      34.940  51.630  57.490  1.00  0.00           H
ATOM   4114  CB  ASP C 285      34.800  53.450  58.730  1.00  0.00           C
ATOM   4115  HB1 ASP C 285      34.200  54.380  58.820  1.00  0.00           H
ATOM   4116  HB2 ASP C 285      35.890  53.700  58.770  1.00  0.00           H
ATOM   4117  CG  ASP C 285      34.640  52.710  60.050  1.00  0.00           C
ATOM   4118  OD1 ASP C 285      34.870  53.320  61.120  1.00  0.00           O
ATOM   4119  OD2 ASP C 285      34.480  51.460  60.030  1.00  0.00           O
ATOM   4120  C   ASP C 285      33.080  52.510  57.240  1.00  0.00           C
ATOM   4121  O   ASP C 285      32.520  53.210  56.400  1.00  0.00           O
ATOM   4122  N   GLY C 286      32.430  51.820  58.190  1.00  0.00           N
ATOM   4123  HN  GLY C 286      32.960  51.360  58.890  1.00  0.00           H
ATOM   4124  CA  GLY C 286      31.010  51.690  58.260  1.00  0.00           C
ATOM   4125  HA1 GLY C 286      30.550  52.250  57.450  1.00  0.00           H
ATOM   4126  HA2 GLY C 286      30.770  50.640  58.310  1.00  0.00           H
ATOM   4127  C   GLY C 286      30.400  52.290  59.480  1.00  0.00           C
ATOM   4128  O   GLY C 286      31.090  52.990  60.210  1.00  0.00           O
ATOM   4129  N   TYR C 287      29.110  51.970  59.690  1.00  0.00           N
ATOM   4130  HN  TYR C 287      28.630  51.440  58.990  1.00  0.00           H
ATOM   4131  CA  TYR C 287      28.330  52.450  60.790  1.00  0.00           C
ATOM   4132  HA  TYR C 287      28.930  53.160  61.360  1.00  0.00           H
ATOM   4133  CB  TYR C 287      27.220  53.310  60.170  1.00  0.00           C
ATOM   4134  HB1 TYR C 287      26.400  52.650  59.810  1.00  0.00           H
ATOM   4135  HB2 TYR C 287      27.590  53.720  59.210  1.00  0.00           H
ATOM   4136  CG  TYR C 287      26.820  54.430  61.070  1.00  0.00           C
ATOM   4137  CD1 TYR C 287      26.450  55.590  60.420  1.00  0.00           C
ATOM   4138  HD1 TYR C 287      26.260  55.640  59.360  1.00  0.00           H
ATOM   4139  CE1 TYR C 287      26.110  56.740  61.080  1.00  0.00           C
ATOM   4140  HE1 TYR C 287      26.040  57.630  60.470  1.00  0.00           H
ATOM   4141  CZ  TYR C 287      25.940  56.700  62.440  1.00  0.00           C
ATOM   4142  OH  TYR C 287      25.680  57.900  63.140  1.00  0.00           O
ATOM   4143  HH  TYR C 287      26.160  58.600  62.700  1.00  0.00           H
ATOM   4144  CD2 TYR C 287      26.720  54.420  62.440  1.00  0.00           C
ATOM   4145  HD2 TYR C 287      27.110  53.590  63.010  1.00  0.00           H
ATOM   4146  CE2 TYR C 287      26.250  55.530  63.100  1.00  0.00           C
ATOM   4147  HE2 TYR C 287      26.160  55.600  64.170  1.00  0.00           H
ATOM   4148  C   TYR C 287      27.860  51.390  61.720  1.00  0.00           C
ATOM   4149  O   TYR C 287      26.970  50.630  61.320  1.00  0.00           O
ATOM   4150  N   PHE C 288      28.340  51.260  62.970  1.00  0.00           N
ATOM   4151  HN  PHE C 288      28.920  51.940  63.420  1.00  0.00           H
ATOM   4152  CA  PHE C 288      28.030  50.120  63.780  1.00  0.00           C
ATOM   4153  HA  PHE C 288      27.240  49.500  63.390  1.00  0.00           H
ATOM   4154  CB  PHE C 288      29.230  49.190  64.020  1.00  0.00           C
ATOM   4155  HB1 PHE C 288      29.000  48.360  64.730  1.00  0.00           H
ATOM   4156  HB2 PHE C 288      30.020  49.790  64.510  1.00  0.00           H
ATOM   4157  CG  PHE C 288      29.620  48.530  62.740  1.00  0.00           C
ATOM   4158  CD1 PHE C 288      28.860  47.430  62.390  1.00  0.00           C
ATOM   4159  HD1 PHE C 288      28.100  47.110  63.080  1.00  0.00           H
ATOM   4160  CE1 PHE C 288      29.040  46.860  61.160  1.00  0.00           C
ATOM   4161  HE1 PHE C 288      28.360  46.090  60.830  1.00  0.00           H
ATOM   4162  CZ  PHE C 288      29.970  47.360  60.280  1.00  0.00           C
ATOM   4163  HZ  PHE C 288      30.020  46.920  59.300  1.00  0.00           H
ATOM   4164  CD2 PHE C 288      30.550  49.060  61.880  1.00  0.00           C
ATOM   4165  HD2 PHE C 288      31.050  50.000  62.070  1.00  0.00           H
ATOM   4166  CE2 PHE C 288      30.700  48.470  60.640  1.00  0.00           C
ATOM   4167  HE2 PHE C 288      31.330  48.980  59.920  1.00  0.00           H
ATOM   4168  C   PHE C 288      27.670  50.530  65.170  1.00  0.00           C
ATOM   4169  O   PHE C 288      28.460  51.100  65.910  1.00  0.00           O
ATOM   4170  N   LYS C 289      26.410  50.260  65.560  1.00  0.00           N
ATOM   4171  HN  LYS C 289      25.780  49.810  64.940  1.00  0.00           H
ATOM   4172  CA  LYS C 289      25.950  50.690  66.850  1.00  0.00           C
ATOM   4173  HA  LYS C 289      26.790  50.680  67.540  1.00  0.00           H
ATOM   4174  CB  LYS C 289      25.360  52.110  66.870  1.00  0.00           C
ATOM   4175  HB1 LYS C 289      24.450  52.270  66.260  1.00  0.00           H
ATOM   4176  HB2 LYS C 289      26.070  52.800  66.370  1.00  0.00           H
ATOM   4177  CG  LYS C 289      25.010  52.760  68.200  1.00  0.00           C
ATOM   4178  HG1 LYS C 289      24.050  52.390  68.630  1.00  0.00           H
ATOM   4179  HG2 LYS C 289      24.750  53.830  68.010  1.00  0.00           H
ATOM   4180  CD  LYS C 289      26.160  52.790  69.210  1.00  0.00           C
ATOM   4181  HD1 LYS C 289      26.240  51.800  69.700  1.00  0.00           H
ATOM   4182  HD2 LYS C 289      27.140  52.940  68.710  1.00  0.00           H
ATOM   4183  CE  LYS C 289      25.990  53.780  70.370  1.00  0.00           C
ATOM   4184  HE1 LYS C 289      24.970  53.610  70.790  1.00  0.00           H
ATOM   4185  HE2 LYS C 289      26.110  54.810  69.970  1.00  0.00           H
ATOM   4186  NZ  LYS C 289      26.930  53.530  71.480  1.00  0.00           N
ATOM   4187  HZ1 LYS C 289      26.970  52.500  71.600  1.00  0.00           H
ATOM   4188  HZ2 LYS C 289      27.880  53.910  71.310  1.00  0.00           H
ATOM   4189  HZ3 LYS C 289      26.440  53.830  72.350  1.00  0.00           H
ATOM   4190  C   LYS C 289      24.920  49.760  67.370  1.00  0.00           C
ATOM   4191  O   LYS C 289      24.100  49.310  66.570  1.00  0.00           O
ATOM   4192  N   ILE C 290      24.920  49.490  68.690  1.00  0.00           N
ATOM   4193  HN  ILE C 290      25.680  49.680  69.310  1.00  0.00           H
ATOM   4194  CA  ILE C 290      23.770  48.870  69.280  1.00  0.00           C
ATOM   4195  HA  ILE C 290      23.450  48.080  68.620  1.00  0.00           H
ATOM   4196  CB  ILE C 290      24.040  48.140  70.570  1.00  0.00           C
ATOM   4197  HB  ILE C 290      24.560  48.850  71.250  1.00  0.00           H
ATOM   4198  CG2 ILE C 290      22.770  47.650  71.280  1.00  0.00           C
ATOM   4199 HG21 ILE C 290      22.860  47.170  72.280  1.00  0.00           H
ATOM   4200 HG22 ILE C 290      22.130  48.490  71.630  1.00  0.00           H
ATOM   4201 HG23 ILE C 290      22.150  46.880  70.770  1.00  0.00           H
ATOM   4202  CG1 ILE C 290      25.060  47.000  70.440  1.00  0.00           C
ATOM   4203 HG11 ILE C 290      25.230  46.670  71.490  1.00  0.00           H
ATOM   4204 HG12 ILE C 290      25.940  47.450  69.920  1.00  0.00           H
ATOM   4205  CD  ILE C 290      24.640  45.730  69.700  1.00  0.00           C
ATOM   4206  HD1 ILE C 290      24.690  45.680  68.590  1.00  0.00           H
ATOM   4207  HD2 ILE C 290      25.520  45.080  69.840  1.00  0.00           H
ATOM   4208  HD3 ILE C 290      23.700  45.310  70.130  1.00  0.00           H
ATOM   4209  C   ILE C 290      22.620  49.860  69.370  1.00  0.00           C
ATOM   4210  NT  ILE C 290      21.420  49.500  68.840  1.00  0.00           N
ATOM   4211  HT1 ILE C 290      21.320  48.670  68.280  1.00  0.00           H
ATOM   4212  HT2 ILE C 290      20.690  50.170  68.930  1.00  0.00           H
ATOM   4213  O   ILE C 290      22.780  50.880  70.040  1.00  0.00           O
ATOM   4214  N   PHE D 194      63.770  56.890  52.080  1.00  0.00           N
ATOM   4215  H1  PHE D 194      63.060  57.630  52.260  1.00  0.00           H
ATOM   4216  H2  PHE D 194      64.680  57.260  52.410  1.00  0.00           H
ATOM   4217  H3  PHE D 194      63.930  56.620  51.090  1.00  0.00           H
ATOM   4218  CA  PHE D 194      63.560  55.680  52.900  1.00  0.00           C
ATOM   4219  HA  PHE D 194      63.380  56.070  53.890  1.00  0.00           H
ATOM   4220  CB  PHE D 194      62.300  54.930  52.440  1.00  0.00           C
ATOM   4221  HB1 PHE D 194      62.210  53.880  52.800  1.00  0.00           H
ATOM   4222  HB2 PHE D 194      62.110  54.880  51.350  1.00  0.00           H
ATOM   4223  CG  PHE D 194      61.090  55.630  52.950  1.00  0.00           C
ATOM   4224  CD1 PHE D 194      60.870  55.640  54.310  1.00  0.00           C
ATOM   4225  HD1 PHE D 194      61.560  55.170  54.990  1.00  0.00           H
ATOM   4226  CE1 PHE D 194      59.760  56.280  54.810  1.00  0.00           C
ATOM   4227  HE1 PHE D 194      59.590  56.090  55.860  1.00  0.00           H
ATOM   4228  CZ  PHE D 194      58.940  56.990  53.960  1.00  0.00           C
ATOM   4229  HZ  PHE D 194      58.030  57.440  54.340  1.00  0.00           H
ATOM   4230  CD2 PHE D 194      60.300  56.360  52.090  1.00  0.00           C
ATOM   4231  HD2 PHE D 194      60.570  56.300  51.040  1.00  0.00           H
ATOM   4232  CE2 PHE D 194      59.270  57.080  52.630  1.00  0.00           C
ATOM   4233  HE2 PHE D 194      58.560  57.640  52.040  1.00  0.00           H
ATOM   4234  C   PHE D 194      64.660  54.710  53.180  1.00  0.00           C
ATOM   4235  O   PHE D 194      64.830  54.400  54.360  1.00  0.00           O
ATOM   4236  N   LYS D 195      65.420  54.240  52.170  1.00  0.00           N
ATOM   4237  HN  LYS D 195      65.100  54.220  51.230  1.00  0.00           H
ATOM   4238  CA  LYS D 195      66.660  53.590  52.450  1.00  0.00           C
ATOM   4239  HA  LYS D 195      66.500  52.860  53.230  1.00  0.00           H
ATOM   4240  CB  LYS D 195      67.010  52.810  51.170  1.00  0.00           C
ATOM   4241  HB1 LYS D 195      68.100  52.780  50.980  1.00  0.00           H
ATOM   4242  HB2 LYS D 195      66.520  53.360  50.340  1.00  0.00           H
ATOM   4243  CG  LYS D 195      66.560  51.360  51.360  1.00  0.00           C
ATOM   4244  HG1 LYS D 195      66.420  50.860  50.380  1.00  0.00           H
ATOM   4245  HG2 LYS D 195      65.570  51.340  51.850  1.00  0.00           H
ATOM   4246  CD  LYS D 195      67.570  50.580  52.200  1.00  0.00           C
ATOM   4247  HD1 LYS D 195      68.580  50.950  51.900  1.00  0.00           H
ATOM   4248  HD2 LYS D 195      67.520  50.770  53.290  1.00  0.00           H
ATOM   4249  CE  LYS D 195      67.470  49.090  51.850  1.00  0.00           C
ATOM   4250  HE1 LYS D 195      67.530  48.880  50.770  1.00  0.00           H
ATOM   4251  HE2 LYS D 195      66.510  48.600  52.120  1.00  0.00           H
ATOM   4252  NZ  LYS D 195      68.580  48.360  52.500  1.00  0.00           N
ATOM   4253  HZ1 LYS D 195      68.260  47.950  53.400  1.00  0.00           H
ATOM   4254  HZ2 LYS D 195      69.190  47.710  51.970  1.00  0.00           H
ATOM   4255  HZ3 LYS D 195      69.210  49.130  52.800  1.00  0.00           H
ATOM   4256  C   LYS D 195      67.830  54.420  52.880  1.00  0.00           C
ATOM   4257  O   LYS D 195      68.110  55.560  52.500  1.00  0.00           O
ATOM   4258  N   ASN D 196      68.510  53.890  53.910  1.00  0.00           N
ATOM   4259  HN  ASN D 196      68.150  53.050  54.320  1.00  0.00           H
ATOM   4260  CA  ASN D 196      69.510  54.590  54.660  1.00  0.00           C
ATOM   4261  HA  ASN D 196      70.000  55.220  53.930  1.00  0.00           H
ATOM   4262  CB  ASN D 196      68.880  55.520  55.700  1.00  0.00           C
ATOM   4263  HB1 ASN D 196      69.060  55.030  56.680  1.00  0.00           H
ATOM   4264  HB2 ASN D 196      67.770  55.510  55.620  1.00  0.00           H
ATOM   4265  CG  ASN D 196      69.530  56.890  55.870  1.00  0.00           C
ATOM   4266  OD1 ASN D 196      69.740  57.370  56.990  1.00  0.00           O
ATOM   4267  ND2 ASN D 196      70.080  57.470  54.780  1.00  0.00           N
ATOM   4268 HD21 ASN D 196      69.850  57.210  53.840  1.00  0.00           H
ATOM   4269 HD22 ASN D 196      70.680  58.270  54.900  1.00  0.00           H
ATOM   4270  C   ASN D 196      70.570  53.670  55.160  1.00  0.00           C
ATOM   4271  O   ASN D 196      70.360  52.480  55.410  1.00  0.00           O
ATOM   4272  N   ILE D 197      71.830  54.110  55.290  1.00  0.00           N
ATOM   4273  HN  ILE D 197      72.100  55.010  54.960  1.00  0.00           H
ATOM   4274  CA  ILE D 197      72.960  53.340  55.710  1.00  0.00           C
ATOM   4275  HA  ILE D 197      72.660  52.610  56.450  1.00  0.00           H
ATOM   4276  CB  ILE D 197      73.650  52.550  54.640  1.00  0.00           C
ATOM   4277  HB  ILE D 197      72.880  51.850  54.240  1.00  0.00           H
ATOM   4278  CG2 ILE D 197      74.220  53.450  53.540  1.00  0.00           C
ATOM   4279 HG21 ILE D 197      75.020  52.950  52.950  1.00  0.00           H
ATOM   4280 HG22 ILE D 197      73.450  53.820  52.840  1.00  0.00           H
ATOM   4281 HG23 ILE D 197      74.770  54.230  54.110  1.00  0.00           H
ATOM   4282  CG1 ILE D 197      74.820  51.730  55.220  1.00  0.00           C
ATOM   4283 HG11 ILE D 197      74.520  51.370  56.220  1.00  0.00           H
ATOM   4284 HG12 ILE D 197      75.730  52.330  55.440  1.00  0.00           H
ATOM   4285  CD  ILE D 197      75.240  50.500  54.420  1.00  0.00           C
ATOM   4286  HD1 ILE D 197      76.110  50.050  54.940  1.00  0.00           H
ATOM   4287  HD2 ILE D 197      74.480  49.690  54.370  1.00  0.00           H
ATOM   4288  HD3 ILE D 197      75.560  50.830  53.400  1.00  0.00           H
ATOM   4289  C   ILE D 197      73.900  54.190  56.500  1.00  0.00           C
ATOM   4290  O   ILE D 197      74.020  55.370  56.170  1.00  0.00           O
ATOM   4291  N   ASP D 198      74.500  53.650  57.580  1.00  0.00           N
ATOM   4292  HN  ASP D 198      74.220  52.730  57.860  1.00  0.00           H
ATOM   4293  CA  ASP D 198      75.400  54.230  58.520  1.00  0.00           C
ATOM   4294  HA  ASP D 198      75.360  55.240  58.160  1.00  0.00           H
ATOM   4295  CB  ASP D 198      74.900  53.940  59.950  1.00  0.00           C
ATOM   4296  HB1 ASP D 198      75.230  53.010  60.450  1.00  0.00           H
ATOM   4297  HB2 ASP D 198      73.800  54.080  59.930  1.00  0.00           H
ATOM   4298  CG  ASP D 198      75.380  55.010  60.930  1.00  0.00           C
ATOM   4299  OD1 ASP D 198      75.010  55.010  62.140  1.00  0.00           O
ATOM   4300  OD2 ASP D 198      76.310  55.750  60.530  1.00  0.00           O
ATOM   4301  C   ASP D 198      76.800  53.760  58.280  1.00  0.00           C
ATOM   4302  O   ASP D 198      77.040  52.820  57.520  1.00  0.00           O
ATOM   4303  N   GLY D 199      77.800  54.440  58.870  1.00  0.00           N
ATOM   4304  HN  GLY D 199      77.400  55.160  59.430  1.00  0.00           H
ATOM   4305  CA  GLY D 199      79.200  54.170  58.890  1.00  0.00           C
ATOM   4306  HA1 GLY D 199      79.390  53.300  58.290  1.00  0.00           H
ATOM   4307  HA2 GLY D 199      79.770  55.030  58.560  1.00  0.00           H
ATOM   4308  C   GLY D 199      79.720  53.760  60.230  1.00  0.00           C
ATOM   4309  O   GLY D 199      79.390  52.670  60.700  1.00  0.00           O
ATOM   4310  N   TYR D 200      80.450  54.660  60.910  1.00  0.00           N
ATOM   4311  HN  TYR D 200      80.480  55.620  60.640  1.00  0.00           H
ATOM   4312  CA  TYR D 200      81.170  54.400  62.120  1.00  0.00           C
ATOM   4313  HA  TYR D 200      80.580  53.680  62.680  1.00  0.00           H
ATOM   4314  CB  TYR D 200      82.630  54.070  61.780  1.00  0.00           C
ATOM   4315  HB1 TYR D 200      83.380  54.850  62.040  1.00  0.00           H
ATOM   4316  HB2 TYR D 200      82.760  54.000  60.680  1.00  0.00           H
ATOM   4317  CG  TYR D 200      83.130  52.780  62.320  1.00  0.00           C
ATOM   4318  CD1 TYR D 200      83.840  52.860  63.490  1.00  0.00           C
ATOM   4319  HD1 TYR D 200      84.030  53.820  63.950  1.00  0.00           H
ATOM   4320  CE1 TYR D 200      84.350  51.710  64.040  1.00  0.00           C
ATOM   4321  HE1 TYR D 200      85.020  51.860  64.880  1.00  0.00           H
ATOM   4322  CZ  TYR D 200      84.180  50.510  63.400  1.00  0.00           C
ATOM   4323  OH  TYR D 200      84.790  49.420  64.060  1.00  0.00           O
ATOM   4324  HH  TYR D 200      85.190  49.700  64.890  1.00  0.00           H
ATOM   4325  CD2 TYR D 200      83.030  51.580  61.650  1.00  0.00           C
ATOM   4326  HD2 TYR D 200      82.570  51.570  60.670  1.00  0.00           H
ATOM   4327  CE2 TYR D 200      83.430  50.410  62.250  1.00  0.00           C
ATOM   4328  HE2 TYR D 200      83.260  49.440  61.790  1.00  0.00           H
ATOM   4329  C   TYR D 200      81.060  55.670  62.900  1.00  0.00           C
ATOM   4330  O   TYR D 200      81.050  56.770  62.350  1.00  0.00           O
ATOM   4331  N   PHE D 201      81.010  55.550  64.240  1.00  0.00           N
ATOM   4332  HN  PHE D 201      81.100  54.640  64.630  1.00  0.00           H
ATOM   4333  CA  PHE D 201      80.800  56.650  65.130  1.00  0.00           C
ATOM   4334  HA  PHE D 201      81.660  57.300  65.150  1.00  0.00           H
ATOM   4335  CB  PHE D 201      79.470  57.370  64.860  1.00  0.00           C
ATOM   4336  HB1 PHE D 201      78.700  56.990  65.560  1.00  0.00           H
ATOM   4337  HB2 PHE D 201      79.060  57.000  63.890  1.00  0.00           H
ATOM   4338  CG  PHE D 201      79.620  58.860  64.880  1.00  0.00           C
ATOM   4339  CD1 PHE D 201      79.120  59.530  65.970  1.00  0.00           C
ATOM   4340  HD1 PHE D 201      78.480  58.970  66.640  1.00  0.00           H
ATOM   4341  CE1 PHE D 201      79.250  60.900  66.020  1.00  0.00           C
ATOM   4342  HE1 PHE D 201      78.840  61.390  66.900  1.00  0.00           H
ATOM   4343  CZ  PHE D 201      79.860  61.610  65.020  1.00  0.00           C
ATOM   4344  HZ  PHE D 201      79.970  62.680  65.070  1.00  0.00           H
ATOM   4345  CD2 PHE D 201      80.230  59.550  63.860  1.00  0.00           C
ATOM   4346  HD2 PHE D 201      80.780  59.080  63.060  1.00  0.00           H
ATOM   4347  CE2 PHE D 201      80.430  60.900  63.990  1.00  0.00           C
ATOM   4348  HE2 PHE D 201      81.100  61.420  63.320  1.00  0.00           H
ATOM   4349  C   PHE D 201      80.770  56.090  66.510  1.00  0.00           C
ATOM   4350  O   PHE D 201      79.850  55.350  66.850  1.00  0.00           O
ATOM   4351  N   LYS D 202      81.760  56.400  67.360  1.00  0.00           N
ATOM   4352  HN  LYS D 202      82.570  56.940  67.110  1.00  0.00           H
ATOM   4353  CA  LYS D 202      81.910  55.690  68.590  1.00  0.00           C
ATOM   4354  HA  LYS D 202      80.950  55.640  69.070  1.00  0.00           H
ATOM   4355  CB  LYS D 202      82.560  54.320  68.340  1.00  0.00           C
ATOM   4356  HB1 LYS D 202      83.320  54.480  67.540  1.00  0.00           H
ATOM   4357  HB2 LYS D 202      81.870  53.530  67.990  1.00  0.00           H
ATOM   4358  CG  LYS D 202      83.300  53.630  69.480  1.00  0.00           C
ATOM   4359  HG1 LYS D 202      84.170  54.250  69.790  1.00  0.00           H
ATOM   4360  HG2 LYS D 202      83.700  52.680  69.050  1.00  0.00           H
ATOM   4361  CD  LYS D 202      82.440  53.280  70.700  1.00  0.00           C
ATOM   4362  HD1 LYS D 202      81.790  54.110  71.030  1.00  0.00           H
ATOM   4363  HD2 LYS D 202      81.720  52.460  70.490  1.00  0.00           H
ATOM   4364  CE  LYS D 202      83.200  52.600  71.840  1.00  0.00           C
ATOM   4365  HE1 LYS D 202      82.460  52.320  72.620  1.00  0.00           H
ATOM   4366  HE2 LYS D 202      84.050  53.200  72.240  1.00  0.00           H
ATOM   4367  NZ  LYS D 202      83.790  51.310  71.420  1.00  0.00           N
ATOM   4368  HZ1 LYS D 202      84.340  51.370  70.540  1.00  0.00           H
ATOM   4369  HZ2 LYS D 202      84.400  50.910  72.160  1.00  0.00           H
ATOM   4370  HZ3 LYS D 202      83.020  50.610  71.370  1.00  0.00           H
ATOM   4371  C   LYS D 202      82.730  56.500  69.540  1.00  0.00           C
ATOM   4372  O   LYS D 202      83.770  57.030  69.160  1.00  0.00           O
ATOM   4373  N   ILE D 203      82.400  56.530  70.850  1.00  0.00           N
ATOM   4374  HN  ILE D 203      81.630  56.000  71.210  1.00  0.00           H
ATOM   4375  CA  ILE D 203      83.150  57.320  71.770  1.00  0.00           C
ATOM   4376  HA  ILE D 203      83.370  58.270  71.320  1.00  0.00           H
ATOM   4377  CB  ILE D 203      82.350  57.410  73.040  1.00  0.00           C
ATOM   4378  HB  ILE D 203      81.350  57.840  72.810  1.00  0.00           H
ATOM   4379  CG2 ILE D 203      82.170  55.990  73.590  1.00  0.00           C
ATOM   4380 HG21 ILE D 203      83.110  55.480  73.910  1.00  0.00           H
ATOM   4381 HG22 ILE D 203      81.510  56.050  74.480  1.00  0.00           H
ATOM   4382 HG23 ILE D 203      81.620  55.240  72.980  1.00  0.00           H
ATOM   4383  CG1 ILE D 203      82.980  58.380  74.060  1.00  0.00           C
ATOM   4384 HG11 ILE D 203      83.880  58.000  74.590  1.00  0.00           H
ATOM   4385 HG12 ILE D 203      82.230  58.490  74.880  1.00  0.00           H
ATOM   4386  CD  ILE D 203      83.220  59.770  73.470  1.00  0.00           C
ATOM   4387  HD1 ILE D 203      83.540  60.550  74.190  1.00  0.00           H
ATOM   4388  HD2 ILE D 203      84.060  59.580  72.780  1.00  0.00           H
ATOM   4389  HD3 ILE D 203      82.390  60.100  72.810  1.00  0.00           H
ATOM   4390  C   ILE D 203      84.520  56.690  71.960  1.00  0.00           C
ATOM   4391  NT  ILE D 203      85.570  57.540  71.780  1.00  0.00           N
ATOM   4392  HT1 ILE D 203      85.320  58.480  71.550  1.00  0.00           H
ATOM   4393  HT2 ILE D 203      86.490  57.180  71.920  1.00  0.00           H
ATOM   4394  O   ILE D 203      84.770  55.510  72.190  1.00  0.00           O
TER
ENDMDL
