# Supplementary material for: The Effect of SARS-COV‑2 Protein Fragments on the Dimerization of α‑Synuclein
Source: ACS Chem Neurosci. 2025 Oct 22;16(21):4279–88. doi: 10.1021/acschemneuro.5c00635 (PMC12593392; doi:10.1021/acschemneuro.5c00635)
Supplement: Supplementary file 1 [file cn5c00635_si_001.zip › aS Configurations - Supporting Information/Twister Binding Dimer/with FI10/t-FI10-2-final.pdb]

REMARK    GENERATED BY TRJCONV
TITLE     Protein in water t= 500000.00000 step= 250000000
REMARK    THIS IS A SIMULATION BOX
CRYST1  108.243  108.243  108.243  90.00  90.00  90.00 P 1           1
MODEL        1
ATOM      1  N   MET A   1      50.170  32.670  78.990  1.00  0.00           N
ATOM      2  H1  MET A   1      49.950  31.680  79.190  1.00  0.00           H
ATOM      3  H2  MET A   1      50.770  32.980  79.790  1.00  0.00           H
ATOM      4  H3  MET A   1      49.300  33.230  79.020  1.00  0.00           H
ATOM      5  CA  MET A   1      50.890  32.910  77.640  1.00  0.00           C
ATOM      6  HA  MET A   1      51.930  32.890  77.910  1.00  0.00           H
ATOM      7  CB  MET A   1      50.300  31.810  76.710  1.00  0.00           C
ATOM      8  HB1 MET A   1      49.990  30.910  77.270  1.00  0.00           H
ATOM      9  HB2 MET A   1      51.150  31.520  76.050  1.00  0.00           H
ATOM     10  CG  MET A   1      49.150  32.100  75.720  1.00  0.00           C
ATOM     11  HG1 MET A   1      49.040  31.260  75.000  1.00  0.00           H
ATOM     12  HG2 MET A   1      49.490  32.930  75.070  1.00  0.00           H
ATOM     13  SD  MET A   1      47.540  32.530  76.520  1.00  0.00           S
ATOM     14  CE  MET A   1      47.180  30.850  77.230  1.00  0.00           C
ATOM     15  HE1 MET A   1      46.940  30.220  76.340  1.00  0.00           H
ATOM     16  HE2 MET A   1      48.070  30.260  77.550  1.00  0.00           H
ATOM     17  HE3 MET A   1      46.380  30.800  78.000  1.00  0.00           H
ATOM     18  C   MET A   1      50.720  34.260  77.010  1.00  0.00           C
ATOM     19  O   MET A   1      49.920  35.110  77.340  1.00  0.00           O
ATOM     20  N   ASP A   2      51.730  34.680  76.180  1.00  0.00           N
ATOM     21  HN  ASP A   2      52.550  34.120  76.080  1.00  0.00           H
ATOM     22  CA  ASP A   2      51.850  35.980  75.510  1.00  0.00           C
ATOM     23  HA  ASP A   2      51.800  36.730  76.280  1.00  0.00           H
ATOM     24  CB  ASP A   2      53.250  36.000  75.050  1.00  0.00           C
ATOM     25  HB1 ASP A   2      53.410  36.890  74.400  1.00  0.00           H
ATOM     26  HB2 ASP A   2      53.440  35.110  74.410  1.00  0.00           H
ATOM     27  CG  ASP A   2      54.260  36.050  76.220  1.00  0.00           C
ATOM     28  OD1 ASP A   2      55.310  35.390  76.120  1.00  0.00           O
ATOM     29  OD2 ASP A   2      54.120  36.800  77.180  1.00  0.00           O
ATOM     30  C   ASP A   2      50.700  36.390  74.520  1.00  0.00           C
ATOM     31  O   ASP A   2      50.090  35.530  73.940  1.00  0.00           O
ATOM     32  N   VAL A   3      50.530  37.660  74.210  1.00  0.00           N
ATOM     33  HN  VAL A   3      50.740  38.400  74.850  1.00  0.00           H
ATOM     34  CA  VAL A   3      49.960  38.140  72.970  1.00  0.00           C
ATOM     35  HA  VAL A   3      49.170  37.410  72.870  1.00  0.00           H
ATOM     36  CB  VAL A   3      49.410  39.600  73.050  1.00  0.00           C
ATOM     37  HB  VAL A   3      50.280  40.220  73.350  1.00  0.00           H
ATOM     38  CG1 VAL A   3      48.700  39.980  71.750  1.00  0.00           C
ATOM     39 HG11 VAL A   3      49.380  40.170  70.900  1.00  0.00           H
ATOM     40 HG12 VAL A   3      48.060  39.110  71.490  1.00  0.00           H
ATOM     41 HG13 VAL A   3      47.980  40.800  71.960  1.00  0.00           H
ATOM     42  CG2 VAL A   3      48.410  39.560  74.260  1.00  0.00           C
ATOM     43 HG21 VAL A   3      47.800  38.630  74.270  1.00  0.00           H
ATOM     44 HG22 VAL A   3      49.030  39.650  75.180  1.00  0.00           H
ATOM     45 HG23 VAL A   3      47.810  40.490  74.140  1.00  0.00           H
ATOM     46  C   VAL A   3      50.920  38.030  71.810  1.00  0.00           C
ATOM     47  O   VAL A   3      51.730  38.890  71.440  1.00  0.00           O
ATOM     48  N   PHE A   4      50.820  36.910  71.100  1.00  0.00           N
ATOM     49  HN  PHE A   4      50.240  36.180  71.460  1.00  0.00           H
ATOM     50  CA  PHE A   4      51.520  36.630  69.850  1.00  0.00           C
ATOM     51  HA  PHE A   4      52.450  37.170  69.800  1.00  0.00           H
ATOM     52  CB  PHE A   4      52.040  35.250  69.640  1.00  0.00           C
ATOM     53  HB1 PHE A   4      53.040  35.000  70.060  1.00  0.00           H
ATOM     54  HB2 PHE A   4      52.150  35.010  68.560  1.00  0.00           H
ATOM     55  CG  PHE A   4      51.030  34.240  70.130  1.00  0.00           C
ATOM     56  CD1 PHE A   4      51.030  33.660  71.450  1.00  0.00           C
ATOM     57  HD1 PHE A   4      51.910  33.930  72.010  1.00  0.00           H
ATOM     58  CE1 PHE A   4      50.040  32.760  71.830  1.00  0.00           C
ATOM     59  HE1 PHE A   4      50.190  32.260  72.780  1.00  0.00           H
ATOM     60  CZ  PHE A   4      49.040  32.460  70.910  1.00  0.00           C
ATOM     61  HZ  PHE A   4      48.310  31.700  71.130  1.00  0.00           H
ATOM     62  CD2 PHE A   4      49.830  34.100  69.370  1.00  0.00           C
ATOM     63  HD2 PHE A   4      49.790  34.470  68.360  1.00  0.00           H
ATOM     64  CE2 PHE A   4      48.850  33.180  69.730  1.00  0.00           C
ATOM     65  HE2 PHE A   4      47.980  33.060  69.110  1.00  0.00           H
ATOM     66  C   PHE A   4      50.760  37.110  68.600  1.00  0.00           C
ATOM     67  O   PHE A   4      49.540  37.120  68.540  1.00  0.00           O
ATOM     68  N   MET A   5      51.580  37.420  67.510  1.00  0.00           N
ATOM     69  HN  MET A   5      52.560  37.470  67.670  1.00  0.00           H
ATOM     70  CA  MET A   5      51.010  37.780  66.190  1.00  0.00           C
ATOM     71  HA  MET A   5      49.960  38.000  66.330  1.00  0.00           H
ATOM     72  CB  MET A   5      51.780  38.920  65.440  1.00  0.00           C
ATOM     73  HB1 MET A   5      51.500  38.970  64.360  1.00  0.00           H
ATOM     74  HB2 MET A   5      52.870  38.720  65.550  1.00  0.00           H
ATOM     75  CG  MET A   5      51.520  40.380  66.060  1.00  0.00           C
ATOM     76  HG1 MET A   5      52.220  41.100  65.580  1.00  0.00           H
ATOM     77  HG2 MET A   5      51.890  40.270  67.110  1.00  0.00           H
ATOM     78  SD  MET A   5      49.780  40.920  65.970  1.00  0.00           S
ATOM     79  CE  MET A   5      49.290  40.530  67.680  1.00  0.00           C
ATOM     80  HE1 MET A   5      49.980  40.990  68.420  1.00  0.00           H
ATOM     81  HE2 MET A   5      48.260  40.930  67.820  1.00  0.00           H
ATOM     82  HE3 MET A   5      49.130  39.440  67.870  1.00  0.00           H
ATOM     83  C   MET A   5      51.060  36.550  65.280  1.00  0.00           C
ATOM     84  O   MET A   5      50.190  36.400  64.420  1.00  0.00           O
ATOM     85  N   LYS A   6      51.980  35.570  65.500  1.00  0.00           N
ATOM     86  HN  LYS A   6      52.740  35.800  66.110  1.00  0.00           H
ATOM     87  CA  LYS A   6      52.000  34.330  64.880  1.00  0.00           C
ATOM     88  HA  LYS A   6      51.980  34.460  63.800  1.00  0.00           H
ATOM     89  CB  LYS A   6      53.360  33.560  65.110  1.00  0.00           C
ATOM     90  HB1 LYS A   6      53.240  32.520  64.740  1.00  0.00           H
ATOM     91  HB2 LYS A   6      53.600  33.450  66.190  1.00  0.00           H
ATOM     92  CG  LYS A   6      54.560  34.220  64.400  1.00  0.00           C
ATOM     93  HG1 LYS A   6      55.420  33.530  64.550  1.00  0.00           H
ATOM     94  HG2 LYS A   6      54.980  35.110  64.910  1.00  0.00           H
ATOM     95  CD  LYS A   6      54.330  34.560  62.970  1.00  0.00           C
ATOM     96  HD1 LYS A   6      54.000  33.620  62.470  1.00  0.00           H
ATOM     97  HD2 LYS A   6      53.550  35.340  62.890  1.00  0.00           H
ATOM     98  CE  LYS A   6      55.580  34.960  62.260  1.00  0.00           C
ATOM     99  HE1 LYS A   6      55.220  35.240  61.240  1.00  0.00           H
ATOM    100  HE2 LYS A   6      56.320  34.140  62.140  1.00  0.00           H
ATOM    101  NZ  LYS A   6      56.250  36.110  62.870  1.00  0.00           N
ATOM    102  HZ1 LYS A   6      55.670  36.970  62.900  1.00  0.00           H
ATOM    103  HZ2 LYS A   6      56.740  35.920  63.770  1.00  0.00           H
ATOM    104  HZ3 LYS A   6      56.950  36.270  62.110  1.00  0.00           H
ATOM    105  C   LYS A   6      50.710  33.420  65.130  1.00  0.00           C
ATOM    106  O   LYS A   6      50.270  33.270  66.270  1.00  0.00           O
ATOM    107  N   GLY A   7      50.100  32.740  64.130  1.00  0.00           N
ATOM    108  HN  GLY A   7      50.570  32.710  63.250  1.00  0.00           H
ATOM    109  CA  GLY A   7      48.870  31.890  64.190  1.00  0.00           C
ATOM    110  HA1 GLY A   7      48.630  31.580  63.190  1.00  0.00           H
ATOM    111  HA2 GLY A   7      49.100  31.140  64.940  1.00  0.00           H
ATOM    112  C   GLY A   7      47.460  32.450  64.650  1.00  0.00           C
ATOM    113  O   GLY A   7      47.040  33.560  64.290  1.00  0.00           O
ATOM    114  N   LEU A   8      46.720  31.590  65.400  1.00  0.00           N
ATOM    115  HN  LEU A   8      47.130  30.680  65.460  1.00  0.00           H
ATOM    116  CA  LEU A   8      45.500  31.890  66.170  1.00  0.00           C
ATOM    117  HA  LEU A   8      44.890  32.410  65.450  1.00  0.00           H
ATOM    118  CB  LEU A   8      44.710  30.620  66.650  1.00  0.00           C
ATOM    119  HB1 LEU A   8      43.820  31.040  67.170  1.00  0.00           H
ATOM    120  HB2 LEU A   8      45.400  30.090  67.340  1.00  0.00           H
ATOM    121  CG  LEU A   8      44.200  29.690  65.610  1.00  0.00           C
ATOM    122  HG  LEU A   8      43.690  30.250  64.790  1.00  0.00           H
ATOM    123  CD1 LEU A   8      45.290  28.860  64.950  1.00  0.00           C
ATOM    124 HD11 LEU A   8      46.060  29.370  64.320  1.00  0.00           H
ATOM    125 HD12 LEU A   8      45.820  28.280  65.740  1.00  0.00           H
ATOM    126 HD13 LEU A   8      44.790  28.100  64.310  1.00  0.00           H
ATOM    127  CD2 LEU A   8      43.040  28.790  66.200  1.00  0.00           C
ATOM    128 HD21 LEU A   8      42.150  29.390  66.480  1.00  0.00           H
ATOM    129 HD22 LEU A   8      42.680  27.990  65.520  1.00  0.00           H
ATOM    130 HD23 LEU A   8      43.310  28.290  67.150  1.00  0.00           H
ATOM    131  C   LEU A   8      45.690  32.910  67.330  1.00  0.00           C
ATOM    132  O   LEU A   8      45.740  32.500  68.520  1.00  0.00           O
ATOM    133  N   SER A   9      45.820  34.250  66.960  1.00  0.00           N
ATOM    134  HN  SER A   9      45.450  34.480  66.060  1.00  0.00           H
ATOM    135  CA  SER A   9      46.480  35.270  67.830  1.00  0.00           C
ATOM    136  HA  SER A   9      47.410  34.910  68.260  1.00  0.00           H
ATOM    137  CB  SER A   9      46.740  36.580  67.040  1.00  0.00           C
ATOM    138  HB1 SER A   9      45.820  36.800  66.460  1.00  0.00           H
ATOM    139  HB2 SER A   9      47.590  36.410  66.350  1.00  0.00           H
ATOM    140  OG  SER A   9      47.150  37.730  67.840  1.00  0.00           O
ATOM    141  HG1 SER A   9      48.070  37.520  68.030  1.00  0.00           H
ATOM    142  C   SER A   9      45.560  35.590  68.950  1.00  0.00           C
ATOM    143  O   SER A   9      44.340  35.600  68.860  1.00  0.00           O
ATOM    144  N   LYS A  10      46.130  35.940  70.110  1.00  0.00           N
ATOM    145  HN  LYS A  10      47.130  35.960  70.060  1.00  0.00           H
ATOM    146  CA  LYS A  10      45.360  36.270  71.340  1.00  0.00           C
ATOM    147  HA  LYS A  10      44.680  35.470  71.580  1.00  0.00           H
ATOM    148  CB  LYS A  10      46.250  36.190  72.660  1.00  0.00           C
ATOM    149  HB1 LYS A  10      45.630  36.460  73.530  1.00  0.00           H
ATOM    150  HB2 LYS A  10      47.060  36.960  72.640  1.00  0.00           H
ATOM    151  CG  LYS A  10      46.950  34.850  72.880  1.00  0.00           C
ATOM    152  HG1 LYS A  10      47.340  35.010  73.900  1.00  0.00           H
ATOM    153  HG2 LYS A  10      47.820  34.720  72.190  1.00  0.00           H
ATOM    154  CD  LYS A  10      46.140  33.550  72.810  1.00  0.00           C
ATOM    155  HD1 LYS A  10      45.660  33.400  71.820  1.00  0.00           H
ATOM    156  HD2 LYS A  10      46.770  32.640  72.880  1.00  0.00           H
ATOM    157  CE  LYS A  10      45.030  33.560  73.850  1.00  0.00           C
ATOM    158  HE1 LYS A  10      44.350  34.420  73.710  1.00  0.00           H
ATOM    159  HE2 LYS A  10      45.550  33.620  74.830  1.00  0.00           H
ATOM    160  NZ  LYS A  10      44.240  32.390  73.880  1.00  0.00           N
ATOM    161  HZ1 LYS A  10      44.740  31.540  73.550  1.00  0.00           H
ATOM    162  HZ2 LYS A  10      43.930  32.200  74.860  1.00  0.00           H
ATOM    163  HZ3 LYS A  10      43.390  32.420  73.300  1.00  0.00           H
ATOM    164  C   LYS A  10      44.650  37.600  71.270  1.00  0.00           C
ATOM    165  O   LYS A  10      43.810  38.010  72.120  1.00  0.00           O
ATOM    166  N   ALA A  11      45.020  38.400  70.300  1.00  0.00           N
ATOM    167  HN  ALA A  11      45.770  38.100  69.720  1.00  0.00           H
ATOM    168  CA  ALA A  11      44.230  39.580  70.000  1.00  0.00           C
ATOM    169  HA  ALA A  11      43.800  40.040  70.880  1.00  0.00           H
ATOM    170  CB  ALA A  11      45.150  40.600  69.300  1.00  0.00           C
ATOM    171  HB1 ALA A  11      45.550  40.100  68.390  1.00  0.00           H
ATOM    172  HB2 ALA A  11      44.620  41.530  69.010  1.00  0.00           H
ATOM    173  HB3 ALA A  11      45.980  40.720  70.020  1.00  0.00           H
ATOM    174  C   ALA A  11      43.000  39.360  69.070  1.00  0.00           C
ATOM    175  O   ALA A  11      41.910  40.010  69.260  1.00  0.00           O
ATOM    176  N   LYS A  12      43.060  38.450  68.100  1.00  0.00           N
ATOM    177  HN  LYS A  12      43.870  37.860  68.100  1.00  0.00           H
ATOM    178  CA  LYS A  12      42.130  38.380  66.990  1.00  0.00           C
ATOM    179  HA  LYS A  12      41.410  39.180  67.100  1.00  0.00           H
ATOM    180  CB  LYS A  12      42.700  38.330  65.580  1.00  0.00           C
ATOM    181  HB1 LYS A  12      41.850  38.390  64.870  1.00  0.00           H
ATOM    182  HB2 LYS A  12      43.170  37.350  65.350  1.00  0.00           H
ATOM    183  CG  LYS A  12      43.770  39.370  65.260  1.00  0.00           C
ATOM    184  HG1 LYS A  12      44.360  39.140  64.350  1.00  0.00           H
ATOM    185  HG2 LYS A  12      44.670  39.220  65.900  1.00  0.00           H
ATOM    186  CD  LYS A  12      43.310  40.830  65.400  1.00  0.00           C
ATOM    187  HD1 LYS A  12      42.990  41.030  66.450  1.00  0.00           H
ATOM    188  HD2 LYS A  12      44.170  41.510  65.230  1.00  0.00           H
ATOM    189  CE  LYS A  12      42.230  41.310  64.460  1.00  0.00           C
ATOM    190  HE1 LYS A  12      42.030  42.330  64.840  1.00  0.00           H
ATOM    191  HE2 LYS A  12      41.350  40.630  64.550  1.00  0.00           H
ATOM    192  NZ  LYS A  12      42.680  41.270  63.070  1.00  0.00           N
ATOM    193  HZ1 LYS A  12      41.960  41.430  62.330  1.00  0.00           H
ATOM    194  HZ2 LYS A  12      43.370  42.020  62.870  1.00  0.00           H
ATOM    195  HZ3 LYS A  12      43.060  40.340  62.820  1.00  0.00           H
ATOM    196  C   LYS A  12      41.230  37.170  67.230  1.00  0.00           C
ATOM    197  O   LYS A  12      40.520  36.700  66.270  1.00  0.00           O
ATOM    198  N   GLU A  13      41.150  36.680  68.470  1.00  0.00           N
ATOM    199  HN  GLU A  13      41.770  37.000  69.180  1.00  0.00           H
ATOM    200  CA  GLU A  13      40.170  35.620  68.850  1.00  0.00           C
ATOM    201  HA  GLU A  13      40.400  34.780  68.210  1.00  0.00           H
ATOM    202  CB  GLU A  13      40.310  34.930  70.230  1.00  0.00           C
ATOM    203  HB1 GLU A  13      39.500  34.200  70.470  1.00  0.00           H
ATOM    204  HB2 GLU A  13      40.300  35.740  70.990  1.00  0.00           H
ATOM    205  CG  GLU A  13      41.590  34.070  70.350  1.00  0.00           C
ATOM    206  HG1 GLU A  13      42.430  34.730  70.050  1.00  0.00           H
ATOM    207  HG2 GLU A  13      41.570  33.190  69.670  1.00  0.00           H
ATOM    208  CD  GLU A  13      41.800  33.640  71.780  1.00  0.00           C
ATOM    209  OE1 GLU A  13      42.450  32.580  71.970  1.00  0.00           O
ATOM    210  OE2 GLU A  13      41.320  34.230  72.750  1.00  0.00           O
ATOM    211  C   GLU A  13      38.700  36.050  68.480  1.00  0.00           C
ATOM    212  O   GLU A  13      38.240  37.180  68.670  1.00  0.00           O
ATOM    213  N   GLY A  14      37.920  35.030  68.080  1.00  0.00           N
ATOM    214  HN  GLY A  14      38.310  34.110  68.040  1.00  0.00           H
ATOM    215  CA  GLY A  14      36.530  35.130  67.900  1.00  0.00           C
ATOM    216  HA1 GLY A  14      36.110  34.270  68.400  1.00  0.00           H
ATOM    217  HA2 GLY A  14      36.040  36.070  68.150  1.00  0.00           H
ATOM    218  C   GLY A  14      36.150  35.130  66.400  1.00  0.00           C
ATOM    219  O   GLY A  14      36.780  35.900  65.610  1.00  0.00           O
ATOM    220  N   VAL A  15      35.120  34.400  65.980  1.00  0.00           N
ATOM    221  HN  VAL A  15      34.470  33.980  66.600  1.00  0.00           H
ATOM    222  CA  VAL A  15      34.540  34.590  64.660  1.00  0.00           C
ATOM    223  HA  VAL A  15      35.380  34.730  63.990  1.00  0.00           H
ATOM    224  CB  VAL A  15      33.900  33.310  64.030  1.00  0.00           C
ATOM    225  HB  VAL A  15      33.540  33.590  63.020  1.00  0.00           H
ATOM    226  CG1 VAL A  15      34.970  32.290  63.800  1.00  0.00           C
ATOM    227 HG11 VAL A  15      34.540  31.530  63.110  1.00  0.00           H
ATOM    228 HG12 VAL A  15      35.820  32.800  63.290  1.00  0.00           H
ATOM    229 HG13 VAL A  15      35.460  31.810  64.670  1.00  0.00           H
ATOM    230  CG2 VAL A  15      32.790  32.840  64.950  1.00  0.00           C
ATOM    231 HG21 VAL A  15      32.070  32.150  64.470  1.00  0.00           H
ATOM    232 HG22 VAL A  15      33.200  32.320  65.850  1.00  0.00           H
ATOM    233 HG23 VAL A  15      32.170  33.660  65.370  1.00  0.00           H
ATOM    234  C   VAL A  15      33.580  35.730  64.470  1.00  0.00           C
ATOM    235  O   VAL A  15      32.950  36.100  65.450  1.00  0.00           O
ATOM    236  N   VAL A  16      33.530  36.370  63.250  1.00  0.00           N
ATOM    237  HN  VAL A  16      34.060  36.070  62.460  1.00  0.00           H
ATOM    238  CA  VAL A  16      32.800  37.630  62.980  1.00  0.00           C
ATOM    239  HA  VAL A  16      33.010  38.270  63.820  1.00  0.00           H
ATOM    240  CB  VAL A  16      33.330  38.410  61.720  1.00  0.00           C
ATOM    241  HB  VAL A  16      33.120  37.810  60.810  1.00  0.00           H
ATOM    242  CG1 VAL A  16      32.640  39.790  61.640  1.00  0.00           C
ATOM    243 HG11 VAL A  16      32.700  40.300  62.630  1.00  0.00           H
ATOM    244 HG12 VAL A  16      33.140  40.440  60.900  1.00  0.00           H
ATOM    245 HG13 VAL A  16      31.580  39.670  61.330  1.00  0.00           H
ATOM    246  CG2 VAL A  16      34.860  38.530  61.740  1.00  0.00           C
ATOM    247 HG21 VAL A  16      35.220  37.490  61.850  1.00  0.00           H
ATOM    248 HG22 VAL A  16      35.290  39.080  60.880  1.00  0.00           H
ATOM    249 HG23 VAL A  16      35.340  38.960  62.650  1.00  0.00           H
ATOM    250  C   VAL A  16      31.290  37.570  62.980  1.00  0.00           C
ATOM    251  O   VAL A  16      30.780  36.950  62.080  1.00  0.00           O
ATOM    252  N   ALA A  17      30.590  38.140  63.880  1.00  0.00           N
ATOM    253  HN  ALA A  17      31.150  38.530  64.600  1.00  0.00           H
ATOM    254  CA  ALA A  17      29.160  38.200  63.880  1.00  0.00           C
ATOM    255  HA  ALA A  17      28.650  37.670  63.090  1.00  0.00           H
ATOM    256  CB  ALA A  17      28.580  37.470  65.110  1.00  0.00           C
ATOM    257  HB1 ALA A  17      28.990  36.430  65.130  1.00  0.00           H
ATOM    258  HB2 ALA A  17      28.900  37.960  66.050  1.00  0.00           H
ATOM    259  HB3 ALA A  17      27.470  37.480  64.990  1.00  0.00           H
ATOM    260  C   ALA A  17      28.760  39.630  63.810  1.00  0.00           C
ATOM    261  O   ALA A  17      27.530  39.860  63.690  1.00  0.00           O
ATOM    262  N   ALA A  18      29.700  40.640  63.900  1.00  0.00           N
ATOM    263  HN  ALA A  18      30.660  40.410  64.030  1.00  0.00           H
ATOM    264  CA  ALA A  18      29.410  42.050  63.810  1.00  0.00           C
ATOM    265  HA  ALA A  18      28.380  42.330  63.700  1.00  0.00           H
ATOM    266  CB  ALA A  18      29.720  42.720  65.110  1.00  0.00           C
ATOM    267  HB1 ALA A  18      29.120  42.230  65.910  1.00  0.00           H
ATOM    268  HB2 ALA A  18      30.760  42.680  65.500  1.00  0.00           H
ATOM    269  HB3 ALA A  18      29.390  43.780  65.060  1.00  0.00           H
ATOM    270  C   ALA A  18      30.100  42.820  62.720  1.00  0.00           C
ATOM    271  O   ALA A  18      30.360  44.050  62.850  1.00  0.00           O
ATOM    272  N   ALA A  19      30.260  42.180  61.570  1.00  0.00           N
ATOM    273  HN  ALA A  19      29.760  41.310  61.500  1.00  0.00           H
ATOM    274  CA  ALA A  19      30.840  42.710  60.330  1.00  0.00           C
ATOM    275  HA  ALA A  19      31.900  42.870  60.480  1.00  0.00           H
ATOM    276  CB  ALA A  19      30.760  41.710  59.150  1.00  0.00           C
ATOM    277  HB1 ALA A  19      31.280  40.750  59.330  1.00  0.00           H
ATOM    278  HB2 ALA A  19      29.710  41.490  58.860  1.00  0.00           H
ATOM    279  HB3 ALA A  19      31.370  42.150  58.340  1.00  0.00           H
ATOM    280  C   ALA A  19      30.120  43.950  59.830  1.00  0.00           C
ATOM    281  O   ALA A  19      28.910  44.110  59.890  1.00  0.00           O
ATOM    282  N   GLU A  20      30.950  44.860  59.250  1.00  0.00           N
ATOM    283  HN  GLU A  20      31.920  44.800  59.510  1.00  0.00           H
ATOM    284  CA  GLU A  20      30.420  46.150  58.720  1.00  0.00           C
ATOM    285  HA  GLU A  20      29.720  46.490  59.460  1.00  0.00           H
ATOM    286  CB  GLU A  20      31.520  47.250  58.410  1.00  0.00           C
ATOM    287  HB1 GLU A  20      31.060  48.060  57.790  1.00  0.00           H
ATOM    288  HB2 GLU A  20      32.290  46.790  57.750  1.00  0.00           H
ATOM    289  CG  GLU A  20      32.020  47.940  59.650  1.00  0.00           C
ATOM    290  HG1 GLU A  20      32.490  47.240  60.370  1.00  0.00           H
ATOM    291  HG2 GLU A  20      31.140  48.300  60.230  1.00  0.00           H
ATOM    292  CD  GLU A  20      32.800  49.140  59.400  1.00  0.00           C
ATOM    293  OE1 GLU A  20      32.430  50.210  59.890  1.00  0.00           O
ATOM    294  OE2 GLU A  20      33.820  49.090  58.610  1.00  0.00           O
ATOM    295  C   GLU A  20      29.550  45.830  57.470  1.00  0.00           C
ATOM    296  O   GLU A  20      29.770  44.970  56.650  1.00  0.00           O
ATOM    297  N   LYS A  21      28.430  46.590  57.300  1.00  0.00           N
ATOM    298  HN  LYS A  21      28.230  47.270  58.000  1.00  0.00           H
ATOM    299  CA  LYS A  21      27.740  46.580  55.990  1.00  0.00           C
ATOM    300  HA  LYS A  21      27.420  45.570  55.780  1.00  0.00           H
ATOM    301  CB  LYS A  21      26.490  47.490  56.220  1.00  0.00           C
ATOM    302  HB1 LYS A  21      25.920  47.660  55.280  1.00  0.00           H
ATOM    303  HB2 LYS A  21      26.880  48.480  56.540  1.00  0.00           H
ATOM    304  CG  LYS A  21      25.520  47.010  57.290  1.00  0.00           C
ATOM    305  HG1 LYS A  21      24.780  47.820  57.440  1.00  0.00           H
ATOM    306  HG2 LYS A  21      26.140  46.900  58.200  1.00  0.00           H
ATOM    307  CD  LYS A  21      24.760  45.770  56.940  1.00  0.00           C
ATOM    308  HD1 LYS A  21      24.020  46.060  56.150  1.00  0.00           H
ATOM    309  HD2 LYS A  21      25.390  45.130  56.290  1.00  0.00           H
ATOM    310  CE  LYS A  21      24.230  44.940  58.150  1.00  0.00           C
ATOM    311  HE1 LYS A  21      25.180  44.800  58.710  1.00  0.00           H
ATOM    312  HE2 LYS A  21      23.930  43.880  58.060  1.00  0.00           H
ATOM    313  NZ  LYS A  21      23.180  45.670  58.820  1.00  0.00           N
ATOM    314  HZ1 LYS A  21      23.220  45.430  59.840  1.00  0.00           H
ATOM    315  HZ2 LYS A  21      23.340  46.700  58.750  1.00  0.00           H
ATOM    316  HZ3 LYS A  21      22.240  45.420  58.450  1.00  0.00           H
ATOM    317  C   LYS A  21      28.610  47.210  54.860  1.00  0.00           C
ATOM    318  O   LYS A  21      29.650  47.770  55.140  1.00  0.00           O
ATOM    319  N   THR A  22      28.180  47.060  53.570  1.00  0.00           N
ATOM    320  HN  THR A  22      27.280  46.620  53.520  1.00  0.00           H
ATOM    321  CA  THR A  22      28.890  47.180  52.320  1.00  0.00           C
ATOM    322  HA  THR A  22      29.590  46.360  52.260  1.00  0.00           H
ATOM    323  CB  THR A  22      27.990  46.970  51.100  1.00  0.00           C
ATOM    324  HB  THR A  22      27.140  47.680  51.180  1.00  0.00           H
ATOM    325  OG1 THR A  22      27.460  45.670  51.080  1.00  0.00           O
ATOM    326  HG1 THR A  22      26.850  45.660  51.820  1.00  0.00           H
ATOM    327  CG2 THR A  22      28.770  47.200  49.860  1.00  0.00           C
ATOM    328 HG21 THR A  22      29.000  48.270  49.700  1.00  0.00           H
ATOM    329 HG22 THR A  22      29.680  46.560  49.930  1.00  0.00           H
ATOM    330 HG23 THR A  22      28.000  46.910  49.110  1.00  0.00           H
ATOM    331  C   THR A  22      29.400  48.570  52.120  1.00  0.00           C
ATOM    332  O   THR A  22      28.650  49.520  52.330  1.00  0.00           O
ATOM    333  N   LYS A  23      30.730  48.750  51.760  1.00  0.00           N
ATOM    334  HN  LYS A  23      31.350  47.990  51.620  1.00  0.00           H
ATOM    335  CA  LYS A  23      31.430  50.000  51.570  1.00  0.00           C
ATOM    336  HA  LYS A  23      30.820  50.880  51.690  1.00  0.00           H
ATOM    337  CB  LYS A  23      32.530  50.080  52.610  1.00  0.00           C
ATOM    338  HB1 LYS A  23      33.220  50.930  52.440  1.00  0.00           H
ATOM    339  HB2 LYS A  23      33.170  49.180  52.500  1.00  0.00           H
ATOM    340  CG  LYS A  23      32.100  50.240  54.090  1.00  0.00           C
ATOM    341  HG1 LYS A  23      31.290  49.540  54.370  1.00  0.00           H
ATOM    342  HG2 LYS A  23      31.620  51.230  54.200  1.00  0.00           H
ATOM    343  CD  LYS A  23      33.270  50.090  55.110  1.00  0.00           C
ATOM    344  HD1 LYS A  23      34.180  50.550  54.670  1.00  0.00           H
ATOM    345  HD2 LYS A  23      32.950  50.670  56.000  1.00  0.00           H
ATOM    346  CE  LYS A  23      33.530  48.630  55.350  1.00  0.00           C
ATOM    347  HE1 LYS A  23      33.580  47.870  54.530  1.00  0.00           H
ATOM    348  HE2 LYS A  23      32.670  48.270  55.960  1.00  0.00           H
ATOM    349  NZ  LYS A  23      34.680  48.480  56.250  1.00  0.00           N
ATOM    350  HZ1 LYS A  23      34.970  47.490  56.290  1.00  0.00           H
ATOM    351  HZ2 LYS A  23      35.530  48.920  55.850  1.00  0.00           H
ATOM    352  HZ3 LYS A  23      34.450  48.810  57.210  1.00  0.00           H
ATOM    353  C   LYS A  23      32.050  50.200  50.170  1.00  0.00           C
ATOM    354  O   LYS A  23      32.480  49.320  49.420  1.00  0.00           O
ATOM    355  N   GLN A  24      32.190  51.430  49.660  1.00  0.00           N
ATOM    356  HN  GLN A  24      31.980  52.160  50.300  1.00  0.00           H
ATOM    357  CA  GLN A  24      32.650  51.910  48.370  1.00  0.00           C
ATOM    358  HA  GLN A  24      32.720  51.100  47.670  1.00  0.00           H
ATOM    359  CB  GLN A  24      31.750  53.080  47.930  1.00  0.00           C
ATOM    360  HB1 GLN A  24      32.210  53.480  47.000  1.00  0.00           H
ATOM    361  HB2 GLN A  24      31.930  53.910  48.650  1.00  0.00           H
ATOM    362  CG  GLN A  24      30.250  52.650  47.900  1.00  0.00           C
ATOM    363  HG1 GLN A  24      29.780  53.390  47.210  1.00  0.00           H
ATOM    364  HG2 GLN A  24      29.850  52.650  48.930  1.00  0.00           H
ATOM    365  CD  GLN A  24      29.980  51.280  47.300  1.00  0.00           C
ATOM    366  OE1 GLN A  24      30.240  51.120  46.110  1.00  0.00           O
ATOM    367  NE2 GLN A  24      29.200  50.380  47.950  1.00  0.00           N
ATOM    368 HE21 GLN A  24      28.900  50.660  48.860  1.00  0.00           H
ATOM    369 HE22 GLN A  24      28.950  49.500  47.540  1.00  0.00           H
ATOM    370  C   GLN A  24      34.030  52.460  48.540  1.00  0.00           C
ATOM    371  O   GLN A  24      34.350  53.170  49.540  1.00  0.00           O
ATOM    372  N   GLY A  25      34.880  52.100  47.600  1.00  0.00           N
ATOM    373  HN  GLY A  25      34.680  51.400  46.920  1.00  0.00           H
ATOM    374  CA  GLY A  25      36.270  52.490  47.450  1.00  0.00           C
ATOM    375  HA1 GLY A  25      36.760  52.080  48.330  1.00  0.00           H
ATOM    376  HA2 GLY A  25      36.580  52.010  46.530  1.00  0.00           H
ATOM    377  C   GLY A  25      36.530  53.940  47.180  1.00  0.00           C
ATOM    378  O   GLY A  25      35.580  54.720  46.870  1.00  0.00           O
ATOM    379  N   VAL A  26      37.830  54.230  47.310  1.00  0.00           N
ATOM    380  HN  VAL A  26      38.490  53.540  47.590  1.00  0.00           H
ATOM    381  CA  VAL A  26      38.380  55.570  47.030  1.00  0.00           C
ATOM    382  HA  VAL A  26      37.570  56.230  46.730  1.00  0.00           H
ATOM    383  CB  VAL A  26      39.250  55.970  48.200  1.00  0.00           C
ATOM    384  HB  VAL A  26      40.070  55.290  48.490  1.00  0.00           H
ATOM    385  CG1 VAL A  26      39.780  57.370  47.860  1.00  0.00           C
ATOM    386 HG11 VAL A  26      40.250  57.850  48.740  1.00  0.00           H
ATOM    387 HG12 VAL A  26      40.530  57.340  47.040  1.00  0.00           H
ATOM    388 HG13 VAL A  26      39.010  58.020  47.380  1.00  0.00           H
ATOM    389  CG2 VAL A  26      38.310  56.120  49.450  1.00  0.00           C
ATOM    390 HG21 VAL A  26      37.770  55.190  49.740  1.00  0.00           H
ATOM    391 HG22 VAL A  26      38.830  56.370  50.390  1.00  0.00           H
ATOM    392 HG23 VAL A  26      37.400  56.740  49.300  1.00  0.00           H
ATOM    393  C   VAL A  26      39.200  55.510  45.770  1.00  0.00           C
ATOM    394  O   VAL A  26      40.180  54.730  45.680  1.00  0.00           O
ATOM    395  N   ALA A  27      38.850  56.190  44.690  1.00  0.00           N
ATOM    396  HN  ALA A  27      37.960  56.620  44.560  1.00  0.00           H
ATOM    397  CA  ALA A  27      39.690  56.170  43.500  1.00  0.00           C
ATOM    398  HA  ALA A  27      40.640  55.740  43.750  1.00  0.00           H
ATOM    399  CB  ALA A  27      38.970  55.430  42.430  1.00  0.00           C
ATOM    400  HB1 ALA A  27      38.030  55.960  42.160  1.00  0.00           H
ATOM    401  HB2 ALA A  27      39.510  55.540  41.470  1.00  0.00           H
ATOM    402  HB3 ALA A  27      38.680  54.370  42.610  1.00  0.00           H
ATOM    403  C   ALA A  27      40.050  57.520  43.260  1.00  0.00           C
ATOM    404  O   ALA A  27      40.660  57.840  42.270  1.00  0.00           O
ATOM    405  N   GLU A  28      39.680  58.470  44.110  1.00  0.00           N
ATOM    406  HN  GLU A  28      39.050  58.310  44.860  1.00  0.00           H
ATOM    407  CA  GLU A  28      40.300  59.790  44.180  1.00  0.00           C
ATOM    408  HA  GLU A  28      40.080  60.280  43.250  1.00  0.00           H
ATOM    409  CB  GLU A  28      39.540  60.690  45.190  1.00  0.00           C
ATOM    410  HB1 GLU A  28      39.940  61.720  45.020  1.00  0.00           H
ATOM    411  HB2 GLU A  28      39.830  60.370  46.210  1.00  0.00           H
ATOM    412  CG  GLU A  28      38.050  60.760  44.820  1.00  0.00           C
ATOM    413  HG1 GLU A  28      37.560  59.850  45.220  1.00  0.00           H
ATOM    414  HG2 GLU A  28      37.770  60.750  43.740  1.00  0.00           H
ATOM    415  CD  GLU A  28      37.390  61.870  45.510  1.00  0.00           C
ATOM    416  OE1 GLU A  28      37.990  62.660  46.290  1.00  0.00           O
ATOM    417  OE2 GLU A  28      36.160  62.050  45.290  1.00  0.00           O
ATOM    418  C   GLU A  28      41.810  59.840  44.400  1.00  0.00           C
ATOM    419  O   GLU A  28      42.320  59.160  45.300  1.00  0.00           O
ATOM    420  N   ALA A  29      42.540  60.630  43.600  1.00  0.00           N
ATOM    421  HN  ALA A  29      42.090  61.230  42.940  1.00  0.00           H
ATOM    422  CA  ALA A  29      43.950  60.980  43.840  1.00  0.00           C
ATOM    423  HA  ALA A  29      44.490  60.090  43.550  1.00  0.00           H
ATOM    424  CB  ALA A  29      44.430  62.030  42.910  1.00  0.00           C
ATOM    425  HB1 ALA A  29      44.250  61.710  41.860  1.00  0.00           H
ATOM    426  HB2 ALA A  29      43.930  63.010  43.050  1.00  0.00           H
ATOM    427  HB3 ALA A  29      45.510  62.260  43.030  1.00  0.00           H
ATOM    428  C   ALA A  29      44.310  61.320  45.310  1.00  0.00           C
ATOM    429  O   ALA A  29      43.850  62.330  45.940  1.00  0.00           O
ATOM    430  N   ALA A  30      45.160  60.510  45.850  1.00  0.00           N
ATOM    431  HN  ALA A  30      45.590  59.880  45.210  1.00  0.00           H
ATOM    432  CA  ALA A  30      45.790  60.560  47.190  1.00  0.00           C
ATOM    433  HA  ALA A  30      45.270  61.290  47.800  1.00  0.00           H
ATOM    434  CB  ALA A  30      45.520  59.130  47.860  1.00  0.00           C
ATOM    435  HB1 ALA A  30      44.420  59.040  47.930  1.00  0.00           H
ATOM    436  HB2 ALA A  30      45.810  58.280  47.210  1.00  0.00           H
ATOM    437  HB3 ALA A  30      45.900  59.130  48.910  1.00  0.00           H
ATOM    438  C   ALA A  30      47.280  60.850  47.140  1.00  0.00           C
ATOM    439  O   ALA A  30      47.920  60.600  46.150  1.00  0.00           O
ATOM    440  N   GLY A  31      47.840  61.420  48.170  1.00  0.00           N
ATOM    441  HN  GLY A  31      47.320  61.690  48.980  1.00  0.00           H
ATOM    442  CA  GLY A  31      49.280  61.620  48.320  1.00  0.00           C
ATOM    443  HA1 GLY A  31      49.440  61.550  49.380  1.00  0.00           H
ATOM    444  HA2 GLY A  31      49.860  60.930  47.720  1.00  0.00           H
ATOM    445  C   GLY A  31      49.750  62.980  47.770  1.00  0.00           C
ATOM    446  O   GLY A  31      50.970  63.200  47.660  1.00  0.00           O
ATOM    447  N   LYS A  32      48.870  63.900  47.370  1.00  0.00           N
ATOM    448  HN  LYS A  32      47.900  63.860  47.630  1.00  0.00           H
ATOM    449  CA  LYS A  32      49.180  65.040  46.590  1.00  0.00           C
ATOM    450  HA  LYS A  32      49.770  64.780  45.720  1.00  0.00           H
ATOM    451  CB  LYS A  32      47.860  65.740  46.040  1.00  0.00           C
ATOM    452  HB1 LYS A  32      48.180  66.600  45.420  1.00  0.00           H
ATOM    453  HB2 LYS A  32      47.180  66.230  46.780  1.00  0.00           H
ATOM    454  CG  LYS A  32      46.950  64.890  45.130  1.00  0.00           C
ATOM    455  HG1 LYS A  32      46.030  65.440  44.840  1.00  0.00           H
ATOM    456  HG2 LYS A  32      46.600  63.960  45.630  1.00  0.00           H
ATOM    457  CD  LYS A  32      47.740  64.350  43.970  1.00  0.00           C
ATOM    458  HD1 LYS A  32      48.490  63.610  44.310  1.00  0.00           H
ATOM    459  HD2 LYS A  32      47.170  63.810  43.180  1.00  0.00           H
ATOM    460  CE  LYS A  32      48.540  65.390  43.130  1.00  0.00           C
ATOM    461  HE1 LYS A  32      49.200  65.920  43.840  1.00  0.00           H
ATOM    462  HE2 LYS A  32      47.880  66.130  42.650  1.00  0.00           H
ATOM    463  NZ  LYS A  32      49.390  64.770  42.120  1.00  0.00           N
ATOM    464  HZ1 LYS A  32      48.830  64.110  41.540  1.00  0.00           H
ATOM    465  HZ2 LYS A  32      49.810  65.510  41.520  1.00  0.00           H
ATOM    466  HZ3 LYS A  32      50.140  64.190  42.540  1.00  0.00           H
ATOM    467  C   LYS A  32      50.060  66.070  47.310  1.00  0.00           C
ATOM    468  O   LYS A  32      50.660  66.990  46.720  1.00  0.00           O
ATOM    469  N   THR A  33      50.150  66.050  48.710  1.00  0.00           N
ATOM    470  HN  THR A  33      49.680  65.320  49.190  1.00  0.00           H
ATOM    471  CA  THR A  33      50.920  66.900  49.570  1.00  0.00           C
ATOM    472  HA  THR A  33      50.920  67.930  49.250  1.00  0.00           H
ATOM    473  CB  THR A  33      50.530  66.830  51.050  1.00  0.00           C
ATOM    474  HB  THR A  33      51.320  67.170  51.740  1.00  0.00           H
ATOM    475  OG1 THR A  33      50.240  65.430  51.280  1.00  0.00           O
ATOM    476  HG1 THR A  33      50.440  65.220  52.190  1.00  0.00           H
ATOM    477  CG2 THR A  33      49.240  67.560  51.340  1.00  0.00           C
ATOM    478 HG21 THR A  33      49.070  67.430  52.430  1.00  0.00           H
ATOM    479 HG22 THR A  33      49.230  68.660  51.190  1.00  0.00           H
ATOM    480 HG23 THR A  33      48.420  67.090  50.750  1.00  0.00           H
ATOM    481  C   THR A  33      52.390  66.480  49.490  1.00  0.00           C
ATOM    482  O   THR A  33      53.280  67.260  49.790  1.00  0.00           O
ATOM    483  N   LYS A  34      52.770  65.280  48.980  1.00  0.00           N
ATOM    484  HN  LYS A  34      52.040  64.600  48.920  1.00  0.00           H
ATOM    485  CA  LYS A  34      54.070  64.880  48.620  1.00  0.00           C
ATOM    486  HA  LYS A  34      54.790  65.170  49.370  1.00  0.00           H
ATOM    487  CB  LYS A  34      54.140  63.280  48.490  1.00  0.00           C
ATOM    488  HB1 LYS A  34      55.180  62.940  48.310  1.00  0.00           H
ATOM    489  HB2 LYS A  34      53.570  63.100  47.550  1.00  0.00           H
ATOM    490  CG  LYS A  34      53.630  62.450  49.650  1.00  0.00           C
ATOM    491  HG1 LYS A  34      53.180  61.540  49.200  1.00  0.00           H
ATOM    492  HG2 LYS A  34      52.730  62.950  50.080  1.00  0.00           H
ATOM    493  CD  LYS A  34      54.720  62.000  50.590  1.00  0.00           C
ATOM    494  HD1 LYS A  34      55.500  61.450  50.020  1.00  0.00           H
ATOM    495  HD2 LYS A  34      55.250  62.880  51.010  1.00  0.00           H
ATOM    496  CE  LYS A  34      54.080  61.150  51.770  1.00  0.00           C
ATOM    497  HE1 LYS A  34      53.110  61.610  52.060  1.00  0.00           H
ATOM    498  HE2 LYS A  34      54.780  61.130  52.630  1.00  0.00           H
ATOM    499  NZ  LYS A  34      53.820  59.820  51.320  1.00  0.00           N
ATOM    500  HZ1 LYS A  34      54.610  59.520  50.700  1.00  0.00           H
ATOM    501  HZ2 LYS A  34      53.770  59.200  52.150  1.00  0.00           H
ATOM    502  HZ3 LYS A  34      52.930  59.710  50.800  1.00  0.00           H
ATOM    503  C   LYS A  34      54.510  65.400  47.240  1.00  0.00           C
ATOM    504  O   LYS A  34      55.670  65.430  46.850  1.00  0.00           O
ATOM    505  N   GLU A  35      53.490  65.760  46.470  1.00  0.00           N
ATOM    506  HN  GLU A  35      52.590  65.700  46.900  1.00  0.00           H
ATOM    507  CA  GLU A  35      53.620  66.320  45.120  1.00  0.00           C
ATOM    508  HA  GLU A  35      54.600  66.070  44.750  1.00  0.00           H
ATOM    509  CB  GLU A  35      52.630  65.640  44.140  1.00  0.00           C
ATOM    510  HB1 GLU A  35      52.590  66.330  43.270  1.00  0.00           H
ATOM    511  HB2 GLU A  35      51.620  65.630  44.590  1.00  0.00           H
ATOM    512  CG  GLU A  35      53.080  64.290  43.670  1.00  0.00           C
ATOM    513  HG1 GLU A  35      53.320  63.730  44.600  1.00  0.00           H
ATOM    514  HG2 GLU A  35      54.020  64.470  43.110  1.00  0.00           H
ATOM    515  CD  GLU A  35      52.150  63.390  42.960  1.00  0.00           C
ATOM    516  OE1 GLU A  35      52.320  62.890  41.870  1.00  0.00           O
ATOM    517  OE2 GLU A  35      51.020  63.260  43.570  1.00  0.00           O
ATOM    518  C   GLU A  35      53.610  67.920  45.120  1.00  0.00           C
ATOM    519  O   GLU A  35      53.090  68.560  46.000  1.00  0.00           O
ATOM    520  N   GLY A  36      54.200  68.600  44.080  1.00  0.00           N
ATOM    521  HN  GLY A  36      54.750  68.150  43.370  1.00  0.00           H
ATOM    522  CA  GLY A  36      54.010  70.070  43.810  1.00  0.00           C
ATOM    523  HA1 GLY A  36      54.220  70.620  44.720  1.00  0.00           H
ATOM    524  HA2 GLY A  36      54.610  70.370  42.960  1.00  0.00           H
ATOM    525  C   GLY A  36      52.550  70.570  43.530  1.00  0.00           C
ATOM    526  O   GLY A  36      51.690  69.870  43.120  1.00  0.00           O
ATOM    527  N   VAL A  37      52.220  71.850  43.610  1.00  0.00           N
ATOM    528  HN  VAL A  37      52.730  72.530  44.130  1.00  0.00           H
ATOM    529  CA  VAL A  37      50.930  72.390  43.190  1.00  0.00           C
ATOM    530  HA  VAL A  37      50.120  71.990  43.780  1.00  0.00           H
ATOM    531  CB  VAL A  37      50.750  73.920  43.360  1.00  0.00           C
ATOM    532  HB  VAL A  37      49.680  74.180  43.180  1.00  0.00           H
ATOM    533  CG1 VAL A  37      51.090  74.300  44.900  1.00  0.00           C
ATOM    534 HG11 VAL A  37      52.190  74.390  45.010  1.00  0.00           H
ATOM    535 HG12 VAL A  37      50.660  75.290  45.180  1.00  0.00           H
ATOM    536 HG13 VAL A  37      50.750  73.550  45.640  1.00  0.00           H
ATOM    537  CG2 VAL A  37      51.610  74.650  42.350  1.00  0.00           C
ATOM    538 HG21 VAL A  37      51.490  75.750  42.390  1.00  0.00           H
ATOM    539 HG22 VAL A  37      52.700  74.420  42.440  1.00  0.00           H
ATOM    540 HG23 VAL A  37      51.320  74.480  41.290  1.00  0.00           H
ATOM    541  C   VAL A  37      50.460  72.010  41.760  1.00  0.00           C
ATOM    542  O   VAL A  37      51.280  71.730  40.850  1.00  0.00           O
ATOM    543  N   LEU A  38      49.190  71.900  41.490  1.00  0.00           N
ATOM    544  HN  LEU A  38      48.490  72.040  42.190  1.00  0.00           H
ATOM    545  CA  LEU A  38      48.580  71.580  40.250  1.00  0.00           C
ATOM    546  HA  LEU A  38      49.240  71.790  39.430  1.00  0.00           H
ATOM    547  CB  LEU A  38      48.510  70.060  40.250  1.00  0.00           C
ATOM    548  HB1 LEU A  38      48.120  69.640  41.200  1.00  0.00           H
ATOM    549  HB2 LEU A  38      49.540  69.660  40.120  1.00  0.00           H
ATOM    550  CG  LEU A  38      47.620  69.370  39.120  1.00  0.00           C
ATOM    551  HG  LEU A  38      46.630  69.850  38.990  1.00  0.00           H
ATOM    552  CD1 LEU A  38      48.270  69.500  37.740  1.00  0.00           C
ATOM    553 HD11 LEU A  38      49.260  69.010  37.860  1.00  0.00           H
ATOM    554 HD12 LEU A  38      47.720  68.980  36.930  1.00  0.00           H
ATOM    555 HD13 LEU A  38      48.470  70.560  37.460  1.00  0.00           H
ATOM    556  CD2 LEU A  38      47.470  67.880  39.390  1.00  0.00           C
ATOM    557 HD21 LEU A  38      48.410  67.300  39.350  1.00  0.00           H
ATOM    558 HD22 LEU A  38      47.050  67.760  40.420  1.00  0.00           H
ATOM    559 HD23 LEU A  38      46.700  67.400  38.750  1.00  0.00           H
ATOM    560  C   LEU A  38      47.180  72.160  40.080  1.00  0.00           C
ATOM    561  O   LEU A  38      46.430  72.120  41.040  1.00  0.00           O
ATOM    562  N   TYR A  39      46.860  72.740  38.840  1.00  0.00           N
ATOM    563  HN  TYR A  39      47.490  72.780  38.070  1.00  0.00           H
ATOM    564  CA  TYR A  39      45.750  73.680  38.710  1.00  0.00           C
ATOM    565  HA  TYR A  39      45.180  73.610  39.630  1.00  0.00           H
ATOM    566  CB  TYR A  39      46.310  75.100  38.380  1.00  0.00           C
ATOM    567  HB1 TYR A  39      45.470  75.800  38.190  1.00  0.00           H
ATOM    568  HB2 TYR A  39      47.110  75.170  37.610  1.00  0.00           H
ATOM    569  CG  TYR A  39      47.060  75.600  39.540  1.00  0.00           C
ATOM    570  CD1 TYR A  39      48.380  76.060  39.400  1.00  0.00           C
ATOM    571  HD1 TYR A  39      48.770  75.950  38.400  1.00  0.00           H
ATOM    572  CE1 TYR A  39      49.050  76.550  40.450  1.00  0.00           C
ATOM    573  HE1 TYR A  39      50.050  76.870  40.190  1.00  0.00           H
ATOM    574  CZ  TYR A  39      48.570  76.510  41.730  1.00  0.00           C
ATOM    575  OH  TYR A  39      49.360  76.900  42.840  1.00  0.00           O
ATOM    576  HH  TYR A  39      48.800  76.830  43.630  1.00  0.00           H
ATOM    577  CD2 TYR A  39      46.520  75.580  40.860  1.00  0.00           C
ATOM    578  HD2 TYR A  39      45.490  75.290  41.010  1.00  0.00           H
ATOM    579  CE2 TYR A  39      47.230  76.070  41.990  1.00  0.00           C
ATOM    580  HE2 TYR A  39      46.810  76.230  42.970  1.00  0.00           H
ATOM    581  C   TYR A  39      44.970  73.220  37.610  1.00  0.00           C
ATOM    582  O   TYR A  39      43.740  73.140  37.740  1.00  0.00           O
ATOM    583  N   VAL A  40      45.520  72.820  36.470  1.00  0.00           N
ATOM    584  HN  VAL A  40      46.500  72.880  36.320  1.00  0.00           H
ATOM    585  CA  VAL A  40      44.680  72.380  35.300  1.00  0.00           C
ATOM    586  HA  VAL A  40      43.650  72.170  35.550  1.00  0.00           H
ATOM    587  CB  VAL A  40      44.560  73.430  34.240  1.00  0.00           C
ATOM    588  HB  VAL A  40      45.590  73.780  34.030  1.00  0.00           H
ATOM    589  CG1 VAL A  40      43.930  72.860  32.940  1.00  0.00           C
ATOM    590 HG11 VAL A  40      43.590  73.690  32.280  1.00  0.00           H
ATOM    591 HG12 VAL A  40      44.780  72.330  32.470  1.00  0.00           H
ATOM    592 HG13 VAL A  40      43.100  72.230  33.320  1.00  0.00           H
ATOM    593  CG2 VAL A  40      43.690  74.540  34.890  1.00  0.00           C
ATOM    594 HG21 VAL A  40      42.680  74.110  35.080  1.00  0.00           H
ATOM    595 HG22 VAL A  40      44.210  74.970  35.770  1.00  0.00           H
ATOM    596 HG23 VAL A  40      43.550  75.260  34.050  1.00  0.00           H
ATOM    597  C   VAL A  40      45.270  71.090  34.710  1.00  0.00           C
ATOM    598  O   VAL A  40      44.470  70.140  34.580  1.00  0.00           O
ATOM    599  N   GLY A  41      46.550  70.980  34.320  1.00  0.00           N
ATOM    600  HN  GLY A  41      47.110  71.800  34.350  1.00  0.00           H
ATOM    601  CA  GLY A  41      47.190  69.740  33.950  1.00  0.00           C
ATOM    602  HA1 GLY A  41      48.140  69.760  34.470  1.00  0.00           H
ATOM    603  HA2 GLY A  41      46.500  68.980  34.270  1.00  0.00           H
ATOM    604  C   GLY A  41      47.450  69.570  32.480  1.00  0.00           C
ATOM    605  O   GLY A  41      46.710  70.140  31.680  1.00  0.00           O
ATOM    606  N   SER A  42      48.540  68.900  32.040  1.00  0.00           N
ATOM    607  HN  SER A  42      49.240  68.770  32.740  1.00  0.00           H
ATOM    608  CA  SER A  42      48.880  68.600  30.670  1.00  0.00           C
ATOM    609  HA  SER A  42      48.670  69.510  30.130  1.00  0.00           H
ATOM    610  CB  SER A  42      50.360  68.350  30.450  1.00  0.00           C
ATOM    611  HB1 SER A  42      50.380  68.070  29.370  1.00  0.00           H
ATOM    612  HB2 SER A  42      50.770  67.590  31.140  1.00  0.00           H
ATOM    613  OG  SER A  42      51.090  69.550  30.620  1.00  0.00           O
ATOM    614  HG1 SER A  42      51.380  69.670  31.530  1.00  0.00           H
ATOM    615  C   SER A  42      48.040  67.510  30.150  1.00  0.00           C
ATOM    616  O   SER A  42      47.360  67.610  29.140  1.00  0.00           O
ATOM    617  N   LYS A  43      48.030  66.350  30.840  1.00  0.00           N
ATOM    618  HN  LYS A  43      48.450  66.400  31.740  1.00  0.00           H
ATOM    619  CA  LYS A  43      47.340  65.130  30.400  1.00  0.00           C
ATOM    620  HA  LYS A  43      46.460  65.610  30.000  1.00  0.00           H
ATOM    621  CB  LYS A  43      48.220  64.480  29.280  1.00  0.00           C
ATOM    622  HB1 LYS A  43      48.280  65.310  28.540  1.00  0.00           H
ATOM    623  HB2 LYS A  43      47.680  63.620  28.840  1.00  0.00           H
ATOM    624  CG  LYS A  43      49.590  64.140  29.850  1.00  0.00           C
ATOM    625  HG1 LYS A  43      49.420  63.420  30.680  1.00  0.00           H
ATOM    626  HG2 LYS A  43      50.050  65.090  30.200  1.00  0.00           H
ATOM    627  CD  LYS A  43      50.540  63.340  28.970  1.00  0.00           C
ATOM    628  HD1 LYS A  43      50.770  63.900  28.040  1.00  0.00           H
ATOM    629  HD2 LYS A  43      51.570  63.320  29.400  1.00  0.00           H
ATOM    630  CE  LYS A  43      50.010  62.020  28.470  1.00  0.00           C
ATOM    631  HE1 LYS A  43      50.770  61.610  27.770  1.00  0.00           H
ATOM    632  HE2 LYS A  43      49.030  62.190  27.970  1.00  0.00           H
ATOM    633  NZ  LYS A  43      50.020  61.160  29.690  1.00  0.00           N
ATOM    634  HZ1 LYS A  43      50.560  61.710  30.390  1.00  0.00           H
ATOM    635  HZ2 LYS A  43      49.080  61.000  30.110  1.00  0.00           H
ATOM    636  HZ3 LYS A  43      50.620  60.320  29.560  1.00  0.00           H
ATOM    637  C   LYS A  43      47.050  64.370  31.670  1.00  0.00           C
ATOM    638  O   LYS A  43      47.670  64.580  32.710  1.00  0.00           O
ATOM    639  N   THR A  44      46.150  63.370  31.580  1.00  0.00           N
ATOM    640  HN  THR A  44      45.590  63.160  30.780  1.00  0.00           H
ATOM    641  CA  THR A  44      45.840  62.490  32.730  1.00  0.00           C
ATOM    642  HA  THR A  44      45.770  63.060  33.640  1.00  0.00           H
ATOM    643  CB  THR A  44      44.510  61.750  32.660  1.00  0.00           C
ATOM    644  HB  THR A  44      44.550  60.770  33.180  1.00  0.00           H
ATOM    645  OG1 THR A  44      44.110  61.680  31.300  1.00  0.00           O
ATOM    646  HG1 THR A  44      44.360  60.830  30.930  1.00  0.00           H
ATOM    647  CG2 THR A  44      43.540  62.690  33.400  1.00  0.00           C
ATOM    648 HG21 THR A  44      43.750  62.790  34.490  1.00  0.00           H
ATOM    649 HG22 THR A  44      43.650  63.640  32.840  1.00  0.00           H
ATOM    650 HG23 THR A  44      42.510  62.290  33.300  1.00  0.00           H
ATOM    651  C   THR A  44      46.950  61.500  33.020  1.00  0.00           C
ATOM    652  O   THR A  44      47.390  60.820  32.080  1.00  0.00           O
ATOM    653  N   LYS A  45      47.460  61.330  34.220  1.00  0.00           N
ATOM    654  HN  LYS A  45      47.120  61.870  34.990  1.00  0.00           H
ATOM    655  CA  LYS A  45      48.600  60.410  34.470  1.00  0.00           C
ATOM    656  HA  LYS A  45      49.400  60.790  33.860  1.00  0.00           H
ATOM    657  CB  LYS A  45      49.220  60.610  35.870  1.00  0.00           C
ATOM    658  HB1 LYS A  45      49.910  59.780  36.160  1.00  0.00           H
ATOM    659  HB2 LYS A  45      48.390  60.620  36.600  1.00  0.00           H
ATOM    660  CG  LYS A  45      49.840  62.020  35.960  1.00  0.00           C
ATOM    661  HG1 LYS A  45      49.180  62.740  35.420  1.00  0.00           H
ATOM    662  HG2 LYS A  45      50.840  61.970  35.480  1.00  0.00           H
ATOM    663  CD  LYS A  45      50.000  62.560  37.350  1.00  0.00           C
ATOM    664  HD1 LYS A  45      50.580  63.500  37.260  1.00  0.00           H
ATOM    665  HD2 LYS A  45      49.000  62.870  37.730  1.00  0.00           H
ATOM    666  CE  LYS A  45      50.700  61.730  38.360  1.00  0.00           C
ATOM    667  HE1 LYS A  45      51.730  61.490  38.010  1.00  0.00           H
ATOM    668  HE2 LYS A  45      50.220  60.740  38.540  1.00  0.00           H
ATOM    669  NZ  LYS A  45      50.720  62.360  39.690  1.00  0.00           N
ATOM    670  HZ1 LYS A  45      51.190  61.700  40.340  1.00  0.00           H
ATOM    671  HZ2 LYS A  45      51.270  63.240  39.660  1.00  0.00           H
ATOM    672  HZ3 LYS A  45      49.760  62.520  40.040  1.00  0.00           H
ATOM    673  C   LYS A  45      48.360  58.930  34.010  1.00  0.00           C
ATOM    674  O   LYS A  45      47.250  58.350  34.160  1.00  0.00           O
ATOM    675  N   GLU A  46      49.430  58.230  33.600  1.00  0.00           N
ATOM    676  HN  GLU A  46      50.280  58.720  33.450  1.00  0.00           H
ATOM    677  CA  GLU A  46      49.410  56.870  33.210  1.00  0.00           C
ATOM    678  HA  GLU A  46      48.390  56.590  32.990  1.00  0.00           H
ATOM    679  CB  GLU A  46      50.340  56.700  31.990  1.00  0.00           C
ATOM    680  HB1 GLU A  46      50.150  55.740  31.460  1.00  0.00           H
ATOM    681  HB2 GLU A  46      51.390  56.790  32.360  1.00  0.00           H
ATOM    682  CG  GLU A  46      50.090  57.760  31.000  1.00  0.00           C
ATOM    683  HG1 GLU A  46      50.140  58.780  31.440  1.00  0.00           H
ATOM    684  HG2 GLU A  46      49.100  57.560  30.540  1.00  0.00           H
ATOM    685  CD  GLU A  46      51.200  57.930  29.900  1.00  0.00           C
ATOM    686  OE1 GLU A  46      51.290  58.970  29.250  1.00  0.00           O
ATOM    687  OE2 GLU A  46      51.800  56.840  29.610  1.00  0.00           O
ATOM    688  C   GLU A  46      49.820  55.870  34.310  1.00  0.00           C
ATOM    689  O   GLU A  46      49.800  54.650  34.040  1.00  0.00           O
ATOM    690  N   GLY A  47      50.280  56.380  35.510  1.00  0.00           N
ATOM    691  HN  GLY A  47      50.150  57.350  35.710  1.00  0.00           H
ATOM    692  CA  GLY A  47      50.870  55.540  36.510  1.00  0.00           C
ATOM    693  HA1 GLY A  47      51.090  56.130  37.390  1.00  0.00           H
ATOM    694  HA2 GLY A  47      50.170  54.740  36.690  1.00  0.00           H
ATOM    695  C   GLY A  47      52.230  54.890  36.160  1.00  0.00           C
ATOM    696  O   GLY A  47      52.760  55.110  35.070  1.00  0.00           O
ATOM    697  N   VAL A  48      52.850  54.120  37.080  1.00  0.00           N
ATOM    698  HN  VAL A  48      52.420  54.020  37.980  1.00  0.00           H
ATOM    699  CA  VAL A  48      54.140  53.520  36.880  1.00  0.00           C
ATOM    700  HA  VAL A  48      54.620  54.020  36.050  1.00  0.00           H
ATOM    701  CB  VAL A  48      55.120  53.570  38.090  1.00  0.00           C
ATOM    702  HB  VAL A  48      56.070  53.020  37.910  1.00  0.00           H
ATOM    703  CG1 VAL A  48      55.480  55.010  38.370  1.00  0.00           C
ATOM    704 HG11 VAL A  48      54.600  55.550  38.790  1.00  0.00           H
ATOM    705 HG12 VAL A  48      56.290  55.030  39.130  1.00  0.00           H
ATOM    706 HG13 VAL A  48      56.010  55.500  37.530  1.00  0.00           H
ATOM    707  CG2 VAL A  48      54.440  52.990  39.360  1.00  0.00           C
ATOM    708 HG21 VAL A  48      55.080  53.130  40.260  1.00  0.00           H
ATOM    709 HG22 VAL A  48      53.540  53.590  39.610  1.00  0.00           H
ATOM    710 HG23 VAL A  48      54.210  51.920  39.140  1.00  0.00           H
ATOM    711  C   VAL A  48      54.070  52.030  36.370  1.00  0.00           C
ATOM    712  O   VAL A  48      54.980  51.360  35.950  1.00  0.00           O
ATOM    713  N   VAL A  49      52.850  51.390  36.370  1.00  0.00           N
ATOM    714  HN  VAL A  49      52.070  51.790  36.830  1.00  0.00           H
ATOM    715  CA  VAL A  49      52.580  50.090  35.740  1.00  0.00           C
ATOM    716  HA  VAL A  49      53.510  49.680  35.390  1.00  0.00           H
ATOM    717  CB  VAL A  49      51.900  49.120  36.680  1.00  0.00           C
ATOM    718  HB  VAL A  49      51.610  48.240  36.070  1.00  0.00           H
ATOM    719  CG1 VAL A  49      52.830  48.690  37.770  1.00  0.00           C
ATOM    720 HG11 VAL A  49      53.820  48.300  37.450  1.00  0.00           H
ATOM    721 HG12 VAL A  49      53.170  49.550  38.390  1.00  0.00           H
ATOM    722 HG13 VAL A  49      52.340  47.990  38.470  1.00  0.00           H
ATOM    723  CG2 VAL A  49      50.580  49.730  37.240  1.00  0.00           C
ATOM    724 HG21 VAL A  49      49.910  49.890  36.370  1.00  0.00           H
ATOM    725 HG22 VAL A  49      50.050  49.040  37.930  1.00  0.00           H
ATOM    726 HG23 VAL A  49      50.610  50.730  37.740  1.00  0.00           H
ATOM    727  C   VAL A  49      51.710  50.330  34.500  1.00  0.00           C
ATOM    728  O   VAL A  49      51.040  51.360  34.270  1.00  0.00           O
ATOM    729  N   HIS A  50      51.760  49.430  33.500  1.00  0.00           N
ATOM    730  HN  HIS A  50      52.240  48.560  33.560  1.00  0.00           H
ATOM    731  CA  HIS A  50      50.820  49.470  32.370  1.00  0.00           C
ATOM    732  HA  HIS A  50      50.800  50.480  31.970  1.00  0.00           H
ATOM    733  CB  HIS A  50      51.450  48.630  31.140  1.00  0.00           C
ATOM    734  HB1 HIS A  50      51.740  47.670  31.620  1.00  0.00           H
ATOM    735  HB2 HIS A  50      52.330  49.160  30.720  1.00  0.00           H
ATOM    736  ND1 HIS A  50      50.180  48.960  29.110  1.00  0.00           N
ATOM    737  CG  HIS A  50      50.470  48.130  30.190  1.00  0.00           C
ATOM    738  CE1 HIS A  50      49.390  48.240  28.390  1.00  0.00           C
ATOM    739  HE1 HIS A  50      48.860  48.780  27.600  1.00  0.00           H
ATOM    740  NE2 HIS A  50      49.210  46.960  28.870  1.00  0.00           N
ATOM    741  HE2 HIS A  50      48.600  46.240  28.520  1.00  0.00           H
ATOM    742  CD2 HIS A  50      49.960  46.890  30.000  1.00  0.00           C
ATOM    743  HD2 HIS A  50      50.100  46.030  30.650  1.00  0.00           H
ATOM    744  C   HIS A  50      49.290  49.070  32.640  1.00  0.00           C
ATOM    745  O   HIS A  50      48.980  48.610  33.740  1.00  0.00           O
ATOM    746  N   GLY A  51      48.370  49.250  31.650  1.00  0.00           N
ATOM    747  HN  GLY A  51      48.730  49.570  30.770  1.00  0.00           H
ATOM    748  CA  GLY A  51      46.960  48.930  31.620  1.00  0.00           C
ATOM    749  HA1 GLY A  51      46.620  49.060  30.600  1.00  0.00           H
ATOM    750  HA2 GLY A  51      46.710  47.940  31.960  1.00  0.00           H
ATOM    751  C   GLY A  51      46.140  49.940  32.450  1.00  0.00           C
ATOM    752  O   GLY A  51      46.700  50.940  32.960  1.00  0.00           O
ATOM    753  N   VAL A  52      44.840  49.710  32.510  1.00  0.00           N
ATOM    754  HN  VAL A  52      44.510  48.790  32.320  1.00  0.00           H
ATOM    755  CA  VAL A  52      43.870  50.630  33.180  1.00  0.00           C
ATOM    756  HA  VAL A  52      44.270  51.610  32.960  1.00  0.00           H
ATOM    757  CB  VAL A  52      42.480  50.610  32.640  1.00  0.00           C
ATOM    758  HB  VAL A  52      42.020  49.600  32.550  1.00  0.00           H
ATOM    759  CG1 VAL A  52      41.500  51.440  33.480  1.00  0.00           C
ATOM    760 HG11 VAL A  52      40.500  51.330  33.020  1.00  0.00           H
ATOM    761 HG12 VAL A  52      41.340  51.100  34.520  1.00  0.00           H
ATOM    762 HG13 VAL A  52      41.710  52.520  33.320  1.00  0.00           H
ATOM    763  CG2 VAL A  52      42.460  51.050  31.140  1.00  0.00           C
ATOM    764 HG21 VAL A  52      42.960  50.290  30.500  1.00  0.00           H
ATOM    765 HG22 VAL A  52      41.410  50.980  30.780  1.00  0.00           H
ATOM    766 HG23 VAL A  52      42.970  52.010  30.930  1.00  0.00           H
ATOM    767  C   VAL A  52      43.820  50.300  34.650  1.00  0.00           C
ATOM    768  O   VAL A  52      43.750  49.050  34.910  1.00  0.00           O
ATOM    769  N   ALA A  53      43.910  51.300  35.560  1.00  0.00           N
ATOM    770  HN  ALA A  53      44.050  52.230  35.250  1.00  0.00           H
ATOM    771  CA  ALA A  53      44.070  51.110  36.980  1.00  0.00           C
ATOM    772  HA  ALA A  53      45.110  51.310  37.210  1.00  0.00           H
ATOM    773  CB  ALA A  53      43.300  52.220  37.760  1.00  0.00           C
ATOM    774  HB1 ALA A  53      42.210  52.160  37.510  1.00  0.00           H
ATOM    775  HB2 ALA A  53      43.370  52.080  38.860  1.00  0.00           H
ATOM    776  HB3 ALA A  53      43.570  53.250  37.450  1.00  0.00           H
ATOM    777  C   ALA A  53      43.720  49.760  37.620  1.00  0.00           C
ATOM    778  O   ALA A  53      44.640  49.060  38.030  1.00  0.00           O
ATOM    779  N   THR A  54      42.520  49.290  37.640  1.00  0.00           N
ATOM    780  HN  THR A  54      41.810  49.830  37.180  1.00  0.00           H
ATOM    781  CA  THR A  54      42.210  48.030  38.440  1.00  0.00           C
ATOM    782  HA  THR A  54      42.740  48.080  39.380  1.00  0.00           H
ATOM    783  CB  THR A  54      40.730  47.950  38.830  1.00  0.00           C
ATOM    784  HB  THR A  54      40.480  49.000  39.110  1.00  0.00           H
ATOM    785  OG1 THR A  54      40.360  47.060  39.840  1.00  0.00           O
ATOM    786  HG1 THR A  54      40.430  47.500  40.680  1.00  0.00           H
ATOM    787  CG2 THR A  54      39.700  47.670  37.550  1.00  0.00           C
ATOM    788 HG21 THR A  54      39.640  48.530  36.850  1.00  0.00           H
ATOM    789 HG22 THR A  54      39.970  46.770  36.950  1.00  0.00           H
ATOM    790 HG23 THR A  54      38.660  47.470  37.890  1.00  0.00           H
ATOM    791  C   THR A  54      42.740  46.790  37.750  1.00  0.00           C
ATOM    792  O   THR A  54      42.830  45.720  38.410  1.00  0.00           O
ATOM    793  N   VAL A  55      43.020  46.830  36.390  1.00  0.00           N
ATOM    794  HN  VAL A  55      42.940  47.720  35.940  1.00  0.00           H
ATOM    795  CA  VAL A  55      43.440  45.660  35.570  1.00  0.00           C
ATOM    796  HA  VAL A  55      43.290  44.740  36.120  1.00  0.00           H
ATOM    797  CB  VAL A  55      42.550  45.360  34.360  1.00  0.00           C
ATOM    798  HB  VAL A  55      43.030  44.640  33.660  1.00  0.00           H
ATOM    799  CG1 VAL A  55      41.290  44.620  34.850  1.00  0.00           C
ATOM    800 HG11 VAL A  55      41.410  43.580  35.220  1.00  0.00           H
ATOM    801 HG12 VAL A  55      40.900  45.110  35.770  1.00  0.00           H
ATOM    802 HG13 VAL A  55      40.430  44.600  34.140  1.00  0.00           H
ATOM    803  CG2 VAL A  55      42.190  46.710  33.560  1.00  0.00           C
ATOM    804 HG21 VAL A  55      43.080  47.330  33.310  1.00  0.00           H
ATOM    805 HG22 VAL A  55      41.700  46.430  32.600  1.00  0.00           H
ATOM    806 HG23 VAL A  55      41.500  47.440  34.030  1.00  0.00           H
ATOM    807  C   VAL A  55      44.830  45.670  35.270  1.00  0.00           C
ATOM    808  O   VAL A  55      45.310  44.830  34.550  1.00  0.00           O
ATOM    809  N   ALA A  56      45.530  46.630  35.840  1.00  0.00           N
ATOM    810  HN  ALA A  56      45.030  47.310  36.360  1.00  0.00           H
ATOM    811  CA  ALA A  56      46.850  47.020  35.610  1.00  0.00           C
ATOM    812  HA  ALA A  56      46.980  47.630  34.730  1.00  0.00           H
ATOM    813  CB  ALA A  56      47.290  47.940  36.820  1.00  0.00           C
ATOM    814  HB1 ALA A  56      47.070  47.500  37.810  1.00  0.00           H
ATOM    815  HB2 ALA A  56      48.370  48.190  36.780  1.00  0.00           H
ATOM    816  HB3 ALA A  56      46.730  48.900  36.760  1.00  0.00           H
ATOM    817  C   ALA A  56      47.810  45.810  35.640  1.00  0.00           C
ATOM    818  O   ALA A  56      47.690  44.840  36.410  1.00  0.00           O
ATOM    819  N   GLU A  57      48.890  45.860  34.790  1.00  0.00           N
ATOM    820  HN  GLU A  57      49.000  46.660  34.210  1.00  0.00           H
ATOM    821  CA  GLU A  57      49.790  44.720  34.620  1.00  0.00           C
ATOM    822  HA  GLU A  57      50.120  44.520  35.630  1.00  0.00           H
ATOM    823  CB  GLU A  57      49.260  43.600  33.730  1.00  0.00           C
ATOM    824  HB1 GLU A  57      48.300  43.290  34.180  1.00  0.00           H
ATOM    825  HB2 GLU A  57      49.930  42.730  33.910  1.00  0.00           H
ATOM    826  CG  GLU A  57      49.080  43.940  32.250  1.00  0.00           C
ATOM    827  HG1 GLU A  57      49.980  43.950  31.600  1.00  0.00           H
ATOM    828  HG2 GLU A  57      48.580  44.920  32.130  1.00  0.00           H
ATOM    829  CD  GLU A  57      48.080  42.950  31.640  1.00  0.00           C
ATOM    830  OE1 GLU A  57      46.920  43.330  31.210  1.00  0.00           O
ATOM    831  OE2 GLU A  57      48.420  41.790  31.490  1.00  0.00           O
ATOM    832  C   GLU A  57      50.970  45.270  33.960  1.00  0.00           C
ATOM    833  O   GLU A  57      50.940  46.310  33.370  1.00  0.00           O
ATOM    834  N   LYS A  58      52.070  44.600  34.030  1.00  0.00           N
ATOM    835  HN  LYS A  58      52.030  43.750  34.540  1.00  0.00           H
ATOM    836  CA  LYS A  58      53.350  45.040  33.430  1.00  0.00           C
ATOM    837  HA  LYS A  58      54.090  44.340  33.780  1.00  0.00           H
ATOM    838  CB  LYS A  58      53.310  45.050  31.860  1.00  0.00           C
ATOM    839  HB1 LYS A  58      54.250  45.540  31.520  1.00  0.00           H
ATOM    840  HB2 LYS A  58      52.460  45.680  31.530  1.00  0.00           H
ATOM    841  CG  LYS A  58      53.220  43.650  31.300  1.00  0.00           C
ATOM    842  HG1 LYS A  58      52.230  43.250  31.600  1.00  0.00           H
ATOM    843  HG2 LYS A  58      54.050  43.050  31.750  1.00  0.00           H
ATOM    844  CD  LYS A  58      53.160  43.530  29.800  1.00  0.00           C
ATOM    845  HD1 LYS A  58      54.150  43.690  29.310  1.00  0.00           H
ATOM    846  HD2 LYS A  58      52.900  42.490  29.520  1.00  0.00           H
ATOM    847  CE  LYS A  58      52.060  44.430  29.160  1.00  0.00           C
ATOM    848  HE1 LYS A  58      52.320  45.490  29.360  1.00  0.00           H
ATOM    849  HE2 LYS A  58      51.000  44.250  29.430  1.00  0.00           H
ATOM    850  NZ  LYS A  58      52.040  44.330  27.640  1.00  0.00           N
ATOM    851  HZ1 LYS A  58      52.970  44.500  27.220  1.00  0.00           H
ATOM    852  HZ2 LYS A  58      51.570  43.450  27.350  1.00  0.00           H
ATOM    853  HZ3 LYS A  58      51.380  45.070  27.330  1.00  0.00           H
ATOM    854  C   LYS A  58      54.000  46.280  33.990  1.00  0.00           C
ATOM    855  O   LYS A  58      53.570  47.360  33.670  1.00  0.00           O
ATOM    856  N   THR A  59      55.160  46.190  34.750  1.00  0.00           N
ATOM    857  HN  THR A  59      55.430  45.280  35.070  1.00  0.00           H
ATOM    858  CA  THR A  59      55.980  47.350  35.080  1.00  0.00           C
ATOM    859  HA  THR A  59      55.340  48.070  35.570  1.00  0.00           H
ATOM    860  CB  THR A  59      57.170  46.960  35.970  1.00  0.00           C
ATOM    861  HB  THR A  59      57.920  46.360  35.410  1.00  0.00           H
ATOM    862  OG1 THR A  59      56.790  46.140  37.100  1.00  0.00           O
ATOM    863  HG1 THR A  59      56.330  45.350  36.800  1.00  0.00           H
ATOM    864  CG2 THR A  59      57.880  48.260  36.610  1.00  0.00           C
ATOM    865 HG21 THR A  59      57.120  48.810  37.210  1.00  0.00           H
ATOM    866 HG22 THR A  59      58.750  47.900  37.200  1.00  0.00           H
ATOM    867 HG23 THR A  59      58.240  49.000  35.860  1.00  0.00           H
ATOM    868  C   THR A  59      56.450  47.990  33.780  1.00  0.00           C
ATOM    869  O   THR A  59      56.740  47.390  32.690  1.00  0.00           O
ATOM    870  N   LYS A  60      56.590  49.350  33.820  1.00  0.00           N
ATOM    871  HN  LYS A  60      56.340  49.920  34.590  1.00  0.00           H
ATOM    872  CA  LYS A  60      57.140  50.080  32.750  1.00  0.00           C
ATOM    873  HA  LYS A  60      56.980  49.510  31.840  1.00  0.00           H
ATOM    874  CB  LYS A  60      56.340  51.380  32.390  1.00  0.00           C
ATOM    875  HB1 LYS A  60      56.980  52.070  31.810  1.00  0.00           H
ATOM    876  HB2 LYS A  60      56.110  52.020  33.270  1.00  0.00           H
ATOM    877  CG  LYS A  60      55.020  51.100  31.660  1.00  0.00           C
ATOM    878  HG1 LYS A  60      54.490  50.360  32.300  1.00  0.00           H
ATOM    879  HG2 LYS A  60      55.180  50.670  30.650  1.00  0.00           H
ATOM    880  CD  LYS A  60      54.090  52.260  31.400  1.00  0.00           C
ATOM    881  HD1 LYS A  60      54.480  53.090  30.780  1.00  0.00           H
ATOM    882  HD2 LYS A  60      53.140  51.960  30.890  1.00  0.00           H
ATOM    883  CE  LYS A  60      53.570  52.940  32.680  1.00  0.00           C
ATOM    884  HE1 LYS A  60      54.430  53.370  33.250  1.00  0.00           H
ATOM    885  HE2 LYS A  60      53.040  52.180  33.300  1.00  0.00           H
ATOM    886  NZ  LYS A  60      52.640  54.000  32.480  1.00  0.00           N
ATOM    887  HZ1 LYS A  60      52.900  54.510  31.610  1.00  0.00           H
ATOM    888  HZ2 LYS A  60      51.670  53.660  32.320  1.00  0.00           H
ATOM    889  HZ3 LYS A  60      52.590  54.660  33.280  1.00  0.00           H
ATOM    890  C   LYS A  60      58.630  50.500  33.040  1.00  0.00           C
ATOM    891  O   LYS A  60      58.970  50.740  34.180  1.00  0.00           O
ATOM    892  N   GLU A  61      59.430  50.680  32.050  1.00  0.00           N
ATOM    893  HN  GLU A  61      59.080  50.490  31.140  1.00  0.00           H
ATOM    894  CA  GLU A  61      60.800  51.030  32.070  1.00  0.00           C
ATOM    895  HA  GLU A  61      61.180  51.000  33.080  1.00  0.00           H
ATOM    896  CB  GLU A  61      61.530  49.860  31.280  1.00  0.00           C
ATOM    897  HB1 GLU A  61      62.600  50.170  31.250  1.00  0.00           H
ATOM    898  HB2 GLU A  61      61.220  49.760  30.220  1.00  0.00           H
ATOM    899  CG  GLU A  61      61.470  48.510  31.950  1.00  0.00           C
ATOM    900  HG1 GLU A  61      60.490  48.050  31.710  1.00  0.00           H
ATOM    901  HG2 GLU A  61      61.490  48.640  33.050  1.00  0.00           H
ATOM    902  CD  GLU A  61      62.570  47.550  31.460  1.00  0.00           C
ATOM    903  OE1 GLU A  61      63.720  48.050  31.490  1.00  0.00           O
ATOM    904  OE2 GLU A  61      62.280  46.420  30.980  1.00  0.00           O
ATOM    905  C   GLU A  61      60.970  52.390  31.480  1.00  0.00           C
ATOM    906  O   GLU A  61      60.470  52.660  30.410  1.00  0.00           O
ATOM    907  N   GLN A  62      61.590  53.310  32.330  1.00  0.00           N
ATOM    908  HN  GLN A  62      61.860  53.160  33.280  1.00  0.00           H
ATOM    909  CA  GLN A  62      61.980  54.590  31.920  1.00  0.00           C
ATOM    910  HA  GLN A  62      62.820  54.890  32.520  1.00  0.00           H
ATOM    911  CB  GLN A  62      62.450  54.820  30.460  1.00  0.00           C
ATOM    912  HB1 GLN A  62      62.730  55.870  30.230  1.00  0.00           H
ATOM    913  HB2 GLN A  62      61.650  54.620  29.710  1.00  0.00           H
ATOM    914  CG  GLN A  62      63.530  53.800  30.070  1.00  0.00           C
ATOM    915  HG1 GLN A  62      63.920  54.100  29.070  1.00  0.00           H
ATOM    916  HG2 GLN A  62      63.240  52.730  30.120  1.00  0.00           H
ATOM    917  CD  GLN A  62      64.730  54.120  31.060  1.00  0.00           C
ATOM    918  OE1 GLN A  62      65.120  55.260  31.200  1.00  0.00           O
ATOM    919  NE2 GLN A  62      65.160  53.120  31.830  1.00  0.00           N
ATOM    920 HE21 GLN A  62      64.860  52.200  31.590  1.00  0.00           H
ATOM    921 HE22 GLN A  62      65.770  53.220  32.610  1.00  0.00           H
ATOM    922  C   GLN A  62      60.850  55.530  32.240  1.00  0.00           C
ATOM    923  O   GLN A  62      60.680  56.590  31.630  1.00  0.00           O
ATOM    924  N   VAL A  63      60.080  55.240  33.340  1.00  0.00           N
ATOM    925  HN  VAL A  63      60.330  54.360  33.720  1.00  0.00           H
ATOM    926  CA  VAL A  63      58.810  55.970  33.760  1.00  0.00           C
ATOM    927  HA  VAL A  63      58.670  56.740  33.010  1.00  0.00           H
ATOM    928  CB  VAL A  63      57.670  55.030  33.870  1.00  0.00           C
ATOM    929  HB  VAL A  63      57.530  54.430  32.950  1.00  0.00           H
ATOM    930  CG1 VAL A  63      57.850  53.960  34.990  1.00  0.00           C
ATOM    931 HG11 VAL A  63      57.900  54.430  36.000  1.00  0.00           H
ATOM    932 HG12 VAL A  63      57.060  53.180  34.990  1.00  0.00           H
ATOM    933 HG13 VAL A  63      58.800  53.400  34.920  1.00  0.00           H
ATOM    934  CG2 VAL A  63      56.390  55.830  34.230  1.00  0.00           C
ATOM    935 HG21 VAL A  63      56.280  56.200  35.270  1.00  0.00           H
ATOM    936 HG22 VAL A  63      56.490  56.760  33.630  1.00  0.00           H
ATOM    937 HG23 VAL A  63      55.460  55.340  33.860  1.00  0.00           H
ATOM    938  C   VAL A  63      59.210  56.730  35.070  1.00  0.00           C
ATOM    939  O   VAL A  63      58.620  57.760  35.320  1.00  0.00           O
ATOM    940  N   THR A  64      60.170  56.360  35.880  1.00  0.00           N
ATOM    941  HN  THR A  64      60.470  55.430  35.650  1.00  0.00           H
ATOM    942  CA  THR A  64      60.700  56.980  37.130  1.00  0.00           C
ATOM    943  HA  THR A  64      61.120  57.940  36.890  1.00  0.00           H
ATOM    944  CB  THR A  64      59.600  57.150  38.220  1.00  0.00           C
ATOM    945  HB  THR A  64      58.790  57.850  37.920  1.00  0.00           H
ATOM    946  OG1 THR A  64      60.060  57.650  39.510  1.00  0.00           O
ATOM    947  HG1 THR A  64      60.570  58.420  39.240  1.00  0.00           H
ATOM    948  CG2 THR A  64      59.090  55.760  38.560  1.00  0.00           C
ATOM    949 HG21 THR A  64      59.960  55.190  38.960  1.00  0.00           H
ATOM    950 HG22 THR A  64      58.320  55.880  39.350  1.00  0.00           H
ATOM    951 HG23 THR A  64      58.720  55.170  37.700  1.00  0.00           H
ATOM    952  C   THR A  64      61.960  56.210  37.660  1.00  0.00           C
ATOM    953  O   THR A  64      62.260  55.110  37.160  1.00  0.00           O
ATOM    954  N   ASN A  65      62.710  56.730  38.620  1.00  0.00           N
ATOM    955  HN  ASN A  65      62.550  57.650  38.980  1.00  0.00           H
ATOM    956  CA  ASN A  65      63.930  56.070  39.160  1.00  0.00           C
ATOM    957  HA  ASN A  65      64.410  55.670  38.280  1.00  0.00           H
ATOM    958  CB  ASN A  65      64.990  57.130  39.760  1.00  0.00           C
ATOM    959  HB1 ASN A  65      64.770  57.570  40.760  1.00  0.00           H
ATOM    960  HB2 ASN A  65      65.160  57.900  38.980  1.00  0.00           H
ATOM    961  CG  ASN A  65      66.410  56.450  39.800  1.00  0.00           C
ATOM    962  OD1 ASN A  65      66.700  55.460  39.150  1.00  0.00           O
ATOM    963  ND2 ASN A  65      67.300  57.000  40.660  1.00  0.00           N
ATOM    964 HD21 ASN A  65      66.940  57.840  41.060  1.00  0.00           H
ATOM    965 HD22 ASN A  65      68.210  56.590  40.790  1.00  0.00           H
ATOM    966  C   ASN A  65      63.760  54.890  40.080  1.00  0.00           C
ATOM    967  O   ASN A  65      63.970  55.020  41.310  1.00  0.00           O
ATOM    968  N   VAL A  66      63.350  53.730  39.640  1.00  0.00           N
ATOM    969  HN  VAL A  66      63.260  53.470  38.680  1.00  0.00           H
ATOM    970  CA  VAL A  66      62.960  52.540  40.380  1.00  0.00           C
ATOM    971  HA  VAL A  66      62.170  52.810  41.070  1.00  0.00           H
ATOM    972  CB  VAL A  66      62.110  51.600  39.560  1.00  0.00           C
ATOM    973  HB  VAL A  66      62.730  51.350  38.670  1.00  0.00           H
ATOM    974  CG1 VAL A  66      61.850  50.280  40.220  1.00  0.00           C
ATOM    975 HG11 VAL A  66      61.120  50.400  41.050  1.00  0.00           H
ATOM    976 HG12 VAL A  66      61.220  49.600  39.610  1.00  0.00           H
ATOM    977 HG13 VAL A  66      62.740  49.650  40.440  1.00  0.00           H
ATOM    978  CG2 VAL A  66      60.880  52.250  39.100  1.00  0.00           C
ATOM    979 HG21 VAL A  66      60.240  51.530  38.550  1.00  0.00           H
ATOM    980 HG22 VAL A  66      60.240  52.500  39.980  1.00  0.00           H
ATOM    981 HG23 VAL A  66      61.120  53.110  38.430  1.00  0.00           H
ATOM    982  C   VAL A  66      64.080  51.900  41.200  1.00  0.00           C
ATOM    983  O   VAL A  66      65.270  51.960  40.850  1.00  0.00           O
ATOM    984  N   GLY A  67      63.740  51.350  42.390  1.00  0.00           N
ATOM    985  HN  GLY A  67      62.800  51.270  42.700  1.00  0.00           H
ATOM    986  CA  GLY A  67      64.700  50.740  43.320  1.00  0.00           C
ATOM    987  HA1 GLY A  67      65.700  50.670  42.920  1.00  0.00           H
ATOM    988  HA2 GLY A  67      64.790  51.390  44.180  1.00  0.00           H
ATOM    989  C   GLY A  67      64.480  49.290  43.690  1.00  0.00           C
ATOM    990  O   GLY A  67      65.240  48.670  44.470  1.00  0.00           O
ATOM    991  N   GLY A  68      63.330  48.730  43.140  1.00  0.00           N
ATOM    992  HN  GLY A  68      62.760  49.200  42.470  1.00  0.00           H
ATOM    993  CA  GLY A  68      62.900  47.350  43.330  1.00  0.00           C
ATOM    994  HA1 GLY A  68      63.540  46.690  42.770  1.00  0.00           H
ATOM    995  HA2 GLY A  68      63.070  47.160  44.380  1.00  0.00           H
ATOM    996  C   GLY A  68      61.510  47.120  43.010  1.00  0.00           C
ATOM    997  O   GLY A  68      60.930  47.970  42.290  1.00  0.00           O
ATOM    998  N   ALA A  69      60.910  46.120  43.620  1.00  0.00           N
ATOM    999  HN  ALA A  69      61.400  45.580  44.300  1.00  0.00           H
ATOM   1000  CA  ALA A  69      59.530  45.800  43.600  1.00  0.00           C
ATOM   1001  HA  ALA A  69      58.990  46.680  43.260  1.00  0.00           H
ATOM   1002  CB  ALA A  69      59.070  44.800  42.550  1.00  0.00           C
ATOM   1003  HB1 ALA A  69      59.480  43.780  42.680  1.00  0.00           H
ATOM   1004  HB2 ALA A  69      57.970  44.690  42.680  1.00  0.00           H
ATOM   1005  HB3 ALA A  69      59.200  45.190  41.520  1.00  0.00           H
ATOM   1006  C   ALA A  69      59.130  45.400  45.030  1.00  0.00           C
ATOM   1007  O   ALA A  69      59.930  44.850  45.790  1.00  0.00           O
ATOM   1008  N   VAL A  70      57.860  45.590  45.440  1.00  0.00           N
ATOM   1009  HN  VAL A  70      57.130  46.090  44.990  1.00  0.00           H
ATOM   1010  CA  VAL A  70      57.370  45.230  46.780  1.00  0.00           C
ATOM   1011  HA  VAL A  70      58.120  44.700  47.350  1.00  0.00           H
ATOM   1012  CB  VAL A  70      57.020  46.440  47.650  1.00  0.00           C
ATOM   1013  HB  VAL A  70      56.580  47.300  47.090  1.00  0.00           H
ATOM   1014  CG1 VAL A  70      55.790  46.210  48.610  1.00  0.00           C
ATOM   1015 HG11 VAL A  70      56.000  45.270  49.150  1.00  0.00           H
ATOM   1016 HG12 VAL A  70      55.820  47.130  49.240  1.00  0.00           H
ATOM   1017 HG13 VAL A  70      54.910  46.210  47.930  1.00  0.00           H
ATOM   1018  CG2 VAL A  70      58.270  46.880  48.390  1.00  0.00           C
ATOM   1019 HG21 VAL A  70      58.700  46.020  48.940  1.00  0.00           H
ATOM   1020 HG22 VAL A  70      59.060  47.130  47.650  1.00  0.00           H
ATOM   1021 HG23 VAL A  70      58.270  47.820  48.990  1.00  0.00           H
ATOM   1022  C   VAL A  70      56.200  44.300  46.610  1.00  0.00           C
ATOM   1023  O   VAL A  70      55.230  44.540  45.890  1.00  0.00           O
ATOM   1024  N   VAL A  71      56.230  43.130  47.300  1.00  0.00           N
ATOM   1025  HN  VAL A  71      56.850  42.960  48.060  1.00  0.00           H
ATOM   1026  CA  VAL A  71      55.150  42.100  47.230  1.00  0.00           C
ATOM   1027  HA  VAL A  71      54.560  42.290  46.350  1.00  0.00           H
ATOM   1028  CB  VAL A  71      55.650  40.710  47.190  1.00  0.00           C
ATOM   1029  HB  VAL A  71      54.890  39.910  47.050  1.00  0.00           H
ATOM   1030  CG1 VAL A  71      56.750  40.470  46.060  1.00  0.00           C
ATOM   1031 HG11 VAL A  71      57.690  40.990  46.330  1.00  0.00           H
ATOM   1032 HG12 VAL A  71      57.060  39.400  46.070  1.00  0.00           H
ATOM   1033 HG13 VAL A  71      56.460  40.800  45.040  1.00  0.00           H
ATOM   1034  CG2 VAL A  71      56.260  40.300  48.550  1.00  0.00           C
ATOM   1035 HG21 VAL A  71      55.900  40.770  49.490  1.00  0.00           H
ATOM   1036 HG22 VAL A  71      56.180  39.200  48.660  1.00  0.00           H
ATOM   1037 HG23 VAL A  71      57.350  40.490  48.480  1.00  0.00           H
ATOM   1038  C   VAL A  71      54.170  42.280  48.300  1.00  0.00           C
ATOM   1039  O   VAL A  71      54.320  43.050  49.220  1.00  0.00           O
ATOM   1040  N   THR A  72      52.950  41.640  48.110  1.00  0.00           N
ATOM   1041  HN  THR A  72      52.690  41.200  47.260  1.00  0.00           H
ATOM   1042  CA  THR A  72      51.910  41.560  49.140  1.00  0.00           C
ATOM   1043  HA  THR A  72      51.780  42.600  49.380  1.00  0.00           H
ATOM   1044  CB  THR A  72      50.600  41.180  48.570  1.00  0.00           C
ATOM   1045  HB  THR A  72      49.900  40.910  49.380  1.00  0.00           H
ATOM   1046  OG1 THR A  72      50.860  40.070  47.630  1.00  0.00           O
ATOM   1047  HG1 THR A  72      51.060  39.330  48.220  1.00  0.00           H
ATOM   1048  CG2 THR A  72      49.810  42.250  47.770  1.00  0.00           C
ATOM   1049 HG21 THR A  72      48.980  41.790  47.180  1.00  0.00           H
ATOM   1050 HG22 THR A  72      49.250  42.970  48.400  1.00  0.00           H
ATOM   1051 HG23 THR A  72      50.390  42.850  47.040  1.00  0.00           H
ATOM   1052  C   THR A  72      52.260  40.960  50.440  1.00  0.00           C
ATOM   1053  O   THR A  72      53.160  40.160  50.570  1.00  0.00           O
ATOM   1054  N   GLY A  73      51.460  41.270  51.460  1.00  0.00           N
ATOM   1055  HN  GLY A  73      50.820  41.960  51.120  1.00  0.00           H
ATOM   1056  CA  GLY A  73      51.320  40.610  52.770  1.00  0.00           C
ATOM   1057  HA1 GLY A  73      52.270  40.780  53.250  1.00  0.00           H
ATOM   1058  HA2 GLY A  73      50.420  40.970  53.260  1.00  0.00           H
ATOM   1059  C   GLY A  73      51.220  39.120  52.700  1.00  0.00           C
ATOM   1060  O   GLY A  73      50.650  38.600  51.730  1.00  0.00           O
ATOM   1061  N   VAL A  74      51.760  38.390  53.630  1.00  0.00           N
ATOM   1062  HN  VAL A  74      52.030  38.850  54.470  1.00  0.00           H
ATOM   1063  CA  VAL A  74      51.710  36.890  53.590  1.00  0.00           C
ATOM   1064  HA  VAL A  74      51.980  36.730  52.550  1.00  0.00           H
ATOM   1065  CB  VAL A  74      52.850  36.120  54.190  1.00  0.00           C
ATOM   1066  HB  VAL A  74      52.690  35.040  54.370  1.00  0.00           H
ATOM   1067  CG1 VAL A  74      54.110  36.270  53.300  1.00  0.00           C
ATOM   1068 HG11 VAL A  74      54.240  37.240  52.760  1.00  0.00           H
ATOM   1069 HG12 VAL A  74      55.030  36.000  53.850  1.00  0.00           H
ATOM   1070 HG13 VAL A  74      54.100  35.510  52.490  1.00  0.00           H
ATOM   1071  CG2 VAL A  74      53.120  36.610  55.670  1.00  0.00           C
ATOM   1072 HG21 VAL A  74      52.150  36.690  56.210  1.00  0.00           H
ATOM   1073 HG22 VAL A  74      53.840  35.960  56.210  1.00  0.00           H
ATOM   1074 HG23 VAL A  74      53.440  37.670  55.560  1.00  0.00           H
ATOM   1075  C   VAL A  74      50.410  36.120  53.780  1.00  0.00           C
ATOM   1076  O   VAL A  74      49.520  36.610  54.510  1.00  0.00           O
ATOM   1077  N   THR A  75      50.230  35.020  52.970  1.00  0.00           N
ATOM   1078  HN  THR A  75      50.980  34.810  52.350  1.00  0.00           H
ATOM   1079  CA  THR A  75      48.980  34.320  52.950  1.00  0.00           C
ATOM   1080  HA  THR A  75      48.380  34.520  53.830  1.00  0.00           H
ATOM   1081  CB  THR A  75      47.970  34.760  51.880  1.00  0.00           C
ATOM   1082  HB  THR A  75      47.680  35.820  52.030  1.00  0.00           H
ATOM   1083  OG1 THR A  75      46.800  33.850  51.790  1.00  0.00           O
ATOM   1084  HG1 THR A  75      46.440  33.790  52.680  1.00  0.00           H
ATOM   1085  CG2 THR A  75      48.620  34.630  50.460  1.00  0.00           C
ATOM   1086 HG21 THR A  75      49.560  35.230  50.490  1.00  0.00           H
ATOM   1087 HG22 THR A  75      48.870  33.570  50.250  1.00  0.00           H
ATOM   1088 HG23 THR A  75      47.900  35.070  49.740  1.00  0.00           H
ATOM   1089  C   THR A  75      49.440  32.890  52.860  1.00  0.00           C
ATOM   1090  O   THR A  75      50.580  32.550  52.540  1.00  0.00           O
ATOM   1091  N   ALA A  76      48.540  32.000  53.220  1.00  0.00           N
ATOM   1092  HN  ALA A  76      47.650  32.260  53.570  1.00  0.00           H
ATOM   1093  CA  ALA A  76      48.730  30.570  53.370  1.00  0.00           C
ATOM   1094  HA  ALA A  76      49.750  30.240  53.510  1.00  0.00           H
ATOM   1095  CB  ALA A  76      47.980  30.180  54.660  1.00  0.00           C
ATOM   1096  HB1 ALA A  76      47.830  29.090  54.760  1.00  0.00           H
ATOM   1097  HB2 ALA A  76      48.540  30.610  55.530  1.00  0.00           H
ATOM   1098  HB3 ALA A  76      46.950  30.600  54.710  1.00  0.00           H
ATOM   1099  C   ALA A  76      48.200  29.950  52.090  1.00  0.00           C
ATOM   1100  O   ALA A  76      48.170  28.760  51.920  1.00  0.00           O
ATOM   1101  N   VAL A  77      47.710  30.760  51.110  1.00  0.00           N
ATOM   1102  HN  VAL A  77      47.810  31.740  51.250  1.00  0.00           H
ATOM   1103  CA  VAL A  77      47.370  30.140  49.840  1.00  0.00           C
ATOM   1104  HA  VAL A  77      46.970  29.150  49.940  1.00  0.00           H
ATOM   1105  CB  VAL A  77      46.120  30.860  49.250  1.00  0.00           C
ATOM   1106  HB  VAL A  77      45.480  31.170  50.100  1.00  0.00           H
ATOM   1107  CG1 VAL A  77      46.440  32.180  48.550  1.00  0.00           C
ATOM   1108 HG11 VAL A  77      45.530  32.520  48.000  1.00  0.00           H
ATOM   1109 HG12 VAL A  77      46.710  33.020  49.220  1.00  0.00           H
ATOM   1110 HG13 VAL A  77      47.250  32.060  47.800  1.00  0.00           H
ATOM   1111  CG2 VAL A  77      45.350  30.010  48.250  1.00  0.00           C
ATOM   1112 HG21 VAL A  77      45.100  29.050  48.750  1.00  0.00           H
ATOM   1113 HG22 VAL A  77      44.410  30.500  47.920  1.00  0.00           H
ATOM   1114 HG23 VAL A  77      46.030  29.840  47.380  1.00  0.00           H
ATOM   1115  C   VAL A  77      48.520  30.030  48.910  1.00  0.00           C
ATOM   1116  O   VAL A  77      49.560  30.670  49.170  1.00  0.00           O
ATOM   1117  N   ALA A  78      48.480  29.150  47.870  1.00  0.00           N
ATOM   1118  HN  ALA A  78      47.690  28.570  47.700  1.00  0.00           H
ATOM   1119  CA  ALA A  78      49.490  28.880  46.890  1.00  0.00           C
ATOM   1120  HA  ALA A  78      50.160  28.280  47.490  1.00  0.00           H
ATOM   1121  CB  ALA A  78      48.950  27.950  45.800  1.00  0.00           C
ATOM   1122  HB1 ALA A  78      48.280  28.460  45.070  1.00  0.00           H
ATOM   1123  HB2 ALA A  78      49.770  27.370  45.320  1.00  0.00           H
ATOM   1124  HB3 ALA A  78      48.300  27.160  46.240  1.00  0.00           H
ATOM   1125  C   ALA A  78      50.280  30.050  46.280  1.00  0.00           C
ATOM   1126  O   ALA A  78      49.700  31.040  45.890  1.00  0.00           O
ATOM   1127  N   GLN A  79      51.570  30.000  46.190  1.00  0.00           N
ATOM   1128  HN  GLN A  79      52.100  29.260  46.610  1.00  0.00           H
ATOM   1129  CA  GLN A  79      52.390  31.090  45.580  1.00  0.00           C
ATOM   1130  HA  GLN A  79      51.700  31.750  45.070  1.00  0.00           H
ATOM   1131  CB  GLN A  79      53.270  31.880  46.570  1.00  0.00           C
ATOM   1132  HB1 GLN A  79      53.840  32.630  45.980  1.00  0.00           H
ATOM   1133  HB2 GLN A  79      54.100  31.290  47.020  1.00  0.00           H
ATOM   1134  CG  GLN A  79      52.540  32.580  47.660  1.00  0.00           C
ATOM   1135  HG1 GLN A  79      53.200  33.070  48.400  1.00  0.00           H
ATOM   1136  HG2 GLN A  79      51.850  31.920  48.230  1.00  0.00           H
ATOM   1137  CD  GLN A  79      51.660  33.720  47.160  1.00  0.00           C
ATOM   1138  OE1 GLN A  79      52.310  34.570  46.570  1.00  0.00           O
ATOM   1139  NE2 GLN A  79      50.290  33.700  47.230  1.00  0.00           N
ATOM   1140 HE21 GLN A  79      49.780  34.510  46.930  1.00  0.00           H
ATOM   1141 HE22 GLN A  79      49.790  32.830  47.300  1.00  0.00           H
ATOM   1142  C   GLN A  79      53.270  30.460  44.490  1.00  0.00           C
ATOM   1143  O   GLN A  79      53.760  29.310  44.610  1.00  0.00           O
ATOM   1144  N   LYS A  80      53.480  31.160  43.360  1.00  0.00           N
ATOM   1145  HN  LYS A  80      52.960  31.980  43.160  1.00  0.00           H
ATOM   1146  CA  LYS A  80      54.330  30.660  42.290  1.00  0.00           C
ATOM   1147  HA  LYS A  80      54.000  29.700  41.920  1.00  0.00           H
ATOM   1148  CB  LYS A  80      54.310  31.830  41.200  1.00  0.00           C
ATOM   1149  HB1 LYS A  80      54.540  32.780  41.720  1.00  0.00           H
ATOM   1150  HB2 LYS A  80      53.240  31.930  40.920  1.00  0.00           H
ATOM   1151  CG  LYS A  80      55.090  31.620  39.930  1.00  0.00           C
ATOM   1152  HG1 LYS A  80      56.190  31.770  40.040  1.00  0.00           H
ATOM   1153  HG2 LYS A  80      54.700  32.380  39.220  1.00  0.00           H
ATOM   1154  CD  LYS A  80      54.990  30.160  39.290  1.00  0.00           C
ATOM   1155  HD1 LYS A  80      55.340  29.410  40.040  1.00  0.00           H
ATOM   1156  HD2 LYS A  80      53.930  29.940  39.060  1.00  0.00           H
ATOM   1157  CE  LYS A  80      55.820  30.090  38.070  1.00  0.00           C
ATOM   1158  HE1 LYS A  80      56.890  30.300  38.260  1.00  0.00           H
ATOM   1159  HE2 LYS A  80      55.440  30.770  37.280  1.00  0.00           H
ATOM   1160  NZ  LYS A  80      55.720  28.750  37.380  1.00  0.00           N
ATOM   1161  HZ1 LYS A  80      56.070  28.620  36.410  1.00  0.00           H
ATOM   1162  HZ2 LYS A  80      56.270  28.040  37.910  1.00  0.00           H
ATOM   1163  HZ3 LYS A  80      54.740  28.420  37.340  1.00  0.00           H
ATOM   1164  C   LYS A  80      55.730  30.360  42.750  1.00  0.00           C
ATOM   1165  O   LYS A  80      56.220  29.300  42.470  1.00  0.00           O
ATOM   1166  N   THR A  81      56.430  31.220  43.470  1.00  0.00           N
ATOM   1167  HN  THR A  81      55.940  32.010  43.850  1.00  0.00           H
ATOM   1168  CA  THR A  81      57.660  30.980  44.180  1.00  0.00           C
ATOM   1169  HA  THR A  81      58.110  30.030  43.960  1.00  0.00           H
ATOM   1170  CB  THR A  81      58.860  31.930  43.780  1.00  0.00           C
ATOM   1171  HB  THR A  81      59.040  31.910  42.680  1.00  0.00           H
ATOM   1172  OG1 THR A  81      59.990  31.670  44.560  1.00  0.00           O
ATOM   1173  HG1 THR A  81      60.670  31.810  43.890  1.00  0.00           H
ATOM   1174  CG2 THR A  81      58.380  33.330  44.040  1.00  0.00           C
ATOM   1175 HG21 THR A  81      59.290  33.910  43.770  1.00  0.00           H
ATOM   1176 HG22 THR A  81      57.450  33.560  43.480  1.00  0.00           H
ATOM   1177 HG23 THR A  81      58.210  33.600  45.100  1.00  0.00           H
ATOM   1178  C   THR A  81      57.320  30.960  45.700  1.00  0.00           C
ATOM   1179  O   THR A  81      56.600  31.870  46.170  1.00  0.00           O
ATOM   1180  N   VAL A  82      57.950  29.960  46.390  1.00  0.00           N
ATOM   1181  HN  VAL A  82      58.540  29.280  45.970  1.00  0.00           H
ATOM   1182  CA  VAL A  82      57.850  29.800  47.850  1.00  0.00           C
ATOM   1183  HA  VAL A  82      57.100  30.460  48.250  1.00  0.00           H
ATOM   1184  CB  VAL A  82      57.430  28.320  48.030  1.00  0.00           C
ATOM   1185  HB  VAL A  82      57.440  28.060  49.110  1.00  0.00           H
ATOM   1186  CG1 VAL A  82      56.030  28.110  47.400  1.00  0.00           C
ATOM   1187 HG11 VAL A  82      55.520  27.240  47.850  1.00  0.00           H
ATOM   1188 HG12 VAL A  82      55.450  29.040  47.570  1.00  0.00           H
ATOM   1189 HG13 VAL A  82      55.950  27.980  46.300  1.00  0.00           H
ATOM   1190  CG2 VAL A  82      58.390  27.260  47.470  1.00  0.00           C
ATOM   1191 HG21 VAL A  82      58.330  27.260  46.360  1.00  0.00           H
ATOM   1192 HG22 VAL A  82      59.450  27.390  47.760  1.00  0.00           H
ATOM   1193 HG23 VAL A  82      58.200  26.210  47.800  1.00  0.00           H
ATOM   1194  C   VAL A  82      59.090  30.180  48.580  1.00  0.00           C
ATOM   1195  O   VAL A  82      59.380  29.910  49.720  1.00  0.00           O
ATOM   1196  N   GLU A  83      60.030  30.800  47.770  1.00  0.00           N
ATOM   1197  HN  GLU A  83      59.780  30.970  46.820  1.00  0.00           H
ATOM   1198  CA  GLU A  83      61.350  31.040  48.190  1.00  0.00           C
ATOM   1199  HA  GLU A  83      61.400  30.540  49.140  1.00  0.00           H
ATOM   1200  CB  GLU A  83      62.400  30.430  47.130  1.00  0.00           C
ATOM   1201  HB1 GLU A  83      63.450  30.680  47.400  1.00  0.00           H
ATOM   1202  HB2 GLU A  83      62.100  30.850  46.140  1.00  0.00           H
ATOM   1203  CG  GLU A  83      62.280  28.920  47.210  1.00  0.00           C
ATOM   1204  HG1 GLU A  83      61.280  28.490  46.990  1.00  0.00           H
ATOM   1205  HG2 GLU A  83      62.560  28.560  48.230  1.00  0.00           H
ATOM   1206  CD  GLU A  83      63.270  28.130  46.310  1.00  0.00           C
ATOM   1207  OE1 GLU A  83      64.480  28.070  46.680  1.00  0.00           O
ATOM   1208  OE2 GLU A  83      62.800  27.500  45.370  1.00  0.00           O
ATOM   1209  C   GLU A  83      61.650  32.500  48.280  1.00  0.00           C
ATOM   1210  O   GLU A  83      61.170  33.320  47.550  1.00  0.00           O
ATOM   1211  N   GLY A  84      62.560  32.800  49.270  1.00  0.00           N
ATOM   1212  HN  GLY A  84      63.000  32.030  49.720  1.00  0.00           H
ATOM   1213  CA  GLY A  84      62.870  34.170  49.660  1.00  0.00           C
ATOM   1214  HA1 GLY A  84      63.760  34.460  49.120  1.00  0.00           H
ATOM   1215  HA2 GLY A  84      62.040  34.810  49.420  1.00  0.00           H
ATOM   1216  C   GLY A  84      63.010  34.300  51.130  1.00  0.00           C
ATOM   1217  O   GLY A  84      63.450  35.370  51.620  1.00  0.00           O
ATOM   1218  N   ALA A  85      62.770  33.220  51.960  1.00  0.00           N
ATOM   1219  HN  ALA A  85      62.520  32.330  51.590  1.00  0.00           H
ATOM   1220  CA  ALA A  85      63.150  33.200  53.350  1.00  0.00           C
ATOM   1221  HA  ALA A  85      62.980  32.180  53.660  1.00  0.00           H
ATOM   1222  CB  ALA A  85      64.590  33.500  53.760  1.00  0.00           C
ATOM   1223  HB1 ALA A  85      64.680  34.580  53.540  1.00  0.00           H
ATOM   1224  HB2 ALA A  85      64.860  33.230  54.800  1.00  0.00           H
ATOM   1225  HB3 ALA A  85      65.310  32.950  53.120  1.00  0.00           H
ATOM   1226  C   ALA A  85      62.090  33.960  54.160  1.00  0.00           C
ATOM   1227  O   ALA A  85      62.290  34.500  55.260  1.00  0.00           O
ATOM   1228  N   GLY A  86      60.840  33.990  53.640  1.00  0.00           N
ATOM   1229  HN  GLY A  86      60.670  33.580  52.740  1.00  0.00           H
ATOM   1230  CA  GLY A  86      59.720  34.610  54.250  1.00  0.00           C
ATOM   1231  HA1 GLY A  86      60.070  35.500  54.770  1.00  0.00           H
ATOM   1232  HA2 GLY A  86      59.020  34.990  53.520  1.00  0.00           H
ATOM   1233  C   GLY A  86      59.000  33.610  55.130  1.00  0.00           C
ATOM   1234  O   GLY A  86      59.530  32.640  55.730  1.00  0.00           O
ATOM   1235  N   SER A  87      57.690  33.740  55.370  1.00  0.00           N
ATOM   1236  HN  SER A  87      57.190  34.580  55.150  1.00  0.00           H
ATOM   1237  CA  SER A  87      56.790  32.770  55.960  1.00  0.00           C
ATOM   1238  HA  SER A  87      57.360  32.620  56.860  1.00  0.00           H
ATOM   1239  CB  SER A  87      55.370  33.290  56.260  1.00  0.00           C
ATOM   1240  HB1 SER A  87      54.610  32.480  56.320  1.00  0.00           H
ATOM   1241  HB2 SER A  87      54.950  33.870  55.410  1.00  0.00           H
ATOM   1242  OG  SER A  87      55.320  33.950  57.460  1.00  0.00           O
ATOM   1243  HG1 SER A  87      55.030  33.360  58.170  1.00  0.00           H
ATOM   1244  C   SER A  87      56.730  31.490  55.100  1.00  0.00           C
ATOM   1245  O   SER A  87      56.990  31.560  53.900  1.00  0.00           O
ATOM   1246  N   ILE A  88      56.430  30.290  55.680  1.00  0.00           N
ATOM   1247  HN  ILE A  88      56.250  30.270  56.660  1.00  0.00           H
ATOM   1248  CA  ILE A  88      56.060  29.040  54.970  1.00  0.00           C
ATOM   1249  HA  ILE A  88      56.970  28.700  54.500  1.00  0.00           H
ATOM   1250  CB  ILE A  88      55.730  27.910  55.950  1.00  0.00           C
ATOM   1251  HB  ILE A  88      56.510  28.030  56.730  1.00  0.00           H
ATOM   1252  CG2 ILE A  88      54.420  28.190  56.620  1.00  0.00           C
ATOM   1253 HG21 ILE A  88      54.090  27.480  57.410  1.00  0.00           H
ATOM   1254 HG22 ILE A  88      54.390  29.260  56.920  1.00  0.00           H
ATOM   1255 HG23 ILE A  88      53.540  28.150  55.950  1.00  0.00           H
ATOM   1256  CG1 ILE A  88      55.840  26.530  55.260  1.00  0.00           C
ATOM   1257 HG11 ILE A  88      56.740  26.460  54.620  1.00  0.00           H
ATOM   1258 HG12 ILE A  88      55.060  26.380  54.490  1.00  0.00           H
ATOM   1259  CD  ILE A  88      55.800  25.320  56.250  1.00  0.00           C
ATOM   1260  HD1 ILE A  88      54.800  25.110  56.690  1.00  0.00           H
ATOM   1261  HD2 ILE A  88      56.140  24.340  55.840  1.00  0.00           H
ATOM   1262  HD3 ILE A  88      56.430  25.650  57.100  1.00  0.00           H
ATOM   1263  C   ILE A  88      55.000  29.240  53.880  1.00  0.00           C
ATOM   1264  O   ILE A  88      54.100  30.120  53.960  1.00  0.00           O
ATOM   1265  N   ALA A  89      55.120  28.510  52.780  1.00  0.00           N
ATOM   1266  HN  ALA A  89      55.850  27.860  52.590  1.00  0.00           H
ATOM   1267  CA  ALA A  89      54.390  28.780  51.590  1.00  0.00           C
ATOM   1268  HA  ALA A  89      53.470  29.210  51.960  1.00  0.00           H
ATOM   1269  CB  ALA A  89      55.210  29.770  50.690  1.00  0.00           C
ATOM   1270  HB1 ALA A  89      54.790  30.010  49.690  1.00  0.00           H
ATOM   1271  HB2 ALA A  89      55.420  30.660  51.320  1.00  0.00           H
ATOM   1272  HB3 ALA A  89      56.220  29.300  50.610  1.00  0.00           H
ATOM   1273  C   ALA A  89      54.020  27.540  50.850  1.00  0.00           C
ATOM   1274  O   ALA A  89      54.720  26.550  50.800  1.00  0.00           O
ATOM   1275  N   ALA A  90      52.790  27.600  50.250  1.00  0.00           N
ATOM   1276  HN  ALA A  90      52.240  28.430  50.330  1.00  0.00           H
ATOM   1277  CA  ALA A  90      52.250  26.480  49.460  1.00  0.00           C
ATOM   1278  HA  ALA A  90      52.500  25.560  49.970  1.00  0.00           H
ATOM   1279  CB  ALA A  90      50.680  26.370  49.440  1.00  0.00           C
ATOM   1280  HB1 ALA A  90      50.320  27.380  49.140  1.00  0.00           H
ATOM   1281  HB2 ALA A  90      50.280  25.740  48.620  1.00  0.00           H
ATOM   1282  HB3 ALA A  90      50.150  26.020  50.350  1.00  0.00           H
ATOM   1283  C   ALA A  90      52.640  26.510  48.020  1.00  0.00           C
ATOM   1284  O   ALA A  90      52.540  27.530  47.370  1.00  0.00           O
ATOM   1285  N   ALA A  91      52.880  25.310  47.480  1.00  0.00           N
ATOM   1286  HN  ALA A  91      52.800  24.550  48.120  1.00  0.00           H
ATOM   1287  CA  ALA A  91      52.880  25.250  46.050  1.00  0.00           C
ATOM   1288  HA  ALA A  91      53.290  26.160  45.630  1.00  0.00           H
ATOM   1289  CB  ALA A  91      53.850  24.210  45.510  1.00  0.00           C
ATOM   1290  HB1 ALA A  91      54.920  24.480  45.620  1.00  0.00           H
ATOM   1291  HB2 ALA A  91      53.840  23.220  46.020  1.00  0.00           H
ATOM   1292  HB3 ALA A  91      53.680  23.980  44.440  1.00  0.00           H
ATOM   1293  C   ALA A  91      51.470  25.100  45.430  1.00  0.00           C
ATOM   1294  O   ALA A  91      51.260  25.660  44.350  1.00  0.00           O
ATOM   1295  N   THR A  92      50.620  24.340  46.120  1.00  0.00           N
ATOM   1296  HN  THR A  92      50.870  23.970  47.010  1.00  0.00           H
ATOM   1297  CA  THR A  92      49.290  24.080  45.640  1.00  0.00           C
ATOM   1298  HA  THR A  92      49.010  24.800  44.890  1.00  0.00           H
ATOM   1299  CB  THR A  92      49.200  22.720  44.990  1.00  0.00           C
ATOM   1300  HB  THR A  92      49.740  22.820  44.030  1.00  0.00           H
ATOM   1301  OG1 THR A  92      47.930  22.230  44.760  1.00  0.00           O
ATOM   1302  HG1 THR A  92      47.490  22.870  44.190  1.00  0.00           H
ATOM   1303  CG2 THR A  92      49.920  21.700  45.790  1.00  0.00           C
ATOM   1304 HG21 THR A  92      49.410  21.840  46.770  1.00  0.00           H
ATOM   1305 HG22 THR A  92      49.740  20.670  45.410  1.00  0.00           H
ATOM   1306 HG23 THR A  92      51.010  21.890  45.830  1.00  0.00           H
ATOM   1307  C   THR A  92      48.310  24.220  46.840  1.00  0.00           C
ATOM   1308  O   THR A  92      48.660  23.840  47.990  1.00  0.00           O
ATOM   1309  N   GLY A  93      47.080  24.690  46.600  1.00  0.00           N
ATOM   1310  HN  GLY A  93      46.770  24.810  45.660  1.00  0.00           H
ATOM   1311  CA  GLY A  93      46.130  24.950  47.670  1.00  0.00           C
ATOM   1312  HA1 GLY A  93      45.200  25.320  47.260  1.00  0.00           H
ATOM   1313  HA2 GLY A  93      45.920  23.990  48.130  1.00  0.00           H
ATOM   1314  C   GLY A  93      46.440  25.930  48.780  1.00  0.00           C
ATOM   1315  O   GLY A  93      46.960  26.990  48.530  1.00  0.00           O
ATOM   1316  N   PHE A  94      46.090  25.550  50.080  1.00  0.00           N
ATOM   1317  HN  PHE A  94      45.600  24.680  50.100  1.00  0.00           H
ATOM   1318  CA  PHE A  94      46.410  26.220  51.310  1.00  0.00           C
ATOM   1319  HA  PHE A  94      46.840  27.170  51.040  1.00  0.00           H
ATOM   1320  CB  PHE A  94      45.220  26.350  52.250  1.00  0.00           C
ATOM   1321  HB1 PHE A  94      45.450  26.750  53.260  1.00  0.00           H
ATOM   1322  HB2 PHE A  94      44.600  25.440  52.360  1.00  0.00           H
ATOM   1323  CG  PHE A  94      44.180  27.320  51.790  1.00  0.00           C
ATOM   1324  CD1 PHE A  94      44.260  28.690  52.180  1.00  0.00           C
ATOM   1325  HD1 PHE A  94      45.150  29.090  52.660  1.00  0.00           H
ATOM   1326  CE1 PHE A  94      43.380  29.600  51.710  1.00  0.00           C
ATOM   1327  HE1 PHE A  94      43.510  30.650  51.940  1.00  0.00           H
ATOM   1328  CZ  PHE A  94      42.340  29.180  50.900  1.00  0.00           C
ATOM   1329  HZ  PHE A  94      41.630  29.870  50.450  1.00  0.00           H
ATOM   1330  CD2 PHE A  94      43.110  26.910  50.970  1.00  0.00           C
ATOM   1331  HD2 PHE A  94      43.020  25.920  50.560  1.00  0.00           H
ATOM   1332  CE2 PHE A  94      42.240  27.870  50.440  1.00  0.00           C
ATOM   1333  HE2 PHE A  94      41.550  27.480  49.710  1.00  0.00           H
ATOM   1334  C   PHE A  94      47.520  25.470  52.060  1.00  0.00           C
ATOM   1335  O   PHE A  94      47.580  24.200  52.030  1.00  0.00           O
ATOM   1336  N   VAL A  95      48.390  26.150  52.830  1.00  0.00           N
ATOM   1337  HN  VAL A  95      48.410  27.150  52.820  1.00  0.00           H
ATOM   1338  CA  VAL A  95      49.360  25.330  53.540  1.00  0.00           C
ATOM   1339  HA  VAL A  95      49.650  24.460  52.980  1.00  0.00           H
ATOM   1340  CB  VAL A  95      50.680  26.010  53.700  1.00  0.00           C
ATOM   1341  HB  VAL A  95      51.120  26.140  52.690  1.00  0.00           H
ATOM   1342  CG1 VAL A  95      50.580  27.430  54.330  1.00  0.00           C
ATOM   1343 HG11 VAL A  95      50.090  27.490  55.320  1.00  0.00           H
ATOM   1344 HG12 VAL A  95      51.620  27.790  54.240  1.00  0.00           H
ATOM   1345 HG13 VAL A  95      49.970  28.050  53.640  1.00  0.00           H
ATOM   1346  CG2 VAL A  95      51.690  25.180  54.540  1.00  0.00           C
ATOM   1347 HG21 VAL A  95      52.690  25.660  54.600  1.00  0.00           H
ATOM   1348 HG22 VAL A  95      51.370  25.120  55.600  1.00  0.00           H
ATOM   1349 HG23 VAL A  95      51.750  24.150  54.130  1.00  0.00           H
ATOM   1350  C   VAL A  95      48.830  24.810  54.790  1.00  0.00           C
ATOM   1351  O   VAL A  95      48.480  25.590  55.720  1.00  0.00           O
ATOM   1352  N   LYS A  96      48.690  23.430  54.930  1.00  0.00           N
ATOM   1353  HN  LYS A  96      49.020  22.780  54.240  1.00  0.00           H
ATOM   1354  CA  LYS A  96      48.140  22.750  56.000  1.00  0.00           C
ATOM   1355  HA  LYS A  96      48.050  23.430  56.830  1.00  0.00           H
ATOM   1356  CB  LYS A  96      46.770  22.020  55.720  1.00  0.00           C
ATOM   1357  HB1 LYS A  96      46.590  21.460  56.660  1.00  0.00           H
ATOM   1358  HB2 LYS A  96      46.820  21.380  54.810  1.00  0.00           H
ATOM   1359  CG  LYS A  96      45.570  22.960  55.510  1.00  0.00           C
ATOM   1360  HG1 LYS A  96      44.700  22.270  55.530  1.00  0.00           H
ATOM   1361  HG2 LYS A  96      45.490  23.440  54.510  1.00  0.00           H
ATOM   1362  CD  LYS A  96      45.430  24.070  56.590  1.00  0.00           C
ATOM   1363  HD1 LYS A  96      45.190  23.700  57.610  1.00  0.00           H
ATOM   1364  HD2 LYS A  96      46.400  24.610  56.610  1.00  0.00           H
ATOM   1365  CE  LYS A  96      44.330  25.080  56.350  1.00  0.00           C
ATOM   1366  HE1 LYS A  96      43.390  24.490  56.360  1.00  0.00           H
ATOM   1367  HE2 LYS A  96      44.400  25.650  55.390  1.00  0.00           H
ATOM   1368  NZ  LYS A  96      44.270  26.030  57.500  1.00  0.00           N
ATOM   1369  HZ1 LYS A  96      44.210  25.540  58.420  1.00  0.00           H
ATOM   1370  HZ2 LYS A  96      45.190  26.510  57.540  1.00  0.00           H
ATOM   1371  HZ3 LYS A  96      43.570  26.800  57.480  1.00  0.00           H
ATOM   1372  C   LYS A  96      49.120  21.800  56.620  1.00  0.00           C
ATOM   1373  O   LYS A  96      48.880  21.450  57.750  1.00  0.00           O
ATOM   1374  N   LYS A  97      50.250  21.520  56.010  1.00  0.00           N
ATOM   1375  HN  LYS A  97      50.270  21.770  55.050  1.00  0.00           H
ATOM   1376  CA  LYS A  97      51.260  20.630  56.520  1.00  0.00           C
ATOM   1377  HA  LYS A  97      50.700  19.970  57.170  1.00  0.00           H
ATOM   1378  CB  LYS A  97      51.750  19.700  55.330  1.00  0.00           C
ATOM   1379  HB1 LYS A  97      52.600  19.080  55.680  1.00  0.00           H
ATOM   1380  HB2 LYS A  97      52.130  20.360  54.520  1.00  0.00           H
ATOM   1381  CG  LYS A  97      50.660  18.780  54.780  1.00  0.00           C
ATOM   1382  HG1 LYS A  97      49.820  19.420  54.440  1.00  0.00           H
ATOM   1383  HG2 LYS A  97      50.300  18.180  55.650  1.00  0.00           H
ATOM   1384  CD  LYS A  97      51.140  17.790  53.660  1.00  0.00           C
ATOM   1385  HD1 LYS A  97      51.460  18.420  52.790  1.00  0.00           H
ATOM   1386  HD2 LYS A  97      51.930  17.160  54.110  1.00  0.00           H
ATOM   1387  CE  LYS A  97      50.030  16.840  53.360  1.00  0.00           C
ATOM   1388  HE1 LYS A  97      49.500  16.410  54.230  1.00  0.00           H
ATOM   1389  HE2 LYS A  97      50.490  16.110  52.650  1.00  0.00           H
ATOM   1390  NZ  LYS A  97      48.950  17.500  52.670  1.00  0.00           N
ATOM   1391  HZ1 LYS A  97      48.240  16.870  52.230  1.00  0.00           H
ATOM   1392  HZ2 LYS A  97      48.450  18.080  53.380  1.00  0.00           H
ATOM   1393  HZ3 LYS A  97      49.340  18.080  51.910  1.00  0.00           H
ATOM   1394  C   LYS A  97      52.350  21.340  57.220  1.00  0.00           C
ATOM   1395  O   LYS A  97      52.800  22.390  56.900  1.00  0.00           O
ATOM   1396  N   ASP A  98      52.730  20.860  58.400  1.00  0.00           N
ATOM   1397  HN  ASP A  98      52.150  20.240  58.930  1.00  0.00           H
ATOM   1398  CA  ASP A  98      53.910  21.370  59.110  1.00  0.00           C
ATOM   1399  HA  ASP A  98      53.980  22.450  59.100  1.00  0.00           H
ATOM   1400  CB  ASP A  98      53.740  20.980  60.610  1.00  0.00           C
ATOM   1401  HB1 ASP A  98      52.890  21.570  61.020  1.00  0.00           H
ATOM   1402  HB2 ASP A  98      54.660  21.360  61.090  1.00  0.00           H
ATOM   1403  CG  ASP A  98      53.350  19.560  60.970  1.00  0.00           C
ATOM   1404  OD1 ASP A  98      52.510  18.930  60.260  1.00  0.00           O
ATOM   1405  OD2 ASP A  98      53.880  18.980  62.000  1.00  0.00           O
ATOM   1406  C   ASP A  98      55.180  20.730  58.480  1.00  0.00           C
ATOM   1407  O   ASP A  98      55.030  19.570  58.230  1.00  0.00           O
ATOM   1408  N   GLN A  99      56.300  21.470  58.360  1.00  0.00           N
ATOM   1409  HN  GLN A  99      56.260  22.440  58.590  1.00  0.00           H
ATOM   1410  CA  GLN A  99      57.510  21.040  57.770  1.00  0.00           C
ATOM   1411  HA  GLN A  99      58.220  21.760  58.160  1.00  0.00           H
ATOM   1412  CB  GLN A  99      57.970  19.740  58.410  1.00  0.00           C
ATOM   1413  HB1 GLN A  99      58.950  19.310  58.120  1.00  0.00           H
ATOM   1414  HB2 GLN A  99      57.290  18.900  58.140  1.00  0.00           H
ATOM   1415  CG  GLN A  99      58.070  19.890  59.910  1.00  0.00           C
ATOM   1416  HG1 GLN A  99      58.420  18.940  60.370  1.00  0.00           H
ATOM   1417  HG2 GLN A  99      57.090  20.230  60.300  1.00  0.00           H
ATOM   1418  CD  GLN A  99      58.920  21.020  60.370  1.00  0.00           C
ATOM   1419  OE1 GLN A  99      58.460  22.020  60.960  1.00  0.00           O
ATOM   1420  NE2 GLN A  99      60.200  20.850  60.210  1.00  0.00           N
ATOM   1421 HE21 GLN A  99      60.530  19.930  60.000  1.00  0.00           H
ATOM   1422 HE22 GLN A  99      60.780  21.560  60.610  1.00  0.00           H
ATOM   1423  C   GLN A  99      57.720  21.070  56.260  1.00  0.00           C
ATOM   1424  O   GLN A  99      58.610  20.410  55.730  1.00  0.00           O
ATOM   1425  N   LEU A 100      56.740  21.660  55.640  1.00  0.00           N
ATOM   1426  HN  LEU A 100      56.040  22.100  56.200  1.00  0.00           H
ATOM   1427  CA  LEU A 100      56.590  21.630  54.180  1.00  0.00           C
ATOM   1428  HA  LEU A 100      56.700  20.560  54.070  1.00  0.00           H
ATOM   1429  CB  LEU A 100      55.110  22.150  53.810  1.00  0.00           C
ATOM   1430  HB1 LEU A 100      55.150  23.210  54.150  1.00  0.00           H
ATOM   1431  HB2 LEU A 100      54.290  21.640  54.370  1.00  0.00           H
ATOM   1432  CG  LEU A 100      54.730  22.090  52.350  1.00  0.00           C
ATOM   1433  HG  LEU A 100      55.520  22.480  51.670  1.00  0.00           H
ATOM   1434  CD1 LEU A 100      54.320  20.620  52.170  1.00  0.00           C
ATOM   1435 HD11 LEU A 100      53.470  20.330  52.820  1.00  0.00           H
ATOM   1436 HD12 LEU A 100      53.940  20.510  51.130  1.00  0.00           H
ATOM   1437 HD13 LEU A 100      55.140  19.880  52.260  1.00  0.00           H
ATOM   1438  CD2 LEU A 100      53.490  22.970  52.210  1.00  0.00           C
ATOM   1439 HD21 LEU A 100      52.640  22.610  52.820  1.00  0.00           H
ATOM   1440 HD22 LEU A 100      53.690  23.990  52.600  1.00  0.00           H
ATOM   1441 HD23 LEU A 100      53.060  23.080  51.190  1.00  0.00           H
ATOM   1442  C   LEU A 100      57.660  22.360  53.390  1.00  0.00           C
ATOM   1443  O   LEU A 100      57.630  23.610  53.360  1.00  0.00           O
ATOM   1444  N   GLY A 101      58.540  21.650  52.640  1.00  0.00           N
ATOM   1445  HN  GLY A 101      58.660  20.670  52.780  1.00  0.00           H
ATOM   1446  CA  GLY A 101      59.550  22.280  51.830  1.00  0.00           C
ATOM   1447  HA1 GLY A 101      59.210  23.170  51.320  1.00  0.00           H
ATOM   1448  HA2 GLY A 101      60.410  22.430  52.470  1.00  0.00           H
ATOM   1449  C   GLY A 101      59.970  21.230  50.800  1.00  0.00           C
ATOM   1450  O   GLY A 101      59.300  20.240  50.490  1.00  0.00           O
ATOM   1451  N   LYS A 102      61.190  21.420  50.270  1.00  0.00           N
ATOM   1452  HN  LYS A 102      61.620  22.310  50.330  1.00  0.00           H
ATOM   1453  CA  LYS A 102      61.800  20.590  49.180  1.00  0.00           C
ATOM   1454  HA  LYS A 102      61.010  19.900  48.910  1.00  0.00           H
ATOM   1455  CB  LYS A 102      62.210  21.560  48.000  1.00  0.00           C
ATOM   1456  HB1 LYS A 102      62.670  20.930  47.210  1.00  0.00           H
ATOM   1457  HB2 LYS A 102      62.940  22.320  48.360  1.00  0.00           H
ATOM   1458  CG  LYS A 102      60.940  22.250  47.440  1.00  0.00           C
ATOM   1459  HG1 LYS A 102      60.610  23.080  48.100  1.00  0.00           H
ATOM   1460  HG2 LYS A 102      60.140  21.480  47.470  1.00  0.00           H
ATOM   1461  CD  LYS A 102      61.070  23.000  46.070  1.00  0.00           C
ATOM   1462  HD1 LYS A 102      61.770  22.340  45.510  1.00  0.00           H
ATOM   1463  HD2 LYS A 102      60.100  23.000  45.540  1.00  0.00           H
ATOM   1464  CE  LYS A 102      61.740  24.330  46.200  1.00  0.00           C
ATOM   1465  HE1 LYS A 102      62.530  24.240  46.980  1.00  0.00           H
ATOM   1466  HE2 LYS A 102      61.040  25.040  46.690  1.00  0.00           H
ATOM   1467  NZ  LYS A 102      62.360  24.820  44.970  1.00  0.00           N
ATOM   1468  HZ1 LYS A 102      62.780  25.760  45.100  1.00  0.00           H
ATOM   1469  HZ2 LYS A 102      62.990  24.070  44.610  1.00  0.00           H
ATOM   1470  HZ3 LYS A 102      61.630  24.910  44.240  1.00  0.00           H
ATOM   1471  C   LYS A 102      62.950  19.700  49.580  1.00  0.00           C
ATOM   1472  O   LYS A 102      63.690  19.260  48.690  1.00  0.00           O
ATOM   1473  N   ASN A 103      63.150  19.450  50.910  1.00  0.00           N
ATOM   1474  HN  ASN A 103      62.440  19.810  51.510  1.00  0.00           H
ATOM   1475  CA  ASN A 103      64.260  18.810  51.490  1.00  0.00           C
ATOM   1476  HA  ASN A 103      64.330  19.180  52.500  1.00  0.00           H
ATOM   1477  CB  ASN A 103      64.030  17.270  51.450  1.00  0.00           C
ATOM   1478  HB1 ASN A 103      64.930  16.700  51.790  1.00  0.00           H
ATOM   1479  HB2 ASN A 103      63.890  17.010  50.380  1.00  0.00           H
ATOM   1480  CG  ASN A 103      62.760  16.820  52.180  1.00  0.00           C
ATOM   1481  OD1 ASN A 103      62.050  17.610  52.790  1.00  0.00           O
ATOM   1482  ND2 ASN A 103      62.450  15.500  52.100  1.00  0.00           N
ATOM   1483 HD21 ASN A 103      63.160  14.840  51.850  1.00  0.00           H
ATOM   1484 HD22 ASN A 103      61.510  15.250  52.330  1.00  0.00           H
ATOM   1485  C   ASN A 103      65.690  19.080  50.890  1.00  0.00           C
ATOM   1486  O   ASN A 103      66.460  18.190  50.470  1.00  0.00           O
ATOM   1487  N   GLU A 104      66.030  20.420  50.910  1.00  0.00           N
ATOM   1488  HN  GLU A 104      65.410  21.110  51.270  1.00  0.00           H
ATOM   1489  CA  GLU A 104      67.180  20.970  50.370  1.00  0.00           C
ATOM   1490  HA  GLU A 104      67.400  20.630  49.370  1.00  0.00           H
ATOM   1491  CB  GLU A 104      67.010  22.500  50.280  1.00  0.00           C
ATOM   1492  HB1 GLU A 104      67.900  22.950  49.790  1.00  0.00           H
ATOM   1493  HB2 GLU A 104      66.860  23.020  51.250  1.00  0.00           H
ATOM   1494  CG  GLU A 104      65.780  22.900  49.300  1.00  0.00           C
ATOM   1495  HG1 GLU A 104      64.860  22.750  49.900  1.00  0.00           H
ATOM   1496  HG2 GLU A 104      65.810  22.290  48.370  1.00  0.00           H
ATOM   1497  CD  GLU A 104      65.760  24.440  48.970  1.00  0.00           C
ATOM   1498  OE1 GLU A 104      66.620  24.930  48.150  1.00  0.00           O
ATOM   1499  OE2 GLU A 104      64.940  25.160  49.570  1.00  0.00           O
ATOM   1500  C   GLU A 104      68.440  20.560  51.050  1.00  0.00           C
ATOM   1501  O   GLU A 104      68.580  20.630  52.290  1.00  0.00           O
ATOM   1502  N   GLU A 105      69.530  20.280  50.310  1.00  0.00           N
ATOM   1503  HN  GLU A 105      69.420  20.420  49.330  1.00  0.00           H
ATOM   1504  CA  GLU A 105      70.790  19.870  50.730  1.00  0.00           C
ATOM   1505  HA  GLU A 105      70.820  19.200  51.570  1.00  0.00           H
ATOM   1506  CB  GLU A 105      71.490  18.960  49.620  1.00  0.00           C
ATOM   1507  HB1 GLU A 105      71.420  19.530  48.670  1.00  0.00           H
ATOM   1508  HB2 GLU A 105      70.930  18.000  49.540  1.00  0.00           H
ATOM   1509  CG  GLU A 105      72.940  18.540  49.850  1.00  0.00           C
ATOM   1510  HG1 GLU A 105      73.580  19.450  49.760  1.00  0.00           H
ATOM   1511  HG2 GLU A 105      73.480  17.970  49.070  1.00  0.00           H
ATOM   1512  CD  GLU A 105      73.200  17.970  51.190  1.00  0.00           C
ATOM   1513  OE1 GLU A 105      72.760  16.820  51.470  1.00  0.00           O
ATOM   1514  OE2 GLU A 105      73.950  18.590  51.960  1.00  0.00           O
ATOM   1515  C   GLU A 105      71.690  21.070  50.930  1.00  0.00           C
ATOM   1516  O   GLU A 105      71.910  21.860  49.970  1.00  0.00           O
ATOM   1517  N   GLY A 106      72.220  21.300  52.220  1.00  0.00           N
ATOM   1518  HN  GLY A 106      72.030  20.700  53.000  1.00  0.00           H
ATOM   1519  CA  GLY A 106      73.210  22.350  52.550  1.00  0.00           C
ATOM   1520  HA1 GLY A 106      73.690  22.160  53.490  1.00  0.00           H
ATOM   1521  HA2 GLY A 106      73.970  22.340  51.780  1.00  0.00           H
ATOM   1522  C   GLY A 106      72.670  23.770  52.710  1.00  0.00           C
ATOM   1523  O   GLY A 106      73.320  24.780  52.370  1.00  0.00           O
ATOM   1524  N   ALA A 107      71.470  23.850  53.340  1.00  0.00           N
ATOM   1525  HN  ALA A 107      71.080  23.120  53.900  1.00  0.00           H
ATOM   1526  CA  ALA A 107      70.550  24.990  53.340  1.00  0.00           C
ATOM   1527  HA  ALA A 107      70.550  25.170  52.270  1.00  0.00           H
ATOM   1528  CB  ALA A 107      69.130  24.690  53.750  1.00  0.00           C
ATOM   1529  HB1 ALA A 107      68.340  25.430  53.510  1.00  0.00           H
ATOM   1530  HB2 ALA A 107      68.840  23.760  53.230  1.00  0.00           H
ATOM   1531  HB3 ALA A 107      69.140  24.540  54.850  1.00  0.00           H
ATOM   1532  C   ALA A 107      71.070  26.150  54.150  1.00  0.00           C
ATOM   1533  O   ALA A 107      71.760  25.980  55.110  1.00  0.00           O
ATOM   1534  N   PRO A 108      70.680  27.370  53.770  1.00  0.00           N
ATOM   1535  CD  PRO A 108      69.960  27.680  52.520  1.00  0.00           C
ATOM   1536  HD1 PRO A 108      70.610  27.460  51.650  1.00  0.00           H
ATOM   1537  HD2 PRO A 108      69.020  27.100  52.390  1.00  0.00           H
ATOM   1538  CA  PRO A 108      71.310  28.640  54.310  1.00  0.00           C
ATOM   1539  HA  PRO A 108      72.360  28.530  54.550  1.00  0.00           H
ATOM   1540  CB  PRO A 108      71.000  29.730  53.220  1.00  0.00           C
ATOM   1541  HB1 PRO A 108      71.830  29.750  52.480  1.00  0.00           H
ATOM   1542  HB2 PRO A 108      70.820  30.810  53.440  1.00  0.00           H
ATOM   1543  CG  PRO A 108      69.760  29.220  52.530  1.00  0.00           C
ATOM   1544  HG1 PRO A 108      69.680  29.690  51.520  1.00  0.00           H
ATOM   1545  HG2 PRO A 108      68.820  29.420  53.090  1.00  0.00           H
ATOM   1546  C   PRO A 108      70.620  29.200  55.490  1.00  0.00           C
ATOM   1547  O   PRO A 108      71.140  30.160  56.070  1.00  0.00           O
ATOM   1548  N   GLN A 109      69.520  28.590  55.800  1.00  0.00           N
ATOM   1549  HN  GLN A 109      69.060  27.960  55.190  1.00  0.00           H
ATOM   1550  CA  GLN A 109      68.700  28.960  56.940  1.00  0.00           C
ATOM   1551  HA  GLN A 109      69.210  29.600  57.650  1.00  0.00           H
ATOM   1552  CB  GLN A 109      67.440  29.770  56.510  1.00  0.00           C
ATOM   1553  HB1 GLN A 109      66.780  29.930  57.390  1.00  0.00           H
ATOM   1554  HB2 GLN A 109      66.790  29.190  55.820  1.00  0.00           H
ATOM   1555  CG  GLN A 109      67.700  31.110  55.780  1.00  0.00           C
ATOM   1556  HG1 GLN A 109      66.670  31.450  55.520  1.00  0.00           H
ATOM   1557  HG2 GLN A 109      68.380  30.890  54.930  1.00  0.00           H
ATOM   1558  CD  GLN A 109      68.400  32.230  56.560  1.00  0.00           C
ATOM   1559  OE1 GLN A 109      68.760  33.300  56.090  1.00  0.00           O
ATOM   1560  NE2 GLN A 109      68.430  32.070  57.880  1.00  0.00           N
ATOM   1561 HE21 GLN A 109      68.100  31.290  58.420  1.00  0.00           H
ATOM   1562 HE22 GLN A 109      68.940  32.790  58.350  1.00  0.00           H
ATOM   1563  C   GLN A 109      68.310  27.690  57.640  1.00  0.00           C
ATOM   1564  O   GLN A 109      67.580  26.880  57.090  1.00  0.00           O
ATOM   1565  N   GLU A 110      68.700  27.450  58.970  1.00  0.00           N
ATOM   1566  HN  GLU A 110      69.290  28.120  59.410  1.00  0.00           H
ATOM   1567  CA  GLU A 110      68.210  26.350  59.710  1.00  0.00           C
ATOM   1568  HA  GLU A 110      68.560  25.520  59.120  1.00  0.00           H
ATOM   1569  CB  GLU A 110      68.860  26.390  61.120  1.00  0.00           C
ATOM   1570  HB1 GLU A 110      68.380  25.700  61.840  1.00  0.00           H
ATOM   1571  HB2 GLU A 110      68.690  27.420  61.500  1.00  0.00           H
ATOM   1572  CG  GLU A 110      70.320  25.970  61.170  1.00  0.00           C
ATOM   1573  HG1 GLU A 110      70.790  26.630  60.420  1.00  0.00           H
ATOM   1574  HG2 GLU A 110      70.610  24.950  60.850  1.00  0.00           H
ATOM   1575  CD  GLU A 110      70.890  26.330  62.510  1.00  0.00           C
ATOM   1576  OE1 GLU A 110      70.280  25.910  63.540  1.00  0.00           O
ATOM   1577  OE2 GLU A 110      71.980  26.990  62.600  1.00  0.00           O
ATOM   1578  C   GLU A 110      66.690  26.150  59.810  1.00  0.00           C
ATOM   1579  O   GLU A 110      65.840  27.050  60.070  1.00  0.00           O
ATOM   1580  N   GLY A 111      66.210  24.850  59.850  1.00  0.00           N
ATOM   1581  HN  GLY A 111      66.910  24.140  59.900  1.00  0.00           H
ATOM   1582  CA  GLY A 111      64.840  24.420  60.030  1.00  0.00           C
ATOM   1583  HA1 GLY A 111      64.760  23.340  60.000  1.00  0.00           H
ATOM   1584  HA2 GLY A 111      64.420  24.810  60.940  1.00  0.00           H
ATOM   1585  C   GLY A 111      63.940  24.950  58.940  1.00  0.00           C
ATOM   1586  O   GLY A 111      64.400  25.310  57.860  1.00  0.00           O
ATOM   1587  N   ILE A 112      62.640  25.020  59.160  1.00  0.00           N
ATOM   1588  HN  ILE A 112      62.220  24.790  60.040  1.00  0.00           H
ATOM   1589  CA  ILE A 112      61.590  25.360  58.190  1.00  0.00           C
ATOM   1590  HA  ILE A 112      61.990  25.090  57.230  1.00  0.00           H
ATOM   1591  CB  ILE A 112      60.300  24.760  58.680  1.00  0.00           C
ATOM   1592  HB  ILE A 112      60.360  23.660  58.820  1.00  0.00           H
ATOM   1593  CG2 ILE A 112      59.720  25.380  59.970  1.00  0.00           C
ATOM   1594 HG21 ILE A 112      59.580  26.480  59.870  1.00  0.00           H
ATOM   1595 HG22 ILE A 112      58.730  24.930  60.160  1.00  0.00           H
ATOM   1596 HG23 ILE A 112      60.370  25.180  60.850  1.00  0.00           H
ATOM   1597  CG1 ILE A 112      59.100  24.930  57.720  1.00  0.00           C
ATOM   1598 HG11 ILE A 112      58.760  25.990  57.760  1.00  0.00           H
ATOM   1599 HG12 ILE A 112      58.320  24.280  58.160  1.00  0.00           H
ATOM   1600  CD  ILE A 112      59.330  24.580  56.270  1.00  0.00           C
ATOM   1601  HD1 ILE A 112      59.980  25.210  55.640  1.00  0.00           H
ATOM   1602  HD2 ILE A 112      59.680  23.530  56.200  1.00  0.00           H
ATOM   1603  HD3 ILE A 112      58.360  24.520  55.720  1.00  0.00           H
ATOM   1604  C   ILE A 112      61.460  26.940  58.200  1.00  0.00           C
ATOM   1605  O   ILE A 112      61.780  27.710  59.100  1.00  0.00           O
ATOM   1606  N   LEU A 113      61.020  27.510  57.120  1.00  0.00           N
ATOM   1607  HN  LEU A 113      60.880  27.060  56.240  1.00  0.00           H
ATOM   1608  CA  LEU A 113      60.400  28.790  57.070  1.00  0.00           C
ATOM   1609  HA  LEU A 113      61.250  29.430  57.210  1.00  0.00           H
ATOM   1610  CB  LEU A 113      59.790  29.100  55.620  1.00  0.00           C
ATOM   1611  HB1 LEU A 113      59.000  29.870  55.690  1.00  0.00           H
ATOM   1612  HB2 LEU A 113      59.370  28.120  55.300  1.00  0.00           H
ATOM   1613  CG  LEU A 113      60.870  29.540  54.630  1.00  0.00           C
ATOM   1614  HG  LEU A 113      61.520  30.370  54.990  1.00  0.00           H
ATOM   1615  CD1 LEU A 113      61.860  28.370  54.330  1.00  0.00           C
ATOM   1616 HD11 LEU A 113      62.350  28.560  53.350  1.00  0.00           H
ATOM   1617 HD12 LEU A 113      62.720  28.130  54.980  1.00  0.00           H
ATOM   1618 HD13 LEU A 113      61.230  27.460  54.170  1.00  0.00           H
ATOM   1619  CD2 LEU A 113      60.190  29.940  53.300  1.00  0.00           C
ATOM   1620 HD21 LEU A 113      59.770  29.030  52.820  1.00  0.00           H
ATOM   1621 HD22 LEU A 113      59.430  30.730  53.460  1.00  0.00           H
ATOM   1622 HD23 LEU A 113      60.970  30.400  52.660  1.00  0.00           H
ATOM   1623  C   LEU A 113      59.480  29.310  58.240  1.00  0.00           C
ATOM   1624  O   LEU A 113      58.770  28.490  58.780  1.00  0.00           O
ATOM   1625  N   GLU A 114      59.490  30.610  58.510  1.00  0.00           N
ATOM   1626  HN  GLU A 114      60.000  31.270  57.960  1.00  0.00           H
ATOM   1627  CA  GLU A 114      58.780  31.340  59.570  1.00  0.00           C
ATOM   1628  HA  GLU A 114      59.210  30.860  60.440  1.00  0.00           H
ATOM   1629  CB  GLU A 114      59.080  32.880  59.380  1.00  0.00           C
ATOM   1630  HB1 GLU A 114      59.090  33.160  58.310  1.00  0.00           H
ATOM   1631  HB2 GLU A 114      60.130  33.040  59.730  1.00  0.00           H
ATOM   1632  CG  GLU A 114      58.340  33.830  60.350  1.00  0.00           C
ATOM   1633  HG1 GLU A 114      58.350  33.460  61.400  1.00  0.00           H
ATOM   1634  HG2 GLU A 114      57.280  33.880  60.050  1.00  0.00           H
ATOM   1635  CD  GLU A 114      58.700  35.360  60.250  1.00  0.00           C
ATOM   1636  OE1 GLU A 114      59.850  35.760  60.160  1.00  0.00           O
ATOM   1637  OE2 GLU A 114      57.750  36.120  60.540  1.00  0.00           O
ATOM   1638  C   GLU A 114      57.340  30.980  59.560  1.00  0.00           C
ATOM   1639  O   GLU A 114      56.710  30.810  58.470  1.00  0.00           O
ATOM   1640  N   ASP A 115      56.700  30.980  60.710  1.00  0.00           N
ATOM   1641  HN  ASP A 115      57.180  31.000  61.580  1.00  0.00           H
ATOM   1642  CA  ASP A 115      55.290  30.770  60.890  1.00  0.00           C
ATOM   1643  HA  ASP A 115      55.050  29.830  60.420  1.00  0.00           H
ATOM   1644  CB  ASP A 115      55.000  30.640  62.450  1.00  0.00           C
ATOM   1645  HB1 ASP A 115      53.890  30.550  62.500  1.00  0.00           H
ATOM   1646  HB2 ASP A 115      55.340  31.460  63.120  1.00  0.00           H
ATOM   1647  CG  ASP A 115      55.580  29.390  63.100  1.00  0.00           C
ATOM   1648  OD1 ASP A 115      56.520  29.570  63.920  1.00  0.00           O
ATOM   1649  OD2 ASP A 115      55.220  28.230  62.680  1.00  0.00           O
ATOM   1650  C   ASP A 115      54.440  31.890  60.300  1.00  0.00           C
ATOM   1651  O   ASP A 115      54.900  33.030  60.050  1.00  0.00           O
ATOM   1652  N   MET A 116      53.230  31.500  60.060  1.00  0.00           N
ATOM   1653  HN  MET A 116      52.860  30.580  60.180  1.00  0.00           H
ATOM   1654  CA  MET A 116      52.290  32.470  59.450  1.00  0.00           C
ATOM   1655  HA  MET A 116      52.870  32.830  58.610  1.00  0.00           H
ATOM   1656  CB  MET A 116      51.170  31.630  58.790  1.00  0.00           C
ATOM   1657  HB1 MET A 116      50.530  31.230  59.610  1.00  0.00           H
ATOM   1658  HB2 MET A 116      51.590  30.800  58.190  1.00  0.00           H
ATOM   1659  CG  MET A 116      50.200  32.390  57.900  1.00  0.00           C
ATOM   1660  HG1 MET A 116      49.610  33.130  58.480  1.00  0.00           H
ATOM   1661  HG2 MET A 116      49.450  31.670  57.510  1.00  0.00           H
ATOM   1662  SD  MET A 116      51.010  33.230  56.470  1.00  0.00           S
ATOM   1663  CE  MET A 116      51.730  31.720  55.800  1.00  0.00           C
ATOM   1664  HE1 MET A 116      52.030  31.930  54.750  1.00  0.00           H
ATOM   1665  HE2 MET A 116      52.650  31.450  56.370  1.00  0.00           H
ATOM   1666  HE3 MET A 116      51.070  30.830  55.860  1.00  0.00           H
ATOM   1667  C   MET A 116      51.720  33.460  60.420  1.00  0.00           C
ATOM   1668  O   MET A 116      51.370  33.020  61.560  1.00  0.00           O
ATOM   1669  N   PRO A 117      51.610  34.710  60.080  1.00  0.00           N
ATOM   1670  CD  PRO A 117      52.390  35.300  59.020  1.00  0.00           C
ATOM   1671  HD1 PRO A 117      53.470  35.150  59.240  1.00  0.00           H
ATOM   1672  HD2 PRO A 117      52.130  34.970  57.990  1.00  0.00           H
ATOM   1673  CA  PRO A 117      51.040  35.770  60.980  1.00  0.00           C
ATOM   1674  HA  PRO A 117      51.120  35.510  62.020  1.00  0.00           H
ATOM   1675  CB  PRO A 117      51.820  36.990  60.600  1.00  0.00           C
ATOM   1676  HB1 PRO A 117      52.810  36.930  61.090  1.00  0.00           H
ATOM   1677  HB2 PRO A 117      51.240  37.900  60.880  1.00  0.00           H
ATOM   1678  CG  PRO A 117      52.120  36.750  59.150  1.00  0.00           C
ATOM   1679  HG1 PRO A 117      53.000  37.370  58.880  1.00  0.00           H
ATOM   1680  HG2 PRO A 117      51.220  36.980  58.530  1.00  0.00           H
ATOM   1681  C   PRO A 117      49.520  36.020  60.650  1.00  0.00           C
ATOM   1682  O   PRO A 117      49.110  36.060  59.520  1.00  0.00           O
ATOM   1683  N   VAL A 118      48.650  36.210  61.690  1.00  0.00           N
ATOM   1684  HN  VAL A 118      49.120  36.020  62.550  1.00  0.00           H
ATOM   1685  CA  VAL A 118      47.190  36.560  61.730  1.00  0.00           C
ATOM   1686  HA  VAL A 118      46.690  35.650  61.410  1.00  0.00           H
ATOM   1687  CB  VAL A 118      46.750  36.900  63.070  1.00  0.00           C
ATOM   1688  HB  VAL A 118      47.240  36.210  63.790  1.00  0.00           H
ATOM   1689  CG1 VAL A 118      47.100  38.370  63.440  1.00  0.00           C
ATOM   1690 HG11 VAL A 118      46.790  38.420  64.510  1.00  0.00           H
ATOM   1691 HG12 VAL A 118      48.210  38.460  63.350  1.00  0.00           H
ATOM   1692 HG13 VAL A 118      46.590  39.080  62.760  1.00  0.00           H
ATOM   1693  CG2 VAL A 118      45.250  36.720  63.220  1.00  0.00           C
ATOM   1694 HG21 VAL A 118      45.000  36.500  64.290  1.00  0.00           H
ATOM   1695 HG22 VAL A 118      44.760  37.620  62.800  1.00  0.00           H
ATOM   1696 HG23 VAL A 118      44.900  35.810  62.680  1.00  0.00           H
ATOM   1697  C   VAL A 118      46.810  37.610  60.690  1.00  0.00           C
ATOM   1698  O   VAL A 118      47.570  38.580  60.530  1.00  0.00           O
ATOM   1699  N   ASP A 119      45.650  37.380  60.030  1.00  0.00           N
ATOM   1700  HN  ASP A 119      44.950  36.740  60.330  1.00  0.00           H
ATOM   1701  CA  ASP A 119      45.210  38.360  58.990  1.00  0.00           C
ATOM   1702  HA  ASP A 119      46.070  38.360  58.340  1.00  0.00           H
ATOM   1703  CB  ASP A 119      43.910  37.850  58.160  1.00  0.00           C
ATOM   1704  HB1 ASP A 119      44.240  36.890  57.700  1.00  0.00           H
ATOM   1705  HB2 ASP A 119      43.650  38.480  57.290  1.00  0.00           H
ATOM   1706  CG  ASP A 119      42.620  37.590  58.960  1.00  0.00           C
ATOM   1707  OD1 ASP A 119      41.550  38.050  58.540  1.00  0.00           O
ATOM   1708  OD2 ASP A 119      42.640  36.890  60.010  1.00  0.00           O
ATOM   1709  C   ASP A 119      45.000  39.740  59.590  1.00  0.00           C
ATOM   1710  O   ASP A 119      44.370  39.880  60.630  1.00  0.00           O
ATOM   1711  N   PRO A 120      45.550  40.840  58.980  1.00  0.00           N
ATOM   1712  CD  PRO A 120      46.590  40.750  57.980  1.00  0.00           C
ATOM   1713  HD1 PRO A 120      47.480  40.390  58.540  1.00  0.00           H
ATOM   1714  HD2 PRO A 120      46.350  40.080  57.130  1.00  0.00           H
ATOM   1715  CA  PRO A 120      45.470  42.180  59.450  1.00  0.00           C
ATOM   1716  HA  PRO A 120      45.710  42.290  60.500  1.00  0.00           H
ATOM   1717  CB  PRO A 120      46.540  42.970  58.730  1.00  0.00           C
ATOM   1718  HB1 PRO A 120      47.460  43.130  59.340  1.00  0.00           H
ATOM   1719  HB2 PRO A 120      46.170  43.970  58.430  1.00  0.00           H
ATOM   1720  CG  PRO A 120      46.880  42.150  57.540  1.00  0.00           C
ATOM   1721  HG1 PRO A 120      47.970  42.190  57.340  1.00  0.00           H
ATOM   1722  HG2 PRO A 120      46.300  42.520  56.660  1.00  0.00           H
ATOM   1723  C   PRO A 120      44.050  42.690  59.210  1.00  0.00           C
ATOM   1724  O   PRO A 120      43.860  43.940  59.340  1.00  0.00           O
ATOM   1725  N   ASP A 121      43.030  41.870  58.940  1.00  0.00           N
ATOM   1726  HN  ASP A 121      43.270  40.910  59.090  1.00  0.00           H
ATOM   1727  CA  ASP A 121      41.670  42.240  58.480  1.00  0.00           C
ATOM   1728  HA  ASP A 121      41.210  41.270  58.350  1.00  0.00           H
ATOM   1729  CB  ASP A 121      40.840  43.250  59.390  1.00  0.00           C
ATOM   1730  HB1 ASP A 121      39.840  43.440  58.950  1.00  0.00           H
ATOM   1731  HB2 ASP A 121      41.340  44.250  59.330  1.00  0.00           H
ATOM   1732  CG  ASP A 121      40.790  42.750  60.790  1.00  0.00           C
ATOM   1733  OD1 ASP A 121      40.990  41.510  60.940  1.00  0.00           O
ATOM   1734  OD2 ASP A 121      40.620  43.520  61.790  1.00  0.00           O
ATOM   1735  C   ASP A 121      41.750  42.760  57.040  1.00  0.00           C
ATOM   1736  O   ASP A 121      41.980  43.970  56.840  1.00  0.00           O
ATOM   1737  N   ASN A 122      41.610  41.880  56.030  1.00  0.00           N
ATOM   1738  HN  ASN A 122      41.500  40.910  56.200  1.00  0.00           H
ATOM   1739  CA  ASN A 122      41.490  42.230  54.630  1.00  0.00           C
ATOM   1740  HA  ASN A 122      41.900  43.230  54.520  1.00  0.00           H
ATOM   1741  CB  ASN A 122      42.310  41.170  53.860  1.00  0.00           C
ATOM   1742  HB1 ASN A 122      42.320  41.360  52.770  1.00  0.00           H
ATOM   1743  HB2 ASN A 122      41.940  40.130  54.030  1.00  0.00           H
ATOM   1744  CG  ASN A 122      43.810  41.180  54.260  1.00  0.00           C
ATOM   1745  OD1 ASN A 122      44.270  42.180  54.850  1.00  0.00           O
ATOM   1746  ND2 ASN A 122      44.570  40.130  54.000  1.00  0.00           N
ATOM   1747 HD21 ASN A 122      45.560  40.270  54.030  1.00  0.00           H
ATOM   1748 HD22 ASN A 122      44.230  39.310  53.540  1.00  0.00           H
ATOM   1749  C   ASN A 122      40.030  42.340  54.200  1.00  0.00           C
ATOM   1750  O   ASN A 122      39.330  41.350  53.910  1.00  0.00           O
ATOM   1751  N   GLU A 123      39.510  43.530  54.170  1.00  0.00           N
ATOM   1752  HN  GLU A 123      39.880  44.280  54.710  1.00  0.00           H
ATOM   1753  CA  GLU A 123      38.170  43.870  53.680  1.00  0.00           C
ATOM   1754  HA  GLU A 123      37.510  43.020  53.730  1.00  0.00           H
ATOM   1755  CB  GLU A 123      37.530  45.020  54.570  1.00  0.00           C
ATOM   1756  HB1 GLU A 123      36.680  45.450  54.000  1.00  0.00           H
ATOM   1757  HB2 GLU A 123      38.230  45.870  54.720  1.00  0.00           H
ATOM   1758  CG  GLU A 123      37.040  44.510  56.010  1.00  0.00           C
ATOM   1759  HG1 GLU A 123      37.870  44.190  56.680  1.00  0.00           H
ATOM   1760  HG2 GLU A 123      36.350  43.640  55.940  1.00  0.00           H
ATOM   1761  CD  GLU A 123      36.150  45.580  56.560  1.00  0.00           C
ATOM   1762  OE1 GLU A 123      36.670  46.580  57.130  1.00  0.00           O
ATOM   1763  OE2 GLU A 123      34.890  45.450  56.430  1.00  0.00           O
ATOM   1764  C   GLU A 123      37.950  44.070  52.150  1.00  0.00           C
ATOM   1765  O   GLU A 123      38.800  44.760  51.580  1.00  0.00           O
ATOM   1766  N   ALA A 124      36.880  43.600  51.460  1.00  0.00           N
ATOM   1767  HN  ALA A 124      36.270  43.050  52.020  1.00  0.00           H
ATOM   1768  CA  ALA A 124      36.600  43.900  50.080  1.00  0.00           C
ATOM   1769  HA  ALA A 124      37.500  44.200  49.560  1.00  0.00           H
ATOM   1770  CB  ALA A 124      36.190  42.600  49.240  1.00  0.00           C
ATOM   1771  HB1 ALA A 124      36.290  42.690  48.140  1.00  0.00           H
ATOM   1772  HB2 ALA A 124      36.820  41.770  49.630  1.00  0.00           H
ATOM   1773  HB3 ALA A 124      35.110  42.370  49.400  1.00  0.00           H
ATOM   1774  C   ALA A 124      35.550  45.030  49.910  1.00  0.00           C
ATOM   1775  O   ALA A 124      34.320  44.880  50.180  1.00  0.00           O
ATOM   1776  N   TYR A 125      35.990  46.190  49.350  1.00  0.00           N
ATOM   1777  HN  TYR A 125      36.920  46.170  49.020  1.00  0.00           H
ATOM   1778  CA  TYR A 125      35.220  47.390  49.150  1.00  0.00           C
ATOM   1779  HA  TYR A 125      34.300  47.260  49.700  1.00  0.00           H
ATOM   1780  CB  TYR A 125      36.040  48.710  49.490  1.00  0.00           C
ATOM   1781  HB1 TYR A 125      35.380  49.530  49.110  1.00  0.00           H
ATOM   1782  HB2 TYR A 125      37.000  48.670  48.940  1.00  0.00           H
ATOM   1783  CG  TYR A 125      36.230  48.930  50.970  1.00  0.00           C
ATOM   1784  CD1 TYR A 125      37.130  48.130  51.790  1.00  0.00           C
ATOM   1785  HD1 TYR A 125      37.660  47.320  51.310  1.00  0.00           H
ATOM   1786  CE1 TYR A 125      37.390  48.300  53.150  1.00  0.00           C
ATOM   1787  HE1 TYR A 125      38.050  47.610  53.660  1.00  0.00           H
ATOM   1788  CZ  TYR A 125      36.780  49.400  53.680  1.00  0.00           C
ATOM   1789  OH  TYR A 125      36.990  49.530  55.050  1.00  0.00           O
ATOM   1790  HH  TYR A 125      37.900  49.270  55.220  1.00  0.00           H
ATOM   1791  CD2 TYR A 125      35.860  50.130  51.650  1.00  0.00           C
ATOM   1792  HD2 TYR A 125      35.220  50.860  51.160  1.00  0.00           H
ATOM   1793  CE2 TYR A 125      36.030  50.310  53.050  1.00  0.00           C
ATOM   1794  HE2 TYR A 125      35.790  51.260  53.490  1.00  0.00           H
ATOM   1795  C   TYR A 125      34.700  47.260  47.720  1.00  0.00           C
ATOM   1796  O   TYR A 125      35.420  46.850  46.840  1.00  0.00           O
ATOM   1797  N   GLU A 126      33.440  47.590  47.410  1.00  0.00           N
ATOM   1798  HN  GLU A 126      32.790  47.990  48.050  1.00  0.00           H
ATOM   1799  CA  GLU A 126      32.930  47.720  46.020  1.00  0.00           C
ATOM   1800  HA  GLU A 126      33.050  46.780  45.500  1.00  0.00           H
ATOM   1801  CB  GLU A 126      31.420  48.060  45.990  1.00  0.00           C
ATOM   1802  HB1 GLU A 126      30.970  48.370  45.020  1.00  0.00           H
ATOM   1803  HB2 GLU A 126      31.380  48.960  46.640  1.00  0.00           H
ATOM   1804  CG  GLU A 126      30.520  46.830  46.510  1.00  0.00           C
ATOM   1805  HG1 GLU A 126      29.450  47.090  46.340  1.00  0.00           H
ATOM   1806  HG2 GLU A 126      30.820  46.810  47.580  1.00  0.00           H
ATOM   1807  CD  GLU A 126      30.810  45.400  46.010  1.00  0.00           C
ATOM   1808  OE1 GLU A 126      30.910  45.220  44.780  1.00  0.00           O
ATOM   1809  OE2 GLU A 126      30.920  44.450  46.850  1.00  0.00           O
ATOM   1810  C   GLU A 126      33.690  48.780  45.230  1.00  0.00           C
ATOM   1811  O   GLU A 126      34.090  49.850  45.740  1.00  0.00           O
ATOM   1812  N   MET A 127      33.870  48.430  43.950  1.00  0.00           N
ATOM   1813  HN  MET A 127      33.500  47.580  43.560  1.00  0.00           H
ATOM   1814  CA  MET A 127      34.780  49.130  43.060  1.00  0.00           C
ATOM   1815  HA  MET A 127      35.710  49.360  43.580  1.00  0.00           H
ATOM   1816  CB  MET A 127      35.190  48.260  41.810  1.00  0.00           C
ATOM   1817  HB1 MET A 127      35.550  48.910  40.990  1.00  0.00           H
ATOM   1818  HB2 MET A 127      34.310  47.690  41.430  1.00  0.00           H
ATOM   1819  CG  MET A 127      36.160  47.190  42.150  1.00  0.00           C
ATOM   1820  HG1 MET A 127      36.070  46.430  41.340  1.00  0.00           H
ATOM   1821  HG2 MET A 127      35.740  46.670  43.040  1.00  0.00           H
ATOM   1822  SD  MET A 127      37.900  47.830  42.480  1.00  0.00           S
ATOM   1823  CE  MET A 127      38.670  46.210  42.510  1.00  0.00           C
ATOM   1824  HE1 MET A 127      38.080  45.490  41.910  1.00  0.00           H
ATOM   1825  HE2 MET A 127      39.720  46.430  42.240  1.00  0.00           H
ATOM   1826  HE3 MET A 127      38.650  45.820  43.550  1.00  0.00           H
ATOM   1827  C   MET A 127      34.290  50.500  42.460  1.00  0.00           C
ATOM   1828  O   MET A 127      33.260  50.460  41.810  1.00  0.00           O
ATOM   1829  N   PRO A 128      34.890  51.700  42.690  1.00  0.00           N
ATOM   1830  CD  PRO A 128      36.010  52.010  43.480  1.00  0.00           C
ATOM   1831  HD1 PRO A 128      35.790  51.520  44.450  1.00  0.00           H
ATOM   1832  HD2 PRO A 128      36.950  51.590  43.070  1.00  0.00           H
ATOM   1833  CA  PRO A 128      33.890  52.800  42.600  1.00  0.00           C
ATOM   1834  HA  PRO A 128      32.880  52.540  42.880  1.00  0.00           H
ATOM   1835  CB  PRO A 128      34.480  53.840  43.570  1.00  0.00           C
ATOM   1836  HB1 PRO A 128      34.160  53.670  44.620  1.00  0.00           H
ATOM   1837  HB2 PRO A 128      34.180  54.860  43.220  1.00  0.00           H
ATOM   1838  CG  PRO A 128      36.000  53.560  43.610  1.00  0.00           C
ATOM   1839  HG1 PRO A 128      36.470  54.040  44.500  1.00  0.00           H
ATOM   1840  HG2 PRO A 128      36.560  53.890  42.710  1.00  0.00           H
ATOM   1841  C   PRO A 128      33.690  53.440  41.190  1.00  0.00           C
ATOM   1842  O   PRO A 128      32.680  54.070  41.020  1.00  0.00           O
ATOM   1843  N   SER A 129      34.710  53.470  40.350  1.00  0.00           N
ATOM   1844  HN  SER A 129      35.630  53.230  40.630  1.00  0.00           H
ATOM   1845  CA  SER A 129      34.660  53.800  38.980  1.00  0.00           C
ATOM   1846  HA  SER A 129      33.650  53.730  38.600  1.00  0.00           H
ATOM   1847  CB  SER A 129      35.140  55.190  38.720  1.00  0.00           C
ATOM   1848  HB1 SER A 129      36.210  55.090  39.000  1.00  0.00           H
ATOM   1849  HB2 SER A 129      34.670  55.790  39.530  1.00  0.00           H
ATOM   1850  OG  SER A 129      35.060  55.580  37.350  1.00  0.00           O
ATOM   1851  HG1 SER A 129      34.150  55.830  37.160  1.00  0.00           H
ATOM   1852  C   SER A 129      35.450  52.830  38.110  1.00  0.00           C
ATOM   1853  O   SER A 129      36.330  52.140  38.590  1.00  0.00           O
ATOM   1854  N   GLU A 130      35.170  52.650  36.780  1.00  0.00           N
ATOM   1855  HN  GLU A 130      34.470  53.250  36.400  1.00  0.00           H
ATOM   1856  CA  GLU A 130      35.930  51.870  35.870  1.00  0.00           C
ATOM   1857  HA  GLU A 130      36.290  50.960  36.320  1.00  0.00           H
ATOM   1858  CB  GLU A 130      34.970  51.480  34.570  1.00  0.00           C
ATOM   1859  HB1 GLU A 130      35.660  50.990  33.860  1.00  0.00           H
ATOM   1860  HB2 GLU A 130      34.610  52.440  34.160  1.00  0.00           H
ATOM   1861  CG  GLU A 130      33.900  50.490  34.920  1.00  0.00           C
ATOM   1862  HG1 GLU A 130      33.000  51.070  35.200  1.00  0.00           H
ATOM   1863  HG2 GLU A 130      34.200  49.730  35.670  1.00  0.00           H
ATOM   1864  CD  GLU A 130      33.490  49.710  33.710  1.00  0.00           C
ATOM   1865  OE1 GLU A 130      34.130  48.700  33.360  1.00  0.00           O
ATOM   1866  OE2 GLU A 130      32.420  49.990  33.050  1.00  0.00           O
ATOM   1867  C   GLU A 130      37.200  52.630  35.340  1.00  0.00           C
ATOM   1868  O   GLU A 130      38.170  52.040  34.820  1.00  0.00           O
ATOM   1869  N   GLU A 131      37.270  53.980  35.440  1.00  0.00           N
ATOM   1870  HN  GLU A 131      36.450  54.400  35.820  1.00  0.00           H
ATOM   1871  CA  GLU A 131      38.260  54.880  34.820  1.00  0.00           C
ATOM   1872  HA  GLU A 131      38.260  54.690  33.760  1.00  0.00           H
ATOM   1873  CB  GLU A 131      37.720  56.310  34.960  1.00  0.00           C
ATOM   1874  HB1 GLU A 131      38.530  56.920  34.510  1.00  0.00           H
ATOM   1875  HB2 GLU A 131      37.690  56.570  36.040  1.00  0.00           H
ATOM   1876  CG  GLU A 131      36.420  56.620  34.280  1.00  0.00           C
ATOM   1877  HG1 GLU A 131      36.060  57.670  34.340  1.00  0.00           H
ATOM   1878  HG2 GLU A 131      35.680  55.890  34.670  1.00  0.00           H
ATOM   1879  CD  GLU A 131      36.520  56.320  32.830  1.00  0.00           C
ATOM   1880  OE1 GLU A 131      35.780  55.490  32.220  1.00  0.00           O
ATOM   1881  OE2 GLU A 131      37.480  56.950  32.240  1.00  0.00           O
ATOM   1882  C   GLU A 131      39.630  54.700  35.480  1.00  0.00           C
ATOM   1883  O   GLU A 131      39.710  54.260  36.610  1.00  0.00           O
ATOM   1884  N   GLY A 132      40.720  54.940  34.720  1.00  0.00           N
ATOM   1885  HN  GLY A 132      40.510  55.110  33.770  1.00  0.00           H
ATOM   1886  CA  GLY A 132      42.120  54.950  35.260  1.00  0.00           C
ATOM   1887  HA1 GLY A 132      42.260  54.010  35.760  1.00  0.00           H
ATOM   1888  HA2 GLY A 132      42.750  55.160  34.410  1.00  0.00           H
ATOM   1889  C   GLY A 132      42.420  56.040  36.210  1.00  0.00           C
ATOM   1890  O   GLY A 132      41.530  56.530  36.870  1.00  0.00           O
ATOM   1891  N   TYR A 133      43.640  56.520  36.320  1.00  0.00           N
ATOM   1892  HN  TYR A 133      44.410  56.160  35.790  1.00  0.00           H
ATOM   1893  CA  TYR A 133      43.900  57.600  37.310  1.00  0.00           C
ATOM   1894  HA  TYR A 133      43.280  57.450  38.180  1.00  0.00           H
ATOM   1895  CB  TYR A 133      45.450  57.700  37.620  1.00  0.00           C
ATOM   1896  HB1 TYR A 133      45.450  58.190  38.620  1.00  0.00           H
ATOM   1897  HB2 TYR A 133      45.850  58.320  36.790  1.00  0.00           H
ATOM   1898  CG  TYR A 133      46.170  56.320  37.650  1.00  0.00           C
ATOM   1899  CD1 TYR A 133      46.050  55.460  38.770  1.00  0.00           C
ATOM   1900  HD1 TYR A 133      45.610  55.810  39.690  1.00  0.00           H
ATOM   1901  CE1 TYR A 133      46.460  54.160  38.720  1.00  0.00           C
ATOM   1902  HE1 TYR A 133      46.340  53.420  39.500  1.00  0.00           H
ATOM   1903  CZ  TYR A 133      47.060  53.720  37.530  1.00  0.00           C
ATOM   1904  OH  TYR A 133      47.410  52.410  37.410  1.00  0.00           O
ATOM   1905  HH  TYR A 133      47.640  52.160  36.510  1.00  0.00           H
ATOM   1906  CD2 TYR A 133      46.750  55.800  36.500  1.00  0.00           C
ATOM   1907  HD2 TYR A 133      46.870  56.490  35.680  1.00  0.00           H
ATOM   1908  CE2 TYR A 133      47.180  54.540  36.360  1.00  0.00           C
ATOM   1909  HE2 TYR A 133      47.520  54.100  35.440  1.00  0.00           H
ATOM   1910  C   TYR A 133      43.390  58.950  36.770  1.00  0.00           C
ATOM   1911  O   TYR A 133      43.680  59.290  35.620  1.00  0.00           O
ATOM   1912  N   GLN A 134      42.710  59.700  37.610  1.00  0.00           N
ATOM   1913  HN  GLN A 134      42.620  59.360  38.550  1.00  0.00           H
ATOM   1914  CA  GLN A 134      42.160  61.000  37.340  1.00  0.00           C
ATOM   1915  HA  GLN A 134      41.920  61.170  36.300  1.00  0.00           H
ATOM   1916  CB  GLN A 134      40.860  61.210  38.210  1.00  0.00           C
ATOM   1917  HB1 GLN A 134      40.540  62.240  37.970  1.00  0.00           H
ATOM   1918  HB2 GLN A 134      40.950  61.100  39.320  1.00  0.00           H
ATOM   1919  CG  GLN A 134      39.750  60.130  37.850  1.00  0.00           C
ATOM   1920  HG1 GLN A 134      38.940  60.710  38.340  1.00  0.00           H
ATOM   1921  HG2 GLN A 134      39.970  59.180  38.390  1.00  0.00           H
ATOM   1922  CD  GLN A 134      39.510  60.050  36.360  1.00  0.00           C
ATOM   1923  OE1 GLN A 134      38.800  60.900  35.850  1.00  0.00           O
ATOM   1924  NE2 GLN A 134      39.970  58.980  35.660  1.00  0.00           N
ATOM   1925 HE21 GLN A 134      40.170  59.220  34.710  1.00  0.00           H
ATOM   1926 HE22 GLN A 134      40.490  58.300  36.180  1.00  0.00           H
ATOM   1927  C   GLN A 134      43.150  62.110  37.690  1.00  0.00           C
ATOM   1928  O   GLN A 134      43.030  63.270  37.300  1.00  0.00           O
ATOM   1929  N   ASP A 135      44.310  61.830  38.330  1.00  0.00           N
ATOM   1930  HN  ASP A 135      44.400  60.930  38.750  1.00  0.00           H
ATOM   1931  CA  ASP A 135      45.390  62.810  38.570  1.00  0.00           C
ATOM   1932  HA  ASP A 135      44.890  63.630  39.050  1.00  0.00           H
ATOM   1933  CB  ASP A 135      46.370  62.230  39.620  1.00  0.00           C
ATOM   1934  HB1 ASP A 135      47.070  61.560  39.090  1.00  0.00           H
ATOM   1935  HB2 ASP A 135      45.830  61.850  40.510  1.00  0.00           H
ATOM   1936  CG  ASP A 135      47.220  63.260  40.240  1.00  0.00           C
ATOM   1937  OD1 ASP A 135      48.310  62.730  40.650  1.00  0.00           O
ATOM   1938  OD2 ASP A 135      46.960  64.480  40.270  1.00  0.00           O
ATOM   1939  C   ASP A 135      46.090  63.240  37.320  1.00  0.00           C
ATOM   1940  O   ASP A 135      46.250  62.420  36.410  1.00  0.00           O
ATOM   1941  N   TYR A 136      46.480  64.490  37.230  1.00  0.00           N
ATOM   1942  HN  TYR A 136      46.660  65.050  38.030  1.00  0.00           H
ATOM   1943  CA  TYR A 136      47.040  65.090  36.030  1.00  0.00           C
ATOM   1944  HA  TYR A 136      46.860  64.460  35.170  1.00  0.00           H
ATOM   1945  CB  TYR A 136      46.290  66.390  35.720  1.00  0.00           C
ATOM   1946  HB1 TYR A 136      46.910  67.160  35.220  1.00  0.00           H
ATOM   1947  HB2 TYR A 136      46.070  66.920  36.670  1.00  0.00           H
ATOM   1948  CG  TYR A 136      45.090  66.210  34.850  1.00  0.00           C
ATOM   1949  CD1 TYR A 136      43.940  65.630  35.420  1.00  0.00           C
ATOM   1950  HD1 TYR A 136      43.930  65.480  36.490  1.00  0.00           H
ATOM   1951  CE1 TYR A 136      42.750  65.540  34.610  1.00  0.00           C
ATOM   1952  HE1 TYR A 136      41.830  65.120  35.010  1.00  0.00           H
ATOM   1953  CZ  TYR A 136      42.730  65.930  33.270  1.00  0.00           C
ATOM   1954  OH  TYR A 136      41.670  65.670  32.380  1.00  0.00           O
ATOM   1955  HH  TYR A 136      41.970  65.790  31.470  1.00  0.00           H
ATOM   1956  CD2 TYR A 136      45.050  66.680  33.500  1.00  0.00           C
ATOM   1957  HD2 TYR A 136      45.940  67.110  33.060  1.00  0.00           H
ATOM   1958  CE2 TYR A 136      43.900  66.420  32.710  1.00  0.00           C
ATOM   1959  HE2 TYR A 136      43.870  66.610  31.650  1.00  0.00           H
ATOM   1960  C   TYR A 136      48.510  65.430  36.070  1.00  0.00           C
ATOM   1961  O   TYR A 136      49.100  65.960  37.050  1.00  0.00           O
ATOM   1962  N   GLU A 137      49.180  65.210  34.920  1.00  0.00           N
ATOM   1963  HN  GLU A 137      48.770  64.860  34.070  1.00  0.00           H
ATOM   1964  CA  GLU A 137      50.570  65.670  34.870  1.00  0.00           C
ATOM   1965  HA  GLU A 137      51.110  65.170  35.670  1.00  0.00           H
ATOM   1966  CB  GLU A 137      51.280  65.220  33.520  1.00  0.00           C
ATOM   1967  HB1 GLU A 137      52.370  65.440  33.490  1.00  0.00           H
ATOM   1968  HB2 GLU A 137      50.780  65.740  32.670  1.00  0.00           H
ATOM   1969  CG  GLU A 137      51.040  63.700  33.230  1.00  0.00           C
ATOM   1970  HG1 GLU A 137      49.990  63.330  33.180  1.00  0.00           H
ATOM   1971  HG2 GLU A 137      51.490  63.210  34.130  1.00  0.00           H
ATOM   1972  CD  GLU A 137      51.850  63.160  32.130  1.00  0.00           C
ATOM   1973  OE1 GLU A 137      52.770  63.860  31.610  1.00  0.00           O
ATOM   1974  OE2 GLU A 137      51.520  62.040  31.700  1.00  0.00           O
ATOM   1975  C   GLU A 137      50.660  67.170  35.050  1.00  0.00           C
ATOM   1976  O   GLU A 137      49.890  67.850  34.350  1.00  0.00           O
ATOM   1977  N   PRO A 138      51.470  67.810  35.830  1.00  0.00           N
ATOM   1978  CD  PRO A 138      52.740  67.190  36.220  1.00  0.00           C
ATOM   1979  HD1 PRO A 138      52.720  66.530  37.120  1.00  0.00           H
ATOM   1980  HD2 PRO A 138      53.090  66.440  35.480  1.00  0.00           H
ATOM   1981  CA  PRO A 138      51.700  69.300  35.860  1.00  0.00           C
ATOM   1982  HA  PRO A 138      50.800  69.770  36.240  1.00  0.00           H
ATOM   1983  CB  PRO A 138      52.910  69.490  36.760  1.00  0.00           C
ATOM   1984  HB1 PRO A 138      52.650  69.380  37.830  1.00  0.00           H
ATOM   1985  HB2 PRO A 138      53.460  70.450  36.830  1.00  0.00           H
ATOM   1986  CG  PRO A 138      53.810  68.260  36.450  1.00  0.00           C
ATOM   1987  HG1 PRO A 138      54.490  67.890  37.250  1.00  0.00           H
ATOM   1988  HG2 PRO A 138      54.410  68.400  35.520  1.00  0.00           H
ATOM   1989  C   PRO A 138      51.860  70.030  34.530  1.00  0.00           C
ATOM   1990  O   PRO A 138      52.310  69.430  33.520  1.00  0.00           O
ATOM   1991  N   GLU A 139      51.380  71.270  34.530  1.00  0.00           N
ATOM   1992  HN  GLU A 139      50.960  71.610  35.360  1.00  0.00           H
ATOM   1993  CA  GLU A 139      51.180  72.000  33.270  1.00  0.00           C
ATOM   1994  HA  GLU A 139      50.690  71.330  32.590  1.00  0.00           H
ATOM   1995  CB  GLU A 139      50.380  73.340  33.440  1.00  0.00           C
ATOM   1996  HB1 GLU A 139      50.320  73.870  32.470  1.00  0.00           H
ATOM   1997  HB2 GLU A 139      50.810  74.010  34.210  1.00  0.00           H
ATOM   1998  CG  GLU A 139      48.910  73.040  33.860  1.00  0.00           C
ATOM   1999  HG1 GLU A 139      48.910  72.040  34.350  1.00  0.00           H
ATOM   2000  HG2 GLU A 139      48.170  73.050  33.040  1.00  0.00           H
ATOM   2001  CD  GLU A 139      48.490  74.080  34.890  1.00  0.00           C
ATOM   2002  OE1 GLU A 139      48.060  73.540  36.000  1.00  0.00           O
ATOM   2003  OE2 GLU A 139      48.560  75.310  34.740  1.00  0.00           O
ATOM   2004  C   GLU A 139      52.480  72.410  32.590  1.00  0.00           C
ATOM   2005  O   GLU A 139      53.530  72.670  33.190  1.00  0.00           O
ATOM   2006  N   ALA A 140      52.430  72.480  31.260  1.00  0.00           N
ATOM   2007  HN  ALA A 140      51.520  72.480  30.860  1.00  0.00           H
ATOM   2008  CA  ALA A 140      53.580  72.610  30.440  1.00  0.00           C
ATOM   2009  HA  ALA A 140      54.030  73.520  30.790  1.00  0.00           H
ATOM   2010  CB  ALA A 140      54.370  71.320  30.400  1.00  0.00           C
ATOM   2011  HB1 ALA A 140      54.720  70.940  31.380  1.00  0.00           H
ATOM   2012  HB2 ALA A 140      53.780  70.540  29.870  1.00  0.00           H
ATOM   2013  HB3 ALA A 140      55.350  71.530  29.920  1.00  0.00           H
ATOM   2014  C   ALA A 140      53.310  72.900  28.900  1.00  0.00           C
ATOM   2015  OT1 ALA A 140      54.230  73.130  28.050  1.00  0.00           O
ATOM   2016  OT2 ALA A 140      52.100  72.720  28.520  1.00  0.00           O
ATOM   2017  N   MET B 141      81.550  63.150  62.320  1.00  0.00           N
ATOM   2018  H1  MET B 141      82.340  63.550  61.780  1.00  0.00           H
ATOM   2019  H2  MET B 141      81.820  62.170  62.540  1.00  0.00           H
ATOM   2020  H3  MET B 141      80.760  63.100  61.640  1.00  0.00           H
ATOM   2021  CA  MET B 141      81.330  64.040  63.420  1.00  0.00           C
ATOM   2022  HA  MET B 141      80.700  63.460  64.080  1.00  0.00           H
ATOM   2023  CB  MET B 141      82.540  64.360  64.210  1.00  0.00           C
ATOM   2024  HB1 MET B 141      82.230  64.490  65.270  1.00  0.00           H
ATOM   2025  HB2 MET B 141      82.880  65.380  63.940  1.00  0.00           H
ATOM   2026  CG  MET B 141      83.820  63.510  64.080  1.00  0.00           C
ATOM   2027  HG1 MET B 141      84.460  64.110  64.770  1.00  0.00           H
ATOM   2028  HG2 MET B 141      84.230  63.400  63.050  1.00  0.00           H
ATOM   2029  SD  MET B 141      83.590  61.880  64.860  1.00  0.00           S
ATOM   2030  CE  MET B 141      85.360  61.440  65.130  1.00  0.00           C
ATOM   2031  HE1 MET B 141      85.800  62.090  65.920  1.00  0.00           H
ATOM   2032  HE2 MET B 141      85.590  60.390  65.400  1.00  0.00           H
ATOM   2033  HE3 MET B 141      86.000  61.580  64.230  1.00  0.00           H
ATOM   2034  C   MET B 141      80.580  65.280  63.010  1.00  0.00           C
ATOM   2035  O   MET B 141      81.000  66.160  62.320  1.00  0.00           O
ATOM   2036  N   ASP B 142      79.310  65.280  63.390  1.00  0.00           N
ATOM   2037  HN  ASP B 142      78.980  64.560  63.990  1.00  0.00           H
ATOM   2038  CA  ASP B 142      78.270  66.170  62.960  1.00  0.00           C
ATOM   2039  HA  ASP B 142      78.400  66.200  61.890  1.00  0.00           H
ATOM   2040  CB  ASP B 142      76.870  65.660  63.490  1.00  0.00           C
ATOM   2041  HB1 ASP B 142      76.000  66.340  63.360  1.00  0.00           H
ATOM   2042  HB2 ASP B 142      76.810  65.510  64.590  1.00  0.00           H
ATOM   2043  CG  ASP B 142      76.610  64.370  62.780  1.00  0.00           C
ATOM   2044  OD1 ASP B 142      76.690  64.320  61.430  1.00  0.00           O
ATOM   2045  OD2 ASP B 142      76.420  63.320  63.390  1.00  0.00           O
ATOM   2046  C   ASP B 142      78.440  67.690  63.240  1.00  0.00           C
ATOM   2047  O   ASP B 142      79.070  68.080  64.220  1.00  0.00           O
ATOM   2048  N   VAL B 143      77.820  68.530  62.400  1.00  0.00           N
ATOM   2049  HN  VAL B 143      77.440  67.980  61.660  1.00  0.00           H
ATOM   2050  CA  VAL B 143      77.520  69.930  62.520  1.00  0.00           C
ATOM   2051  HA  VAL B 143      77.860  70.330  63.470  1.00  0.00           H
ATOM   2052  CB  VAL B 143      78.210  70.840  61.510  1.00  0.00           C
ATOM   2053  HB  VAL B 143      77.900  70.690  60.450  1.00  0.00           H
ATOM   2054  CG1 VAL B 143      77.990  72.310  61.840  1.00  0.00           C
ATOM   2055 HG11 VAL B 143      78.560  72.880  61.070  1.00  0.00           H
ATOM   2056 HG12 VAL B 143      76.980  72.580  61.480  1.00  0.00           H
ATOM   2057 HG13 VAL B 143      78.190  72.630  62.880  1.00  0.00           H
ATOM   2058  CG2 VAL B 143      79.760  70.590  61.570  1.00  0.00           C
ATOM   2059 HG21 VAL B 143      79.990  69.570  61.190  1.00  0.00           H
ATOM   2060 HG22 VAL B 143      80.230  71.460  61.060  1.00  0.00           H
ATOM   2061 HG23 VAL B 143      80.120  70.620  62.620  1.00  0.00           H
ATOM   2062  C   VAL B 143      76.030  70.140  62.310  1.00  0.00           C
ATOM   2063  O   VAL B 143      75.450  69.630  61.360  1.00  0.00           O
ATOM   2064  N   PHE B 144      75.430  70.910  63.150  1.00  0.00           N
ATOM   2065  HN  PHE B 144      75.930  71.210  63.970  1.00  0.00           H
ATOM   2066  CA  PHE B 144      74.050  71.420  63.220  1.00  0.00           C
ATOM   2067  HA  PHE B 144      73.560  71.050  62.330  1.00  0.00           H
ATOM   2068  CB  PHE B 144      73.300  71.050  64.550  1.00  0.00           C
ATOM   2069  HB1 PHE B 144      72.190  71.090  64.450  1.00  0.00           H
ATOM   2070  HB2 PHE B 144      73.700  71.660  65.390  1.00  0.00           H
ATOM   2071  CG  PHE B 144      73.570  69.580  64.920  1.00  0.00           C
ATOM   2072  CD1 PHE B 144      74.640  69.170  65.740  1.00  0.00           C
ATOM   2073  HD1 PHE B 144      75.270  69.950  66.150  1.00  0.00           H
ATOM   2074  CE1 PHE B 144      74.810  67.850  66.120  1.00  0.00           C
ATOM   2075  HE1 PHE B 144      75.610  67.530  66.780  1.00  0.00           H
ATOM   2076  CZ  PHE B 144      74.030  66.870  65.500  1.00  0.00           C
ATOM   2077  HZ  PHE B 144      74.200  65.830  65.720  1.00  0.00           H
ATOM   2078  CD2 PHE B 144      72.750  68.560  64.380  1.00  0.00           C
ATOM   2079  HD2 PHE B 144      72.000  68.830  63.640  1.00  0.00           H
ATOM   2080  CE2 PHE B 144      72.960  67.230  64.640  1.00  0.00           C
ATOM   2081  HE2 PHE B 144      72.250  66.510  64.260  1.00  0.00           H
ATOM   2082  C   PHE B 144      74.060  72.890  63.020  1.00  0.00           C
ATOM   2083  O   PHE B 144      74.780  73.600  63.740  1.00  0.00           O
ATOM   2084  N   MET B 145      73.260  73.360  62.040  1.00  0.00           N
ATOM   2085  HN  MET B 145      72.670  72.710  61.560  1.00  0.00           H
ATOM   2086  CA  MET B 145      73.140  74.700  61.710  1.00  0.00           C
ATOM   2087  HA  MET B 145      73.870  75.280  62.260  1.00  0.00           H
ATOM   2088  CB  MET B 145      73.380  74.860  60.130  1.00  0.00           C
ATOM   2089  HB1 MET B 145      73.370  75.930  59.830  1.00  0.00           H
ATOM   2090  HB2 MET B 145      72.570  74.340  59.570  1.00  0.00           H
ATOM   2091  CG  MET B 145      74.640  74.230  59.660  1.00  0.00           C
ATOM   2092  HG1 MET B 145      74.680  74.230  58.550  1.00  0.00           H
ATOM   2093  HG2 MET B 145      74.710  73.170  59.970  1.00  0.00           H
ATOM   2094  SD  MET B 145      76.120  75.200  60.300  1.00  0.00           S
ATOM   2095  CE  MET B 145      76.200  76.380  58.920  1.00  0.00           C
ATOM   2096  HE1 MET B 145      76.210  75.950  57.900  1.00  0.00           H
ATOM   2097  HE2 MET B 145      75.390  77.150  58.950  1.00  0.00           H
ATOM   2098  HE3 MET B 145      77.090  77.020  59.080  1.00  0.00           H
ATOM   2099  C   MET B 145      71.740  75.210  62.040  1.00  0.00           C
ATOM   2100  O   MET B 145      70.770  74.440  62.200  1.00  0.00           O
ATOM   2101  N   LYS B 146      71.580  76.550  62.220  1.00  0.00           N
ATOM   2102  HN  LYS B 146      72.380  77.120  62.040  1.00  0.00           H
ATOM   2103  CA  LYS B 146      70.310  77.280  62.220  1.00  0.00           C
ATOM   2104  HA  LYS B 146      69.750  76.790  63.000  1.00  0.00           H
ATOM   2105  CB  LYS B 146      70.570  78.720  62.580  1.00  0.00           C
ATOM   2106  HB1 LYS B 146      69.660  79.350  62.550  1.00  0.00           H
ATOM   2107  HB2 LYS B 146      71.200  79.060  61.720  1.00  0.00           H
ATOM   2108  CG  LYS B 146      71.410  78.840  63.880  1.00  0.00           C
ATOM   2109  HG1 LYS B 146      72.350  79.420  63.760  1.00  0.00           H
ATOM   2110  HG2 LYS B 146      71.620  77.840  64.330  1.00  0.00           H
ATOM   2111  CD  LYS B 146      70.650  79.510  65.100  1.00  0.00           C
ATOM   2112  HD1 LYS B 146      70.110  80.450  64.870  1.00  0.00           H
ATOM   2113  HD2 LYS B 146      69.810  78.810  65.240  1.00  0.00           H
ATOM   2114  CE  LYS B 146      71.550  79.680  66.300  1.00  0.00           C
ATOM   2115  HE1 LYS B 146      72.210  78.790  66.350  1.00  0.00           H
ATOM   2116  HE2 LYS B 146      71.050  79.690  67.290  1.00  0.00           H
ATOM   2117  NZ  LYS B 146      72.370  80.880  66.090  1.00  0.00           N
ATOM   2118  HZ1 LYS B 146      73.140  80.720  65.410  1.00  0.00           H
ATOM   2119  HZ2 LYS B 146      71.800  81.680  65.760  1.00  0.00           H
ATOM   2120  HZ3 LYS B 146      72.830  81.210  66.960  1.00  0.00           H
ATOM   2121  C   LYS B 146      69.540  77.120  60.860  1.00  0.00           C
ATOM   2122  O   LYS B 146      70.070  76.750  59.810  1.00  0.00           O
ATOM   2123  N   GLY B 147      68.200  77.230  60.930  1.00  0.00           N
ATOM   2124  HN  GLY B 147      67.690  77.300  61.780  1.00  0.00           H
ATOM   2125  CA  GLY B 147      67.220  77.100  59.830  1.00  0.00           C
ATOM   2126  HA1 GLY B 147      66.250  77.430  60.190  1.00  0.00           H
ATOM   2127  HA2 GLY B 147      67.500  77.710  58.990  1.00  0.00           H
ATOM   2128  C   GLY B 147      67.070  75.610  59.370  1.00  0.00           C
ATOM   2129  O   GLY B 147      67.450  74.680  60.150  1.00  0.00           O
ATOM   2130  N   LEU B 148      66.640  75.350  58.180  1.00  0.00           N
ATOM   2131  HN  LEU B 148      66.500  76.080  57.510  1.00  0.00           H
ATOM   2132  CA  LEU B 148      66.350  74.020  57.620  1.00  0.00           C
ATOM   2133  HA  LEU B 148      66.200  73.340  58.460  1.00  0.00           H
ATOM   2134  CB  LEU B 148      65.000  74.130  56.820  1.00  0.00           C
ATOM   2135  HB1 LEU B 148      64.800  73.260  56.150  1.00  0.00           H
ATOM   2136  HB2 LEU B 148      65.160  74.960  56.100  1.00  0.00           H
ATOM   2137  CG  LEU B 148      63.730  74.370  57.710  1.00  0.00           C
ATOM   2138  HG  LEU B 148      63.920  75.310  58.260  1.00  0.00           H
ATOM   2139  CD1 LEU B 148      62.570  74.520  56.710  1.00  0.00           C
ATOM   2140 HD11 LEU B 148      62.910  75.310  56.010  1.00  0.00           H
ATOM   2141 HD12 LEU B 148      62.480  73.600  56.080  1.00  0.00           H
ATOM   2142 HD13 LEU B 148      61.540  74.630  57.120  1.00  0.00           H
ATOM   2143  CD2 LEU B 148      63.440  73.250  58.690  1.00  0.00           C
ATOM   2144 HD21 LEU B 148      63.330  72.310  58.090  1.00  0.00           H
ATOM   2145 HD22 LEU B 148      64.270  73.150  59.410  1.00  0.00           H
ATOM   2146 HD23 LEU B 148      62.470  73.400  59.210  1.00  0.00           H
ATOM   2147  C   LEU B 148      67.410  73.430  56.740  1.00  0.00           C
ATOM   2148  O   LEU B 148      67.180  72.500  55.980  1.00  0.00           O
ATOM   2149  N   SER B 149      68.630  74.040  56.750  1.00  0.00           N
ATOM   2150  HN  SER B 149      68.910  74.580  57.540  1.00  0.00           H
ATOM   2151  CA  SER B 149      69.840  73.910  55.850  1.00  0.00           C
ATOM   2152  HA  SER B 149      69.610  74.170  54.830  1.00  0.00           H
ATOM   2153  CB  SER B 149      71.030  74.880  56.300  1.00  0.00           C
ATOM   2154  HB1 SER B 149      71.270  74.780  57.380  1.00  0.00           H
ATOM   2155  HB2 SER B 149      70.680  75.910  56.080  1.00  0.00           H
ATOM   2156  OG  SER B 149      72.250  74.730  55.620  1.00  0.00           O
ATOM   2157  HG1 SER B 149      72.100  74.930  54.690  1.00  0.00           H
ATOM   2158  C   SER B 149      70.420  72.550  55.880  1.00  0.00           C
ATOM   2159  O   SER B 149      70.950  71.940  54.970  1.00  0.00           O
ATOM   2160  N   LYS B 150      70.430  71.950  57.110  1.00  0.00           N
ATOM   2161  HN  LYS B 150      70.250  72.510  57.910  1.00  0.00           H
ATOM   2162  CA  LYS B 150      70.750  70.600  57.500  1.00  0.00           C
ATOM   2163  HA  LYS B 150      71.830  70.520  57.430  1.00  0.00           H
ATOM   2164  CB  LYS B 150      70.450  70.350  59.040  1.00  0.00           C
ATOM   2165  HB1 LYS B 150      69.360  70.550  59.150  1.00  0.00           H
ATOM   2166  HB2 LYS B 150      70.850  71.180  59.660  1.00  0.00           H
ATOM   2167  CG  LYS B 150      70.850  69.030  59.670  1.00  0.00           C
ATOM   2168  HG1 LYS B 150      70.420  68.080  59.270  1.00  0.00           H
ATOM   2169  HG2 LYS B 150      70.500  69.100  60.720  1.00  0.00           H
ATOM   2170  CD  LYS B 150      72.320  68.830  59.990  1.00  0.00           C
ATOM   2171  HD1 LYS B 150      72.710  69.620  60.670  1.00  0.00           H
ATOM   2172  HD2 LYS B 150      72.370  67.860  60.550  1.00  0.00           H
ATOM   2173  CE  LYS B 150      73.270  68.680  58.810  1.00  0.00           C
ATOM   2174  HE1 LYS B 150      73.410  69.660  58.310  1.00  0.00           H
ATOM   2175  HE2 LYS B 150      72.860  67.900  58.140  1.00  0.00           H
ATOM   2176  NZ  LYS B 150      74.520  68.230  59.370  1.00  0.00           N
ATOM   2177  HZ1 LYS B 150      74.460  67.260  59.740  1.00  0.00           H
ATOM   2178  HZ2 LYS B 150      75.230  68.090  58.620  1.00  0.00           H
ATOM   2179  HZ3 LYS B 150      74.890  68.870  60.110  1.00  0.00           H
ATOM   2180  C   LYS B 150      70.090  69.520  56.600  1.00  0.00           C
ATOM   2181  O   LYS B 150      68.880  69.370  56.600  1.00  0.00           O
ATOM   2182  N   ALA B 151      70.890  68.730  55.850  1.00  0.00           N
ATOM   2183  HN  ALA B 151      71.880  68.810  55.800  1.00  0.00           H
ATOM   2184  CA  ALA B 151      70.420  67.520  55.210  1.00  0.00           C
ATOM   2185  HA  ALA B 151      69.710  67.980  54.540  1.00  0.00           H
ATOM   2186  CB  ALA B 151      71.410  66.780  54.270  1.00  0.00           C
ATOM   2187  HB1 ALA B 151      70.890  66.070  53.590  1.00  0.00           H
ATOM   2188  HB2 ALA B 151      71.860  67.590  53.660  1.00  0.00           H
ATOM   2189  HB3 ALA B 151      72.160  66.250  54.880  1.00  0.00           H
ATOM   2190  C   ALA B 151      69.830  66.530  56.230  1.00  0.00           C
ATOM   2191  O   ALA B 151      70.300  66.380  57.340  1.00  0.00           O
ATOM   2192  N   LYS B 152      68.750  65.870  55.810  1.00  0.00           N
ATOM   2193  HN  LYS B 152      68.310  66.100  54.950  1.00  0.00           H
ATOM   2194  CA  LYS B 152      68.140  64.760  56.610  1.00  0.00           C
ATOM   2195  HA  LYS B 152      67.910  65.130  57.600  1.00  0.00           H
ATOM   2196  CB  LYS B 152      66.880  64.120  55.980  1.00  0.00           C
ATOM   2197  HB1 LYS B 152      66.640  63.210  56.570  1.00  0.00           H
ATOM   2198  HB2 LYS B 152      67.050  63.940  54.900  1.00  0.00           H
ATOM   2199  CG  LYS B 152      65.670  65.040  56.250  1.00  0.00           C
ATOM   2200  HG1 LYS B 152      65.900  66.030  55.820  1.00  0.00           H
ATOM   2201  HG2 LYS B 152      65.550  65.120  57.350  1.00  0.00           H
ATOM   2202  CD  LYS B 152      64.350  64.440  55.680  1.00  0.00           C
ATOM   2203  HD1 LYS B 152      64.370  64.280  54.580  1.00  0.00           H
ATOM   2204  HD2 LYS B 152      64.250  63.360  55.950  1.00  0.00           H
ATOM   2205  CE  LYS B 152      63.020  65.150  56.110  1.00  0.00           C
ATOM   2206  HE1 LYS B 152      63.170  66.180  55.720  1.00  0.00           H
ATOM   2207  HE2 LYS B 152      62.790  65.100  57.200  1.00  0.00           H
ATOM   2208  NZ  LYS B 152      61.900  64.570  55.320  1.00  0.00           N
ATOM   2209  HZ1 LYS B 152      62.150  63.590  55.090  1.00  0.00           H
ATOM   2210  HZ2 LYS B 152      60.970  64.630  55.780  1.00  0.00           H
ATOM   2211  HZ3 LYS B 152      61.930  65.010  54.380  1.00  0.00           H
ATOM   2212  C   LYS B 152      69.200  63.720  57.000  1.00  0.00           C
ATOM   2213  O   LYS B 152      70.170  63.440  56.210  1.00  0.00           O
ATOM   2214  N   GLU B 153      68.990  63.050  58.110  1.00  0.00           N
ATOM   2215  HN  GLU B 153      68.280  63.260  58.780  1.00  0.00           H
ATOM   2216  CA  GLU B 153      69.850  61.940  58.460  1.00  0.00           C
ATOM   2217  HA  GLU B 153      70.840  62.360  58.350  1.00  0.00           H
ATOM   2218  CB  GLU B 153      69.610  61.470  59.930  1.00  0.00           C
ATOM   2219  HB1 GLU B 153      69.720  60.360  59.940  1.00  0.00           H
ATOM   2220  HB2 GLU B 153      68.550  61.580  60.230  1.00  0.00           H
ATOM   2221  CG  GLU B 153      70.360  62.210  61.080  1.00  0.00           C
ATOM   2222  HG1 GLU B 153      70.370  61.510  61.940  1.00  0.00           H
ATOM   2223  HG2 GLU B 153      69.910  63.180  61.380  1.00  0.00           H
ATOM   2224  CD  GLU B 153      71.820  62.530  60.660  1.00  0.00           C
ATOM   2225  OE1 GLU B 153      72.040  63.670  60.110  1.00  0.00           O
ATOM   2226  OE2 GLU B 153      72.730  61.640  60.740  1.00  0.00           O
ATOM   2227  C   GLU B 153      69.620  60.740  57.660  1.00  0.00           C
ATOM   2228  O   GLU B 153      68.520  60.380  57.150  1.00  0.00           O
ATOM   2229  N   GLY B 154      70.670  59.870  57.500  1.00  0.00           N
ATOM   2230  HN  GLY B 154      71.580  60.100  57.840  1.00  0.00           H
ATOM   2231  CA  GLY B 154      70.540  58.570  56.800  1.00  0.00           C
ATOM   2232  HA1 GLY B 154      69.770  58.670  56.050  1.00  0.00           H
ATOM   2233  HA2 GLY B 154      71.510  58.300  56.410  1.00  0.00           H
ATOM   2234  C   GLY B 154      69.990  57.500  57.670  1.00  0.00           C
ATOM   2235  O   GLY B 154      69.000  56.830  57.450  1.00  0.00           O
ATOM   2236  N   VAL B 155      70.690  57.280  58.810  1.00  0.00           N
ATOM   2237  HN  VAL B 155      71.390  57.910  59.130  1.00  0.00           H
ATOM   2238  CA  VAL B 155      70.320  56.410  59.850  1.00  0.00           C
ATOM   2239  HA  VAL B 155      69.380  55.950  59.570  1.00  0.00           H
ATOM   2240  CB  VAL B 155      71.350  55.290  59.970  1.00  0.00           C
ATOM   2241  HB  VAL B 155      71.090  54.620  60.820  1.00  0.00           H
ATOM   2242  CG1 VAL B 155      71.520  54.450  58.640  1.00  0.00           C
ATOM   2243 HG11 VAL B 155      70.650  53.800  58.430  1.00  0.00           H
ATOM   2244 HG12 VAL B 155      71.520  55.150  57.780  1.00  0.00           H
ATOM   2245 HG13 VAL B 155      72.440  53.830  58.600  1.00  0.00           H
ATOM   2246  CG2 VAL B 155      72.810  55.960  60.310  1.00  0.00           C
ATOM   2247 HG21 VAL B 155      73.100  56.680  59.520  1.00  0.00           H
ATOM   2248 HG22 VAL B 155      72.750  56.410  61.330  1.00  0.00           H
ATOM   2249 HG23 VAL B 155      73.610  55.190  60.300  1.00  0.00           H
ATOM   2250  C   VAL B 155      70.120  57.170  61.110  1.00  0.00           C
ATOM   2251  O   VAL B 155      70.740  58.220  61.340  1.00  0.00           O
ATOM   2252  N   VAL B 156      69.190  56.720  62.040  1.00  0.00           N
ATOM   2253  HN  VAL B 156      68.620  55.910  61.920  1.00  0.00           H
ATOM   2254  CA  VAL B 156      68.950  57.340  63.350  1.00  0.00           C
ATOM   2255  HA  VAL B 156      68.510  58.320  63.230  1.00  0.00           H
ATOM   2256  CB  VAL B 156      67.870  56.700  64.170  1.00  0.00           C
ATOM   2257  HB  VAL B 156      67.000  56.580  63.500  1.00  0.00           H
ATOM   2258  CG1 VAL B 156      68.160  55.280  64.600  1.00  0.00           C
ATOM   2259 HG11 VAL B 156      69.030  55.380  65.290  1.00  0.00           H
ATOM   2260 HG12 VAL B 156      67.330  54.880  65.220  1.00  0.00           H
ATOM   2261 HG13 VAL B 156      68.320  54.620  63.730  1.00  0.00           H
ATOM   2262  CG2 VAL B 156      67.400  57.630  65.370  1.00  0.00           C
ATOM   2263 HG21 VAL B 156      66.390  57.250  65.650  1.00  0.00           H
ATOM   2264 HG22 VAL B 156      68.190  57.550  66.140  1.00  0.00           H
ATOM   2265 HG23 VAL B 156      67.300  58.650  64.940  1.00  0.00           H
ATOM   2266  C   VAL B 156      70.270  57.610  64.130  1.00  0.00           C
ATOM   2267  O   VAL B 156      71.050  56.630  64.270  1.00  0.00           O
ATOM   2268  N   ALA B 157      70.450  58.810  64.750  1.00  0.00           N
ATOM   2269  HN  ALA B 157      69.840  59.570  64.540  1.00  0.00           H
ATOM   2270  CA  ALA B 157      71.730  59.070  65.500  1.00  0.00           C
ATOM   2271  HA  ALA B 157      72.220  58.100  65.540  1.00  0.00           H
ATOM   2272  CB  ALA B 157      72.440  60.200  64.740  1.00  0.00           C
ATOM   2273  HB1 ALA B 157      73.510  60.300  65.000  1.00  0.00           H
ATOM   2274  HB2 ALA B 157      72.560  60.110  63.640  1.00  0.00           H
ATOM   2275  HB3 ALA B 157      71.950  61.190  64.870  1.00  0.00           H
ATOM   2276  C   ALA B 157      71.400  59.590  66.880  1.00  0.00           C
ATOM   2277  O   ALA B 157      72.230  59.460  67.830  1.00  0.00           O
ATOM   2278  N   ALA B 158      70.160  60.160  67.070  1.00  0.00           N
ATOM   2279  HN  ALA B 158      69.550  60.360  66.300  1.00  0.00           H
ATOM   2280  CA  ALA B 158      69.620  60.590  68.370  1.00  0.00           C
ATOM   2281  HA  ALA B 158      70.410  61.140  68.870  1.00  0.00           H
ATOM   2282  CB  ALA B 158      68.400  61.550  68.070  1.00  0.00           C
ATOM   2283  HB1 ALA B 158      68.770  62.320  67.360  1.00  0.00           H
ATOM   2284  HB2 ALA B 158      67.500  60.990  67.760  1.00  0.00           H
ATOM   2285  HB3 ALA B 158      68.080  62.040  69.020  1.00  0.00           H
ATOM   2286  C   ALA B 158      69.230  59.510  69.260  1.00  0.00           C
ATOM   2287  O   ALA B 158      68.540  58.580  68.830  1.00  0.00           O
ATOM   2288  N   ALA B 159      69.700  59.610  70.510  1.00  0.00           N
ATOM   2289  HN  ALA B 159      70.300  60.390  70.720  1.00  0.00           H
ATOM   2290  CA  ALA B 159      69.310  58.660  71.580  1.00  0.00           C
ATOM   2291  HA  ALA B 159      69.380  57.650  71.200  1.00  0.00           H
ATOM   2292  CB  ALA B 159      70.280  58.720  72.740  1.00  0.00           C
ATOM   2293  HB1 ALA B 159      70.160  59.610  73.390  1.00  0.00           H
ATOM   2294  HB2 ALA B 159      70.180  57.890  73.470  1.00  0.00           H
ATOM   2295  HB3 ALA B 159      71.330  58.750  72.380  1.00  0.00           H
ATOM   2296  C   ALA B 159      67.870  58.710  72.130  1.00  0.00           C
ATOM   2297  O   ALA B 159      67.430  59.790  72.610  1.00  0.00           O
ATOM   2298  N   GLU B 160      67.030  57.590  72.020  1.00  0.00           N
ATOM   2299  HN  GLU B 160      67.400  56.910  71.390  1.00  0.00           H
ATOM   2300  CA  GLU B 160      65.650  57.530  72.430  1.00  0.00           C
ATOM   2301  HA  GLU B 160      65.260  58.400  71.930  1.00  0.00           H
ATOM   2302  CB  GLU B 160      64.990  56.170  71.940  1.00  0.00           C
ATOM   2303  HB1 GLU B 160      63.900  56.290  72.130  1.00  0.00           H
ATOM   2304  HB2 GLU B 160      65.400  55.330  72.540  1.00  0.00           H
ATOM   2305  CG  GLU B 160      65.000  55.830  70.410  1.00  0.00           C
ATOM   2306  HG1 GLU B 160      66.000  55.590  69.970  1.00  0.00           H
ATOM   2307  HG2 GLU B 160      64.470  56.550  69.750  1.00  0.00           H
ATOM   2308  CD  GLU B 160      64.140  54.580  70.220  1.00  0.00           C
ATOM   2309  OE1 GLU B 160      63.120  54.370  70.930  1.00  0.00           O
ATOM   2310  OE2 GLU B 160      64.560  53.700  69.390  1.00  0.00           O
ATOM   2311  C   GLU B 160      65.570  57.730  73.950  1.00  0.00           C
ATOM   2312  O   GLU B 160      66.260  57.070  74.770  1.00  0.00           O
ATOM   2313  N   LYS B 161      64.600  58.500  74.390  1.00  0.00           N
ATOM   2314  HN  LYS B 161      63.960  58.980  73.790  1.00  0.00           H
ATOM   2315  CA  LYS B 161      64.140  58.520  75.780  1.00  0.00           C
ATOM   2316  HA  LYS B 161      64.880  58.440  76.570  1.00  0.00           H
ATOM   2317  CB  LYS B 161      63.270  59.780  75.970  1.00  0.00           C
ATOM   2318  HB1 LYS B 161      62.750  59.860  76.950  1.00  0.00           H
ATOM   2319  HB2 LYS B 161      62.500  59.740  75.170  1.00  0.00           H
ATOM   2320  CG  LYS B 161      63.940  61.040  75.640  1.00  0.00           C
ATOM   2321  HG1 LYS B 161      63.390  61.910  76.050  1.00  0.00           H
ATOM   2322  HG2 LYS B 161      64.120  61.140  74.550  1.00  0.00           H
ATOM   2323  CD  LYS B 161      65.320  61.090  76.310  1.00  0.00           C
ATOM   2324  HD1 LYS B 161      65.240  61.770  77.190  1.00  0.00           H
ATOM   2325  HD2 LYS B 161      65.750  60.200  76.820  1.00  0.00           H
ATOM   2326  CE  LYS B 161      66.460  61.750  75.490  1.00  0.00           C
ATOM   2327  HE1 LYS B 161      66.530  61.220  74.520  1.00  0.00           H
ATOM   2328  HE2 LYS B 161      67.370  61.500  76.070  1.00  0.00           H
ATOM   2329  NZ  LYS B 161      66.470  63.190  75.290  1.00  0.00           N
ATOM   2330  HZ1 LYS B 161      65.800  63.480  74.550  1.00  0.00           H
ATOM   2331  HZ2 LYS B 161      66.190  63.690  76.160  1.00  0.00           H
ATOM   2332  HZ3 LYS B 161      67.450  63.420  75.030  1.00  0.00           H
ATOM   2333  C   LYS B 161      63.200  57.330  75.970  1.00  0.00           C
ATOM   2334  O   LYS B 161      62.780  56.690  75.020  1.00  0.00           O
ATOM   2335  N   THR B 162      63.040  56.890  77.270  1.00  0.00           N
ATOM   2336  HN  THR B 162      63.420  57.470  77.990  1.00  0.00           H
ATOM   2337  CA  THR B 162      62.600  55.540  77.600  1.00  0.00           C
ATOM   2338  HA  THR B 162      63.060  54.940  76.830  1.00  0.00           H
ATOM   2339  CB  THR B 162      62.990  54.920  78.950  1.00  0.00           C
ATOM   2340  HB  THR B 162      63.980  55.360  79.190  1.00  0.00           H
ATOM   2341  OG1 THR B 162      63.030  53.490  78.980  1.00  0.00           O
ATOM   2342  HG1 THR B 162      63.210  53.160  78.100  1.00  0.00           H
ATOM   2343  CG2 THR B 162      61.970  55.370  80.110  1.00  0.00           C
ATOM   2344 HG21 THR B 162      61.690  56.440  79.980  1.00  0.00           H
ATOM   2345 HG22 THR B 162      61.010  54.820  80.110  1.00  0.00           H
ATOM   2346 HG23 THR B 162      62.600  55.220  81.020  1.00  0.00           H
ATOM   2347  C   THR B 162      61.080  55.360  77.400  1.00  0.00           C
ATOM   2348  O   THR B 162      60.260  56.280  77.520  1.00  0.00           O
ATOM   2349  N   LYS B 163      60.660  54.100  77.110  1.00  0.00           N
ATOM   2350  HN  LYS B 163      61.360  53.410  76.950  1.00  0.00           H
ATOM   2351  CA  LYS B 163      59.220  53.720  76.940  1.00  0.00           C
ATOM   2352  HA  LYS B 163      58.840  54.470  76.270  1.00  0.00           H
ATOM   2353  CB  LYS B 163      59.120  52.230  76.420  1.00  0.00           C
ATOM   2354  HB1 LYS B 163      58.070  51.970  76.140  1.00  0.00           H
ATOM   2355  HB2 LYS B 163      59.460  51.660  77.310  1.00  0.00           H
ATOM   2356  CG  LYS B 163      59.930  51.890  75.170  1.00  0.00           C
ATOM   2357  HG1 LYS B 163      59.630  50.880  74.800  1.00  0.00           H
ATOM   2358  HG2 LYS B 163      61.010  51.870  75.430  1.00  0.00           H
ATOM   2359  CD  LYS B 163      59.670  52.780  73.910  1.00  0.00           C
ATOM   2360  HD1 LYS B 163      58.610  52.890  73.590  1.00  0.00           H
ATOM   2361  HD2 LYS B 163      60.030  53.780  74.210  1.00  0.00           H
ATOM   2362  CE  LYS B 163      60.350  52.330  72.580  1.00  0.00           C
ATOM   2363  HE1 LYS B 163      59.760  51.480  72.170  1.00  0.00           H
ATOM   2364  HE2 LYS B 163      61.400  51.970  72.660  1.00  0.00           H
ATOM   2365  NZ  LYS B 163      60.330  53.430  71.570  1.00  0.00           N
ATOM   2366  HZ1 LYS B 163      61.210  53.980  71.590  1.00  0.00           H
ATOM   2367  HZ2 LYS B 163      60.020  53.160  70.620  1.00  0.00           H
ATOM   2368  HZ3 LYS B 163      59.530  54.010  71.870  1.00  0.00           H
ATOM   2369  C   LYS B 163      58.280  53.900  78.150  1.00  0.00           C
ATOM   2370  O   LYS B 163      58.640  53.830  79.340  1.00  0.00           O
ATOM   2371  N   GLN B 164      56.900  54.170  77.840  1.00  0.00           N
ATOM   2372  HN  GLN B 164      56.670  54.270  76.880  1.00  0.00           H
ATOM   2373  CA  GLN B 164      55.840  54.460  78.780  1.00  0.00           C
ATOM   2374  HA  GLN B 164      56.210  54.780  79.750  1.00  0.00           H
ATOM   2375  CB  GLN B 164      55.060  55.630  78.150  1.00  0.00           C
ATOM   2376  HB1 GLN B 164      54.160  55.890  78.750  1.00  0.00           H
ATOM   2377  HB2 GLN B 164      54.740  55.340  77.130  1.00  0.00           H
ATOM   2378  CG  GLN B 164      55.900  56.950  78.070  1.00  0.00           C
ATOM   2379  HG1 GLN B 164      55.210  57.670  77.580  1.00  0.00           H
ATOM   2380  HG2 GLN B 164      56.870  56.920  77.520  1.00  0.00           H
ATOM   2381  CD  GLN B 164      56.100  57.480  79.510  1.00  0.00           C
ATOM   2382  OE1 GLN B 164      55.640  56.920  80.500  1.00  0.00           O
ATOM   2383  NE2 GLN B 164      56.770  58.620  79.720  1.00  0.00           N
ATOM   2384 HE21 GLN B 164      56.870  59.060  80.610  1.00  0.00           H
ATOM   2385 HE22 GLN B 164      57.400  58.990  79.030  1.00  0.00           H
ATOM   2386  C   GLN B 164      55.020  53.260  79.150  1.00  0.00           C
ATOM   2387  O   GLN B 164      53.940  53.370  79.700  1.00  0.00           O
ATOM   2388  N   GLY B 165      55.530  52.100  78.800  1.00  0.00           N
ATOM   2389  HN  GLY B 165      56.470  52.160  78.470  1.00  0.00           H
ATOM   2390  CA  GLY B 165      55.030  50.790  78.960  1.00  0.00           C
ATOM   2391  HA1 GLY B 165      55.830  50.060  79.010  1.00  0.00           H
ATOM   2392  HA2 GLY B 165      54.330  50.880  79.780  1.00  0.00           H
ATOM   2393  C   GLY B 165      54.170  50.460  77.730  1.00  0.00           C
ATOM   2394  O   GLY B 165      54.160  51.030  76.640  1.00  0.00           O
ATOM   2395  N   VAL B 166      53.430  49.320  77.920  1.00  0.00           N
ATOM   2396  HN  VAL B 166      53.440  48.940  78.840  1.00  0.00           H
ATOM   2397  CA  VAL B 166      52.590  48.760  76.830  1.00  0.00           C
ATOM   2398  HA  VAL B 166      53.280  48.630  76.010  1.00  0.00           H
ATOM   2399  CB  VAL B 166      52.170  47.320  77.080  1.00  0.00           C
ATOM   2400  HB  VAL B 166      51.480  46.870  76.340  1.00  0.00           H
ATOM   2401  CG1 VAL B 166      53.440  46.460  77.090  1.00  0.00           C
ATOM   2402 HG11 VAL B 166      54.140  46.680  77.920  1.00  0.00           H
ATOM   2403 HG12 VAL B 166      53.040  45.450  77.330  1.00  0.00           H
ATOM   2404 HG13 VAL B 166      53.990  46.350  76.130  1.00  0.00           H
ATOM   2405  CG2 VAL B 166      51.360  47.180  78.380  1.00  0.00           C
ATOM   2406 HG21 VAL B 166      50.440  47.800  78.460  1.00  0.00           H
ATOM   2407 HG22 VAL B 166      51.100  46.120  78.580  1.00  0.00           H
ATOM   2408 HG23 VAL B 166      51.990  47.470  79.260  1.00  0.00           H
ATOM   2409  C   VAL B 166      51.310  49.520  76.320  1.00  0.00           C
ATOM   2410  O   VAL B 166      50.540  50.130  77.080  1.00  0.00           O
ATOM   2411  N   ALA B 167      51.120  49.450  74.970  1.00  0.00           N
ATOM   2412  HN  ALA B 167      51.760  48.970  74.390  1.00  0.00           H
ATOM   2413  CA  ALA B 167      49.970  49.820  74.240  1.00  0.00           C
ATOM   2414  HA  ALA B 167      49.460  50.530  74.870  1.00  0.00           H
ATOM   2415  CB  ALA B 167      50.210  50.520  72.910  1.00  0.00           C
ATOM   2416  HB1 ALA B 167      51.040  49.970  72.430  1.00  0.00           H
ATOM   2417  HB2 ALA B 167      49.340  50.630  72.230  1.00  0.00           H
ATOM   2418  HB3 ALA B 167      50.710  51.510  72.980  1.00  0.00           H
ATOM   2419  C   ALA B 167      49.050  48.680  74.150  1.00  0.00           C
ATOM   2420  O   ALA B 167      49.350  47.510  74.460  1.00  0.00           O
ATOM   2421  N   GLU B 168      47.840  48.900  73.590  1.00  0.00           N
ATOM   2422  HN  GLU B 168      47.650  49.860  73.380  1.00  0.00           H
ATOM   2423  CA  GLU B 168      46.900  47.880  73.210  1.00  0.00           C
ATOM   2424  HA  GLU B 168      46.840  47.200  74.050  1.00  0.00           H
ATOM   2425  CB  GLU B 168      45.520  48.530  72.870  1.00  0.00           C
ATOM   2426  HB1 GLU B 168      44.840  47.850  72.310  1.00  0.00           H
ATOM   2427  HB2 GLU B 168      45.720  49.350  72.160  1.00  0.00           H
ATOM   2428  CG  GLU B 168      44.620  49.020  74.050  1.00  0.00           C
ATOM   2429  HG1 GLU B 168      43.570  49.130  73.690  1.00  0.00           H
ATOM   2430  HG2 GLU B 168      45.120  49.920  74.460  1.00  0.00           H
ATOM   2431  CD  GLU B 168      44.520  48.110  75.200  1.00  0.00           C
ATOM   2432  OE1 GLU B 168      43.950  47.000  74.950  1.00  0.00           O
ATOM   2433  OE2 GLU B 168      44.850  48.510  76.350  1.00  0.00           O
ATOM   2434  C   GLU B 168      47.400  46.990  72.060  1.00  0.00           C
ATOM   2435  O   GLU B 168      48.250  47.300  71.250  1.00  0.00           O
ATOM   2436  N   ALA B 169      46.880  45.820  71.900  1.00  0.00           N
ATOM   2437  HN  ALA B 169      46.390  45.330  72.610  1.00  0.00           H
ATOM   2438  CA  ALA B 169      47.310  44.910  70.800  1.00  0.00           C
ATOM   2439  HA  ALA B 169      48.380  44.800  70.910  1.00  0.00           H
ATOM   2440  CB  ALA B 169      46.840  43.410  71.050  1.00  0.00           C
ATOM   2441  HB1 ALA B 169      45.770  43.200  70.850  1.00  0.00           H
ATOM   2442  HB2 ALA B 169      47.540  42.740  70.490  1.00  0.00           H
ATOM   2443  HB3 ALA B 169      46.990  43.260  72.140  1.00  0.00           H
ATOM   2444  C   ALA B 169      46.810  45.360  69.430  1.00  0.00           C
ATOM   2445  O   ALA B 169      45.810  46.060  69.280  1.00  0.00           O
ATOM   2446  N   ALA B 170      47.510  44.930  68.350  1.00  0.00           N
ATOM   2447  HN  ALA B 170      48.280  44.330  68.570  1.00  0.00           H
ATOM   2448  CA  ALA B 170      47.100  45.200  67.030  1.00  0.00           C
ATOM   2449  HA  ALA B 170      47.980  44.960  66.440  1.00  0.00           H
ATOM   2450  CB  ALA B 170      45.890  44.380  66.510  1.00  0.00           C
ATOM   2451  HB1 ALA B 170      46.300  43.350  66.560  1.00  0.00           H
ATOM   2452  HB2 ALA B 170      45.000  44.420  67.180  1.00  0.00           H
ATOM   2453  HB3 ALA B 170      45.620  44.660  65.470  1.00  0.00           H
ATOM   2454  C   ALA B 170      46.980  46.690  66.660  1.00  0.00           C
ATOM   2455  O   ALA B 170      47.970  47.430  66.740  1.00  0.00           O
ATOM   2456  N   GLY B 171      45.800  47.140  66.240  1.00  0.00           N
ATOM   2457  HN  GLY B 171      44.920  46.680  66.320  1.00  0.00           H
ATOM   2458  CA  GLY B 171      45.670  48.460  65.620  1.00  0.00           C
ATOM   2459  HA1 GLY B 171      46.640  48.890  65.430  1.00  0.00           H
ATOM   2460  HA2 GLY B 171      45.060  48.260  64.760  1.00  0.00           H
ATOM   2461  C   GLY B 171      44.850  49.450  66.400  1.00  0.00           C
ATOM   2462  O   GLY B 171      44.790  50.630  66.000  1.00  0.00           O
ATOM   2463  N   LYS B 172      44.310  49.030  67.560  1.00  0.00           N
ATOM   2464  HN  LYS B 172      44.480  48.120  67.920  1.00  0.00           H
ATOM   2465  CA  LYS B 172      43.440  49.780  68.450  1.00  0.00           C
ATOM   2466  HA  LYS B 172      42.560  50.030  67.870  1.00  0.00           H
ATOM   2467  CB  LYS B 172      43.020  48.830  69.690  1.00  0.00           C
ATOM   2468  HB1 LYS B 172      44.010  48.700  70.170  1.00  0.00           H
ATOM   2469  HB2 LYS B 172      42.670  47.870  69.270  1.00  0.00           H
ATOM   2470  CG  LYS B 172      42.030  49.470  70.670  1.00  0.00           C
ATOM   2471  HG1 LYS B 172      42.460  50.390  71.130  1.00  0.00           H
ATOM   2472  HG2 LYS B 172      41.890  48.740  71.500  1.00  0.00           H
ATOM   2473  CD  LYS B 172      40.660  49.900  69.960  1.00  0.00           C
ATOM   2474  HD1 LYS B 172      41.000  50.640  69.210  1.00  0.00           H
ATOM   2475  HD2 LYS B 172      40.170  48.970  69.590  1.00  0.00           H
ATOM   2476  CE  LYS B 172      39.600  50.650  70.760  1.00  0.00           C
ATOM   2477  HE1 LYS B 172      39.970  51.640  71.090  1.00  0.00           H
ATOM   2478  HE2 LYS B 172      39.340  50.060  71.670  1.00  0.00           H
ATOM   2479  NZ  LYS B 172      38.400  50.870  69.930  1.00  0.00           N
ATOM   2480  HZ1 LYS B 172      38.670  51.300  69.030  1.00  0.00           H
ATOM   2481  HZ2 LYS B 172      37.820  50.020  69.770  1.00  0.00           H
ATOM   2482  HZ3 LYS B 172      37.800  51.560  70.420  1.00  0.00           H
ATOM   2483  C   LYS B 172      44.020  51.120  68.960  1.00  0.00           C
ATOM   2484  O   LYS B 172      43.330  52.150  69.140  1.00  0.00           O
ATOM   2485  N   THR B 173      45.300  51.170  69.240  1.00  0.00           N
ATOM   2486  HN  THR B 173      45.760  50.290  69.210  1.00  0.00           H
ATOM   2487  CA  THR B 173      46.060  52.370  69.700  1.00  0.00           C
ATOM   2488  HA  THR B 173      45.460  52.790  70.500  1.00  0.00           H
ATOM   2489  CB  THR B 173      47.500  52.060  70.230  1.00  0.00           C
ATOM   2490  HB  THR B 173      47.420  51.380  71.100  1.00  0.00           H
ATOM   2491  OG1 THR B 173      48.260  53.180  70.650  1.00  0.00           O
ATOM   2492  HG1 THR B 173      47.890  53.490  71.480  1.00  0.00           H
ATOM   2493  CG2 THR B 173      48.420  51.390  69.160  1.00  0.00           C
ATOM   2494 HG21 THR B 173      48.960  52.170  68.570  1.00  0.00           H
ATOM   2495 HG22 THR B 173      49.140  50.700  69.660  1.00  0.00           H
ATOM   2496 HG23 THR B 173      47.830  50.770  68.460  1.00  0.00           H
ATOM   2497  C   THR B 173      46.190  53.430  68.610  1.00  0.00           C
ATOM   2498  O   THR B 173      46.330  54.600  68.840  1.00  0.00           O
ATOM   2499  N   LYS B 174      46.050  53.000  67.360  1.00  0.00           N
ATOM   2500  HN  LYS B 174      45.870  52.020  67.310  1.00  0.00           H
ATOM   2501  CA  LYS B 174      46.100  53.790  66.210  1.00  0.00           C
ATOM   2502  HA  LYS B 174      46.610  54.720  66.410  1.00  0.00           H
ATOM   2503  CB  LYS B 174      46.830  53.000  65.090  1.00  0.00           C
ATOM   2504  HB1 LYS B 174      46.820  53.560  64.130  1.00  0.00           H
ATOM   2505  HB2 LYS B 174      46.240  52.140  64.690  1.00  0.00           H
ATOM   2506  CG  LYS B 174      48.320  52.650  65.460  1.00  0.00           C
ATOM   2507  HG1 LYS B 174      48.670  51.910  64.700  1.00  0.00           H
ATOM   2508  HG2 LYS B 174      48.200  52.000  66.350  1.00  0.00           H
ATOM   2509  CD  LYS B 174      49.360  53.800  65.400  1.00  0.00           C
ATOM   2510  HD1 LYS B 174      49.590  54.060  64.340  1.00  0.00           H
ATOM   2511  HD2 LYS B 174      48.980  54.700  65.930  1.00  0.00           H
ATOM   2512  CE  LYS B 174      50.690  53.280  65.920  1.00  0.00           C
ATOM   2513  HE1 LYS B 174      51.050  52.360  65.410  1.00  0.00           H
ATOM   2514  HE2 LYS B 174      50.550  53.070  67.000  1.00  0.00           H
ATOM   2515  NZ  LYS B 174      51.810  54.220  65.670  1.00  0.00           N
ATOM   2516  HZ1 LYS B 174      51.510  55.160  65.990  1.00  0.00           H
ATOM   2517  HZ2 LYS B 174      52.730  53.980  66.090  1.00  0.00           H
ATOM   2518  HZ3 LYS B 174      52.030  54.330  64.660  1.00  0.00           H
ATOM   2519  C   LYS B 174      44.690  54.280  65.710  1.00  0.00           C
ATOM   2520  O   LYS B 174      44.540  55.010  64.740  1.00  0.00           O
ATOM   2521  N   GLU B 175      43.570  53.910  66.440  1.00  0.00           N
ATOM   2522  HN  GLU B 175      43.780  53.430  67.290  1.00  0.00           H
ATOM   2523  CA  GLU B 175      42.360  54.700  66.420  1.00  0.00           C
ATOM   2524  HA  GLU B 175      42.090  54.870  65.390  1.00  0.00           H
ATOM   2525  CB  GLU B 175      41.160  53.970  67.110  1.00  0.00           C
ATOM   2526  HB1 GLU B 175      40.250  54.610  67.180  1.00  0.00           H
ATOM   2527  HB2 GLU B 175      41.540  53.750  68.120  1.00  0.00           H
ATOM   2528  CG  GLU B 175      40.870  52.600  66.370  1.00  0.00           C
ATOM   2529  HG1 GLU B 175      41.790  51.980  66.390  1.00  0.00           H
ATOM   2530  HG2 GLU B 175      40.520  52.810  65.340  1.00  0.00           H
ATOM   2531  CD  GLU B 175      39.770  51.910  67.100  1.00  0.00           C
ATOM   2532  OE1 GLU B 175      39.100  52.420  67.990  1.00  0.00           O
ATOM   2533  OE2 GLU B 175      39.590  50.740  66.700  1.00  0.00           O
ATOM   2534  C   GLU B 175      42.570  56.110  67.060  1.00  0.00           C
ATOM   2535  O   GLU B 175      42.720  56.320  68.280  1.00  0.00           O
ATOM   2536  N   GLY B 176      42.590  57.160  66.220  1.00  0.00           N
ATOM   2537  HN  GLY B 176      42.390  57.100  65.240  1.00  0.00           H
ATOM   2538  CA  GLY B 176      42.800  58.600  66.620  1.00  0.00           C
ATOM   2539  HA1 GLY B 176      43.560  58.670  67.390  1.00  0.00           H
ATOM   2540  HA2 GLY B 176      43.140  59.130  65.740  1.00  0.00           H
ATOM   2541  C   GLY B 176      41.630  59.450  67.220  1.00  0.00           C
ATOM   2542  O   GLY B 176      40.450  59.060  67.240  1.00  0.00           O
ATOM   2543  N   VAL B 177      42.000  60.660  67.740  1.00  0.00           N
ATOM   2544  HN  VAL B 177      42.900  61.010  67.490  1.00  0.00           H
ATOM   2545  CA  VAL B 177      41.080  61.590  68.490  1.00  0.00           C
ATOM   2546  HA  VAL B 177      40.740  60.970  69.310  1.00  0.00           H
ATOM   2547  CB  VAL B 177      41.800  62.790  69.100  1.00  0.00           C
ATOM   2548  HB  VAL B 177      41.210  63.330  69.860  1.00  0.00           H
ATOM   2549  CG1 VAL B 177      42.900  62.160  70.060  1.00  0.00           C
ATOM   2550 HG11 VAL B 177      43.640  61.590  69.460  1.00  0.00           H
ATOM   2551 HG12 VAL B 177      43.380  62.910  70.730  1.00  0.00           H
ATOM   2552 HG13 VAL B 177      42.530  61.320  70.680  1.00  0.00           H
ATOM   2553  CG2 VAL B 177      42.460  63.770  67.970  1.00  0.00           C
ATOM   2554 HG21 VAL B 177      42.570  63.150  67.050  1.00  0.00           H
ATOM   2555 HG22 VAL B 177      41.690  64.520  67.700  1.00  0.00           H
ATOM   2556 HG23 VAL B 177      43.390  64.280  68.300  1.00  0.00           H
ATOM   2557  C   VAL B 177      39.880  62.050  67.670  1.00  0.00           C
ATOM   2558  O   VAL B 177      40.020  62.440  66.570  1.00  0.00           O
ATOM   2559  N   LEU B 178      38.740  61.880  68.350  1.00  0.00           N
ATOM   2560  HN  LEU B 178      38.830  61.350  69.190  1.00  0.00           H
ATOM   2561  CA  LEU B 178      37.370  62.030  67.830  1.00  0.00           C
ATOM   2562  HA  LEU B 178      36.750  61.880  68.700  1.00  0.00           H
ATOM   2563  CB  LEU B 178      37.210  63.470  67.360  1.00  0.00           C
ATOM   2564  HB1 LEU B 178      36.140  63.570  67.110  1.00  0.00           H
ATOM   2565  HB2 LEU B 178      37.800  63.680  66.450  1.00  0.00           H
ATOM   2566  CG  LEU B 178      37.340  64.620  68.390  1.00  0.00           C
ATOM   2567  HG  LEU B 178      38.280  64.410  68.950  1.00  0.00           H
ATOM   2568  CD1 LEU B 178      37.510  66.070  67.820  1.00  0.00           C
ATOM   2569 HD11 LEU B 178      36.540  66.490  67.500  1.00  0.00           H
ATOM   2570 HD12 LEU B 178      37.840  66.760  68.630  1.00  0.00           H
ATOM   2571 HD13 LEU B 178      38.200  66.060  66.940  1.00  0.00           H
ATOM   2572  CD2 LEU B 178      36.160  64.600  69.380  1.00  0.00           C
ATOM   2573 HD21 LEU B 178      35.890  63.570  69.680  1.00  0.00           H
ATOM   2574 HD22 LEU B 178      36.400  65.360  70.150  1.00  0.00           H
ATOM   2575 HD23 LEU B 178      35.340  65.140  68.870  1.00  0.00           H
ATOM   2576  C   LEU B 178      36.800  60.960  66.870  1.00  0.00           C
ATOM   2577  O   LEU B 178      36.430  61.150  65.700  1.00  0.00           O
ATOM   2578  N   TYR B 179      36.720  59.730  67.330  1.00  0.00           N
ATOM   2579  HN  TYR B 179      37.130  59.420  68.180  1.00  0.00           H
ATOM   2580  CA  TYR B 179      35.990  58.640  66.750  1.00  0.00           C
ATOM   2581  HA  TYR B 179      36.130  57.840  67.470  1.00  0.00           H
ATOM   2582  CB  TYR B 179      34.410  58.810  66.720  1.00  0.00           C
ATOM   2583  HB1 TYR B 179      33.950  57.950  66.180  1.00  0.00           H
ATOM   2584  HB2 TYR B 179      34.040  59.670  66.100  1.00  0.00           H
ATOM   2585  CG  TYR B 179      33.750  58.850  68.090  1.00  0.00           C
ATOM   2586  CD1 TYR B 179      33.690  57.750  68.920  1.00  0.00           C
ATOM   2587  HD1 TYR B 179      34.030  56.800  68.520  1.00  0.00           H
ATOM   2588  CE1 TYR B 179      33.160  57.740  70.250  1.00  0.00           C
ATOM   2589  HE1 TYR B 179      33.020  56.830  70.820  1.00  0.00           H
ATOM   2590  CZ  TYR B 179      32.500  58.910  70.680  1.00  0.00           C
ATOM   2591  OH  TYR B 179      31.870  58.990  71.940  1.00  0.00           O
ATOM   2592  HH  TYR B 179      31.550  59.900  71.970  1.00  0.00           H
ATOM   2593  CD2 TYR B 179      33.160  60.010  68.560  1.00  0.00           C
ATOM   2594  HD2 TYR B 179      33.290  60.920  68.000  1.00  0.00           H
ATOM   2595  CE2 TYR B 179      32.520  60.030  69.860  1.00  0.00           C
ATOM   2596  HE2 TYR B 179      32.200  61.010  70.190  1.00  0.00           H
ATOM   2597  C   TYR B 179      36.600  58.080  65.370  1.00  0.00           C
ATOM   2598  O   TYR B 179      35.960  57.510  64.520  1.00  0.00           O
ATOM   2599  N   VAL B 180      37.900  58.310  65.180  1.00  0.00           N
ATOM   2600  HN  VAL B 180      38.500  58.850  65.770  1.00  0.00           H
ATOM   2601  CA  VAL B 180      38.590  57.900  64.000  1.00  0.00           C
ATOM   2602  HA  VAL B 180      37.990  58.030  63.110  1.00  0.00           H
ATOM   2603  CB  VAL B 180      39.790  58.930  63.700  1.00  0.00           C
ATOM   2604  HB  VAL B 180      40.400  59.190  64.590  1.00  0.00           H
ATOM   2605  CG1 VAL B 180      40.600  58.430  62.540  1.00  0.00           C
ATOM   2606 HG11 VAL B 180      39.940  58.080  61.720  1.00  0.00           H
ATOM   2607 HG12 VAL B 180      41.350  59.150  62.150  1.00  0.00           H
ATOM   2608 HG13 VAL B 180      41.240  57.610  62.940  1.00  0.00           H
ATOM   2609  CG2 VAL B 180      39.050  60.180  63.250  1.00  0.00           C
ATOM   2610 HG21 VAL B 180      39.750  60.960  62.890  1.00  0.00           H
ATOM   2611 HG22 VAL B 180      38.300  59.970  62.460  1.00  0.00           H
ATOM   2612 HG23 VAL B 180      38.470  60.760  64.010  1.00  0.00           H
ATOM   2613  C   VAL B 180      39.000  56.450  64.060  1.00  0.00           C
ATOM   2614  O   VAL B 180      39.450  55.970  65.100  1.00  0.00           O
ATOM   2615  N   GLY B 181      38.800  55.720  62.930  1.00  0.00           N
ATOM   2616  HN  GLY B 181      38.500  56.230  62.130  1.00  0.00           H
ATOM   2617  CA  GLY B 181      39.170  54.310  62.820  1.00  0.00           C
ATOM   2618  HA1 GLY B 181      38.840  53.840  63.740  1.00  0.00           H
ATOM   2619  HA2 GLY B 181      38.710  53.910  61.930  1.00  0.00           H
ATOM   2620  C   GLY B 181      40.670  54.130  62.600  1.00  0.00           C
ATOM   2621  O   GLY B 181      41.440  55.100  62.610  1.00  0.00           O
ATOM   2622  N   SER B 182      41.060  52.890  62.260  1.00  0.00           N
ATOM   2623  HN  SER B 182      40.390  52.180  62.080  1.00  0.00           H
ATOM   2624  CA  SER B 182      42.400  52.480  61.980  1.00  0.00           C
ATOM   2625  HA  SER B 182      42.740  53.350  61.430  1.00  0.00           H
ATOM   2626  CB  SER B 182      43.370  52.150  63.150  1.00  0.00           C
ATOM   2627  HB1 SER B 182      43.240  53.030  63.820  1.00  0.00           H
ATOM   2628  HB2 SER B 182      44.460  52.170  62.940  1.00  0.00           H
ATOM   2629  OG  SER B 182      43.000  51.000  63.940  1.00  0.00           O
ATOM   2630  HG1 SER B 182      43.550  51.020  64.720  1.00  0.00           H
ATOM   2631  C   SER B 182      42.540  51.390  60.930  1.00  0.00           C
ATOM   2632  O   SER B 182      41.700  50.530  60.760  1.00  0.00           O
ATOM   2633  N   LYS B 183      43.600  51.430  60.070  1.00  0.00           N
ATOM   2634  HN  LYS B 183      44.230  52.200  60.140  1.00  0.00           H
ATOM   2635  CA  LYS B 183      43.870  50.430  59.000  1.00  0.00           C
ATOM   2636  HA  LYS B 183      43.510  49.520  59.460  1.00  0.00           H
ATOM   2637  CB  LYS B 183      43.110  50.710  57.680  1.00  0.00           C
ATOM   2638  HB1 LYS B 183      42.050  50.440  57.870  1.00  0.00           H
ATOM   2639  HB2 LYS B 183      43.470  50.140  56.790  1.00  0.00           H
ATOM   2640  CG  LYS B 183      43.070  52.130  57.180  1.00  0.00           C
ATOM   2641  HG1 LYS B 183      42.820  52.780  58.040  1.00  0.00           H
ATOM   2642  HG2 LYS B 183      42.270  52.080  56.410  1.00  0.00           H
ATOM   2643  CD  LYS B 183      44.280  52.520  56.340  1.00  0.00           C
ATOM   2644  HD1 LYS B 183      45.300  52.360  56.760  1.00  0.00           H
ATOM   2645  HD2 LYS B 183      44.290  51.990  55.370  1.00  0.00           H
ATOM   2646  CE  LYS B 183      44.190  54.030  55.980  1.00  0.00           C
ATOM   2647  HE1 LYS B 183      44.200  54.550  56.960  1.00  0.00           H
ATOM   2648  HE2 LYS B 183      43.210  54.320  55.550  1.00  0.00           H
ATOM   2649  NZ  LYS B 183      45.320  54.520  55.190  1.00  0.00           N
ATOM   2650  HZ1 LYS B 183      46.220  54.260  55.640  1.00  0.00           H
ATOM   2651  HZ2 LYS B 183      45.200  54.170  54.210  1.00  0.00           H
ATOM   2652  HZ3 LYS B 183      45.240  55.560  55.150  1.00  0.00           H
ATOM   2653  C   LYS B 183      45.360  50.320  58.770  1.00  0.00           C
ATOM   2654  O   LYS B 183      46.150  51.150  59.230  1.00  0.00           O
ATOM   2655  N   THR B 184      45.790  49.270  58.030  1.00  0.00           N
ATOM   2656  HN  THR B 184      45.220  48.640  57.520  1.00  0.00           H
ATOM   2657  CA  THR B 184      47.220  49.120  57.790  1.00  0.00           C
ATOM   2658  HA  THR B 184      47.730  49.620  58.600  1.00  0.00           H
ATOM   2659  CB  THR B 184      47.690  47.680  57.710  1.00  0.00           C
ATOM   2660  HB  THR B 184      48.760  47.540  57.460  1.00  0.00           H
ATOM   2661  OG1 THR B 184      46.940  47.090  56.700  1.00  0.00           O
ATOM   2662  HG1 THR B 184      46.140  46.920  57.190  1.00  0.00           H
ATOM   2663  CG2 THR B 184      47.410  46.900  59.020  1.00  0.00           C
ATOM   2664 HG21 THR B 184      46.360  46.840  59.400  1.00  0.00           H
ATOM   2665 HG22 THR B 184      47.820  45.870  58.990  1.00  0.00           H
ATOM   2666 HG23 THR B 184      47.880  47.530  59.800  1.00  0.00           H
ATOM   2667  C   THR B 184      47.790  49.890  56.590  1.00  0.00           C
ATOM   2668  O   THR B 184      47.080  50.160  55.620  1.00  0.00           O
ATOM   2669  N   LYS B 185      49.050  50.290  56.650  1.00  0.00           N
ATOM   2670  HN  LYS B 185      49.700  49.980  57.340  1.00  0.00           H
ATOM   2671  CA  LYS B 185      49.640  51.350  55.890  1.00  0.00           C
ATOM   2672  HA  LYS B 185      49.010  52.200  56.110  1.00  0.00           H
ATOM   2673  CB  LYS B 185      51.060  51.800  56.230  1.00  0.00           C
ATOM   2674  HB1 LYS B 185      51.480  52.500  55.470  1.00  0.00           H
ATOM   2675  HB2 LYS B 185      51.630  50.850  56.170  1.00  0.00           H
ATOM   2676  CG  LYS B 185      51.160  52.440  57.650  1.00  0.00           C
ATOM   2677  HG1 LYS B 185      50.790  51.720  58.410  1.00  0.00           H
ATOM   2678  HG2 LYS B 185      50.420  53.260  57.690  1.00  0.00           H
ATOM   2679  CD  LYS B 185      52.550  52.990  58.010  1.00  0.00           C
ATOM   2680  HD1 LYS B 185      52.480  53.300  59.080  1.00  0.00           H
ATOM   2681  HD2 LYS B 185      53.280  52.150  57.930  1.00  0.00           H
ATOM   2682  CE  LYS B 185      53.090  54.160  57.270  1.00  0.00           C
ATOM   2683  HE1 LYS B 185      53.180  53.880  56.200  1.00  0.00           H
ATOM   2684  HE2 LYS B 185      54.080  54.440  57.670  1.00  0.00           H
ATOM   2685  NZ  LYS B 185      52.090  55.270  57.410  1.00  0.00           N
ATOM   2686  HZ1 LYS B 185      51.790  55.260  58.410  1.00  0.00           H
ATOM   2687  HZ2 LYS B 185      52.640  56.140  57.250  1.00  0.00           H
ATOM   2688  HZ3 LYS B 185      51.250  55.310  56.810  1.00  0.00           H
ATOM   2689  C   LYS B 185      49.450  51.260  54.310  1.00  0.00           C
ATOM   2690  O   LYS B 185      49.890  50.350  53.620  1.00  0.00           O
ATOM   2691  N   GLU B 186      48.820  52.290  53.700  1.00  0.00           N
ATOM   2692  HN  GLU B 186      48.290  52.980  54.200  1.00  0.00           H
ATOM   2693  CA  GLU B 186      48.800  52.290  52.270  1.00  0.00           C
ATOM   2694  HA  GLU B 186      48.690  51.280  51.910  1.00  0.00           H
ATOM   2695  CB  GLU B 186      47.590  53.090  51.800  1.00  0.00           C
ATOM   2696  HB1 GLU B 186      47.580  53.160  50.690  1.00  0.00           H
ATOM   2697  HB2 GLU B 186      47.660  54.090  52.270  1.00  0.00           H
ATOM   2698  CG  GLU B 186      46.260  52.300  52.190  1.00  0.00           C
ATOM   2699  HG1 GLU B 186      46.160  52.120  53.280  1.00  0.00           H
ATOM   2700  HG2 GLU B 186      46.240  51.340  51.640  1.00  0.00           H
ATOM   2701  CD  GLU B 186      45.050  53.190  51.790  1.00  0.00           C
ATOM   2702  OE1 GLU B 186      44.570  53.860  52.710  1.00  0.00           O
ATOM   2703  OE2 GLU B 186      44.560  53.140  50.650  1.00  0.00           O
ATOM   2704  C   GLU B 186      50.060  52.950  51.680  1.00  0.00           C
ATOM   2705  O   GLU B 186      50.660  53.860  52.280  1.00  0.00           O
ATOM   2706  N   GLY B 187      50.480  52.540  50.490  1.00  0.00           N
ATOM   2707  HN  GLY B 187      49.870  51.890  50.030  1.00  0.00           H
ATOM   2708  CA  GLY B 187      51.760  52.880  49.810  1.00  0.00           C
ATOM   2709  HA1 GLY B 187      51.670  52.420  48.840  1.00  0.00           H
ATOM   2710  HA2 GLY B 187      51.810  53.960  49.710  1.00  0.00           H
ATOM   2711  C   GLY B 187      52.980  52.300  50.510  1.00  0.00           C
ATOM   2712  O   GLY B 187      52.850  51.840  51.660  1.00  0.00           O
ATOM   2713  N   VAL B 188      54.160  52.340  49.920  1.00  0.00           N
ATOM   2714  HN  VAL B 188      54.390  52.970  49.180  1.00  0.00           H
ATOM   2715  CA  VAL B 188      55.270  51.520  50.310  1.00  0.00           C
ATOM   2716  HA  VAL B 188      54.980  50.970  51.200  1.00  0.00           H
ATOM   2717  CB  VAL B 188      55.590  50.480  49.200  1.00  0.00           C
ATOM   2718  HB  VAL B 188      56.230  49.650  49.540  1.00  0.00           H
ATOM   2719  CG1 VAL B 188      54.280  49.800  48.810  1.00  0.00           C
ATOM   2720 HG11 VAL B 188      54.560  49.000  48.090  1.00  0.00           H
ATOM   2721 HG12 VAL B 188      53.800  49.380  49.720  1.00  0.00           H
ATOM   2722 HG13 VAL B 188      53.680  50.540  48.220  1.00  0.00           H
ATOM   2723  CG2 VAL B 188      56.190  51.220  47.960  1.00  0.00           C
ATOM   2724 HG21 VAL B 188      55.390  51.860  47.540  1.00  0.00           H
ATOM   2725 HG22 VAL B 188      57.110  51.830  48.130  1.00  0.00           H
ATOM   2726 HG23 VAL B 188      56.440  50.400  47.250  1.00  0.00           H
ATOM   2727  C   VAL B 188      56.590  52.300  50.640  1.00  0.00           C
ATOM   2728  O   VAL B 188      57.640  51.750  51.070  1.00  0.00           O
ATOM   2729  N   VAL B 189      56.640  53.660  50.510  1.00  0.00           N
ATOM   2730  HN  VAL B 189      56.020  54.220  49.960  1.00  0.00           H
ATOM   2731  CA  VAL B 189      57.740  54.480  50.990  1.00  0.00           C
ATOM   2732  HA  VAL B 189      58.600  53.890  51.260  1.00  0.00           H
ATOM   2733  CB  VAL B 189      58.110  55.430  49.780  1.00  0.00           C
ATOM   2734  HB  VAL B 189      57.250  55.860  49.240  1.00  0.00           H
ATOM   2735  CG1 VAL B 189      59.110  56.540  50.340  1.00  0.00           C
ATOM   2736 HG11 VAL B 189      58.600  57.280  50.990  1.00  0.00           H
ATOM   2737 HG12 VAL B 189      59.930  56.030  50.890  1.00  0.00           H
ATOM   2738 HG13 VAL B 189      59.570  57.180  49.550  1.00  0.00           H
ATOM   2739  CG2 VAL B 189      58.880  54.490  48.800  1.00  0.00           C
ATOM   2740 HG21 VAL B 189      59.240  55.160  47.990  1.00  0.00           H
ATOM   2741 HG22 VAL B 189      59.780  54.020  49.250  1.00  0.00           H
ATOM   2742 HG23 VAL B 189      58.070  53.890  48.340  1.00  0.00           H
ATOM   2743  C   VAL B 189      57.260  55.340  52.170  1.00  0.00           C
ATOM   2744  O   VAL B 189      56.330  56.160  52.090  1.00  0.00           O
ATOM   2745  N   HIS B 190      58.070  55.370  53.220  1.00  0.00           N
ATOM   2746  HN  HIS B 190      58.980  54.970  53.160  1.00  0.00           H
ATOM   2747  CA  HIS B 190      57.630  56.070  54.360  1.00  0.00           C
ATOM   2748  HA  HIS B 190      57.270  57.060  54.110  1.00  0.00           H
ATOM   2749  CB  HIS B 190      56.630  55.250  55.140  1.00  0.00           C
ATOM   2750  HB1 HIS B 190      56.450  55.710  56.130  1.00  0.00           H
ATOM   2751  HB2 HIS B 190      57.090  54.260  55.370  1.00  0.00           H
ATOM   2752  ND1 HIS B 190      54.340  55.890  54.500  1.00  0.00           N
ATOM   2753  CG  HIS B 190      55.330  54.990  54.440  1.00  0.00           C
ATOM   2754  CE1 HIS B 190      53.330  55.340  53.880  1.00  0.00           C
ATOM   2755  HE1 HIS B 190      52.430  55.940  53.690  1.00  0.00           H
ATOM   2756  NE2 HIS B 190      53.580  54.130  53.400  1.00  0.00           N
ATOM   2757  HE2 HIS B 190      52.970  53.670  52.740  1.00  0.00           H
ATOM   2758  CD2 HIS B 190      54.870  53.870  53.790  1.00  0.00           C
ATOM   2759  HD2 HIS B 190      55.470  53.030  53.470  1.00  0.00           H
ATOM   2760  C   HIS B 190      58.790  56.460  55.300  1.00  0.00           C
ATOM   2761  O   HIS B 190      59.950  56.010  55.130  1.00  0.00           O
ATOM   2762  N   GLY B 191      58.440  57.280  56.290  1.00  0.00           N
ATOM   2763  HN  GLY B 191      57.580  57.790  56.230  1.00  0.00           H
ATOM   2764  CA  GLY B 191      59.330  57.430  57.460  1.00  0.00           C
ATOM   2765  HA1 GLY B 191      59.300  56.540  58.060  1.00  0.00           H
ATOM   2766  HA2 GLY B 191      60.270  57.700  57.020  1.00  0.00           H
ATOM   2767  C   GLY B 191      58.930  58.510  58.410  1.00  0.00           C
ATOM   2768  O   GLY B 191      58.060  59.360  58.250  1.00  0.00           O
ATOM   2769  N   VAL B 192      59.630  58.520  59.560  1.00  0.00           N
ATOM   2770  HN  VAL B 192      60.250  57.760  59.770  1.00  0.00           H
ATOM   2771  CA  VAL B 192      59.490  59.570  60.510  1.00  0.00           C
ATOM   2772  HA  VAL B 192      58.450  59.820  60.650  1.00  0.00           H
ATOM   2773  CB  VAL B 192      59.880  59.200  62.010  1.00  0.00           C
ATOM   2774  HB  VAL B 192      60.090  60.120  62.590  1.00  0.00           H
ATOM   2775  CG1 VAL B 192      58.670  58.510  62.710  1.00  0.00           C
ATOM   2776 HG11 VAL B 192      58.250  57.650  62.150  1.00  0.00           H
ATOM   2777 HG12 VAL B 192      58.910  58.300  63.780  1.00  0.00           H
ATOM   2778 HG13 VAL B 192      57.900  59.320  62.740  1.00  0.00           H
ATOM   2779  CG2 VAL B 192      61.120  58.390  62.040  1.00  0.00           C
ATOM   2780 HG21 VAL B 192      61.070  57.570  61.300  1.00  0.00           H
ATOM   2781 HG22 VAL B 192      62.090  58.900  61.860  1.00  0.00           H
ATOM   2782 HG23 VAL B 192      61.260  58.010  63.080  1.00  0.00           H
ATOM   2783  C   VAL B 192      60.250  60.760  60.200  1.00  0.00           C
ATOM   2784  O   VAL B 192      61.160  60.750  59.330  1.00  0.00           O
ATOM   2785  N   ALA B 193      59.900  61.940  60.710  1.00  0.00           N
ATOM   2786  HN  ALA B 193      59.080  61.920  61.270  1.00  0.00           H
ATOM   2787  CA  ALA B 193      60.680  63.140  60.780  1.00  0.00           C
ATOM   2788  HA  ALA B 193      60.650  63.600  59.800  1.00  0.00           H
ATOM   2789  CB  ALA B 193      59.950  64.130  61.790  1.00  0.00           C
ATOM   2790  HB1 ALA B 193      58.930  64.430  61.490  1.00  0.00           H
ATOM   2791  HB2 ALA B 193      59.930  63.530  62.730  1.00  0.00           H
ATOM   2792  HB3 ALA B 193      60.450  65.120  61.860  1.00  0.00           H
ATOM   2793  C   ALA B 193      62.110  62.970  61.140  1.00  0.00           C
ATOM   2794  O   ALA B 193      62.470  62.030  61.840  1.00  0.00           O
ATOM   2795  N   THR B 194      62.930  63.910  60.660  1.00  0.00           N
ATOM   2796  HN  THR B 194      62.520  64.670  60.150  1.00  0.00           H
ATOM   2797  CA  THR B 194      64.400  63.960  60.910  1.00  0.00           C
ATOM   2798  HA  THR B 194      64.730  64.950  60.630  1.00  0.00           H
ATOM   2799  CB  THR B 194      64.920  63.800  62.320  1.00  0.00           C
ATOM   2800  HB  THR B 194      64.820  62.730  62.620  1.00  0.00           H
ATOM   2801  OG1 THR B 194      64.310  64.700  63.220  1.00  0.00           O
ATOM   2802  HG1 THR B 194      63.850  65.430  62.790  1.00  0.00           H
ATOM   2803  CG2 THR B 194      66.380  64.130  62.490  1.00  0.00           C
ATOM   2804 HG21 THR B 194      66.780  64.100  63.530  1.00  0.00           H
ATOM   2805 HG22 THR B 194      66.940  63.330  61.970  1.00  0.00           H
ATOM   2806 HG23 THR B 194      66.630  65.190  62.230  1.00  0.00           H
ATOM   2807  C   THR B 194      65.180  63.110  59.820  1.00  0.00           C
ATOM   2808  O   THR B 194      66.240  63.510  59.280  1.00  0.00           O
ATOM   2809  N   VAL B 195      64.760  61.860  59.610  1.00  0.00           N
ATOM   2810  HN  VAL B 195      63.970  61.500  60.110  1.00  0.00           H
ATOM   2811  CA  VAL B 195      65.550  60.910  58.970  1.00  0.00           C
ATOM   2812  HA  VAL B 195      66.560  61.270  58.870  1.00  0.00           H
ATOM   2813  CB  VAL B 195      65.570  59.550  59.720  1.00  0.00           C
ATOM   2814  HB  VAL B 195      64.510  59.240  59.890  1.00  0.00           H
ATOM   2815  CG1 VAL B 195      66.310  58.490  58.890  1.00  0.00           C
ATOM   2816 HG11 VAL B 195      66.250  57.600  59.560  1.00  0.00           H
ATOM   2817 HG12 VAL B 195      65.790  58.350  57.920  1.00  0.00           H
ATOM   2818 HG13 VAL B 195      67.330  58.840  58.650  1.00  0.00           H
ATOM   2819  CG2 VAL B 195      66.230  59.610  61.180  1.00  0.00           C
ATOM   2820 HG21 VAL B 195      66.300  58.570  61.570  1.00  0.00           H
ATOM   2821 HG22 VAL B 195      67.220  60.130  61.190  1.00  0.00           H
ATOM   2822 HG23 VAL B 195      65.680  60.250  61.910  1.00  0.00           H
ATOM   2823  C   VAL B 195      64.940  60.710  57.620  1.00  0.00           C
ATOM   2824  O   VAL B 195      63.710  60.670  57.510  1.00  0.00           O
ATOM   2825  N   ALA B 196      65.660  60.620  56.510  1.00  0.00           N
ATOM   2826  HN  ALA B 196      66.650  60.680  56.590  1.00  0.00           H
ATOM   2827  CA  ALA B 196      65.150  60.420  55.230  1.00  0.00           C
ATOM   2828  HA  ALA B 196      64.450  61.230  55.080  1.00  0.00           H
ATOM   2829  CB  ALA B 196      66.190  60.440  54.130  1.00  0.00           C
ATOM   2830  HB1 ALA B 196      65.620  60.560  53.180  1.00  0.00           H
ATOM   2831  HB2 ALA B 196      66.850  61.310  54.320  1.00  0.00           H
ATOM   2832  HB3 ALA B 196      66.760  59.510  53.940  1.00  0.00           H
ATOM   2833  C   ALA B 196      64.320  59.120  55.010  1.00  0.00           C
ATOM   2834  O   ALA B 196      64.570  58.060  55.550  1.00  0.00           O
ATOM   2835  N   GLU B 197      63.220  59.310  54.170  1.00  0.00           N
ATOM   2836  HN  GLU B 197      62.910  60.160  53.760  1.00  0.00           H
ATOM   2837  CA  GLU B 197      62.260  58.300  53.750  1.00  0.00           C
ATOM   2838  HA  GLU B 197      61.870  57.860  54.660  1.00  0.00           H
ATOM   2839  CB  GLU B 197      61.090  58.940  52.930  1.00  0.00           C
ATOM   2840  HB1 GLU B 197      60.660  58.190  52.230  1.00  0.00           H
ATOM   2841  HB2 GLU B 197      61.620  59.670  52.290  1.00  0.00           H
ATOM   2842  CG  GLU B 197      60.090  59.780  53.810  1.00  0.00           C
ATOM   2843  HG1 GLU B 197      60.650  60.120  54.710  1.00  0.00           H
ATOM   2844  HG2 GLU B 197      59.170  59.280  54.180  1.00  0.00           H
ATOM   2845  CD  GLU B 197      59.510  61.030  53.210  1.00  0.00           C
ATOM   2846  OE1 GLU B 197      58.300  61.030  52.800  1.00  0.00           O
ATOM   2847  OE2 GLU B 197      60.310  61.960  53.020  1.00  0.00           O
ATOM   2848  C   GLU B 197      62.860  57.150  52.930  1.00  0.00           C
ATOM   2849  O   GLU B 197      63.760  57.270  52.110  1.00  0.00           O
ATOM   2850  N   LYS B 198      62.290  55.930  53.180  1.00  0.00           N
ATOM   2851  HN  LYS B 198      61.450  55.880  53.700  1.00  0.00           H
ATOM   2852  CA  LYS B 198      62.890  54.590  52.830  1.00  0.00           C
ATOM   2853  HA  LYS B 198      63.490  54.630  51.920  1.00  0.00           H
ATOM   2854  CB  LYS B 198      63.800  53.980  53.880  1.00  0.00           C
ATOM   2855  HB1 LYS B 198      64.500  54.800  54.150  1.00  0.00           H
ATOM   2856  HB2 LYS B 198      64.480  53.160  53.580  1.00  0.00           H
ATOM   2857  CG  LYS B 198      63.140  53.680  55.190  1.00  0.00           C
ATOM   2858  HG1 LYS B 198      62.080  53.350  55.110  1.00  0.00           H
ATOM   2859  HG2 LYS B 198      63.150  54.520  55.910  1.00  0.00           H
ATOM   2860  CD  LYS B 198      63.820  52.500  55.860  1.00  0.00           C
ATOM   2861  HD1 LYS B 198      64.010  51.640  55.180  1.00  0.00           H
ATOM   2862  HD2 LYS B 198      64.850  52.860  56.070  1.00  0.00           H
ATOM   2863  CE  LYS B 198      63.180  51.930  57.160  1.00  0.00           C
ATOM   2864  HE1 LYS B 198      63.020  52.700  57.940  1.00  0.00           H
ATOM   2865  HE2 LYS B 198      63.940  51.170  57.450  1.00  0.00           H
ATOM   2866  NZ  LYS B 198      61.930  51.270  56.810  1.00  0.00           N
ATOM   2867  HZ1 LYS B 198      61.380  52.040  56.390  1.00  0.00           H
ATOM   2868  HZ2 LYS B 198      62.120  50.490  56.140  1.00  0.00           H
ATOM   2869  HZ3 LYS B 198      61.380  50.890  57.600  1.00  0.00           H
ATOM   2870  C   LYS B 198      61.720  53.650  52.470  1.00  0.00           C
ATOM   2871  O   LYS B 198      60.630  53.680  53.030  1.00  0.00           O
ATOM   2872  N   THR B 199      61.920  52.680  51.530  1.00  0.00           N
ATOM   2873  HN  THR B 199      62.720  52.760  50.950  1.00  0.00           H
ATOM   2874  CA  THR B 199      61.020  51.520  51.350  1.00  0.00           C
ATOM   2875  HA  THR B 199      60.090  51.930  51.000  1.00  0.00           H
ATOM   2876  CB  THR B 199      61.540  50.490  50.330  1.00  0.00           C
ATOM   2877  HB  THR B 199      62.350  49.830  50.700  1.00  0.00           H
ATOM   2878  OG1 THR B 199      62.100  51.110  49.160  1.00  0.00           O
ATOM   2879  HG1 THR B 199      61.400  51.330  48.540  1.00  0.00           H
ATOM   2880  CG2 THR B 199      60.470  49.550  49.750  1.00  0.00           C
ATOM   2881 HG21 THR B 199      60.690  49.290  48.690  1.00  0.00           H
ATOM   2882 HG22 THR B 199      60.360  48.580  50.280  1.00  0.00           H
ATOM   2883 HG23 THR B 199      59.500  50.070  49.690  1.00  0.00           H
ATOM   2884  C   THR B 199      60.750  50.640  52.530  1.00  0.00           C
ATOM   2885  O   THR B 199      61.660  50.050  53.110  1.00  0.00           O
ATOM   2886  N   LYS B 200      59.480  50.410  52.840  1.00  0.00           N
ATOM   2887  HN  LYS B 200      58.790  50.900  52.330  1.00  0.00           H
ATOM   2888  CA  LYS B 200      58.960  49.270  53.640  1.00  0.00           C
ATOM   2889  HA  LYS B 200      59.760  48.790  54.190  1.00  0.00           H
ATOM   2890  CB  LYS B 200      57.760  49.600  54.530  1.00  0.00           C
ATOM   2891  HB1 LYS B 200      57.390  48.680  55.030  1.00  0.00           H
ATOM   2892  HB2 LYS B 200      56.970  49.890  53.800  1.00  0.00           H
ATOM   2893  CG  LYS B 200      57.950  50.750  55.590  1.00  0.00           C
ATOM   2894  HG1 LYS B 200      58.410  51.620  55.060  1.00  0.00           H
ATOM   2895  HG2 LYS B 200      58.710  50.360  56.300  1.00  0.00           H
ATOM   2896  CD  LYS B 200      56.660  51.300  56.190  1.00  0.00           C
ATOM   2897  HD1 LYS B 200      56.880  52.000  57.020  1.00  0.00           H
ATOM   2898  HD2 LYS B 200      55.980  51.770  55.450  1.00  0.00           H
ATOM   2899  CE  LYS B 200      55.790  50.240  56.890  1.00  0.00           C
ATOM   2900  HE1 LYS B 200      55.450  49.380  56.260  1.00  0.00           H
ATOM   2901  HE2 LYS B 200      54.920  50.620  57.470  1.00  0.00           H
ATOM   2902  NZ  LYS B 200      56.600  49.490  57.920  1.00  0.00           N
ATOM   2903  HZ1 LYS B 200      56.440  50.080  58.750  1.00  0.00           H
ATOM   2904  HZ2 LYS B 200      56.080  48.610  58.130  1.00  0.00           H
ATOM   2905  HZ3 LYS B 200      57.570  49.150  57.760  1.00  0.00           H
ATOM   2906  C   LYS B 200      58.460  48.170  52.690  1.00  0.00           C
ATOM   2907  O   LYS B 200      57.630  48.430  51.810  1.00  0.00           O
ATOM   2908  N   GLU B 201      59.010  47.000  52.810  1.00  0.00           N
ATOM   2909  HN  GLU B 201      59.830  46.880  53.370  1.00  0.00           H
ATOM   2910  CA  GLU B 201      58.400  45.810  52.290  1.00  0.00           C
ATOM   2911  HA  GLU B 201      58.140  45.990  51.260  1.00  0.00           H
ATOM   2912  CB  GLU B 201      59.490  44.650  52.290  1.00  0.00           C
ATOM   2913  HB1 GLU B 201      59.030  43.650  52.180  1.00  0.00           H
ATOM   2914  HB2 GLU B 201      59.910  44.640  53.320  1.00  0.00           H
ATOM   2915  CG  GLU B 201      60.610  44.870  51.250  1.00  0.00           C
ATOM   2916  HG1 GLU B 201      61.000  45.910  51.350  1.00  0.00           H
ATOM   2917  HG2 GLU B 201      60.320  44.680  50.200  1.00  0.00           H
ATOM   2918  CD  GLU B 201      61.700  43.900  51.620  1.00  0.00           C
ATOM   2919  OE1 GLU B 201      62.540  44.250  52.470  1.00  0.00           O
ATOM   2920  OE2 GLU B 201      61.620  42.750  51.170  1.00  0.00           O
ATOM   2921  C   GLU B 201      57.150  45.260  52.940  1.00  0.00           C
ATOM   2922  O   GLU B 201      56.830  45.670  54.090  1.00  0.00           O
ATOM   2923  N   GLN B 202      56.320  44.490  52.140  1.00  0.00           N
ATOM   2924  HN  GLN B 202      56.620  44.210  51.230  1.00  0.00           H
ATOM   2925  CA  GLN B 202      55.100  43.810  52.610  1.00  0.00           C
ATOM   2926  HA  GLN B 202      54.850  43.020  51.920  1.00  0.00           H
ATOM   2927  CB  GLN B 202      55.230  43.050  53.940  1.00  0.00           C
ATOM   2928  HB1 GLN B 202      54.260  42.550  54.170  1.00  0.00           H
ATOM   2929  HB2 GLN B 202      55.440  43.710  54.800  1.00  0.00           H
ATOM   2930  CG  GLN B 202      56.260  41.880  54.020  1.00  0.00           C
ATOM   2931  HG1 GLN B 202      56.280  41.300  54.960  1.00  0.00           H
ATOM   2932  HG2 GLN B 202      57.300  42.270  53.930  1.00  0.00           H
ATOM   2933  CD  GLN B 202      56.080  40.850  52.920  1.00  0.00           C
ATOM   2934  OE1 GLN B 202      56.870  40.780  51.950  1.00  0.00           O
ATOM   2935  NE2 GLN B 202      55.020  40.100  53.010  1.00  0.00           N
ATOM   2936 HE21 GLN B 202      54.360  40.200  53.760  1.00  0.00           H
ATOM   2937 HE22 GLN B 202      54.920  39.390  52.310  1.00  0.00           H
ATOM   2938  C   GLN B 202      53.900  44.730  52.580  1.00  0.00           C
ATOM   2939  O   GLN B 202      53.600  45.390  53.570  1.00  0.00           O
ATOM   2940  N   VAL B 203      53.330  44.950  51.370  1.00  0.00           N
ATOM   2941  HN  VAL B 203      53.570  44.340  50.610  1.00  0.00           H
ATOM   2942  CA  VAL B 203      52.200  45.860  51.170  1.00  0.00           C
ATOM   2943  HA  VAL B 203      52.200  46.590  51.960  1.00  0.00           H
ATOM   2944  CB  VAL B 203      52.270  46.640  49.810  1.00  0.00           C
ATOM   2945  HB  VAL B 203      53.280  47.100  49.780  1.00  0.00           H
ATOM   2946  CG1 VAL B 203      51.990  45.700  48.630  1.00  0.00           C
ATOM   2947 HG11 VAL B 203      51.090  45.080  48.800  1.00  0.00           H
ATOM   2948 HG12 VAL B 203      51.940  46.190  47.630  1.00  0.00           H
ATOM   2949 HG13 VAL B 203      52.880  45.050  48.480  1.00  0.00           H
ATOM   2950  CG2 VAL B 203      51.240  47.740  49.770  1.00  0.00           C
ATOM   2951 HG21 VAL B 203      51.240  48.300  48.810  1.00  0.00           H
ATOM   2952 HG22 VAL B 203      50.230  47.480  50.130  1.00  0.00           H
ATOM   2953 HG23 VAL B 203      51.500  48.440  50.600  1.00  0.00           H
ATOM   2954  C   VAL B 203      50.880  45.100  51.450  1.00  0.00           C
ATOM   2955  O   VAL B 203      50.670  43.940  51.020  1.00  0.00           O
ATOM   2956  N   THR B 204      49.920  45.730  52.140  1.00  0.00           N
ATOM   2957  HN  THR B 204      50.070  46.690  52.390  1.00  0.00           H
ATOM   2958  CA  THR B 204      48.570  45.280  52.500  1.00  0.00           C
ATOM   2959  HA  THR B 204      48.780  44.220  52.590  1.00  0.00           H
ATOM   2960  CB  THR B 204      48.080  45.620  53.920  1.00  0.00           C
ATOM   2961  HB  THR B 204      47.070  45.280  54.200  1.00  0.00           H
ATOM   2962  OG1 THR B 204      48.190  47.060  54.090  1.00  0.00           O
ATOM   2963  HG1 THR B 204      47.790  47.330  54.920  1.00  0.00           H
ATOM   2964  CG2 THR B 204      49.110  45.200  54.970  1.00  0.00           C
ATOM   2965 HG21 THR B 204      49.010  44.110  55.190  1.00  0.00           H
ATOM   2966 HG22 THR B 204      50.130  45.430  54.610  1.00  0.00           H
ATOM   2967 HG23 THR B 204      48.920  45.700  55.950  1.00  0.00           H
ATOM   2968  C   THR B 204      47.430  45.580  51.500  1.00  0.00           C
ATOM   2969  O   THR B 204      46.290  45.340  51.860  1.00  0.00           O
ATOM   2970  N   ASN B 205      47.750  45.910  50.260  1.00  0.00           N
ATOM   2971  HN  ASN B 205      48.690  46.060  49.980  1.00  0.00           H
ATOM   2972  CA  ASN B 205      46.730  46.210  49.240  1.00  0.00           C
ATOM   2973  HA  ASN B 205      46.100  46.940  49.720  1.00  0.00           H
ATOM   2974  CB  ASN B 205      47.450  46.950  48.090  1.00  0.00           C
ATOM   2975  HB1 ASN B 205      48.260  46.310  47.680  1.00  0.00           H
ATOM   2976  HB2 ASN B 205      47.910  47.840  48.590  1.00  0.00           H
ATOM   2977  CG  ASN B 205      46.560  47.380  46.980  1.00  0.00           C
ATOM   2978  OD1 ASN B 205      46.880  47.060  45.860  1.00  0.00           O
ATOM   2979  ND2 ASN B 205      45.400  48.040  47.260  1.00  0.00           N
ATOM   2980 HD21 ASN B 205      45.100  48.190  48.210  1.00  0.00           H
ATOM   2981 HD22 ASN B 205      44.760  48.250  46.530  1.00  0.00           H
ATOM   2982  C   ASN B 205      45.780  45.060  48.920  1.00  0.00           C
ATOM   2983  O   ASN B 205      46.150  44.070  48.240  1.00  0.00           O
ATOM   2984  N   VAL B 206      44.530  45.160  49.390  1.00  0.00           N
ATOM   2985  HN  VAL B 206      44.310  45.960  49.940  1.00  0.00           H
ATOM   2986  CA  VAL B 206      43.500  44.150  49.180  1.00  0.00           C
ATOM   2987  HA  VAL B 206      43.950  43.160  49.120  1.00  0.00           H
ATOM   2988  CB  VAL B 206      42.540  44.280  50.370  1.00  0.00           C
ATOM   2989  HB  VAL B 206      42.010  45.260  50.300  1.00  0.00           H
ATOM   2990  CG1 VAL B 206      41.410  43.180  50.220  1.00  0.00           C
ATOM   2991 HG11 VAL B 206      40.670  43.410  49.420  1.00  0.00           H
ATOM   2992 HG12 VAL B 206      41.760  42.130  50.300  1.00  0.00           H
ATOM   2993 HG13 VAL B 206      40.820  43.290  51.160  1.00  0.00           H
ATOM   2994  CG2 VAL B 206      43.240  44.200  51.710  1.00  0.00           C
ATOM   2995 HG21 VAL B 206      42.500  44.130  52.530  1.00  0.00           H
ATOM   2996 HG22 VAL B 206      43.780  43.230  51.840  1.00  0.00           H
ATOM   2997 HG23 VAL B 206      43.890  45.100  51.700  1.00  0.00           H
ATOM   2998  C   VAL B 206      42.690  44.360  47.920  1.00  0.00           C
ATOM   2999  O   VAL B 206      42.180  45.450  47.590  1.00  0.00           O
ATOM   3000  N   GLY B 207      42.660  43.360  46.970  1.00  0.00           N
ATOM   3001  HN  GLY B 207      43.100  42.490  47.170  1.00  0.00           H
ATOM   3002  CA  GLY B 207      41.860  43.240  45.750  1.00  0.00           C
ATOM   3003  HA1 GLY B 207      41.880  42.200  45.440  1.00  0.00           H
ATOM   3004  HA2 GLY B 207      40.880  43.630  46.000  1.00  0.00           H
ATOM   3005  C   GLY B 207      42.410  44.060  44.650  1.00  0.00           C
ATOM   3006  O   GLY B 207      43.460  44.710  44.790  1.00  0.00           O
ATOM   3007  N   GLY B 208      41.750  43.910  43.440  1.00  0.00           N
ATOM   3008  HN  GLY B 208      40.980  43.280  43.400  1.00  0.00           H
ATOM   3009  CA  GLY B 208      42.190  44.340  42.120  1.00  0.00           C
ATOM   3010  HA1 GLY B 208      41.390  44.180  41.420  1.00  0.00           H
ATOM   3011  HA2 GLY B 208      42.380  45.400  42.240  1.00  0.00           H
ATOM   3012  C   GLY B 208      43.490  43.780  41.610  1.00  0.00           C
ATOM   3013  O   GLY B 208      43.820  42.660  42.020  1.00  0.00           O
ATOM   3014  N   ALA B 209      44.170  44.440  40.630  1.00  0.00           N
ATOM   3015  HN  ALA B 209      43.960  45.290  40.150  1.00  0.00           H
ATOM   3016  CA  ALA B 209      45.420  43.940  39.970  1.00  0.00           C
ATOM   3017  HA  ALA B 209      45.050  43.170  39.300  1.00  0.00           H
ATOM   3018  CB  ALA B 209      46.060  45.170  39.290  1.00  0.00           C
ATOM   3019  HB1 ALA B 209      46.920  44.750  38.720  1.00  0.00           H
ATOM   3020  HB2 ALA B 209      45.370  45.590  38.520  1.00  0.00           H
ATOM   3021  HB3 ALA B 209      46.460  45.840  40.080  1.00  0.00           H
ATOM   3022  C   ALA B 209      46.480  43.250  40.850  1.00  0.00           C
ATOM   3023  O   ALA B 209      46.900  43.610  41.930  1.00  0.00           O
ATOM   3024  N   VAL B 210      47.090  42.190  40.210  1.00  0.00           N
ATOM   3025  HN  VAL B 210      46.870  42.020  39.250  1.00  0.00           H
ATOM   3026  CA  VAL B 210      47.950  41.300  40.960  1.00  0.00           C
ATOM   3027  HA  VAL B 210      47.710  41.300  42.010  1.00  0.00           H
ATOM   3028  CB  VAL B 210      47.730  39.790  40.660  1.00  0.00           C
ATOM   3029  HB  VAL B 210      48.520  39.160  41.100  1.00  0.00           H
ATOM   3030  CG1 VAL B 210      46.390  39.350  41.340  1.00  0.00           C
ATOM   3031 HG11 VAL B 210      46.390  39.350  42.450  1.00  0.00           H
ATOM   3032 HG12 VAL B 210      45.470  39.890  41.040  1.00  0.00           H
ATOM   3033 HG13 VAL B 210      46.130  38.290  41.110  1.00  0.00           H
ATOM   3034  CG2 VAL B 210      47.720  39.670  39.150  1.00  0.00           C
ATOM   3035 HG21 VAL B 210      48.630  40.030  38.610  1.00  0.00           H
ATOM   3036 HG22 VAL B 210      47.580  38.620  38.820  1.00  0.00           H
ATOM   3037 HG23 VAL B 210      46.840  40.210  38.740  1.00  0.00           H
ATOM   3038  C   VAL B 210      49.430  41.610  40.710  1.00  0.00           C
ATOM   3039  O   VAL B 210      50.300  41.010  41.300  1.00  0.00           O
ATOM   3040  N   VAL B 211      49.740  42.660  39.870  1.00  0.00           N
ATOM   3041  HN  VAL B 211      49.030  43.190  39.430  1.00  0.00           H
ATOM   3042  CA  VAL B 211      51.080  43.170  39.810  1.00  0.00           C
ATOM   3043  HA  VAL B 211      51.800  42.370  39.770  1.00  0.00           H
ATOM   3044  CB  VAL B 211      51.340  44.210  38.670  1.00  0.00           C
ATOM   3045  HB  VAL B 211      50.840  43.850  37.750  1.00  0.00           H
ATOM   3046  CG1 VAL B 211      50.510  45.460  38.990  1.00  0.00           C
ATOM   3047 HG11 VAL B 211      51.010  46.110  39.740  1.00  0.00           H
ATOM   3048 HG12 VAL B 211      50.470  46.160  38.130  1.00  0.00           H
ATOM   3049 HG13 VAL B 211      49.470  45.210  39.310  1.00  0.00           H
ATOM   3050  CG2 VAL B 211      52.810  44.560  38.390  1.00  0.00           C
ATOM   3051 HG21 VAL B 211      52.780  45.260  37.530  1.00  0.00           H
ATOM   3052 HG22 VAL B 211      53.310  45.110  39.220  1.00  0.00           H
ATOM   3053 HG23 VAL B 211      53.380  43.630  38.180  1.00  0.00           H
ATOM   3054  C   VAL B 211      51.440  43.770  41.150  1.00  0.00           C
ATOM   3055  O   VAL B 211      50.650  44.500  41.790  1.00  0.00           O
ATOM   3056  N   THR B 212      52.710  43.410  41.630  1.00  0.00           N
ATOM   3057  HN  THR B 212      53.240  42.900  40.960  1.00  0.00           H
ATOM   3058  CA  THR B 212      53.590  44.120  42.590  1.00  0.00           C
ATOM   3059  HA  THR B 212      53.350  43.790  43.590  1.00  0.00           H
ATOM   3060  CB  THR B 212      55.060  43.680  42.380  1.00  0.00           C
ATOM   3061  HB  THR B 212      55.740  44.420  42.860  1.00  0.00           H
ATOM   3062  OG1 THR B 212      55.400  43.650  40.980  1.00  0.00           O
ATOM   3063  HG1 THR B 212      55.890  44.440  40.720  1.00  0.00           H
ATOM   3064  CG2 THR B 212      55.220  42.300  43.000  1.00  0.00           C
ATOM   3065 HG21 THR B 212      55.160  42.170  44.100  1.00  0.00           H
ATOM   3066 HG22 THR B 212      54.520  41.540  42.590  1.00  0.00           H
ATOM   3067 HG23 THR B 212      56.280  42.000  42.830  1.00  0.00           H
ATOM   3068  C   THR B 212      53.390  45.610  42.630  1.00  0.00           C
ATOM   3069  O   THR B 212      53.310  46.330  41.650  1.00  0.00           O
ATOM   3070  N   GLY B 213      53.310  46.070  43.850  1.00  0.00           N
ATOM   3071  HN  GLY B 213      53.240  45.430  44.620  1.00  0.00           H
ATOM   3072  CA  GLY B 213      53.750  47.450  44.140  1.00  0.00           C
ATOM   3073  HA1 GLY B 213      52.940  48.100  43.820  1.00  0.00           H
ATOM   3074  HA2 GLY B 213      53.830  47.440  45.210  1.00  0.00           H
ATOM   3075  C   GLY B 213      55.130  47.750  43.490  1.00  0.00           C
ATOM   3076  O   GLY B 213      56.070  46.940  43.450  1.00  0.00           O
ATOM   3077  N   VAL B 214      55.250  49.000  43.030  1.00  0.00           N
ATOM   3078  HN  VAL B 214      54.430  49.540  42.920  1.00  0.00           H
ATOM   3079  CA  VAL B 214      56.450  49.690  42.570  1.00  0.00           C
ATOM   3080  HA  VAL B 214      57.270  48.990  42.450  1.00  0.00           H
ATOM   3081  CB  VAL B 214      56.160  50.430  41.290  1.00  0.00           C
ATOM   3082  HB  VAL B 214      55.360  51.180  41.440  1.00  0.00           H
ATOM   3083  CG1 VAL B 214      57.350  51.210  40.740  1.00  0.00           C
ATOM   3084 HG11 VAL B 214      57.660  51.960  41.500  1.00  0.00           H
ATOM   3085 HG12 VAL B 214      58.120  50.430  40.590  1.00  0.00           H
ATOM   3086 HG13 VAL B 214      57.110  51.740  39.790  1.00  0.00           H
ATOM   3087  CG2 VAL B 214      55.620  49.410  40.330  1.00  0.00           C
ATOM   3088 HG21 VAL B 214      55.500  49.860  39.320  1.00  0.00           H
ATOM   3089 HG22 VAL B 214      56.510  48.740  40.250  1.00  0.00           H
ATOM   3090 HG23 VAL B 214      54.670  48.910  40.630  1.00  0.00           H
ATOM   3091  C   VAL B 214      57.010  50.680  43.580  1.00  0.00           C
ATOM   3092  O   VAL B 214      56.350  51.320  44.400  1.00  0.00           O
ATOM   3093  N   THR B 215      58.380  50.750  43.700  1.00  0.00           N
ATOM   3094  HN  THR B 215      58.890  50.080  43.160  1.00  0.00           H
ATOM   3095  CA  THR B 215      59.090  51.650  44.610  1.00  0.00           C
ATOM   3096  HA  THR B 215      58.270  52.280  44.890  1.00  0.00           H
ATOM   3097  CB  THR B 215      59.590  50.970  45.880  1.00  0.00           C
ATOM   3098  HB  THR B 215      58.700  50.970  46.550  1.00  0.00           H
ATOM   3099  OG1 THR B 215      60.750  51.500  46.580  1.00  0.00           O
ATOM   3100  HG1 THR B 215      61.460  51.650  45.960  1.00  0.00           H
ATOM   3101  CG2 THR B 215      59.960  49.560  45.550  1.00  0.00           C
ATOM   3102 HG21 THR B 215      60.520  49.100  46.390  1.00  0.00           H
ATOM   3103 HG22 THR B 215      59.000  49.020  45.470  1.00  0.00           H
ATOM   3104 HG23 THR B 215      60.620  49.540  44.660  1.00  0.00           H
ATOM   3105  C   THR B 215      60.160  52.470  43.870  1.00  0.00           C
ATOM   3106  O   THR B 215      61.160  51.920  43.500  1.00  0.00           O
ATOM   3107  N   ALA B 216      59.980  53.780  43.700  1.00  0.00           N
ATOM   3108  HN  ALA B 216      59.110  54.260  43.820  1.00  0.00           H
ATOM   3109  CA  ALA B 216      60.990  54.670  43.100  1.00  0.00           C
ATOM   3110  HA  ALA B 216      61.610  54.110  42.420  1.00  0.00           H
ATOM   3111  CB  ALA B 216      60.460  55.670  42.100  1.00  0.00           C
ATOM   3112  HB1 ALA B 216      61.280  55.830  41.360  1.00  0.00           H
ATOM   3113  HB2 ALA B 216      59.560  55.250  41.600  1.00  0.00           H
ATOM   3114  HB3 ALA B 216      60.260  56.680  42.500  1.00  0.00           H
ATOM   3115  C   ALA B 216      61.860  55.350  44.210  1.00  0.00           C
ATOM   3116  O   ALA B 216      61.300  55.880  45.180  1.00  0.00           O
ATOM   3117  N   VAL B 217      63.190  55.400  44.070  1.00  0.00           N
ATOM   3118  HN  VAL B 217      63.630  54.970  43.280  1.00  0.00           H
ATOM   3119  CA  VAL B 217      64.140  55.940  45.040  1.00  0.00           C
ATOM   3120  HA  VAL B 217      63.680  56.020  46.020  1.00  0.00           H
ATOM   3121  CB  VAL B 217      65.440  55.110  45.320  1.00  0.00           C
ATOM   3122  HB  VAL B 217      66.120  55.730  45.940  1.00  0.00           H
ATOM   3123  CG1 VAL B 217      65.100  53.960  46.290  1.00  0.00           C
ATOM   3124 HG11 VAL B 217      64.680  54.410  47.210  1.00  0.00           H
ATOM   3125 HG12 VAL B 217      64.480  53.150  45.830  1.00  0.00           H
ATOM   3126 HG13 VAL B 217      66.030  53.410  46.550  1.00  0.00           H
ATOM   3127  CG2 VAL B 217      66.110  54.610  44.020  1.00  0.00           C
ATOM   3128 HG21 VAL B 217      66.710  55.400  43.510  1.00  0.00           H
ATOM   3129 HG22 VAL B 217      66.880  53.830  44.180  1.00  0.00           H
ATOM   3130 HG23 VAL B 217      65.360  54.200  43.320  1.00  0.00           H
ATOM   3131  C   VAL B 217      64.570  57.360  44.500  1.00  0.00           C
ATOM   3132  O   VAL B 217      64.640  57.620  43.320  1.00  0.00           O
ATOM   3133  N   ALA B 218      64.730  58.370  45.390  1.00  0.00           N
ATOM   3134  HN  ALA B 218      64.560  58.190  46.350  1.00  0.00           H
ATOM   3135  CA  ALA B 218      65.350  59.610  45.050  1.00  0.00           C
ATOM   3136  HA  ALA B 218      64.950  60.070  44.160  1.00  0.00           H
ATOM   3137  CB  ALA B 218      65.180  60.640  46.250  1.00  0.00           C
ATOM   3138  HB1 ALA B 218      64.100  60.770  46.490  1.00  0.00           H
ATOM   3139  HB2 ALA B 218      65.760  60.470  47.180  1.00  0.00           H
ATOM   3140  HB3 ALA B 218      65.360  61.630  45.770  1.00  0.00           H
ATOM   3141  C   ALA B 218      66.840  59.400  44.720  1.00  0.00           C
ATOM   3142  O   ALA B 218      67.590  58.440  45.150  1.00  0.00           O
ATOM   3143  N   GLN B 219      67.330  60.380  43.860  1.00  0.00           N
ATOM   3144  HN  GLN B 219      66.740  61.040  43.410  1.00  0.00           H
ATOM   3145  CA  GLN B 219      68.710  60.570  43.570  1.00  0.00           C
ATOM   3146  HA  GLN B 219      68.990  59.640  43.100  1.00  0.00           H
ATOM   3147  CB  GLN B 219      68.820  61.830  42.630  1.00  0.00           C
ATOM   3148  HB1 GLN B 219      69.860  62.160  42.430  1.00  0.00           H
ATOM   3149  HB2 GLN B 219      68.200  62.670  42.990  1.00  0.00           H
ATOM   3150  CG  GLN B 219      68.340  61.510  41.180  1.00  0.00           C
ATOM   3151  HG1 GLN B 219      68.440  62.410  40.530  1.00  0.00           H
ATOM   3152  HG2 GLN B 219      67.240  61.400  41.250  1.00  0.00           H
ATOM   3153  CD  GLN B 219      69.050  60.340  40.530  1.00  0.00           C
ATOM   3154  OE1 GLN B 219      68.500  59.540  39.800  1.00  0.00           O
ATOM   3155  NE2 GLN B 219      70.400  60.250  40.800  1.00  0.00           N
ATOM   3156 HE21 GLN B 219      70.820  59.470  40.340  1.00  0.00           H
ATOM   3157 HE22 GLN B 219      70.900  61.000  41.230  1.00  0.00           H
ATOM   3158  C   GLN B 219      69.600  60.740  44.840  1.00  0.00           C
ATOM   3159  O   GLN B 219      69.110  60.820  45.960  1.00  0.00           O
ATOM   3160  N   LYS B 220      70.930  60.690  44.700  1.00  0.00           N
ATOM   3161  HN  LYS B 220      71.390  60.600  43.820  1.00  0.00           H
ATOM   3162  CA  LYS B 220      71.870  60.830  45.830  1.00  0.00           C
ATOM   3163  HA  LYS B 220      71.540  60.170  46.620  1.00  0.00           H
ATOM   3164  CB  LYS B 220      73.320  60.400  45.460  1.00  0.00           C
ATOM   3165  HB1 LYS B 220      74.000  60.410  46.350  1.00  0.00           H
ATOM   3166  HB2 LYS B 220      73.570  61.080  44.610  1.00  0.00           H
ATOM   3167  CG  LYS B 220      73.380  58.850  45.060  1.00  0.00           C
ATOM   3168  HG1 LYS B 220      74.460  58.570  45.020  1.00  0.00           H
ATOM   3169  HG2 LYS B 220      72.940  58.830  44.040  1.00  0.00           H
ATOM   3170  CD  LYS B 220      72.690  57.960  46.130  1.00  0.00           C
ATOM   3171  HD1 LYS B 220      72.940  58.370  47.130  1.00  0.00           H
ATOM   3172  HD2 LYS B 220      71.590  57.960  46.010  1.00  0.00           H
ATOM   3173  CE  LYS B 220      73.290  56.540  46.060  1.00  0.00           C
ATOM   3174  HE1 LYS B 220      72.760  55.820  46.710  1.00  0.00           H
ATOM   3175  HE2 LYS B 220      74.390  56.610  46.220  1.00  0.00           H
ATOM   3176  NZ  LYS B 220      73.120  55.950  44.750  1.00  0.00           N
ATOM   3177  HZ1 LYS B 220      73.560  55.010  44.800  1.00  0.00           H
ATOM   3178  HZ2 LYS B 220      72.190  55.740  44.330  1.00  0.00           H
ATOM   3179  HZ3 LYS B 220      73.750  56.460  44.100  1.00  0.00           H
ATOM   3180  C   LYS B 220      71.880  62.200  46.420  1.00  0.00           C
ATOM   3181  O   LYS B 220      71.720  63.200  45.700  1.00  0.00           O
ATOM   3182  N   THR B 221      72.090  62.340  47.760  1.00  0.00           N
ATOM   3183  HN  THR B 221      72.110  61.510  48.300  1.00  0.00           H
ATOM   3184  CA  THR B 221      72.230  63.590  48.540  1.00  0.00           C
ATOM   3185  HA  THR B 221      72.910  63.300  49.330  1.00  0.00           H
ATOM   3186  CB  THR B 221      72.830  64.810  47.800  1.00  0.00           C
ATOM   3187  HB  THR B 221      72.090  65.160  47.050  1.00  0.00           H
ATOM   3188  OG1 THR B 221      74.070  64.450  47.180  1.00  0.00           O
ATOM   3189  HG1 THR B 221      73.780  63.920  46.440  1.00  0.00           H
ATOM   3190  CG2 THR B 221      73.130  66.010  48.720  1.00  0.00           C
ATOM   3191 HG21 THR B 221      73.540  66.890  48.180  1.00  0.00           H
ATOM   3192 HG22 THR B 221      72.210  66.300  49.280  1.00  0.00           H
ATOM   3193 HG23 THR B 221      73.780  65.910  49.620  1.00  0.00           H
ATOM   3194  C   THR B 221      70.930  64.010  49.030  1.00  0.00           C
ATOM   3195  O   THR B 221      70.210  64.730  48.340  1.00  0.00           O
ATOM   3196  N   VAL B 222      70.620  63.500  50.190  1.00  0.00           N
ATOM   3197  HN  VAL B 222      71.230  62.790  50.530  1.00  0.00           H
ATOM   3198  CA  VAL B 222      69.350  63.580  50.910  1.00  0.00           C
ATOM   3199  HA  VAL B 222      68.640  63.150  50.220  1.00  0.00           H
ATOM   3200  CB  VAL B 222      69.310  62.790  52.200  1.00  0.00           C
ATOM   3201  HB  VAL B 222      68.410  63.020  52.810  1.00  0.00           H
ATOM   3202  CG1 VAL B 222      69.120  61.310  51.910  1.00  0.00           C
ATOM   3203 HG11 VAL B 222      68.930  60.660  52.790  1.00  0.00           H
ATOM   3204 HG12 VAL B 222      68.290  61.050  51.210  1.00  0.00           H
ATOM   3205 HG13 VAL B 222      70.050  61.010  51.380  1.00  0.00           H
ATOM   3206  CG2 VAL B 222      70.520  62.940  53.050  1.00  0.00           C
ATOM   3207 HG21 VAL B 222      71.390  62.560  52.470  1.00  0.00           H
ATOM   3208 HG22 VAL B 222      70.670  63.970  53.450  1.00  0.00           H
ATOM   3209 HG23 VAL B 222      70.370  62.200  53.860  1.00  0.00           H
ATOM   3210  C   VAL B 222      68.840  64.940  51.130  1.00  0.00           C
ATOM   3211  O   VAL B 222      69.570  65.870  51.390  1.00  0.00           O
ATOM   3212  N   GLU B 223      67.520  65.200  50.940  1.00  0.00           N
ATOM   3213  HN  GLU B 223      66.920  64.470  50.610  1.00  0.00           H
ATOM   3214  CA  GLU B 223      66.810  66.400  51.160  1.00  0.00           C
ATOM   3215  HA  GLU B 223      67.110  67.140  50.440  1.00  0.00           H
ATOM   3216  CB  GLU B 223      65.270  66.160  51.010  1.00  0.00           C
ATOM   3217  HB1 GLU B 223      65.120  65.620  50.050  1.00  0.00           H
ATOM   3218  HB2 GLU B 223      64.810  67.170  50.920  1.00  0.00           H
ATOM   3219  CG  GLU B 223      64.570  65.500  52.190  1.00  0.00           C
ATOM   3220  HG1 GLU B 223      64.510  66.220  53.040  1.00  0.00           H
ATOM   3221  HG2 GLU B 223      65.050  64.570  52.560  1.00  0.00           H
ATOM   3222  CD  GLU B 223      63.180  65.080  51.860  1.00  0.00           C
ATOM   3223  OE1 GLU B 223      63.000  64.410  50.840  1.00  0.00           O
ATOM   3224  OE2 GLU B 223      62.240  65.450  52.670  1.00  0.00           O
ATOM   3225  C   GLU B 223      67.070  67.060  52.550  1.00  0.00           C
ATOM   3226  O   GLU B 223      67.600  66.410  53.440  1.00  0.00           O
ATOM   3227  N   GLY B 224      66.720  68.390  52.610  1.00  0.00           N
ATOM   3228  HN  GLY B 224      66.200  68.690  51.820  1.00  0.00           H
ATOM   3229  CA  GLY B 224      66.890  69.250  53.760  1.00  0.00           C
ATOM   3230  HA1 GLY B 224      67.760  68.950  54.330  1.00  0.00           H
ATOM   3231  HA2 GLY B 224      66.940  70.280  53.450  1.00  0.00           H
ATOM   3232  C   GLY B 224      65.710  69.170  54.740  1.00  0.00           C
ATOM   3233  O   GLY B 224      64.640  68.550  54.500  1.00  0.00           O
ATOM   3234  N   ALA B 225      65.860  69.760  55.900  1.00  0.00           N
ATOM   3235  HN  ALA B 225      66.680  70.310  56.040  1.00  0.00           H
ATOM   3236  CA  ALA B 225      65.000  69.760  57.090  1.00  0.00           C
ATOM   3237  HA  ALA B 225      65.350  70.520  57.780  1.00  0.00           H
ATOM   3238  CB  ALA B 225      63.520  69.990  56.840  1.00  0.00           C
ATOM   3239  HB1 ALA B 225      63.010  69.190  56.270  1.00  0.00           H
ATOM   3240  HB2 ALA B 225      62.990  70.030  57.820  1.00  0.00           H
ATOM   3241  HB3 ALA B 225      63.390  70.940  56.280  1.00  0.00           H
ATOM   3242  C   ALA B 225      65.300  68.530  57.900  1.00  0.00           C
ATOM   3243  O   ALA B 225      64.400  67.930  58.470  1.00  0.00           O
ATOM   3244  N   GLY B 226      66.600  68.170  57.890  1.00  0.00           N
ATOM   3245  HN  GLY B 226      67.210  68.710  57.320  1.00  0.00           H
ATOM   3246  CA  GLY B 226      67.150  67.190  58.770  1.00  0.00           C
ATOM   3247  HA1 GLY B 226      66.530  66.330  58.610  1.00  0.00           H
ATOM   3248  HA2 GLY B 226      68.190  67.040  58.500  1.00  0.00           H
ATOM   3249  C   GLY B 226      67.060  67.350  60.300  1.00  0.00           C
ATOM   3250  O   GLY B 226      66.040  67.590  60.860  1.00  0.00           O
ATOM   3251  N   SER B 227      68.210  67.150  60.960  1.00  0.00           N
ATOM   3252  HN  SER B 227      68.950  66.670  60.500  1.00  0.00           H
ATOM   3253  CA  SER B 227      68.440  67.300  62.390  1.00  0.00           C
ATOM   3254  HA  SER B 227      67.680  66.720  62.890  1.00  0.00           H
ATOM   3255  CB  SER B 227      69.770  66.580  62.910  1.00  0.00           C
ATOM   3256  HB1 SER B 227      70.050  66.770  63.960  1.00  0.00           H
ATOM   3257  HB2 SER B 227      70.540  66.870  62.160  1.00  0.00           H
ATOM   3258  OG  SER B 227      69.510  65.150  62.770  1.00  0.00           O
ATOM   3259  HG1 SER B 227      69.650  64.860  61.860  1.00  0.00           H
ATOM   3260  C   SER B 227      68.420  68.790  62.860  1.00  0.00           C
ATOM   3261  O   SER B 227      69.450  69.470  62.990  1.00  0.00           O
ATOM   3262  N   ILE B 228      67.240  69.260  63.140  1.00  0.00           N
ATOM   3263  HN  ILE B 228      66.410  68.770  62.880  1.00  0.00           H
ATOM   3264  CA  ILE B 228      67.030  70.620  63.540  1.00  0.00           C
ATOM   3265  HA  ILE B 228      68.000  71.100  63.490  1.00  0.00           H
ATOM   3266  CB  ILE B 228      66.080  71.320  62.490  1.00  0.00           C
ATOM   3267  HB  ILE B 228      65.810  72.370  62.720  1.00  0.00           H
ATOM   3268  CG2 ILE B 228      66.840  71.370  61.110  1.00  0.00           C
ATOM   3269 HG21 ILE B 228      66.260  71.960  60.360  1.00  0.00           H
ATOM   3270 HG22 ILE B 228      67.830  71.830  61.310  1.00  0.00           H
ATOM   3271 HG23 ILE B 228      67.000  70.390  60.630  1.00  0.00           H
ATOM   3272  CG1 ILE B 228      64.770  70.570  62.270  1.00  0.00           C
ATOM   3273 HG11 ILE B 228      64.820  69.470  62.110  1.00  0.00           H
ATOM   3274 HG12 ILE B 228      64.300  71.010  61.370  1.00  0.00           H
ATOM   3275  CD  ILE B 228      63.670  70.940  63.270  1.00  0.00           C
ATOM   3276  HD1 ILE B 228      63.880  70.550  64.290  1.00  0.00           H
ATOM   3277  HD2 ILE B 228      63.420  72.020  63.310  1.00  0.00           H
ATOM   3278  HD3 ILE B 228      62.810  70.280  63.030  1.00  0.00           H
ATOM   3279  C   ILE B 228      66.640  70.880  64.960  1.00  0.00           C
ATOM   3280  O   ILE B 228      66.110  70.000  65.680  1.00  0.00           O
ATOM   3281  N   ALA B 229      66.730  72.120  65.360  1.00  0.00           N
ATOM   3282  HN  ALA B 229      67.080  72.780  64.700  1.00  0.00           H
ATOM   3283  CA  ALA B 229      66.110  72.650  66.620  1.00  0.00           C
ATOM   3284  HA  ALA B 229      66.300  71.930  67.400  1.00  0.00           H
ATOM   3285  CB  ALA B 229      66.820  73.960  67.010  1.00  0.00           C
ATOM   3286  HB1 ALA B 229      66.240  74.470  67.810  1.00  0.00           H
ATOM   3287  HB2 ALA B 229      67.810  73.740  67.470  1.00  0.00           H
ATOM   3288  HB3 ALA B 229      67.040  74.610  66.140  1.00  0.00           H
ATOM   3289  C   ALA B 229      64.610  72.890  66.620  1.00  0.00           C
ATOM   3290  O   ALA B 229      64.060  73.400  65.620  1.00  0.00           O
ATOM   3291  N   ALA B 230      63.810  72.650  67.680  1.00  0.00           N
ATOM   3292  HN  ALA B 230      64.260  72.230  68.470  1.00  0.00           H
ATOM   3293  CA  ALA B 230      62.380  72.750  67.650  1.00  0.00           C
ATOM   3294  HA  ALA B 230      61.980  72.110  66.870  1.00  0.00           H
ATOM   3295  CB  ALA B 230      61.790  72.470  69.060  1.00  0.00           C
ATOM   3296  HB1 ALA B 230      62.140  73.230  69.780  1.00  0.00           H
ATOM   3297  HB2 ALA B 230      60.680  72.560  69.080  1.00  0.00           H
ATOM   3298  HB3 ALA B 230      62.080  71.440  69.350  1.00  0.00           H
ATOM   3299  C   ALA B 230      61.860  74.200  67.290  1.00  0.00           C
ATOM   3300  O   ALA B 230      62.440  75.180  67.770  1.00  0.00           O
ATOM   3301  N   ALA B 231      60.820  74.310  66.480  1.00  0.00           N
ATOM   3302  HN  ALA B 231      60.410  73.490  66.080  1.00  0.00           H
ATOM   3303  CA  ALA B 231      60.050  75.580  66.170  1.00  0.00           C
ATOM   3304  HA  ALA B 231      59.080  75.250  65.830  1.00  0.00           H
ATOM   3305  CB  ALA B 231      59.710  76.420  67.410  1.00  0.00           C
ATOM   3306  HB1 ALA B 231      59.070  77.280  67.120  1.00  0.00           H
ATOM   3307  HB2 ALA B 231      59.160  75.970  68.260  1.00  0.00           H
ATOM   3308  HB3 ALA B 231      60.620  76.890  67.850  1.00  0.00           H
ATOM   3309  C   ALA B 231      60.640  76.400  65.040  1.00  0.00           C
ATOM   3310  O   ALA B 231      60.510  77.610  64.960  1.00  0.00           O
ATOM   3311  N   THR B 232      61.460  75.780  64.220  1.00  0.00           N
ATOM   3312  HN  THR B 232      61.570  74.800  64.330  1.00  0.00           H
ATOM   3313  CA  THR B 232      62.030  76.450  62.980  1.00  0.00           C
ATOM   3314  HA  THR B 232      62.630  77.290  63.300  1.00  0.00           H
ATOM   3315  CB  THR B 232      63.040  75.520  62.290  1.00  0.00           C
ATOM   3316  HB  THR B 232      62.550  74.570  61.980  1.00  0.00           H
ATOM   3317  OG1 THR B 232      64.120  75.300  63.190  1.00  0.00           O
ATOM   3318  HG1 THR B 232      63.840  74.950  64.040  1.00  0.00           H
ATOM   3319  CG2 THR B 232      63.700  76.200  61.100  1.00  0.00           C
ATOM   3320 HG21 THR B 232      62.970  76.270  60.260  1.00  0.00           H
ATOM   3321 HG22 THR B 232      64.090  77.220  61.280  1.00  0.00           H
ATOM   3322 HG23 THR B 232      64.560  75.570  60.780  1.00  0.00           H
ATOM   3323  C   THR B 232      61.030  77.010  61.900  1.00  0.00           C
ATOM   3324  O   THR B 232      60.110  76.330  61.430  1.00  0.00           O
ATOM   3325  N   GLY B 233      61.120  78.210  61.310  1.00  0.00           N
ATOM   3326  HN  GLY B 233      61.770  78.870  61.670  1.00  0.00           H
ATOM   3327  CA  GLY B 233      60.330  78.670  60.180  1.00  0.00           C
ATOM   3328  HA1 GLY B 233      59.300  78.400  60.370  1.00  0.00           H
ATOM   3329  HA2 GLY B 233      60.570  79.720  60.110  1.00  0.00           H
ATOM   3330  C   GLY B 233      60.750  78.080  58.840  1.00  0.00           C
ATOM   3331  O   GLY B 233      61.820  77.490  58.710  1.00  0.00           O
ATOM   3332  N   PHE B 234      59.840  78.310  57.850  1.00  0.00           N
ATOM   3333  HN  PHE B 234      59.040  78.840  58.090  1.00  0.00           H
ATOM   3334  CA  PHE B 234      59.870  77.810  56.470  1.00  0.00           C
ATOM   3335  HA  PHE B 234      60.560  77.010  56.280  1.00  0.00           H
ATOM   3336  CB  PHE B 234      58.410  77.380  55.990  1.00  0.00           C
ATOM   3337  HB1 PHE B 234      58.570  77.170  54.910  1.00  0.00           H
ATOM   3338  HB2 PHE B 234      57.720  78.250  56.130  1.00  0.00           H
ATOM   3339  CG  PHE B 234      57.950  76.110  56.750  1.00  0.00           C
ATOM   3340  CD1 PHE B 234      57.390  76.260  58.050  1.00  0.00           C
ATOM   3341  HD1 PHE B 234      57.360  77.260  58.470  1.00  0.00           H
ATOM   3342  CE1 PHE B 234      56.800  75.160  58.670  1.00  0.00           C
ATOM   3343  HE1 PHE B 234      56.320  75.390  59.610  1.00  0.00           H
ATOM   3344  CZ  PHE B 234      57.180  73.920  58.280  1.00  0.00           C
ATOM   3345  HZ  PHE B 234      56.940  73.070  58.900  1.00  0.00           H
ATOM   3346  CD2 PHE B 234      58.110  74.830  56.220  1.00  0.00           C
ATOM   3347  HD2 PHE B 234      58.660  74.740  55.300  1.00  0.00           H
ATOM   3348  CE2 PHE B 234      57.780  73.740  57.040  1.00  0.00           C
ATOM   3349  HE2 PHE B 234      57.850  72.760  56.580  1.00  0.00           H
ATOM   3350  C   PHE B 234      60.690  78.870  55.630  1.00  0.00           C
ATOM   3351  O   PHE B 234      60.850  80.030  55.980  1.00  0.00           O
ATOM   3352  N   VAL B 235      61.180  78.400  54.480  1.00  0.00           N
ATOM   3353  HN  VAL B 235      61.000  77.480  54.160  1.00  0.00           H
ATOM   3354  CA  VAL B 235      61.940  79.130  53.530  1.00  0.00           C
ATOM   3355  HA  VAL B 235      62.080  80.100  53.990  1.00  0.00           H
ATOM   3356  CB  VAL B 235      63.280  78.510  53.150  1.00  0.00           C
ATOM   3357  HB  VAL B 235      63.870  79.140  52.450  1.00  0.00           H
ATOM   3358  CG1 VAL B 235      64.120  78.450  54.410  1.00  0.00           C
ATOM   3359 HG11 VAL B 235      65.110  78.040  54.100  1.00  0.00           H
ATOM   3360 HG12 VAL B 235      64.270  79.410  54.960  1.00  0.00           H
ATOM   3361 HG13 VAL B 235      63.760  77.750  55.190  1.00  0.00           H
ATOM   3362  CG2 VAL B 235      63.130  77.090  52.590  1.00  0.00           C
ATOM   3363 HG21 VAL B 235      62.640  76.360  53.270  1.00  0.00           H
ATOM   3364 HG22 VAL B 235      62.470  76.930  51.710  1.00  0.00           H
ATOM   3365 HG23 VAL B 235      64.120  76.610  52.400  1.00  0.00           H
ATOM   3366  C   VAL B 235      61.160  79.380  52.210  1.00  0.00           C
ATOM   3367  O   VAL B 235      61.650  80.180  51.370  1.00  0.00           O
ATOM   3368  N   LYS B 236      59.930  78.780  51.980  1.00  0.00           N
ATOM   3369  HN  LYS B 236      59.700  77.930  52.450  1.00  0.00           H
ATOM   3370  CA  LYS B 236      58.900  79.180  50.990  1.00  0.00           C
ATOM   3371  HA  LYS B 236      59.370  79.100  50.020  1.00  0.00           H
ATOM   3372  CB  LYS B 236      57.630  78.310  51.180  1.00  0.00           C
ATOM   3373  HB1 LYS B 236      58.000  77.270  51.000  1.00  0.00           H
ATOM   3374  HB2 LYS B 236      56.870  78.490  50.400  1.00  0.00           H
ATOM   3375  CG  LYS B 236      56.920  78.330  52.550  1.00  0.00           C
ATOM   3376  HG1 LYS B 236      56.170  79.140  52.580  1.00  0.00           H
ATOM   3377  HG2 LYS B 236      57.630  78.710  53.320  1.00  0.00           H
ATOM   3378  CD  LYS B 236      56.270  76.920  52.850  1.00  0.00           C
ATOM   3379  HD1 LYS B 236      56.980  76.060  52.820  1.00  0.00           H
ATOM   3380  HD2 LYS B 236      55.800  76.960  53.850  1.00  0.00           H
ATOM   3381  CE  LYS B 236      55.230  76.660  51.680  1.00  0.00           C
ATOM   3382  HE1 LYS B 236      54.770  75.660  51.790  1.00  0.00           H
ATOM   3383  HE2 LYS B 236      55.590  76.780  50.630  1.00  0.00           H
ATOM   3384  NZ  LYS B 236      54.130  77.620  51.780  1.00  0.00           N
ATOM   3385  HZ1 LYS B 236      54.060  77.990  52.750  1.00  0.00           H
ATOM   3386  HZ2 LYS B 236      54.340  78.420  51.160  1.00  0.00           H
ATOM   3387  HZ3 LYS B 236      53.250  77.150  51.510  1.00  0.00           H
ATOM   3388  C   LYS B 236      58.430  80.640  51.140  1.00  0.00           C
ATOM   3389  O   LYS B 236      58.200  81.140  52.200  1.00  0.00           O
ATOM   3390  N   LYS B 237      58.330  81.330  50.000  1.00  0.00           N
ATOM   3391  HN  LYS B 237      58.540  80.890  49.130  1.00  0.00           H
ATOM   3392  CA  LYS B 237      57.940  82.730  49.920  1.00  0.00           C
ATOM   3393  HA  LYS B 237      57.910  83.140  50.920  1.00  0.00           H
ATOM   3394  CB  LYS B 237      59.070  83.590  49.210  1.00  0.00           C
ATOM   3395  HB1 LYS B 237      58.760  84.660  49.170  1.00  0.00           H
ATOM   3396  HB2 LYS B 237      59.070  83.350  48.120  1.00  0.00           H
ATOM   3397  CG  LYS B 237      60.480  83.430  49.800  1.00  0.00           C
ATOM   3398  HG1 LYS B 237      61.250  84.010  49.240  1.00  0.00           H
ATOM   3399  HG2 LYS B 237      60.720  82.350  49.870  1.00  0.00           H
ATOM   3400  CD  LYS B 237      60.580  83.900  51.320  1.00  0.00           C
ATOM   3401  HD1 LYS B 237      60.340  84.980  51.310  1.00  0.00           H
ATOM   3402  HD2 LYS B 237      59.880  83.310  51.960  1.00  0.00           H
ATOM   3403  CE  LYS B 237      61.960  83.730  51.930  1.00  0.00           C
ATOM   3404  HE1 LYS B 237      62.750  84.170  51.290  1.00  0.00           H
ATOM   3405  HE2 LYS B 237      62.150  82.640  51.940  1.00  0.00           H
ATOM   3406  NZ  LYS B 237      62.070  84.170  53.340  1.00  0.00           N
ATOM   3407  HZ1 LYS B 237      61.230  83.880  53.880  1.00  0.00           H
ATOM   3408  HZ2 LYS B 237      62.910  83.820  53.840  1.00  0.00           H
ATOM   3409  HZ3 LYS B 237      62.150  85.210  53.370  1.00  0.00           H
ATOM   3410  C   LYS B 237      56.540  83.080  49.300  1.00  0.00           C
ATOM   3411  O   LYS B 237      56.140  84.220  49.030  1.00  0.00           O
ATOM   3412  N   ASP B 238      55.780  82.060  49.080  1.00  0.00           N
ATOM   3413  HN  ASP B 238      56.040  81.150  49.380  1.00  0.00           H
ATOM   3414  CA  ASP B 238      54.550  81.990  48.290  1.00  0.00           C
ATOM   3415  HA  ASP B 238      54.730  82.480  47.340  1.00  0.00           H
ATOM   3416  CB  ASP B 238      54.240  80.480  48.020  1.00  0.00           C
ATOM   3417  HB1 ASP B 238      55.130  80.020  47.540  1.00  0.00           H
ATOM   3418  HB2 ASP B 238      53.360  80.380  47.350  1.00  0.00           H
ATOM   3419  CG  ASP B 238      54.060  79.640  49.250  1.00  0.00           C
ATOM   3420  OD1 ASP B 238      54.730  79.670  50.310  1.00  0.00           O
ATOM   3421  OD2 ASP B 238      53.190  78.710  49.190  1.00  0.00           O
ATOM   3422  C   ASP B 238      53.380  82.710  48.860  1.00  0.00           C
ATOM   3423  O   ASP B 238      52.650  83.380  48.120  1.00  0.00           O
ATOM   3424  N   GLN B 239      53.160  82.650  50.160  1.00  0.00           N
ATOM   3425  HN  GLN B 239      53.740  82.100  50.760  1.00  0.00           H
ATOM   3426  CA  GLN B 239      52.160  83.470  50.890  1.00  0.00           C
ATOM   3427  HA  GLN B 239      51.580  83.910  50.100  1.00  0.00           H
ATOM   3428  CB  GLN B 239      51.100  82.610  51.690  1.00  0.00           C
ATOM   3429  HB1 GLN B 239      50.210  82.310  51.100  1.00  0.00           H
ATOM   3430  HB2 GLN B 239      50.610  83.280  52.440  1.00  0.00           H
ATOM   3431  CG  GLN B 239      51.640  81.330  52.270  1.00  0.00           C
ATOM   3432  HG1 GLN B 239      52.460  81.620  52.960  1.00  0.00           H
ATOM   3433  HG2 GLN B 239      51.930  80.580  51.500  1.00  0.00           H
ATOM   3434  CD  GLN B 239      50.610  80.710  53.160  1.00  0.00           C
ATOM   3435  OE1 GLN B 239      49.400  80.990  53.110  1.00  0.00           O
ATOM   3436  NE2 GLN B 239      51.050  79.780  54.080  1.00  0.00           N
ATOM   3437 HE21 GLN B 239      52.040  79.710  54.180  1.00  0.00           H
ATOM   3438 HE22 GLN B 239      50.320  79.470  54.700  1.00  0.00           H
ATOM   3439  C   GLN B 239      52.730  84.580  51.760  1.00  0.00           C
ATOM   3440  O   GLN B 239      52.030  85.550  52.160  1.00  0.00           O
ATOM   3441  N   LEU B 240      54.080  84.610  52.040  1.00  0.00           N
ATOM   3442  HN  LEU B 240      54.630  83.840  51.720  1.00  0.00           H
ATOM   3443  CA  LEU B 240      54.690  85.680  52.910  1.00  0.00           C
ATOM   3444  HA  LEU B 240      54.030  85.790  53.760  1.00  0.00           H
ATOM   3445  CB  LEU B 240      56.090  85.170  53.460  1.00  0.00           C
ATOM   3446  HB1 LEU B 240      56.820  85.070  52.630  1.00  0.00           H
ATOM   3447  HB2 LEU B 240      55.850  84.150  53.850  1.00  0.00           H
ATOM   3448  CG  LEU B 240      56.700  85.840  54.760  1.00  0.00           C
ATOM   3449  HG  LEU B 240      57.160  86.810  54.490  1.00  0.00           H
ATOM   3450  CD1 LEU B 240      55.790  85.930  55.950  1.00  0.00           C
ATOM   3451 HD11 LEU B 240      56.310  86.400  56.800  1.00  0.00           H
ATOM   3452 HD12 LEU B 240      54.860  86.480  55.670  1.00  0.00           H
ATOM   3453 HD13 LEU B 240      55.330  84.990  56.330  1.00  0.00           H
ATOM   3454  CD2 LEU B 240      57.950  85.030  55.190  1.00  0.00           C
ATOM   3455 HD21 LEU B 240      58.430  85.410  56.120  1.00  0.00           H
ATOM   3456 HD22 LEU B 240      57.630  83.990  55.420  1.00  0.00           H
ATOM   3457 HD23 LEU B 240      58.680  84.860  54.370  1.00  0.00           H
ATOM   3458  C   LEU B 240      54.950  86.950  52.070  1.00  0.00           C
ATOM   3459  O   LEU B 240      55.060  88.060  52.670  1.00  0.00           O
ATOM   3460  N   GLY B 241      54.980  86.860  50.720  1.00  0.00           N
ATOM   3461  HN  GLY B 241      54.560  86.060  50.300  1.00  0.00           H
ATOM   3462  CA  GLY B 241      55.520  87.770  49.790  1.00  0.00           C
ATOM   3463  HA1 GLY B 241      54.960  87.600  48.880  1.00  0.00           H
ATOM   3464  HA2 GLY B 241      55.400  88.770  50.180  1.00  0.00           H
ATOM   3465  C   GLY B 241      57.000  87.600  49.480  1.00  0.00           C
ATOM   3466  O   GLY B 241      57.720  86.800  50.020  1.00  0.00           O
ATOM   3467  N   LYS B 242      57.470  88.400  48.520  1.00  0.00           N
ATOM   3468  HN  LYS B 242      56.810  89.040  48.140  1.00  0.00           H
ATOM   3469  CA  LYS B 242      58.820  88.380  48.030  1.00  0.00           C
ATOM   3470  HA  LYS B 242      58.980  87.340  47.780  1.00  0.00           H
ATOM   3471  CB  LYS B 242      59.040  89.420  46.820  1.00  0.00           C
ATOM   3472  HB1 LYS B 242      60.110  89.530  46.530  1.00  0.00           H
ATOM   3473  HB2 LYS B 242      58.710  90.410  47.190  1.00  0.00           H
ATOM   3474  CG  LYS B 242      58.290  88.990  45.630  1.00  0.00           C
ATOM   3475  HG1 LYS B 242      57.220  88.990  45.930  1.00  0.00           H
ATOM   3476  HG2 LYS B 242      58.510  87.950  45.330  1.00  0.00           H
ATOM   3477  CD  LYS B 242      58.590  89.870  44.410  1.00  0.00           C
ATOM   3478  HD1 LYS B 242      58.110  90.870  44.510  1.00  0.00           H
ATOM   3479  HD2 LYS B 242      59.690  89.970  44.290  1.00  0.00           H
ATOM   3480  CE  LYS B 242      58.160  89.210  43.040  1.00  0.00           C
ATOM   3481  HE1 LYS B 242      58.520  88.160  43.020  1.00  0.00           H
ATOM   3482  HE2 LYS B 242      58.640  89.760  42.210  1.00  0.00           H
ATOM   3483  NZ  LYS B 242      56.720  89.270  42.870  1.00  0.00           N
ATOM   3484  HZ1 LYS B 242      56.360  88.970  41.940  1.00  0.00           H
ATOM   3485  HZ2 LYS B 242      56.330  88.610  43.580  1.00  0.00           H
ATOM   3486  HZ3 LYS B 242      56.390  90.180  43.230  1.00  0.00           H
ATOM   3487  C   LYS B 242      59.930  88.720  49.030  1.00  0.00           C
ATOM   3488  O   LYS B 242      59.800  89.630  49.810  1.00  0.00           O
ATOM   3489  N   ASN B 243      61.010  87.930  48.980  1.00  0.00           N
ATOM   3490  HN  ASN B 243      61.160  87.280  48.240  1.00  0.00           H
ATOM   3491  CA  ASN B 243      62.050  88.100  49.930  1.00  0.00           C
ATOM   3492  HA  ASN B 243      61.690  87.720  50.880  1.00  0.00           H
ATOM   3493  CB  ASN B 243      63.260  87.020  49.570  1.00  0.00           C
ATOM   3494  HB1 ASN B 243      63.930  87.280  48.720  1.00  0.00           H
ATOM   3495  HB2 ASN B 243      62.670  86.100  49.360  1.00  0.00           H
ATOM   3496  CG  ASN B 243      64.130  86.740  50.760  1.00  0.00           C
ATOM   3497  OD1 ASN B 243      63.900  87.190  51.910  1.00  0.00           O
ATOM   3498  ND2 ASN B 243      65.030  85.680  50.710  1.00  0.00           N
ATOM   3499 HD21 ASN B 243      65.110  85.230  49.820  1.00  0.00           H
ATOM   3500 HD22 ASN B 243      65.610  85.360  51.460  1.00  0.00           H
ATOM   3501  C   ASN B 243      62.770  89.490  50.150  1.00  0.00           C
ATOM   3502  O   ASN B 243      63.220  90.130  49.220  1.00  0.00           O
ATOM   3503  N   GLU B 244      62.890  89.930  51.420  1.00  0.00           N
ATOM   3504  HN  GLU B 244      62.760  89.270  52.160  1.00  0.00           H
ATOM   3505  CA  GLU B 244      63.250  91.250  51.930  1.00  0.00           C
ATOM   3506  HA  GLU B 244      62.760  91.990  51.310  1.00  0.00           H
ATOM   3507  CB  GLU B 244      62.690  91.340  53.340  1.00  0.00           C
ATOM   3508  HB1 GLU B 244      62.940  92.370  53.660  1.00  0.00           H
ATOM   3509  HB2 GLU B 244      63.110  90.490  53.930  1.00  0.00           H
ATOM   3510  CG  GLU B 244      61.120  91.420  53.290  1.00  0.00           C
ATOM   3511  HG1 GLU B 244      60.620  90.450  53.070  1.00  0.00           H
ATOM   3512  HG2 GLU B 244      60.780  92.200  52.570  1.00  0.00           H
ATOM   3513  CD  GLU B 244      60.440  91.860  54.580  1.00  0.00           C
ATOM   3514  OE1 GLU B 244      59.350  92.450  54.510  1.00  0.00           O
ATOM   3515  OE2 GLU B 244      60.930  91.590  55.670  1.00  0.00           O
ATOM   3516  C   GLU B 244      64.700  91.610  51.930  1.00  0.00           C
ATOM   3517  O   GLU B 244      64.980  92.800  51.970  1.00  0.00           O
ATOM   3518  N   GLU B 245      65.590  90.560  51.840  1.00  0.00           N
ATOM   3519  HN  GLU B 245      65.330  89.660  51.500  1.00  0.00           H
ATOM   3520  CA  GLU B 245      67.070  90.670  52.040  1.00  0.00           C
ATOM   3521  HA  GLU B 245      67.510  89.690  51.990  1.00  0.00           H
ATOM   3522  CB  GLU B 245      67.750  91.630  51.040  1.00  0.00           C
ATOM   3523  HB1 GLU B 245      68.830  91.670  51.280  1.00  0.00           H
ATOM   3524  HB2 GLU B 245      67.350  92.650  51.230  1.00  0.00           H
ATOM   3525  CG  GLU B 245      67.720  91.270  49.550  1.00  0.00           C
ATOM   3526  HG1 GLU B 245      66.710  91.410  49.120  1.00  0.00           H
ATOM   3527  HG2 GLU B 245      68.130  90.240  49.550  1.00  0.00           H
ATOM   3528  CD  GLU B 245      68.780  92.150  48.760  1.00  0.00           C
ATOM   3529  OE1 GLU B 245      68.690  93.400  48.790  1.00  0.00           O
ATOM   3530  OE2 GLU B 245      69.660  91.590  48.140  1.00  0.00           O
ATOM   3531  C   GLU B 245      67.370  91.140  53.480  1.00  0.00           C
ATOM   3532  O   GLU B 245      68.090  92.130  53.720  1.00  0.00           O
ATOM   3533  N   GLY B 246      66.780  90.430  54.460  1.00  0.00           N
ATOM   3534  HN  GLY B 246      66.120  89.780  54.090  1.00  0.00           H
ATOM   3535  CA  GLY B 246      67.040  90.460  55.880  1.00  0.00           C
ATOM   3536  HA1 GLY B 246      66.890  91.450  56.270  1.00  0.00           H
ATOM   3537  HA2 GLY B 246      66.340  89.820  56.410  1.00  0.00           H
ATOM   3538  C   GLY B 246      68.410  90.050  56.230  1.00  0.00           C
ATOM   3539  O   GLY B 246      69.340  90.110  55.450  1.00  0.00           O
ATOM   3540  N   ALA B 247      68.570  89.770  57.520  1.00  0.00           N
ATOM   3541  HN  ALA B 247      67.830  89.690  58.190  1.00  0.00           H
ATOM   3542  CA  ALA B 247      69.810  89.260  58.070  1.00  0.00           C
ATOM   3543  HA  ALA B 247      70.510  90.090  57.990  1.00  0.00           H
ATOM   3544  CB  ALA B 247      69.620  88.880  59.600  1.00  0.00           C
ATOM   3545  HB1 ALA B 247      68.950  89.620  60.080  1.00  0.00           H
ATOM   3546  HB2 ALA B 247      69.090  87.910  59.610  1.00  0.00           H
ATOM   3547  HB3 ALA B 247      70.570  88.750  60.160  1.00  0.00           H
ATOM   3548  C   ALA B 247      70.370  88.000  57.370  1.00  0.00           C
ATOM   3549  O   ALA B 247      69.670  87.040  57.130  1.00  0.00           O
ATOM   3550  N   PRO B 248      71.670  88.010  56.880  1.00  0.00           N
ATOM   3551  CD  PRO B 248      72.690  88.890  57.450  1.00  0.00           C
ATOM   3552  HD1 PRO B 248      72.670  89.860  56.920  1.00  0.00           H
ATOM   3553  HD2 PRO B 248      72.420  89.040  58.520  1.00  0.00           H
ATOM   3554  CA  PRO B 248      72.270  86.820  56.130  1.00  0.00           C
ATOM   3555  HA  PRO B 248      71.690  86.640  55.240  1.00  0.00           H
ATOM   3556  CB  PRO B 248      73.690  87.340  55.880  1.00  0.00           C
ATOM   3557  HB1 PRO B 248      73.630  87.910  54.930  1.00  0.00           H
ATOM   3558  HB2 PRO B 248      74.550  86.640  55.740  1.00  0.00           H
ATOM   3559  CG  PRO B 248      73.970  88.240  57.100  1.00  0.00           C
ATOM   3560  HG1 PRO B 248      74.760  88.930  56.740  1.00  0.00           H
ATOM   3561  HG2 PRO B 248      74.300  87.530  57.890  1.00  0.00           H
ATOM   3562  C   PRO B 248      72.290  85.610  57.040  1.00  0.00           C
ATOM   3563  O   PRO B 248      72.160  85.650  58.280  1.00  0.00           O
ATOM   3564  N   GLN B 249      72.340  84.490  56.400  1.00  0.00           N
ATOM   3565  HN  GLN B 249      72.580  84.550  55.430  1.00  0.00           H
ATOM   3566  CA  GLN B 249      71.960  83.210  56.950  1.00  0.00           C
ATOM   3567  HA  GLN B 249      71.020  83.400  57.450  1.00  0.00           H
ATOM   3568  CB  GLN B 249      71.800  82.010  55.970  1.00  0.00           C
ATOM   3569  HB1 GLN B 249      71.670  81.040  56.500  1.00  0.00           H
ATOM   3570  HB2 GLN B 249      72.800  81.940  55.490  1.00  0.00           H
ATOM   3571  CG  GLN B 249      70.720  82.210  54.890  1.00  0.00           C
ATOM   3572  HG1 GLN B 249      70.550  81.290  54.290  1.00  0.00           H
ATOM   3573  HG2 GLN B 249      71.260  82.890  54.190  1.00  0.00           H
ATOM   3574  CD  GLN B 249      69.520  82.990  55.220  1.00  0.00           C
ATOM   3575  OE1 GLN B 249      69.050  83.820  54.510  1.00  0.00           O
ATOM   3576  NE2 GLN B 249      68.750  82.390  56.190  1.00  0.00           N
ATOM   3577 HE21 GLN B 249      67.970  82.890  56.570  1.00  0.00           H
ATOM   3578 HE22 GLN B 249      69.060  81.590  56.690  1.00  0.00           H
ATOM   3579  C   GLN B 249      72.940  82.770  58.030  1.00  0.00           C
ATOM   3580  O   GLN B 249      74.180  82.800  57.940  1.00  0.00           O
ATOM   3581  N   GLU B 250      72.350  82.340  59.230  1.00  0.00           N
ATOM   3582  HN  GLU B 250      71.360  82.370  59.260  1.00  0.00           H
ATOM   3583  CA  GLU B 250      72.960  81.940  60.420  1.00  0.00           C
ATOM   3584  HA  GLU B 250      73.670  82.740  60.560  1.00  0.00           H
ATOM   3585  CB  GLU B 250      72.060  81.900  61.670  1.00  0.00           C
ATOM   3586  HB1 GLU B 250      72.570  81.500  62.570  1.00  0.00           H
ATOM   3587  HB2 GLU B 250      71.190  81.230  61.480  1.00  0.00           H
ATOM   3588  CG  GLU B 250      71.540  83.370  62.100  1.00  0.00           C
ATOM   3589  HG1 GLU B 250      70.940  83.820  61.290  1.00  0.00           H
ATOM   3590  HG2 GLU B 250      72.440  84.030  62.140  1.00  0.00           H
ATOM   3591  CD  GLU B 250      70.810  83.410  63.410  1.00  0.00           C
ATOM   3592  OE1 GLU B 250      71.130  82.620  64.350  1.00  0.00           O
ATOM   3593  OE2 GLU B 250      69.860  84.270  63.550  1.00  0.00           O
ATOM   3594  C   GLU B 250      73.720  80.660  60.470  1.00  0.00           C
ATOM   3595  O   GLU B 250      73.470  79.730  59.710  1.00  0.00           O
ATOM   3596  N   GLY B 251      74.760  80.550  61.330  1.00  0.00           N
ATOM   3597  HN  GLY B 251      75.110  81.290  61.890  1.00  0.00           H
ATOM   3598  CA  GLY B 251      75.660  79.430  61.480  1.00  0.00           C
ATOM   3599  HA1 GLY B 251      75.660  78.910  60.530  1.00  0.00           H
ATOM   3600  HA2 GLY B 251      76.580  79.920  61.760  1.00  0.00           H
ATOM   3601  C   GLY B 251      75.270  78.360  62.400  1.00  0.00           C
ATOM   3602  O   GLY B 251      74.120  77.910  62.500  1.00  0.00           O
ATOM   3603  N   ILE B 252      76.380  77.780  62.920  1.00  0.00           N
ATOM   3604  HN  ILE B 252      77.290  78.050  62.600  1.00  0.00           H
ATOM   3605  CA  ILE B 252      76.370  76.770  64.030  1.00  0.00           C
ATOM   3606  HA  ILE B 252      76.450  75.760  63.650  1.00  0.00           H
ATOM   3607  CB  ILE B 252      77.630  76.970  64.770  1.00  0.00           C
ATOM   3608  HB  ILE B 252      77.520  77.850  65.440  1.00  0.00           H
ATOM   3609  CG2 ILE B 252      77.850  75.840  65.780  1.00  0.00           C
ATOM   3610 HG21 ILE B 252      77.780  74.830  65.320  1.00  0.00           H
ATOM   3611 HG22 ILE B 252      78.810  75.920  66.330  1.00  0.00           H
ATOM   3612 HG23 ILE B 252      77.150  75.880  66.640  1.00  0.00           H
ATOM   3613  CG1 ILE B 252      78.860  77.050  63.800  1.00  0.00           C
ATOM   3614 HG11 ILE B 252      79.670  77.290  64.520  1.00  0.00           H
ATOM   3615 HG12 ILE B 252      78.750  77.860  63.050  1.00  0.00           H
ATOM   3616  CD  ILE B 252      79.290  75.860  62.900  1.00  0.00           C
ATOM   3617  HD1 ILE B 252      80.120  76.240  62.270  1.00  0.00           H
ATOM   3618  HD2 ILE B 252      79.690  74.950  63.400  1.00  0.00           H
ATOM   3619  HD3 ILE B 252      78.430  75.600  62.240  1.00  0.00           H
ATOM   3620  C   ILE B 252      75.180  76.910  65.000  1.00  0.00           C
ATOM   3621  O   ILE B 252      74.810  78.040  65.450  1.00  0.00           O
ATOM   3622  N   LEU B 253      74.540  75.800  65.320  1.00  0.00           N
ATOM   3623  HN  LEU B 253      74.820  74.900  65.000  1.00  0.00           H
ATOM   3624  CA  LEU B 253      73.310  75.800  66.090  1.00  0.00           C
ATOM   3625  HA  LEU B 253      72.710  76.660  65.840  1.00  0.00           H
ATOM   3626  CB  LEU B 253      72.560  74.520  65.770  1.00  0.00           C
ATOM   3627  HB1 LEU B 253      73.280  73.710  66.020  1.00  0.00           H
ATOM   3628  HB2 LEU B 253      72.480  74.480  64.670  1.00  0.00           H
ATOM   3629  CG  LEU B 253      71.130  74.420  66.350  1.00  0.00           C
ATOM   3630  HG  LEU B 253      71.310  74.630  67.420  1.00  0.00           H
ATOM   3631  CD1 LEU B 253      70.130  75.420  65.720  1.00  0.00           C
ATOM   3632 HD11 LEU B 253      69.070  75.320  66.030  1.00  0.00           H
ATOM   3633 HD12 LEU B 253      70.480  76.470  65.810  1.00  0.00           H
ATOM   3634 HD13 LEU B 253      70.140  75.140  64.640  1.00  0.00           H
ATOM   3635  CD2 LEU B 253      70.450  73.060  66.180  1.00  0.00           C
ATOM   3636 HD21 LEU B 253      70.060  72.970  65.150  1.00  0.00           H
ATOM   3637 HD22 LEU B 253      71.040  72.150  66.420  1.00  0.00           H
ATOM   3638 HD23 LEU B 253      69.520  72.960  66.780  1.00  0.00           H
ATOM   3639  C   LEU B 253      73.560  76.050  67.610  1.00  0.00           C
ATOM   3640  O   LEU B 253      74.630  75.670  68.160  1.00  0.00           O
ATOM   3641  N   GLU B 254      72.630  76.770  68.300  1.00  0.00           N
ATOM   3642  HN  GLU B 254      71.780  77.060  67.870  1.00  0.00           H
ATOM   3643  CA  GLU B 254      72.740  77.210  69.680  1.00  0.00           C
ATOM   3644  HA  GLU B 254      73.780  77.170  69.970  1.00  0.00           H
ATOM   3645  CB  GLU B 254      72.470  78.780  69.830  1.00  0.00           C
ATOM   3646  HB1 GLU B 254      72.330  78.890  70.930  1.00  0.00           H
ATOM   3647  HB2 GLU B 254      71.580  78.960  69.180  1.00  0.00           H
ATOM   3648  CG  GLU B 254      73.700  79.560  69.440  1.00  0.00           C
ATOM   3649  HG1 GLU B 254      73.940  79.210  68.410  1.00  0.00           H
ATOM   3650  HG2 GLU B 254      74.560  79.230  70.070  1.00  0.00           H
ATOM   3651  CD  GLU B 254      73.550  81.030  69.510  1.00  0.00           C
ATOM   3652  OE1 GLU B 254      73.570  81.690  68.410  1.00  0.00           O
ATOM   3653  OE2 GLU B 254      73.430  81.520  70.680  1.00  0.00           O
ATOM   3654  C   GLU B 254      71.960  76.400  70.630  1.00  0.00           C
ATOM   3655  O   GLU B 254      72.020  76.680  71.820  1.00  0.00           O
ATOM   3656  N   ASP B 255      71.190  75.350  70.170  1.00  0.00           N
ATOM   3657  HN  ASP B 255      71.180  75.290  69.180  1.00  0.00           H
ATOM   3658  CA  ASP B 255      70.290  74.540  71.030  1.00  0.00           C
ATOM   3659  HA  ASP B 255      70.500  74.690  72.080  1.00  0.00           H
ATOM   3660  CB  ASP B 255      68.860  74.900  70.750  1.00  0.00           C
ATOM   3661  HB1 ASP B 255      68.260  74.230  71.410  1.00  0.00           H
ATOM   3662  HB2 ASP B 255      68.590  74.820  69.680  1.00  0.00           H
ATOM   3663  CG  ASP B 255      68.610  76.280  71.300  1.00  0.00           C
ATOM   3664  OD1 ASP B 255      68.450  77.200  70.430  1.00  0.00           O
ATOM   3665  OD2 ASP B 255      68.520  76.440  72.540  1.00  0.00           O
ATOM   3666  C   ASP B 255      70.630  73.130  70.670  1.00  0.00           C
ATOM   3667  O   ASP B 255      71.470  72.890  69.820  1.00  0.00           O
ATOM   3668  N   MET B 256      69.930  72.150  71.240  1.00  0.00           N
ATOM   3669  HN  MET B 256      69.170  72.470  71.810  1.00  0.00           H
ATOM   3670  CA  MET B 256      70.040  70.710  71.100  1.00  0.00           C
ATOM   3671  HA  MET B 256      71.020  70.490  70.700  1.00  0.00           H
ATOM   3672  CB  MET B 256      69.890  69.870  72.360  1.00  0.00           C
ATOM   3673  HB1 MET B 256      68.890  69.940  72.840  1.00  0.00           H
ATOM   3674  HB2 MET B 256      70.600  70.230  73.140  1.00  0.00           H
ATOM   3675  CG  MET B 256      70.070  68.330  72.090  1.00  0.00           C
ATOM   3676  HG1 MET B 256      69.300  67.940  71.400  1.00  0.00           H
ATOM   3677  HG2 MET B 256      69.990  67.860  73.090  1.00  0.00           H
ATOM   3678  SD  MET B 256      71.680  67.870  71.570  1.00  0.00           S
ATOM   3679  CE  MET B 256      70.940  66.390  70.740  1.00  0.00           C
ATOM   3680  HE1 MET B 256      70.530  66.620  69.730  1.00  0.00           H
ATOM   3681  HE2 MET B 256      71.730  65.650  70.510  1.00  0.00           H
ATOM   3682  HE3 MET B 256      70.160  65.870  71.340  1.00  0.00           H
ATOM   3683  C   MET B 256      69.020  70.250  70.040  1.00  0.00           C
ATOM   3684  O   MET B 256      67.820  70.380  70.280  1.00  0.00           O
ATOM   3685  N   PRO B 257      69.450  69.600  68.890  1.00  0.00           N
ATOM   3686  CD  PRO B 257      70.710  69.880  68.260  1.00  0.00           C
ATOM   3687  HD1 PRO B 257      70.670  70.940  67.950  1.00  0.00           H
ATOM   3688  HD2 PRO B 257      71.620  69.780  68.890  1.00  0.00           H
ATOM   3689  CA  PRO B 257      68.460  69.030  67.920  1.00  0.00           C
ATOM   3690  HA  PRO B 257      67.970  69.930  67.580  1.00  0.00           H
ATOM   3691  CB  PRO B 257      69.320  68.360  66.830  1.00  0.00           C
ATOM   3692  HB1 PRO B 257      68.810  68.510  65.850  1.00  0.00           H
ATOM   3693  HB2 PRO B 257      69.540  67.280  67.010  1.00  0.00           H
ATOM   3694  CG  PRO B 257      70.680  69.020  66.970  1.00  0.00           C
ATOM   3695  HG1 PRO B 257      70.820  69.740  66.130  1.00  0.00           H
ATOM   3696  HG2 PRO B 257      71.450  68.230  67.060  1.00  0.00           H
ATOM   3697  C   PRO B 257      67.420  68.070  68.530  1.00  0.00           C
ATOM   3698  O   PRO B 257      67.740  67.390  69.500  1.00  0.00           O
ATOM   3699  N   VAL B 258      66.250  67.890  67.930  1.00  0.00           N
ATOM   3700  HN  VAL B 258      65.980  68.450  67.150  1.00  0.00           H
ATOM   3701  CA  VAL B 258      65.130  67.110  68.490  1.00  0.00           C
ATOM   3702  HA  VAL B 258      64.860  67.490  69.450  1.00  0.00           H
ATOM   3703  CB  VAL B 258      63.960  67.150  67.530  1.00  0.00           C
ATOM   3704  HB  VAL B 258      63.200  66.440  67.910  1.00  0.00           H
ATOM   3705  CG1 VAL B 258      63.290  68.560  67.560  1.00  0.00           C
ATOM   3706 HG11 VAL B 258      62.390  68.590  66.920  1.00  0.00           H
ATOM   3707 HG12 VAL B 258      62.950  68.750  68.600  1.00  0.00           H
ATOM   3708 HG13 VAL B 258      64.020  69.380  67.390  1.00  0.00           H
ATOM   3709  CG2 VAL B 258      64.370  66.770  66.130  1.00  0.00           C
ATOM   3710 HG21 VAL B 258      63.530  66.870  65.420  1.00  0.00           H
ATOM   3711 HG22 VAL B 258      65.110  67.500  65.720  1.00  0.00           H
ATOM   3712 HG23 VAL B 258      64.770  65.740  66.100  1.00  0.00           H
ATOM   3713  C   VAL B 258      65.300  65.580  68.770  1.00  0.00           C
ATOM   3714  O   VAL B 258      66.130  64.920  68.180  1.00  0.00           O
ATOM   3715  N   ASP B 259      64.490  65.160  69.760  1.00  0.00           N
ATOM   3716  HN  ASP B 259      63.960  65.830  70.290  1.00  0.00           H
ATOM   3717  CA  ASP B 259      64.480  63.740  70.190  1.00  0.00           C
ATOM   3718  HA  ASP B 259      65.490  63.350  70.210  1.00  0.00           H
ATOM   3719  CB  ASP B 259      63.760  63.600  71.560  1.00  0.00           C
ATOM   3720  HB1 ASP B 259      63.440  62.570  71.800  1.00  0.00           H
ATOM   3721  HB2 ASP B 259      62.910  64.320  71.580  1.00  0.00           H
ATOM   3722  CG  ASP B 259      64.720  63.920  72.670  1.00  0.00           C
ATOM   3723  OD1 ASP B 259      64.260  63.910  73.830  1.00  0.00           O
ATOM   3724  OD2 ASP B 259      65.870  64.180  72.500  1.00  0.00           O
ATOM   3725  C   ASP B 259      63.720  62.840  69.130  1.00  0.00           C
ATOM   3726  O   ASP B 259      62.710  63.250  68.620  1.00  0.00           O
ATOM   3727  N   PRO B 260      64.170  61.590  68.770  1.00  0.00           N
ATOM   3728  CD  PRO B 260      65.050  60.780  69.660  1.00  0.00           C
ATOM   3729  HD1 PRO B 260      66.100  61.100  69.480  1.00  0.00           H
ATOM   3730  HD2 PRO B 260      64.790  60.840  70.730  1.00  0.00           H
ATOM   3731  CA  PRO B 260      63.470  60.680  67.930  1.00  0.00           C
ATOM   3732  HA  PRO B 260      63.480  61.210  66.990  1.00  0.00           H
ATOM   3733  CB  PRO B 260      64.280  59.370  67.820  1.00  0.00           C
ATOM   3734  HB1 PRO B 260      65.140  59.630  67.170  1.00  0.00           H
ATOM   3735  HB2 PRO B 260      63.680  58.470  67.550  1.00  0.00           H
ATOM   3736  CG  PRO B 260      64.780  59.280  69.230  1.00  0.00           C
ATOM   3737  HG1 PRO B 260      65.650  58.620  69.410  1.00  0.00           H
ATOM   3738  HG2 PRO B 260      63.920  58.910  69.820  1.00  0.00           H
ATOM   3739  C   PRO B 260      62.010  60.360  68.250  1.00  0.00           C
ATOM   3740  O   PRO B 260      61.590  60.090  69.360  1.00  0.00           O
ATOM   3741  N   ASP B 261      61.200  60.380  67.220  1.00  0.00           N
ATOM   3742  HN  ASP B 261      61.610  60.740  66.390  1.00  0.00           H
ATOM   3743  CA  ASP B 261      59.790  60.160  67.230  1.00  0.00           C
ATOM   3744  HA  ASP B 261      59.350  60.680  68.070  1.00  0.00           H
ATOM   3745  CB  ASP B 261      59.100  60.690  65.890  1.00  0.00           C
ATOM   3746  HB1 ASP B 261      58.100  60.220  65.760  1.00  0.00           H
ATOM   3747  HB2 ASP B 261      59.700  60.310  65.030  1.00  0.00           H
ATOM   3748  CG  ASP B 261      58.920  62.230  65.950  1.00  0.00           C
ATOM   3749  OD1 ASP B 261      59.220  62.880  66.940  1.00  0.00           O
ATOM   3750  OD2 ASP B 261      58.390  62.810  64.910  1.00  0.00           O
ATOM   3751  C   ASP B 261      59.390  58.700  67.580  1.00  0.00           C
ATOM   3752  O   ASP B 261      58.240  58.330  67.790  1.00  0.00           O
ATOM   3753  N   ASN B 262      60.400  57.830  67.530  1.00  0.00           N
ATOM   3754  HN  ASN B 262      61.280  58.200  67.270  1.00  0.00           H
ATOM   3755  CA  ASN B 262      60.360  56.410  67.810  1.00  0.00           C
ATOM   3756  HA  ASN B 262      59.890  55.920  66.970  1.00  0.00           H
ATOM   3757  CB  ASN B 262      61.780  55.810  68.200  1.00  0.00           C
ATOM   3758  HB1 ASN B 262      61.680  54.790  68.620  1.00  0.00           H
ATOM   3759  HB2 ASN B 262      62.300  56.440  68.950  1.00  0.00           H
ATOM   3760  CG  ASN B 262      62.650  55.720  67.010  1.00  0.00           C
ATOM   3761  OD1 ASN B 262      62.440  56.330  65.940  1.00  0.00           O
ATOM   3762  ND2 ASN B 262      63.680  54.830  67.080  1.00  0.00           N
ATOM   3763 HD21 ASN B 262      63.980  54.470  67.960  1.00  0.00           H
ATOM   3764 HD22 ASN B 262      64.080  54.450  66.240  1.00  0.00           H
ATOM   3765  C   ASN B 262      59.530  56.170  69.110  1.00  0.00           C
ATOM   3766  O   ASN B 262      59.930  56.520  70.220  1.00  0.00           O
ATOM   3767  N   GLU B 263      58.380  55.450  68.960  1.00  0.00           N
ATOM   3768  HN  GLU B 263      58.160  55.060  68.070  1.00  0.00           H
ATOM   3769  CA  GLU B 263      57.210  55.460  69.880  1.00  0.00           C
ATOM   3770  HA  GLU B 263      56.820  56.440  69.640  1.00  0.00           H
ATOM   3771  CB  GLU B 263      56.190  54.350  69.480  1.00  0.00           C
ATOM   3772  HB1 GLU B 263      55.490  54.150  70.320  1.00  0.00           H
ATOM   3773  HB2 GLU B 263      56.790  53.420  69.390  1.00  0.00           H
ATOM   3774  CG  GLU B 263      55.460  54.550  68.140  1.00  0.00           C
ATOM   3775  HG1 GLU B 263      55.180  53.540  67.760  1.00  0.00           H
ATOM   3776  HG2 GLU B 263      56.030  55.100  67.360  1.00  0.00           H
ATOM   3777  CD  GLU B 263      54.150  55.290  68.250  1.00  0.00           C
ATOM   3778  OE1 GLU B 263      54.170  56.410  68.880  1.00  0.00           O
ATOM   3779  OE2 GLU B 263      53.170  54.710  67.850  1.00  0.00           O
ATOM   3780  C   GLU B 263      57.350  55.380  71.440  1.00  0.00           C
ATOM   3781  O   GLU B 263      58.270  54.870  72.020  1.00  0.00           O
ATOM   3782  N   ALA B 264      56.480  56.050  72.200  1.00  0.00           N
ATOM   3783  HN  ALA B 264      55.610  56.400  71.870  1.00  0.00           H
ATOM   3784  CA  ALA B 264      56.480  56.080  73.630  1.00  0.00           C
ATOM   3785  HA  ALA B 264      57.500  56.280  73.930  1.00  0.00           H
ATOM   3786  CB  ALA B 264      55.630  57.300  74.080  1.00  0.00           C
ATOM   3787  HB1 ALA B 264      55.880  58.320  73.720  1.00  0.00           H
ATOM   3788  HB2 ALA B 264      54.570  57.240  73.730  1.00  0.00           H
ATOM   3789  HB3 ALA B 264      55.530  57.370  75.180  1.00  0.00           H
ATOM   3790  C   ALA B 264      56.040  54.750  74.210  1.00  0.00           C
ATOM   3791  O   ALA B 264      56.640  54.220  75.130  1.00  0.00           O
ATOM   3792  N   TYR B 265      54.900  54.210  73.750  1.00  0.00           N
ATOM   3793  HN  TYR B 265      54.570  54.760  72.980  1.00  0.00           H
ATOM   3794  CA  TYR B 265      54.380  52.910  74.120  1.00  0.00           C
ATOM   3795  HA  TYR B 265      54.570  52.730  75.160  1.00  0.00           H
ATOM   3796  CB  TYR B 265      52.840  52.810  73.810  1.00  0.00           C
ATOM   3797  HB1 TYR B 265      52.520  51.840  74.260  1.00  0.00           H
ATOM   3798  HB2 TYR B 265      52.620  52.730  72.720  1.00  0.00           H
ATOM   3799  CG  TYR B 265      52.070  53.930  74.450  1.00  0.00           C
ATOM   3800  CD1 TYR B 265      52.300  54.280  75.830  1.00  0.00           C
ATOM   3801  HD1 TYR B 265      52.910  53.680  76.490  1.00  0.00           H
ATOM   3802  CE1 TYR B 265      51.990  55.550  76.260  1.00  0.00           C
ATOM   3803  HE1 TYR B 265      52.220  55.980  77.220  1.00  0.00           H
ATOM   3804  CZ  TYR B 265      51.240  56.390  75.510  1.00  0.00           C
ATOM   3805  OH  TYR B 265      50.840  57.680  75.990  1.00  0.00           O
ATOM   3806  HH  TYR B 265      50.570  57.590  76.910  1.00  0.00           H
ATOM   3807  CD2 TYR B 265      51.500  54.890  73.640  1.00  0.00           C
ATOM   3808  HD2 TYR B 265      51.310  54.730  72.590  1.00  0.00           H
ATOM   3809  CE2 TYR B 265      50.960  56.030  74.180  1.00  0.00           C
ATOM   3810  HE2 TYR B 265      50.470  56.730  73.530  1.00  0.00           H
ATOM   3811  C   TYR B 265      55.120  51.770  73.500  1.00  0.00           C
ATOM   3812  O   TYR B 265      55.740  51.950  72.420  1.00  0.00           O
ATOM   3813  N   GLU B 266      55.120  50.580  74.070  1.00  0.00           N
ATOM   3814  HN  GLU B 266      54.670  50.550  74.950  1.00  0.00           H
ATOM   3815  CA  GLU B 266      55.590  49.320  73.520  1.00  0.00           C
ATOM   3816  HA  GLU B 266      56.320  49.490  72.750  1.00  0.00           H
ATOM   3817  CB  GLU B 266      56.260  48.490  74.700  1.00  0.00           C
ATOM   3818  HB1 GLU B 266      56.300  47.440  74.360  1.00  0.00           H
ATOM   3819  HB2 GLU B 266      55.580  48.390  75.580  1.00  0.00           H
ATOM   3820  CG  GLU B 266      57.650  49.030  75.060  1.00  0.00           C
ATOM   3821  HG1 GLU B 266      57.450  49.990  75.580  1.00  0.00           H
ATOM   3822  HG2 GLU B 266      58.180  49.320  74.120  1.00  0.00           H
ATOM   3823  CD  GLU B 266      58.340  48.040  75.930  1.00  0.00           C
ATOM   3824  OE1 GLU B 266      59.420  47.470  75.520  1.00  0.00           O
ATOM   3825  OE2 GLU B 266      57.790  47.810  77.050  1.00  0.00           O
ATOM   3826  C   GLU B 266      54.460  48.530  72.920  1.00  0.00           C
ATOM   3827  O   GLU B 266      53.300  48.670  73.300  1.00  0.00           O
ATOM   3828  N   MET B 267      54.750  47.730  71.880  1.00  0.00           N
ATOM   3829  HN  MET B 267      55.700  47.740  71.560  1.00  0.00           H
ATOM   3830  CA  MET B 267      53.680  46.860  71.450  1.00  0.00           C
ATOM   3831  HA  MET B 267      52.690  47.280  71.480  1.00  0.00           H
ATOM   3832  CB  MET B 267      53.820  46.690  69.950  1.00  0.00           C
ATOM   3833  HB1 MET B 267      53.170  45.860  69.590  1.00  0.00           H
ATOM   3834  HB2 MET B 267      54.900  46.480  69.800  1.00  0.00           H
ATOM   3835  CG  MET B 267      53.430  47.910  68.970  1.00  0.00           C
ATOM   3836  HG1 MET B 267      53.520  47.600  67.900  1.00  0.00           H
ATOM   3837  HG2 MET B 267      54.200  48.710  69.010  1.00  0.00           H
ATOM   3838  SD  MET B 267      51.860  48.740  69.370  1.00  0.00           S
ATOM   3839  CE  MET B 267      50.870  47.300  69.110  1.00  0.00           C
ATOM   3840  HE1 MET B 267      51.110  46.860  68.120  1.00  0.00           H
ATOM   3841  HE2 MET B 267      51.030  46.590  69.950  1.00  0.00           H
ATOM   3842  HE3 MET B 267      49.770  47.420  69.190  1.00  0.00           H
ATOM   3843  C   MET B 267      53.650  45.400  72.070  1.00  0.00           C
ATOM   3844  O   MET B 267      54.660  44.750  72.110  1.00  0.00           O
ATOM   3845  N   PRO B 268      52.560  44.810  72.510  1.00  0.00           N
ATOM   3846  CD  PRO B 268      51.460  45.660  72.960  1.00  0.00           C
ATOM   3847  HD1 PRO B 268      51.630  46.360  73.800  1.00  0.00           H
ATOM   3848  HD2 PRO B 268      51.150  46.140  72.010  1.00  0.00           H
ATOM   3849  CA  PRO B 268      52.310  43.400  72.470  1.00  0.00           C
ATOM   3850  HA  PRO B 268      52.730  42.980  73.380  1.00  0.00           H
ATOM   3851  CB  PRO B 268      50.800  43.360  72.660  1.00  0.00           C
ATOM   3852  HB1 PRO B 268      50.330  42.500  73.190  1.00  0.00           H
ATOM   3853  HB2 PRO B 268      50.300  43.620  71.710  1.00  0.00           H
ATOM   3854  CG  PRO B 268      50.420  44.610  73.450  1.00  0.00           C
ATOM   3855  HG1 PRO B 268      50.610  44.410  74.530  1.00  0.00           H
ATOM   3856  HG2 PRO B 268      49.390  44.950  73.250  1.00  0.00           H
ATOM   3857  C   PRO B 268      52.810  42.680  71.220  1.00  0.00           C
ATOM   3858  O   PRO B 268      52.330  43.140  70.150  1.00  0.00           O
ATOM   3859  N   SER B 269      53.600  41.620  71.480  1.00  0.00           N
ATOM   3860  HN  SER B 269      53.660  41.290  72.420  1.00  0.00           H
ATOM   3861  CA  SER B 269      54.220  40.800  70.500  1.00  0.00           C
ATOM   3862  HA  SER B 269      54.480  39.880  71.000  1.00  0.00           H
ATOM   3863  CB  SER B 269      53.400  40.400  69.280  1.00  0.00           C
ATOM   3864  HB1 SER B 269      53.320  41.370  68.750  1.00  0.00           H
ATOM   3865  HB2 SER B 269      52.370  40.040  69.510  1.00  0.00           H
ATOM   3866  OG  SER B 269      54.170  39.490  68.470  1.00  0.00           O
ATOM   3867  HG1 SER B 269      54.840  40.010  68.010  1.00  0.00           H
ATOM   3868  C   SER B 269      55.670  41.160  70.150  1.00  0.00           C
ATOM   3869  O   SER B 269      55.890  42.190  69.560  1.00  0.00           O
ATOM   3870  N   GLU B 270      56.630  40.250  70.480  1.00  0.00           N
ATOM   3871  HN  GLU B 270      56.430  39.540  71.150  1.00  0.00           H
ATOM   3872  CA  GLU B 270      58.060  40.420  70.200  1.00  0.00           C
ATOM   3873  HA  GLU B 270      58.380  41.300  70.750  1.00  0.00           H
ATOM   3874  CB  GLU B 270      58.890  39.150  70.750  1.00  0.00           C
ATOM   3875  HB1 GLU B 270      58.430  38.200  70.410  1.00  0.00           H
ATOM   3876  HB2 GLU B 270      58.840  39.170  71.860  1.00  0.00           H
ATOM   3877  CG  GLU B 270      60.340  38.930  70.270  1.00  0.00           C
ATOM   3878  HG1 GLU B 270      60.860  39.910  70.300  1.00  0.00           H
ATOM   3879  HG2 GLU B 270      60.280  38.450  69.270  1.00  0.00           H
ATOM   3880  CD  GLU B 270      61.130  37.970  71.150  1.00  0.00           C
ATOM   3881  OE1 GLU B 270      61.430  36.860  70.640  1.00  0.00           O
ATOM   3882  OE2 GLU B 270      61.540  38.260  72.310  1.00  0.00           O
ATOM   3883  C   GLU B 270      58.380  40.590  68.720  1.00  0.00           C
ATOM   3884  O   GLU B 270      59.070  41.550  68.350  1.00  0.00           O
ATOM   3885  N   GLU B 271      57.870  39.660  67.890  1.00  0.00           N
ATOM   3886  HN  GLU B 271      57.320  38.930  68.290  1.00  0.00           H
ATOM   3887  CA  GLU B 271      57.970  39.680  66.410  1.00  0.00           C
ATOM   3888  HA  GLU B 271      58.980  39.630  66.030  1.00  0.00           H
ATOM   3889  CB  GLU B 271      57.420  38.350  65.780  1.00  0.00           C
ATOM   3890  HB1 GLU B 271      57.440  38.220  64.680  1.00  0.00           H
ATOM   3891  HB2 GLU B 271      56.370  38.390  66.130  1.00  0.00           H
ATOM   3892  CG  GLU B 271      58.200  37.190  66.350  1.00  0.00           C
ATOM   3893  HG1 GLU B 271      58.340  37.270  67.450  1.00  0.00           H
ATOM   3894  HG2 GLU B 271      59.200  37.060  65.870  1.00  0.00           H
ATOM   3895  CD  GLU B 271      57.340  35.860  66.200  1.00  0.00           C
ATOM   3896  OE1 GLU B 271      56.580  35.380  67.110  1.00  0.00           O
ATOM   3897  OE2 GLU B 271      57.570  35.370  65.070  1.00  0.00           O
ATOM   3898  C   GLU B 271      57.200  40.820  65.640  1.00  0.00           C
ATOM   3899  O   GLU B 271      56.250  41.440  66.070  1.00  0.00           O
ATOM   3900  N   GLY B 272      57.740  41.230  64.420  1.00  0.00           N
ATOM   3901  HN  GLY B 272      58.580  40.810  64.080  1.00  0.00           H
ATOM   3902  CA  GLY B 272      57.190  42.310  63.540  1.00  0.00           C
ATOM   3903  HA1 GLY B 272      57.290  43.260  64.050  1.00  0.00           H
ATOM   3904  HA2 GLY B 272      57.850  42.330  62.690  1.00  0.00           H
ATOM   3905  C   GLY B 272      55.780  42.120  63.080  1.00  0.00           C
ATOM   3906  O   GLY B 272      55.230  41.040  63.130  1.00  0.00           O
ATOM   3907  N   TYR B 273      55.160  43.170  62.550  1.00  0.00           N
ATOM   3908  HN  TYR B 273      55.630  44.020  62.350  1.00  0.00           H
ATOM   3909  CA  TYR B 273      53.820  43.060  62.080  1.00  0.00           C
ATOM   3910  HA  TYR B 273      53.770  42.150  61.500  1.00  0.00           H
ATOM   3911  CB  TYR B 273      52.870  42.920  63.300  1.00  0.00           C
ATOM   3912  HB1 TYR B 273      52.680  43.840  63.900  1.00  0.00           H
ATOM   3913  HB2 TYR B 273      53.180  42.160  64.050  1.00  0.00           H
ATOM   3914  CG  TYR B 273      51.510  42.410  62.790  1.00  0.00           C
ATOM   3915  CD1 TYR B 273      51.370  41.020  62.370  1.00  0.00           C
ATOM   3916  HD1 TYR B 273      52.230  40.380  62.490  1.00  0.00           H
ATOM   3917  CE1 TYR B 273      50.120  40.610  61.900  1.00  0.00           C
ATOM   3918  HE1 TYR B 273      50.030  39.610  61.510  1.00  0.00           H
ATOM   3919  CZ  TYR B 273      49.070  41.510  61.810  1.00  0.00           C
ATOM   3920  OH  TYR B 273      47.860  41.060  61.330  1.00  0.00           O
ATOM   3921  HH  TYR B 273      48.030  40.240  60.860  1.00  0.00           H
ATOM   3922  CD2 TYR B 273      50.460  43.280  62.750  1.00  0.00           C
ATOM   3923  HD2 TYR B 273      50.590  44.330  62.940  1.00  0.00           H
ATOM   3924  CE2 TYR B 273      49.230  42.850  62.250  1.00  0.00           C
ATOM   3925  HE2 TYR B 273      48.410  43.510  62.040  1.00  0.00           H
ATOM   3926  C   TYR B 273      53.570  44.210  61.110  1.00  0.00           C
ATOM   3927  O   TYR B 273      54.380  45.130  61.050  1.00  0.00           O
ATOM   3928  N   GLN B 274      52.470  44.200  60.300  1.00  0.00           N
ATOM   3929  HN  GLN B 274      51.890  43.390  60.300  1.00  0.00           H
ATOM   3930  CA  GLN B 274      52.090  45.360  59.460  1.00  0.00           C
ATOM   3931  HA  GLN B 274      52.840  45.570  58.710  1.00  0.00           H
ATOM   3932  CB  GLN B 274      50.770  45.090  58.720  1.00  0.00           C
ATOM   3933  HB1 GLN B 274      50.440  46.040  58.240  1.00  0.00           H
ATOM   3934  HB2 GLN B 274      49.860  44.840  59.310  1.00  0.00           H
ATOM   3935  CG  GLN B 274      50.860  43.940  57.660  1.00  0.00           C
ATOM   3936  HG1 GLN B 274      49.910  43.870  57.100  1.00  0.00           H
ATOM   3937  HG2 GLN B 274      50.960  43.000  58.250  1.00  0.00           H
ATOM   3938  CD  GLN B 274      52.030  44.100  56.670  1.00  0.00           C
ATOM   3939  OE1 GLN B 274      52.810  43.120  56.540  1.00  0.00           O
ATOM   3940  NE2 GLN B 274      52.220  45.290  56.050  1.00  0.00           N
ATOM   3941 HE21 GLN B 274      51.800  46.170  56.250  1.00  0.00           H
ATOM   3942 HE22 GLN B 274      53.090  45.300  55.560  1.00  0.00           H
ATOM   3943  C   GLN B 274      51.950  46.530  60.350  1.00  0.00           C
ATOM   3944  O   GLN B 274      51.500  46.420  61.510  1.00  0.00           O
ATOM   3945  N   ASP B 275      52.390  47.730  60.020  1.00  0.00           N
ATOM   3946  HN  ASP B 275      53.000  47.800  59.230  1.00  0.00           H
ATOM   3947  CA  ASP B 275      52.030  49.080  60.620  1.00  0.00           C
ATOM   3948  HA  ASP B 275      52.230  48.960  61.670  1.00  0.00           H
ATOM   3949  CB  ASP B 275      52.990  50.170  59.970  1.00  0.00           C
ATOM   3950  HB1 ASP B 275      52.650  51.190  60.250  1.00  0.00           H
ATOM   3951  HB2 ASP B 275      52.970  50.140  58.860  1.00  0.00           H
ATOM   3952  CG  ASP B 275      54.490  50.220  60.430  1.00  0.00           C
ATOM   3953  OD1 ASP B 275      55.250  50.920  59.800  1.00  0.00           O
ATOM   3954  OD2 ASP B 275      54.800  49.530  61.460  1.00  0.00           O
ATOM   3955  C   ASP B 275      50.610  49.450  60.370  1.00  0.00           C
ATOM   3956  O   ASP B 275      50.140  49.390  59.200  1.00  0.00           O
ATOM   3957  N   TYR B 276      49.980  49.880  61.460  1.00  0.00           N
ATOM   3958  HN  TYR B 276      50.460  49.770  62.330  1.00  0.00           H
ATOM   3959  CA  TYR B 276      48.640  50.470  61.550  1.00  0.00           C
ATOM   3960  HA  TYR B 276      47.940  50.290  60.760  1.00  0.00           H
ATOM   3961  CB  TYR B 276      47.990  50.040  62.880  1.00  0.00           C
ATOM   3962  HB1 TYR B 276      47.160  50.720  63.150  1.00  0.00           H
ATOM   3963  HB2 TYR B 276      48.650  49.920  63.760  1.00  0.00           H
ATOM   3964  CG  TYR B 276      47.420  48.630  62.690  1.00  0.00           C
ATOM   3965  CD1 TYR B 276      46.110  48.380  62.180  1.00  0.00           C
ATOM   3966  HD1 TYR B 276      45.420  49.170  61.910  1.00  0.00           H
ATOM   3967  CE1 TYR B 276      45.450  47.070  62.270  1.00  0.00           C
ATOM   3968  HE1 TYR B 276      44.410  47.050  61.970  1.00  0.00           H
ATOM   3969  CZ  TYR B 276      46.200  45.990  62.720  1.00  0.00           C
ATOM   3970  OH  TYR B 276      45.850  44.600  62.700  1.00  0.00           O
ATOM   3971  HH  TYR B 276      44.920  44.480  62.520  1.00  0.00           H
ATOM   3972  CD2 TYR B 276      48.120  47.470  63.040  1.00  0.00           C
ATOM   3973  HD2 TYR B 276      49.120  47.630  63.410  1.00  0.00           H
ATOM   3974  CE2 TYR B 276      47.590  46.180  63.020  1.00  0.00           C
ATOM   3975  HE2 TYR B 276      48.220  45.360  63.340  1.00  0.00           H
ATOM   3976  C   TYR B 276      48.830  51.960  61.590  1.00  0.00           C
ATOM   3977  O   TYR B 276      49.900  52.360  62.040  1.00  0.00           O
ATOM   3978  N   GLU B 277      47.810  52.640  61.130  1.00  0.00           N
ATOM   3979  HN  GLU B 277      47.170  52.120  60.570  1.00  0.00           H
ATOM   3980  CA  GLU B 277      47.710  54.030  61.040  1.00  0.00           C
ATOM   3981  HA  GLU B 277      48.360  54.450  61.790  1.00  0.00           H
ATOM   3982  CB  GLU B 277      48.290  54.500  59.690  1.00  0.00           C
ATOM   3983  HB1 GLU B 277      49.340  54.130  59.650  1.00  0.00           H
ATOM   3984  HB2 GLU B 277      48.340  55.610  59.730  1.00  0.00           H
ATOM   3985  CG  GLU B 277      47.550  54.220  58.360  1.00  0.00           C
ATOM   3986  HG1 GLU B 277      46.570  54.720  58.310  1.00  0.00           H
ATOM   3987  HG2 GLU B 277      47.380  53.120  58.400  1.00  0.00           H
ATOM   3988  CD  GLU B 277      48.270  54.730  57.080  1.00  0.00           C
ATOM   3989  OE1 GLU B 277      47.820  54.310  55.930  1.00  0.00           O
ATOM   3990  OE2 GLU B 277      49.200  55.490  57.160  1.00  0.00           O
ATOM   3991  C   GLU B 277      46.240  54.360  61.090  1.00  0.00           C
ATOM   3992  O   GLU B 277      45.400  53.640  60.630  1.00  0.00           O
ATOM   3993  N   PRO B 278      45.870  55.550  61.630  1.00  0.00           N
ATOM   3994  CD  PRO B 278      46.840  56.620  61.880  1.00  0.00           C
ATOM   3995  HD1 PRO B 278      47.220  56.370  62.900  1.00  0.00           H
ATOM   3996  HD2 PRO B 278      47.700  56.730  61.190  1.00  0.00           H
ATOM   3997  CA  PRO B 278      44.480  56.040  61.680  1.00  0.00           C
ATOM   3998  HA  PRO B 278      43.800  55.380  62.210  1.00  0.00           H
ATOM   3999  CB  PRO B 278      44.570  57.420  62.390  1.00  0.00           C
ATOM   4000  HB1 PRO B 278      44.430  57.290  63.490  1.00  0.00           H
ATOM   4001  HB2 PRO B 278      43.770  58.120  62.080  1.00  0.00           H
ATOM   4002  CG  PRO B 278      45.990  57.970  61.990  1.00  0.00           C
ATOM   4003  HG1 PRO B 278      46.420  58.720  62.690  1.00  0.00           H
ATOM   4004  HG2 PRO B 278      45.970  58.420  60.980  1.00  0.00           H
ATOM   4005  C   PRO B 278      43.760  56.160  60.280  1.00  0.00           C
ATOM   4006  O   PRO B 278      44.470  56.410  59.310  1.00  0.00           O
ATOM   4007  N   GLU B 279      42.410  56.020  60.180  1.00  0.00           N
ATOM   4008  HN  GLU B 279      41.970  55.860  61.060  1.00  0.00           H
ATOM   4009  CA  GLU B 279      41.600  56.490  59.020  1.00  0.00           C
ATOM   4010  HA  GLU B 279      41.980  55.990  58.140  1.00  0.00           H
ATOM   4011  CB  GLU B 279      40.120  56.050  59.100  1.00  0.00           C
ATOM   4012  HB1 GLU B 279      39.470  56.650  58.430  1.00  0.00           H
ATOM   4013  HB2 GLU B 279      39.790  56.360  60.110  1.00  0.00           H
ATOM   4014  CG  GLU B 279      39.930  54.550  58.850  1.00  0.00           C
ATOM   4015  HG1 GLU B 279      40.600  54.010  59.550  1.00  0.00           H
ATOM   4016  HG2 GLU B 279      40.170  54.250  57.810  1.00  0.00           H
ATOM   4017  CD  GLU B 279      38.500  54.210  59.130  1.00  0.00           C
ATOM   4018  OE1 GLU B 279      37.510  54.990  59.170  1.00  0.00           O
ATOM   4019  OE2 GLU B 279      38.310  52.990  59.340  1.00  0.00           O
ATOM   4020  C   GLU B 279      41.720  57.950  58.550  1.00  0.00           C
ATOM   4021  O   GLU B 279      42.050  58.920  59.320  1.00  0.00           O
ATOM   4022  N   ALA B 280      41.560  58.140  57.220  1.00  0.00           N
ATOM   4023  HN  ALA B 280      41.300  57.340  56.690  1.00  0.00           H
ATOM   4024  CA  ALA B 280      41.560  59.330  56.470  1.00  0.00           C
ATOM   4025  HA  ALA B 280      42.360  59.950  56.860  1.00  0.00           H
ATOM   4026  CB  ALA B 280      41.770  58.920  55.020  1.00  0.00           C
ATOM   4027  HB1 ALA B 280      42.130  59.750  54.380  1.00  0.00           H
ATOM   4028  HB2 ALA B 280      42.520  58.090  55.070  1.00  0.00           H
ATOM   4029  HB3 ALA B 280      40.860  58.390  54.670  1.00  0.00           H
ATOM   4030  C   ALA B 280      40.320  60.270  56.660  1.00  0.00           C
ATOM   4031  OT1 ALA B 280      39.170  59.840  56.610  1.00  0.00           O
ATOM   4032  OT2 ALA B 280      40.630  61.500  56.890  1.00  0.00           O
ATOM   4033  N   PHE C 281      32.500  42.480  53.190  1.00  0.00           N
ATOM   4034  H1  PHE C 281      32.980  43.400  53.260  1.00  0.00           H
ATOM   4035  H2  PHE C 281      32.820  42.050  52.300  1.00  0.00           H
ATOM   4036  H3  PHE C 281      31.470  42.620  53.130  1.00  0.00           H
ATOM   4037  CA  PHE C 281      32.940  41.600  54.290  1.00  0.00           C
ATOM   4038  HA  PHE C 281      32.680  42.080  55.210  1.00  0.00           H
ATOM   4039  CB  PHE C 281      32.280  40.110  54.330  1.00  0.00           C
ATOM   4040  HB1 PHE C 281      32.370  39.620  53.330  1.00  0.00           H
ATOM   4041  HB2 PHE C 281      31.210  40.330  54.500  1.00  0.00           H
ATOM   4042  CG  PHE C 281      32.750  39.240  55.540  1.00  0.00           C
ATOM   4043  CD1 PHE C 281      32.920  39.760  56.840  1.00  0.00           C
ATOM   4044  HD1 PHE C 281      33.000  40.840  56.840  1.00  0.00           H
ATOM   4045  CE1 PHE C 281      33.240  38.970  57.910  1.00  0.00           C
ATOM   4046  HE1 PHE C 281      33.590  39.450  58.810  1.00  0.00           H
ATOM   4047  CZ  PHE C 281      33.220  37.550  57.750  1.00  0.00           C
ATOM   4048  HZ  PHE C 281      33.540  36.890  58.550  1.00  0.00           H
ATOM   4049  CD2 PHE C 281      32.660  37.880  55.390  1.00  0.00           C
ATOM   4050  HD2 PHE C 281      32.480  37.410  54.430  1.00  0.00           H
ATOM   4051  CE2 PHE C 281      32.830  37.020  56.480  1.00  0.00           C
ATOM   4052  HE2 PHE C 281      32.650  35.960  56.420  1.00  0.00           H
ATOM   4053  C   PHE C 281      34.490  41.540  54.220  1.00  0.00           C
ATOM   4054  O   PHE C 281      35.010  41.990  53.220  1.00  0.00           O
ATOM   4055  N   LYS C 282      35.150  40.980  55.250  1.00  0.00           N
ATOM   4056  HN  LYS C 282      34.740  40.480  56.010  1.00  0.00           H
ATOM   4057  CA  LYS C 282      36.540  40.540  55.020  1.00  0.00           C
ATOM   4058  HA  LYS C 282      37.030  41.290  54.420  1.00  0.00           H
ATOM   4059  CB  LYS C 282      37.430  40.460  56.340  1.00  0.00           C
ATOM   4060  HB1 LYS C 282      37.490  41.490  56.740  1.00  0.00           H
ATOM   4061  HB2 LYS C 282      38.480  40.210  56.060  1.00  0.00           H
ATOM   4062  CG  LYS C 282      36.850  39.490  57.360  1.00  0.00           C
ATOM   4063  HG1 LYS C 282      36.420  38.580  56.880  1.00  0.00           H
ATOM   4064  HG2 LYS C 282      36.010  39.940  57.930  1.00  0.00           H
ATOM   4065  CD  LYS C 282      37.870  39.050  58.360  1.00  0.00           C
ATOM   4066  HD1 LYS C 282      37.490  38.260  59.040  1.00  0.00           H
ATOM   4067  HD2 LYS C 282      38.680  38.480  57.840  1.00  0.00           H
ATOM   4068  CE  LYS C 282      38.570  40.050  59.230  1.00  0.00           C
ATOM   4069  HE1 LYS C 282      37.840  40.430  59.970  1.00  0.00           H
ATOM   4070  HE2 LYS C 282      39.070  40.740  58.510  1.00  0.00           H
ATOM   4071  NZ  LYS C 282      39.760  39.440  59.990  1.00  0.00           N
ATOM   4072  HZ1 LYS C 282      40.320  40.220  60.390  1.00  0.00           H
ATOM   4073  HZ2 LYS C 282      39.350  38.980  60.830  1.00  0.00           H
ATOM   4074  HZ3 LYS C 282      40.390  38.760  59.510  1.00  0.00           H
ATOM   4075  C   LYS C 282      36.710  39.240  54.230  1.00  0.00           C
ATOM   4076  O   LYS C 282      35.780  38.410  54.080  1.00  0.00           O
ATOM   4077  N   ASN C 283      37.950  39.020  53.790  1.00  0.00           N
ATOM   4078  HN  ASN C 283      38.620  39.760  53.860  1.00  0.00           H
ATOM   4079  CA  ASN C 283      38.340  37.720  53.300  1.00  0.00           C
ATOM   4080  HA  ASN C 283      37.520  37.260  52.770  1.00  0.00           H
ATOM   4081  CB  ASN C 283      39.600  37.880  52.330  1.00  0.00           C
ATOM   4082  HB1 ASN C 283      39.760  36.890  51.850  1.00  0.00           H
ATOM   4083  HB2 ASN C 283      40.490  38.240  52.890  1.00  0.00           H
ATOM   4084  CG  ASN C 283      39.320  38.890  51.210  1.00  0.00           C
ATOM   4085  OD1 ASN C 283      38.130  39.070  50.820  1.00  0.00           O
ATOM   4086  ND2 ASN C 283      40.330  39.650  50.700  1.00  0.00           N
ATOM   4087 HD21 ASN C 283      41.250  39.480  51.040  1.00  0.00           H
ATOM   4088 HD22 ASN C 283      40.110  39.940  49.770  1.00  0.00           H
ATOM   4089  C   ASN C 283      38.750  36.780  54.370  1.00  0.00           C
ATOM   4090  O   ASN C 283      39.800  36.960  55.010  1.00  0.00           O
ATOM   4091  N   ILE C 284      38.010  35.720  54.740  1.00  0.00           N
ATOM   4092  HN  ILE C 284      37.160  35.600  54.230  1.00  0.00           H
ATOM   4093  CA  ILE C 284      38.250  34.870  55.900  1.00  0.00           C
ATOM   4094  HA  ILE C 284      38.710  35.560  56.590  1.00  0.00           H
ATOM   4095  CB  ILE C 284      36.920  34.440  56.560  1.00  0.00           C
ATOM   4096  HB  ILE C 284      37.180  33.890  57.490  1.00  0.00           H
ATOM   4097  CG2 ILE C 284      36.080  35.690  56.890  1.00  0.00           C
ATOM   4098 HG21 ILE C 284      35.680  36.140  55.960  1.00  0.00           H
ATOM   4099 HG22 ILE C 284      35.200  35.500  57.530  1.00  0.00           H
ATOM   4100 HG23 ILE C 284      36.630  36.450  57.490  1.00  0.00           H
ATOM   4101  CG1 ILE C 284      36.110  33.400  55.690  1.00  0.00           C
ATOM   4102 HG11 ILE C 284      36.920  32.780  55.260  1.00  0.00           H
ATOM   4103 HG12 ILE C 284      35.700  33.960  54.820  1.00  0.00           H
ATOM   4104  CD  ILE C 284      35.050  32.630  56.440  1.00  0.00           C
ATOM   4105  HD1 ILE C 284      34.260  33.260  56.910  1.00  0.00           H
ATOM   4106  HD2 ILE C 284      34.400  32.040  55.740  1.00  0.00           H
ATOM   4107  HD3 ILE C 284      35.430  31.840  57.130  1.00  0.00           H
ATOM   4108  C   ILE C 284      39.160  33.730  55.670  1.00  0.00           C
ATOM   4109  O   ILE C 284      39.730  33.160  56.570  1.00  0.00           O
ATOM   4110  N   ASP C 285      39.500  33.390  54.410  1.00  0.00           N
ATOM   4111  HN  ASP C 285      39.050  33.730  53.590  1.00  0.00           H
ATOM   4112  CA  ASP C 285      40.680  32.500  54.140  1.00  0.00           C
ATOM   4113  HA  ASP C 285      40.890  31.840  54.970  1.00  0.00           H
ATOM   4114  CB  ASP C 285      40.460  31.850  52.790  1.00  0.00           C
ATOM   4115  HB1 ASP C 285      41.310  31.250  52.410  1.00  0.00           H
ATOM   4116  HB2 ASP C 285      40.230  32.500  51.920  1.00  0.00           H
ATOM   4117  CG  ASP C 285      39.230  30.930  52.830  1.00  0.00           C
ATOM   4118  OD1 ASP C 285      38.370  31.010  51.960  1.00  0.00           O
ATOM   4119  OD2 ASP C 285      39.130  30.070  53.770  1.00  0.00           O
ATOM   4120  C   ASP C 285      41.950  33.360  53.940  1.00  0.00           C
ATOM   4121  O   ASP C 285      43.060  32.790  53.700  1.00  0.00           O
ATOM   4122  N   GLY C 286      41.840  34.650  54.130  1.00  0.00           N
ATOM   4123  HN  GLY C 286      40.970  35.130  54.070  1.00  0.00           H
ATOM   4124  CA  GLY C 286      43.000  35.460  54.400  1.00  0.00           C
ATOM   4125  HA1 GLY C 286      42.710  36.320  54.980  1.00  0.00           H
ATOM   4126  HA2 GLY C 286      43.680  34.840  54.960  1.00  0.00           H
ATOM   4127  C   GLY C 286      43.780  36.020  53.230  1.00  0.00           C
ATOM   4128  O   GLY C 286      44.890  36.500  53.410  1.00  0.00           O
ATOM   4129  N   TYR C 287      43.110  35.980  52.060  1.00  0.00           N
ATOM   4130  HN  TYR C 287      42.290  35.440  51.910  1.00  0.00           H
ATOM   4131  CA  TYR C 287      43.620  36.710  50.860  1.00  0.00           C
ATOM   4132  HA  TYR C 287      44.600  36.320  50.620  1.00  0.00           H
ATOM   4133  CB  TYR C 287      42.610  36.580  49.680  1.00  0.00           C
ATOM   4134  HB1 TYR C 287      42.900  37.110  48.750  1.00  0.00           H
ATOM   4135  HB2 TYR C 287      41.630  36.980  50.020  1.00  0.00           H
ATOM   4136  CG  TYR C 287      42.330  35.090  49.270  1.00  0.00           C
ATOM   4137  CD1 TYR C 287      43.140  34.020  49.540  1.00  0.00           C
ATOM   4138  HD1 TYR C 287      44.120  34.170  49.980  1.00  0.00           H
ATOM   4139  CE1 TYR C 287      42.690  32.720  49.200  1.00  0.00           C
ATOM   4140  HE1 TYR C 287      43.340  31.890  49.410  1.00  0.00           H
ATOM   4141  CZ  TYR C 287      41.400  32.490  48.660  1.00  0.00           C
ATOM   4142  OH  TYR C 287      40.900  31.210  48.420  1.00  0.00           O
ATOM   4143  HH  TYR C 287      39.950  31.180  48.580  1.00  0.00           H
ATOM   4144  CD2 TYR C 287      41.040  34.890  48.720  1.00  0.00           C
ATOM   4145  HD2 TYR C 287      40.370  35.730  48.650  1.00  0.00           H
ATOM   4146  CE2 TYR C 287      40.550  33.590  48.440  1.00  0.00           C
ATOM   4147  HE2 TYR C 287      39.530  33.560  48.100  1.00  0.00           H
ATOM   4148  C   TYR C 287      43.790  38.240  50.970  1.00  0.00           C
ATOM   4149  O   TYR C 287      42.960  38.970  51.580  1.00  0.00           O
ATOM   4150  N   PHE C 288      44.780  38.760  50.310  1.00  0.00           N
ATOM   4151  HN  PHE C 288      45.420  38.110  49.920  1.00  0.00           H
ATOM   4152  CA  PHE C 288      44.790  40.180  49.860  1.00  0.00           C
ATOM   4153  HA  PHE C 288      44.180  40.830  50.470  1.00  0.00           H
ATOM   4154  CB  PHE C 288      46.210  40.750  49.860  1.00  0.00           C
ATOM   4155  HB1 PHE C 288      46.280  41.800  49.500  1.00  0.00           H
ATOM   4156  HB2 PHE C 288      46.900  40.120  49.260  1.00  0.00           H
ATOM   4157  CG  PHE C 288      46.750  40.750  51.330  1.00  0.00           C
ATOM   4158  CD1 PHE C 288      46.550  41.910  52.080  1.00  0.00           C
ATOM   4159  HD1 PHE C 288      46.120  42.750  51.540  1.00  0.00           H
ATOM   4160  CE1 PHE C 288      47.200  42.110  53.300  1.00  0.00           C
ATOM   4161  HE1 PHE C 288      47.120  43.010  53.880  1.00  0.00           H
ATOM   4162  CZ  PHE C 288      47.820  40.990  53.890  1.00  0.00           C
ATOM   4163  HZ  PHE C 288      48.300  41.110  54.850  1.00  0.00           H
ATOM   4164  CD2 PHE C 288      47.320  39.660  51.890  1.00  0.00           C
ATOM   4165  HD2 PHE C 288      47.370  38.710  51.380  1.00  0.00           H
ATOM   4166  CE2 PHE C 288      47.930  39.750  53.120  1.00  0.00           C
ATOM   4167  HE2 PHE C 288      48.610  39.080  53.610  1.00  0.00           H
ATOM   4168  C   PHE C 288      44.110  40.280  48.530  1.00  0.00           C
ATOM   4169  O   PHE C 288      43.050  40.850  48.380  1.00  0.00           O
ATOM   4170  N   LYS C 289      44.720  39.720  47.510  1.00  0.00           N
ATOM   4171  HN  LYS C 289      45.520  39.130  47.570  1.00  0.00           H
ATOM   4172  CA  LYS C 289      44.070  39.730  46.230  1.00  0.00           C
ATOM   4173  HA  LYS C 289      43.410  40.560  46.040  1.00  0.00           H
ATOM   4174  CB  LYS C 289      45.100  39.640  45.120  1.00  0.00           C
ATOM   4175  HB1 LYS C 289      44.510  39.710  44.180  1.00  0.00           H
ATOM   4176  HB2 LYS C 289      45.560  38.660  44.890  1.00  0.00           H
ATOM   4177  CG  LYS C 289      46.150  40.740  45.070  1.00  0.00           C
ATOM   4178  HG1 LYS C 289      46.800  40.520  44.190  1.00  0.00           H
ATOM   4179  HG2 LYS C 289      46.800  40.460  45.930  1.00  0.00           H
ATOM   4180  CD  LYS C 289      45.610  42.120  45.060  1.00  0.00           C
ATOM   4181  HD1 LYS C 289      45.080  42.220  44.090  1.00  0.00           H
ATOM   4182  HD2 LYS C 289      44.980  42.330  45.950  1.00  0.00           H
ATOM   4183  CE  LYS C 289      46.770  43.140  45.090  1.00  0.00           C
ATOM   4184  HE1 LYS C 289      47.600  42.960  44.370  1.00  0.00           H
ATOM   4185  HE2 LYS C 289      47.200  43.230  46.110  1.00  0.00           H
ATOM   4186  NZ  LYS C 289      46.260  44.520  44.740  1.00  0.00           N
ATOM   4187  HZ1 LYS C 289      46.490  44.730  43.750  1.00  0.00           H
ATOM   4188  HZ2 LYS C 289      45.220  44.640  44.730  1.00  0.00           H
ATOM   4189  HZ3 LYS C 289      46.640  45.270  45.340  1.00  0.00           H
ATOM   4190  C   LYS C 289      43.170  38.480  46.080  1.00  0.00           C
ATOM   4191  O   LYS C 289      43.600  37.360  46.300  1.00  0.00           O
ATOM   4192  N   ILE C 290      41.910  38.650  45.690  1.00  0.00           N
ATOM   4193  HN  ILE C 290      41.540  39.570  45.600  1.00  0.00           H
ATOM   4194  CA  ILE C 290      40.930  37.580  45.720  1.00  0.00           C
ATOM   4195  HA  ILE C 290      41.090  36.860  46.500  1.00  0.00           H
ATOM   4196  CB  ILE C 290      39.400  38.070  45.910  1.00  0.00           C
ATOM   4197  HB  ILE C 290      39.080  38.590  44.990  1.00  0.00           H
ATOM   4198  CG2 ILE C 290      38.390  36.870  46.160  1.00  0.00           C
ATOM   4199 HG21 ILE C 290      38.390  36.300  47.120  1.00  0.00           H
ATOM   4200 HG22 ILE C 290      37.400  37.360  46.180  1.00  0.00           H
ATOM   4201 HG23 ILE C 290      38.280  36.160  45.320  1.00  0.00           H
ATOM   4202  CG1 ILE C 290      39.480  38.930  47.190  1.00  0.00           C
ATOM   4203 HG11 ILE C 290      40.360  38.770  47.860  1.00  0.00           H
ATOM   4204 HG12 ILE C 290      38.680  38.540  47.850  1.00  0.00           H
ATOM   4205  CD  ILE C 290      39.120  40.330  46.910  1.00  0.00           C
ATOM   4206  HD1 ILE C 290      40.020  40.930  46.650  1.00  0.00           H
ATOM   4207  HD2 ILE C 290      38.380  40.370  46.080  1.00  0.00           H
ATOM   4208  HD3 ILE C 290      38.690  40.720  47.860  1.00  0.00           H
ATOM   4209  C   ILE C 290      41.090  36.620  44.480  1.00  0.00           C
ATOM   4210  NT  ILE C 290      41.180  37.250  43.250  1.00  0.00           N
ATOM   4211  HT1 ILE C 290      41.000  38.240  43.210  1.00  0.00           H
ATOM   4212  HT2 ILE C 290      40.960  36.680  42.450  1.00  0.00           H
ATOM   4213  O   ILE C 290      41.010  35.360  44.490  1.00  0.00           O
ATOM   4214  N   PHE D 194      41.490  83.340  55.640  1.00  0.00           N
ATOM   4215  H1  PHE D 194      40.850  84.160  55.670  1.00  0.00           H
ATOM   4216  H2  PHE D 194      40.970  82.490  55.350  1.00  0.00           H
ATOM   4217  H3  PHE D 194      41.930  83.170  56.570  1.00  0.00           H
ATOM   4218  CA  PHE D 194      42.570  83.500  54.560  1.00  0.00           C
ATOM   4219  HA  PHE D 194      42.060  83.820  53.660  1.00  0.00           H
ATOM   4220  CB  PHE D 194      43.700  84.550  55.070  1.00  0.00           C
ATOM   4221  HB1 PHE D 194      44.360  84.120  55.860  1.00  0.00           H
ATOM   4222  HB2 PHE D 194      43.290  85.510  55.460  1.00  0.00           H
ATOM   4223  CG  PHE D 194      44.430  84.980  53.810  1.00  0.00           C
ATOM   4224  CD1 PHE D 194      43.770  85.430  52.690  1.00  0.00           C
ATOM   4225  HD1 PHE D 194      42.700  85.350  52.730  1.00  0.00           H
ATOM   4226  CE1 PHE D 194      44.410  85.750  51.510  1.00  0.00           C
ATOM   4227  HE1 PHE D 194      43.910  86.130  50.630  1.00  0.00           H
ATOM   4228  CZ  PHE D 194      45.780  85.750  51.540  1.00  0.00           C
ATOM   4229  HZ  PHE D 194      46.320  86.070  50.670  1.00  0.00           H
ATOM   4230  CD2 PHE D 194      45.800  84.910  53.720  1.00  0.00           C
ATOM   4231  HD2 PHE D 194      46.410  84.490  54.510  1.00  0.00           H
ATOM   4232  CE2 PHE D 194      46.470  85.240  52.610  1.00  0.00           C
ATOM   4233  HE2 PHE D 194      47.540  85.170  52.550  1.00  0.00           H
ATOM   4234  C   PHE D 194      43.230  82.120  54.300  1.00  0.00           C
ATOM   4235  O   PHE D 194      42.780  81.070  54.890  1.00  0.00           O
ATOM   4236  N   LYS D 195      44.280  82.080  53.470  1.00  0.00           N
ATOM   4237  HN  LYS D 195      44.690  82.900  53.080  1.00  0.00           H
ATOM   4238  CA  LYS D 195      45.070  80.860  53.380  1.00  0.00           C
ATOM   4239  HA  LYS D 195      44.420  80.050  53.110  1.00  0.00           H
ATOM   4240  CB  LYS D 195      46.200  81.030  52.290  1.00  0.00           C
ATOM   4241  HB1 LYS D 195      46.760  80.060  52.280  1.00  0.00           H
ATOM   4242  HB2 LYS D 195      46.940  81.790  52.610  1.00  0.00           H
ATOM   4243  CG  LYS D 195      45.690  81.460  50.810  1.00  0.00           C
ATOM   4244  HG1 LYS D 195      45.010  82.330  50.830  1.00  0.00           H
ATOM   4245  HG2 LYS D 195      44.970  80.670  50.510  1.00  0.00           H
ATOM   4246  CD  LYS D 195      46.880  81.570  49.850  1.00  0.00           C
ATOM   4247  HD1 LYS D 195      47.370  82.500  50.230  1.00  0.00           H
ATOM   4248  HD2 LYS D 195      47.530  80.670  49.900  1.00  0.00           H
ATOM   4249  CE  LYS D 195      46.420  81.830  48.430  1.00  0.00           C
ATOM   4250  HE1 LYS D 195      45.620  82.590  48.510  1.00  0.00           H
ATOM   4251  HE2 LYS D 195      46.190  80.900  47.870  1.00  0.00           H
ATOM   4252  NZ  LYS D 195      47.550  82.480  47.680  1.00  0.00           N
ATOM   4253  HZ1 LYS D 195      48.040  83.200  48.260  1.00  0.00           H
ATOM   4254  HZ2 LYS D 195      48.250  81.740  47.470  1.00  0.00           H
ATOM   4255  HZ3 LYS D 195      47.230  82.840  46.760  1.00  0.00           H
ATOM   4256  C   LYS D 195      45.750  80.530  54.680  1.00  0.00           C
ATOM   4257  O   LYS D 195      46.160  81.470  55.380  1.00  0.00           O
ATOM   4258  N   ASN D 196      45.900  79.250  54.980  1.00  0.00           N
ATOM   4259  HN  ASN D 196      45.510  78.540  54.390  1.00  0.00           H
ATOM   4260  CA  ASN D 196      46.560  78.830  56.260  1.00  0.00           C
ATOM   4261  HA  ASN D 196      46.100  79.500  56.970  1.00  0.00           H
ATOM   4262  CB  ASN D 196      46.380  77.340  56.590  1.00  0.00           C
ATOM   4263  HB1 ASN D 196      46.770  76.810  55.700  1.00  0.00           H
ATOM   4264  HB2 ASN D 196      45.300  77.070  56.660  1.00  0.00           H
ATOM   4265  CG  ASN D 196      47.030  76.850  57.830  1.00  0.00           C
ATOM   4266  OD1 ASN D 196      47.890  76.020  57.730  1.00  0.00           O
ATOM   4267  ND2 ASN D 196      46.550  77.280  59.020  1.00  0.00           N
ATOM   4268 HD21 ASN D 196      46.840  76.740  59.810  1.00  0.00           H
ATOM   4269 HD22 ASN D 196      45.880  78.000  59.190  1.00  0.00           H
ATOM   4270  C   ASN D 196      48.020  79.180  56.350  1.00  0.00           C
ATOM   4271  O   ASN D 196      48.670  78.900  55.310  1.00  0.00           O
ATOM   4272  N   ILE D 197      48.560  79.800  57.450  1.00  0.00           N
ATOM   4273  HN  ILE D 197      47.970  79.940  58.240  1.00  0.00           H
ATOM   4274  CA  ILE D 197      49.900  80.290  57.490  1.00  0.00           C
ATOM   4275  HA  ILE D 197      49.980  80.850  56.570  1.00  0.00           H
ATOM   4276  CB  ILE D 197      50.050  81.250  58.690  1.00  0.00           C
ATOM   4277  HB  ILE D 197      51.120  81.460  58.890  1.00  0.00           H
ATOM   4278  CG2 ILE D 197      49.470  82.610  58.330  1.00  0.00           C
ATOM   4279 HG21 ILE D 197      48.370  82.470  58.320  1.00  0.00           H
ATOM   4280 HG22 ILE D 197      49.750  83.420  59.040  1.00  0.00           H
ATOM   4281 HG23 ILE D 197      49.740  82.910  57.300  1.00  0.00           H
ATOM   4282  CG1 ILE D 197      49.440  80.770  60.000  1.00  0.00           C
ATOM   4283 HG11 ILE D 197      48.350  80.640  59.880  1.00  0.00           H
ATOM   4284 HG12 ILE D 197      49.570  81.590  60.730  1.00  0.00           H
ATOM   4285  CD  ILE D 197      50.110  79.510  60.610  1.00  0.00           C
ATOM   4286  HD1 ILE D 197      49.900  79.310  61.680  1.00  0.00           H
ATOM   4287  HD2 ILE D 197      49.820  78.620  60.010  1.00  0.00           H
ATOM   4288  HD3 ILE D 197      51.200  79.630  60.460  1.00  0.00           H
ATOM   4289  C   ILE D 197      51.000  79.280  57.430  1.00  0.00           C
ATOM   4290  O   ILE D 197      50.740  78.050  57.610  1.00  0.00           O
ATOM   4291  N   ASP D 198      52.260  79.690  57.100  1.00  0.00           N
ATOM   4292  HN  ASP D 198      52.460  80.650  56.940  1.00  0.00           H
ATOM   4293  CA  ASP D 198      53.250  78.670  56.960  1.00  0.00           C
ATOM   4294  HA  ASP D 198      52.850  77.790  56.470  1.00  0.00           H
ATOM   4295  CB  ASP D 198      54.500  79.230  56.280  1.00  0.00           C
ATOM   4296  HB1 ASP D 198      55.210  78.370  56.210  1.00  0.00           H
ATOM   4297  HB2 ASP D 198      55.000  80.020  56.870  1.00  0.00           H
ATOM   4298  CG  ASP D 198      54.260  79.610  54.830  1.00  0.00           C
ATOM   4299  OD1 ASP D 198      53.670  78.780  54.060  1.00  0.00           O
ATOM   4300  OD2 ASP D 198      54.460  80.830  54.450  1.00  0.00           O
ATOM   4301  C   ASP D 198      53.680  77.980  58.270  1.00  0.00           C
ATOM   4302  O   ASP D 198      54.130  76.850  58.290  1.00  0.00           O
ATOM   4303  N   GLY D 199      53.510  78.650  59.400  1.00  0.00           N
ATOM   4304  HN  GLY D 199      53.110  79.560  59.320  1.00  0.00           H
ATOM   4305  CA  GLY D 199      53.720  78.130  60.730  1.00  0.00           C
ATOM   4306  HA1 GLY D 199      53.400  78.950  61.360  1.00  0.00           H
ATOM   4307  HA2 GLY D 199      53.080  77.260  60.810  1.00  0.00           H
ATOM   4308  C   GLY D 199      55.160  77.840  61.090  1.00  0.00           C
ATOM   4309  O   GLY D 199      56.110  78.460  60.630  1.00  0.00           O
ATOM   4310  N   TYR D 200      55.340  76.890  62.090  1.00  0.00           N
ATOM   4311  HN  TYR D 200      54.500  76.420  62.350  1.00  0.00           H
ATOM   4312  CA  TYR D 200      56.630  76.640  62.770  1.00  0.00           C
ATOM   4313  HA  TYR D 200      57.460  77.040  62.190  1.00  0.00           H
ATOM   4314  CB  TYR D 200      56.810  77.370  64.150  1.00  0.00           C
ATOM   4315  HB1 TYR D 200      57.790  77.140  64.620  1.00  0.00           H
ATOM   4316  HB2 TYR D 200      55.970  77.050  64.800  1.00  0.00           H
ATOM   4317  CG  TYR D 200      56.680  78.900  63.940  1.00  0.00           C
ATOM   4318  CD1 TYR D 200      55.430  79.590  64.000  1.00  0.00           C
ATOM   4319  HD1 TYR D 200      54.490  79.070  64.130  1.00  0.00           H
ATOM   4320  CE1 TYR D 200      55.330  81.000  64.060  1.00  0.00           C
ATOM   4321  HE1 TYR D 200      54.310  81.330  64.160  1.00  0.00           H
ATOM   4322  CZ  TYR D 200      56.510  81.710  63.780  1.00  0.00           C
ATOM   4323  OH  TYR D 200      56.310  83.120  63.680  1.00  0.00           O
ATOM   4324  HH  TYR D 200      57.170  83.550  63.720  1.00  0.00           H
ATOM   4325  CD2 TYR D 200      57.820  79.660  63.800  1.00  0.00           C
ATOM   4326  HD2 TYR D 200      58.800  79.230  63.690  1.00  0.00           H
ATOM   4327  CE2 TYR D 200      57.750  81.080  63.690  1.00  0.00           C
ATOM   4328  HE2 TYR D 200      58.680  81.590  63.460  1.00  0.00           H
ATOM   4329  C   TYR D 200      56.840  75.200  62.850  1.00  0.00           C
ATOM   4330  O   TYR D 200      55.990  74.420  63.270  1.00  0.00           O
ATOM   4331  N   PHE D 201      58.030  74.660  62.380  1.00  0.00           N
ATOM   4332  HN  PHE D 201      58.820  75.210  62.110  1.00  0.00           H
ATOM   4333  CA  PHE D 201      58.300  73.230  62.320  1.00  0.00           C
ATOM   4334  HA  PHE D 201      57.380  72.750  62.030  1.00  0.00           H
ATOM   4335  CB  PHE D 201      59.370  72.960  61.170  1.00  0.00           C
ATOM   4336  HB1 PHE D 201      60.300  73.380  61.620  1.00  0.00           H
ATOM   4337  HB2 PHE D 201      59.170  73.620  60.300  1.00  0.00           H
ATOM   4338  CG  PHE D 201      59.640  71.500  60.860  1.00  0.00           C
ATOM   4339  CD1 PHE D 201      58.510  70.620  60.650  1.00  0.00           C
ATOM   4340  HD1 PHE D 201      57.510  71.040  60.670  1.00  0.00           H
ATOM   4341  CE1 PHE D 201      58.720  69.200  60.480  1.00  0.00           C
ATOM   4342  HE1 PHE D 201      57.880  68.520  60.550  1.00  0.00           H
ATOM   4343  CZ  PHE D 201      60.070  68.720  60.450  1.00  0.00           C
ATOM   4344  HZ  PHE D 201      60.240  67.660  60.310  1.00  0.00           H
ATOM   4345  CD2 PHE D 201      60.890  70.980  60.800  1.00  0.00           C
ATOM   4346  HD2 PHE D 201      61.690  71.700  60.790  1.00  0.00           H
ATOM   4347  CE2 PHE D 201      61.090  69.600  60.710  1.00  0.00           C
ATOM   4348  HE2 PHE D 201      62.070  69.350  60.320  1.00  0.00           H
ATOM   4349  C   PHE D 201      58.810  72.550  63.620  1.00  0.00           C
ATOM   4350  O   PHE D 201      59.730  73.080  64.210  1.00  0.00           O
ATOM   4351  N   LYS D 202      58.120  71.440  63.980  1.00  0.00           N
ATOM   4352  HN  LYS D 202      57.300  71.190  63.470  1.00  0.00           H
ATOM   4353  CA  LYS D 202      58.200  70.880  65.370  1.00  0.00           C
ATOM   4354  HA  LYS D 202      57.380  70.190  65.470  1.00  0.00           H
ATOM   4355  CB  LYS D 202      59.410  69.970  65.510  1.00  0.00           C
ATOM   4356  HB1 LYS D 202      59.460  69.610  66.560  1.00  0.00           H
ATOM   4357  HB2 LYS D 202      60.400  70.440  65.350  1.00  0.00           H
ATOM   4358  CG  LYS D 202      59.420  68.650  64.640  1.00  0.00           C
ATOM   4359  HG1 LYS D 202      60.310  68.090  65.000  1.00  0.00           H
ATOM   4360  HG2 LYS D 202      59.560  68.950  63.580  1.00  0.00           H
ATOM   4361  CD  LYS D 202      58.130  67.760  64.880  1.00  0.00           C
ATOM   4362  HD1 LYS D 202      57.920  67.610  65.960  1.00  0.00           H
ATOM   4363  HD2 LYS D 202      57.400  68.390  64.320  1.00  0.00           H
ATOM   4364  CE  LYS D 202      58.340  66.390  64.360  1.00  0.00           C
ATOM   4365  HE1 LYS D 202      58.870  66.420  63.380  1.00  0.00           H
ATOM   4366  HE2 LYS D 202      57.380  65.910  64.090  1.00  0.00           H
ATOM   4367  NZ  LYS D 202      59.120  65.480  65.170  1.00  0.00           N
ATOM   4368  HZ1 LYS D 202      60.140  65.600  65.060  1.00  0.00           H
ATOM   4369  HZ2 LYS D 202      58.860  65.810  66.130  1.00  0.00           H
ATOM   4370  HZ3 LYS D 202      58.940  64.460  65.080  1.00  0.00           H
ATOM   4371  C   LYS D 202      58.000  71.850  66.500  1.00  0.00           C
ATOM   4372  O   LYS D 202      58.800  71.930  67.400  1.00  0.00           O
ATOM   4373  N   ILE D 203      56.900  72.610  66.370  1.00  0.00           N
ATOM   4374  HN  ILE D 203      56.290  72.510  65.590  1.00  0.00           H
ATOM   4375  CA  ILE D 203      56.600  73.630  67.450  1.00  0.00           C
ATOM   4376  HA  ILE D 203      57.530  73.940  67.910  1.00  0.00           H
ATOM   4377  CB  ILE D 203      55.880  74.850  66.830  1.00  0.00           C
ATOM   4378  HB  ILE D 203      56.560  75.070  65.980  1.00  0.00           H
ATOM   4379  CG2 ILE D 203      54.430  74.730  66.290  1.00  0.00           C
ATOM   4380 HG21 ILE D 203      54.020  75.610  65.760  1.00  0.00           H
ATOM   4381 HG22 ILE D 203      54.290  73.920  65.540  1.00  0.00           H
ATOM   4382 HG23 ILE D 203      53.820  74.600  67.210  1.00  0.00           H
ATOM   4383  CG1 ILE D 203      55.850  76.050  67.860  1.00  0.00           C
ATOM   4384 HG11 ILE D 203      56.870  76.170  68.300  1.00  0.00           H
ATOM   4385 HG12 ILE D 203      55.100  75.760  68.630  1.00  0.00           H
ATOM   4386  CD  ILE D 203      55.540  77.420  67.330  1.00  0.00           C
ATOM   4387  HD1 ILE D 203      56.470  77.970  67.090  1.00  0.00           H
ATOM   4388  HD2 ILE D 203      54.740  77.430  66.560  1.00  0.00           H
ATOM   4389  HD3 ILE D 203      55.070  77.930  68.200  1.00  0.00           H
ATOM   4390  C   ILE D 203      55.790  73.010  68.610  1.00  0.00           C
ATOM   4391  NT  ILE D 203      56.130  73.430  69.860  1.00  0.00           N
ATOM   4392  HT1 ILE D 203      56.700  74.240  70.000  1.00  0.00           H
ATOM   4393  HT2 ILE D 203      55.790  72.850  70.600  1.00  0.00           H
ATOM   4394  O   ILE D 203      54.870  72.170  68.420  1.00  0.00           O
TER
ENDMDL
