# Supplementary material for: The Effect of SARS-COV‑2 Protein Fragments on the Dimerization of α‑Synuclein
Source: ACS Chem Neurosci. 2025 Oct 22;16(21):4279–88. doi: 10.1021/acschemneuro.5c00635 (PMC12593392; doi:10.1021/acschemneuro.5c00635)
Supplement: Supplementary file 1 [file cn5c00635_si_001.zip › aS Configurations - Supporting Information/Twister Binding Dimer/Control/t-c-1-initial.pdb]

REMARK    GENERATED BY TRJCONV
TITLE     Protein in water t=   0.00000 step= 0
REMARK    THIS IS A SIMULATION BOX
CRYST1  108.461  108.461  108.461  90.00  90.00  90.00 P 1           1
MODEL        1
ATOM      1  N   MET A   1      29.600  30.900  30.280  1.00  0.00           N
ATOM      2  H1  MET A   1      29.330  30.440  31.170  1.00  0.00           H
ATOM      3  H2  MET A   1      28.770  30.860  29.660  1.00  0.00           H
ATOM      4  H3  MET A   1      30.370  30.410  29.800  1.00  0.00           H
ATOM      5  CA  MET A   1      30.120  32.290  30.320  1.00  0.00           C
ATOM      6  HA  MET A   1      30.210  32.640  29.300  1.00  0.00           H
ATOM      7  CB  MET A   1      28.990  33.140  30.930  1.00  0.00           C
ATOM      8  HB1 MET A   1      28.620  32.570  31.800  1.00  0.00           H
ATOM      9  HB2 MET A   1      28.120  33.260  30.250  1.00  0.00           H
ATOM     10  CG  MET A   1      29.290  34.570  31.390  1.00  0.00           C
ATOM     11  HG1 MET A   1      29.560  35.150  30.490  1.00  0.00           H
ATOM     12  HG2 MET A   1      30.140  34.720  32.090  1.00  0.00           H
ATOM     13  SD  MET A   1      27.970  35.290  32.420  1.00  0.00           S
ATOM     14  CE  MET A   1      28.510  34.510  33.970  1.00  0.00           C
ATOM     15  HE1 MET A   1      27.820  34.710  34.820  1.00  0.00           H
ATOM     16  HE2 MET A   1      28.590  33.420  33.780  1.00  0.00           H
ATOM     17  HE3 MET A   1      29.510  34.860  34.300  1.00  0.00           H
ATOM     18  C   MET A   1      31.490  32.510  30.840  1.00  0.00           C
ATOM     19  O   MET A   1      31.830  32.120  31.960  1.00  0.00           O
ATOM     20  N   ASP A   2      32.410  33.060  30.030  1.00  0.00           N
ATOM     21  HN  ASP A   2      32.240  33.300  29.080  1.00  0.00           H
ATOM     22  CA  ASP A   2      33.780  33.290  30.390  1.00  0.00           C
ATOM     23  HA  ASP A   2      34.140  32.450  30.970  1.00  0.00           H
ATOM     24  CB  ASP A   2      34.760  33.240  29.200  1.00  0.00           C
ATOM     25  HB1 ASP A   2      34.900  32.160  29.010  1.00  0.00           H
ATOM     26  HB2 ASP A   2      35.770  33.670  29.370  1.00  0.00           H
ATOM     27  CG  ASP A   2      34.350  33.940  27.910  1.00  0.00           C
ATOM     28  OD1 ASP A   2      35.230  34.010  27.010  1.00  0.00           O
ATOM     29  OD2 ASP A   2      33.270  34.580  27.800  1.00  0.00           O
ATOM     30  C   ASP A   2      34.040  34.430  31.310  1.00  0.00           C
ATOM     31  O   ASP A   2      34.840  35.320  31.030  1.00  0.00           O
ATOM     32  N   VAL A   3      33.380  34.520  32.480  1.00  0.00           N
ATOM     33  HN  VAL A   3      32.770  33.750  32.650  1.00  0.00           H
ATOM     34  CA  VAL A   3      33.640  35.410  33.570  1.00  0.00           C
ATOM     35  HA  VAL A   3      33.580  36.390  33.130  1.00  0.00           H
ATOM     36  CB  VAL A   3      32.520  35.460  34.560  1.00  0.00           C
ATOM     37  HB  VAL A   3      31.600  35.780  34.020  1.00  0.00           H
ATOM     38  CG1 VAL A   3      32.170  34.090  35.160  1.00  0.00           C
ATOM     39 HG11 VAL A   3      31.310  34.310  35.830  1.00  0.00           H
ATOM     40 HG12 VAL A   3      32.000  33.280  34.410  1.00  0.00           H
ATOM     41 HG13 VAL A   3      32.960  33.770  35.870  1.00  0.00           H
ATOM     42  CG2 VAL A   3      32.790  36.560  35.610  1.00  0.00           C
ATOM     43 HG21 VAL A   3      31.830  36.790  36.120  1.00  0.00           H
ATOM     44 HG22 VAL A   3      33.660  36.250  36.220  1.00  0.00           H
ATOM     45 HG23 VAL A   3      32.940  37.620  35.290  1.00  0.00           H
ATOM     46  C   VAL A   3      35.000  35.320  34.170  1.00  0.00           C
ATOM     47  O   VAL A   3      35.560  34.220  34.150  1.00  0.00           O
ATOM     48  N   PHE A   4      35.610  36.450  34.560  1.00  0.00           N
ATOM     49  HN  PHE A   4      35.300  37.400  34.630  1.00  0.00           H
ATOM     50  CA  PHE A   4      36.950  36.350  35.060  1.00  0.00           C
ATOM     51  HA  PHE A   4      37.420  35.560  34.500  1.00  0.00           H
ATOM     52  CB  PHE A   4      37.660  37.660  34.660  1.00  0.00           C
ATOM     53  HB1 PHE A   4      37.240  38.440  35.330  1.00  0.00           H
ATOM     54  HB2 PHE A   4      37.300  37.910  33.640  1.00  0.00           H
ATOM     55  CG  PHE A   4      39.150  37.640  34.690  1.00  0.00           C
ATOM     56  CD1 PHE A   4      39.890  38.520  35.440  1.00  0.00           C
ATOM     57  HD1 PHE A   4      39.350  39.220  36.060  1.00  0.00           H
ATOM     58  CE1 PHE A   4      41.260  38.440  35.430  1.00  0.00           C
ATOM     59  HE1 PHE A   4      41.910  39.120  35.980  1.00  0.00           H
ATOM     60  CZ  PHE A   4      41.860  37.580  34.540  1.00  0.00           C
ATOM     61  HZ  PHE A   4      42.940  37.610  34.480  1.00  0.00           H
ATOM     62  CD2 PHE A   4      39.750  36.770  33.820  1.00  0.00           C
ATOM     63  HD2 PHE A   4      39.110  36.090  33.280  1.00  0.00           H
ATOM     64  CE2 PHE A   4      41.130  36.700  33.780  1.00  0.00           C
ATOM     65  HE2 PHE A   4      41.720  36.000  33.200  1.00  0.00           H
ATOM     66  C   PHE A   4      37.020  36.000  36.510  1.00  0.00           C
ATOM     67  O   PHE A   4      36.000  35.790  37.160  1.00  0.00           O
ATOM     68  N   MET A   5      38.230  35.900  37.090  1.00  0.00           N
ATOM     69  HN  MET A   5      39.060  35.840  36.550  1.00  0.00           H
ATOM     70  CA  MET A   5      38.410  35.430  38.430  1.00  0.00           C
ATOM     71  HA  MET A   5      37.450  35.240  38.880  1.00  0.00           H
ATOM     72  CB  MET A   5      39.360  34.230  38.560  1.00  0.00           C
ATOM     73  HB1 MET A   5      39.740  34.020  39.590  1.00  0.00           H
ATOM     74  HB2 MET A   5      40.220  34.590  37.960  1.00  0.00           H
ATOM     75  CG  MET A   5      38.760  32.970  37.950  1.00  0.00           C
ATOM     76  HG1 MET A   5      38.260  33.200  36.980  1.00  0.00           H
ATOM     77  HG2 MET A   5      37.980  32.550  38.620  1.00  0.00           H
ATOM     78  SD  MET A   5      39.860  31.540  37.720  1.00  0.00           S
ATOM     79  CE  MET A   5      38.640  30.300  37.210  1.00  0.00           C
ATOM     80  HE1 MET A   5      38.150  29.800  38.070  1.00  0.00           H
ATOM     81  HE2 MET A   5      37.860  30.760  36.570  1.00  0.00           H
ATOM     82  HE3 MET A   5      38.960  29.470  36.550  1.00  0.00           H
ATOM     83  C   MET A   5      38.960  36.360  39.450  1.00  0.00           C
ATOM     84  O   MET A   5      39.690  37.260  39.040  1.00  0.00           O
ATOM     85  N   LYS A   6      38.770  36.120  40.760  1.00  0.00           N
ATOM     86  HN  LYS A   6      38.190  35.350  41.030  1.00  0.00           H
ATOM     87  CA  LYS A   6      39.260  36.910  41.850  1.00  0.00           C
ATOM     88  HA  LYS A   6      39.160  37.940  41.550  1.00  0.00           H
ATOM     89  CB  LYS A   6      38.400  36.790  43.120  1.00  0.00           C
ATOM     90  HB1 LYS A   6      38.950  37.350  43.910  1.00  0.00           H
ATOM     91  HB2 LYS A   6      38.440  35.760  43.540  1.00  0.00           H
ATOM     92  CG  LYS A   6      36.990  37.360  43.020  1.00  0.00           C
ATOM     93  HG1 LYS A   6      36.540  36.940  42.100  1.00  0.00           H
ATOM     94  HG2 LYS A   6      36.920  38.470  42.990  1.00  0.00           H
ATOM     95  CD  LYS A   6      36.040  36.750  44.060  1.00  0.00           C
ATOM     96  HD1 LYS A   6      35.040  37.220  43.960  1.00  0.00           H
ATOM     97  HD2 LYS A   6      35.830  35.670  43.880  1.00  0.00           H
ATOM     98  CE  LYS A   6      36.680  36.840  45.450  1.00  0.00           C
ATOM     99  HE1 LYS A   6      37.160  37.820  45.660  1.00  0.00           H
ATOM    100  HE2 LYS A   6      37.480  36.090  45.600  1.00  0.00           H
ATOM    101  NZ  LYS A   6      35.660  36.680  46.500  1.00  0.00           N
ATOM    102  HZ1 LYS A   6      35.250  35.720  46.520  1.00  0.00           H
ATOM    103  HZ2 LYS A   6      36.060  36.950  47.430  1.00  0.00           H
ATOM    104  HZ3 LYS A   6      34.900  37.370  46.360  1.00  0.00           H
ATOM    105  C   LYS A   6      40.700  36.650  42.140  1.00  0.00           C
ATOM    106  O   LYS A   6      41.250  35.580  41.890  1.00  0.00           O
ATOM    107  N   GLY A   7      41.430  37.630  42.700  1.00  0.00           N
ATOM    108  HN  GLY A   7      40.930  38.440  43.000  1.00  0.00           H
ATOM    109  CA  GLY A   7      42.780  37.570  43.170  1.00  0.00           C
ATOM    110  HA1 GLY A   7      42.890  38.210  44.030  1.00  0.00           H
ATOM    111  HA2 GLY A   7      43.030  36.550  43.420  1.00  0.00           H
ATOM    112  C   GLY A   7      43.850  38.060  42.250  1.00  0.00           C
ATOM    113  O   GLY A   7      45.000  37.630  42.170  1.00  0.00           O
ATOM    114  N   LEU A   8      43.520  39.040  41.380  1.00  0.00           N
ATOM    115  HN  LEU A   8      42.630  39.480  41.400  1.00  0.00           H
ATOM    116  CA  LEU A   8      44.380  39.630  40.410  1.00  0.00           C
ATOM    117  HA  LEU A   8      45.410  39.340  40.590  1.00  0.00           H
ATOM    118  CB  LEU A   8      44.070  39.310  38.930  1.00  0.00           C
ATOM    119  HB1 LEU A   8      44.560  40.010  38.220  1.00  0.00           H
ATOM    120  HB2 LEU A   8      42.980  39.530  38.820  1.00  0.00           H
ATOM    121  CG  LEU A   8      44.400  37.870  38.530  1.00  0.00           C
ATOM    122  HG  LEU A   8      45.120  37.360  39.220  1.00  0.00           H
ATOM    123  CD1 LEU A   8      43.080  37.090  38.530  1.00  0.00           C
ATOM    124 HD11 LEU A   8      42.440  37.600  37.780  1.00  0.00           H
ATOM    125 HD12 LEU A   8      43.240  36.020  38.300  1.00  0.00           H
ATOM    126 HD13 LEU A   8      42.600  37.200  39.530  1.00  0.00           H
ATOM    127  CD2 LEU A   8      45.040  37.910  37.130  1.00  0.00           C
ATOM    128 HD21 LEU A   8      44.420  38.350  36.320  1.00  0.00           H
ATOM    129 HD22 LEU A   8      45.970  38.500  37.280  1.00  0.00           H
ATOM    130 HD23 LEU A   8      45.240  36.850  36.850  1.00  0.00           H
ATOM    131  C   LEU A   8      44.460  41.100  40.650  1.00  0.00           C
ATOM    132  O   LEU A   8      43.510  41.710  41.130  1.00  0.00           O
ATOM    133  N   SER A   9      45.680  41.650  40.500  1.00  0.00           N
ATOM    134  HN  SER A   9      46.470  41.040  40.470  1.00  0.00           H
ATOM    135  CA  SER A   9      45.930  43.060  40.480  1.00  0.00           C
ATOM    136  HA  SER A   9      45.580  43.370  41.450  1.00  0.00           H
ATOM    137  CB  SER A   9      47.420  43.380  40.340  1.00  0.00           C
ATOM    138  HB1 SER A   9      47.590  44.470  40.220  1.00  0.00           H
ATOM    139  HB2 SER A   9      47.850  42.840  39.470  1.00  0.00           H
ATOM    140  OG  SER A   9      48.180  42.910  41.450  1.00  0.00           O
ATOM    141  HG1 SER A   9      48.060  41.960  41.530  1.00  0.00           H
ATOM    142  C   SER A   9      45.130  43.960  39.590  1.00  0.00           C
ATOM    143  O   SER A   9      44.880  43.760  38.410  1.00  0.00           O
ATOM    144  N   LYS A  10      44.730  45.120  40.140  1.00  0.00           N
ATOM    145  HN  LYS A  10      44.950  45.210  41.100  1.00  0.00           H
ATOM    146  CA  LYS A  10      44.080  46.200  39.450  1.00  0.00           C
ATOM    147  HA  LYS A  10      43.240  45.680  39.020  1.00  0.00           H
ATOM    148  CB  LYS A  10      43.450  47.060  40.560  1.00  0.00           C
ATOM    149  HB1 LYS A  10      42.700  47.680  40.010  1.00  0.00           H
ATOM    150  HB2 LYS A  10      44.220  47.650  41.080  1.00  0.00           H
ATOM    151  CG  LYS A  10      42.480  46.240  41.400  1.00  0.00           C
ATOM    152  HG1 LYS A  10      43.150  45.630  42.050  1.00  0.00           H
ATOM    153  HG2 LYS A  10      41.790  45.540  40.880  1.00  0.00           H
ATOM    154  CD  LYS A  10      41.730  46.980  42.510  1.00  0.00           C
ATOM    155  HD1 LYS A  10      41.000  47.680  42.050  1.00  0.00           H
ATOM    156  HD2 LYS A  10      41.310  46.210  43.190  1.00  0.00           H
ATOM    157  CE  LYS A  10      42.620  47.920  43.330  1.00  0.00           C
ATOM    158  HE1 LYS A  10      42.960  48.740  42.650  1.00  0.00           H
ATOM    159  HE2 LYS A  10      43.520  47.380  43.670  1.00  0.00           H
ATOM    160  NZ  LYS A  10      41.900  48.580  44.440  1.00  0.00           N
ATOM    161  HZ1 LYS A  10      41.390  47.800  44.900  1.00  0.00           H
ATOM    162  HZ2 LYS A  10      42.610  48.870  45.140  1.00  0.00           H
ATOM    163  HZ3 LYS A  10      41.240  49.290  44.050  1.00  0.00           H
ATOM    164  C   LYS A  10      44.920  46.930  38.460  1.00  0.00           C
ATOM    165  O   LYS A  10      46.150  46.920  38.500  1.00  0.00           O
ATOM    166  N   ALA A  11      44.240  47.450  37.430  1.00  0.00           N
ATOM    167  HN  ALA A  11      43.250  47.330  37.360  1.00  0.00           H
ATOM    168  CA  ALA A  11      44.870  48.220  36.390  1.00  0.00           C
ATOM    169  HA  ALA A  11      45.620  47.520  36.050  1.00  0.00           H
ATOM    170  CB  ALA A  11      43.900  48.680  35.290  1.00  0.00           C
ATOM    171  HB1 ALA A  11      43.290  47.840  34.880  1.00  0.00           H
ATOM    172  HB2 ALA A  11      43.260  49.510  35.650  1.00  0.00           H
ATOM    173  HB3 ALA A  11      44.420  49.090  34.410  1.00  0.00           H
ATOM    174  C   ALA A  11      45.610  49.450  36.790  1.00  0.00           C
ATOM    175  O   ALA A  11      45.380  50.080  37.820  1.00  0.00           O
ATOM    176  N   LYS A  12      46.490  49.890  35.870  1.00  0.00           N
ATOM    177  HN  LYS A  12      46.990  49.340  35.210  1.00  0.00           H
ATOM    178  CA  LYS A  12      47.110  51.160  36.080  1.00  0.00           C
ATOM    179  HA  LYS A  12      46.920  51.610  37.050  1.00  0.00           H
ATOM    180  CB  LYS A  12      48.620  50.870  36.110  1.00  0.00           C
ATOM    181  HB1 LYS A  12      49.190  51.820  36.080  1.00  0.00           H
ATOM    182  HB2 LYS A  12      48.920  50.290  35.210  1.00  0.00           H
ATOM    183  CG  LYS A  12      49.160  50.070  37.300  1.00  0.00           C
ATOM    184  HG1 LYS A  12      48.930  48.980  37.210  1.00  0.00           H
ATOM    185  HG2 LYS A  12      48.610  50.420  38.190  1.00  0.00           H
ATOM    186  CD  LYS A  12      50.670  50.110  37.540  1.00  0.00           C
ATOM    187  HD1 LYS A  12      51.020  51.090  37.950  1.00  0.00           H
ATOM    188  HD2 LYS A  12      50.800  49.260  38.230  1.00  0.00           H
ATOM    189  CE  LYS A  12      51.500  49.900  36.270  1.00  0.00           C
ATOM    190  HE1 LYS A  12      51.560  50.840  35.670  1.00  0.00           H
ATOM    191  HE2 LYS A  12      51.190  49.060  35.620  1.00  0.00           H
ATOM    192  NZ  LYS A  12      52.900  49.560  36.630  1.00  0.00           N
ATOM    193  HZ1 LYS A  12      52.790  48.620  37.050  1.00  0.00           H
ATOM    194  HZ2 LYS A  12      53.490  49.550  35.770  1.00  0.00           H
ATOM    195  HZ3 LYS A  12      53.150  50.220  37.390  1.00  0.00           H
ATOM    196  C   LYS A  12      46.740  52.110  35.000  1.00  0.00           C
ATOM    197  O   LYS A  12      47.180  53.260  35.100  1.00  0.00           O
ATOM    198  N   GLU A  13      45.850  51.720  34.070  1.00  0.00           N
ATOM    199  HN  GLU A  13      45.480  50.800  34.220  1.00  0.00           H
ATOM    200  CA  GLU A  13      45.680  52.370  32.810  1.00  0.00           C
ATOM    201  HA  GLU A  13      46.190  53.310  32.690  1.00  0.00           H
ATOM    202  CB  GLU A  13      46.180  51.380  31.750  1.00  0.00           C
ATOM    203  HB1 GLU A  13      45.900  51.560  30.690  1.00  0.00           H
ATOM    204  HB2 GLU A  13      45.890  50.340  31.970  1.00  0.00           H
ATOM    205  CG  GLU A  13      47.710  51.410  31.660  1.00  0.00           C
ATOM    206  HG1 GLU A  13      48.080  51.400  32.710  1.00  0.00           H
ATOM    207  HG2 GLU A  13      48.010  52.360  31.180  1.00  0.00           H
ATOM    208  CD  GLU A  13      48.300  50.270  30.840  1.00  0.00           C
ATOM    209  OE1 GLU A  13      48.370  50.460  29.590  1.00  0.00           O
ATOM    210  OE2 GLU A  13      48.650  49.210  31.420  1.00  0.00           O
ATOM    211  C   GLU A  13      44.210  52.620  32.670  1.00  0.00           C
ATOM    212  O   GLU A  13      43.390  51.720  32.870  1.00  0.00           O
ATOM    213  N   GLY A  14      43.760  53.830  32.310  1.00  0.00           N
ATOM    214  HN  GLY A  14      44.390  54.610  32.270  1.00  0.00           H
ATOM    215  CA  GLY A  14      42.420  54.050  31.880  1.00  0.00           C
ATOM    216  HA1 GLY A  14      42.300  53.340  31.070  1.00  0.00           H
ATOM    217  HA2 GLY A  14      41.740  54.040  32.720  1.00  0.00           H
ATOM    218  C   GLY A  14      42.300  55.330  31.120  1.00  0.00           C
ATOM    219  O   GLY A  14      43.280  56.000  30.800  1.00  0.00           O
ATOM    220  N   VAL A  15      41.090  55.680  30.650  1.00  0.00           N
ATOM    221  HN  VAL A  15      40.260  55.150  30.800  1.00  0.00           H
ATOM    222  CA  VAL A  15      40.910  56.830  29.820  1.00  0.00           C
ATOM    223  HA  VAL A  15      41.830  57.340  29.560  1.00  0.00           H
ATOM    224  CB  VAL A  15      40.290  56.510  28.490  1.00  0.00           C
ATOM    225  HB  VAL A  15      39.300  56.010  28.550  1.00  0.00           H
ATOM    226  CG1 VAL A  15      40.110  57.740  27.600  1.00  0.00           C
ATOM    227 HG11 VAL A  15      39.680  57.490  26.610  1.00  0.00           H
ATOM    228 HG12 VAL A  15      39.340  58.360  28.110  1.00  0.00           H
ATOM    229 HG13 VAL A  15      40.970  58.430  27.450  1.00  0.00           H
ATOM    230  CG2 VAL A  15      41.140  55.450  27.760  1.00  0.00           C
ATOM    231 HG21 VAL A  15      41.020  54.470  28.270  1.00  0.00           H
ATOM    232 HG22 VAL A  15      40.870  55.280  26.690  1.00  0.00           H
ATOM    233 HG23 VAL A  15      42.210  55.750  27.760  1.00  0.00           H
ATOM    234  C   VAL A  15      40.010  57.760  30.550  1.00  0.00           C
ATOM    235  O   VAL A  15      38.890  57.390  30.910  1.00  0.00           O
ATOM    236  N   VAL A  16      40.410  59.000  30.880  1.00  0.00           N
ATOM    237  HN  VAL A  16      41.350  59.250  30.690  1.00  0.00           H
ATOM    238  CA  VAL A  16      39.500  59.990  31.380  1.00  0.00           C
ATOM    239  HA  VAL A  16      39.090  59.470  32.230  1.00  0.00           H
ATOM    240  CB  VAL A  16      40.240  61.070  32.110  1.00  0.00           C
ATOM    241  HB  VAL A  16      41.070  61.500  31.500  1.00  0.00           H
ATOM    242  CG1 VAL A  16      39.280  62.210  32.480  1.00  0.00           C
ATOM    243 HG11 VAL A  16      38.740  62.560  31.570  1.00  0.00           H
ATOM    244 HG12 VAL A  16      38.550  61.830  33.220  1.00  0.00           H
ATOM    245 HG13 VAL A  16      39.920  63.030  32.880  1.00  0.00           H
ATOM    246  CG2 VAL A  16      40.880  60.520  33.390  1.00  0.00           C
ATOM    247 HG21 VAL A  16      41.410  59.570  33.190  1.00  0.00           H
ATOM    248 HG22 VAL A  16      41.610  61.250  33.810  1.00  0.00           H
ATOM    249 HG23 VAL A  16      40.120  60.460  34.200  1.00  0.00           H
ATOM    250  C   VAL A  16      38.620  60.450  30.270  1.00  0.00           C
ATOM    251  O   VAL A  16      39.090  60.880  29.210  1.00  0.00           O
ATOM    252  N   ALA A  17      37.290  60.380  30.470  1.00  0.00           N
ATOM    253  HN  ALA A  17      36.940  60.000  31.320  1.00  0.00           H
ATOM    254  CA  ALA A  17      36.280  60.710  29.520  1.00  0.00           C
ATOM    255  HA  ALA A  17      36.700  61.140  28.620  1.00  0.00           H
ATOM    256  CB  ALA A  17      35.680  59.400  28.980  1.00  0.00           C
ATOM    257  HB1 ALA A  17      35.060  59.570  28.070  1.00  0.00           H
ATOM    258  HB2 ALA A  17      36.540  58.730  28.800  1.00  0.00           H
ATOM    259  HB3 ALA A  17      35.110  58.900  29.790  1.00  0.00           H
ATOM    260  C   ALA A  17      35.280  61.660  30.100  1.00  0.00           C
ATOM    261  O   ALA A  17      34.120  61.630  29.700  1.00  0.00           O
ATOM    262  N   ALA A  18      35.580  62.370  31.200  1.00  0.00           N
ATOM    263  HN  ALA A  18      36.380  62.170  31.760  1.00  0.00           H
ATOM    264  CA  ALA A  18      34.610  63.120  31.930  1.00  0.00           C
ATOM    265  HA  ALA A  18      33.820  62.460  32.260  1.00  0.00           H
ATOM    266  CB  ALA A  18      35.270  63.860  33.100  1.00  0.00           C
ATOM    267  HB1 ALA A  18      34.580  64.410  33.770  1.00  0.00           H
ATOM    268  HB2 ALA A  18      35.800  63.060  33.660  1.00  0.00           H
ATOM    269  HB3 ALA A  18      36.080  64.530  32.750  1.00  0.00           H
ATOM    270  C   ALA A  18      33.910  64.180  31.150  1.00  0.00           C
ATOM    271  O   ALA A  18      34.560  64.790  30.310  1.00  0.00           O
ATOM    272  N   ALA A  19      32.630  64.490  31.440  1.00  0.00           N
ATOM    273  HN  ALA A  19      32.200  64.060  32.230  1.00  0.00           H
ATOM    274  CA  ALA A  19      31.780  65.430  30.770  1.00  0.00           C
ATOM    275  HA  ALA A  19      32.190  65.510  29.770  1.00  0.00           H
ATOM    276  CB  ALA A  19      30.280  65.110  30.780  1.00  0.00           C
ATOM    277  HB1 ALA A  19      30.080  64.110  30.330  1.00  0.00           H
ATOM    278  HB2 ALA A  19      29.950  65.070  31.840  1.00  0.00           H
ATOM    279  HB3 ALA A  19      29.640  65.880  30.300  1.00  0.00           H
ATOM    280  C   ALA A  19      31.980  66.740  31.470  1.00  0.00           C
ATOM    281  O   ALA A  19      32.270  66.810  32.660  1.00  0.00           O
ATOM    282  N   GLU A  20      31.790  67.860  30.750  1.00  0.00           N
ATOM    283  HN  GLU A  20      31.450  67.760  29.820  1.00  0.00           H
ATOM    284  CA  GLU A  20      31.990  69.240  31.050  1.00  0.00           C
ATOM    285  HA  GLU A  20      32.880  69.350  31.650  1.00  0.00           H
ATOM    286  CB  GLU A  20      32.230  70.050  29.760  1.00  0.00           C
ATOM    287  HB1 GLU A  20      32.250  71.140  30.010  1.00  0.00           H
ATOM    288  HB2 GLU A  20      31.290  69.910  29.170  1.00  0.00           H
ATOM    289  CG  GLU A  20      33.470  69.780  28.920  1.00  0.00           C
ATOM    290  HG1 GLU A  20      33.520  68.690  28.740  1.00  0.00           H
ATOM    291  HG2 GLU A  20      34.450  70.080  29.350  1.00  0.00           H
ATOM    292  CD  GLU A  20      33.480  70.460  27.560  1.00  0.00           C
ATOM    293  OE1 GLU A  20      33.890  71.650  27.640  1.00  0.00           O
ATOM    294  OE2 GLU A  20      33.190  69.820  26.510  1.00  0.00           O
ATOM    295  C   GLU A  20      30.840  69.810  31.810  1.00  0.00           C
ATOM    296  O   GLU A  20      30.270  70.880  31.560  1.00  0.00           O
ATOM    297  N   LYS A  21      30.580  69.180  32.970  1.00  0.00           N
ATOM    298  HN  LYS A  21      31.010  68.300  33.120  1.00  0.00           H
ATOM    299  CA  LYS A  21      29.680  69.580  34.010  1.00  0.00           C
ATOM    300  HA  LYS A  21      29.630  70.640  34.180  1.00  0.00           H
ATOM    301  CB  LYS A  21      28.240  69.090  33.760  1.00  0.00           C
ATOM    302  HB1 LYS A  21      28.200  67.980  33.700  1.00  0.00           H
ATOM    303  HB2 LYS A  21      28.070  69.350  32.690  1.00  0.00           H
ATOM    304  CG  LYS A  21      27.130  69.790  34.530  1.00  0.00           C
ATOM    305  HG1 LYS A  21      27.330  70.870  34.360  1.00  0.00           H
ATOM    306  HG2 LYS A  21      27.120  69.510  35.610  1.00  0.00           H
ATOM    307  CD  LYS A  21      25.710  69.350  34.180  1.00  0.00           C
ATOM    308  HD1 LYS A  21      24.970  70.030  34.670  1.00  0.00           H
ATOM    309  HD2 LYS A  21      25.510  69.560  33.110  1.00  0.00           H
ATOM    310  CE  LYS A  21      25.280  67.890  34.310  1.00  0.00           C
ATOM    311  HE1 LYS A  21      25.330  67.540  35.370  1.00  0.00           H
ATOM    312  HE2 LYS A  21      25.960  67.250  33.710  1.00  0.00           H
ATOM    313  NZ  LYS A  21      23.870  67.790  33.890  1.00  0.00           N
ATOM    314  HZ1 LYS A  21      23.750  67.590  32.870  1.00  0.00           H
ATOM    315  HZ2 LYS A  21      23.450  66.970  34.370  1.00  0.00           H
ATOM    316  HZ3 LYS A  21      23.340  68.660  34.050  1.00  0.00           H
ATOM    317  C   LYS A  21      30.150  68.970  35.290  1.00  0.00           C
ATOM    318  O   LYS A  21      30.800  67.930  35.350  1.00  0.00           O
ATOM    319  N   THR A  22      29.930  69.680  36.410  1.00  0.00           N
ATOM    320  HN  THR A  22      29.300  70.450  36.380  1.00  0.00           H
ATOM    321  CA  THR A  22      30.490  69.450  37.710  1.00  0.00           C
ATOM    322  HA  THR A  22      31.140  68.590  37.670  1.00  0.00           H
ATOM    323  CB  THR A  22      31.450  70.510  38.170  1.00  0.00           C
ATOM    324  HB  THR A  22      31.960  70.190  39.110  1.00  0.00           H
ATOM    325  OG1 THR A  22      30.870  71.760  38.490  1.00  0.00           O
ATOM    326  HG1 THR A  22      30.820  71.840  39.450  1.00  0.00           H
ATOM    327  CG2 THR A  22      32.590  70.780  37.180  1.00  0.00           C
ATOM    328 HG21 THR A  22      32.380  71.360  36.260  1.00  0.00           H
ATOM    329 HG22 THR A  22      33.310  71.440  37.700  1.00  0.00           H
ATOM    330 HG23 THR A  22      33.160  69.870  36.900  1.00  0.00           H
ATOM    331  C   THR A  22      29.470  69.130  38.750  1.00  0.00           C
ATOM    332  O   THR A  22      28.410  69.740  38.810  1.00  0.00           O
ATOM    333  N   LYS A  23      29.760  68.210  39.680  1.00  0.00           N
ATOM    334  HN  LYS A  23      30.660  67.790  39.740  1.00  0.00           H
ATOM    335  CA  LYS A  23      28.800  67.820  40.660  1.00  0.00           C
ATOM    336  HA  LYS A  23      27.890  68.410  40.630  1.00  0.00           H
ATOM    337  CB  LYS A  23      28.220  66.460  40.220  1.00  0.00           C
ATOM    338  HB1 LYS A  23      29.020  65.720  39.980  1.00  0.00           H
ATOM    339  HB2 LYS A  23      27.690  66.680  39.270  1.00  0.00           H
ATOM    340  CG  LYS A  23      27.410  65.720  41.290  1.00  0.00           C
ATOM    341  HG1 LYS A  23      26.520  66.320  41.560  1.00  0.00           H
ATOM    342  HG2 LYS A  23      27.990  65.420  42.190  1.00  0.00           H
ATOM    343  CD  LYS A  23      26.940  64.390  40.700  1.00  0.00           C
ATOM    344  HD1 LYS A  23      26.280  64.620  39.830  1.00  0.00           H
ATOM    345  HD2 LYS A  23      27.780  63.880  40.180  1.00  0.00           H
ATOM    346  CE  LYS A  23      26.420  63.330  41.670  1.00  0.00           C
ATOM    347  HE1 LYS A  23      25.480  63.730  42.090  1.00  0.00           H
ATOM    348  HE2 LYS A  23      27.130  63.140  42.500  1.00  0.00           H
ATOM    349  NZ  LYS A  23      26.100  62.080  40.930  1.00  0.00           N
ATOM    350  HZ1 LYS A  23      25.670  61.320  41.490  1.00  0.00           H
ATOM    351  HZ2 LYS A  23      25.420  62.250  40.170  1.00  0.00           H
ATOM    352  HZ3 LYS A  23      26.930  61.580  40.570  1.00  0.00           H
ATOM    353  C   LYS A  23      29.390  67.910  42.030  1.00  0.00           C
ATOM    354  O   LYS A  23      30.380  67.250  42.300  1.00  0.00           O
ATOM    355  N   GLN A  24      28.770  68.720  42.910  1.00  0.00           N
ATOM    356  HN  GLN A  24      27.810  68.920  42.710  1.00  0.00           H
ATOM    357  CA  GLN A  24      29.160  68.750  44.280  1.00  0.00           C
ATOM    358  HA  GLN A  24      30.230  68.910  44.250  1.00  0.00           H
ATOM    359  CB  GLN A  24      28.490  69.910  45.040  1.00  0.00           C
ATOM    360  HB1 GLN A  24      27.480  69.630  45.410  1.00  0.00           H
ATOM    361  HB2 GLN A  24      28.420  70.700  44.270  1.00  0.00           H
ATOM    362  CG  GLN A  24      29.230  70.300  46.320  1.00  0.00           C
ATOM    363  HG1 GLN A  24      30.310  70.420  46.090  1.00  0.00           H
ATOM    364  HG2 GLN A  24      29.100  69.440  47.010  1.00  0.00           H
ATOM    365  CD  GLN A  24      28.780  71.650  46.850  1.00  0.00           C
ATOM    366  OE1 GLN A  24      29.620  72.440  47.280  1.00  0.00           O
ATOM    367  NE2 GLN A  24      27.470  72.020  46.950  1.00  0.00           N
ATOM    368 HE21 GLN A  24      26.820  71.260  46.970  1.00  0.00           H
ATOM    369 HE22 GLN A  24      27.250  72.980  47.120  1.00  0.00           H
ATOM    370  C   GLN A  24      28.990  67.520  45.120  1.00  0.00           C
ATOM    371  O   GLN A  24      27.910  66.950  45.070  1.00  0.00           O
ATOM    372  N   GLY A  25      30.030  67.120  45.880  1.00  0.00           N
ATOM    373  HN  GLY A  25      30.890  67.610  45.800  1.00  0.00           H
ATOM    374  CA  GLY A  25      29.980  66.150  46.920  1.00  0.00           C
ATOM    375  HA1 GLY A  25      29.550  65.280  46.440  1.00  0.00           H
ATOM    376  HA2 GLY A  25      30.950  65.980  47.370  1.00  0.00           H
ATOM    377  C   GLY A  25      29.060  66.410  48.060  1.00  0.00           C
ATOM    378  O   GLY A  25      28.460  67.490  48.160  1.00  0.00           O
ATOM    379  N   VAL A  26      28.960  65.490  49.030  1.00  0.00           N
ATOM    380  HN  VAL A  26      29.380  64.590  48.880  1.00  0.00           H
ATOM    381  CA  VAL A  26      28.150  65.680  50.190  1.00  0.00           C
ATOM    382  HA  VAL A  26      27.330  66.320  49.890  1.00  0.00           H
ATOM    383  CB  VAL A  26      27.410  64.390  50.410  1.00  0.00           C
ATOM    384  HB  VAL A  26      28.070  63.510  50.520  1.00  0.00           H
ATOM    385  CG1 VAL A  26      26.480  64.460  51.630  1.00  0.00           C
ATOM    386 HG11 VAL A  26      25.970  63.480  51.700  1.00  0.00           H
ATOM    387 HG12 VAL A  26      27.020  64.640  52.580  1.00  0.00           H
ATOM    388 HG13 VAL A  26      25.780  65.330  51.600  1.00  0.00           H
ATOM    389  CG2 VAL A  26      26.580  64.170  49.130  1.00  0.00           C
ATOM    390 HG21 VAL A  26      25.860  64.980  48.890  1.00  0.00           H
ATOM    391 HG22 VAL A  26      27.210  63.940  48.240  1.00  0.00           H
ATOM    392 HG23 VAL A  26      26.060  63.190  49.160  1.00  0.00           H
ATOM    393  C   VAL A  26      28.820  66.210  51.410  1.00  0.00           C
ATOM    394  O   VAL A  26      29.890  65.770  51.820  1.00  0.00           O
ATOM    395  N   ALA A  27      28.230  67.210  52.090  1.00  0.00           N
ATOM    396  HN  ALA A  27      27.370  67.580  51.760  1.00  0.00           H
ATOM    397  CA  ALA A  27      28.790  67.950  53.180  1.00  0.00           C
ATOM    398  HA  ALA A  27      29.830  68.010  52.920  1.00  0.00           H
ATOM    399  CB  ALA A  27      28.130  69.340  53.330  1.00  0.00           C
ATOM    400  HB1 ALA A  27      28.270  69.930  52.400  1.00  0.00           H
ATOM    401  HB2 ALA A  27      27.020  69.270  53.310  1.00  0.00           H
ATOM    402  HB3 ALA A  27      28.640  69.750  54.230  1.00  0.00           H
ATOM    403  C   ALA A  27      28.690  67.280  54.500  1.00  0.00           C
ATOM    404  O   ALA A  27      27.780  66.550  54.900  1.00  0.00           O
ATOM    405  N   GLU A  28      29.820  67.400  55.230  1.00  0.00           N
ATOM    406  HN  GLU A  28      30.660  67.790  54.860  1.00  0.00           H
ATOM    407  CA  GLU A  28      29.990  66.990  56.590  1.00  0.00           C
ATOM    408  HA  GLU A  28      29.270  66.190  56.690  1.00  0.00           H
ATOM    409  CB  GLU A  28      31.400  66.480  56.940  1.00  0.00           C
ATOM    410  HB1 GLU A  28      31.840  66.970  57.830  1.00  0.00           H
ATOM    411  HB2 GLU A  28      32.150  66.620  56.130  1.00  0.00           H
ATOM    412  CG  GLU A  28      31.420  64.970  57.220  1.00  0.00           C
ATOM    413  HG1 GLU A  28      32.420  64.500  57.180  1.00  0.00           H
ATOM    414  HG2 GLU A  28      30.850  64.490  56.400  1.00  0.00           H
ATOM    415  CD  GLU A  28      30.790  64.510  58.530  1.00  0.00           C
ATOM    416  OE1 GLU A  28      29.550  64.620  58.750  1.00  0.00           O
ATOM    417  OE2 GLU A  28      31.530  64.060  59.450  1.00  0.00           O
ATOM    418  C   GLU A  28      29.410  67.970  57.560  1.00  0.00           C
ATOM    419  O   GLU A  28      29.340  69.160  57.280  1.00  0.00           O
ATOM    420  N   ALA A  29      28.970  67.470  58.730  1.00  0.00           N
ATOM    421  HN  ALA A  29      29.180  66.540  59.020  1.00  0.00           H
ATOM    422  CA  ALA A  29      28.490  68.280  59.810  1.00  0.00           C
ATOM    423  HA  ALA A  29      27.960  69.150  59.470  1.00  0.00           H
ATOM    424  CB  ALA A  29      27.440  67.680  60.760  1.00  0.00           C
ATOM    425  HB1 ALA A  29      27.170  68.360  61.590  1.00  0.00           H
ATOM    426  HB2 ALA A  29      26.500  67.450  60.210  1.00  0.00           H
ATOM    427  HB3 ALA A  29      27.720  66.700  61.210  1.00  0.00           H
ATOM    428  C   ALA A  29      29.700  68.560  60.630  1.00  0.00           C
ATOM    429  O   ALA A  29      30.820  68.100  60.430  1.00  0.00           O
ATOM    430  N   ALA A  30      29.560  69.390  61.680  1.00  0.00           N
ATOM    431  HN  ALA A  30      28.750  69.950  61.870  1.00  0.00           H
ATOM    432  CA  ALA A  30      30.490  69.710  62.720  1.00  0.00           C
ATOM    433  HA  ALA A  30      31.360  70.120  62.240  1.00  0.00           H
ATOM    434  CB  ALA A  30      29.980  70.740  63.740  1.00  0.00           C
ATOM    435  HB1 ALA A  30      30.820  71.210  64.300  1.00  0.00           H
ATOM    436  HB2 ALA A  30      29.500  71.520  63.120  1.00  0.00           H
ATOM    437  HB3 ALA A  30      29.110  70.340  64.310  1.00  0.00           H
ATOM    438  C   ALA A  30      31.010  68.480  63.380  1.00  0.00           C
ATOM    439  O   ALA A  30      30.250  67.570  63.710  1.00  0.00           O
ATOM    440  N   GLY A  31      32.300  68.510  63.770  1.00  0.00           N
ATOM    441  HN  GLY A  31      32.750  69.390  63.710  1.00  0.00           H
ATOM    442  CA  GLY A  31      33.010  67.420  64.370  1.00  0.00           C
ATOM    443  HA1 GLY A  31      32.850  66.570  63.720  1.00  0.00           H
ATOM    444  HA2 GLY A  31      34.050  67.710  64.440  1.00  0.00           H
ATOM    445  C   GLY A  31      32.530  67.040  65.730  1.00  0.00           C
ATOM    446  O   GLY A  31      32.630  65.910  66.210  1.00  0.00           O
ATOM    447  N   LYS A  32      31.790  67.970  66.360  1.00  0.00           N
ATOM    448  HN  LYS A  32      31.840  68.930  66.110  1.00  0.00           H
ATOM    449  CA  LYS A  32      31.000  67.680  67.520  1.00  0.00           C
ATOM    450  HA  LYS A  32      31.720  67.350  68.260  1.00  0.00           H
ATOM    451  CB  LYS A  32      30.530  68.980  68.200  1.00  0.00           C
ATOM    452  HB1 LYS A  32      29.900  68.820  69.100  1.00  0.00           H
ATOM    453  HB2 LYS A  32      29.850  69.510  67.510  1.00  0.00           H
ATOM    454  CG  LYS A  32      31.670  69.900  68.630  1.00  0.00           C
ATOM    455  HG1 LYS A  32      31.910  70.390  67.660  1.00  0.00           H
ATOM    456  HG2 LYS A  32      32.570  69.300  68.880  1.00  0.00           H
ATOM    457  CD  LYS A  32      31.340  71.010  69.630  1.00  0.00           C
ATOM    458  HD1 LYS A  32      31.990  71.890  69.500  1.00  0.00           H
ATOM    459  HD2 LYS A  32      30.310  71.310  69.330  1.00  0.00           H
ATOM    460  CE  LYS A  32      31.380  70.570  71.100  1.00  0.00           C
ATOM    461  HE1 LYS A  32      30.640  69.810  71.450  1.00  0.00           H
ATOM    462  HE2 LYS A  32      31.240  71.480  71.720  1.00  0.00           H
ATOM    463  NZ  LYS A  32      32.690  70.010  71.490  1.00  0.00           N
ATOM    464  HZ1 LYS A  32      33.580  70.440  71.160  1.00  0.00           H
ATOM    465  HZ2 LYS A  32      32.750  69.860  72.510  1.00  0.00           H
ATOM    466  HZ3 LYS A  32      32.810  69.040  71.140  1.00  0.00           H
ATOM    467  C   LYS A  32      29.860  66.730  67.430  1.00  0.00           C
ATOM    468  O   LYS A  32      29.510  66.100  68.420  1.00  0.00           O
ATOM    469  N   THR A  33      29.380  66.460  66.200  1.00  0.00           N
ATOM    470  HN  THR A  33      29.720  66.950  65.400  1.00  0.00           H
ATOM    471  CA  THR A  33      28.450  65.400  66.000  1.00  0.00           C
ATOM    472  HA  THR A  33      27.660  65.420  66.730  1.00  0.00           H
ATOM    473  CB  THR A  33      27.790  65.470  64.650  1.00  0.00           C
ATOM    474  HB  THR A  33      27.000  64.690  64.580  1.00  0.00           H
ATOM    475  OG1 THR A  33      28.620  65.500  63.500  1.00  0.00           O
ATOM    476  HG1 THR A  33      29.050  66.350  63.590  1.00  0.00           H
ATOM    477  CG2 THR A  33      27.040  66.810  64.590  1.00  0.00           C
ATOM    478 HG21 THR A  33      27.670  67.700  64.820  1.00  0.00           H
ATOM    479 HG22 THR A  33      26.750  66.970  63.530  1.00  0.00           H
ATOM    480 HG23 THR A  33      26.140  66.870  65.250  1.00  0.00           H
ATOM    481  C   THR A  33      28.970  64.000  66.050  1.00  0.00           C
ATOM    482  O   THR A  33      28.190  63.080  66.290  1.00  0.00           O
ATOM    483  N   LYS A  34      30.310  63.860  65.980  1.00  0.00           N
ATOM    484  HN  LYS A  34      30.930  64.630  65.900  1.00  0.00           H
ATOM    485  CA  LYS A  34      30.920  62.570  65.970  1.00  0.00           C
ATOM    486  HA  LYS A  34      30.140  61.840  65.870  1.00  0.00           H
ATOM    487  CB  LYS A  34      31.980  62.450  64.850  1.00  0.00           C
ATOM    488  HB1 LYS A  34      32.400  61.430  64.740  1.00  0.00           H
ATOM    489  HB2 LYS A  34      32.740  63.240  65.030  1.00  0.00           H
ATOM    490  CG  LYS A  34      31.410  62.750  63.460  1.00  0.00           C
ATOM    491  HG1 LYS A  34      32.120  62.580  62.630  1.00  0.00           H
ATOM    492  HG2 LYS A  34      31.190  63.840  63.420  1.00  0.00           H
ATOM    493  CD  LYS A  34      30.090  62.050  63.110  1.00  0.00           C
ATOM    494  HD1 LYS A  34      30.300  60.970  63.250  1.00  0.00           H
ATOM    495  HD2 LYS A  34      29.210  62.400  63.680  1.00  0.00           H
ATOM    496  CE  LYS A  34      29.880  62.170  61.600  1.00  0.00           C
ATOM    497  HE1 LYS A  34      29.150  61.390  61.280  1.00  0.00           H
ATOM    498  HE2 LYS A  34      30.770  61.950  60.970  1.00  0.00           H
ATOM    499  NZ  LYS A  34      29.450  63.550  61.260  1.00  0.00           N
ATOM    500  HZ1 LYS A  34      29.920  63.750  60.350  1.00  0.00           H
ATOM    501  HZ2 LYS A  34      28.430  63.500  61.090  1.00  0.00           H
ATOM    502  HZ3 LYS A  34      29.530  64.250  62.020  1.00  0.00           H
ATOM    503  C   LYS A  34      31.690  62.370  67.230  1.00  0.00           C
ATOM    504  O   LYS A  34      32.550  61.500  67.350  1.00  0.00           O
ATOM    505  N   GLU A  35      31.350  63.110  68.310  1.00  0.00           N
ATOM    506  HN  GLU A  35      30.580  63.750  68.300  1.00  0.00           H
ATOM    507  CA  GLU A  35      31.970  62.960  69.590  1.00  0.00           C
ATOM    508  HA  GLU A  35      33.040  63.060  69.530  1.00  0.00           H
ATOM    509  CB  GLU A  35      31.510  64.110  70.500  1.00  0.00           C
ATOM    510  HB1 GLU A  35      31.420  63.770  71.550  1.00  0.00           H
ATOM    511  HB2 GLU A  35      30.520  64.490  70.160  1.00  0.00           H
ATOM    512  CG  GLU A  35      32.440  65.320  70.390  1.00  0.00           C
ATOM    513  HG1 GLU A  35      32.280  65.640  69.340  1.00  0.00           H
ATOM    514  HG2 GLU A  35      33.500  65.070  70.610  1.00  0.00           H
ATOM    515  CD  GLU A  35      32.150  66.420  71.400  1.00  0.00           C
ATOM    516  OE1 GLU A  35      32.700  67.490  71.000  1.00  0.00           O
ATOM    517  OE2 GLU A  35      31.450  66.320  72.440  1.00  0.00           O
ATOM    518  C   GLU A  35      31.660  61.660  70.250  1.00  0.00           C
ATOM    519  O   GLU A  35      30.610  61.100  69.960  1.00  0.00           O
ATOM    520  N   GLY A  36      32.620  61.160  71.060  1.00  0.00           N
ATOM    521  HN  GLY A  36      33.310  61.840  71.310  1.00  0.00           H
ATOM    522  CA  GLY A  36      32.590  60.000  71.890  1.00  0.00           C
ATOM    523  HA1 GLY A  36      32.460  59.160  71.220  1.00  0.00           H
ATOM    524  HA2 GLY A  36      33.580  59.920  72.310  1.00  0.00           H
ATOM    525  C   GLY A  36      31.480  59.990  72.890  1.00  0.00           C
ATOM    526  O   GLY A  36      30.890  61.040  73.120  1.00  0.00           O
ATOM    527  N   VAL A  37      31.250  58.860  73.590  1.00  0.00           N
ATOM    528  HN  VAL A  37      31.870  58.080  73.510  1.00  0.00           H
ATOM    529  CA  VAL A  37      30.390  58.750  74.730  1.00  0.00           C
ATOM    530  HA  VAL A  37      29.390  59.110  74.520  1.00  0.00           H
ATOM    531  CB  VAL A  37      30.170  57.300  75.010  1.00  0.00           C
ATOM    532  HB  VAL A  37      31.150  56.790  75.160  1.00  0.00           H
ATOM    533  CG1 VAL A  37      29.450  56.940  76.320  1.00  0.00           C
ATOM    534 HG11 VAL A  37      28.450  57.390  76.510  1.00  0.00           H
ATOM    535 HG12 VAL A  37      29.350  55.840  76.250  1.00  0.00           H
ATOM    536 HG13 VAL A  37      30.050  57.030  77.250  1.00  0.00           H
ATOM    537  CG2 VAL A  37      29.460  56.640  73.810  1.00  0.00           C
ATOM    538 HG21 VAL A  37      29.410  55.530  73.880  1.00  0.00           H
ATOM    539 HG22 VAL A  37      28.470  57.150  73.780  1.00  0.00           H
ATOM    540 HG23 VAL A  37      29.880  56.880  72.810  1.00  0.00           H
ATOM    541  C   VAL A  37      30.790  59.510  75.950  1.00  0.00           C
ATOM    542  O   VAL A  37      31.950  59.460  76.340  1.00  0.00           O
ATOM    543  N   LEU A  38      29.840  60.230  76.570  1.00  0.00           N
ATOM    544  HN  LEU A  38      28.880  60.120  76.300  1.00  0.00           H
ATOM    545  CA  LEU A  38      29.910  61.070  77.720  1.00  0.00           C
ATOM    546  HA  LEU A  38      29.080  61.740  77.900  1.00  0.00           H
ATOM    547  CB  LEU A  38      30.240  60.230  78.960  1.00  0.00           C
ATOM    548  HB1 LEU A  38      30.460  60.840  79.860  1.00  0.00           H
ATOM    549  HB2 LEU A  38      31.050  59.500  78.700  1.00  0.00           H
ATOM    550  CG  LEU A  38      29.010  59.410  79.390  1.00  0.00           C
ATOM    551  HG  LEU A  38      28.540  58.950  78.490  1.00  0.00           H
ATOM    552  CD1 LEU A  38      29.480  58.250  80.280  1.00  0.00           C
ATOM    553 HD11 LEU A  38      30.300  57.690  79.760  1.00  0.00           H
ATOM    554 HD12 LEU A  38      29.940  58.680  81.190  1.00  0.00           H
ATOM    555 HD13 LEU A  38      28.670  57.590  80.650  1.00  0.00           H
ATOM    556  CD2 LEU A  38      27.870  60.150  80.120  1.00  0.00           C
ATOM    557 HD21 LEU A  38      28.210  60.410  81.140  1.00  0.00           H
ATOM    558 HD22 LEU A  38      27.410  61.040  79.650  1.00  0.00           H
ATOM    559 HD23 LEU A  38      27.070  59.390  80.210  1.00  0.00           H
ATOM    560  C   LEU A  38      30.870  62.200  77.580  1.00  0.00           C
ATOM    561  O   LEU A  38      30.580  63.310  77.110  1.00  0.00           O
ATOM    562  N   TYR A  39      32.150  61.950  77.920  1.00  0.00           N
ATOM    563  HN  TYR A  39      32.460  61.010  77.950  1.00  0.00           H
ATOM    564  CA  TYR A  39      33.040  63.060  78.030  1.00  0.00           C
ATOM    565  HA  TYR A  39      32.530  64.020  77.990  1.00  0.00           H
ATOM    566  CB  TYR A  39      33.710  62.940  79.410  1.00  0.00           C
ATOM    567  HB1 TYR A  39      32.960  63.250  80.160  1.00  0.00           H
ATOM    568  HB2 TYR A  39      34.620  63.580  79.460  1.00  0.00           H
ATOM    569  CG  TYR A  39      34.150  61.580  79.810  1.00  0.00           C
ATOM    570  CD1 TYR A  39      33.310  60.880  80.660  1.00  0.00           C
ATOM    571  HD1 TYR A  39      32.390  61.360  80.930  1.00  0.00           H
ATOM    572  CE1 TYR A  39      33.710  59.660  81.140  1.00  0.00           C
ATOM    573  HE1 TYR A  39      33.130  59.120  81.880  1.00  0.00           H
ATOM    574  CZ  TYR A  39      34.780  58.980  80.610  1.00  0.00           C
ATOM    575  OH  TYR A  39      34.980  57.690  81.160  1.00  0.00           O
ATOM    576  HH  TYR A  39      35.840  57.420  80.830  1.00  0.00           H
ATOM    577  CD2 TYR A  39      35.280  60.950  79.350  1.00  0.00           C
ATOM    578  HD2 TYR A  39      35.950  61.420  78.640  1.00  0.00           H
ATOM    579  CE2 TYR A  39      35.570  59.660  79.720  1.00  0.00           C
ATOM    580  HE2 TYR A  39      36.530  59.210  79.500  1.00  0.00           H
ATOM    581  C   TYR A  39      34.100  63.050  76.980  1.00  0.00           C
ATOM    582  O   TYR A  39      34.940  63.940  76.980  1.00  0.00           O
ATOM    583  N   VAL A  40      33.980  62.090  76.040  1.00  0.00           N
ATOM    584  HN  VAL A  40      33.140  61.570  75.980  1.00  0.00           H
ATOM    585  CA  VAL A  40      35.020  61.790  75.100  1.00  0.00           C
ATOM    586  HA  VAL A  40      35.930  62.050  75.620  1.00  0.00           H
ATOM    587  CB  VAL A  40      35.120  60.320  74.830  1.00  0.00           C
ATOM    588  HB  VAL A  40      34.150  60.000  74.380  1.00  0.00           H
ATOM    589  CG1 VAL A  40      36.260  59.940  73.880  1.00  0.00           C
ATOM    590 HG11 VAL A  40      36.450  58.860  73.710  1.00  0.00           H
ATOM    591 HG12 VAL A  40      36.100  60.390  72.880  1.00  0.00           H
ATOM    592 HG13 VAL A  40      37.150  60.390  74.370  1.00  0.00           H
ATOM    593  CG2 VAL A  40      35.210  59.570  76.180  1.00  0.00           C
ATOM    594 HG21 VAL A  40      36.200  59.650  76.680  1.00  0.00           H
ATOM    595 HG22 VAL A  40      34.420  59.890  76.890  1.00  0.00           H
ATOM    596 HG23 VAL A  40      35.000  58.480  76.120  1.00  0.00           H
ATOM    597  C   VAL A  40      35.010  62.720  73.940  1.00  0.00           C
ATOM    598  O   VAL A  40      33.940  63.120  73.460  1.00  0.00           O
ATOM    599  N   GLY A  41      36.210  63.140  73.490  1.00  0.00           N
ATOM    600  HN  GLY A  41      37.060  62.950  73.980  1.00  0.00           H
ATOM    601  CA  GLY A  41      36.330  63.980  72.340  1.00  0.00           C
ATOM    602  HA1 GLY A  41      35.540  64.700  72.530  1.00  0.00           H
ATOM    603  HA2 GLY A  41      37.300  64.440  72.340  1.00  0.00           H
ATOM    604  C   GLY A  41      36.100  63.360  71.010  1.00  0.00           C
ATOM    605  O   GLY A  41      35.640  62.220  70.860  1.00  0.00           O
ATOM    606  N   SER A  42      36.390  64.080  69.910  1.00  0.00           N
ATOM    607  HN  SER A  42      36.600  65.050  69.830  1.00  0.00           H
ATOM    608  CA  SER A  42      36.350  63.670  68.540  1.00  0.00           C
ATOM    609  HA  SER A  42      36.420  62.600  68.640  1.00  0.00           H
ATOM    610  CB  SER A  42      35.140  64.010  67.650  1.00  0.00           C
ATOM    611  HB1 SER A  42      34.230  63.470  67.990  1.00  0.00           H
ATOM    612  HB2 SER A  42      35.180  63.630  66.610  1.00  0.00           H
ATOM    613  OG  SER A  42      34.960  65.420  67.600  1.00  0.00           O
ATOM    614  HG1 SER A  42      34.150  65.650  67.140  1.00  0.00           H
ATOM    615  C   SER A  42      37.570  64.170  67.840  1.00  0.00           C
ATOM    616  O   SER A  42      38.240  65.120  68.220  1.00  0.00           O
ATOM    617  N   LYS A  43      38.000  63.470  66.770  1.00  0.00           N
ATOM    618  HN  LYS A  43      37.550  62.640  66.430  1.00  0.00           H
ATOM    619  CA  LYS A  43      39.260  63.730  66.150  1.00  0.00           C
ATOM    620  HA  LYS A  43      39.530  64.770  66.270  1.00  0.00           H
ATOM    621  CB  LYS A  43      40.440  62.830  66.530  1.00  0.00           C
ATOM    622  HB1 LYS A  43      40.720  63.130  67.560  1.00  0.00           H
ATOM    623  HB2 LYS A  43      41.190  62.950  65.710  1.00  0.00           H
ATOM    624  CG  LYS A  43      39.980  61.380  66.670  1.00  0.00           C
ATOM    625  HG1 LYS A  43      39.450  61.070  65.750  1.00  0.00           H
ATOM    626  HG2 LYS A  43      39.260  61.370  67.520  1.00  0.00           H
ATOM    627  CD  LYS A  43      41.110  60.390  66.990  1.00  0.00           C
ATOM    628  HD1 LYS A  43      41.570  60.530  67.990  1.00  0.00           H
ATOM    629  HD2 LYS A  43      40.680  59.370  67.090  1.00  0.00           H
ATOM    630  CE  LYS A  43      42.390  60.320  66.140  1.00  0.00           C
ATOM    631  HE1 LYS A  43      42.810  59.330  66.430  1.00  0.00           H
ATOM    632  HE2 LYS A  43      43.120  61.140  66.280  1.00  0.00           H
ATOM    633  NZ  LYS A  43      42.050  60.180  64.710  1.00  0.00           N
ATOM    634  HZ1 LYS A  43      42.860  59.980  64.100  1.00  0.00           H
ATOM    635  HZ2 LYS A  43      41.350  59.420  64.590  1.00  0.00           H
ATOM    636  HZ3 LYS A  43      41.540  61.040  64.400  1.00  0.00           H
ATOM    637  C   LYS A  43      39.020  63.590  64.690  1.00  0.00           C
ATOM    638  O   LYS A  43      38.180  62.760  64.320  1.00  0.00           O
ATOM    639  N   THR A  44      39.840  64.250  63.850  1.00  0.00           N
ATOM    640  HN  THR A  44      40.510  64.870  64.260  1.00  0.00           H
ATOM    641  CA  THR A  44      40.000  63.990  62.460  1.00  0.00           C
ATOM    642  HA  THR A  44      39.020  63.970  62.000  1.00  0.00           H
ATOM    643  CB  THR A  44      40.790  65.080  61.810  1.00  0.00           C
ATOM    644  HB  THR A  44      41.280  64.720  60.880  1.00  0.00           H
ATOM    645  OG1 THR A  44      41.840  65.490  62.670  1.00  0.00           O
ATOM    646  HG1 THR A  44      42.660  65.010  62.520  1.00  0.00           H
ATOM    647  CG2 THR A  44      39.880  66.290  61.520  1.00  0.00           C
ATOM    648 HG21 THR A  44      40.430  67.140  61.060  1.00  0.00           H
ATOM    649 HG22 THR A  44      39.010  66.060  60.870  1.00  0.00           H
ATOM    650 HG23 THR A  44      39.570  66.700  62.510  1.00  0.00           H
ATOM    651  C   THR A  44      40.550  62.650  62.110  1.00  0.00           C
ATOM    652  O   THR A  44      41.240  62.020  62.920  1.00  0.00           O
ATOM    653  N   LYS A  45      40.140  62.130  60.940  1.00  0.00           N
ATOM    654  HN  LYS A  45      39.470  62.620  60.380  1.00  0.00           H
ATOM    655  CA  LYS A  45      40.390  60.770  60.590  1.00  0.00           C
ATOM    656  HA  LYS A  45      40.560  60.070  61.390  1.00  0.00           H
ATOM    657  CB  LYS A  45      39.260  60.160  59.740  1.00  0.00           C
ATOM    658  HB1 LYS A  45      39.530  59.150  59.380  1.00  0.00           H
ATOM    659  HB2 LYS A  45      39.180  60.660  58.750  1.00  0.00           H
ATOM    660  CG  LYS A  45      37.820  60.090  60.260  1.00  0.00           C
ATOM    661  HG1 LYS A  45      37.400  61.080  60.530  1.00  0.00           H
ATOM    662  HG2 LYS A  45      37.970  59.530  61.210  1.00  0.00           H
ATOM    663  CD  LYS A  45      36.790  59.370  59.380  1.00  0.00           C
ATOM    664  HD1 LYS A  45      37.030  59.720  58.360  1.00  0.00           H
ATOM    665  HD2 LYS A  45      37.000  58.280  59.340  1.00  0.00           H
ATOM    666  CE  LYS A  45      35.370  59.800  59.750  1.00  0.00           C
ATOM    667  HE1 LYS A  45      35.270  60.900  59.700  1.00  0.00           H
ATOM    668  HE2 LYS A  45      35.240  59.480  60.800  1.00  0.00           H
ATOM    669  NZ  LYS A  45      34.380  59.220  58.810  1.00  0.00           N
ATOM    670  HZ1 LYS A  45      34.230  58.200  58.940  1.00  0.00           H
ATOM    671  HZ2 LYS A  45      33.530  59.830  58.800  1.00  0.00           H
ATOM    672  HZ3 LYS A  45      34.800  59.290  57.860  1.00  0.00           H
ATOM    673  C   LYS A  45      41.640  60.730  59.790  1.00  0.00           C
ATOM    674  O   LYS A  45      42.030  61.810  59.340  1.00  0.00           O
ATOM    675  N   GLU A  46      42.110  59.510  59.470  1.00  0.00           N
ATOM    676  HN  GLU A  46      41.750  58.690  59.920  1.00  0.00           H
ATOM    677  CA  GLU A  46      43.200  59.380  58.550  1.00  0.00           C
ATOM    678  HA  GLU A  46      43.800  60.280  58.570  1.00  0.00           H
ATOM    679  CB  GLU A  46      44.150  58.220  58.860  1.00  0.00           C
ATOM    680  HB1 GLU A  46      45.000  58.270  58.140  1.00  0.00           H
ATOM    681  HB2 GLU A  46      43.730  57.290  58.430  1.00  0.00           H
ATOM    682  CG  GLU A  46      44.680  58.020  60.280  1.00  0.00           C
ATOM    683  HG1 GLU A  46      43.720  58.030  60.830  1.00  0.00           H
ATOM    684  HG2 GLU A  46      45.360  58.850  60.550  1.00  0.00           H
ATOM    685  CD  GLU A  46      45.390  56.700  60.540  1.00  0.00           C
ATOM    686  OE1 GLU A  46      44.710  55.640  60.460  1.00  0.00           O
ATOM    687  OE2 GLU A  46      46.620  56.710  60.810  1.00  0.00           O
ATOM    688  C   GLU A  46      42.720  59.410  57.130  1.00  0.00           C
ATOM    689  O   GLU A  46      43.210  58.740  56.230  1.00  0.00           O
ATOM    690  N   GLY A  47      41.710  60.250  56.840  1.00  0.00           N
ATOM    691  HN  GLY A  47      41.330  60.810  57.580  1.00  0.00           H
ATOM    692  CA  GLY A  47      41.400  60.590  55.490  1.00  0.00           C
ATOM    693  HA1 GLY A  47      41.440  59.760  54.800  1.00  0.00           H
ATOM    694  HA2 GLY A  47      40.420  61.040  55.520  1.00  0.00           H
ATOM    695  C   GLY A  47      42.360  61.560  54.890  1.00  0.00           C
ATOM    696  O   GLY A  47      42.610  62.610  55.480  1.00  0.00           O
ATOM    697  N   VAL A  48      43.000  61.330  53.730  1.00  0.00           N
ATOM    698  HN  VAL A  48      42.840  60.480  53.230  1.00  0.00           H
ATOM    699  CA  VAL A  48      44.000  62.190  53.190  1.00  0.00           C
ATOM    700  HA  VAL A  48      44.310  62.950  53.890  1.00  0.00           H
ATOM    701  CB  VAL A  48      45.190  61.360  52.820  1.00  0.00           C
ATOM    702  HB  VAL A  48      44.890  60.410  52.320  1.00  0.00           H
ATOM    703  CG1 VAL A  48      46.160  62.050  51.860  1.00  0.00           C
ATOM    704 HG11 VAL A  48      47.110  61.520  52.130  1.00  0.00           H
ATOM    705 HG12 VAL A  48      45.910  61.910  50.780  1.00  0.00           H
ATOM    706 HG13 VAL A  48      46.330  63.130  52.040  1.00  0.00           H
ATOM    707  CG2 VAL A  48      45.850  60.820  54.100  1.00  0.00           C
ATOM    708 HG21 VAL A  48      45.120  60.330  54.780  1.00  0.00           H
ATOM    709 HG22 VAL A  48      46.710  60.150  53.900  1.00  0.00           H
ATOM    710 HG23 VAL A  48      46.190  61.760  54.580  1.00  0.00           H
ATOM    711  C   VAL A  48      43.480  63.080  52.110  1.00  0.00           C
ATOM    712  O   VAL A  48      43.930  64.220  51.980  1.00  0.00           O
ATOM    713  N   VAL A  49      42.400  62.650  51.430  1.00  0.00           N
ATOM    714  HN  VAL A  49      42.040  61.790  51.780  1.00  0.00           H
ATOM    715  CA  VAL A  49      41.780  63.400  50.380  1.00  0.00           C
ATOM    716  HA  VAL A  49      42.520  64.110  50.030  1.00  0.00           H
ATOM    717  CB  VAL A  49      41.420  62.540  49.210  1.00  0.00           C
ATOM    718  HB  VAL A  49      40.820  63.110  48.470  1.00  0.00           H
ATOM    719  CG1 VAL A  49      42.760  62.210  48.530  1.00  0.00           C
ATOM    720 HG11 VAL A  49      43.490  63.040  48.530  1.00  0.00           H
ATOM    721 HG12 VAL A  49      43.180  61.340  49.090  1.00  0.00           H
ATOM    722 HG13 VAL A  49      42.590  61.820  47.500  1.00  0.00           H
ATOM    723  CG2 VAL A  49      40.580  61.310  49.550  1.00  0.00           C
ATOM    724 HG21 VAL A  49      40.310  60.700  48.660  1.00  0.00           H
ATOM    725 HG22 VAL A  49      41.230  60.590  50.100  1.00  0.00           H
ATOM    726 HG23 VAL A  49      39.630  61.460  50.110  1.00  0.00           H
ATOM    727  C   VAL A  49      40.620  64.230  50.820  1.00  0.00           C
ATOM    728  O   VAL A  49      39.970  64.020  51.840  1.00  0.00           O
ATOM    729  N   HIS A  50      40.390  65.330  50.090  1.00  0.00           N
ATOM    730  HN  HIS A  50      41.010  65.410  49.310  1.00  0.00           H
ATOM    731  CA  HIS A  50      39.290  66.200  50.390  1.00  0.00           C
ATOM    732  HA  HIS A  50      39.600  66.540  51.370  1.00  0.00           H
ATOM    733  CB  HIS A  50      39.480  67.400  49.460  1.00  0.00           C
ATOM    734  HB1 HIS A  50      38.540  67.980  49.510  1.00  0.00           H
ATOM    735  HB2 HIS A  50      39.480  67.140  48.380  1.00  0.00           H
ATOM    736  ND1 HIS A  50      41.810  68.250  49.030  1.00  0.00           N
ATOM    737  CG  HIS A  50      40.610  68.370  49.690  1.00  0.00           C
ATOM    738  CE1 HIS A  50      42.500  69.310  49.400  1.00  0.00           C
ATOM    739  HE1 HIS A  50      43.550  69.430  49.140  1.00  0.00           H
ATOM    740  NE2 HIS A  50      41.760  70.110  50.220  1.00  0.00           N
ATOM    741  HE2 HIS A  50      42.030  70.970  50.640  1.00  0.00           H
ATOM    742  CD2 HIS A  50      40.550  69.490  50.450  1.00  0.00           C
ATOM    743  HD2 HIS A  50      39.710  69.900  51.010  1.00  0.00           H
ATOM    744  C   HIS A  50      37.890  65.680  50.280  1.00  0.00           C
ATOM    745  O   HIS A  50      37.180  65.950  49.310  1.00  0.00           O
ATOM    746  N   GLY A  51      37.380  65.070  51.370  1.00  0.00           N
ATOM    747  HN  GLY A  51      38.000  64.870  52.130  1.00  0.00           H
ATOM    748  CA  GLY A  51      36.060  64.520  51.340  1.00  0.00           C
ATOM    749  HA1 GLY A  51      35.660  64.700  52.320  1.00  0.00           H
ATOM    750  HA2 GLY A  51      35.370  64.960  50.630  1.00  0.00           H
ATOM    751  C   GLY A  51      36.140  63.080  50.990  1.00  0.00           C
ATOM    752  O   GLY A  51      37.090  62.450  51.460  1.00  0.00           O
ATOM    753  N   VAL A  52      35.110  62.500  50.340  1.00  0.00           N
ATOM    754  HN  VAL A  52      34.270  63.000  50.120  1.00  0.00           H
ATOM    755  CA  VAL A  52      34.910  61.100  50.200  1.00  0.00           C
ATOM    756  HA  VAL A  52      34.980  60.770  51.230  1.00  0.00           H
ATOM    757  CB  VAL A  52      33.510  60.730  49.810  1.00  0.00           C
ATOM    758  HB  VAL A  52      33.240  61.350  48.920  1.00  0.00           H
ATOM    759  CG1 VAL A  52      33.300  59.300  49.290  1.00  0.00           C
ATOM    760 HG11 VAL A  52      33.850  59.130  48.330  1.00  0.00           H
ATOM    761 HG12 VAL A  52      33.370  58.560  50.110  1.00  0.00           H
ATOM    762 HG13 VAL A  52      32.260  59.180  48.930  1.00  0.00           H
ATOM    763  CG2 VAL A  52      32.460  60.960  50.900  1.00  0.00           C
ATOM    764 HG21 VAL A  52      31.530  60.370  50.750  1.00  0.00           H
ATOM    765 HG22 VAL A  52      32.840  60.560  51.870  1.00  0.00           H
ATOM    766 HG23 VAL A  52      32.410  62.060  51.100  1.00  0.00           H
ATOM    767  C   VAL A  52      36.020  60.450  49.440  1.00  0.00           C
ATOM    768  O   VAL A  52      36.570  60.860  48.420  1.00  0.00           O
ATOM    769  N   ALA A  53      36.370  59.280  50.010  1.00  0.00           N
ATOM    770  HN  ALA A  53      35.810  58.850  50.720  1.00  0.00           H
ATOM    771  CA  ALA A  53      37.650  58.730  49.710  1.00  0.00           C
ATOM    772  HA  ALA A  53      38.360  59.540  49.830  1.00  0.00           H
ATOM    773  CB  ALA A  53      37.900  57.610  50.730  1.00  0.00           C
ATOM    774  HB1 ALA A  53      38.880  57.090  50.640  1.00  0.00           H
ATOM    775  HB2 ALA A  53      37.870  58.130  51.710  1.00  0.00           H
ATOM    776  HB3 ALA A  53      37.030  56.920  50.720  1.00  0.00           H
ATOM    777  C   ALA A  53      37.730  58.110  48.360  1.00  0.00           C
ATOM    778  O   ALA A  53      38.710  58.060  47.620  1.00  0.00           O
ATOM    779  N   THR A  54      36.530  57.680  47.940  1.00  0.00           N
ATOM    780  HN  THR A  54      35.740  57.640  48.550  1.00  0.00           H
ATOM    781  CA  THR A  54      36.310  56.980  46.710  1.00  0.00           C
ATOM    782  HA  THR A  54      37.160  56.450  46.320  1.00  0.00           H
ATOM    783  CB  THR A  54      35.260  55.920  46.900  1.00  0.00           C
ATOM    784  HB  THR A  54      34.840  55.560  45.940  1.00  0.00           H
ATOM    785  OG1 THR A  54      34.140  56.260  47.720  1.00  0.00           O
ATOM    786  HG1 THR A  54      33.400  56.370  47.120  1.00  0.00           H
ATOM    787  CG2 THR A  54      35.980  54.730  47.540  1.00  0.00           C
ATOM    788 HG21 THR A  54      36.800  54.430  46.850  1.00  0.00           H
ATOM    789 HG22 THR A  54      36.510  54.980  48.490  1.00  0.00           H
ATOM    790 HG23 THR A  54      35.190  53.960  47.670  1.00  0.00           H
ATOM    791  C   THR A  54      36.000  57.890  45.580  1.00  0.00           C
ATOM    792  O   THR A  54      35.670  57.360  44.520  1.00  0.00           O
ATOM    793  N   VAL A  55      36.070  59.230  45.710  1.00  0.00           N
ATOM    794  HN  VAL A  55      36.270  59.660  46.590  1.00  0.00           H
ATOM    795  CA  VAL A  55      35.920  60.100  44.590  1.00  0.00           C
ATOM    796  HA  VAL A  55      36.010  59.500  43.700  1.00  0.00           H
ATOM    797  CB  VAL A  55      34.490  60.540  44.480  1.00  0.00           C
ATOM    798  HB  VAL A  55      33.770  59.730  44.720  1.00  0.00           H
ATOM    799  CG1 VAL A  55      34.220  61.600  45.550  1.00  0.00           C
ATOM    800 HG11 VAL A  55      33.170  61.950  45.520  1.00  0.00           H
ATOM    801 HG12 VAL A  55      34.460  61.310  46.600  1.00  0.00           H
ATOM    802 HG13 VAL A  55      34.880  62.490  45.430  1.00  0.00           H
ATOM    803  CG2 VAL A  55      34.180  60.980  43.040  1.00  0.00           C
ATOM    804 HG21 VAL A  55      34.690  60.300  42.320  1.00  0.00           H
ATOM    805 HG22 VAL A  55      33.100  60.820  42.830  1.00  0.00           H
ATOM    806 HG23 VAL A  55      34.530  62.020  42.880  1.00  0.00           H
ATOM    807  C   VAL A  55      36.950  61.180  44.510  1.00  0.00           C
ATOM    808  O   VAL A  55      37.260  61.670  43.420  1.00  0.00           O
ATOM    809  N   ALA A  56      37.580  61.600  45.610  1.00  0.00           N
ATOM    810  HN  ALA A  56      37.400  61.220  46.510  1.00  0.00           H
ATOM    811  CA  ALA A  56      38.420  62.760  45.660  1.00  0.00           C
ATOM    812  HA  ALA A  56      38.080  63.430  44.880  1.00  0.00           H
ATOM    813  CB  ALA A  56      38.220  63.380  47.050  1.00  0.00           C
ATOM    814  HB1 ALA A  56      37.120  63.500  47.130  1.00  0.00           H
ATOM    815  HB2 ALA A  56      38.660  62.740  47.840  1.00  0.00           H
ATOM    816  HB3 ALA A  56      38.680  64.370  47.260  1.00  0.00           H
ATOM    817  C   ALA A  56      39.850  62.420  45.430  1.00  0.00           C
ATOM    818  O   ALA A  56      40.380  61.380  45.800  1.00  0.00           O
ATOM    819  N   GLU A  57      40.560  63.310  44.710  1.00  0.00           N
ATOM    820  HN  GLU A  57      40.070  64.140  44.460  1.00  0.00           H
ATOM    821  CA  GLU A  57      41.900  63.020  44.300  1.00  0.00           C
ATOM    822  HA  GLU A  57      42.120  61.970  44.380  1.00  0.00           H
ATOM    823  CB  GLU A  57      42.130  63.330  42.810  1.00  0.00           C
ATOM    824  HB1 GLU A  57      43.140  62.910  42.620  1.00  0.00           H
ATOM    825  HB2 GLU A  57      42.200  64.430  42.640  1.00  0.00           H
ATOM    826  CG  GLU A  57      41.110  62.660  41.880  1.00  0.00           C
ATOM    827  HG1 GLU A  57      40.040  62.800  42.140  1.00  0.00           H
ATOM    828  HG2 GLU A  57      41.410  61.590  41.980  1.00  0.00           H
ATOM    829  CD  GLU A  57      41.230  62.950  40.390  1.00  0.00           C
ATOM    830  OE1 GLU A  57      41.730  62.100  39.610  1.00  0.00           O
ATOM    831  OE2 GLU A  57      40.770  64.060  40.020  1.00  0.00           O
ATOM    832  C   GLU A  57      42.790  63.930  45.070  1.00  0.00           C
ATOM    833  O   GLU A  57      43.830  63.510  45.580  1.00  0.00           O
ATOM    834  N   LYS A  58      42.420  65.220  45.160  1.00  0.00           N
ATOM    835  HN  LYS A  58      41.600  65.580  44.710  1.00  0.00           H
ATOM    836  CA  LYS A  58      43.200  66.120  45.950  1.00  0.00           C
ATOM    837  HA  LYS A  58      44.140  66.100  45.420  1.00  0.00           H
ATOM    838  CB  LYS A  58      42.650  67.550  45.870  1.00  0.00           C
ATOM    839  HB1 LYS A  58      43.320  68.180  46.490  1.00  0.00           H
ATOM    840  HB2 LYS A  58      41.690  67.700  46.420  1.00  0.00           H
ATOM    841  CG  LYS A  58      42.510  68.140  44.460  1.00  0.00           C
ATOM    842  HG1 LYS A  58      42.270  69.200  44.710  1.00  0.00           H
ATOM    843  HG2 LYS A  58      41.590  67.680  44.030  1.00  0.00           H
ATOM    844  CD  LYS A  58      43.700  68.010  43.510  1.00  0.00           C
ATOM    845  HD1 LYS A  58      44.620  68.210  44.090  1.00  0.00           H
ATOM    846  HD2 LYS A  58      43.710  66.960  43.140  1.00  0.00           H
ATOM    847  CE  LYS A  58      43.550  68.910  42.280  1.00  0.00           C
ATOM    848  HE1 LYS A  58      43.700  69.960  42.620  1.00  0.00           H
ATOM    849  HE2 LYS A  58      42.570  68.830  41.750  1.00  0.00           H
ATOM    850  NZ  LYS A  58      44.610  68.740  41.260  1.00  0.00           N
ATOM    851  HZ1 LYS A  58      44.750  67.730  41.030  1.00  0.00           H
ATOM    852  HZ2 LYS A  58      44.420  69.250  40.370  1.00  0.00           H
ATOM    853  HZ3 LYS A  58      45.570  69.050  41.510  1.00  0.00           H
ATOM    854  C   LYS A  58      43.410  65.840  47.400  1.00  0.00           C
ATOM    855  O   LYS A  58      42.570  65.350  48.140  1.00  0.00           O
ATOM    856  N   THR A  59      44.570  66.240  47.940  1.00  0.00           N
ATOM    857  HN  THR A  59      45.280  66.770  47.480  1.00  0.00           H
ATOM    858  CA  THR A  59      44.860  65.990  49.320  1.00  0.00           C
ATOM    859  HA  THR A  59      44.120  65.280  49.670  1.00  0.00           H
ATOM    860  CB  THR A  59      46.220  65.390  49.550  1.00  0.00           C
ATOM    861  HB  THR A  59      46.470  65.390  50.630  1.00  0.00           H
ATOM    862  OG1 THR A  59      47.270  66.060  48.870  1.00  0.00           O
ATOM    863  HG1 THR A  59      47.470  66.790  49.460  1.00  0.00           H
ATOM    864  CG2 THR A  59      46.190  63.970  48.970  1.00  0.00           C
ATOM    865 HG21 THR A  59      46.200  63.950  47.860  1.00  0.00           H
ATOM    866 HG22 THR A  59      47.130  63.550  49.400  1.00  0.00           H
ATOM    867 HG23 THR A  59      45.300  63.410  49.330  1.00  0.00           H
ATOM    868  C   THR A  59      44.810  67.230  50.140  1.00  0.00           C
ATOM    869  O   THR A  59      45.320  68.250  49.680  1.00  0.00           O
ATOM    870  N   LYS A  60      44.220  67.180  51.350  1.00  0.00           N
ATOM    871  HN  LYS A  60      43.930  66.260  51.630  1.00  0.00           H
ATOM    872  CA  LYS A  60      44.220  68.190  52.360  1.00  0.00           C
ATOM    873  HA  LYS A  60      43.810  69.120  51.980  1.00  0.00           H
ATOM    874  CB  LYS A  60      43.330  67.750  53.540  1.00  0.00           C
ATOM    875  HB1 LYS A  60      43.270  68.500  54.360  1.00  0.00           H
ATOM    876  HB2 LYS A  60      43.800  66.880  54.040  1.00  0.00           H
ATOM    877  CG  LYS A  60      41.940  67.370  53.030  1.00  0.00           C
ATOM    878  HG1 LYS A  60      41.970  66.570  52.260  1.00  0.00           H
ATOM    879  HG2 LYS A  60      41.570  68.270  52.500  1.00  0.00           H
ATOM    880  CD  LYS A  60      40.970  66.830  54.090  1.00  0.00           C
ATOM    881  HD1 LYS A  60      40.810  67.620  54.850  1.00  0.00           H
ATOM    882  HD2 LYS A  60      40.010  66.650  53.560  1.00  0.00           H
ATOM    883  CE  LYS A  60      41.500  65.510  54.670  1.00  0.00           C
ATOM    884  HE1 LYS A  60      42.540  65.670  55.020  1.00  0.00           H
ATOM    885  HE2 LYS A  60      41.380  64.660  53.960  1.00  0.00           H
ATOM    886  NZ  LYS A  60      40.630  65.170  55.810  1.00  0.00           N
ATOM    887  HZ1 LYS A  60      39.750  64.730  55.490  1.00  0.00           H
ATOM    888  HZ2 LYS A  60      41.040  64.480  56.480  1.00  0.00           H
ATOM    889  HZ3 LYS A  60      40.370  66.020  56.350  1.00  0.00           H
ATOM    890  C   LYS A  60      45.550  68.620  52.860  1.00  0.00           C
ATOM    891  O   LYS A  60      46.590  68.020  52.600  1.00  0.00           O
ATOM    892  N   GLU A  61      45.560  69.750  53.590  1.00  0.00           N
ATOM    893  HN  GLU A  61      44.660  70.170  53.710  1.00  0.00           H
ATOM    894  CA  GLU A  61      46.640  70.340  54.320  1.00  0.00           C
ATOM    895  HA  GLU A  61      47.450  70.400  53.610  1.00  0.00           H
ATOM    896  CB  GLU A  61      46.340  71.750  54.860  1.00  0.00           C
ATOM    897  HB1 GLU A  61      47.100  71.960  55.640  1.00  0.00           H
ATOM    898  HB2 GLU A  61      45.400  71.700  55.460  1.00  0.00           H
ATOM    899  CG  GLU A  61      46.290  72.820  53.770  1.00  0.00           C
ATOM    900  HG1 GLU A  61      45.340  72.730  53.200  1.00  0.00           H
ATOM    901  HG2 GLU A  61      47.080  72.640  53.020  1.00  0.00           H
ATOM    902  CD  GLU A  61      46.490  74.240  54.280  1.00  0.00           C
ATOM    903  OE1 GLU A  61      45.590  75.120  54.260  1.00  0.00           O
ATOM    904  OE2 GLU A  61      47.670  74.580  54.600  1.00  0.00           O
ATOM    905  C   GLU A  61      47.150  69.390  55.340  1.00  0.00           C
ATOM    906  O   GLU A  61      46.400  68.780  56.100  1.00  0.00           O
ATOM    907  N   GLN A  62      48.490  69.290  55.410  1.00  0.00           N
ATOM    908  HN  GLN A  62      48.990  69.630  54.620  1.00  0.00           H
ATOM    909  CA  GLN A  62      49.200  68.720  56.520  1.00  0.00           C
ATOM    910  HA  GLN A  62      50.200  69.070  56.340  1.00  0.00           H
ATOM    911  CB  GLN A  62      48.870  69.250  57.920  1.00  0.00           C
ATOM    912  HB1 GLN A  62      49.490  68.670  58.640  1.00  0.00           H
ATOM    913  HB2 GLN A  62      47.810  69.210  58.240  1.00  0.00           H
ATOM    914  CG  GLN A  62      49.150  70.750  58.070  1.00  0.00           C
ATOM    915  HG1 GLN A  62      48.360  71.230  57.460  1.00  0.00           H
ATOM    916  HG2 GLN A  62      50.170  71.050  57.750  1.00  0.00           H
ATOM    917  CD  GLN A  62      48.900  71.210  59.490  1.00  0.00           C
ATOM    918  OE1 GLN A  62      47.860  71.790  59.830  1.00  0.00           O
ATOM    919  NE2 GLN A  62      49.860  70.870  60.390  1.00  0.00           N
ATOM    920 HE21 GLN A  62      50.590  70.280  60.060  1.00  0.00           H
ATOM    921 HE22 GLN A  62      49.750  71.260  61.300  1.00  0.00           H
ATOM    922  C   GLN A  62      49.290  67.230  56.460  1.00  0.00           C
ATOM    923  O   GLN A  62      49.090  66.470  57.410  1.00  0.00           O
ATOM    924  N   VAL A  63      49.430  66.750  55.220  1.00  0.00           N
ATOM    925  HN  VAL A  63      49.610  67.410  54.500  1.00  0.00           H
ATOM    926  CA  VAL A  63      49.510  65.370  54.840  1.00  0.00           C
ATOM    927  HA  VAL A  63      49.050  64.700  55.550  1.00  0.00           H
ATOM    928  CB  VAL A  63      48.640  65.040  53.660  1.00  0.00           C
ATOM    929  HB  VAL A  63      48.830  63.970  53.410  1.00  0.00           H
ATOM    930  CG1 VAL A  63      47.130  65.110  53.950  1.00  0.00           C
ATOM    931 HG11 VAL A  63      46.650  64.860  52.980  1.00  0.00           H
ATOM    932 HG12 VAL A  63      46.910  64.300  54.680  1.00  0.00           H
ATOM    933 HG13 VAL A  63      46.770  66.080  54.360  1.00  0.00           H
ATOM    934  CG2 VAL A  63      49.070  65.890  52.450  1.00  0.00           C
ATOM    935 HG21 VAL A  63      48.500  65.620  51.540  1.00  0.00           H
ATOM    936 HG22 VAL A  63      48.950  66.990  52.550  1.00  0.00           H
ATOM    937 HG23 VAL A  63      50.110  65.600  52.200  1.00  0.00           H
ATOM    938  C   VAL A  63      50.890  64.880  54.580  1.00  0.00           C
ATOM    939  O   VAL A  63      51.130  63.700  54.350  1.00  0.00           O
ATOM    940  N   THR A  64      51.840  65.830  54.600  1.00  0.00           N
ATOM    941  HN  THR A  64      51.660  66.810  54.520  1.00  0.00           H
ATOM    942  CA  THR A  64      53.230  65.480  54.570  1.00  0.00           C
ATOM    943  HA  THR A  64      53.440  64.480  54.910  1.00  0.00           H
ATOM    944  CB  THR A  64      53.680  65.640  53.140  1.00  0.00           C
ATOM    945  HB  THR A  64      53.450  66.690  52.850  1.00  0.00           H
ATOM    946  OG1 THR A  64      53.000  64.840  52.190  1.00  0.00           O
ATOM    947  HG1 THR A  64      52.070  64.970  52.400  1.00  0.00           H
ATOM    948  CG2 THR A  64      55.180  65.360  53.000  1.00  0.00           C
ATOM    949 HG21 THR A  64      55.660  65.340  52.000  1.00  0.00           H
ATOM    950 HG22 THR A  64      55.740  66.170  53.530  1.00  0.00           H
ATOM    951 HG23 THR A  64      55.390  64.370  53.450  1.00  0.00           H
ATOM    952  C   THR A  64      53.960  66.420  55.460  1.00  0.00           C
ATOM    953  O   THR A  64      53.640  67.610  55.560  1.00  0.00           O
ATOM    954  N   ASN A  65      54.980  65.960  56.200  1.00  0.00           N
ATOM    955  HN  ASN A  65      55.390  65.060  56.090  1.00  0.00           H
ATOM    956  CA  ASN A  65      55.640  66.790  57.160  1.00  0.00           C
ATOM    957  HA  ASN A  65      55.620  67.830  56.880  1.00  0.00           H
ATOM    958  CB  ASN A  65      54.940  66.700  58.530  1.00  0.00           C
ATOM    959  HB1 ASN A  65      54.810  65.650  58.840  1.00  0.00           H
ATOM    960  HB2 ASN A  65      53.910  67.070  58.310  1.00  0.00           H
ATOM    961  CG  ASN A  65      55.560  67.480  59.680  1.00  0.00           C
ATOM    962  OD1 ASN A  65      55.360  68.680  59.830  1.00  0.00           O
ATOM    963  ND2 ASN A  65      56.140  66.790  60.700  1.00  0.00           N
ATOM    964 HD21 ASN A  65      56.590  65.920  60.510  1.00  0.00           H
ATOM    965 HD22 ASN A  65      56.250  67.350  61.530  1.00  0.00           H
ATOM    966  C   ASN A  65      57.040  66.260  57.250  1.00  0.00           C
ATOM    967  O   ASN A  65      57.190  65.040  57.180  1.00  0.00           O
ATOM    968  N   VAL A  66      58.040  67.160  57.260  1.00  0.00           N
ATOM    969  HN  VAL A  66      57.930  68.140  57.170  1.00  0.00           H
ATOM    970  CA  VAL A  66      59.410  66.760  57.310  1.00  0.00           C
ATOM    971  HA  VAL A  66      59.560  65.900  56.670  1.00  0.00           H
ATOM    972  CB  VAL A  66      60.340  67.860  56.880  1.00  0.00           C
ATOM    973  HB  VAL A  66      60.160  68.760  57.500  1.00  0.00           H
ATOM    974  CG1 VAL A  66      61.840  67.570  56.980  1.00  0.00           C
ATOM    975 HG11 VAL A  66      62.410  68.450  56.620  1.00  0.00           H
ATOM    976 HG12 VAL A  66      62.210  67.410  58.020  1.00  0.00           H
ATOM    977 HG13 VAL A  66      62.210  66.800  56.270  1.00  0.00           H
ATOM    978  CG2 VAL A  66      60.040  68.470  55.500  1.00  0.00           C
ATOM    979 HG21 VAL A  66      60.490  67.820  54.720  1.00  0.00           H
ATOM    980 HG22 VAL A  66      58.950  68.470  55.260  1.00  0.00           H
ATOM    981 HG23 VAL A  66      60.560  69.450  55.400  1.00  0.00           H
ATOM    982  C   VAL A  66      59.770  66.190  58.640  1.00  0.00           C
ATOM    983  O   VAL A  66      59.500  66.720  59.710  1.00  0.00           O
ATOM    984  N   GLY A  67      60.400  65.000  58.660  1.00  0.00           N
ATOM    985  HN  GLY A  67      60.530  64.420  57.860  1.00  0.00           H
ATOM    986  CA  GLY A  67      60.870  64.260  59.780  1.00  0.00           C
ATOM    987  HA1 GLY A  67      61.940  64.410  59.810  1.00  0.00           H
ATOM    988  HA2 GLY A  67      60.530  64.690  60.710  1.00  0.00           H
ATOM    989  C   GLY A  67      60.540  62.810  59.640  1.00  0.00           C
ATOM    990  O   GLY A  67      61.020  61.960  60.390  1.00  0.00           O
ATOM    991  N   GLY A  68      59.590  62.540  58.730  1.00  0.00           N
ATOM    992  HN  GLY A  68      59.250  63.340  58.230  1.00  0.00           H
ATOM    993  CA  GLY A  68      59.110  61.220  58.460  1.00  0.00           C
ATOM    994  HA1 GLY A  68      59.390  60.480  59.190  1.00  0.00           H
ATOM    995  HA2 GLY A  68      58.040  61.410  58.450  1.00  0.00           H
ATOM    996  C   GLY A  68      59.570  60.850  57.100  1.00  0.00           C
ATOM    997  O   GLY A  68      60.710  61.150  56.760  1.00  0.00           O
ATOM    998  N   ALA A  69      58.640  60.270  56.310  1.00  0.00           N
ATOM    999  HN  ALA A  69      57.780  60.090  56.780  1.00  0.00           H
ATOM   1000  CA  ALA A  69      58.850  59.990  54.930  1.00  0.00           C
ATOM   1001  HA  ALA A  69      59.620  60.680  54.600  1.00  0.00           H
ATOM   1002  CB  ALA A  69      59.290  58.510  54.870  1.00  0.00           C
ATOM   1003  HB1 ALA A  69      59.800  58.180  53.950  1.00  0.00           H
ATOM   1004  HB2 ALA A  69      59.880  58.170  55.750  1.00  0.00           H
ATOM   1005  HB3 ALA A  69      58.370  57.920  55.030  1.00  0.00           H
ATOM   1006  C   ALA A  69      57.600  60.190  54.140  1.00  0.00           C
ATOM   1007  O   ALA A  69      56.490  60.280  54.650  1.00  0.00           O
ATOM   1008  N   VAL A  70      57.640  60.250  52.800  1.00  0.00           N
ATOM   1009  HN  VAL A  70      58.460  60.290  52.240  1.00  0.00           H
ATOM   1010  CA  VAL A  70      56.460  60.550  52.030  1.00  0.00           C
ATOM   1011  HA  VAL A  70      55.790  61.240  52.520  1.00  0.00           H
ATOM   1012  CB  VAL A  70      56.910  61.290  50.800  1.00  0.00           C
ATOM   1013  HB  VAL A  70      56.110  61.610  50.100  1.00  0.00           H
ATOM   1014  CG1 VAL A  70      57.510  62.660  51.150  1.00  0.00           C
ATOM   1015 HG11 VAL A  70      58.380  62.580  51.840  1.00  0.00           H
ATOM   1016 HG12 VAL A  70      57.840  63.160  50.210  1.00  0.00           H
ATOM   1017 HG13 VAL A  70      56.850  63.350  51.710  1.00  0.00           H
ATOM   1018  CG2 VAL A  70      57.940  60.480  50.000  1.00  0.00           C
ATOM   1019 HG21 VAL A  70      58.950  60.620  50.440  1.00  0.00           H
ATOM   1020 HG22 VAL A  70      57.680  59.450  49.670  1.00  0.00           H
ATOM   1021 HG23 VAL A  70      58.080  61.040  49.060  1.00  0.00           H
ATOM   1022  C   VAL A  70      55.740  59.330  51.590  1.00  0.00           C
ATOM   1023  O   VAL A  70      54.980  59.290  50.620  1.00  0.00           O
ATOM   1024  N   VAL A  71      55.940  58.200  52.310  1.00  0.00           N
ATOM   1025  HN  VAL A  71      56.660  58.200  52.990  1.00  0.00           H
ATOM   1026  CA  VAL A  71      55.540  56.870  51.970  1.00  0.00           C
ATOM   1027  HA  VAL A  71      55.920  56.600  51.000  1.00  0.00           H
ATOM   1028  CB  VAL A  71      55.990  55.840  52.970  1.00  0.00           C
ATOM   1029  HB  VAL A  71      55.560  54.830  52.810  1.00  0.00           H
ATOM   1030  CG1 VAL A  71      57.500  55.770  52.720  1.00  0.00           C
ATOM   1031 HG11 VAL A  71      57.710  55.650  51.630  1.00  0.00           H
ATOM   1032 HG12 VAL A  71      57.880  56.770  53.030  1.00  0.00           H
ATOM   1033 HG13 VAL A  71      57.920  54.920  53.290  1.00  0.00           H
ATOM   1034  CG2 VAL A  71      55.730  56.310  54.410  1.00  0.00           C
ATOM   1035 HG21 VAL A  71      54.660  56.540  54.630  1.00  0.00           H
ATOM   1036 HG22 VAL A  71      56.140  55.480  55.020  1.00  0.00           H
ATOM   1037 HG23 VAL A  71      56.200  57.290  54.630  1.00  0.00           H
ATOM   1038  C   VAL A  71      54.070  56.680  51.840  1.00  0.00           C
ATOM   1039  O   VAL A  71      53.210  57.110  52.610  1.00  0.00           O
ATOM   1040  N   THR A  72      53.780  55.960  50.740  1.00  0.00           N
ATOM   1041  HN  THR A  72      54.570  55.770  50.170  1.00  0.00           H
ATOM   1042  CA  THR A  72      52.430  55.740  50.320  1.00  0.00           C
ATOM   1043  HA  THR A  72      51.790  55.710  51.190  1.00  0.00           H
ATOM   1044  CB  THR A  72      51.820  56.820  49.460  1.00  0.00           C
ATOM   1045  HB  THR A  72      52.160  57.800  49.840  1.00  0.00           H
ATOM   1046  OG1 THR A  72      50.410  56.980  49.520  1.00  0.00           O
ATOM   1047  HG1 THR A  72      50.290  57.300  50.420  1.00  0.00           H
ATOM   1048  CG2 THR A  72      52.060  56.690  47.940  1.00  0.00           C
ATOM   1049 HG21 THR A  72      51.410  55.910  47.480  1.00  0.00           H
ATOM   1050 HG22 THR A  72      51.830  57.660  47.450  1.00  0.00           H
ATOM   1051 HG23 THR A  72      53.140  56.500  47.760  1.00  0.00           H
ATOM   1052  C   THR A  72      52.110  54.440  49.670  1.00  0.00           C
ATOM   1053  O   THR A  72      52.870  53.840  48.920  1.00  0.00           O
ATOM   1054  N   GLY A  73      50.850  54.010  49.870  1.00  0.00           N
ATOM   1055  HN  GLY A  73      50.360  54.450  50.610  1.00  0.00           H
ATOM   1056  CA  GLY A  73      50.350  52.730  49.460  1.00  0.00           C
ATOM   1057  HA1 GLY A  73      49.680  52.830  48.620  1.00  0.00           H
ATOM   1058  HA2 GLY A  73      51.180  52.130  49.120  1.00  0.00           H
ATOM   1059  C   GLY A  73      49.560  51.990  50.490  1.00  0.00           C
ATOM   1060  O   GLY A  73      50.060  51.420  51.460  1.00  0.00           O
ATOM   1061  N   VAL A  74      48.230  51.980  50.340  1.00  0.00           N
ATOM   1062  HN  VAL A  74      47.800  52.570  49.660  1.00  0.00           H
ATOM   1063  CA  VAL A  74      47.400  51.130  51.140  1.00  0.00           C
ATOM   1064  HA  VAL A  74      47.900  50.550  51.900  1.00  0.00           H
ATOM   1065  CB  VAL A  74      46.560  51.950  52.070  1.00  0.00           C
ATOM   1066  HB  VAL A  74      45.980  52.690  51.470  1.00  0.00           H
ATOM   1067  CG1 VAL A  74      45.650  51.120  52.990  1.00  0.00           C
ATOM   1068 HG11 VAL A  74      45.020  50.350  52.510  1.00  0.00           H
ATOM   1069 HG12 VAL A  74      46.170  50.650  53.850  1.00  0.00           H
ATOM   1070 HG13 VAL A  74      44.930  51.860  53.400  1.00  0.00           H
ATOM   1071  CG2 VAL A  74      47.390  52.850  52.990  1.00  0.00           C
ATOM   1072 HG21 VAL A  74      47.640  53.800  52.460  1.00  0.00           H
ATOM   1073 HG22 VAL A  74      46.800  53.000  53.920  1.00  0.00           H
ATOM   1074 HG23 VAL A  74      48.240  52.180  53.240  1.00  0.00           H
ATOM   1075  C   VAL A  74      46.520  50.230  50.330  1.00  0.00           C
ATOM   1076  O   VAL A  74      45.720  50.740  49.550  1.00  0.00           O
ATOM   1077  N   THR A  75      46.550  48.900  50.480  1.00  0.00           N
ATOM   1078  HN  THR A  75      47.270  48.480  51.020  1.00  0.00           H
ATOM   1079  CA  THR A  75      45.570  47.910  50.130  1.00  0.00           C
ATOM   1080  HA  THR A  75      44.570  48.300  50.140  1.00  0.00           H
ATOM   1081  CB  THR A  75      45.830  47.330  48.770  1.00  0.00           C
ATOM   1082  HB  THR A  75      46.770  46.740  48.730  1.00  0.00           H
ATOM   1083  OG1 THR A  75      45.970  48.310  47.750  1.00  0.00           O
ATOM   1084  HG1 THR A  75      46.780  48.800  47.910  1.00  0.00           H
ATOM   1085  CG2 THR A  75      44.730  46.410  48.230  1.00  0.00           C
ATOM   1086 HG21 THR A  75      43.810  47.030  48.180  1.00  0.00           H
ATOM   1087 HG22 THR A  75      45.070  46.030  47.250  1.00  0.00           H
ATOM   1088 HG23 THR A  75      44.600  45.510  48.880  1.00  0.00           H
ATOM   1089  C   THR A  75      45.680  46.790  51.100  1.00  0.00           C
ATOM   1090  O   THR A  75      46.060  45.650  50.800  1.00  0.00           O
ATOM   1091  N   ALA A  76      45.450  47.100  52.390  1.00  0.00           N
ATOM   1092  HN  ALA A  76      45.110  48.010  52.610  1.00  0.00           H
ATOM   1093  CA  ALA A  76      45.680  46.210  53.480  1.00  0.00           C
ATOM   1094  HA  ALA A  76      45.400  45.250  53.060  1.00  0.00           H
ATOM   1095  CB  ALA A  76      47.150  46.170  53.940  1.00  0.00           C
ATOM   1096  HB1 ALA A  76      47.440  47.240  54.040  1.00  0.00           H
ATOM   1097  HB2 ALA A  76      47.230  45.640  54.910  1.00  0.00           H
ATOM   1098  HB3 ALA A  76      47.790  45.610  53.230  1.00  0.00           H
ATOM   1099  C   ALA A  76      44.890  46.620  54.670  1.00  0.00           C
ATOM   1100  O   ALA A  76      44.670  47.810  54.900  1.00  0.00           O
ATOM   1101  N   VAL A  77      44.450  45.740  55.580  1.00  0.00           N
ATOM   1102  HN  VAL A  77      44.700  44.770  55.600  1.00  0.00           H
ATOM   1103  CA  VAL A  77      43.660  46.070  56.730  1.00  0.00           C
ATOM   1104  HA  VAL A  77      43.900  47.110  56.930  1.00  0.00           H
ATOM   1105  CB  VAL A  77      42.190  45.830  56.530  1.00  0.00           C
ATOM   1106  HB  VAL A  77      41.980  44.770  56.790  1.00  0.00           H
ATOM   1107  CG1 VAL A  77      41.400  46.840  57.380  1.00  0.00           C
ATOM   1108 HG11 VAL A  77      40.320  46.650  57.210  1.00  0.00           H
ATOM   1109 HG12 VAL A  77      41.640  46.860  58.470  1.00  0.00           H
ATOM   1110 HG13 VAL A  77      41.550  47.850  56.950  1.00  0.00           H
ATOM   1111  CG2 VAL A  77      41.570  45.850  55.130  1.00  0.00           C
ATOM   1112 HG21 VAL A  77      40.510  45.540  55.220  1.00  0.00           H
ATOM   1113 HG22 VAL A  77      41.570  46.890  54.720  1.00  0.00           H
ATOM   1114 HG23 VAL A  77      42.300  45.210  54.580  1.00  0.00           H
ATOM   1115  C   VAL A  77      44.200  45.240  57.840  1.00  0.00           C
ATOM   1116  O   VAL A  77      45.080  44.420  57.600  1.00  0.00           O
ATOM   1117  N   ALA A  78      43.770  45.410  59.100  1.00  0.00           N
ATOM   1118  HN  ALA A  78      43.100  46.150  59.180  1.00  0.00           H
ATOM   1119  CA  ALA A  78      44.350  44.830  60.270  1.00  0.00           C
ATOM   1120  HA  ALA A  78      45.420  44.840  60.210  1.00  0.00           H
ATOM   1121  CB  ALA A  78      43.810  45.680  61.440  1.00  0.00           C
ATOM   1122  HB1 ALA A  78      42.740  45.940  61.540  1.00  0.00           H
ATOM   1123  HB2 ALA A  78      44.220  45.520  62.460  1.00  0.00           H
ATOM   1124  HB3 ALA A  78      44.320  46.660  61.270  1.00  0.00           H
ATOM   1125  C   ALA A  78      44.150  43.370  60.540  1.00  0.00           C
ATOM   1126  O   ALA A  78      44.970  42.560  60.110  1.00  0.00           O
ATOM   1127  N   GLN A  79      43.130  43.030  61.340  1.00  0.00           N
ATOM   1128  HN  GLN A  79      42.380  43.650  61.560  1.00  0.00           H
ATOM   1129  CA  GLN A  79      42.950  41.660  61.690  1.00  0.00           C
ATOM   1130  HA  GLN A  79      43.280  41.090  60.830  1.00  0.00           H
ATOM   1131  CB  GLN A  79      43.520  41.300  63.080  1.00  0.00           C
ATOM   1132  HB1 GLN A  79      43.300  40.250  63.350  1.00  0.00           H
ATOM   1133  HB2 GLN A  79      43.110  42.060  63.770  1.00  0.00           H
ATOM   1134  CG  GLN A  79      45.040  41.230  63.250  1.00  0.00           C
ATOM   1135  HG1 GLN A  79      45.280  40.950  64.300  1.00  0.00           H
ATOM   1136  HG2 GLN A  79      45.470  42.230  63.040  1.00  0.00           H
ATOM   1137  CD  GLN A  79      45.650  40.080  62.450  1.00  0.00           C
ATOM   1138  OE1 GLN A  79      45.460  38.890  62.690  1.00  0.00           O
ATOM   1139  NE2 GLN A  79      46.520  40.340  61.440  1.00  0.00           N
ATOM   1140 HE21 GLN A  79      47.080  41.160  61.290  1.00  0.00           H
ATOM   1141 HE22 GLN A  79      46.950  39.500  61.110  1.00  0.00           H
ATOM   1142  C   GLN A  79      41.490  41.340  61.740  1.00  0.00           C
ATOM   1143  O   GLN A  79      40.800  41.800  62.640  1.00  0.00           O
ATOM   1144  N   LYS A  80      41.040  40.480  60.810  1.00  0.00           N
ATOM   1145  HN  LYS A  80      41.640  40.000  60.170  1.00  0.00           H
ATOM   1146  CA  LYS A  80      39.690  40.080  60.550  1.00  0.00           C
ATOM   1147  HA  LYS A  80      39.600  39.810  59.510  1.00  0.00           H
ATOM   1148  CB  LYS A  80      39.240  38.860  61.350  1.00  0.00           C
ATOM   1149  HB1 LYS A  80      38.140  38.700  61.330  1.00  0.00           H
ATOM   1150  HB2 LYS A  80      39.360  39.150  62.420  1.00  0.00           H
ATOM   1151  CG  LYS A  80      40.000  37.550  61.090  1.00  0.00           C
ATOM   1152  HG1 LYS A  80      39.710  36.730  61.790  1.00  0.00           H
ATOM   1153  HG2 LYS A  80      41.090  37.610  61.280  1.00  0.00           H
ATOM   1154  CD  LYS A  80      39.680  37.020  59.690  1.00  0.00           C
ATOM   1155  HD1 LYS A  80      38.710  36.510  59.820  1.00  0.00           H
ATOM   1156  HD2 LYS A  80      39.630  37.920  59.030  1.00  0.00           H
ATOM   1157  CE  LYS A  80      40.690  35.940  59.310  1.00  0.00           C
ATOM   1158  HE1 LYS A  80      40.750  35.180  60.120  1.00  0.00           H
ATOM   1159  HE2 LYS A  80      41.680  36.420  59.190  1.00  0.00           H
ATOM   1160  NZ  LYS A  80      40.400  35.300  58.010  1.00  0.00           N
ATOM   1161  HZ1 LYS A  80      39.970  34.380  58.240  1.00  0.00           H
ATOM   1162  HZ2 LYS A  80      39.720  35.900  57.500  1.00  0.00           H
ATOM   1163  HZ3 LYS A  80      41.330  35.220  57.560  1.00  0.00           H
ATOM   1164  C   LYS A  80      38.740  41.230  60.590  1.00  0.00           C
ATOM   1165  O   LYS A  80      37.690  41.240  61.240  1.00  0.00           O
ATOM   1166  N   THR A  81      39.020  42.250  59.770  1.00  0.00           N
ATOM   1167  HN  THR A  81      39.890  42.230  59.290  1.00  0.00           H
ATOM   1168  CA  THR A  81      38.400  43.540  59.770  1.00  0.00           C
ATOM   1169  HA  THR A  81      37.800  43.570  60.670  1.00  0.00           H
ATOM   1170  CB  THR A  81      39.300  44.740  59.950  1.00  0.00           C
ATOM   1171  HB  THR A  81      38.820  45.640  59.520  1.00  0.00           H
ATOM   1172  OG1 THR A  81      40.630  44.530  59.510  1.00  0.00           O
ATOM   1173  HG1 THR A  81      40.560  44.110  58.650  1.00  0.00           H
ATOM   1174  CG2 THR A  81      39.560  44.870  61.460  1.00  0.00           C
ATOM   1175 HG21 THR A  81      39.930  43.940  61.920  1.00  0.00           H
ATOM   1176 HG22 THR A  81      40.260  45.710  61.650  1.00  0.00           H
ATOM   1177 HG23 THR A  81      38.650  45.180  62.030  1.00  0.00           H
ATOM   1178  C   THR A  81      37.510  43.700  58.590  1.00  0.00           C
ATOM   1179  O   THR A  81      37.840  43.200  57.520  1.00  0.00           O
ATOM   1180  N   VAL A  82      36.310  44.300  58.730  1.00  0.00           N
ATOM   1181  HN  VAL A  82      36.050  44.610  59.640  1.00  0.00           H
ATOM   1182  CA  VAL A  82      35.470  44.660  57.630  1.00  0.00           C
ATOM   1183  HA  VAL A  82      35.300  43.810  56.990  1.00  0.00           H
ATOM   1184  CB  VAL A  82      34.170  45.160  58.190  1.00  0.00           C
ATOM   1185  HB  VAL A  82      34.210  46.060  58.840  1.00  0.00           H
ATOM   1186  CG1 VAL A  82      33.140  45.640  57.150  1.00  0.00           C
ATOM   1187 HG11 VAL A  82      32.120  45.660  57.600  1.00  0.00           H
ATOM   1188 HG12 VAL A  82      33.360  46.630  56.720  1.00  0.00           H
ATOM   1189 HG13 VAL A  82      33.080  44.880  56.340  1.00  0.00           H
ATOM   1190  CG2 VAL A  82      33.600  44.050  59.090  1.00  0.00           C
ATOM   1191 HG21 VAL A  82      33.360  43.120  58.520  1.00  0.00           H
ATOM   1192 HG22 VAL A  82      34.270  43.770  59.920  1.00  0.00           H
ATOM   1193 HG23 VAL A  82      32.660  44.400  59.570  1.00  0.00           H
ATOM   1194  C   VAL A  82      36.190  45.620  56.760  1.00  0.00           C
ATOM   1195  O   VAL A  82      36.760  46.600  57.230  1.00  0.00           O
ATOM   1196  N   GLU A  83      36.210  45.420  55.430  1.00  0.00           N
ATOM   1197  HN  GLU A  83      35.920  44.550  55.020  1.00  0.00           H
ATOM   1198  CA  GLU A  83      36.850  46.310  54.510  1.00  0.00           C
ATOM   1199  HA  GLU A  83      37.750  46.660  54.980  1.00  0.00           H
ATOM   1200  CB  GLU A  83      37.190  45.570  53.200  1.00  0.00           C
ATOM   1201  HB1 GLU A  83      37.800  46.250  52.570  1.00  0.00           H
ATOM   1202  HB2 GLU A  83      36.230  45.330  52.680  1.00  0.00           H
ATOM   1203  CG  GLU A  83      38.080  44.350  53.380  1.00  0.00           C
ATOM   1204  HG1 GLU A  83      37.640  43.510  53.960  1.00  0.00           H
ATOM   1205  HG2 GLU A  83      38.940  44.680  54.010  1.00  0.00           H
ATOM   1206  CD  GLU A  83      38.690  43.900  52.060  1.00  0.00           C
ATOM   1207  OE1 GLU A  83      39.800  44.350  51.700  1.00  0.00           O
ATOM   1208  OE2 GLU A  83      38.040  43.120  51.320  1.00  0.00           O
ATOM   1209  C   GLU A  83      36.020  47.490  54.140  1.00  0.00           C
ATOM   1210  O   GLU A  83      34.800  47.480  54.270  1.00  0.00           O
ATOM   1211  N   GLY A  84      36.690  48.580  53.720  1.00  0.00           N
ATOM   1212  HN  GLY A  84      37.680  48.670  53.820  1.00  0.00           H
ATOM   1213  CA  GLY A  84      36.000  49.800  53.450  1.00  0.00           C
ATOM   1214  HA1 GLY A  84      35.420  50.000  54.340  1.00  0.00           H
ATOM   1215  HA2 GLY A  84      36.800  50.460  53.150  1.00  0.00           H
ATOM   1216  C   GLY A  84      35.070  49.820  52.290  1.00  0.00           C
ATOM   1217  O   GLY A  84      35.240  49.060  51.340  1.00  0.00           O
ATOM   1218  N   ALA A  85      34.060  50.720  52.270  1.00  0.00           N
ATOM   1219  HN  ALA A  85      34.010  51.450  52.950  1.00  0.00           H
ATOM   1220  CA  ALA A  85      33.030  50.680  51.290  1.00  0.00           C
ATOM   1221  HA  ALA A  85      32.710  49.660  51.140  1.00  0.00           H
ATOM   1222  CB  ALA A  85      31.790  51.470  51.750  1.00  0.00           C
ATOM   1223  HB1 ALA A  85      31.940  52.540  52.020  1.00  0.00           H
ATOM   1224  HB2 ALA A  85      30.990  51.350  51.000  1.00  0.00           H
ATOM   1225  HB3 ALA A  85      31.390  51.110  52.720  1.00  0.00           H
ATOM   1226  C   ALA A  85      33.560  51.200  50.000  1.00  0.00           C
ATOM   1227  O   ALA A  85      33.670  52.410  49.840  1.00  0.00           O
ATOM   1228  N   GLY A  86      33.820  50.290  49.040  1.00  0.00           N
ATOM   1229  HN  GLY A  86      33.540  49.360  49.260  1.00  0.00           H
ATOM   1230  CA  GLY A  86      34.330  50.650  47.760  1.00  0.00           C
ATOM   1231  HA1 GLY A  86      35.080  51.430  47.750  1.00  0.00           H
ATOM   1232  HA2 GLY A  86      34.590  49.660  47.420  1.00  0.00           H
ATOM   1233  C   GLY A  86      33.300  51.140  46.800  1.00  0.00           C
ATOM   1234  O   GLY A  86      32.330  51.790  47.170  1.00  0.00           O
ATOM   1235  N   SER A  87      33.410  50.910  45.480  1.00  0.00           N
ATOM   1236  HN  SER A  87      34.130  50.330  45.100  1.00  0.00           H
ATOM   1237  CA  SER A  87      32.440  51.280  44.490  1.00  0.00           C
ATOM   1238  HA  SER A  87      31.990  52.240  44.720  1.00  0.00           H
ATOM   1239  CB  SER A  87      33.240  51.520  43.200  1.00  0.00           C
ATOM   1240  HB1 SER A  87      33.950  52.340  43.460  1.00  0.00           H
ATOM   1241  HB2 SER A  87      32.620  51.770  42.320  1.00  0.00           H
ATOM   1242  OG  SER A  87      34.090  50.430  42.840  1.00  0.00           O
ATOM   1243  HG1 SER A  87      34.430  50.010  43.630  1.00  0.00           H
ATOM   1244  C   SER A  87      31.330  50.290  44.370  1.00  0.00           C
ATOM   1245  O   SER A  87      30.850  50.000  43.270  1.00  0.00           O
ATOM   1246  N   ILE A  88      30.890  49.760  45.520  1.00  0.00           N
ATOM   1247  HN  ILE A  88      31.270  50.220  46.310  1.00  0.00           H
ATOM   1248  CA  ILE A  88      30.050  48.610  45.710  1.00  0.00           C
ATOM   1249  HA  ILE A  88      30.580  47.790  45.260  1.00  0.00           H
ATOM   1250  CB  ILE A  88      29.940  48.200  47.150  1.00  0.00           C
ATOM   1251  HB  ILE A  88      29.160  47.420  47.150  1.00  0.00           H
ATOM   1252  CG2 ILE A  88      31.300  47.740  47.720  1.00  0.00           C
ATOM   1253 HG21 ILE A  88      31.690  46.980  47.010  1.00  0.00           H
ATOM   1254 HG22 ILE A  88      32.180  48.410  47.760  1.00  0.00           H
ATOM   1255 HG23 ILE A  88      31.160  47.240  48.700  1.00  0.00           H
ATOM   1256  CG1 ILE A  88      29.380  49.280  48.090  1.00  0.00           C
ATOM   1257 HG11 ILE A  88      28.400  49.490  47.620  1.00  0.00           H
ATOM   1258 HG12 ILE A  88      30.060  50.140  47.920  1.00  0.00           H
ATOM   1259  CD  ILE A  88      29.320  48.900  49.570  1.00  0.00           C
ATOM   1260  HD1 ILE A  88      30.280  48.990  50.120  1.00  0.00           H
ATOM   1261  HD2 ILE A  88      28.510  49.430  50.110  1.00  0.00           H
ATOM   1262  HD3 ILE A  88      29.020  47.830  49.670  1.00  0.00           H
ATOM   1263  C   ILE A  88      28.700  48.810  45.100  1.00  0.00           C
ATOM   1264  O   ILE A  88      28.120  49.890  45.050  1.00  0.00           O
ATOM   1265  N   ALA A  89      28.030  47.740  44.650  1.00  0.00           N
ATOM   1266  HN  ALA A  89      28.400  46.830  44.800  1.00  0.00           H
ATOM   1267  CA  ALA A  89      26.750  47.800  44.020  1.00  0.00           C
ATOM   1268  HA  ALA A  89      26.430  48.810  43.790  1.00  0.00           H
ATOM   1269  CB  ALA A  89      26.700  46.960  42.730  1.00  0.00           C
ATOM   1270  HB1 ALA A  89      27.440  47.200  41.940  1.00  0.00           H
ATOM   1271  HB2 ALA A  89      26.940  45.920  43.070  1.00  0.00           H
ATOM   1272  HB3 ALA A  89      25.720  46.780  42.250  1.00  0.00           H
ATOM   1273  C   ALA A  89      25.720  47.220  44.920  1.00  0.00           C
ATOM   1274  O   ALA A  89      26.030  46.450  45.830  1.00  0.00           O
ATOM   1275  N   ALA A  90      24.510  47.810  44.860  1.00  0.00           N
ATOM   1276  HN  ALA A  90      24.230  48.500  44.200  1.00  0.00           H
ATOM   1277  CA  ALA A  90      23.480  47.490  45.810  1.00  0.00           C
ATOM   1278  HA  ALA A  90      23.930  47.280  46.770  1.00  0.00           H
ATOM   1279  CB  ALA A  90      22.610  48.740  45.960  1.00  0.00           C
ATOM   1280  HB1 ALA A  90      22.140  49.040  45.000  1.00  0.00           H
ATOM   1281  HB2 ALA A  90      21.800  48.480  46.680  1.00  0.00           H
ATOM   1282  HB3 ALA A  90      23.220  49.580  46.340  1.00  0.00           H
ATOM   1283  C   ALA A  90      22.630  46.420  45.210  1.00  0.00           C
ATOM   1284  O   ALA A  90      21.590  46.050  45.750  1.00  0.00           O
ATOM   1285  N   ALA A  91      23.020  45.960  44.010  1.00  0.00           N
ATOM   1286  HN  ALA A  91      23.910  46.180  43.620  1.00  0.00           H
ATOM   1287  CA  ALA A  91      22.240  45.060  43.210  1.00  0.00           C
ATOM   1288  HA  ALA A  91      21.200  45.200  43.430  1.00  0.00           H
ATOM   1289  CB  ALA A  91      22.410  45.380  41.710  1.00  0.00           C
ATOM   1290  HB1 ALA A  91      22.150  46.420  41.410  1.00  0.00           H
ATOM   1291  HB2 ALA A  91      23.470  45.270  41.390  1.00  0.00           H
ATOM   1292  HB3 ALA A  91      21.750  44.760  41.080  1.00  0.00           H
ATOM   1293  C   ALA A  91      22.720  43.680  43.520  1.00  0.00           C
ATOM   1294  O   ALA A  91      23.240  43.060  42.590  1.00  0.00           O
ATOM   1295  N   THR A  92      22.550  43.260  44.780  1.00  0.00           N
ATOM   1296  HN  THR A  92      22.020  43.830  45.410  1.00  0.00           H
ATOM   1297  CA  THR A  92      23.190  42.050  45.200  1.00  0.00           C
ATOM   1298  HA  THR A  92      24.160  42.070  44.730  1.00  0.00           H
ATOM   1299  CB  THR A  92      23.330  41.900  46.690  1.00  0.00           C
ATOM   1300  HB  THR A  92      23.850  41.010  47.090  1.00  0.00           H
ATOM   1301  OG1 THR A  92      22.150  42.210  47.410  1.00  0.00           O
ATOM   1302  HG1 THR A  92      22.200  41.780  48.270  1.00  0.00           H
ATOM   1303  CG2 THR A  92      24.150  43.130  47.100  1.00  0.00           C
ATOM   1304 HG21 THR A  92      25.020  43.210  46.410  1.00  0.00           H
ATOM   1305 HG22 THR A  92      23.610  44.100  47.040  1.00  0.00           H
ATOM   1306 HG23 THR A  92      24.560  43.010  48.130  1.00  0.00           H
ATOM   1307  C   THR A  92      22.390  40.890  44.710  1.00  0.00           C
ATOM   1308  O   THR A  92      22.890  39.930  44.110  1.00  0.00           O
ATOM   1309  N   GLY A  93      21.060  41.030  44.800  1.00  0.00           N
ATOM   1310  HN  GLY A  93      20.740  41.750  45.410  1.00  0.00           H
ATOM   1311  CA  GLY A  93      19.980  40.270  44.240  1.00  0.00           C
ATOM   1312  HA1 GLY A  93      19.400  40.900  43.570  1.00  0.00           H
ATOM   1313  HA2 GLY A  93      20.400  39.350  43.860  1.00  0.00           H
ATOM   1314  C   GLY A  93      19.200  39.850  45.430  1.00  0.00           C
ATOM   1315  O   GLY A  93      19.670  40.150  46.530  1.00  0.00           O
ATOM   1316  N   PHE A  94      18.000  39.270  45.260  1.00  0.00           N
ATOM   1317  HN  PHE A  94      17.990  38.940  44.320  1.00  0.00           H
ATOM   1318  CA  PHE A  94      17.040  38.850  46.230  1.00  0.00           C
ATOM   1319  HA  PHE A  94      16.590  39.700  46.710  1.00  0.00           H
ATOM   1320  CB  PHE A  94      15.940  38.040  45.510  1.00  0.00           C
ATOM   1321  HB1 PHE A  94      16.340  37.100  45.090  1.00  0.00           H
ATOM   1322  HB2 PHE A  94      15.450  38.510  44.630  1.00  0.00           H
ATOM   1323  CG  PHE A  94      14.770  37.620  46.330  1.00  0.00           C
ATOM   1324  CD1 PHE A  94      13.950  38.630  46.750  1.00  0.00           C
ATOM   1325  HD1 PHE A  94      14.100  39.670  46.490  1.00  0.00           H
ATOM   1326  CE1 PHE A  94      12.800  38.370  47.460  1.00  0.00           C
ATOM   1327  HE1 PHE A  94      12.090  39.160  47.700  1.00  0.00           H
ATOM   1328  CZ  PHE A  94      12.560  37.070  47.820  1.00  0.00           C
ATOM   1329  HZ  PHE A  94      11.630  36.930  48.360  1.00  0.00           H
ATOM   1330  CD2 PHE A  94      14.480  36.320  46.690  1.00  0.00           C
ATOM   1331  HD2 PHE A  94      15.230  35.600  46.410  1.00  0.00           H
ATOM   1332  CE2 PHE A  94      13.410  36.040  47.510  1.00  0.00           C
ATOM   1333  HE2 PHE A  94      13.210  35.020  47.800  1.00  0.00           H
ATOM   1334  C   PHE A  94      17.640  38.070  47.350  1.00  0.00           C
ATOM   1335  O   PHE A  94      18.400  37.110  47.300  1.00  0.00           O
ATOM   1336  N   VAL A  95      17.400  38.600  48.570  1.00  0.00           N
ATOM   1337  HN  VAL A  95      16.740  39.340  48.540  1.00  0.00           H
ATOM   1338  CA  VAL A  95      17.930  38.270  49.850  1.00  0.00           C
ATOM   1339  HA  VAL A  95      17.980  39.160  50.460  1.00  0.00           H
ATOM   1340  CB  VAL A  95      17.090  37.190  50.490  1.00  0.00           C
ATOM   1341  HB  VAL A  95      17.280  37.160  51.580  1.00  0.00           H
ATOM   1342  CG1 VAL A  95      15.600  37.580  50.380  1.00  0.00           C
ATOM   1343 HG11 VAL A  95      15.110  36.990  49.570  1.00  0.00           H
ATOM   1344 HG12 VAL A  95      15.060  37.290  51.310  1.00  0.00           H
ATOM   1345 HG13 VAL A  95      15.560  38.670  50.170  1.00  0.00           H
ATOM   1346  CG2 VAL A  95      17.210  35.740  50.000  1.00  0.00           C
ATOM   1347 HG21 VAL A  95      16.870  35.590  48.960  1.00  0.00           H
ATOM   1348 HG22 VAL A  95      18.250  35.390  49.870  1.00  0.00           H
ATOM   1349 HG23 VAL A  95      16.640  35.040  50.660  1.00  0.00           H
ATOM   1350  C   VAL A  95      19.360  37.880  50.020  1.00  0.00           C
ATOM   1351  O   VAL A  95      19.800  37.000  50.750  1.00  0.00           O
ATOM   1352  N   LYS A  96      20.240  38.670  49.400  1.00  0.00           N
ATOM   1353  HN  LYS A  96      19.860  39.380  48.800  1.00  0.00           H
ATOM   1354  CA  LYS A  96      21.670  38.550  49.390  1.00  0.00           C
ATOM   1355  HA  LYS A  96      21.940  37.600  49.830  1.00  0.00           H
ATOM   1356  CB  LYS A  96      22.310  38.430  48.000  1.00  0.00           C
ATOM   1357  HB1 LYS A  96      21.920  39.280  47.410  1.00  0.00           H
ATOM   1358  HB2 LYS A  96      21.840  37.500  47.600  1.00  0.00           H
ATOM   1359  CG  LYS A  96      23.830  38.220  47.970  1.00  0.00           C
ATOM   1360  HG1 LYS A  96      24.070  37.310  48.550  1.00  0.00           H
ATOM   1361  HG2 LYS A  96      24.250  39.080  48.530  1.00  0.00           H
ATOM   1362  CD  LYS A  96      24.590  38.040  46.660  1.00  0.00           C
ATOM   1363  HD1 LYS A  96      23.890  37.490  46.000  1.00  0.00           H
ATOM   1364  HD2 LYS A  96      24.740  39.050  46.230  1.00  0.00           H
ATOM   1365  CE  LYS A  96      26.030  37.570  46.860  1.00  0.00           C
ATOM   1366  HE1 LYS A  96      25.880  36.560  47.310  1.00  0.00           H
ATOM   1367  HE2 LYS A  96      26.620  38.260  47.490  1.00  0.00           H
ATOM   1368  NZ  LYS A  96      26.680  37.370  45.550  1.00  0.00           N
ATOM   1369  HZ1 LYS A  96      27.200  38.190  45.170  1.00  0.00           H
ATOM   1370  HZ2 LYS A  96      27.420  36.660  45.710  1.00  0.00           H
ATOM   1371  HZ3 LYS A  96      26.110  36.930  44.800  1.00  0.00           H
ATOM   1372  C   LYS A  96      22.200  39.670  50.210  1.00  0.00           C
ATOM   1373  O   LYS A  96      21.860  40.840  50.030  1.00  0.00           O
ATOM   1374  N   LYS A  97      23.150  39.470  51.140  1.00  0.00           N
ATOM   1375  HN  LYS A  97      23.490  38.540  51.160  1.00  0.00           H
ATOM   1376  CA  LYS A  97      23.760  40.440  51.990  1.00  0.00           C
ATOM   1377  HA  LYS A  97      22.980  41.000  52.480  1.00  0.00           H
ATOM   1378  CB  LYS A  97      24.560  39.610  53.020  1.00  0.00           C
ATOM   1379  HB1 LYS A  97      25.420  39.200  52.450  1.00  0.00           H
ATOM   1380  HB2 LYS A  97      23.980  38.710  53.330  1.00  0.00           H
ATOM   1381  CG  LYS A  97      25.000  40.510  54.180  1.00  0.00           C
ATOM   1382  HG1 LYS A  97      24.040  40.710  54.690  1.00  0.00           H
ATOM   1383  HG2 LYS A  97      25.370  41.480  53.790  1.00  0.00           H
ATOM   1384  CD  LYS A  97      26.140  39.870  54.980  1.00  0.00           C
ATOM   1385  HD1 LYS A  97      26.430  40.500  55.850  1.00  0.00           H
ATOM   1386  HD2 LYS A  97      25.660  38.930  55.320  1.00  0.00           H
ATOM   1387  CE  LYS A  97      27.410  39.460  54.220  1.00  0.00           C
ATOM   1388  HE1 LYS A  97      27.250  39.030  53.210  1.00  0.00           H
ATOM   1389  HE2 LYS A  97      28.090  38.760  54.750  1.00  0.00           H
ATOM   1390  NZ  LYS A  97      28.220  40.670  53.940  1.00  0.00           N
ATOM   1391  HZ1 LYS A  97      29.200  40.530  54.240  1.00  0.00           H
ATOM   1392  HZ2 LYS A  97      28.150  40.900  52.930  1.00  0.00           H
ATOM   1393  HZ3 LYS A  97      27.870  41.520  54.430  1.00  0.00           H
ATOM   1394  C   LYS A  97      24.580  41.390  51.180  1.00  0.00           C
ATOM   1395  O   LYS A  97      25.210  41.020  50.190  1.00  0.00           O
ATOM   1396  N   ASP A  98      24.620  42.680  51.570  1.00  0.00           N
ATOM   1397  HN  ASP A  98      24.030  43.080  52.260  1.00  0.00           H
ATOM   1398  CA  ASP A  98      25.470  43.730  51.090  1.00  0.00           C
ATOM   1399  HA  ASP A  98      25.050  43.990  50.140  1.00  0.00           H
ATOM   1400  CB  ASP A  98      25.430  44.960  52.010  1.00  0.00           C
ATOM   1401  HB1 ASP A  98      25.950  45.840  51.590  1.00  0.00           H
ATOM   1402  HB2 ASP A  98      25.830  44.720  53.020  1.00  0.00           H
ATOM   1403  CG  ASP A  98      24.050  45.540  52.300  1.00  0.00           C
ATOM   1404  OD1 ASP A  98      23.920  46.460  53.150  1.00  0.00           O
ATOM   1405  OD2 ASP A  98      23.190  45.250  51.430  1.00  0.00           O
ATOM   1406  C   ASP A  98      26.900  43.350  50.930  1.00  0.00           C
ATOM   1407  O   ASP A  98      27.450  42.500  51.630  1.00  0.00           O
ATOM   1408  N   GLN A  99      27.720  43.950  50.050  1.00  0.00           N
ATOM   1409  HN  GLN A  99      27.350  44.590  49.390  1.00  0.00           H
ATOM   1410  CA  GLN A  99      29.010  43.560  49.560  1.00  0.00           C
ATOM   1411  HA  GLN A  99      29.020  42.480  49.490  1.00  0.00           H
ATOM   1412  CB  GLN A  99      29.200  44.240  48.190  1.00  0.00           C
ATOM   1413  HB1 GLN A  99      30.210  43.900  47.890  1.00  0.00           H
ATOM   1414  HB2 GLN A  99      29.310  45.330  48.340  1.00  0.00           H
ATOM   1415  CG  GLN A  99      28.220  43.840  47.090  1.00  0.00           C
ATOM   1416  HG1 GLN A  99      27.160  44.140  47.200  1.00  0.00           H
ATOM   1417  HG2 GLN A  99      28.180  42.740  46.930  1.00  0.00           H
ATOM   1418  CD  GLN A  99      28.670  44.470  45.780  1.00  0.00           C
ATOM   1419  OE1 GLN A  99      29.680  45.140  45.600  1.00  0.00           O
ATOM   1420  NE2 GLN A  99      27.950  44.160  44.670  1.00  0.00           N
ATOM   1421 HE21 GLN A  99      27.040  43.740  44.760  1.00  0.00           H
ATOM   1422 HE22 GLN A  99      28.120  44.720  43.860  1.00  0.00           H
ATOM   1423  C   GLN A  99      30.180  43.880  50.420  1.00  0.00           C
ATOM   1424  O   GLN A  99      31.290  43.990  49.890  1.00  0.00           O
ATOM   1425  N   LEU A 100      30.010  44.080  51.740  1.00  0.00           N
ATOM   1426  HN  LEU A 100      29.060  44.040  52.040  1.00  0.00           H
ATOM   1427  CA  LEU A 100      31.060  44.150  52.710  1.00  0.00           C
ATOM   1428  HA  LEU A 100      31.890  44.710  52.320  1.00  0.00           H
ATOM   1429  CB  LEU A 100      30.560  45.020  53.880  1.00  0.00           C
ATOM   1430  HB1 LEU A 100      31.400  45.210  54.580  1.00  0.00           H
ATOM   1431  HB2 LEU A 100      29.700  44.490  54.330  1.00  0.00           H
ATOM   1432  CG  LEU A 100      29.980  46.380  53.450  1.00  0.00           C
ATOM   1433  HG  LEU A 100      29.030  46.210  52.920  1.00  0.00           H
ATOM   1434  CD1 LEU A 100      29.530  47.150  54.700  1.00  0.00           C
ATOM   1435 HD11 LEU A 100      30.410  47.250  55.380  1.00  0.00           H
ATOM   1436 HD12 LEU A 100      29.080  48.130  54.450  1.00  0.00           H
ATOM   1437 HD13 LEU A 100      28.710  46.610  55.220  1.00  0.00           H
ATOM   1438  CD2 LEU A 100      30.910  47.230  52.550  1.00  0.00           C
ATOM   1439 HD21 LEU A 100      31.700  47.510  53.270  1.00  0.00           H
ATOM   1440 HD22 LEU A 100      31.390  46.630  51.750  1.00  0.00           H
ATOM   1441 HD23 LEU A 100      30.350  48.160  52.310  1.00  0.00           H
ATOM   1442  C   LEU A 100      31.570  42.820  53.130  1.00  0.00           C
ATOM   1443  O   LEU A 100      30.760  41.910  53.310  1.00  0.00           O
ATOM   1444  N   GLY A 101      32.900  42.670  53.300  1.00  0.00           N
ATOM   1445  HN  GLY A 101      33.450  43.490  53.170  1.00  0.00           H
ATOM   1446  CA  GLY A 101      33.530  41.440  53.670  1.00  0.00           C
ATOM   1447  HA1 GLY A 101      32.790  40.920  54.260  1.00  0.00           H
ATOM   1448  HA2 GLY A 101      33.870  40.970  52.760  1.00  0.00           H
ATOM   1449  C   GLY A 101      34.690  41.720  54.560  1.00  0.00           C
ATOM   1450  O   GLY A 101      34.900  42.870  54.940  1.00  0.00           O
ATOM   1451  N   LYS A 102      35.580  40.730  54.810  1.00  0.00           N
ATOM   1452  HN  LYS A 102      35.420  39.850  54.370  1.00  0.00           H
ATOM   1453  CA  LYS A 102      36.750  40.730  55.640  1.00  0.00           C
ATOM   1454  HA  LYS A 102      36.830  41.720  56.060  1.00  0.00           H
ATOM   1455  CB  LYS A 102      36.740  39.790  56.850  1.00  0.00           C
ATOM   1456  HB1 LYS A 102      37.710  39.680  57.390  1.00  0.00           H
ATOM   1457  HB2 LYS A 102      36.420  38.780  56.510  1.00  0.00           H
ATOM   1458  CG  LYS A 102      35.770  40.320  57.910  1.00  0.00           C
ATOM   1459  HG1 LYS A 102      34.790  40.640  57.500  1.00  0.00           H
ATOM   1460  HG2 LYS A 102      36.130  41.310  58.290  1.00  0.00           H
ATOM   1461  CD  LYS A 102      35.420  39.400  59.080  1.00  0.00           C
ATOM   1462  HD1 LYS A 102      34.770  38.570  58.730  1.00  0.00           H
ATOM   1463  HD2 LYS A 102      36.280  38.880  59.550  1.00  0.00           H
ATOM   1464  CE  LYS A 102      34.660  40.160  60.160  1.00  0.00           C
ATOM   1465  HE1 LYS A 102      33.680  40.600  59.860  1.00  0.00           H
ATOM   1466  HE2 LYS A 102      35.300  41.000  60.510  1.00  0.00           H
ATOM   1467  NZ  LYS A 102      34.380  39.370  61.380  1.00  0.00           N
ATOM   1468  HZ1 LYS A 102      34.620  38.370  61.210  1.00  0.00           H
ATOM   1469  HZ2 LYS A 102      35.010  39.530  62.190  1.00  0.00           H
ATOM   1470  HZ3 LYS A 102      33.370  39.480  61.590  1.00  0.00           H
ATOM   1471  C   LYS A 102      37.970  40.620  54.790  1.00  0.00           C
ATOM   1472  O   LYS A 102      38.060  39.840  53.850  1.00  0.00           O
ATOM   1473  N   ASN A 103      39.020  41.310  55.260  1.00  0.00           N
ATOM   1474  HN  ASN A 103      38.960  41.910  56.060  1.00  0.00           H
ATOM   1475  CA  ASN A 103      40.290  41.410  54.610  1.00  0.00           C
ATOM   1476  HA  ASN A 103      40.070  41.930  53.690  1.00  0.00           H
ATOM   1477  CB  ASN A 103      41.180  42.410  55.360  1.00  0.00           C
ATOM   1478  HB1 ASN A 103      40.560  43.320  55.520  1.00  0.00           H
ATOM   1479  HB2 ASN A 103      42.080  42.630  54.740  1.00  0.00           H
ATOM   1480  CG  ASN A 103      41.700  41.950  56.720  1.00  0.00           C
ATOM   1481  OD1 ASN A 103      41.090  42.380  57.700  1.00  0.00           O
ATOM   1482  ND2 ASN A 103      42.730  41.060  56.830  1.00  0.00           N
ATOM   1483 HD21 ASN A 103      43.260  40.730  56.050  1.00  0.00           H
ATOM   1484 HD22 ASN A 103      43.070  40.920  57.750  1.00  0.00           H
ATOM   1485  C   ASN A 103      41.010  40.130  54.340  1.00  0.00           C
ATOM   1486  O   ASN A 103      40.770  39.110  54.990  1.00  0.00           O
ATOM   1487  N   GLU A 104      41.970  40.230  53.410  1.00  0.00           N
ATOM   1488  HN  GLU A 104      42.140  41.050  52.870  1.00  0.00           H
ATOM   1489  CA  GLU A 104      42.880  39.190  53.030  1.00  0.00           C
ATOM   1490  HA  GLU A 104      42.260  38.310  52.910  1.00  0.00           H
ATOM   1491  CB  GLU A 104      43.580  39.570  51.710  1.00  0.00           C
ATOM   1492  HB1 GLU A 104      44.490  38.950  51.570  1.00  0.00           H
ATOM   1493  HB2 GLU A 104      43.810  40.650  51.740  1.00  0.00           H
ATOM   1494  CG  GLU A 104      42.760  39.210  50.460  1.00  0.00           C
ATOM   1495  HG1 GLU A 104      41.870  39.870  50.410  1.00  0.00           H
ATOM   1496  HG2 GLU A 104      42.400  38.170  50.480  1.00  0.00           H
ATOM   1497  CD  GLU A 104      43.640  39.360  49.220  1.00  0.00           C
ATOM   1498  OE1 GLU A 104      43.490  40.320  48.420  1.00  0.00           O
ATOM   1499  OE2 GLU A 104      44.620  38.590  49.100  1.00  0.00           O
ATOM   1500  C   GLU A 104      44.000  39.100  54.010  1.00  0.00           C
ATOM   1501  O   GLU A 104      44.570  40.040  54.560  1.00  0.00           O
ATOM   1502  N   GLU A 105      44.450  37.860  54.250  1.00  0.00           N
ATOM   1503  HN  GLU A 105      44.030  37.130  53.720  1.00  0.00           H
ATOM   1504  CA  GLU A 105      45.630  37.510  54.970  1.00  0.00           C
ATOM   1505  HA  GLU A 105      46.090  38.380  55.420  1.00  0.00           H
ATOM   1506  CB  GLU A 105      45.250  36.630  56.180  1.00  0.00           C
ATOM   1507  HB1 GLU A 105      44.580  37.340  56.720  1.00  0.00           H
ATOM   1508  HB2 GLU A 105      46.050  36.440  56.920  1.00  0.00           H
ATOM   1509  CG  GLU A 105      44.650  35.260  55.880  1.00  0.00           C
ATOM   1510  HG1 GLU A 105      45.450  34.490  55.910  1.00  0.00           H
ATOM   1511  HG2 GLU A 105      44.260  35.220  54.840  1.00  0.00           H
ATOM   1512  CD  GLU A 105      43.480  34.860  56.780  1.00  0.00           C
ATOM   1513  OE1 GLU A 105      42.320  34.860  56.290  1.00  0.00           O
ATOM   1514  OE2 GLU A 105      43.760  34.450  57.930  1.00  0.00           O
ATOM   1515  C   GLU A 105      46.650  36.860  54.100  1.00  0.00           C
ATOM   1516  O   GLU A 105      46.820  37.280  52.960  1.00  0.00           O
ATOM   1517  N   GLY A 106      47.400  35.870  54.630  1.00  0.00           N
ATOM   1518  HN  GLY A 106      47.290  35.640  55.590  1.00  0.00           H
ATOM   1519  CA  GLY A 106      48.330  35.050  53.910  1.00  0.00           C
ATOM   1520  HA1 GLY A 106      49.180  35.660  53.650  1.00  0.00           H
ATOM   1521  HA2 GLY A 106      48.780  34.470  54.690  1.00  0.00           H
ATOM   1522  C   GLY A 106      48.010  34.100  52.810  1.00  0.00           C
ATOM   1523  O   GLY A 106      48.870  33.330  52.370  1.00  0.00           O
ATOM   1524  N   ALA A 107      46.740  34.080  52.380  1.00  0.00           N
ATOM   1525  HN  ALA A 107      46.050  34.680  52.770  1.00  0.00           H
ATOM   1526  CA  ALA A 107      46.340  33.130  51.380  1.00  0.00           C
ATOM   1527  HA  ALA A 107      47.180  32.680  50.880  1.00  0.00           H
ATOM   1528  CB  ALA A 107      45.360  32.120  51.980  1.00  0.00           C
ATOM   1529  HB1 ALA A 107      44.510  32.660  52.450  1.00  0.00           H
ATOM   1530  HB2 ALA A 107      44.990  31.320  51.300  1.00  0.00           H
ATOM   1531  HB3 ALA A 107      45.890  31.630  52.830  1.00  0.00           H
ATOM   1532  C   ALA A 107      45.560  33.840  50.330  1.00  0.00           C
ATOM   1533  O   ALA A 107      45.140  34.980  50.540  1.00  0.00           O
ATOM   1534  N   PRO A 108      45.430  33.360  49.120  1.00  0.00           N
ATOM   1535  CD  PRO A 108      46.250  32.270  48.620  1.00  0.00           C
ATOM   1536  HD1 PRO A 108      47.310  32.580  48.520  1.00  0.00           H
ATOM   1537  HD2 PRO A 108      46.140  31.310  49.170  1.00  0.00           H
ATOM   1538  CA  PRO A 108      44.920  34.160  48.050  1.00  0.00           C
ATOM   1539  HA  PRO A 108      45.120  35.210  48.180  1.00  0.00           H
ATOM   1540  CB  PRO A 108      45.470  33.510  46.780  1.00  0.00           C
ATOM   1541  HB1 PRO A 108      46.420  33.960  46.410  1.00  0.00           H
ATOM   1542  HB2 PRO A 108      44.760  33.680  45.950  1.00  0.00           H
ATOM   1543  CG  PRO A 108      45.690  32.050  47.200  1.00  0.00           C
ATOM   1544  HG1 PRO A 108      46.400  31.620  46.450  1.00  0.00           H
ATOM   1545  HG2 PRO A 108      44.680  31.630  47.360  1.00  0.00           H
ATOM   1546  C   PRO A 108      43.430  34.210  48.010  1.00  0.00           C
ATOM   1547  O   PRO A 108      42.800  33.350  48.630  1.00  0.00           O
ATOM   1548  N   GLN A 109      42.830  35.150  47.270  1.00  0.00           N
ATOM   1549  HN  GLN A 109      43.370  35.770  46.690  1.00  0.00           H
ATOM   1550  CA  GLN A 109      41.470  35.020  46.870  1.00  0.00           C
ATOM   1551  HA  GLN A 109      40.850  34.900  47.750  1.00  0.00           H
ATOM   1552  CB  GLN A 109      41.040  36.290  46.110  1.00  0.00           C
ATOM   1553  HB1 GLN A 109      40.050  36.150  45.610  1.00  0.00           H
ATOM   1554  HB2 GLN A 109      41.810  36.530  45.340  1.00  0.00           H
ATOM   1555  CG  GLN A 109      40.890  37.450  47.090  1.00  0.00           C
ATOM   1556  HG1 GLN A 109      40.730  38.400  46.530  1.00  0.00           H
ATOM   1557  HG2 GLN A 109      41.850  37.640  47.600  1.00  0.00           H
ATOM   1558  CD  GLN A 109      39.740  37.290  48.080  1.00  0.00           C
ATOM   1559  OE1 GLN A 109      38.760  36.580  47.890  1.00  0.00           O
ATOM   1560  NE2 GLN A 109      39.730  38.180  49.110  1.00  0.00           N
ATOM   1561 HE21 GLN A 109      40.390  38.920  49.210  1.00  0.00           H
ATOM   1562 HE22 GLN A 109      39.140  38.080  49.920  1.00  0.00           H
ATOM   1563  C   GLN A 109      41.100  33.880  45.980  1.00  0.00           C
ATOM   1564  O   GLN A 109      41.960  33.390  45.250  1.00  0.00           O
ATOM   1565  N   GLU A 110      39.850  33.410  46.100  1.00  0.00           N
ATOM   1566  HN  GLU A 110      39.170  33.700  46.770  1.00  0.00           H
ATOM   1567  CA  GLU A 110      39.300  32.380  45.270  1.00  0.00           C
ATOM   1568  HA  GLU A 110      39.950  32.200  44.430  1.00  0.00           H
ATOM   1569  CB  GLU A 110      39.100  31.030  45.970  1.00  0.00           C
ATOM   1570  HB1 GLU A 110      38.800  30.300  45.190  1.00  0.00           H
ATOM   1571  HB2 GLU A 110      38.290  30.940  46.730  1.00  0.00           H
ATOM   1572  CG  GLU A 110      40.390  30.310  46.340  1.00  0.00           C
ATOM   1573  HG1 GLU A 110      40.860  30.890  47.160  1.00  0.00           H
ATOM   1574  HG2 GLU A 110      41.140  30.330  45.520  1.00  0.00           H
ATOM   1575  CD  GLU A 110      40.160  28.930  46.950  1.00  0.00           C
ATOM   1576  OE1 GLU A 110      40.930  27.980  46.670  1.00  0.00           O
ATOM   1577  OE2 GLU A 110      39.160  28.840  47.700  1.00  0.00           O
ATOM   1578  C   GLU A 110      37.990  32.850  44.750  1.00  0.00           C
ATOM   1579  O   GLU A 110      37.360  33.800  45.220  1.00  0.00           O
ATOM   1580  N   GLY A 111      37.500  32.140  43.720  1.00  0.00           N
ATOM   1581  HN  GLY A 111      37.900  31.390  43.200  1.00  0.00           H
ATOM   1582  CA  GLY A 111      36.220  32.510  43.200  1.00  0.00           C
ATOM   1583  HA1 GLY A 111      35.860  31.540  42.910  1.00  0.00           H
ATOM   1584  HA2 GLY A 111      35.600  32.880  44.010  1.00  0.00           H
ATOM   1585  C   GLY A 111      36.240  33.360  41.980  1.00  0.00           C
ATOM   1586  O   GLY A 111      37.230  34.010  41.650  1.00  0.00           O
ATOM   1587  N   ILE A 112      35.070  33.330  41.310  1.00  0.00           N
ATOM   1588  HN  ILE A 112      34.320  32.740  41.600  1.00  0.00           H
ATOM   1589  CA  ILE A 112      34.770  34.120  40.160  1.00  0.00           C
ATOM   1590  HA  ILE A 112      35.700  34.410  39.690  1.00  0.00           H
ATOM   1591  CB  ILE A 112      33.980  33.490  39.050  1.00  0.00           C
ATOM   1592  HB  ILE A 112      33.890  34.240  38.240  1.00  0.00           H
ATOM   1593  CG2 ILE A 112      34.820  32.350  38.450  1.00  0.00           C
ATOM   1594 HG21 ILE A 112      34.920  31.530  39.190  1.00  0.00           H
ATOM   1595 HG22 ILE A 112      34.270  31.900  37.600  1.00  0.00           H
ATOM   1596 HG23 ILE A 112      35.830  32.760  38.190  1.00  0.00           H
ATOM   1597  CG1 ILE A 112      32.610  33.080  39.610  1.00  0.00           C
ATOM   1598 HG11 ILE A 112      32.320  33.700  40.490  1.00  0.00           H
ATOM   1599 HG12 ILE A 112      32.820  32.070  40.000  1.00  0.00           H
ATOM   1600  CD  ILE A 112      31.470  33.060  38.590  1.00  0.00           C
ATOM   1601  HD1 ILE A 112      31.090  34.100  38.470  1.00  0.00           H
ATOM   1602  HD2 ILE A 112      31.920  32.590  37.690  1.00  0.00           H
ATOM   1603  HD3 ILE A 112      30.680  32.370  38.950  1.00  0.00           H
ATOM   1604  C   ILE A 112      34.210  35.450  40.510  1.00  0.00           C
ATOM   1605  O   ILE A 112      33.880  35.790  41.640  1.00  0.00           O
ATOM   1606  N   LEU A 113      34.080  36.390  39.550  1.00  0.00           N
ATOM   1607  HN  LEU A 113      34.510  36.240  38.660  1.00  0.00           H
ATOM   1608  CA  LEU A 113      33.380  37.630  39.660  1.00  0.00           C
ATOM   1609  HA  LEU A 113      33.690  38.090  40.580  1.00  0.00           H
ATOM   1610  CB  LEU A 113      33.940  38.730  38.730  1.00  0.00           C
ATOM   1611  HB1 LEU A 113      33.490  39.710  39.000  1.00  0.00           H
ATOM   1612  HB2 LEU A 113      33.720  38.540  37.660  1.00  0.00           H
ATOM   1613  CG  LEU A 113      35.460  38.900  38.700  1.00  0.00           C
ATOM   1614  HG  LEU A 113      36.030  37.990  38.410  1.00  0.00           H
ATOM   1615  CD1 LEU A 113      35.740  39.850  37.520  1.00  0.00           C
ATOM   1616 HD11 LEU A 113      36.830  39.770  37.310  1.00  0.00           H
ATOM   1617 HD12 LEU A 113      35.210  39.570  36.580  1.00  0.00           H
ATOM   1618 HD13 LEU A 113      35.420  40.900  37.680  1.00  0.00           H
ATOM   1619  CD2 LEU A 113      35.890  39.530  40.040  1.00  0.00           C
ATOM   1620 HD21 LEU A 113      35.230  40.400  40.300  1.00  0.00           H
ATOM   1621 HD22 LEU A 113      35.720  38.770  40.820  1.00  0.00           H
ATOM   1622 HD23 LEU A 113      36.910  39.960  40.100  1.00  0.00           H
ATOM   1623  C   LEU A 113      31.890  37.710  39.650  1.00  0.00           C
ATOM   1624  O   LEU A 113      31.230  38.130  38.700  1.00  0.00           O
ATOM   1625  N   GLU A 114      31.240  37.290  40.750  1.00  0.00           N
ATOM   1626  HN  GLU A 114      31.720  37.050  41.590  1.00  0.00           H
ATOM   1627  CA  GLU A 114      29.820  37.390  40.770  1.00  0.00           C
ATOM   1628  HA  GLU A 114      29.320  37.160  39.830  1.00  0.00           H
ATOM   1629  CB  GLU A 114      29.220  36.540  41.900  1.00  0.00           C
ATOM   1630  HB1 GLU A 114      28.130  36.690  42.040  1.00  0.00           H
ATOM   1631  HB2 GLU A 114      29.650  36.960  42.840  1.00  0.00           H
ATOM   1632  CG  GLU A 114      29.560  35.060  41.790  1.00  0.00           C
ATOM   1633  HG1 GLU A 114      30.580  34.860  42.190  1.00  0.00           H
ATOM   1634  HG2 GLU A 114      29.600  34.740  40.720  1.00  0.00           H
ATOM   1635  CD  GLU A 114      28.630  34.150  42.590  1.00  0.00           C
ATOM   1636  OE1 GLU A 114      27.390  34.190  42.340  1.00  0.00           O
ATOM   1637  OE2 GLU A 114      29.120  33.510  43.550  1.00  0.00           O
ATOM   1638  C   GLU A 114      29.390  38.800  40.970  1.00  0.00           C
ATOM   1639  O   GLU A 114      28.480  39.240  40.280  1.00  0.00           O
ATOM   1640  N   ASP A 115      30.050  39.540  41.890  1.00  0.00           N
ATOM   1641  HN  ASP A 115      30.840  39.080  42.290  1.00  0.00           H
ATOM   1642  CA  ASP A 115      29.650  40.820  42.380  1.00  0.00           C
ATOM   1643  HA  ASP A 115      28.610  40.990  42.130  1.00  0.00           H
ATOM   1644  CB  ASP A 115      29.830  40.790  43.910  1.00  0.00           C
ATOM   1645  HB1 ASP A 115      29.380  41.700  44.360  1.00  0.00           H
ATOM   1646  HB2 ASP A 115      30.930  40.730  44.080  1.00  0.00           H
ATOM   1647  CG  ASP A 115      29.000  39.640  44.450  1.00  0.00           C
ATOM   1648  OD1 ASP A 115      29.570  38.760  45.150  1.00  0.00           O
ATOM   1649  OD2 ASP A 115      27.780  39.490  44.190  1.00  0.00           O
ATOM   1650  C   ASP A 115      30.350  42.010  41.820  1.00  0.00           C
ATOM   1651  O   ASP A 115      31.550  42.220  41.970  1.00  0.00           O
ATOM   1652  N   MET A 116      29.590  42.880  41.140  1.00  0.00           N
ATOM   1653  HN  MET A 116      28.630  42.640  41.040  1.00  0.00           H
ATOM   1654  CA  MET A 116      30.040  43.950  40.310  1.00  0.00           C
ATOM   1655  HA  MET A 116      31.040  43.770  39.970  1.00  0.00           H
ATOM   1656  CB  MET A 116      29.160  44.120  39.060  1.00  0.00           C
ATOM   1657  HB1 MET A 116      29.490  44.900  38.330  1.00  0.00           H
ATOM   1658  HB2 MET A 116      28.100  44.320  39.330  1.00  0.00           H
ATOM   1659  CG  MET A 116      29.260  42.820  38.270  1.00  0.00           C
ATOM   1660  HG1 MET A 116      28.570  42.820  37.400  1.00  0.00           H
ATOM   1661  HG2 MET A 116      28.950  41.930  38.860  1.00  0.00           H
ATOM   1662  SD  MET A 116      30.910  42.490  37.580  1.00  0.00           S
ATOM   1663  CE  MET A 116      30.470  41.140  36.450  1.00  0.00           C
ATOM   1664  HE1 MET A 116      30.230  40.190  36.970  1.00  0.00           H
ATOM   1665  HE2 MET A 116      29.550  41.440  35.920  1.00  0.00           H
ATOM   1666  HE3 MET A 116      31.210  40.940  35.650  1.00  0.00           H
ATOM   1667  C   MET A 116      30.110  45.260  41.030  1.00  0.00           C
ATOM   1668  O   MET A 116      29.320  45.470  41.950  1.00  0.00           O
ATOM   1669  N   PRO A 117      30.950  46.210  40.770  1.00  0.00           N
ATOM   1670  CD  PRO A 117      32.140  46.050  39.940  1.00  0.00           C
ATOM   1671  HD1 PRO A 117      32.870  45.380  40.450  1.00  0.00           H
ATOM   1672  HD2 PRO A 117      31.850  45.700  38.920  1.00  0.00           H
ATOM   1673  CA  PRO A 117      30.800  47.560  41.230  1.00  0.00           C
ATOM   1674  HA  PRO A 117      30.530  47.650  42.270  1.00  0.00           H
ATOM   1675  CB  PRO A 117      32.250  48.030  41.180  1.00  0.00           C
ATOM   1676  HB1 PRO A 117      32.860  47.580  42.000  1.00  0.00           H
ATOM   1677  HB2 PRO A 117      32.360  49.130  41.140  1.00  0.00           H
ATOM   1678  CG  PRO A 117      32.760  47.450  39.850  1.00  0.00           C
ATOM   1679  HG1 PRO A 117      33.840  47.320  39.660  1.00  0.00           H
ATOM   1680  HG2 PRO A 117      32.270  47.870  38.940  1.00  0.00           H
ATOM   1681  C   PRO A 117      29.920  48.400  40.370  1.00  0.00           C
ATOM   1682  O   PRO A 117      29.500  47.950  39.300  1.00  0.00           O
ATOM   1683  N   VAL A 118      29.530  49.610  40.810  1.00  0.00           N
ATOM   1684  HN  VAL A 118      30.060  49.990  41.560  1.00  0.00           H
ATOM   1685  CA  VAL A 118      28.830  50.580  40.020  1.00  0.00           C
ATOM   1686  HA  VAL A 118      28.140  50.030  39.400  1.00  0.00           H
ATOM   1687  CB  VAL A 118      28.000  51.400  40.960  1.00  0.00           C
ATOM   1688  HB  VAL A 118      28.690  51.980  41.620  1.00  0.00           H
ATOM   1689  CG1 VAL A 118      27.120  52.390  40.190  1.00  0.00           C
ATOM   1690 HG11 VAL A 118      26.180  52.680  40.710  1.00  0.00           H
ATOM   1691 HG12 VAL A 118      27.670  53.280  39.810  1.00  0.00           H
ATOM   1692 HG13 VAL A 118      26.750  51.780  39.340  1.00  0.00           H
ATOM   1693  CG2 VAL A 118      27.150  50.440  41.820  1.00  0.00           C
ATOM   1694 HG21 VAL A 118      27.710  49.950  42.640  1.00  0.00           H
ATOM   1695 HG22 VAL A 118      26.320  50.960  42.340  1.00  0.00           H
ATOM   1696 HG23 VAL A 118      26.780  49.660  41.120  1.00  0.00           H
ATOM   1697  C   VAL A 118      29.670  51.400  39.100  1.00  0.00           C
ATOM   1698  O   VAL A 118      30.790  51.810  39.420  1.00  0.00           O
ATOM   1699  N   ASP A 119      29.270  51.590  37.830  1.00  0.00           N
ATOM   1700  HN  ASP A 119      28.430  51.150  37.510  1.00  0.00           H
ATOM   1701  CA  ASP A 119      29.950  52.470  36.940  1.00  0.00           C
ATOM   1702  HA  ASP A 119      30.930  52.070  36.750  1.00  0.00           H
ATOM   1703  CB  ASP A 119      29.170  52.530  35.610  1.00  0.00           C
ATOM   1704  HB1 ASP A 119      29.560  53.360  34.980  1.00  0.00           H
ATOM   1705  HB2 ASP A 119      28.080  52.570  35.770  1.00  0.00           H
ATOM   1706  CG  ASP A 119      29.560  51.290  34.810  1.00  0.00           C
ATOM   1707  OD1 ASP A 119      30.350  50.410  35.250  1.00  0.00           O
ATOM   1708  OD2 ASP A 119      29.000  51.210  33.680  1.00  0.00           O
ATOM   1709  C   ASP A 119      29.970  53.890  37.380  1.00  0.00           C
ATOM   1710  O   ASP A 119      28.920  54.260  37.900  1.00  0.00           O
ATOM   1711  N   PRO A 120      31.040  54.640  37.340  1.00  0.00           N
ATOM   1712  CD  PRO A 120      32.270  54.150  36.740  1.00  0.00           C
ATOM   1713  HD1 PRO A 120      32.710  53.400  37.430  1.00  0.00           H
ATOM   1714  HD2 PRO A 120      32.110  53.670  35.750  1.00  0.00           H
ATOM   1715  CA  PRO A 120      31.120  56.000  37.780  1.00  0.00           C
ATOM   1716  HA  PRO A 120      30.840  56.010  38.820  1.00  0.00           H
ATOM   1717  CB  PRO A 120      32.620  56.290  37.670  1.00  0.00           C
ATOM   1718  HB1 PRO A 120      33.180  56.080  38.610  1.00  0.00           H
ATOM   1719  HB2 PRO A 120      32.860  57.360  37.480  1.00  0.00           H
ATOM   1720  CG  PRO A 120      33.160  55.390  36.550  1.00  0.00           C
ATOM   1721  HG1 PRO A 120      34.230  55.140  36.660  1.00  0.00           H
ATOM   1722  HG2 PRO A 120      32.870  55.850  35.580  1.00  0.00           H
ATOM   1723  C   PRO A 120      30.330  57.070  37.100  1.00  0.00           C
ATOM   1724  O   PRO A 120      29.790  56.810  36.030  1.00  0.00           O
ATOM   1725  N   ASP A 121      30.170  58.290  37.660  1.00  0.00           N
ATOM   1726  HN  ASP A 121      30.590  58.520  38.540  1.00  0.00           H
ATOM   1727  CA  ASP A 121      29.590  59.470  37.110  1.00  0.00           C
ATOM   1728  HA  ASP A 121      28.620  59.200  36.720  1.00  0.00           H
ATOM   1729  CB  ASP A 121      29.370  60.550  38.180  1.00  0.00           C
ATOM   1730  HB1 ASP A 121      29.180  61.560  37.760  1.00  0.00           H
ATOM   1731  HB2 ASP A 121      30.330  60.590  38.740  1.00  0.00           H
ATOM   1732  CG  ASP A 121      28.280  60.120  39.140  1.00  0.00           C
ATOM   1733  OD1 ASP A 121      28.290  60.710  40.260  1.00  0.00           O
ATOM   1734  OD2 ASP A 121      27.340  59.340  38.850  1.00  0.00           O
ATOM   1735  C   ASP A 121      30.290  60.040  35.930  1.00  0.00           C
ATOM   1736  O   ASP A 121      31.510  59.960  35.790  1.00  0.00           O
ATOM   1737  N   ASN A 122      29.540  60.630  34.990  1.00  0.00           N
ATOM   1738  HN  ASN A 122      28.550  60.690  35.130  1.00  0.00           H
ATOM   1739  CA  ASN A 122      30.130  61.470  33.990  1.00  0.00           C
ATOM   1740  HA  ASN A 122      30.970  60.990  33.520  1.00  0.00           H
ATOM   1741  CB  ASN A 122      29.070  61.830  32.930  1.00  0.00           C
ATOM   1742  HB1 ASN A 122      29.500  62.600  32.250  1.00  0.00           H
ATOM   1743  HB2 ASN A 122      28.150  62.280  33.360  1.00  0.00           H
ATOM   1744  CG  ASN A 122      28.770  60.600  32.080  1.00  0.00           C
ATOM   1745  OD1 ASN A 122      29.520  60.340  31.140  1.00  0.00           O
ATOM   1746  ND2 ASN A 122      27.640  59.890  32.330  1.00  0.00           N
ATOM   1747 HD21 ASN A 122      27.170  60.120  33.180  1.00  0.00           H
ATOM   1748 HD22 ASN A 122      27.420  59.060  31.810  1.00  0.00           H
ATOM   1749  C   ASN A 122      30.670  62.780  34.450  1.00  0.00           C
ATOM   1750  O   ASN A 122      31.690  63.260  33.960  1.00  0.00           O
ATOM   1751  N   GLU A 123      29.940  63.340  35.440  1.00  0.00           N
ATOM   1752  HN  GLU A 123      29.030  62.960  35.610  1.00  0.00           H
ATOM   1753  CA  GLU A 123      30.270  64.580  36.070  1.00  0.00           C
ATOM   1754  HA  GLU A 123      30.420  65.300  35.270  1.00  0.00           H
ATOM   1755  CB  GLU A 123      29.040  65.010  36.880  1.00  0.00           C
ATOM   1756  HB1 GLU A 123      29.190  65.960  37.450  1.00  0.00           H
ATOM   1757  HB2 GLU A 123      28.860  64.340  37.750  1.00  0.00           H
ATOM   1758  CG  GLU A 123      27.700  65.180  36.150  1.00  0.00           C
ATOM   1759  HG1 GLU A 123      27.920  65.710  35.200  1.00  0.00           H
ATOM   1760  HG2 GLU A 123      27.000  65.840  36.700  1.00  0.00           H
ATOM   1761  CD  GLU A 123      27.010  63.860  35.820  1.00  0.00           C
ATOM   1762  OE1 GLU A 123      25.950  63.920  35.140  1.00  0.00           O
ATOM   1763  OE2 GLU A 123      27.390  62.770  36.310  1.00  0.00           O
ATOM   1764  C   GLU A 123      31.530  64.480  36.860  1.00  0.00           C
ATOM   1765  O   GLU A 123      32.000  63.450  37.320  1.00  0.00           O
ATOM   1766  N   ALA A 124      32.130  65.680  36.960  1.00  0.00           N
ATOM   1767  HN  ALA A 124      31.850  66.550  36.570  1.00  0.00           H
ATOM   1768  CA  ALA A 124      33.360  65.850  37.670  1.00  0.00           C
ATOM   1769  HA  ALA A 124      33.920  64.920  37.710  1.00  0.00           H
ATOM   1770  CB  ALA A 124      34.070  67.030  36.990  1.00  0.00           C
ATOM   1771  HB1 ALA A 124      34.310  66.690  35.960  1.00  0.00           H
ATOM   1772  HB2 ALA A 124      33.320  67.840  36.920  1.00  0.00           H
ATOM   1773  HB3 ALA A 124      34.970  67.430  37.520  1.00  0.00           H
ATOM   1774  C   ALA A 124      33.020  66.200  39.080  1.00  0.00           C
ATOM   1775  O   ALA A 124      31.930  66.630  39.440  1.00  0.00           O
ATOM   1776  N   TYR A 125      34.020  65.910  39.940  1.00  0.00           N
ATOM   1777  HN  TYR A 125      34.850  65.500  39.570  1.00  0.00           H
ATOM   1778  CA  TYR A 125      33.940  66.060  41.360  1.00  0.00           C
ATOM   1779  HA  TYR A 125      32.920  65.790  41.610  1.00  0.00           H
ATOM   1780  CB  TYR A 125      34.830  65.050  42.100  1.00  0.00           C
ATOM   1781  HB1 TYR A 125      35.870  65.080  41.720  1.00  0.00           H
ATOM   1782  HB2 TYR A 125      34.380  64.050  41.900  1.00  0.00           H
ATOM   1783  CG  TYR A 125      34.860  65.180  43.590  1.00  0.00           C
ATOM   1784  CD1 TYR A 125      33.700  65.040  44.310  1.00  0.00           C
ATOM   1785  HD1 TYR A 125      32.740  64.960  43.810  1.00  0.00           H
ATOM   1786  CE1 TYR A 125      33.760  65.040  45.680  1.00  0.00           C
ATOM   1787  HE1 TYR A 125      32.960  64.770  46.360  1.00  0.00           H
ATOM   1788  CZ  TYR A 125      34.900  65.420  46.340  1.00  0.00           C
ATOM   1789  OH  TYR A 125      34.950  65.570  47.740  1.00  0.00           O
ATOM   1790  HH  TYR A 125      35.860  65.570  48.060  1.00  0.00           H
ATOM   1791  CD2 TYR A 125      36.030  65.450  44.260  1.00  0.00           C
ATOM   1792  HD2 TYR A 125      36.890  65.650  43.650  1.00  0.00           H
ATOM   1793  CE2 TYR A 125      36.050  65.660  45.620  1.00  0.00           C
ATOM   1794  HE2 TYR A 125      37.020  65.870  46.050  1.00  0.00           H
ATOM   1795  C   TYR A 125      34.080  67.490  41.740  1.00  0.00           C
ATOM   1796  O   TYR A 125      34.950  68.180  41.200  1.00  0.00           O
ATOM   1797  N   GLU A 126      33.280  68.000  42.690  1.00  0.00           N
ATOM   1798  HN  GLU A 126      32.600  67.430  43.150  1.00  0.00           H
ATOM   1799  CA  GLU A 126      33.350  69.320  43.240  1.00  0.00           C
ATOM   1800  HA  GLU A 126      34.310  69.700  42.930  1.00  0.00           H
ATOM   1801  CB  GLU A 126      32.280  70.160  42.520  1.00  0.00           C
ATOM   1802  HB1 GLU A 126      31.340  69.590  42.680  1.00  0.00           H
ATOM   1803  HB2 GLU A 126      32.550  70.300  41.460  1.00  0.00           H
ATOM   1804  CG  GLU A 126      32.040  71.550  43.110  1.00  0.00           C
ATOM   1805  HG1 GLU A 126      33.050  71.940  43.360  1.00  0.00           H
ATOM   1806  HG2 GLU A 126      31.530  71.520  44.100  1.00  0.00           H
ATOM   1807  CD  GLU A 126      31.280  72.480  42.170  1.00  0.00           C
ATOM   1808  OE1 GLU A 126      31.110  72.220  40.950  1.00  0.00           O
ATOM   1809  OE2 GLU A 126      30.850  73.570  42.630  1.00  0.00           O
ATOM   1810  C   GLU A 126      33.190  69.390  44.720  1.00  0.00           C
ATOM   1811  O   GLU A 126      32.180  68.870  45.200  1.00  0.00           O
ATOM   1812  N   MET A 127      34.150  69.980  45.460  1.00  0.00           N
ATOM   1813  HN  MET A 127      34.800  70.560  44.980  1.00  0.00           H
ATOM   1814  CA  MET A 127      34.300  69.780  46.870  1.00  0.00           C
ATOM   1815  HA  MET A 127      33.770  68.860  47.070  1.00  0.00           H
ATOM   1816  CB  MET A 127      35.730  69.640  47.430  1.00  0.00           C
ATOM   1817  HB1 MET A 127      36.370  68.990  46.800  1.00  0.00           H
ATOM   1818  HB2 MET A 127      35.670  69.170  48.430  1.00  0.00           H
ATOM   1819  CG  MET A 127      36.570  70.920  47.540  1.00  0.00           C
ATOM   1820  HG1 MET A 127      36.000  71.740  48.030  1.00  0.00           H
ATOM   1821  HG2 MET A 127      36.820  71.250  46.510  1.00  0.00           H
ATOM   1822  SD  MET A 127      38.010  70.770  48.640  1.00  0.00           S
ATOM   1823  CE  MET A 127      38.840  72.280  48.090  1.00  0.00           C
ATOM   1824  HE1 MET A 127      38.480  73.160  48.660  1.00  0.00           H
ATOM   1825  HE2 MET A 127      39.900  72.270  48.420  1.00  0.00           H
ATOM   1826  HE3 MET A 127      38.820  72.410  46.990  1.00  0.00           H
ATOM   1827  C   MET A 127      33.550  70.820  47.630  1.00  0.00           C
ATOM   1828  O   MET A 127      33.570  71.990  47.250  1.00  0.00           O
ATOM   1829  N   PRO A 128      32.860  70.510  48.680  1.00  0.00           N
ATOM   1830  CD  PRO A 128      32.390  69.200  49.100  1.00  0.00           C
ATOM   1831  HD1 PRO A 128      32.030  68.610  48.230  1.00  0.00           H
ATOM   1832  HD2 PRO A 128      33.290  68.690  49.510  1.00  0.00           H
ATOM   1833  CA  PRO A 128      32.450  71.490  49.650  1.00  0.00           C
ATOM   1834  HA  PRO A 128      31.690  72.090  49.170  1.00  0.00           H
ATOM   1835  CB  PRO A 128      31.700  70.710  50.720  1.00  0.00           C
ATOM   1836  HB1 PRO A 128      30.900  71.170  51.340  1.00  0.00           H
ATOM   1837  HB2 PRO A 128      32.520  70.350  51.380  1.00  0.00           H
ATOM   1838  CG  PRO A 128      31.190  69.430  50.030  1.00  0.00           C
ATOM   1839  HG1 PRO A 128      30.290  69.690  49.440  1.00  0.00           H
ATOM   1840  HG2 PRO A 128      31.000  68.610  50.750  1.00  0.00           H
ATOM   1841  C   PRO A 128      33.410  72.550  50.070  1.00  0.00           C
ATOM   1842  O   PRO A 128      34.620  72.330  50.130  1.00  0.00           O
ATOM   1843  N   SER A 129      32.950  73.800  50.250  1.00  0.00           N
ATOM   1844  HN  SER A 129      32.020  73.930  49.920  1.00  0.00           H
ATOM   1845  CA  SER A 129      33.730  74.930  50.660  1.00  0.00           C
ATOM   1846  HA  SER A 129      34.750  74.830  50.320  1.00  0.00           H
ATOM   1847  CB  SER A 129      33.030  76.200  50.150  1.00  0.00           C
ATOM   1848  HB1 SER A 129      33.520  77.170  50.370  1.00  0.00           H
ATOM   1849  HB2 SER A 129      31.980  76.140  50.500  1.00  0.00           H
ATOM   1850  OG  SER A 129      32.980  76.130  48.730  1.00  0.00           O
ATOM   1851  HG1 SER A 129      32.240  75.550  48.530  1.00  0.00           H
ATOM   1852  C   SER A 129      33.850  74.970  52.140  1.00  0.00           C
ATOM   1853  O   SER A 129      33.040  74.320  52.810  1.00  0.00           O
ATOM   1854  N   GLU A 130      34.840  75.720  52.670  1.00  0.00           N
ATOM   1855  HN  GLU A 130      35.480  76.070  52.000  1.00  0.00           H
ATOM   1856  CA  GLU A 130      35.130  76.020  54.040  1.00  0.00           C
ATOM   1857  HA  GLU A 130      36.110  76.450  54.130  1.00  0.00           H
ATOM   1858  CB  GLU A 130      34.220  77.200  54.440  1.00  0.00           C
ATOM   1859  HB1 GLU A 130      34.010  77.100  55.520  1.00  0.00           H
ATOM   1860  HB2 GLU A 130      33.210  77.130  53.980  1.00  0.00           H
ATOM   1861  CG  GLU A 130      34.770  78.610  54.230  1.00  0.00           C
ATOM   1862  HG1 GLU A 130      35.730  78.690  54.790  1.00  0.00           H
ATOM   1863  HG2 GLU A 130      34.030  79.260  54.730  1.00  0.00           H
ATOM   1864  CD  GLU A 130      35.020  79.080  52.800  1.00  0.00           C
ATOM   1865  OE1 GLU A 130      34.070  79.400  52.030  1.00  0.00           O
ATOM   1866  OE2 GLU A 130      36.160  78.960  52.290  1.00  0.00           O
ATOM   1867  C   GLU A 130      35.100  74.910  55.030  1.00  0.00           C
ATOM   1868  O   GLU A 130      34.470  74.990  56.080  1.00  0.00           O
ATOM   1869  N   GLU A 131      35.900  73.850  54.810  1.00  0.00           N
ATOM   1870  HN  GLU A 131      36.650  73.920  54.150  1.00  0.00           H
ATOM   1871  CA  GLU A 131      35.930  72.690  55.640  1.00  0.00           C
ATOM   1872  HA  GLU A 131      36.600  72.050  55.090  1.00  0.00           H
ATOM   1873  CB  GLU A 131      36.800  72.860  56.900  1.00  0.00           C
ATOM   1874  HB1 GLU A 131      36.750  72.120  57.730  1.00  0.00           H
ATOM   1875  HB2 GLU A 131      36.470  73.800  57.400  1.00  0.00           H
ATOM   1876  CG  GLU A 131      38.270  73.150  56.590  1.00  0.00           C
ATOM   1877  HG1 GLU A 131      38.410  74.220  56.330  1.00  0.00           H
ATOM   1878  HG2 GLU A 131      38.630  72.580  55.700  1.00  0.00           H
ATOM   1879  CD  GLU A 131      39.210  72.820  57.740  1.00  0.00           C
ATOM   1880  OE1 GLU A 131      39.210  73.560  58.750  1.00  0.00           O
ATOM   1881  OE2 GLU A 131      40.120  71.980  57.520  1.00  0.00           O
ATOM   1882  C   GLU A 131      34.670  71.910  55.800  1.00  0.00           C
ATOM   1883  O   GLU A 131      34.530  71.050  56.660  1.00  0.00           O
ATOM   1884  N   GLY A 132      33.760  71.990  54.810  1.00  0.00           N
ATOM   1885  HN  GLY A 132      33.750  72.720  54.130  1.00  0.00           H
ATOM   1886  CA  GLY A 132      32.660  71.100  54.650  1.00  0.00           C
ATOM   1887  HA1 GLY A 132      32.160  71.030  55.600  1.00  0.00           H
ATOM   1888  HA2 GLY A 132      32.140  71.520  53.800  1.00  0.00           H
ATOM   1889  C   GLY A 132      33.010  69.700  54.270  1.00  0.00           C
ATOM   1890  O   GLY A 132      32.140  68.830  54.180  1.00  0.00           O
ATOM   1891  N   TYR A 133      34.280  69.380  53.980  1.00  0.00           N
ATOM   1892  HN  TYR A 133      34.930  70.140  53.960  1.00  0.00           H
ATOM   1893  CA  TYR A 133      34.810  68.100  53.620  1.00  0.00           C
ATOM   1894  HA  TYR A 133      33.950  67.500  53.370  1.00  0.00           H
ATOM   1895  CB  TYR A 133      35.680  68.390  52.390  1.00  0.00           C
ATOM   1896  HB1 TYR A 133      35.000  68.570  51.520  1.00  0.00           H
ATOM   1897  HB2 TYR A 133      36.240  67.470  52.140  1.00  0.00           H
ATOM   1898  CG  TYR A 133      36.640  69.500  52.660  1.00  0.00           C
ATOM   1899  CD1 TYR A 133      36.360  70.730  52.120  1.00  0.00           C
ATOM   1900  HD1 TYR A 133      35.380  70.850  51.670  1.00  0.00           H
ATOM   1901  CE1 TYR A 133      37.230  71.770  52.340  1.00  0.00           C
ATOM   1902  HE1 TYR A 133      37.070  72.800  52.050  1.00  0.00           H
ATOM   1903  CZ  TYR A 133      38.470  71.570  52.910  1.00  0.00           C
ATOM   1904  OH  TYR A 133      39.420  72.580  53.160  1.00  0.00           O
ATOM   1905  HH  TYR A 133      39.110  73.270  52.580  1.00  0.00           H
ATOM   1906  CD2 TYR A 133      37.850  69.300  53.280  1.00  0.00           C
ATOM   1907  HD2 TYR A 133      38.100  68.290  53.570  1.00  0.00           H
ATOM   1908  CE2 TYR A 133      38.750  70.330  53.430  1.00  0.00           C
ATOM   1909  HE2 TYR A 133      39.730  70.130  53.840  1.00  0.00           H
ATOM   1910  C   TYR A 133      35.490  67.460  54.790  1.00  0.00           C
ATOM   1911  O   TYR A 133      35.970  66.350  54.600  1.00  0.00           O
ATOM   1912  N   GLN A 134      35.500  68.060  55.990  1.00  0.00           N
ATOM   1913  HN  GLN A 134      35.140  68.970  56.200  1.00  0.00           H
ATOM   1914  CA  GLN A 134      36.260  67.570  57.100  1.00  0.00           C
ATOM   1915  HA  GLN A 134      37.030  66.980  56.620  1.00  0.00           H
ATOM   1916  CB  GLN A 134      36.980  68.660  57.920  1.00  0.00           C
ATOM   1917  HB1 GLN A 134      37.440  68.120  58.780  1.00  0.00           H
ATOM   1918  HB2 GLN A 134      36.190  69.310  58.350  1.00  0.00           H
ATOM   1919  CG  GLN A 134      38.120  69.380  57.200  1.00  0.00           C
ATOM   1920  HG1 GLN A 134      38.250  70.270  57.860  1.00  0.00           H
ATOM   1921  HG2 GLN A 134      37.830  69.700  56.180  1.00  0.00           H
ATOM   1922  CD  GLN A 134      39.440  68.620  57.150  1.00  0.00           C
ATOM   1923  OE1 GLN A 134      39.480  67.390  57.120  1.00  0.00           O
ATOM   1924  NE2 GLN A 134      40.550  69.340  56.870  1.00  0.00           N
ATOM   1925 HE21 GLN A 134      40.440  70.310  57.110  1.00  0.00           H
ATOM   1926 HE22 GLN A 134      41.430  68.890  56.730  1.00  0.00           H
ATOM   1927  C   GLN A 134      35.540  66.590  57.950  1.00  0.00           C
ATOM   1928  O   GLN A 134      34.590  66.910  58.670  1.00  0.00           O
ATOM   1929  N   ASP A 135      36.030  65.340  57.930  1.00  0.00           N
ATOM   1930  HN  ASP A 135      36.760  65.110  57.290  1.00  0.00           H
ATOM   1931  CA  ASP A 135      35.500  64.160  58.550  1.00  0.00           C
ATOM   1932  HA  ASP A 135      34.440  64.300  58.670  1.00  0.00           H
ATOM   1933  CB  ASP A 135      35.600  63.100  57.440  1.00  0.00           C
ATOM   1934  HB1 ASP A 135      35.270  63.460  56.450  1.00  0.00           H
ATOM   1935  HB2 ASP A 135      34.950  62.220  57.660  1.00  0.00           H
ATOM   1936  CG  ASP A 135      37.020  62.660  57.100  1.00  0.00           C
ATOM   1937  OD1 ASP A 135      37.940  63.510  56.900  1.00  0.00           O
ATOM   1938  OD2 ASP A 135      37.040  61.450  56.770  1.00  0.00           O
ATOM   1939  C   ASP A 135      36.030  63.740  59.870  1.00  0.00           C
ATOM   1940  O   ASP A 135      37.220  63.570  60.140  1.00  0.00           O
ATOM   1941  N   TYR A 136      35.140  63.460  60.840  1.00  0.00           N
ATOM   1942  HN  TYR A 136      34.160  63.430  60.690  1.00  0.00           H
ATOM   1943  CA  TYR A 136      35.540  63.280  62.200  1.00  0.00           C
ATOM   1944  HA  TYR A 136      36.600  63.240  62.420  1.00  0.00           H
ATOM   1945  CB  TYR A 136      34.960  64.390  63.100  1.00  0.00           C
ATOM   1946  HB1 TYR A 136      34.960  64.160  64.180  1.00  0.00           H
ATOM   1947  HB2 TYR A 136      33.910  64.700  62.930  1.00  0.00           H
ATOM   1948  CG  TYR A 136      35.700  65.680  63.070  1.00  0.00           C
ATOM   1949  CD1 TYR A 136      35.430  66.600  62.080  1.00  0.00           C
ATOM   1950  HD1 TYR A 136      34.600  66.350  61.440  1.00  0.00           H
ATOM   1951  CE1 TYR A 136      36.130  67.760  61.850  1.00  0.00           C
ATOM   1952  HE1 TYR A 136      35.860  68.450  61.070  1.00  0.00           H
ATOM   1953  CZ  TYR A 136      36.990  68.150  62.850  1.00  0.00           C
ATOM   1954  OH  TYR A 136      37.580  69.430  62.870  1.00  0.00           O
ATOM   1955  HH  TYR A 136      37.120  69.910  62.190  1.00  0.00           H
ATOM   1956  CD2 TYR A 136      36.660  66.070  63.980  1.00  0.00           C
ATOM   1957  HD2 TYR A 136      36.920  65.470  64.830  1.00  0.00           H
ATOM   1958  CE2 TYR A 136      37.280  67.300  63.900  1.00  0.00           C
ATOM   1959  HE2 TYR A 136      38.000  67.530  64.670  1.00  0.00           H
ATOM   1960  C   TYR A 136      35.090  61.970  62.750  1.00  0.00           C
ATOM   1961  O   TYR A 136      34.280  61.210  62.240  1.00  0.00           O
ATOM   1962  N   GLU A 137      35.800  61.520  63.800  1.00  0.00           N
ATOM   1963  HN  GLU A 137      36.510  62.120  64.160  1.00  0.00           H
ATOM   1964  CA  GLU A 137      35.590  60.290  64.500  1.00  0.00           C
ATOM   1965  HA  GLU A 137      34.590  59.940  64.290  1.00  0.00           H
ATOM   1966  CB  GLU A 137      36.570  59.210  64.020  1.00  0.00           C
ATOM   1967  HB1 GLU A 137      36.470  59.130  62.910  1.00  0.00           H
ATOM   1968  HB2 GLU A 137      36.310  58.180  64.350  1.00  0.00           H
ATOM   1969  CG  GLU A 137      38.050  59.440  64.290  1.00  0.00           C
ATOM   1970  HG1 GLU A 137      38.020  59.380  65.400  1.00  0.00           H
ATOM   1971  HG2 GLU A 137      38.540  60.340  63.870  1.00  0.00           H
ATOM   1972  CD  GLU A 137      39.010  58.300  63.970  1.00  0.00           C
ATOM   1973  OE1 GLU A 137      40.130  58.300  64.540  1.00  0.00           O
ATOM   1974  OE2 GLU A 137      38.720  57.380  63.170  1.00  0.00           O
ATOM   1975  C   GLU A 137      35.700  60.370  65.980  1.00  0.00           C
ATOM   1976  O   GLU A 137      36.270  61.360  66.430  1.00  0.00           O
ATOM   1977  N   PRO A 138      35.090  59.590  66.820  1.00  0.00           N
ATOM   1978  CD  PRO A 138      34.470  58.360  66.350  1.00  0.00           C
ATOM   1979  HD1 PRO A 138      33.940  58.380  65.380  1.00  0.00           H
ATOM   1980  HD2 PRO A 138      35.300  57.630  66.310  1.00  0.00           H
ATOM   1981  CA  PRO A 138      35.360  59.590  68.230  1.00  0.00           C
ATOM   1982  HA  PRO A 138      34.930  60.530  68.550  1.00  0.00           H
ATOM   1983  CB  PRO A 138      34.690  58.310  68.740  1.00  0.00           C
ATOM   1984  HB1 PRO A 138      34.290  58.490  69.760  1.00  0.00           H
ATOM   1985  HB2 PRO A 138      35.320  57.400  68.670  1.00  0.00           H
ATOM   1986  CG  PRO A 138      33.660  58.070  67.630  1.00  0.00           C
ATOM   1987  HG1 PRO A 138      32.850  58.830  67.680  1.00  0.00           H
ATOM   1988  HG2 PRO A 138      33.250  57.040  67.530  1.00  0.00           H
ATOM   1989  C   PRO A 138      36.780  59.470  68.670  1.00  0.00           C
ATOM   1990  O   PRO A 138      37.620  58.960  67.940  1.00  0.00           O
ATOM   1991  N   GLU A 139      37.050  60.060  69.850  1.00  0.00           N
ATOM   1992  HN  GLU A 139      36.510  60.790  70.260  1.00  0.00           H
ATOM   1993  CA  GLU A 139      38.240  59.670  70.540  1.00  0.00           C
ATOM   1994  HA  GLU A 139      39.040  59.720  69.820  1.00  0.00           H
ATOM   1995  CB  GLU A 139      38.660  60.690  71.620  1.00  0.00           C
ATOM   1996  HB1 GLU A 139      39.310  60.290  72.420  1.00  0.00           H
ATOM   1997  HB2 GLU A 139      37.700  61.080  72.020  1.00  0.00           H
ATOM   1998  CG  GLU A 139      39.540  61.830  71.090  1.00  0.00           C
ATOM   1999  HG1 GLU A 139      38.850  62.410  70.440  1.00  0.00           H
ATOM   2000  HG2 GLU A 139      40.410  61.450  70.510  1.00  0.00           H
ATOM   2001  CD  GLU A 139      40.120  62.790  72.110  1.00  0.00           C
ATOM   2002  OE1 GLU A 139      39.860  62.690  73.340  1.00  0.00           O
ATOM   2003  OE2 GLU A 139      40.990  63.580  71.650  1.00  0.00           O
ATOM   2004  C   GLU A 139      38.330  58.250  70.970  1.00  0.00           C
ATOM   2005  O   GLU A 139      37.310  57.600  71.190  1.00  0.00           O
ATOM   2006  N   ALA A 140      39.550  57.690  71.030  1.00  0.00           N
ATOM   2007  HN  ALA A 140      40.340  58.290  70.920  1.00  0.00           H
ATOM   2008  CA  ALA A 140      39.670  56.310  71.400  1.00  0.00           C
ATOM   2009  HA  ALA A 140      38.740  55.790  71.520  1.00  0.00           H
ATOM   2010  CB  ALA A 140      40.590  55.590  70.410  1.00  0.00           C
ATOM   2011  HB1 ALA A 140      40.340  55.930  69.380  1.00  0.00           H
ATOM   2012  HB2 ALA A 140      41.670  55.780  70.600  1.00  0.00           H
ATOM   2013  HB3 ALA A 140      40.510  54.480  70.300  1.00  0.00           H
ATOM   2014  C   ALA A 140      40.200  56.260  72.830  1.00  0.00           C
ATOM   2015  OT1 ALA A 140      41.230  56.920  73.120  1.00  0.00           O
ATOM   2016  OT2 ALA A 140      39.520  55.630  73.690  1.00  0.00           O
ATOM   2017  N   MET B   1      77.760  77.950  29.950  1.00  0.00           N
ATOM   2018  H1  MET B   1      77.870  78.510  30.820  1.00  0.00           H
ATOM   2019  H2  MET B   1      78.600  78.190  29.380  1.00  0.00           H
ATOM   2020  H3  MET B   1      77.040  78.440  29.380  1.00  0.00           H
ATOM   2021  CA  MET B   1      77.710  76.510  30.280  1.00  0.00           C
ATOM   2022  HA  MET B   1      77.710  76.010  29.330  1.00  0.00           H
ATOM   2023  CB  MET B   1      78.950  76.150  31.120  1.00  0.00           C
ATOM   2024  HB1 MET B   1      78.710  76.260  32.200  1.00  0.00           H
ATOM   2025  HB2 MET B   1      79.860  76.740  30.880  1.00  0.00           H
ATOM   2026  CG  MET B   1      79.380  74.690  30.930  1.00  0.00           C
ATOM   2027  HG1 MET B   1      79.820  74.780  29.910  1.00  0.00           H
ATOM   2028  HG2 MET B   1      78.460  74.060  30.960  1.00  0.00           H
ATOM   2029  SD  MET B   1      80.630  74.030  32.070  1.00  0.00           S
ATOM   2030  CE  MET B   1      79.770  73.970  33.670  1.00  0.00           C
ATOM   2031  HE1 MET B   1      79.230  74.910  33.870  1.00  0.00           H
ATOM   2032  HE2 MET B   1      79.000  73.170  33.640  1.00  0.00           H
ATOM   2033  HE3 MET B   1      80.510  73.850  34.480  1.00  0.00           H
ATOM   2034  C   MET B   1      76.470  76.090  30.990  1.00  0.00           C
ATOM   2035  O   MET B   1      76.200  76.560  32.100  1.00  0.00           O
ATOM   2036  N   ASP B   2      75.600  75.330  30.310  1.00  0.00           N
ATOM   2037  HN  ASP B   2      75.810  74.890  29.440  1.00  0.00           H
ATOM   2038  CA  ASP B   2      74.210  75.200  30.660  1.00  0.00           C
ATOM   2039  HA  ASP B   2      73.940  76.130  31.130  1.00  0.00           H
ATOM   2040  CB  ASP B   2      73.350  74.980  29.410  1.00  0.00           C
ATOM   2041  HB1 ASP B   2      73.210  75.870  28.760  1.00  0.00           H
ATOM   2042  HB2 ASP B   2      72.350  74.670  29.780  1.00  0.00           H
ATOM   2043  CG  ASP B   2      73.770  73.910  28.400  1.00  0.00           C
ATOM   2044  OD1 ASP B   2      72.860  73.490  27.630  1.00  0.00           O
ATOM   2045  OD2 ASP B   2      74.920  73.400  28.420  1.00  0.00           O
ATOM   2046  C   ASP B   2      74.060  74.120  31.670  1.00  0.00           C
ATOM   2047  O   ASP B   2      73.270  73.180  31.530  1.00  0.00           O
ATOM   2048  N   VAL B   3      74.770  74.170  32.810  1.00  0.00           N
ATOM   2049  HN  VAL B   3      75.370  74.950  33.020  1.00  0.00           H
ATOM   2050  CA  VAL B   3      74.620  73.380  33.990  1.00  0.00           C
ATOM   2051  HA  VAL B   3      74.580  72.380  33.600  1.00  0.00           H
ATOM   2052  CB  VAL B   3      75.780  73.580  34.920  1.00  0.00           C
ATOM   2053  HB  VAL B   3      76.660  73.130  34.420  1.00  0.00           H
ATOM   2054  CG1 VAL B   3      76.140  75.050  35.190  1.00  0.00           C
ATOM   2055 HG11 VAL B   3      75.230  75.590  35.520  1.00  0.00           H
ATOM   2056 HG12 VAL B   3      76.830  75.120  36.060  1.00  0.00           H
ATOM   2057 HG13 VAL B   3      76.510  75.490  34.240  1.00  0.00           H
ATOM   2058  CG2 VAL B   3      75.690  72.700  36.180  1.00  0.00           C
ATOM   2059 HG21 VAL B   3      75.620  71.610  36.010  1.00  0.00           H
ATOM   2060 HG22 VAL B   3      76.710  72.740  36.620  1.00  0.00           H
ATOM   2061 HG23 VAL B   3      74.880  72.930  36.900  1.00  0.00           H
ATOM   2062  C   VAL B   3      73.270  73.530  34.620  1.00  0.00           C
ATOM   2063  O   VAL B   3      72.700  74.620  34.730  1.00  0.00           O
ATOM   2064  N   PHE B   4      72.710  72.370  35.000  1.00  0.00           N
ATOM   2065  HN  PHE B   4      73.280  71.550  35.000  1.00  0.00           H
ATOM   2066  CA  PHE B   4      71.360  72.340  35.450  1.00  0.00           C
ATOM   2067  HA  PHE B   4      70.840  73.110  34.890  1.00  0.00           H
ATOM   2068  CB  PHE B   4      70.750  70.970  35.110  1.00  0.00           C
ATOM   2069  HB1 PHE B   4      70.980  70.180  35.850  1.00  0.00           H
ATOM   2070  HB2 PHE B   4      71.210  70.640  34.150  1.00  0.00           H
ATOM   2071  CG  PHE B   4      69.270  70.980  34.920  1.00  0.00           C
ATOM   2072  CD1 PHE B   4      68.470  70.400  35.870  1.00  0.00           C
ATOM   2073  HD1 PHE B   4      68.880  70.120  36.830  1.00  0.00           H
ATOM   2074  CE1 PHE B   4      67.140  70.190  35.590  1.00  0.00           C
ATOM   2075  HE1 PHE B   4      66.570  69.700  36.370  1.00  0.00           H
ATOM   2076  CZ  PHE B   4      66.650  70.500  34.340  1.00  0.00           C
ATOM   2077  HZ  PHE B   4      65.620  70.310  34.100  1.00  0.00           H
ATOM   2078  CD2 PHE B   4      68.800  71.230  33.650  1.00  0.00           C
ATOM   2079  HD2 PHE B   4      69.480  71.550  32.870  1.00  0.00           H
ATOM   2080  CE2 PHE B   4      67.460  71.090  33.400  1.00  0.00           C
ATOM   2081  HE2 PHE B   4      66.940  71.150  32.450  1.00  0.00           H
ATOM   2082  C   PHE B   4      71.210  72.620  36.910  1.00  0.00           C
ATOM   2083  O   PHE B   4      72.120  72.500  37.720  1.00  0.00           O
ATOM   2084  N   MET B   5      70.020  73.150  37.260  1.00  0.00           N
ATOM   2085  HN  MET B   5      69.400  73.210  36.480  1.00  0.00           H
ATOM   2086  CA  MET B   5      69.670  73.620  38.570  1.00  0.00           C
ATOM   2087  HA  MET B   5      70.580  73.900  39.080  1.00  0.00           H
ATOM   2088  CB  MET B   5      68.550  74.670  38.500  1.00  0.00           C
ATOM   2089  HB1 MET B   5      68.410  74.890  39.580  1.00  0.00           H
ATOM   2090  HB2 MET B   5      67.540  74.380  38.160  1.00  0.00           H
ATOM   2091  CG  MET B   5      69.070  75.930  37.800  1.00  0.00           C
ATOM   2092  HG1 MET B   5      69.000  75.670  36.720  1.00  0.00           H
ATOM   2093  HG2 MET B   5      70.140  76.150  38.010  1.00  0.00           H
ATOM   2094  SD  MET B   5      68.130  77.440  38.160  1.00  0.00           S
ATOM   2095  CE  MET B   5      69.050  78.770  37.330  1.00  0.00           C
ATOM   2096  HE1 MET B   5      70.110  78.910  37.630  1.00  0.00           H
ATOM   2097  HE2 MET B   5      69.140  78.640  36.230  1.00  0.00           H
ATOM   2098  HE3 MET B   5      68.580  79.770  37.500  1.00  0.00           H
ATOM   2099  C   MET B   5      69.250  72.500  39.450  1.00  0.00           C
ATOM   2100  O   MET B   5      68.750  71.450  39.050  1.00  0.00           O
ATOM   2101  N   LYS B   6      69.550  72.620  40.760  1.00  0.00           N
ATOM   2102  HN  LYS B   6      69.910  73.440  41.190  1.00  0.00           H
ATOM   2103  CA  LYS B   6      69.050  71.780  41.800  1.00  0.00           C
ATOM   2104  HA  LYS B   6      69.150  70.750  41.500  1.00  0.00           H
ATOM   2105  CB  LYS B   6      69.970  72.040  43.010  1.00  0.00           C
ATOM   2106  HB1 LYS B   6      69.630  71.670  44.000  1.00  0.00           H
ATOM   2107  HB2 LYS B   6      70.090  73.140  43.060  1.00  0.00           H
ATOM   2108  CG  LYS B   6      71.330  71.350  43.100  1.00  0.00           C
ATOM   2109  HG1 LYS B   6      71.580  71.390  42.020  1.00  0.00           H
ATOM   2110  HG2 LYS B   6      71.360  70.310  43.510  1.00  0.00           H
ATOM   2111  CD  LYS B   6      72.400  72.120  43.880  1.00  0.00           C
ATOM   2112  HD1 LYS B   6      73.450  71.840  43.630  1.00  0.00           H
ATOM   2113  HD2 LYS B   6      72.430  73.180  43.570  1.00  0.00           H
ATOM   2114  CE  LYS B   6      72.210  72.090  45.400  1.00  0.00           C
ATOM   2115  HE1 LYS B   6      72.330  71.070  45.830  1.00  0.00           H
ATOM   2116  HE2 LYS B   6      71.210  72.510  45.610  1.00  0.00           H
ATOM   2117  NZ  LYS B   6      73.110  73.020  46.110  1.00  0.00           N
ATOM   2118  HZ1 LYS B   6      73.190  72.760  47.110  1.00  0.00           H
ATOM   2119  HZ2 LYS B   6      74.020  73.190  45.640  1.00  0.00           H
ATOM   2120  HZ3 LYS B   6      72.660  73.960  46.090  1.00  0.00           H
ATOM   2121  C   LYS B   6      67.620  72.050  42.110  1.00  0.00           C
ATOM   2122  O   LYS B   6      67.040  73.110  41.860  1.00  0.00           O
ATOM   2123  N   GLY B   7      67.020  71.010  42.720  1.00  0.00           N
ATOM   2124  HN  GLY B   7      67.690  70.320  42.980  1.00  0.00           H
ATOM   2125  CA  GLY B   7      65.670  71.020  43.210  1.00  0.00           C
ATOM   2126  HA1 GLY B   7      65.670  70.320  44.030  1.00  0.00           H
ATOM   2127  HA2 GLY B   7      65.420  72.010  43.540  1.00  0.00           H
ATOM   2128  C   GLY B   7      64.640  70.500  42.260  1.00  0.00           C
ATOM   2129  O   GLY B   7      63.470  70.880  42.320  1.00  0.00           O
ATOM   2130  N   LEU B   8      64.930  69.560  41.340  1.00  0.00           N
ATOM   2131  HN  LEU B   8      65.820  69.120  41.300  1.00  0.00           H
ATOM   2132  CA  LEU B   8      64.050  68.980  40.370  1.00  0.00           C
ATOM   2133  HA  LEU B   8      63.040  69.310  40.560  1.00  0.00           H
ATOM   2134  CB  LEU B   8      64.320  69.570  38.970  1.00  0.00           C
ATOM   2135  HB1 LEU B   8      63.420  69.150  38.460  1.00  0.00           H
ATOM   2136  HB2 LEU B   8      65.220  69.120  38.500  1.00  0.00           H
ATOM   2137  CG  LEU B   8      64.250  71.070  38.670  1.00  0.00           C
ATOM   2138  HG  LEU B   8      63.540  71.530  39.390  1.00  0.00           H
ATOM   2139  CD1 LEU B   8      65.580  71.790  38.940  1.00  0.00           C
ATOM   2140 HD11 LEU B   8      65.750  71.710  40.030  1.00  0.00           H
ATOM   2141 HD12 LEU B   8      66.290  71.160  38.360  1.00  0.00           H
ATOM   2142 HD13 LEU B   8      65.650  72.870  38.680  1.00  0.00           H
ATOM   2143  CD2 LEU B   8      63.800  71.460  37.250  1.00  0.00           C
ATOM   2144 HD21 LEU B   8      64.620  71.370  36.500  1.00  0.00           H
ATOM   2145 HD22 LEU B   8      62.860  70.920  37.000  1.00  0.00           H
ATOM   2146 HD23 LEU B   8      63.510  72.530  37.310  1.00  0.00           H
ATOM   2147  C   LEU B   8      63.990  67.500  40.460  1.00  0.00           C
ATOM   2148  O   LEU B   8      65.000  66.800  40.530  1.00  0.00           O
ATOM   2149  N   SER B   9      62.780  66.900  40.500  1.00  0.00           N
ATOM   2150  HN  SER B   9      61.960  67.420  40.290  1.00  0.00           H
ATOM   2151  CA  SER B   9      62.540  65.500  40.660  1.00  0.00           C
ATOM   2152  HA  SER B   9      62.980  65.240  41.620  1.00  0.00           H
ATOM   2153  CB  SER B   9      61.060  65.080  40.730  1.00  0.00           C
ATOM   2154  HB1 SER B   9      60.940  63.980  40.830  1.00  0.00           H
ATOM   2155  HB2 SER B   9      60.540  65.340  39.790  1.00  0.00           H
ATOM   2156  OG  SER B   9      60.540  65.560  41.960  1.00  0.00           O
ATOM   2157  HG1 SER B   9      59.960  66.320  41.970  1.00  0.00           H
ATOM   2158  C   SER B   9      63.210  64.620  39.670  1.00  0.00           C
ATOM   2159  O   SER B   9      63.360  64.920  38.480  1.00  0.00           O
ATOM   2160  N   LYS B  10      63.600  63.430  40.150  1.00  0.00           N
ATOM   2161  HN  LYS B  10      63.490  63.180  41.110  1.00  0.00           H
ATOM   2162  CA  LYS B  10      64.150  62.430  39.280  1.00  0.00           C
ATOM   2163  HA  LYS B  10      64.790  63.020  38.640  1.00  0.00           H
ATOM   2164  CB  LYS B  10      64.850  61.380  40.150  1.00  0.00           C
ATOM   2165  HB1 LYS B  10      65.120  60.470  39.580  1.00  0.00           H
ATOM   2166  HB2 LYS B  10      64.090  61.000  40.860  1.00  0.00           H
ATOM   2167  CG  LYS B  10      66.120  61.980  40.760  1.00  0.00           C
ATOM   2168  HG1 LYS B  10      66.020  63.030  41.120  1.00  0.00           H
ATOM   2169  HG2 LYS B  10      66.820  61.980  39.910  1.00  0.00           H
ATOM   2170  CD  LYS B  10      66.640  61.070  41.880  1.00  0.00           C
ATOM   2171  HD1 LYS B  10      65.810  60.660  42.490  1.00  0.00           H
ATOM   2172  HD2 LYS B  10      67.240  60.290  41.370  1.00  0.00           H
ATOM   2173  CE  LYS B  10      67.650  61.830  42.750  1.00  0.00           C
ATOM   2174  HE1 LYS B  10      67.300  62.870  42.860  1.00  0.00           H
ATOM   2175  HE2 LYS B  10      68.710  61.790  42.410  1.00  0.00           H
ATOM   2176  NZ  LYS B  10      67.790  61.230  44.100  1.00  0.00           N
ATOM   2177  HZ1 LYS B  10      68.130  60.270  43.900  1.00  0.00           H
ATOM   2178  HZ2 LYS B  10      68.410  61.770  44.730  1.00  0.00           H
ATOM   2179  HZ3 LYS B  10      66.860  61.130  44.560  1.00  0.00           H
ATOM   2180  C   LYS B  10      63.280  61.750  38.280  1.00  0.00           C
ATOM   2181  O   LYS B  10      62.060  61.670  38.460  1.00  0.00           O
ATOM   2182  N   ALA B  11      63.800  61.390  37.090  1.00  0.00           N
ATOM   2183  HN  ALA B  11      64.730  61.710  36.890  1.00  0.00           H
ATOM   2184  CA  ALA B  11      63.120  60.680  36.060  1.00  0.00           C
ATOM   2185  HA  ALA B  11      62.270  61.300  35.800  1.00  0.00           H
ATOM   2186  CB  ALA B  11      64.060  60.760  34.850  1.00  0.00           C
ATOM   2187  HB1 ALA B  11      63.670  60.380  33.880  1.00  0.00           H
ATOM   2188  HB2 ALA B  11      64.340  61.800  34.580  1.00  0.00           H
ATOM   2189  HB3 ALA B  11      64.960  60.130  35.030  1.00  0.00           H
ATOM   2190  C   ALA B  11      62.750  59.270  36.390  1.00  0.00           C
ATOM   2191  O   ALA B  11      63.390  58.530  37.140  1.00  0.00           O
ATOM   2192  N   LYS B  12      61.560  58.830  35.950  1.00  0.00           N
ATOM   2193  HN  LYS B  12      60.900  59.470  35.560  1.00  0.00           H
ATOM   2194  CA  LYS B  12      61.080  57.490  36.040  1.00  0.00           C
ATOM   2195  HA  LYS B  12      61.270  57.120  37.040  1.00  0.00           H
ATOM   2196  CB  LYS B  12      59.550  57.500  36.080  1.00  0.00           C
ATOM   2197  HB1 LYS B  12      59.230  56.440  36.050  1.00  0.00           H
ATOM   2198  HB2 LYS B  12      59.220  58.010  35.150  1.00  0.00           H
ATOM   2199  CG  LYS B  12      58.960  58.340  37.220  1.00  0.00           C
ATOM   2200  HG1 LYS B  12      59.300  59.370  36.990  1.00  0.00           H
ATOM   2201  HG2 LYS B  12      59.260  57.820  38.160  1.00  0.00           H
ATOM   2202  CD  LYS B  12      57.440  58.470  37.060  1.00  0.00           C
ATOM   2203  HD1 LYS B  12      56.870  57.520  36.940  1.00  0.00           H
ATOM   2204  HD2 LYS B  12      57.130  58.890  38.040  1.00  0.00           H
ATOM   2205  CE  LYS B  12      56.970  59.570  36.110  1.00  0.00           C
ATOM   2206  HE1 LYS B  12      57.060  59.400  35.010  1.00  0.00           H
ATOM   2207  HE2 LYS B  12      57.550  60.500  36.330  1.00  0.00           H
ATOM   2208  NZ  LYS B  12      55.520  59.780  36.300  1.00  0.00           N
ATOM   2209  HZ1 LYS B  12      55.540  59.990  37.320  1.00  0.00           H
ATOM   2210  HZ2 LYS B  12      55.090  60.560  35.770  1.00  0.00           H
ATOM   2211  HZ3 LYS B  12      54.950  58.950  36.070  1.00  0.00           H
ATOM   2212  C   LYS B  12      61.610  56.540  35.010  1.00  0.00           C
ATOM   2213  O   LYS B  12      61.770  55.350  35.290  1.00  0.00           O
ATOM   2214  N   GLU B  13      61.910  57.050  33.810  1.00  0.00           N
ATOM   2215  HN  GLU B  13      61.700  58.010  33.610  1.00  0.00           H
ATOM   2216  CA  GLU B  13      62.550  56.340  32.750  1.00  0.00           C
ATOM   2217  HA  GLU B  13      62.020  55.410  32.590  1.00  0.00           H
ATOM   2218  CB  GLU B  13      62.530  57.070  31.400  1.00  0.00           C
ATOM   2219  HB1 GLU B  13      63.140  56.490  30.660  1.00  0.00           H
ATOM   2220  HB2 GLU B  13      63.060  58.030  31.550  1.00  0.00           H
ATOM   2221  CG  GLU B  13      61.140  57.110  30.760  1.00  0.00           C
ATOM   2222  HG1 GLU B  13      60.500  56.230  30.970  1.00  0.00           H
ATOM   2223  HG2 GLU B  13      61.310  57.200  29.670  1.00  0.00           H
ATOM   2224  CD  GLU B  13      60.300  58.330  31.100  1.00  0.00           C
ATOM   2225  OE1 GLU B  13      59.520  58.790  30.230  1.00  0.00           O
ATOM   2226  OE2 GLU B  13      60.420  58.940  32.190  1.00  0.00           O
ATOM   2227  C   GLU B  13      63.950  55.920  33.050  1.00  0.00           C
ATOM   2228  O   GLU B  13      64.730  56.550  33.760  1.00  0.00           O
ATOM   2229  N   GLY B  14      64.400  54.810  32.430  1.00  0.00           N
ATOM   2230  HN  GLY B  14      63.830  54.200  31.880  1.00  0.00           H
ATOM   2231  CA  GLY B  14      65.760  54.360  32.410  1.00  0.00           C
ATOM   2232  HA1 GLY B  14      66.500  55.080  32.120  1.00  0.00           H
ATOM   2233  HA2 GLY B  14      66.050  53.920  33.360  1.00  0.00           H
ATOM   2234  C   GLY B  14      65.940  53.240  31.450  1.00  0.00           C
ATOM   2235  O   GLY B  14      65.010  52.520  31.100  1.00  0.00           O
ATOM   2236  N   VAL B  15      67.180  52.970  31.000  1.00  0.00           N
ATOM   2237  HN  VAL B  15      68.010  53.470  31.250  1.00  0.00           H
ATOM   2238  CA  VAL B  15      67.380  51.900  30.070  1.00  0.00           C
ATOM   2239  HA  VAL B  15      66.470  51.390  29.790  1.00  0.00           H
ATOM   2240  CB  VAL B  15      67.920  52.450  28.780  1.00  0.00           C
ATOM   2241  HB  VAL B  15      68.710  53.180  29.040  1.00  0.00           H
ATOM   2242  CG1 VAL B  15      68.500  51.390  27.830  1.00  0.00           C
ATOM   2243 HG11 VAL B  15      69.450  51.000  28.260  1.00  0.00           H
ATOM   2244 HG12 VAL B  15      67.730  50.580  27.730  1.00  0.00           H
ATOM   2245 HG13 VAL B  15      68.710  51.770  26.810  1.00  0.00           H
ATOM   2246  CG2 VAL B  15      66.800  53.240  28.080  1.00  0.00           C
ATOM   2247 HG21 VAL B  15      66.220  54.000  28.640  1.00  0.00           H
ATOM   2248 HG22 VAL B  15      67.130  53.730  27.140  1.00  0.00           H
ATOM   2249 HG23 VAL B  15      66.050  52.530  27.670  1.00  0.00           H
ATOM   2250  C   VAL B  15      68.320  50.860  30.580  1.00  0.00           C
ATOM   2251  O   VAL B  15      69.300  51.130  31.260  1.00  0.00           O
ATOM   2252  N   VAL B  16      68.100  49.550  30.390  1.00  0.00           N
ATOM   2253  HN  VAL B  16      67.420  49.260  29.710  1.00  0.00           H
ATOM   2254  CA  VAL B  16      68.830  48.500  31.020  1.00  0.00           C
ATOM   2255  HA  VAL B  16      69.410  48.890  31.850  1.00  0.00           H
ATOM   2256  CB  VAL B  16      67.990  47.310  31.380  1.00  0.00           C
ATOM   2257  HB  VAL B  16      67.480  46.900  30.480  1.00  0.00           H
ATOM   2258  CG1 VAL B  16      68.950  46.260  31.970  1.00  0.00           C
ATOM   2259 HG11 VAL B  16      68.490  45.390  32.480  1.00  0.00           H
ATOM   2260 HG12 VAL B  16      69.580  45.860  31.150  1.00  0.00           H
ATOM   2261 HG13 VAL B  16      69.560  46.770  32.740  1.00  0.00           H
ATOM   2262  CG2 VAL B  16      66.960  47.730  32.440  1.00  0.00           C
ATOM   2263 HG21 VAL B  16      66.290  48.540  32.080  1.00  0.00           H
ATOM   2264 HG22 VAL B  16      66.250  46.900  32.650  1.00  0.00           H
ATOM   2265 HG23 VAL B  16      67.460  48.080  33.370  1.00  0.00           H
ATOM   2266  C   VAL B  16      69.920  48.140  30.060  1.00  0.00           C
ATOM   2267  O   VAL B  16      69.660  47.840  28.890  1.00  0.00           O
ATOM   2268  N   ALA B  17      71.200  48.160  30.460  1.00  0.00           N
ATOM   2269  HN  ALA B  17      71.380  48.410  31.410  1.00  0.00           H
ATOM   2270  CA  ALA B  17      72.370  47.860  29.700  1.00  0.00           C
ATOM   2271  HA  ALA B  17      72.070  47.370  28.790  1.00  0.00           H
ATOM   2272  CB  ALA B  17      73.050  49.180  29.270  1.00  0.00           C
ATOM   2273  HB1 ALA B  17      73.530  49.830  30.040  1.00  0.00           H
ATOM   2274  HB2 ALA B  17      73.830  48.980  28.500  1.00  0.00           H
ATOM   2275  HB3 ALA B  17      72.330  49.820  28.730  1.00  0.00           H
ATOM   2276  C   ALA B  17      73.460  47.100  30.380  1.00  0.00           C
ATOM   2277  O   ALA B  17      74.600  47.070  29.920  1.00  0.00           O
ATOM   2278  N   ALA B  18      73.170  46.340  31.450  1.00  0.00           N
ATOM   2279  HN  ALA B  18      72.260  46.270  31.850  1.00  0.00           H
ATOM   2280  CA  ALA B  18      74.130  45.510  32.110  1.00  0.00           C
ATOM   2281  HA  ALA B  18      74.950  46.160  32.410  1.00  0.00           H
ATOM   2282  CB  ALA B  18      73.490  44.850  33.340  1.00  0.00           C
ATOM   2283  HB1 ALA B  18      73.200  45.700  34.000  1.00  0.00           H
ATOM   2284  HB2 ALA B  18      72.580  44.270  33.100  1.00  0.00           H
ATOM   2285  HB3 ALA B  18      74.200  44.230  33.930  1.00  0.00           H
ATOM   2286  C   ALA B  18      74.650  44.370  31.300  1.00  0.00           C
ATOM   2287  O   ALA B  18      74.000  43.820  30.410  1.00  0.00           O
ATOM   2288  N   ALA B  19      75.890  43.970  31.610  1.00  0.00           N
ATOM   2289  HN  ALA B  19      76.390  44.420  32.350  1.00  0.00           H
ATOM   2290  CA  ALA B  19      76.630  42.890  31.020  1.00  0.00           C
ATOM   2291  HA  ALA B  19      76.390  42.890  29.970  1.00  0.00           H
ATOM   2292  CB  ALA B  19      78.160  42.990  31.170  1.00  0.00           C
ATOM   2293  HB1 ALA B  19      78.460  44.040  30.950  1.00  0.00           H
ATOM   2294  HB2 ALA B  19      78.490  42.770  32.210  1.00  0.00           H
ATOM   2295  HB3 ALA B  19      78.660  42.250  30.520  1.00  0.00           H
ATOM   2296  C   ALA B  19      76.180  41.620  31.650  1.00  0.00           C
ATOM   2297  O   ALA B  19      75.590  41.550  32.730  1.00  0.00           O
ATOM   2298  N   GLU B  20      76.610  40.540  30.970  1.00  0.00           N
ATOM   2299  HN  GLU B  20      77.060  40.660  30.100  1.00  0.00           H
ATOM   2300  CA  GLU B  20      76.290  39.170  31.270  1.00  0.00           C
ATOM   2301  HA  GLU B  20      75.390  39.150  31.860  1.00  0.00           H
ATOM   2302  CB  GLU B  20      76.080  38.210  30.090  1.00  0.00           C
ATOM   2303  HB1 GLU B  20      75.910  37.160  30.380  1.00  0.00           H
ATOM   2304  HB2 GLU B  20      76.910  38.220  29.350  1.00  0.00           H
ATOM   2305  CG  GLU B  20      74.810  38.580  29.310  1.00  0.00           C
ATOM   2306  HG1 GLU B  20      74.940  39.590  28.870  1.00  0.00           H
ATOM   2307  HG2 GLU B  20      73.860  38.500  29.890  1.00  0.00           H
ATOM   2308  CD  GLU B  20      74.590  37.600  28.170  1.00  0.00           C
ATOM   2309  OE1 GLU B  20      74.180  36.450  28.470  1.00  0.00           O
ATOM   2310  OE2 GLU B  20      74.780  37.940  26.970  1.00  0.00           O
ATOM   2311  C   GLU B  20      77.320  38.560  32.160  1.00  0.00           C
ATOM   2312  O   GLU B  20      78.130  37.680  31.870  1.00  0.00           O
ATOM   2313  N   LYS B  21      77.410  39.200  33.340  1.00  0.00           N
ATOM   2314  HN  LYS B  21      76.860  39.960  33.670  1.00  0.00           H
ATOM   2315  CA  LYS B  21      78.510  38.910  34.200  1.00  0.00           C
ATOM   2316  HA  LYS B  21      78.740  37.860  34.330  1.00  0.00           H
ATOM   2317  CB  LYS B  21      79.760  39.660  33.720  1.00  0.00           C
ATOM   2318  HB1 LYS B  21      79.560  40.750  33.670  1.00  0.00           H
ATOM   2319  HB2 LYS B  21      79.910  39.290  32.680  1.00  0.00           H
ATOM   2320  CG  LYS B  21      81.000  39.410  34.580  1.00  0.00           C
ATOM   2321  HG1 LYS B  21      81.020  38.350  34.910  1.00  0.00           H
ATOM   2322  HG2 LYS B  21      80.940  39.860  35.590  1.00  0.00           H
ATOM   2323  CD  LYS B  21      82.380  39.540  33.950  1.00  0.00           C
ATOM   2324  HD1 LYS B  21      83.140  39.080  34.620  1.00  0.00           H
ATOM   2325  HD2 LYS B  21      82.410  38.950  33.010  1.00  0.00           H
ATOM   2326  CE  LYS B  21      82.790  40.960  33.520  1.00  0.00           C
ATOM   2327  HE1 LYS B  21      82.000  41.660  33.180  1.00  0.00           H
ATOM   2328  HE2 LYS B  21      83.410  40.930  32.600  1.00  0.00           H
ATOM   2329  NZ  LYS B  21      83.630  41.640  34.530  1.00  0.00           N
ATOM   2330  HZ1 LYS B  21      83.920  41.090  35.370  1.00  0.00           H
ATOM   2331  HZ2 LYS B  21      84.550  41.890  34.110  1.00  0.00           H
ATOM   2332  HZ3 LYS B  21      83.270  42.580  34.780  1.00  0.00           H
ATOM   2333  C   LYS B  21      78.120  39.450  35.540  1.00  0.00           C
ATOM   2334  O   LYS B  21      77.740  40.610  35.630  1.00  0.00           O
ATOM   2335  N   THR B  22      78.250  38.710  36.650  1.00  0.00           N
ATOM   2336  HN  THR B  22      78.580  37.770  36.740  1.00  0.00           H
ATOM   2337  CA  THR B  22      77.890  39.210  37.940  1.00  0.00           C
ATOM   2338  HA  THR B  22      77.300  40.100  37.730  1.00  0.00           H
ATOM   2339  CB  THR B  22      77.040  38.300  38.770  1.00  0.00           C
ATOM   2340  HB  THR B  22      76.910  38.710  39.800  1.00  0.00           H
ATOM   2341  OG1 THR B  22      77.490  36.960  38.900  1.00  0.00           O
ATOM   2342  HG1 THR B  22      77.080  36.640  39.700  1.00  0.00           H
ATOM   2343  CG2 THR B  22      75.640  38.270  38.140  1.00  0.00           C
ATOM   2344 HG21 THR B  22      75.750  37.790  37.140  1.00  0.00           H
ATOM   2345 HG22 THR B  22      74.980  37.680  38.820  1.00  0.00           H
ATOM   2346 HG23 THR B  22      75.280  39.320  38.240  1.00  0.00           H
ATOM   2347  C   THR B  22      79.100  39.570  38.720  1.00  0.00           C
ATOM   2348  O   THR B  22      80.160  38.960  38.590  1.00  0.00           O
ATOM   2349  N   LYS B  23      78.970  40.540  39.640  1.00  0.00           N
ATOM   2350  HN  LYS B  23      78.120  41.060  39.640  1.00  0.00           H
ATOM   2351  CA  LYS B  23      79.930  41.000  40.600  1.00  0.00           C
ATOM   2352  HA  LYS B  23      80.800  40.360  40.510  1.00  0.00           H
ATOM   2353  CB  LYS B  23      80.220  42.490  40.380  1.00  0.00           C
ATOM   2354  HB1 LYS B  23      79.250  43.010  40.580  1.00  0.00           H
ATOM   2355  HB2 LYS B  23      80.360  42.710  39.300  1.00  0.00           H
ATOM   2356  CG  LYS B  23      81.460  43.130  41.010  1.00  0.00           C
ATOM   2357  HG1 LYS B  23      82.330  42.990  40.340  1.00  0.00           H
ATOM   2358  HG2 LYS B  23      81.530  42.780  42.060  1.00  0.00           H
ATOM   2359  CD  LYS B  23      81.230  44.630  41.170  1.00  0.00           C
ATOM   2360  HD1 LYS B  23      80.860  44.980  40.180  1.00  0.00           H
ATOM   2361  HD2 LYS B  23      80.340  44.860  41.790  1.00  0.00           H
ATOM   2362  CE  LYS B  23      82.400  45.410  41.780  1.00  0.00           C
ATOM   2363  HE1 LYS B  23      83.290  45.530  41.130  1.00  0.00           H
ATOM   2364  HE2 LYS B  23      82.680  44.990  42.760  1.00  0.00           H
ATOM   2365  NZ  LYS B  23      81.940  46.760  42.170  1.00  0.00           N
ATOM   2366  HZ1 LYS B  23      82.700  47.400  42.460  1.00  0.00           H
ATOM   2367  HZ2 LYS B  23      81.520  47.280  41.370  1.00  0.00           H
ATOM   2368  HZ3 LYS B  23      81.250  46.730  42.950  1.00  0.00           H
ATOM   2369  C   LYS B  23      79.330  40.670  41.920  1.00  0.00           C
ATOM   2370  O   LYS B  23      78.300  41.250  42.250  1.00  0.00           O
ATOM   2371  N   GLN B  24      79.960  39.820  42.750  1.00  0.00           N
ATOM   2372  HN  GLN B  24      80.730  39.270  42.420  1.00  0.00           H
ATOM   2373  CA  GLN B  24      79.420  39.580  44.050  1.00  0.00           C
ATOM   2374  HA  GLN B  24      78.340  39.560  44.040  1.00  0.00           H
ATOM   2375  CB  GLN B  24      79.900  38.260  44.680  1.00  0.00           C
ATOM   2376  HB1 GLN B  24      81.000  38.210  44.820  1.00  0.00           H
ATOM   2377  HB2 GLN B  24      79.700  37.450  43.950  1.00  0.00           H
ATOM   2378  CG  GLN B  24      79.230  37.940  46.020  1.00  0.00           C
ATOM   2379  HG1 GLN B  24      78.140  37.780  45.920  1.00  0.00           H
ATOM   2380  HG2 GLN B  24      79.570  38.670  46.790  1.00  0.00           H
ATOM   2381  CD  GLN B  24      79.780  36.610  46.510  1.00  0.00           C
ATOM   2382  OE1 GLN B  24      79.020  35.640  46.520  1.00  0.00           O
ATOM   2383  NE2 GLN B  24      81.070  36.430  46.910  1.00  0.00           N
ATOM   2384 HE21 GLN B  24      81.620  37.210  47.220  1.00  0.00           H
ATOM   2385 HE22 GLN B  24      81.220  35.510  47.270  1.00  0.00           H
ATOM   2386  C   GLN B  24      79.760  40.740  44.920  1.00  0.00           C
ATOM   2387  O   GLN B  24      80.830  41.320  44.740  1.00  0.00           O
ATOM   2388  N   GLY B  25      78.830  41.110  45.820  1.00  0.00           N
ATOM   2389  HN  GLY B  25      77.990  40.570  45.880  1.00  0.00           H
ATOM   2390  CA  GLY B  25      79.070  42.160  46.760  1.00  0.00           C
ATOM   2391  HA1 GLY B  25      79.510  43.030  46.290  1.00  0.00           H
ATOM   2392  HA2 GLY B  25      78.090  42.400  47.140  1.00  0.00           H
ATOM   2393  C   GLY B  25      79.830  41.820  48.000  1.00  0.00           C
ATOM   2394  O   GLY B  25      80.480  40.780  48.060  1.00  0.00           O
ATOM   2395  N   VAL B  26      79.780  42.630  49.070  1.00  0.00           N
ATOM   2396  HN  VAL B  26      79.180  43.430  49.090  1.00  0.00           H
ATOM   2397  CA  VAL B  26      80.620  42.470  50.220  1.00  0.00           C
ATOM   2398  HA  VAL B  26      81.270  41.610  50.090  1.00  0.00           H
ATOM   2399  CB  VAL B  26      81.530  43.630  50.490  1.00  0.00           C
ATOM   2400  HB  VAL B  26      80.880  44.510  50.650  1.00  0.00           H
ATOM   2401  CG1 VAL B  26      82.540  43.350  51.620  1.00  0.00           C
ATOM   2402 HG11 VAL B  26      83.190  44.250  51.720  1.00  0.00           H
ATOM   2403 HG12 VAL B  26      82.020  43.270  52.590  1.00  0.00           H
ATOM   2404 HG13 VAL B  26      83.110  42.430  51.370  1.00  0.00           H
ATOM   2405  CG2 VAL B  26      82.200  44.040  49.170  1.00  0.00           C
ATOM   2406 HG21 VAL B  26      81.570  44.320  48.300  1.00  0.00           H
ATOM   2407 HG22 VAL B  26      82.790  44.960  49.330  1.00  0.00           H
ATOM   2408 HG23 VAL B  26      82.840  43.210  48.800  1.00  0.00           H
ATOM   2409  C   VAL B  26      79.760  42.180  51.400  1.00  0.00           C
ATOM   2410  O   VAL B  26      78.920  43.010  51.750  1.00  0.00           O
ATOM   2411  N   ALA B  27      79.930  41.000  52.020  1.00  0.00           N
ATOM   2412  HN  ALA B  27      80.530  40.330  51.580  1.00  0.00           H
ATOM   2413  CA  ALA B  27      79.220  40.570  53.180  1.00  0.00           C
ATOM   2414  HA  ALA B  27      78.180  40.660  52.920  1.00  0.00           H
ATOM   2415  CB  ALA B  27      79.560  39.110  53.530  1.00  0.00           C
ATOM   2416  HB1 ALA B  27      80.660  39.090  53.680  1.00  0.00           H
ATOM   2417  HB2 ALA B  27      79.120  38.600  54.410  1.00  0.00           H
ATOM   2418  HB3 ALA B  27      79.540  38.390  52.680  1.00  0.00           H
ATOM   2419  C   ALA B  27      79.390  41.300  54.470  1.00  0.00           C
ATOM   2420  O   ALA B  27      80.510  41.740  54.750  1.00  0.00           O
ATOM   2421  N   GLU B  28      78.310  41.520  55.220  1.00  0.00           N
ATOM   2422  HN  GLU B  28      77.420  41.130  54.990  1.00  0.00           H
ATOM   2423  CA  GLU B  28      78.420  41.810  56.620  1.00  0.00           C
ATOM   2424  HA  GLU B  28      79.090  42.660  56.670  1.00  0.00           H
ATOM   2425  CB  GLU B  28      77.080  42.390  57.100  1.00  0.00           C
ATOM   2426  HB1 GLU B  28      76.620  41.780  57.910  1.00  0.00           H
ATOM   2427  HB2 GLU B  28      76.370  42.330  56.250  1.00  0.00           H
ATOM   2428  CG  GLU B  28      76.980  43.840  57.570  1.00  0.00           C
ATOM   2429  HG1 GLU B  28      75.940  44.170  57.740  1.00  0.00           H
ATOM   2430  HG2 GLU B  28      77.390  44.580  56.850  1.00  0.00           H
ATOM   2431  CD  GLU B  28      77.740  44.130  58.860  1.00  0.00           C
ATOM   2432  OE1 GLU B  28      78.960  43.830  58.850  1.00  0.00           O
ATOM   2433  OE2 GLU B  28      77.160  44.840  59.730  1.00  0.00           O
ATOM   2434  C   GLU B  28      78.960  40.810  57.580  1.00  0.00           C
ATOM   2435  O   GLU B  28      78.950  39.600  57.350  1.00  0.00           O
ATOM   2436  N   ALA B  29      79.370  41.310  58.760  1.00  0.00           N
ATOM   2437  HN  ALA B  29      79.270  42.290  58.920  1.00  0.00           H
ATOM   2438  CA  ALA B  29      79.940  40.590  59.860  1.00  0.00           C
ATOM   2439  HA  ALA B  29      80.480  39.760  59.450  1.00  0.00           H
ATOM   2440  CB  ALA B  29      80.840  41.500  60.720  1.00  0.00           C
ATOM   2441  HB1 ALA B  29      80.260  42.250  61.300  1.00  0.00           H
ATOM   2442  HB2 ALA B  29      81.410  40.900  61.450  1.00  0.00           H
ATOM   2443  HB3 ALA B  29      81.420  42.000  59.920  1.00  0.00           H
ATOM   2444  C   ALA B  29      78.890  40.030  60.760  1.00  0.00           C
ATOM   2445  O   ALA B  29      77.750  40.410  60.540  1.00  0.00           O
ATOM   2446  N   ALA B  30      79.270  39.200  61.750  1.00  0.00           N
ATOM   2447  HN  ALA B  30      80.210  38.930  61.950  1.00  0.00           H
ATOM   2448  CA  ALA B  30      78.270  38.720  62.650  1.00  0.00           C
ATOM   2449  HA  ALA B  30      77.490  38.280  62.040  1.00  0.00           H
ATOM   2450  CB  ALA B  30      78.990  37.690  63.540  1.00  0.00           C
ATOM   2451  HB1 ALA B  30      79.450  36.850  62.960  1.00  0.00           H
ATOM   2452  HB2 ALA B  30      79.740  38.150  64.210  1.00  0.00           H
ATOM   2453  HB3 ALA B  30      78.280  37.200  64.240  1.00  0.00           H
ATOM   2454  C   ALA B  30      77.640  39.810  63.440  1.00  0.00           C
ATOM   2455  O   ALA B  30      78.320  40.760  63.820  1.00  0.00           O
ATOM   2456  N   GLY B  31      76.370  39.580  63.800  1.00  0.00           N
ATOM   2457  HN  GLY B  31      76.030  38.800  63.280  1.00  0.00           H
ATOM   2458  CA  GLY B  31      75.480  40.480  64.470  1.00  0.00           C
ATOM   2459  HA1 GLY B  31      75.240  41.360  63.900  1.00  0.00           H
ATOM   2460  HA2 GLY B  31      74.580  39.910  64.640  1.00  0.00           H
ATOM   2461  C   GLY B  31      76.010  40.950  65.780  1.00  0.00           C
ATOM   2462  O   GLY B  31      75.680  42.030  66.260  1.00  0.00           O
ATOM   2463  N   LYS B  32      76.990  40.240  66.370  1.00  0.00           N
ATOM   2464  HN  LYS B  32      77.240  39.410  65.880  1.00  0.00           H
ATOM   2465  CA  LYS B  32      77.570  40.420  67.660  1.00  0.00           C
ATOM   2466  HA  LYS B  32      76.820  40.850  68.310  1.00  0.00           H
ATOM   2467  CB  LYS B  32      78.140  39.100  68.210  1.00  0.00           C
ATOM   2468  HB1 LYS B  32      78.610  39.270  69.210  1.00  0.00           H
ATOM   2469  HB2 LYS B  32      78.870  38.730  67.460  1.00  0.00           H
ATOM   2470  CG  LYS B  32      77.010  38.090  68.420  1.00  0.00           C
ATOM   2471  HG1 LYS B  32      76.870  37.480  67.500  1.00  0.00           H
ATOM   2472  HG2 LYS B  32      76.060  38.590  68.690  1.00  0.00           H
ATOM   2473  CD  LYS B  32      77.220  37.100  69.570  1.00  0.00           C
ATOM   2474  HD1 LYS B  32      76.510  36.270  69.400  1.00  0.00           H
ATOM   2475  HD2 LYS B  32      78.220  36.610  69.500  1.00  0.00           H
ATOM   2476  CE  LYS B  32      76.960  37.600  71.000  1.00  0.00           C
ATOM   2477  HE1 LYS B  32      77.500  38.530  71.280  1.00  0.00           H
ATOM   2478  HE2 LYS B  32      77.150  36.790  71.730  1.00  0.00           H
ATOM   2479  NZ  LYS B  32      75.520  37.920  71.160  1.00  0.00           N
ATOM   2480  HZ1 LYS B  32      75.390  38.950  71.100  1.00  0.00           H
ATOM   2481  HZ2 LYS B  32      74.910  37.420  70.490  1.00  0.00           H
ATOM   2482  HZ3 LYS B  32      75.320  37.580  72.130  1.00  0.00           H
ATOM   2483  C   LYS B  32      78.580  41.510  67.580  1.00  0.00           C
ATOM   2484  O   LYS B  32      78.980  42.060  68.610  1.00  0.00           O
ATOM   2485  N   THR B  33      79.050  41.850  66.370  1.00  0.00           N
ATOM   2486  HN  THR B  33      78.800  41.270  65.600  1.00  0.00           H
ATOM   2487  CA  THR B  33      80.050  42.850  66.180  1.00  0.00           C
ATOM   2488  HA  THR B  33      80.770  42.710  66.960  1.00  0.00           H
ATOM   2489  CB  THR B  33      80.830  42.850  64.900  1.00  0.00           C
ATOM   2490  HB  THR B  33      81.570  43.680  64.900  1.00  0.00           H
ATOM   2491  OG1 THR B  33      80.040  43.030  63.730  1.00  0.00           O
ATOM   2492  HG1 THR B  33      79.510  42.230  63.730  1.00  0.00           H
ATOM   2493  CG2 THR B  33      81.690  41.590  64.690  1.00  0.00           C
ATOM   2494 HG21 THR B  33      81.020  40.730  64.480  1.00  0.00           H
ATOM   2495 HG22 THR B  33      82.430  41.650  63.870  1.00  0.00           H
ATOM   2496 HG23 THR B  33      82.190  41.420  65.670  1.00  0.00           H
ATOM   2497  C   THR B  33      79.450  44.210  66.270  1.00  0.00           C
ATOM   2498  O   THR B  33      80.150  45.170  66.590  1.00  0.00           O
ATOM   2499  N   LYS B  34      78.120  44.420  66.250  1.00  0.00           N
ATOM   2500  HN  LYS B  34      77.420  43.730  66.080  1.00  0.00           H
ATOM   2501  CA  LYS B  34      77.580  45.740  66.180  1.00  0.00           C
ATOM   2502  HA  LYS B  34      78.390  46.450  66.160  1.00  0.00           H
ATOM   2503  CB  LYS B  34      76.630  45.970  64.990  1.00  0.00           C
ATOM   2504  HB1 LYS B  34      76.190  47.000  64.940  1.00  0.00           H
ATOM   2505  HB2 LYS B  34      75.820  45.230  65.150  1.00  0.00           H
ATOM   2506  CG  LYS B  34      77.320  45.730  63.650  1.00  0.00           C
ATOM   2507  HG1 LYS B  34      76.590  45.780  62.810  1.00  0.00           H
ATOM   2508  HG2 LYS B  34      77.650  44.670  63.730  1.00  0.00           H
ATOM   2509  CD  LYS B  34      78.530  46.590  63.300  1.00  0.00           C
ATOM   2510  HD1 LYS B  34      78.330  47.650  63.540  1.00  0.00           H
ATOM   2511  HD2 LYS B  34      79.390  46.340  63.950  1.00  0.00           H
ATOM   2512  CE  LYS B  34      78.950  46.540  61.830  1.00  0.00           C
ATOM   2513  HE1 LYS B  34      79.840  47.210  61.810  1.00  0.00           H
ATOM   2514  HE2 LYS B  34      78.210  46.900  61.090  1.00  0.00           H
ATOM   2515  NZ  LYS B  34      79.350  45.160  61.500  1.00  0.00           N
ATOM   2516  HZ1 LYS B  34      78.810  44.720  60.720  1.00  0.00           H
ATOM   2517  HZ2 LYS B  34      80.330  45.170  61.160  1.00  0.00           H
ATOM   2518  HZ3 LYS B  34      79.210  44.570  62.340  1.00  0.00           H
ATOM   2519  C   LYS B  34      76.780  45.970  67.420  1.00  0.00           C
ATOM   2520  O   LYS B  34      76.010  46.920  67.510  1.00  0.00           O
ATOM   2521  N   GLU B  35      77.030  45.210  68.500  1.00  0.00           N
ATOM   2522  HN  GLU B  35      77.780  44.550  68.420  1.00  0.00           H
ATOM   2523  CA  GLU B  35      76.400  45.430  69.760  1.00  0.00           C
ATOM   2524  HA  GLU B  35      75.340  45.420  69.540  1.00  0.00           H
ATOM   2525  CB  GLU B  35      76.430  44.240  70.730  1.00  0.00           C
ATOM   2526  HB1 GLU B  35      76.000  44.500  71.730  1.00  0.00           H
ATOM   2527  HB2 GLU B  35      77.510  44.140  70.980  1.00  0.00           H
ATOM   2528  CG  GLU B  35      75.800  42.930  70.250  1.00  0.00           C
ATOM   2529  HG1 GLU B  35      76.240  42.580  69.300  1.00  0.00           H
ATOM   2530  HG2 GLU B  35      74.700  43.100  70.140  1.00  0.00           H
ATOM   2531  CD  GLU B  35      75.890  41.810  71.280  1.00  0.00           C
ATOM   2532  OE1 GLU B  35      75.330  40.710  71.010  1.00  0.00           O
ATOM   2533  OE2 GLU B  35      76.650  41.950  72.270  1.00  0.00           O
ATOM   2534  C   GLU B  35      76.810  46.720  70.390  1.00  0.00           C
ATOM   2535  O   GLU B  35      77.790  47.370  70.030  1.00  0.00           O
ATOM   2536  N   GLY B  36      76.010  47.200  71.360  1.00  0.00           N
ATOM   2537  HN  GLY B  36      75.330  46.600  71.770  1.00  0.00           H
ATOM   2538  CA  GLY B  36      76.350  48.440  71.980  1.00  0.00           C
ATOM   2539  HA1 GLY B  36      76.760  49.160  71.290  1.00  0.00           H
ATOM   2540  HA2 GLY B  36      75.470  48.890  72.430  1.00  0.00           H
ATOM   2541  C   GLY B  36      77.360  48.270  73.060  1.00  0.00           C
ATOM   2542  O   GLY B  36      78.000  47.230  73.240  1.00  0.00           O
ATOM   2543  N   VAL B  37      77.500  49.280  73.930  1.00  0.00           N
ATOM   2544  HN  VAL B  37      76.930  50.080  73.720  1.00  0.00           H
ATOM   2545  CA  VAL B  37      78.450  49.370  74.990  1.00  0.00           C
ATOM   2546  HA  VAL B  37      79.350  48.830  74.730  1.00  0.00           H
ATOM   2547  CB  VAL B  37      78.800  50.800  75.290  1.00  0.00           C
ATOM   2548  HB  VAL B  37      77.880  51.310  75.640  1.00  0.00           H
ATOM   2549  CG1 VAL B  37      79.880  50.990  76.360  1.00  0.00           C
ATOM   2550 HG11 VAL B  37      79.610  50.630  77.370  1.00  0.00           H
ATOM   2551 HG12 VAL B  37      80.890  50.650  76.020  1.00  0.00           H
ATOM   2552 HG13 VAL B  37      80.050  52.080  76.510  1.00  0.00           H
ATOM   2553  CG2 VAL B  37      79.210  51.460  73.960  1.00  0.00           C
ATOM   2554 HG21 VAL B  37      79.960  50.890  73.370  1.00  0.00           H
ATOM   2555 HG22 VAL B  37      78.310  51.730  73.380  1.00  0.00           H
ATOM   2556 HG23 VAL B  37      79.660  52.420  74.290  1.00  0.00           H
ATOM   2557  C   VAL B  37      77.940  48.620  76.170  1.00  0.00           C
ATOM   2558  O   VAL B  37      76.720  48.590  76.330  1.00  0.00           O
ATOM   2559  N   LEU B  38      78.800  47.940  76.950  1.00  0.00           N
ATOM   2560  HN  LEU B  38      79.780  48.020  76.770  1.00  0.00           H
ATOM   2561  CA  LEU B  38      78.520  47.110  78.070  1.00  0.00           C
ATOM   2562  HA  LEU B  38      79.420  46.510  78.190  1.00  0.00           H
ATOM   2563  CB  LEU B  38      78.330  47.860  79.400  1.00  0.00           C
ATOM   2564  HB1 LEU B  38      78.070  47.050  80.120  1.00  0.00           H
ATOM   2565  HB2 LEU B  38      77.410  48.480  79.400  1.00  0.00           H
ATOM   2566  CG  LEU B  38      79.490  48.700  79.980  1.00  0.00           C
ATOM   2567  HG  LEU B  38      79.490  49.560  79.280  1.00  0.00           H
ATOM   2568  CD1 LEU B  38      79.180  49.180  81.410  1.00  0.00           C
ATOM   2569 HD11 LEU B  38      80.050  49.700  81.850  1.00  0.00           H
ATOM   2570 HD12 LEU B  38      78.250  49.780  81.520  1.00  0.00           H
ATOM   2571 HD13 LEU B  38      79.090  48.220  81.950  1.00  0.00           H
ATOM   2572  CD2 LEU B  38      80.940  48.190  80.000  1.00  0.00           C
ATOM   2573 HD21 LEU B  38      81.160  47.650  79.060  1.00  0.00           H
ATOM   2574 HD22 LEU B  38      81.750  48.940  80.100  1.00  0.00           H
ATOM   2575 HD23 LEU B  38      81.150  47.570  80.900  1.00  0.00           H
ATOM   2576  C   LEU B  38      77.480  46.060  77.880  1.00  0.00           C
ATOM   2577  O   LEU B  38      77.660  44.990  77.310  1.00  0.00           O
ATOM   2578  N   TYR B  39      76.210  46.310  78.270  1.00  0.00           N
ATOM   2579  HN  TYR B  39      75.960  47.150  78.740  1.00  0.00           H
ATOM   2580  CA  TYR B  39      75.110  45.400  78.270  1.00  0.00           C
ATOM   2581  HA  TYR B  39      75.460  44.390  78.080  1.00  0.00           H
ATOM   2582  CB  TYR B  39      74.320  45.410  79.590  1.00  0.00           C
ATOM   2583  HB1 TYR B  39      74.990  44.990  80.370  1.00  0.00           H
ATOM   2584  HB2 TYR B  39      73.420  44.780  79.430  1.00  0.00           H
ATOM   2585  CG  TYR B  39      73.920  46.820  79.830  1.00  0.00           C
ATOM   2586  CD1 TYR B  39      74.760  47.680  80.510  1.00  0.00           C
ATOM   2587  HD1 TYR B  39      75.730  47.280  80.760  1.00  0.00           H
ATOM   2588  CE1 TYR B  39      74.400  48.980  80.800  1.00  0.00           C
ATOM   2589  HE1 TYR B  39      75.010  49.600  81.420  1.00  0.00           H
ATOM   2590  CZ  TYR B  39      73.130  49.450  80.560  1.00  0.00           C
ATOM   2591  OH  TYR B  39      72.710  50.720  81.030  1.00  0.00           O
ATOM   2592  HH  TYR B  39      71.780  50.880  80.880  1.00  0.00           H
ATOM   2593  CD2 TYR B  39      72.660  47.310  79.550  1.00  0.00           C
ATOM   2594  HD2 TYR B  39      71.930  46.710  79.040  1.00  0.00           H
ATOM   2595  CE2 TYR B  39      72.310  48.610  79.840  1.00  0.00           C
ATOM   2596  HE2 TYR B  39      71.320  48.940  79.570  1.00  0.00           H
ATOM   2597  C   TYR B  39      74.210  45.710  77.120  1.00  0.00           C
ATOM   2598  O   TYR B  39      73.140  45.100  77.020  1.00  0.00           O
ATOM   2599  N   VAL B  40      74.520  46.610  76.170  1.00  0.00           N
ATOM   2600  HN  VAL B  40      75.340  47.180  76.190  1.00  0.00           H
ATOM   2601  CA  VAL B  40      73.550  46.980  75.190  1.00  0.00           C
ATOM   2602  HA  VAL B  40      72.610  46.750  75.680  1.00  0.00           H
ATOM   2603  CB  VAL B  40      73.640  48.440  74.860  1.00  0.00           C
ATOM   2604  HB  VAL B  40      74.660  48.620  74.450  1.00  0.00           H
ATOM   2605  CG1 VAL B  40      72.530  48.770  73.850  1.00  0.00           C
ATOM   2606 HG11 VAL B  40      71.550  48.400  74.210  1.00  0.00           H
ATOM   2607 HG12 VAL B  40      72.510  49.860  73.650  1.00  0.00           H
ATOM   2608 HG13 VAL B  40      72.730  48.270  72.880  1.00  0.00           H
ATOM   2609  CG2 VAL B  40      73.550  49.340  76.110  1.00  0.00           C
ATOM   2610 HG21 VAL B  40      72.480  49.420  76.410  1.00  0.00           H
ATOM   2611 HG22 VAL B  40      74.100  48.960  77.000  1.00  0.00           H
ATOM   2612 HG23 VAL B  40      73.950  50.350  75.910  1.00  0.00           H
ATOM   2613  C   VAL B  40      73.640  46.170  73.950  1.00  0.00           C
ATOM   2614  O   VAL B  40      74.710  45.970  73.370  1.00  0.00           O
ATOM   2615  N   GLY B  41      72.530  45.540  73.540  1.00  0.00           N
ATOM   2616  HN  GLY B  41      71.680  45.760  74.020  1.00  0.00           H
ATOM   2617  CA  GLY B  41      72.450  44.610  72.460  1.00  0.00           C
ATOM   2618  HA1 GLY B  41      73.330  43.990  72.600  1.00  0.00           H
ATOM   2619  HA2 GLY B  41      71.540  44.090  72.700  1.00  0.00           H
ATOM   2620  C   GLY B  41      72.530  45.190  71.090  1.00  0.00           C
ATOM   2621  O   GLY B  41      73.020  46.300  70.880  1.00  0.00           O
ATOM   2622  N   SER B  42      72.140  44.470  70.020  1.00  0.00           N
ATOM   2623  HN  SER B  42      71.840  43.550  70.290  1.00  0.00           H
ATOM   2624  CA  SER B  42      72.120  44.760  68.620  1.00  0.00           C
ATOM   2625  HA  SER B  42      72.040  45.840  68.540  1.00  0.00           H
ATOM   2626  CB  SER B  42      73.270  44.260  67.740  1.00  0.00           C
ATOM   2627  HB1 SER B  42      74.220  44.780  67.980  1.00  0.00           H
ATOM   2628  HB2 SER B  42      73.040  44.280  66.650  1.00  0.00           H
ATOM   2629  OG  SER B  42      73.600  42.880  67.850  1.00  0.00           O
ATOM   2630  HG1 SER B  42      74.380  42.710  67.320  1.00  0.00           H
ATOM   2631  C   SER B  42      70.880  44.220  68.000  1.00  0.00           C
ATOM   2632  O   SER B  42      70.180  43.350  68.510  1.00  0.00           O
ATOM   2633  N   LYS B  43      70.410  44.900  66.930  1.00  0.00           N
ATOM   2634  HN  LYS B  43      70.860  45.710  66.570  1.00  0.00           H
ATOM   2635  CA  LYS B  43      69.170  44.540  66.320  1.00  0.00           C
ATOM   2636  HA  LYS B  43      68.930  43.510  66.520  1.00  0.00           H
ATOM   2637  CB  LYS B  43      68.090  45.510  66.810  1.00  0.00           C
ATOM   2638  HB1 LYS B  43      67.970  45.380  67.900  1.00  0.00           H
ATOM   2639  HB2 LYS B  43      67.110  45.180  66.410  1.00  0.00           H
ATOM   2640  CG  LYS B  43      68.460  46.980  66.570  1.00  0.00           C
ATOM   2641  HG1 LYS B  43      68.800  47.060  65.510  1.00  0.00           H
ATOM   2642  HG2 LYS B  43      69.390  47.200  67.130  1.00  0.00           H
ATOM   2643  CD  LYS B  43      67.410  48.040  66.870  1.00  0.00           C
ATOM   2644  HD1 LYS B  43      66.940  47.940  67.880  1.00  0.00           H
ATOM   2645  HD2 LYS B  43      67.740  49.100  66.840  1.00  0.00           H
ATOM   2646  CE  LYS B  43      66.080  47.850  66.140  1.00  0.00           C
ATOM   2647  HE1 LYS B  43      65.310  48.600  66.420  1.00  0.00           H
ATOM   2648  HE2 LYS B  43      65.680  46.820  66.230  1.00  0.00           H
ATOM   2649  NZ  LYS B  43      66.310  48.090  64.700  1.00  0.00           N
ATOM   2650  HZ1 LYS B  43      65.400  48.250  64.230  1.00  0.00           H
ATOM   2651  HZ2 LYS B  43      66.960  48.890  64.530  1.00  0.00           H
ATOM   2652  HZ3 LYS B  43      66.790  47.270  64.270  1.00  0.00           H
ATOM   2653  C   LYS B  43      69.270  44.710  64.840  1.00  0.00           C
ATOM   2654  O   LYS B  43      70.260  45.230  64.330  1.00  0.00           O
ATOM   2655  N   THR B  44      68.420  44.030  64.050  1.00  0.00           N
ATOM   2656  HN  THR B  44      67.620  43.490  64.280  1.00  0.00           H
ATOM   2657  CA  THR B  44      68.510  44.210  62.630  1.00  0.00           C
ATOM   2658  HA  THR B  44      69.550  44.220  62.340  1.00  0.00           H
ATOM   2659  CB  THR B  44      67.810  43.140  61.850  1.00  0.00           C
ATOM   2660  HB  THR B  44      67.650  43.480  60.800  1.00  0.00           H
ATOM   2661  OG1 THR B  44      66.520  42.870  62.380  1.00  0.00           O
ATOM   2662  HG1 THR B  44      65.920  43.570  62.130  1.00  0.00           H
ATOM   2663  CG2 THR B  44      68.600  41.820  61.830  1.00  0.00           C
ATOM   2664 HG21 THR B  44      68.010  41.030  61.320  1.00  0.00           H
ATOM   2665 HG22 THR B  44      69.620  42.030  61.430  1.00  0.00           H
ATOM   2666 HG23 THR B  44      68.920  41.380  62.800  1.00  0.00           H
ATOM   2667  C   THR B  44      68.170  45.610  62.240  1.00  0.00           C
ATOM   2668  O   THR B  44      67.330  46.270  62.830  1.00  0.00           O
ATOM   2669  N   LYS B  45      68.740  46.100  61.120  1.00  0.00           N
ATOM   2670  HN  LYS B  45      69.390  45.520  60.630  1.00  0.00           H
ATOM   2671  CA  LYS B  45      68.430  47.400  60.620  1.00  0.00           C
ATOM   2672  HA  LYS B  45      68.370  48.090  61.450  1.00  0.00           H
ATOM   2673  CB  LYS B  45      69.540  47.900  59.680  1.00  0.00           C
ATOM   2674  HB1 LYS B  45      69.140  48.740  59.080  1.00  0.00           H
ATOM   2675  HB2 LYS B  45      69.720  47.050  58.980  1.00  0.00           H
ATOM   2676  CG  LYS B  45      70.840  48.250  60.400  1.00  0.00           C
ATOM   2677  HG1 LYS B  45      71.320  47.350  60.840  1.00  0.00           H
ATOM   2678  HG2 LYS B  45      70.490  48.840  61.280  1.00  0.00           H
ATOM   2679  CD  LYS B  45      71.650  49.140  59.450  1.00  0.00           C
ATOM   2680  HD1 LYS B  45      71.730  48.490  58.550  1.00  0.00           H
ATOM   2681  HD2 LYS B  45      70.940  49.980  59.300  1.00  0.00           H
ATOM   2682  CE  LYS B  45      73.030  49.580  59.920  1.00  0.00           C
ATOM   2683  HE1 LYS B  45      73.580  48.680  60.290  1.00  0.00           H
ATOM   2684  HE2 LYS B  45      72.930  50.230  60.820  1.00  0.00           H
ATOM   2685  NZ  LYS B  45      73.830  50.260  58.880  1.00  0.00           N
ATOM   2686  HZ1 LYS B  45      74.530  50.910  59.290  1.00  0.00           H
ATOM   2687  HZ2 LYS B  45      74.330  49.650  58.210  1.00  0.00           H
ATOM   2688  HZ3 LYS B  45      73.190  50.870  58.330  1.00  0.00           H
ATOM   2689  C   LYS B  45      67.090  47.550  59.990  1.00  0.00           C
ATOM   2690  O   LYS B  45      66.390  46.540  59.940  1.00  0.00           O
ATOM   2691  N   GLU B  46      66.730  48.760  59.540  1.00  0.00           N
ATOM   2692  HN  GLU B  46      67.200  49.570  59.890  1.00  0.00           H
ATOM   2693  CA  GLU B  46      65.530  48.980  58.800  1.00  0.00           C
ATOM   2694  HA  GLU B  46      64.910  48.190  59.190  1.00  0.00           H
ATOM   2695  CB  GLU B  46      64.970  50.400  59.010  1.00  0.00           C
ATOM   2696  HB1 GLU B  46      64.120  50.590  58.320  1.00  0.00           H
ATOM   2697  HB2 GLU B  46      65.800  51.060  58.680  1.00  0.00           H
ATOM   2698  CG  GLU B  46      64.550  50.700  60.450  1.00  0.00           C
ATOM   2699  HG1 GLU B  46      65.340  50.360  61.150  1.00  0.00           H
ATOM   2700  HG2 GLU B  46      63.670  50.060  60.650  1.00  0.00           H
ATOM   2701  CD  GLU B  46      64.120  52.110  60.810  1.00  0.00           C
ATOM   2702  OE1 GLU B  46      64.500  52.980  59.990  1.00  0.00           O
ATOM   2703  OE2 GLU B  46      63.390  52.340  61.820  1.00  0.00           O
ATOM   2704  C   GLU B  46      65.710  48.700  57.340  1.00  0.00           C
ATOM   2705  O   GLU B  46      64.670  48.590  56.700  1.00  0.00           O
ATOM   2706  N   GLY B  47      66.930  48.390  56.880  1.00  0.00           N
ATOM   2707  HN  GLY B  47      67.700  48.560  57.490  1.00  0.00           H
ATOM   2708  CA  GLY B  47      67.140  47.750  55.610  1.00  0.00           C
ATOM   2709  HA1 GLY B  47      67.230  48.500  54.850  1.00  0.00           H
ATOM   2710  HA2 GLY B  47      68.070  47.250  55.850  1.00  0.00           H
ATOM   2711  C   GLY B  47      66.290  46.610  55.160  1.00  0.00           C
ATOM   2712  O   GLY B  47      66.220  45.580  55.830  1.00  0.00           O
ATOM   2713  N   VAL B  48      65.700  46.790  53.960  1.00  0.00           N
ATOM   2714  HN  VAL B  48      65.880  47.680  53.540  1.00  0.00           H
ATOM   2715  CA  VAL B  48      64.650  45.950  53.480  1.00  0.00           C
ATOM   2716  HA  VAL B  48      64.280  45.220  54.190  1.00  0.00           H
ATOM   2717  CB  VAL B  48      63.550  46.680  52.760  1.00  0.00           C
ATOM   2718  HB  VAL B  48      63.950  47.290  51.930  1.00  0.00           H
ATOM   2719  CG1 VAL B  48      62.390  45.800  52.270  1.00  0.00           C
ATOM   2720 HG11 VAL B  48      61.910  45.450  53.210  1.00  0.00           H
ATOM   2721 HG12 VAL B  48      61.650  46.310  51.630  1.00  0.00           H
ATOM   2722 HG13 VAL B  48      62.750  44.890  51.740  1.00  0.00           H
ATOM   2723  CG2 VAL B  48      62.850  47.630  53.740  1.00  0.00           C
ATOM   2724 HG21 VAL B  48      61.930  48.190  53.440  1.00  0.00           H
ATOM   2725 HG22 VAL B  48      62.570  47.220  54.730  1.00  0.00           H
ATOM   2726 HG23 VAL B  48      63.590  48.380  54.090  1.00  0.00           H
ATOM   2727  C   VAL B  48      65.250  45.050  52.460  1.00  0.00           C
ATOM   2728  O   VAL B  48      64.870  43.910  52.240  1.00  0.00           O
ATOM   2729  N   VAL B  49      66.360  45.450  51.810  1.00  0.00           N
ATOM   2730  HN  VAL B  49      66.780  46.300  52.130  1.00  0.00           H
ATOM   2731  CA  VAL B  49      66.760  44.810  50.600  1.00  0.00           C
ATOM   2732  HA  VAL B  49      66.100  44.000  50.310  1.00  0.00           H
ATOM   2733  CB  VAL B  49      67.030  45.720  49.430  1.00  0.00           C
ATOM   2734  HB  VAL B  49      67.430  45.200  48.540  1.00  0.00           H
ATOM   2735  CG1 VAL B  49      65.670  46.360  49.100  1.00  0.00           C
ATOM   2736 HG11 VAL B  49      65.410  47.020  49.950  1.00  0.00           H
ATOM   2737 HG12 VAL B  49      65.740  46.840  48.100  1.00  0.00           H
ATOM   2738 HG13 VAL B  49      64.900  45.580  48.970  1.00  0.00           H
ATOM   2739  CG2 VAL B  49      68.040  46.800  49.840  1.00  0.00           C
ATOM   2740 HG21 VAL B  49      68.090  47.580  49.040  1.00  0.00           H
ATOM   2741 HG22 VAL B  49      67.780  47.240  50.830  1.00  0.00           H
ATOM   2742 HG23 VAL B  49      69.040  46.320  49.900  1.00  0.00           H
ATOM   2743  C   VAL B  49      67.960  44.010  50.980  1.00  0.00           C
ATOM   2744  O   VAL B  49      68.630  44.150  52.000  1.00  0.00           O
ATOM   2745  N   HIS B  50      68.250  42.970  50.190  1.00  0.00           N
ATOM   2746  HN  HIS B  50      67.570  42.790  49.480  1.00  0.00           H
ATOM   2747  CA  HIS B  50      69.240  41.970  50.410  1.00  0.00           C
ATOM   2748  HA  HIS B  50      69.160  41.460  51.360  1.00  0.00           H
ATOM   2749  CB  HIS B  50      69.080  40.810  49.410  1.00  0.00           C
ATOM   2750  HB1 HIS B  50      69.910  40.080  49.330  1.00  0.00           H
ATOM   2751  HB2 HIS B  50      68.810  41.220  48.420  1.00  0.00           H
ATOM   2752  ND1 HIS B  50      66.850  39.670  48.890  1.00  0.00           N
ATOM   2753  CG  HIS B  50      67.960  39.850  49.690  1.00  0.00           C
ATOM   2754  CE1 HIS B  50      66.200  38.690  49.500  1.00  0.00           C
ATOM   2755  HE1 HIS B  50      65.380  38.090  49.100  1.00  0.00           H
ATOM   2756  NE2 HIS B  50      66.870  38.170  50.560  1.00  0.00           N
ATOM   2757  HE2 HIS B  50      66.630  37.420  51.180  1.00  0.00           H
ATOM   2758  CD2 HIS B  50      68.000  38.940  50.700  1.00  0.00           C
ATOM   2759  HD2 HIS B  50      68.830  38.920  51.410  1.00  0.00           H
ATOM   2760  C   HIS B  50      70.630  42.470  50.210  1.00  0.00           C
ATOM   2761  O   HIS B  50      71.290  42.120  49.230  1.00  0.00           O
ATOM   2762  N   GLY B  51      71.160  43.280  51.140  1.00  0.00           N
ATOM   2763  HN  GLY B  51      70.620  43.600  51.920  1.00  0.00           H
ATOM   2764  CA  GLY B  51      72.460  43.840  50.920  1.00  0.00           C
ATOM   2765  HA1 GLY B  51      73.130  43.410  51.650  1.00  0.00           H
ATOM   2766  HA2 GLY B  51      72.860  43.720  49.930  1.00  0.00           H
ATOM   2767  C   GLY B  51      72.420  45.320  51.120  1.00  0.00           C
ATOM   2768  O   GLY B  51      71.570  45.950  51.740  1.00  0.00           O
ATOM   2769  N   VAL B  52      73.390  45.990  50.460  1.00  0.00           N
ATOM   2770  HN  VAL B  52      74.110  45.470  50.020  1.00  0.00           H
ATOM   2771  CA  VAL B  52      73.480  47.410  50.440  1.00  0.00           C
ATOM   2772  HA  VAL B  52      73.600  47.840  51.420  1.00  0.00           H
ATOM   2773  CB  VAL B  52      74.820  47.900  49.950  1.00  0.00           C
ATOM   2774  HB  VAL B  52      75.000  47.540  48.910  1.00  0.00           H
ATOM   2775  CG1 VAL B  52      74.820  49.430  49.970  1.00  0.00           C
ATOM   2776 HG11 VAL B  52      74.510  49.820  50.970  1.00  0.00           H
ATOM   2777 HG12 VAL B  52      75.810  49.880  49.720  1.00  0.00           H
ATOM   2778 HG13 VAL B  52      74.100  49.850  49.240  1.00  0.00           H
ATOM   2779  CG2 VAL B  52      75.950  47.300  50.790  1.00  0.00           C
ATOM   2780 HG21 VAL B  52      75.740  47.710  51.800  1.00  0.00           H
ATOM   2781 HG22 VAL B  52      75.970  46.190  50.810  1.00  0.00           H
ATOM   2782 HG23 VAL B  52      76.920  47.690  50.400  1.00  0.00           H
ATOM   2783  C   VAL B  52      72.400  48.100  49.670  1.00  0.00           C
ATOM   2784  O   VAL B  52      72.110  47.750  48.530  1.00  0.00           O
ATOM   2785  N   ALA B  53      71.780  49.170  50.200  1.00  0.00           N
ATOM   2786  HN  ALA B  53      71.940  49.450  51.140  1.00  0.00           H
ATOM   2787  CA  ALA B  53      70.560  49.770  49.750  1.00  0.00           C
ATOM   2788  HA  ALA B  53      69.880  48.940  49.560  1.00  0.00           H
ATOM   2789  CB  ALA B  53      69.900  50.710  50.770  1.00  0.00           C
ATOM   2790  HB1 ALA B  53      69.800  50.070  51.680  1.00  0.00           H
ATOM   2791  HB2 ALA B  53      70.480  51.630  50.990  1.00  0.00           H
ATOM   2792  HB3 ALA B  53      68.910  51.050  50.390  1.00  0.00           H
ATOM   2793  C   ALA B  53      70.790  50.520  48.490  1.00  0.00           C
ATOM   2794  O   ALA B  53      69.830  50.690  47.730  1.00  0.00           O
ATOM   2795  N   THR B  54      72.000  51.010  48.170  1.00  0.00           N
ATOM   2796  HN  THR B  54      72.730  50.770  48.810  1.00  0.00           H
ATOM   2797  CA  THR B  54      72.400  51.710  46.990  1.00  0.00           C
ATOM   2798  HA  THR B  54      71.670  52.500  46.930  1.00  0.00           H
ATOM   2799  CB  THR B  54      73.590  52.600  47.180  1.00  0.00           C
ATOM   2800  HB  THR B  54      73.810  53.080  46.200  1.00  0.00           H
ATOM   2801  OG1 THR B  54      74.750  51.910  47.610  1.00  0.00           O
ATOM   2802  HG1 THR B  54      75.360  52.090  46.890  1.00  0.00           H
ATOM   2803  CG2 THR B  54      73.250  53.700  48.210  1.00  0.00           C
ATOM   2804 HG21 THR B  54      73.260  53.420  49.280  1.00  0.00           H
ATOM   2805 HG22 THR B  54      74.130  54.370  48.290  1.00  0.00           H
ATOM   2806 HG23 THR B  54      72.360  54.270  47.890  1.00  0.00           H
ATOM   2807  C   THR B  54      72.400  50.900  45.740  1.00  0.00           C
ATOM   2808  O   THR B  54      72.240  51.440  44.640  1.00  0.00           O
ATOM   2809  N   VAL B  55      72.450  49.560  45.810  1.00  0.00           N
ATOM   2810  HN  VAL B  55      72.440  49.120  46.700  1.00  0.00           H
ATOM   2811  CA  VAL B  55      72.490  48.760  44.620  1.00  0.00           C
ATOM   2812  HA  VAL B  55      72.210  49.340  43.760  1.00  0.00           H
ATOM   2813  CB  VAL B  55      73.910  48.350  44.370  1.00  0.00           C
ATOM   2814  HB  VAL B  55      74.560  49.250  44.460  1.00  0.00           H
ATOM   2815  CG1 VAL B  55      74.400  47.270  45.350  1.00  0.00           C
ATOM   2816 HG11 VAL B  55      74.440  47.800  46.330  1.00  0.00           H
ATOM   2817 HG12 VAL B  55      73.830  46.320  45.440  1.00  0.00           H
ATOM   2818 HG13 VAL B  55      75.460  47.060  45.100  1.00  0.00           H
ATOM   2819  CG2 VAL B  55      74.030  47.950  42.900  1.00  0.00           C
ATOM   2820 HG21 VAL B  55      73.720  48.730  42.170  1.00  0.00           H
ATOM   2821 HG22 VAL B  55      75.080  47.690  42.680  1.00  0.00           H
ATOM   2822 HG23 VAL B  55      73.440  47.020  42.730  1.00  0.00           H
ATOM   2823  C   VAL B  55      71.550  47.600  44.600  1.00  0.00           C
ATOM   2824  O   VAL B  55      71.060  47.260  43.530  1.00  0.00           O
ATOM   2825  N   ALA B  56      71.210  46.990  45.750  1.00  0.00           N
ATOM   2826  HN  ALA B  56      71.470  47.310  46.660  1.00  0.00           H
ATOM   2827  CA  ALA B  56      70.420  45.800  45.780  1.00  0.00           C
ATOM   2828  HA  ALA B  56      70.740  45.220  44.920  1.00  0.00           H
ATOM   2829  CB  ALA B  56      70.640  45.020  47.080  1.00  0.00           C
ATOM   2830  HB1 ALA B  56      71.740  45.060  47.250  1.00  0.00           H
ATOM   2831  HB2 ALA B  56      70.010  45.420  47.900  1.00  0.00           H
ATOM   2832  HB3 ALA B  56      70.300  43.980  46.880  1.00  0.00           H
ATOM   2833  C   ALA B  56      68.990  46.150  45.530  1.00  0.00           C
ATOM   2834  O   ALA B  56      68.630  47.290  45.820  1.00  0.00           O
ATOM   2835  N   GLU B  57      68.160  45.230  45.000  1.00  0.00           N
ATOM   2836  HN  GLU B  57      68.570  44.330  44.890  1.00  0.00           H
ATOM   2837  CA  GLU B  57      66.830  45.510  44.560  1.00  0.00           C
ATOM   2838  HA  GLU B  57      66.600  46.510  44.900  1.00  0.00           H
ATOM   2839  CB  GLU B  57      66.650  45.380  43.040  1.00  0.00           C
ATOM   2840  HB1 GLU B  57      65.650  45.750  42.720  1.00  0.00           H
ATOM   2841  HB2 GLU B  57      66.670  44.310  42.740  1.00  0.00           H
ATOM   2842  CG  GLU B  57      67.540  46.280  42.180  1.00  0.00           C
ATOM   2843  HG1 GLU B  57      68.610  46.010  42.320  1.00  0.00           H
ATOM   2844  HG2 GLU B  57      67.310  47.300  42.570  1.00  0.00           H
ATOM   2845  CD  GLU B  57      67.200  46.120  40.710  1.00  0.00           C
ATOM   2846  OE1 GLU B  57      66.480  46.960  40.100  1.00  0.00           O
ATOM   2847  OE2 GLU B  57      67.790  45.200  40.080  1.00  0.00           O
ATOM   2848  C   GLU B  57      65.820  44.650  45.250  1.00  0.00           C
ATOM   2849  O   GLU B  57      64.710  45.050  45.590  1.00  0.00           O
ATOM   2850  N   LYS B  58      66.230  43.410  45.550  1.00  0.00           N
ATOM   2851  HN  LYS B  58      67.190  43.170  45.430  1.00  0.00           H
ATOM   2852  CA  LYS B  58      65.410  42.350  46.070  1.00  0.00           C
ATOM   2853  HA  LYS B  58      64.490  42.460  45.510  1.00  0.00           H
ATOM   2854  CB  LYS B  58      65.970  40.950  45.770  1.00  0.00           C
ATOM   2855  HB1 LYS B  58      65.360  40.110  46.140  1.00  0.00           H
ATOM   2856  HB2 LYS B  58      66.930  40.860  46.330  1.00  0.00           H
ATOM   2857  CG  LYS B  58      66.020  40.650  44.270  1.00  0.00           C
ATOM   2858  HG1 LYS B  58      66.590  39.700  44.200  1.00  0.00           H
ATOM   2859  HG2 LYS B  58      66.700  41.330  43.710  1.00  0.00           H
ATOM   2860  CD  LYS B  58      64.680  40.720  43.540  1.00  0.00           C
ATOM   2861  HD1 LYS B  58      63.980  40.100  44.130  1.00  0.00           H
ATOM   2862  HD2 LYS B  58      64.220  41.730  43.580  1.00  0.00           H
ATOM   2863  CE  LYS B  58      64.720  40.210  42.100  1.00  0.00           C
ATOM   2864  HE1 LYS B  58      65.110  39.170  42.120  1.00  0.00           H
ATOM   2865  HE2 LYS B  58      65.380  40.890  41.530  1.00  0.00           H
ATOM   2866  NZ  LYS B  58      63.410  40.160  41.400  1.00  0.00           N
ATOM   2867  HZ1 LYS B  58      62.800  39.440  41.840  1.00  0.00           H
ATOM   2868  HZ2 LYS B  58      62.900  41.070  41.430  1.00  0.00           H
ATOM   2869  HZ3 LYS B  58      63.700  39.920  40.430  1.00  0.00           H
ATOM   2870  C   LYS B  58      65.110  42.550  47.510  1.00  0.00           C
ATOM   2871  O   LYS B  58      65.990  42.690  48.360  1.00  0.00           O
ATOM   2872  N   THR B  59      63.830  42.450  47.920  1.00  0.00           N
ATOM   2873  HN  THR B  59      63.120  42.280  47.250  1.00  0.00           H
ATOM   2874  CA  THR B  59      63.460  42.500  49.300  1.00  0.00           C
ATOM   2875  HA  THR B  59      64.040  43.210  49.880  1.00  0.00           H
ATOM   2876  CB  THR B  59      62.060  42.950  49.550  1.00  0.00           C
ATOM   2877  HB  THR B  59      61.780  42.810  50.610  1.00  0.00           H
ATOM   2878  OG1 THR B  59      61.080  42.230  48.820  1.00  0.00           O
ATOM   2879  HG1 THR B  59      60.760  41.570  49.450  1.00  0.00           H
ATOM   2880  CG2 THR B  59      62.050  44.450  49.190  1.00  0.00           C
ATOM   2881 HG21 THR B  59      62.380  44.670  48.150  1.00  0.00           H
ATOM   2882 HG22 THR B  59      61.060  44.900  49.430  1.00  0.00           H
ATOM   2883 HG23 THR B  59      62.790  44.960  49.840  1.00  0.00           H
ATOM   2884  C   THR B  59      63.560  41.230  50.080  1.00  0.00           C
ATOM   2885  O   THR B  59      63.060  40.150  49.760  1.00  0.00           O
ATOM   2886  N   LYS B  60      64.100  41.320  51.310  1.00  0.00           N
ATOM   2887  HN  LYS B  60      64.470  42.200  51.590  1.00  0.00           H
ATOM   2888  CA  LYS B  60      64.130  40.240  52.240  1.00  0.00           C
ATOM   2889  HA  LYS B  60      64.670  39.490  51.680  1.00  0.00           H
ATOM   2890  CB  LYS B  60      65.050  40.790  53.340  1.00  0.00           C
ATOM   2891  HB1 LYS B  60      64.900  40.260  54.300  1.00  0.00           H
ATOM   2892  HB2 LYS B  60      64.760  41.850  53.470  1.00  0.00           H
ATOM   2893  CG  LYS B  60      66.570  40.810  53.120  1.00  0.00           C
ATOM   2894  HG1 LYS B  60      66.790  41.620  52.400  1.00  0.00           H
ATOM   2895  HG2 LYS B  60      66.860  39.810  52.730  1.00  0.00           H
ATOM   2896  CD  LYS B  60      67.200  41.090  54.480  1.00  0.00           C
ATOM   2897  HD1 LYS B  60      66.680  40.490  55.260  1.00  0.00           H
ATOM   2898  HD2 LYS B  60      68.300  40.930  54.540  1.00  0.00           H
ATOM   2899  CE  LYS B  60      67.000  42.570  54.840  1.00  0.00           C
ATOM   2900  HE1 LYS B  60      65.970  42.950  55.030  1.00  0.00           H
ATOM   2901  HE2 LYS B  60      67.360  43.110  53.940  1.00  0.00           H
ATOM   2902  NZ  LYS B  60      67.720  42.970  56.070  1.00  0.00           N
ATOM   2903  HZ1 LYS B  60      67.800  42.100  56.640  1.00  0.00           H
ATOM   2904  HZ2 LYS B  60      68.650  43.300  55.740  1.00  0.00           H
ATOM   2905  HZ3 LYS B  60      67.250  43.720  56.610  1.00  0.00           H
ATOM   2906  C   LYS B  60      62.860  39.720  52.830  1.00  0.00           C
ATOM   2907  O   LYS B  60      61.770  40.240  52.580  1.00  0.00           O
ATOM   2908  N   GLU B  61      62.900  38.600  53.570  1.00  0.00           N
ATOM   2909  HN  GLU B  61      63.750  38.070  53.610  1.00  0.00           H
ATOM   2910  CA  GLU B  61      61.750  38.120  54.280  1.00  0.00           C
ATOM   2911  HA  GLU B  61      60.920  38.160  53.590  1.00  0.00           H
ATOM   2912  CB  GLU B  61      62.010  36.680  54.760  1.00  0.00           C
ATOM   2913  HB1 GLU B  61      61.250  36.460  55.540  1.00  0.00           H
ATOM   2914  HB2 GLU B  61      63.000  36.490  55.220  1.00  0.00           H
ATOM   2915  CG  GLU B  61      61.970  35.760  53.530  1.00  0.00           C
ATOM   2916  HG1 GLU B  61      62.790  35.840  52.790  1.00  0.00           H
ATOM   2917  HG2 GLU B  61      61.150  36.130  52.870  1.00  0.00           H
ATOM   2918  CD  GLU B  61      61.670  34.360  54.040  1.00  0.00           C
ATOM   2919  OE1 GLU B  61      62.570  33.720  54.650  1.00  0.00           O
ATOM   2920  OE2 GLU B  61      60.510  33.880  54.020  1.00  0.00           O
ATOM   2921  C   GLU B  61      61.180  38.920  55.400  1.00  0.00           C
ATOM   2922  O   GLU B  61      61.870  39.730  56.020  1.00  0.00           O
ATOM   2923  N   GLN B  62      59.860  38.770  55.590  1.00  0.00           N
ATOM   2924  HN  GLN B  62      59.380  38.190  54.940  1.00  0.00           H
ATOM   2925  CA  GLN B  62      59.130  39.320  56.690  1.00  0.00           C
ATOM   2926  HA  GLN B  62      58.160  38.850  56.580  1.00  0.00           H
ATOM   2927  CB  GLN B  62      59.640  38.870  58.070  1.00  0.00           C
ATOM   2928  HB1 GLN B  62      59.220  39.520  58.870  1.00  0.00           H
ATOM   2929  HB2 GLN B  62      60.740  38.920  58.190  1.00  0.00           H
ATOM   2930  CG  GLN B  62      59.250  37.440  58.430  1.00  0.00           C
ATOM   2931  HG1 GLN B  62      59.740  36.720  57.730  1.00  0.00           H
ATOM   2932  HG2 GLN B  62      58.140  37.390  58.440  1.00  0.00           H
ATOM   2933  CD  GLN B  62      59.860  37.070  59.770  1.00  0.00           C
ATOM   2934  OE1 GLN B  62      60.970  36.540  59.870  1.00  0.00           O
ATOM   2935  NE2 GLN B  62      59.160  37.410  60.890  1.00  0.00           N
ATOM   2936 HE21 GLN B  62      58.250  37.820  60.820  1.00  0.00           H
ATOM   2937 HE22 GLN B  62      59.640  37.500  61.760  1.00  0.00           H
ATOM   2938  C   GLN B  62      58.860  40.780  56.600  1.00  0.00           C
ATOM   2939  O   GLN B  62      58.570  41.410  57.620  1.00  0.00           O
ATOM   2940  N   VAL B  63      58.960  41.400  55.410  1.00  0.00           N
ATOM   2941  HN  VAL B  63      59.150  40.880  54.580  1.00  0.00           H
ATOM   2942  CA  VAL B  63      58.650  42.780  55.240  1.00  0.00           C
ATOM   2943  HA  VAL B  63      59.000  43.160  56.190  1.00  0.00           H
ATOM   2944  CB  VAL B  63      59.490  43.390  54.150  1.00  0.00           C
ATOM   2945  HB  VAL B  63      59.340  44.480  54.020  1.00  0.00           H
ATOM   2946  CG1 VAL B  63      60.940  43.110  54.590  1.00  0.00           C
ATOM   2947 HG11 VAL B  63      61.080  42.070  54.950  1.00  0.00           H
ATOM   2948 HG12 VAL B  63      61.680  43.440  53.830  1.00  0.00           H
ATOM   2949 HG13 VAL B  63      61.070  43.780  55.460  1.00  0.00           H
ATOM   2950  CG2 VAL B  63      59.160  42.860  52.740  1.00  0.00           C
ATOM   2951 HG21 VAL B  63      59.180  41.770  52.530  1.00  0.00           H
ATOM   2952 HG22 VAL B  63      58.140  43.170  52.450  1.00  0.00           H
ATOM   2953 HG23 VAL B  63      59.870  43.290  52.010  1.00  0.00           H
ATOM   2954  C   VAL B  63      57.240  43.180  54.960  1.00  0.00           C
ATOM   2955  O   VAL B  63      56.890  44.360  54.920  1.00  0.00           O
ATOM   2956  N   THR B  64      56.330  42.230  54.700  1.00  0.00           N
ATOM   2957  HN  THR B  64      56.740  41.390  54.370  1.00  0.00           H
ATOM   2958  CA  THR B  64      54.910  42.400  54.590  1.00  0.00           C
ATOM   2959  HA  THR B  64      54.680  43.450  54.590  1.00  0.00           H
ATOM   2960  CB  THR B  64      54.380  41.900  53.280  1.00  0.00           C
ATOM   2961  HB  THR B  64      53.270  41.830  53.270  1.00  0.00           H
ATOM   2962  OG1 THR B  64      55.120  40.770  52.830  1.00  0.00           O
ATOM   2963  HG1 THR B  64      54.390  40.160  52.700  1.00  0.00           H
ATOM   2964  CG2 THR B  64      54.710  42.990  52.250  1.00  0.00           C
ATOM   2965 HG21 THR B  64      55.760  43.360  52.230  1.00  0.00           H
ATOM   2966 HG22 THR B  64      54.510  42.720  51.190  1.00  0.00           H
ATOM   2967 HG23 THR B  64      54.090  43.880  52.480  1.00  0.00           H
ATOM   2968  C   THR B  64      54.230  41.780  55.760  1.00  0.00           C
ATOM   2969  O   THR B  64      54.290  40.560  55.950  1.00  0.00           O
ATOM   2970  N   ASN B  65      53.490  42.580  56.550  1.00  0.00           N
ATOM   2971  HN  ASN B  65      53.520  43.560  56.370  1.00  0.00           H
ATOM   2972  CA  ASN B  65      52.950  42.110  57.790  1.00  0.00           C
ATOM   2973  HA  ASN B  65      53.110  41.050  57.890  1.00  0.00           H
ATOM   2974  CB  ASN B  65      53.590  42.800  59.010  1.00  0.00           C
ATOM   2975  HB1 ASN B  65      53.350  42.290  59.970  1.00  0.00           H
ATOM   2976  HB2 ASN B  65      53.140  43.810  58.990  1.00  0.00           H
ATOM   2977  CG  ASN B  65      55.100  42.930  58.900  1.00  0.00           C
ATOM   2978  OD1 ASN B  65      55.650  44.010  58.710  1.00  0.00           O
ATOM   2979  ND2 ASN B  65      55.730  41.850  59.440  1.00  0.00           N
ATOM   2980 HD21 ASN B  65      55.360  41.110  60.000  1.00  0.00           H
ATOM   2981 HD22 ASN B  65      56.710  41.960  59.610  1.00  0.00           H
ATOM   2982  C   ASN B  65      51.470  42.260  57.690  1.00  0.00           C
ATOM   2983  O   ASN B  65      51.000  43.370  57.440  1.00  0.00           O
ATOM   2984  N   VAL B  66      50.640  41.250  58.000  1.00  0.00           N
ATOM   2985  HN  VAL B  66      50.910  40.350  58.340  1.00  0.00           H
ATOM   2986  CA  VAL B  66      49.210  41.290  58.050  1.00  0.00           C
ATOM   2987  HA  VAL B  66      48.830  41.630  57.100  1.00  0.00           H
ATOM   2988  CB  VAL B  66      48.510  39.970  58.100  1.00  0.00           C
ATOM   2989  HB  VAL B  66      48.780  39.420  59.030  1.00  0.00           H
ATOM   2990  CG1 VAL B  66      46.980  40.130  57.980  1.00  0.00           C
ATOM   2991 HG11 VAL B  66      46.520  40.710  58.800  1.00  0.00           H
ATOM   2992 HG12 VAL B  66      46.690  40.700  57.070  1.00  0.00           H
ATOM   2993 HG13 VAL B  66      46.400  39.200  57.800  1.00  0.00           H
ATOM   2994  CG2 VAL B  66      48.880  39.210  56.810  1.00  0.00           C
ATOM   2995 HG21 VAL B  66      49.970  39.030  56.920  1.00  0.00           H
ATOM   2996 HG22 VAL B  66      48.270  38.280  56.800  1.00  0.00           H
ATOM   2997 HG23 VAL B  66      48.710  39.760  55.860  1.00  0.00           H
ATOM   2998  C   VAL B  66      48.790  42.230  59.130  1.00  0.00           C
ATOM   2999  O   VAL B  66      48.690  41.940  60.320  1.00  0.00           O
ATOM   3000  N   GLY B  67      48.310  43.410  58.670  1.00  0.00           N
ATOM   3001  HN  GLY B  67      48.340  43.610  57.690  1.00  0.00           H
ATOM   3002  CA  GLY B  67      47.850  44.480  59.490  1.00  0.00           C
ATOM   3003  HA1 GLY B  67      46.940  44.770  58.970  1.00  0.00           H
ATOM   3004  HA2 GLY B  67      47.780  44.150  60.510  1.00  0.00           H
ATOM   3005  C   GLY B  67      48.730  45.680  59.560  1.00  0.00           C
ATOM   3006  O   GLY B  67      48.410  46.720  60.140  1.00  0.00           O
ATOM   3007  N   GLY B  68      49.910  45.690  58.910  1.00  0.00           N
ATOM   3008  HN  GLY B  68      50.250  44.810  58.600  1.00  0.00           H
ATOM   3009  CA  GLY B  68      50.510  46.890  58.420  1.00  0.00           C
ATOM   3010  HA1 GLY B  68      50.490  47.750  59.070  1.00  0.00           H
ATOM   3011  HA2 GLY B  68      51.470  46.420  58.270  1.00  0.00           H
ATOM   3012  C   GLY B  68      50.050  47.470  57.120  1.00  0.00           C
ATOM   3013  O   GLY B  68      48.970  47.110  56.660  1.00  0.00           O
ATOM   3014  N   ALA B  69      50.820  48.370  56.490  1.00  0.00           N
ATOM   3015  HN  ALA B  69      51.700  48.650  56.870  1.00  0.00           H
ATOM   3016  CA  ALA B  69      50.520  48.880  55.190  1.00  0.00           C
ATOM   3017  HA  ALA B  69      49.570  48.520  54.820  1.00  0.00           H
ATOM   3018  CB  ALA B  69      50.500  50.410  55.310  1.00  0.00           C
ATOM   3019  HB1 ALA B  69      49.670  50.600  56.030  1.00  0.00           H
ATOM   3020  HB2 ALA B  69      51.500  50.720  55.680  1.00  0.00           H
ATOM   3021  HB3 ALA B  69      50.210  50.940  54.380  1.00  0.00           H
ATOM   3022  C   ALA B  69      51.580  48.510  54.210  1.00  0.00           C
ATOM   3023  O   ALA B  69      52.600  47.930  54.570  1.00  0.00           O
ATOM   3024  N   VAL B  70      51.370  48.990  52.970  1.00  0.00           N
ATOM   3025  HN  VAL B  70      50.490  49.370  52.710  1.00  0.00           H
ATOM   3026  CA  VAL B  70      52.190  48.550  51.880  1.00  0.00           C
ATOM   3027  HA  VAL B  70      53.000  47.890  52.140  1.00  0.00           H
ATOM   3028  CB  VAL B  70      51.390  47.810  50.850  1.00  0.00           C
ATOM   3029  HB  VAL B  70      52.070  47.640  49.980  1.00  0.00           H
ATOM   3030  CG1 VAL B  70      50.950  46.480  51.470  1.00  0.00           C
ATOM   3031 HG11 VAL B  70      50.550  45.800  50.690  1.00  0.00           H
ATOM   3032 HG12 VAL B  70      51.810  45.920  51.890  1.00  0.00           H
ATOM   3033 HG13 VAL B  70      50.240  46.550  52.330  1.00  0.00           H
ATOM   3034  CG2 VAL B  70      50.150  48.570  50.350  1.00  0.00           C
ATOM   3035 HG21 VAL B  70      49.600  47.990  49.580  1.00  0.00           H
ATOM   3036 HG22 VAL B  70      49.540  48.980  51.190  1.00  0.00           H
ATOM   3037 HG23 VAL B  70      50.480  49.480  49.800  1.00  0.00           H
ATOM   3038  C   VAL B  70      52.920  49.730  51.320  1.00  0.00           C
ATOM   3039  O   VAL B  70      53.550  49.700  50.270  1.00  0.00           O
ATOM   3040  N   VAL B  71      52.970  50.810  52.120  1.00  0.00           N
ATOM   3041  HN  VAL B  71      52.630  50.620  53.040  1.00  0.00           H
ATOM   3042  CA  VAL B  71      53.560  52.070  51.800  1.00  0.00           C
ATOM   3043  HA  VAL B  71      53.000  52.380  50.940  1.00  0.00           H
ATOM   3044  CB  VAL B  71      53.440  53.060  52.920  1.00  0.00           C
ATOM   3045  HB  VAL B  71      53.750  54.050  52.510  1.00  0.00           H
ATOM   3046  CG1 VAL B  71      51.960  53.210  53.310  1.00  0.00           C
ATOM   3047 HG11 VAL B  71      51.860  53.790  54.250  1.00  0.00           H
ATOM   3048 HG12 VAL B  71      51.330  53.830  52.630  1.00  0.00           H
ATOM   3049 HG13 VAL B  71      51.550  52.200  53.490  1.00  0.00           H
ATOM   3050  CG2 VAL B  71      54.240  52.720  54.190  1.00  0.00           C
ATOM   3051 HG21 VAL B  71      53.750  52.040  54.910  1.00  0.00           H
ATOM   3052 HG22 VAL B  71      55.270  52.340  54.010  1.00  0.00           H
ATOM   3053 HG23 VAL B  71      54.440  53.670  54.750  1.00  0.00           H
ATOM   3054  C   VAL B  71      54.980  52.100  51.350  1.00  0.00           C
ATOM   3055  O   VAL B  71      55.840  51.390  51.860  1.00  0.00           O
ATOM   3056  N   THR B  72      55.280  52.910  50.310  1.00  0.00           N
ATOM   3057  HN  THR B  72      54.570  53.340  49.770  1.00  0.00           H
ATOM   3058  CA  THR B  72      56.600  52.820  49.750  1.00  0.00           C
ATOM   3059  HA  THR B  72      57.210  52.680  50.630  1.00  0.00           H
ATOM   3060  CB  THR B  72      56.640  51.730  48.720  1.00  0.00           C
ATOM   3061  HB  THR B  72      56.320  50.800  49.250  1.00  0.00           H
ATOM   3062  OG1 THR B  72      57.900  51.450  48.140  1.00  0.00           O
ATOM   3063  HG1 THR B  72      57.670  50.640  47.690  1.00  0.00           H
ATOM   3064  CG2 THR B  72      55.680  52.110  47.580  1.00  0.00           C
ATOM   3065 HG21 THR B  72      55.700  51.130  47.040  1.00  0.00           H
ATOM   3066 HG22 THR B  72      54.610  52.270  47.840  1.00  0.00           H
ATOM   3067 HG23 THR B  72      56.040  52.890  46.890  1.00  0.00           H
ATOM   3068  C   THR B  72      57.020  54.130  49.180  1.00  0.00           C
ATOM   3069  O   THR B  72      56.180  55.010  48.970  1.00  0.00           O
ATOM   3070  N   GLY B  73      58.300  54.370  48.850  1.00  0.00           N
ATOM   3071  HN  GLY B  73      58.900  53.590  49.040  1.00  0.00           H
ATOM   3072  CA  GLY B  73      58.900  55.550  48.320  1.00  0.00           C
ATOM   3073  HA1 GLY B  73      59.780  55.250  47.770  1.00  0.00           H
ATOM   3074  HA2 GLY B  73      58.260  56.090  47.630  1.00  0.00           H
ATOM   3075  C   GLY B  73      59.370  56.500  49.360  1.00  0.00           C
ATOM   3076  O   GLY B  73      58.570  57.260  49.890  1.00  0.00           O
ATOM   3077  N   VAL B  74      60.680  56.520  49.660  1.00  0.00           N
ATOM   3078  HN  VAL B  74      61.350  55.830  49.390  1.00  0.00           H
ATOM   3079  CA  VAL B  74      61.170  57.390  50.690  1.00  0.00           C
ATOM   3080  HA  VAL B  74      60.320  57.720  51.270  1.00  0.00           H
ATOM   3081  CB  VAL B  74      61.990  56.640  51.690  1.00  0.00           C
ATOM   3082  HB  VAL B  74      62.940  56.270  51.250  1.00  0.00           H
ATOM   3083  CG1 VAL B  74      62.420  57.530  52.880  1.00  0.00           C
ATOM   3084 HG11 VAL B  74      63.240  58.240  52.630  1.00  0.00           H
ATOM   3085 HG12 VAL B  74      61.640  58.170  53.340  1.00  0.00           H
ATOM   3086 HG13 VAL B  74      62.720  56.910  53.750  1.00  0.00           H
ATOM   3087  CG2 VAL B  74      61.090  55.510  52.190  1.00  0.00           C
ATOM   3088 HG21 VAL B  74      60.110  55.830  52.610  1.00  0.00           H
ATOM   3089 HG22 VAL B  74      61.100  54.680  51.450  1.00  0.00           H
ATOM   3090 HG23 VAL B  74      61.760  55.190  53.010  1.00  0.00           H
ATOM   3091  C   VAL B  74      61.900  58.490  49.990  1.00  0.00           C
ATOM   3092  O   VAL B  74      63.080  58.360  49.660  1.00  0.00           O
ATOM   3093  N   THR B  75      61.290  59.670  49.760  1.00  0.00           N
ATOM   3094  HN  THR B  75      60.330  59.870  49.970  1.00  0.00           H
ATOM   3095  CA  THR B  75      61.970  60.740  49.120  1.00  0.00           C
ATOM   3096  HA  THR B  75      62.910  60.480  48.650  1.00  0.00           H
ATOM   3097  CB  THR B  75      61.140  61.480  48.110  1.00  0.00           C
ATOM   3098  HB  THR B  75      60.610  62.360  48.540  1.00  0.00           H
ATOM   3099  OG1 THR B  75      60.170  60.660  47.490  1.00  0.00           O
ATOM   3100  HG1 THR B  75      59.660  61.240  46.920  1.00  0.00           H
ATOM   3101  CG2 THR B  75      62.190  61.920  47.080  1.00  0.00           C
ATOM   3102 HG21 THR B  75      61.640  62.330  46.220  1.00  0.00           H
ATOM   3103 HG22 THR B  75      62.850  62.780  47.350  1.00  0.00           H
ATOM   3104 HG23 THR B  75      62.870  61.100  46.770  1.00  0.00           H
ATOM   3105  C   THR B  75      62.350  61.750  50.150  1.00  0.00           C
ATOM   3106  O   THR B  75      62.600  62.900  49.780  1.00  0.00           O
ATOM   3107  N   ALA B  76      62.490  61.500  51.460  1.00  0.00           N
ATOM   3108  HN  ALA B  76      62.520  60.530  51.700  1.00  0.00           H
ATOM   3109  CA  ALA B  76      62.650  62.500  52.470  1.00  0.00           C
ATOM   3110  HA  ALA B  76      63.360  63.250  52.150  1.00  0.00           H
ATOM   3111  CB  ALA B  76      61.350  63.250  52.770  1.00  0.00           C
ATOM   3112  HB1 ALA B  76      61.540  64.200  53.330  1.00  0.00           H
ATOM   3113  HB2 ALA B  76      60.830  63.530  51.830  1.00  0.00           H
ATOM   3114  HB3 ALA B  76      60.720  62.530  53.340  1.00  0.00           H
ATOM   3115  C   ALA B  76      63.250  61.900  53.700  1.00  0.00           C
ATOM   3116  O   ALA B  76      63.090  60.700  53.900  1.00  0.00           O
ATOM   3117  N   VAL B  77      63.970  62.750  54.450  1.00  0.00           N
ATOM   3118  HN  VAL B  77      63.830  63.720  54.230  1.00  0.00           H
ATOM   3119  CA  VAL B  77      64.880  62.460  55.510  1.00  0.00           C
ATOM   3120  HA  VAL B  77      64.800  61.420  55.770  1.00  0.00           H
ATOM   3121  CB  VAL B  77      66.320  62.720  55.170  1.00  0.00           C
ATOM   3122  HB  VAL B  77      66.600  63.770  55.390  1.00  0.00           H
ATOM   3123  CG1 VAL B  77      67.210  61.730  55.940  1.00  0.00           C
ATOM   3124 HG11 VAL B  77      67.250  61.970  57.020  1.00  0.00           H
ATOM   3125 HG12 VAL B  77      66.880  60.690  55.760  1.00  0.00           H
ATOM   3126 HG13 VAL B  77      68.280  61.730  55.620  1.00  0.00           H
ATOM   3127  CG2 VAL B  77      66.480  62.380  53.680  1.00  0.00           C
ATOM   3128 HG21 VAL B  77      67.540  62.590  53.420  1.00  0.00           H
ATOM   3129 HG22 VAL B  77      66.320  61.300  53.490  1.00  0.00           H
ATOM   3130 HG23 VAL B  77      65.900  62.860  52.860  1.00  0.00           H
ATOM   3131  C   VAL B  77      64.540  63.190  56.760  1.00  0.00           C
ATOM   3132  O   VAL B  77      63.720  64.100  56.770  1.00  0.00           O
ATOM   3133  N   ALA B  78      65.080  62.770  57.920  1.00  0.00           N
ATOM   3134  HN  ALA B  78      65.470  61.850  57.950  1.00  0.00           H
ATOM   3135  CA  ALA B  78      64.880  63.250  59.250  1.00  0.00           C
ATOM   3136  HA  ALA B  78      63.820  63.300  59.430  1.00  0.00           H
ATOM   3137  CB  ALA B  78      65.340  62.180  60.260  1.00  0.00           C
ATOM   3138  HB1 ALA B  78      64.820  62.290  61.230  1.00  0.00           H
ATOM   3139  HB2 ALA B  78      64.940  61.230  59.840  1.00  0.00           H
ATOM   3140  HB3 ALA B  78      66.450  62.130  60.330  1.00  0.00           H
ATOM   3141  C   ALA B  78      65.210  64.670  59.540  1.00  0.00           C
ATOM   3142  O   ALA B  78      66.020  65.300  58.860  1.00  0.00           O
ATOM   3143  N   GLN B  79      64.660  65.270  60.610  1.00  0.00           N
ATOM   3144  HN  GLN B  79      63.940  64.820  61.130  1.00  0.00           H
ATOM   3145  CA  GLN B  79      64.920  66.610  61.030  1.00  0.00           C
ATOM   3146  HA  GLN B  79      64.550  67.240  60.230  1.00  0.00           H
ATOM   3147  CB  GLN B  79      64.050  66.840  62.270  1.00  0.00           C
ATOM   3148  HB1 GLN B  79      64.430  67.790  62.710  1.00  0.00           H
ATOM   3149  HB2 GLN B  79      64.170  66.070  63.060  1.00  0.00           H
ATOM   3150  CG  GLN B  79      62.640  67.200  61.790  1.00  0.00           C
ATOM   3151  HG1 GLN B  79      62.070  67.270  62.740  1.00  0.00           H
ATOM   3152  HG2 GLN B  79      62.180  66.330  61.280  1.00  0.00           H
ATOM   3153  CD  GLN B  79      62.540  68.550  61.100  1.00  0.00           C
ATOM   3154  OE1 GLN B  79      63.290  69.470  61.430  1.00  0.00           O
ATOM   3155  NE2 GLN B  79      61.640  68.720  60.090  1.00  0.00           N
ATOM   3156 HE21 GLN B  79      60.970  67.990  59.980  1.00  0.00           H
ATOM   3157 HE22 GLN B  79      61.490  69.630  59.710  1.00  0.00           H
ATOM   3158  C   GLN B  79      66.350  66.950  61.310  1.00  0.00           C
ATOM   3159  O   GLN B  79      67.000  66.530  62.270  1.00  0.00           O
ATOM   3160  N   LYS B  80      66.890  67.800  60.420  1.00  0.00           N
ATOM   3161  HN  LYS B  80      66.360  68.080  59.630  1.00  0.00           H
ATOM   3162  CA  LYS B  80      68.240  68.270  60.350  1.00  0.00           C
ATOM   3163  HA  LYS B  80      68.310  68.740  59.370  1.00  0.00           H
ATOM   3164  CB  LYS B  80      68.620  69.190  61.520  1.00  0.00           C
ATOM   3165  HB1 LYS B  80      69.670  69.510  61.370  1.00  0.00           H
ATOM   3166  HB2 LYS B  80      68.480  68.710  62.510  1.00  0.00           H
ATOM   3167  CG  LYS B  80      67.740  70.440  61.530  1.00  0.00           C
ATOM   3168  HG1 LYS B  80      67.720  70.980  62.510  1.00  0.00           H
ATOM   3169  HG2 LYS B  80      66.700  70.240  61.210  1.00  0.00           H
ATOM   3170  CD  LYS B  80      68.220  71.490  60.530  1.00  0.00           C
ATOM   3171  HD1 LYS B  80      69.260  71.790  60.820  1.00  0.00           H
ATOM   3172  HD2 LYS B  80      68.280  71.030  59.520  1.00  0.00           H
ATOM   3173  CE  LYS B  80      67.340  72.750  60.560  1.00  0.00           C
ATOM   3174  HE1 LYS B  80      67.400  73.160  61.590  1.00  0.00           H
ATOM   3175  HE2 LYS B  80      66.280  72.580  60.270  1.00  0.00           H
ATOM   3176  NZ  LYS B  80      67.890  73.730  59.590  1.00  0.00           N
ATOM   3177  HZ1 LYS B  80      68.890  73.550  59.360  1.00  0.00           H
ATOM   3178  HZ2 LYS B  80      67.410  73.550  58.690  1.00  0.00           H
ATOM   3179  HZ3 LYS B  80      67.640  74.710  59.830  1.00  0.00           H
ATOM   3180  C   LYS B  80      69.320  67.250  60.430  1.00  0.00           C
ATOM   3181  O   LYS B  80      70.360  67.280  61.080  1.00  0.00           O
ATOM   3182  N   THR B  81      69.100  66.120  59.740  1.00  0.00           N
ATOM   3183  HN  THR B  81      68.340  66.140  59.090  1.00  0.00           H
ATOM   3184  CA  THR B  81      70.010  65.020  59.610  1.00  0.00           C
ATOM   3185  HA  THR B  81      70.730  65.180  60.400  1.00  0.00           H
ATOM   3186  CB  THR B  81      69.500  63.630  59.830  1.00  0.00           C
ATOM   3187  HB  THR B  81      70.200  62.770  59.690  1.00  0.00           H
ATOM   3188  OG1 THR B  81      68.400  63.350  58.990  1.00  0.00           O
ATOM   3189  HG1 THR B  81      67.920  64.180  58.930  1.00  0.00           H
ATOM   3190  CG2 THR B  81      68.990  63.610  61.280  1.00  0.00           C
ATOM   3191 HG21 THR B  81      68.850  62.540  61.520  1.00  0.00           H
ATOM   3192 HG22 THR B  81      69.570  64.110  62.080  1.00  0.00           H
ATOM   3193 HG23 THR B  81      67.940  63.980  61.310  1.00  0.00           H
ATOM   3194  C   THR B  81      70.790  65.020  58.350  1.00  0.00           C
ATOM   3195  O   THR B  81      70.620  65.830  57.430  1.00  0.00           O
ATOM   3196  N   VAL B  82      71.840  64.180  58.340  1.00  0.00           N
ATOM   3197  HN  VAL B  82      71.910  63.540  59.100  1.00  0.00           H
ATOM   3198  CA  VAL B  82      72.810  64.030  57.290  1.00  0.00           C
ATOM   3199  HA  VAL B  82      72.910  64.970  56.770  1.00  0.00           H
ATOM   3200  CB  VAL B  82      74.160  63.550  57.700  1.00  0.00           C
ATOM   3201  HB  VAL B  82      74.170  62.510  58.100  1.00  0.00           H
ATOM   3202  CG1 VAL B  82      75.110  63.400  56.490  1.00  0.00           C
ATOM   3203 HG11 VAL B  82      75.240  64.380  55.990  1.00  0.00           H
ATOM   3204 HG12 VAL B  82      76.090  62.940  56.770  1.00  0.00           H
ATOM   3205 HG13 VAL B  82      74.770  62.670  55.730  1.00  0.00           H
ATOM   3206  CG2 VAL B  82      74.700  64.430  58.840  1.00  0.00           C
ATOM   3207 HG21 VAL B  82      73.930  64.330  59.630  1.00  0.00           H
ATOM   3208 HG22 VAL B  82      75.690  64.060  59.150  1.00  0.00           H
ATOM   3209 HG23 VAL B  82      74.750  65.450  58.400  1.00  0.00           H
ATOM   3210  C   VAL B  82      72.180  63.110  56.300  1.00  0.00           C
ATOM   3211  O   VAL B  82      71.610  62.070  56.620  1.00  0.00           O
ATOM   3212  N   GLU B  83      72.250  63.400  54.980  1.00  0.00           N
ATOM   3213  HN  GLU B  83      72.710  64.260  54.750  1.00  0.00           H
ATOM   3214  CA  GLU B  83      71.760  62.520  53.970  1.00  0.00           C
ATOM   3215  HA  GLU B  83      70.770  62.290  54.320  1.00  0.00           H
ATOM   3216  CB  GLU B  83      71.650  63.340  52.680  1.00  0.00           C
ATOM   3217  HB1 GLU B  83      71.120  62.690  51.950  1.00  0.00           H
ATOM   3218  HB2 GLU B  83      72.670  63.650  52.360  1.00  0.00           H
ATOM   3219  CG  GLU B  83      70.700  64.530  52.720  1.00  0.00           C
ATOM   3220  HG1 GLU B  83      71.140  65.440  53.180  1.00  0.00           H
ATOM   3221  HG2 GLU B  83      69.860  64.120  53.320  1.00  0.00           H
ATOM   3222  CD  GLU B  83      70.000  65.010  51.450  1.00  0.00           C
ATOM   3223  OE1 GLU B  83      68.790  64.820  51.160  1.00  0.00           O
ATOM   3224  OE2 GLU B  83      70.770  65.670  50.700  1.00  0.00           O
ATOM   3225  C   GLU B  83      72.430  61.210  53.710  1.00  0.00           C
ATOM   3226  O   GLU B  83      73.610  60.990  53.990  1.00  0.00           O
ATOM   3227  N   GLY B  84      71.750  60.180  53.200  1.00  0.00           N
ATOM   3228  HN  GLY B  84      70.760  60.280  53.130  1.00  0.00           H
ATOM   3229  CA  GLY B  84      72.240  58.920  52.730  1.00  0.00           C
ATOM   3230  HA1 GLY B  84      72.530  58.290  53.560  1.00  0.00           H
ATOM   3231  HA2 GLY B  84      71.380  58.510  52.220  1.00  0.00           H
ATOM   3232  C   GLY B  84      73.380  59.020  51.770  1.00  0.00           C
ATOM   3233  O   GLY B  84      73.390  59.790  50.810  1.00  0.00           O
ATOM   3234  N   ALA B  85      74.350  58.100  51.860  1.00  0.00           N
ATOM   3235  HN  ALA B  85      74.360  57.440  52.610  1.00  0.00           H
ATOM   3236  CA  ALA B  85      75.470  58.030  50.970  1.00  0.00           C
ATOM   3237  HA  ALA B  85      75.580  59.050  50.640  1.00  0.00           H
ATOM   3238  CB  ALA B  85      76.770  57.670  51.720  1.00  0.00           C
ATOM   3239  HB1 ALA B  85      76.960  58.420  52.520  1.00  0.00           H
ATOM   3240  HB2 ALA B  85      76.720  56.650  52.160  1.00  0.00           H
ATOM   3241  HB3 ALA B  85      77.650  57.840  51.070  1.00  0.00           H
ATOM   3242  C   ALA B  85      75.350  57.190  49.750  1.00  0.00           C
ATOM   3243  O   ALA B  85      75.650  56.010  49.630  1.00  0.00           O
ATOM   3244  N   GLY B  86      74.880  57.890  48.700  1.00  0.00           N
ATOM   3245  HN  GLY B  86      74.570  58.840  48.780  1.00  0.00           H
ATOM   3246  CA  GLY B  86      74.580  57.350  47.410  1.00  0.00           C
ATOM   3247  HA1 GLY B  86      74.050  56.420  47.530  1.00  0.00           H
ATOM   3248  HA2 GLY B  86      73.980  58.110  46.920  1.00  0.00           H
ATOM   3249  C   GLY B  86      75.850  57.200  46.640  1.00  0.00           C
ATOM   3250  O   GLY B  86      76.950  56.860  47.070  1.00  0.00           O
ATOM   3251  N   SER B  87      75.770  57.590  45.360  1.00  0.00           N
ATOM   3252  HN  SER B  87      74.920  57.850  44.900  1.00  0.00           H
ATOM   3253  CA  SER B  87      76.820  57.500  44.400  1.00  0.00           C
ATOM   3254  HA  SER B  87      77.390  56.610  44.650  1.00  0.00           H
ATOM   3255  CB  SER B  87      76.270  57.380  42.970  1.00  0.00           C
ATOM   3256  HB1 SER B  87      76.030  56.290  42.930  1.00  0.00           H
ATOM   3257  HB2 SER B  87      76.970  57.430  42.110  1.00  0.00           H
ATOM   3258  OG  SER B  87      75.130  58.220  42.830  1.00  0.00           O
ATOM   3259  HG1 SER B  87      75.490  59.080  43.060  1.00  0.00           H
ATOM   3260  C   SER B  87      77.690  58.710  44.440  1.00  0.00           C
ATOM   3261  O   SER B  87      78.090  59.230  43.390  1.00  0.00           O
ATOM   3262  N   ILE B  88      78.100  59.180  45.630  1.00  0.00           N
ATOM   3263  HN  ILE B  88      77.810  58.760  46.490  1.00  0.00           H
ATOM   3264  CA  ILE B  88      78.900  60.350  45.820  1.00  0.00           C
ATOM   3265  HA  ILE B  88      78.540  61.180  45.220  1.00  0.00           H
ATOM   3266  CB  ILE B  88      78.920  60.770  47.260  1.00  0.00           C
ATOM   3267  HB  ILE B  88      79.560  61.670  47.430  1.00  0.00           H
ATOM   3268  CG2 ILE B  88      77.520  61.350  47.520  1.00  0.00           C
ATOM   3269 HG21 ILE B  88      77.480  61.720  48.570  1.00  0.00           H
ATOM   3270 HG22 ILE B  88      77.420  62.250  46.880  1.00  0.00           H
ATOM   3271 HG23 ILE B  88      76.700  60.600  47.440  1.00  0.00           H
ATOM   3272  CG1 ILE B  88      79.530  59.710  48.190  1.00  0.00           C
ATOM   3273 HG11 ILE B  88      80.560  59.430  47.900  1.00  0.00           H
ATOM   3274 HG12 ILE B  88      78.920  58.790  48.110  1.00  0.00           H
ATOM   3275  CD  ILE B  88      79.550  60.120  49.670  1.00  0.00           C
ATOM   3276  HD1 ILE B  88      78.610  60.350  50.210  1.00  0.00           H
ATOM   3277  HD2 ILE B  88      80.100  59.340  50.230  1.00  0.00           H
ATOM   3278  HD3 ILE B  88      80.270  60.960  49.690  1.00  0.00           H
ATOM   3279  C   ILE B  88      80.300  60.240  45.330  1.00  0.00           C
ATOM   3280  O   ILE B  88      80.790  59.110  45.300  1.00  0.00           O
ATOM   3281  N   ALA B  89      80.940  61.380  45.020  1.00  0.00           N
ATOM   3282  HN  ALA B  89      80.460  62.230  45.220  1.00  0.00           H
ATOM   3283  CA  ALA B  89      82.230  61.280  44.410  1.00  0.00           C
ATOM   3284  HA  ALA B  89      82.380  60.270  44.050  1.00  0.00           H
ATOM   3285  CB  ALA B  89      82.380  62.090  43.110  1.00  0.00           C
ATOM   3286  HB1 ALA B  89      82.600  63.170  43.220  1.00  0.00           H
ATOM   3287  HB2 ALA B  89      83.090  61.560  42.440  1.00  0.00           H
ATOM   3288  HB3 ALA B  89      81.400  61.920  42.630  1.00  0.00           H
ATOM   3289  C   ALA B  89      83.330  61.580  45.360  1.00  0.00           C
ATOM   3290  O   ALA B  89      83.300  62.480  46.200  1.00  0.00           O
ATOM   3291  N   ALA B  90      84.470  60.890  45.270  1.00  0.00           N
ATOM   3292  HN  ALA B  90      84.730  60.100  44.710  1.00  0.00           H
ATOM   3293  CA  ALA B  90      85.650  61.070  46.070  1.00  0.00           C
ATOM   3294  HA  ALA B  90      85.190  61.040  47.050  1.00  0.00           H
ATOM   3295  CB  ALA B  90      86.670  59.920  45.990  1.00  0.00           C
ATOM   3296  HB1 ALA B  90      86.280  58.900  46.200  1.00  0.00           H
ATOM   3297  HB2 ALA B  90      87.150  59.840  45.000  1.00  0.00           H
ATOM   3298  HB3 ALA B  90      87.480  59.940  46.750  1.00  0.00           H
ATOM   3299  C   ALA B  90      86.310  62.360  45.740  1.00  0.00           C
ATOM   3300  O   ALA B  90      86.790  63.000  46.680  1.00  0.00           O
ATOM   3301  N   ALA B  91      86.320  62.650  44.430  1.00  0.00           N
ATOM   3302  HN  ALA B  91      85.850  62.070  43.770  1.00  0.00           H
ATOM   3303  CA  ALA B  91      87.100  63.730  43.900  1.00  0.00           C
ATOM   3304  HA  ALA B  91      88.080  63.600  44.340  1.00  0.00           H
ATOM   3305  CB  ALA B  91      87.220  63.360  42.410  1.00  0.00           C
ATOM   3306  HB1 ALA B  91      87.610  62.330  42.280  1.00  0.00           H
ATOM   3307  HB2 ALA B  91      86.230  63.320  41.900  1.00  0.00           H
ATOM   3308  HB3 ALA B  91      87.810  64.100  41.820  1.00  0.00           H
ATOM   3309  C   ALA B  91      86.520  65.090  44.070  1.00  0.00           C
ATOM   3310  O   ALA B  91      85.930  65.630  43.140  1.00  0.00           O
ATOM   3311  N   THR B  92      86.630  65.590  45.310  1.00  0.00           N
ATOM   3312  HN  THR B  92      87.120  65.210  46.090  1.00  0.00           H
ATOM   3313  CA  THR B  92      85.940  66.790  45.680  1.00  0.00           C
ATOM   3314  HA  THR B  92      85.060  66.930  45.070  1.00  0.00           H
ATOM   3315  CB  THR B  92      85.600  66.610  47.130  1.00  0.00           C
ATOM   3316  HB  THR B  92      85.170  67.550  47.530  1.00  0.00           H
ATOM   3317  OG1 THR B  92      86.740  66.330  47.920  1.00  0.00           O
ATOM   3318  HG1 THR B  92      86.620  66.890  48.680  1.00  0.00           H
ATOM   3319  CG2 THR B  92      84.470  65.570  47.310  1.00  0.00           C
ATOM   3320 HG21 THR B  92      84.890  64.620  46.930  1.00  0.00           H
ATOM   3321 HG22 THR B  92      84.110  65.440  48.350  1.00  0.00           H
ATOM   3322 HG23 THR B  92      83.680  65.840  46.580  1.00  0.00           H
ATOM   3323  C   THR B  92      86.810  67.960  45.420  1.00  0.00           C
ATOM   3324  O   THR B  92      86.380  69.110  45.340  1.00  0.00           O
ATOM   3325  N   GLY B  93      88.080  67.710  45.070  1.00  0.00           N
ATOM   3326  HN  GLY B  93      88.460  66.780  45.120  1.00  0.00           H
ATOM   3327  CA  GLY B  93      89.090  68.700  44.840  1.00  0.00           C
ATOM   3328  HA1 GLY B  93      89.770  68.390  44.060  1.00  0.00           H
ATOM   3329  HA2 GLY B  93      88.630  69.640  44.590  1.00  0.00           H
ATOM   3330  C   GLY B  93      89.820  68.960  46.110  1.00  0.00           C
ATOM   3331  O   GLY B  93      89.490  68.390  47.150  1.00  0.00           O
ATOM   3332  N   PHE B  94      90.750  69.940  46.050  1.00  0.00           N
ATOM   3333  HN  PHE B  94      91.030  70.230  45.140  1.00  0.00           H
ATOM   3334  CA  PHE B  94      91.750  70.150  47.040  1.00  0.00           C
ATOM   3335  HA  PHE B  94      92.230  69.210  47.230  1.00  0.00           H
ATOM   3336  CB  PHE B  94      92.760  71.130  46.400  1.00  0.00           C
ATOM   3337  HB1 PHE B  94      92.210  72.030  46.060  1.00  0.00           H
ATOM   3338  HB2 PHE B  94      93.310  70.650  45.570  1.00  0.00           H
ATOM   3339  CG  PHE B  94      93.810  71.360  47.430  1.00  0.00           C
ATOM   3340  CD1 PHE B  94      94.660  70.310  47.690  1.00  0.00           C
ATOM   3341  HD1 PHE B  94      94.460  69.350  47.230  1.00  0.00           H
ATOM   3342  CE1 PHE B  94      95.760  70.530  48.480  1.00  0.00           C
ATOM   3343  HE1 PHE B  94      96.350  69.690  48.820  1.00  0.00           H
ATOM   3344  CZ  PHE B  94      96.000  71.780  49.000  1.00  0.00           C
ATOM   3345  HZ  PHE B  94      96.830  71.940  49.670  1.00  0.00           H
ATOM   3346  CD2 PHE B  94      94.030  72.620  47.930  1.00  0.00           C
ATOM   3347  HD2 PHE B  94      93.390  73.450  47.650  1.00  0.00           H
ATOM   3348  CE2 PHE B  94      95.170  72.830  48.680  1.00  0.00           C
ATOM   3349  HE2 PHE B  94      95.380  73.790  49.130  1.00  0.00           H
ATOM   3350  C   PHE B  94      91.030  70.730  48.210  1.00  0.00           C
ATOM   3351  O   PHE B  94      90.540  71.850  48.090  1.00  0.00           O
ATOM   3352  N   VAL B  95      91.030  69.990  49.340  1.00  0.00           N
ATOM   3353  HN  VAL B  95      91.600  69.170  49.300  1.00  0.00           H
ATOM   3354  CA  VAL B  95      90.530  70.350  50.630  1.00  0.00           C
ATOM   3355  HA  VAL B  95      90.860  69.520  51.230  1.00  0.00           H
ATOM   3356  CB  VAL B  95      91.240  71.450  51.370  1.00  0.00           C
ATOM   3357  HB  VAL B  95      90.760  71.430  52.370  1.00  0.00           H
ATOM   3358  CG1 VAL B  95      92.700  71.070  51.650  1.00  0.00           C
ATOM   3359 HG11 VAL B  95      93.100  71.940  52.230  1.00  0.00           H
ATOM   3360 HG12 VAL B  95      92.840  70.110  52.180  1.00  0.00           H
ATOM   3361 HG13 VAL B  95      93.390  71.110  50.780  1.00  0.00           H
ATOM   3362  CG2 VAL B  95      91.050  72.880  50.860  1.00  0.00           C
ATOM   3363 HG21 VAL B  95      91.320  73.580  51.680  1.00  0.00           H
ATOM   3364 HG22 VAL B  95      91.710  73.060  49.980  1.00  0.00           H
ATOM   3365 HG23 VAL B  95      90.000  73.080  50.550  1.00  0.00           H
ATOM   3366  C   VAL B  95      89.050  70.450  50.750  1.00  0.00           C
ATOM   3367  O   VAL B  95      88.560  70.650  51.860  1.00  0.00           O
ATOM   3368  N   LYS B  96      88.280  70.320  49.650  1.00  0.00           N
ATOM   3369  HN  LYS B  96      88.690  70.080  48.780  1.00  0.00           H
ATOM   3370  CA  LYS B  96      86.850  70.290  49.720  1.00  0.00           C
ATOM   3371  HA  LYS B  96      86.600  71.070  50.430  1.00  0.00           H
ATOM   3372  CB  LYS B  96      86.180  70.650  48.380  1.00  0.00           C
ATOM   3373  HB1 LYS B  96      86.560  69.980  47.570  1.00  0.00           H
ATOM   3374  HB2 LYS B  96      86.430  71.690  48.090  1.00  0.00           H
ATOM   3375  CG  LYS B  96      84.660  70.770  48.370  1.00  0.00           C
ATOM   3376  HG1 LYS B  96      84.470  71.620  49.070  1.00  0.00           H
ATOM   3377  HG2 LYS B  96      84.230  69.820  48.740  1.00  0.00           H
ATOM   3378  CD  LYS B  96      84.080  70.920  46.960  1.00  0.00           C
ATOM   3379  HD1 LYS B  96      84.590  71.680  46.330  1.00  0.00           H
ATOM   3380  HD2 LYS B  96      84.380  69.980  46.450  1.00  0.00           H
ATOM   3381  CE  LYS B  96      82.590  71.230  46.870  1.00  0.00           C
ATOM   3382  HE1 LYS B  96      82.380  72.120  47.500  1.00  0.00           H
ATOM   3383  HE2 LYS B  96      81.990  70.450  47.400  1.00  0.00           H
ATOM   3384  NZ  LYS B  96      82.140  71.230  45.460  1.00  0.00           N
ATOM   3385  HZ1 LYS B  96      81.260  70.680  45.350  1.00  0.00           H
ATOM   3386  HZ2 LYS B  96      81.870  72.180  45.140  1.00  0.00           H
ATOM   3387  HZ3 LYS B  96      82.830  70.850  44.790  1.00  0.00           H
ATOM   3388  C   LYS B  96      86.330  69.080  50.400  1.00  0.00           C
ATOM   3389  O   LYS B  96      86.710  67.950  50.100  1.00  0.00           O
ATOM   3390  N   LYS B  97      85.530  69.300  51.460  1.00  0.00           N
ATOM   3391  HN  LYS B  97      85.370  70.240  51.760  1.00  0.00           H
ATOM   3392  CA  LYS B  97      84.950  68.250  52.240  1.00  0.00           C
ATOM   3393  HA  LYS B  97      85.680  67.570  52.640  1.00  0.00           H
ATOM   3394  CB  LYS B  97      84.190  68.940  53.390  1.00  0.00           C
ATOM   3395  HB1 LYS B  97      83.410  69.620  53.010  1.00  0.00           H
ATOM   3396  HB2 LYS B  97      84.910  69.510  54.030  1.00  0.00           H
ATOM   3397  CG  LYS B  97      83.520  67.930  54.320  1.00  0.00           C
ATOM   3398  HG1 LYS B  97      84.230  67.140  54.640  1.00  0.00           H
ATOM   3399  HG2 LYS B  97      82.620  67.370  53.970  1.00  0.00           H
ATOM   3400  CD  LYS B  97      82.920  68.460  55.620  1.00  0.00           C
ATOM   3401  HD1 LYS B  97      82.600  67.590  56.230  1.00  0.00           H
ATOM   3402  HD2 LYS B  97      83.760  68.990  56.110  1.00  0.00           H
ATOM   3403  CE  LYS B  97      81.690  69.340  55.350  1.00  0.00           C
ATOM   3404  HE1 LYS B  97      81.920  70.170  54.640  1.00  0.00           H
ATOM   3405  HE2 LYS B  97      81.450  69.920  56.270  1.00  0.00           H
ATOM   3406  NZ  LYS B  97      80.480  68.620  54.910  1.00  0.00           N
ATOM   3407  HZ1 LYS B  97      80.580  68.400  53.890  1.00  0.00           H
ATOM   3408  HZ2 LYS B  97      80.160  67.810  55.470  1.00  0.00           H
ATOM   3409  HZ3 LYS B  97      79.680  69.260  55.050  1.00  0.00           H
ATOM   3410  C   LYS B  97      84.020  67.390  51.460  1.00  0.00           C
ATOM   3411  O   LYS B  97      83.290  67.870  50.600  1.00  0.00           O
ATOM   3412  N   ASP B  98      84.050  66.060  51.660  1.00  0.00           N
ATOM   3413  HN  ASP B  98      84.810  65.740  52.220  1.00  0.00           H
ATOM   3414  CA  ASP B  98      83.120  65.050  51.250  1.00  0.00           C
ATOM   3415  HA  ASP B  98      83.540  64.610  50.360  1.00  0.00           H
ATOM   3416  CB  ASP B  98      83.090  63.930  52.300  1.00  0.00           C
ATOM   3417  HB1 ASP B  98      82.450  63.080  51.980  1.00  0.00           H
ATOM   3418  HB2 ASP B  98      82.660  64.340  53.230  1.00  0.00           H
ATOM   3419  CG  ASP B  98      84.400  63.180  52.500  1.00  0.00           C
ATOM   3420  OD1 ASP B  98      84.480  62.360  53.450  1.00  0.00           O
ATOM   3421  OD2 ASP B  98      85.310  63.330  51.640  1.00  0.00           O
ATOM   3422  C   ASP B  98      81.700  65.470  51.070  1.00  0.00           C
ATOM   3423  O   ASP B  98      81.210  66.360  51.770  1.00  0.00           O
ATOM   3424  N   GLN B  99      80.940  64.990  50.070  1.00  0.00           N
ATOM   3425  HN  GLN B  99      81.260  64.190  49.560  1.00  0.00           H
ATOM   3426  CA  GLN B  99      79.680  65.470  49.610  1.00  0.00           C
ATOM   3427  HA  GLN B  99      79.780  66.550  49.550  1.00  0.00           H
ATOM   3428  CB  GLN B  99      79.590  65.000  48.150  1.00  0.00           C
ATOM   3429  HB1 GLN B  99      78.580  65.170  47.690  1.00  0.00           H
ATOM   3430  HB2 GLN B  99      79.550  63.900  48.270  1.00  0.00           H
ATOM   3431  CG  GLN B  99      80.600  65.440  47.090  1.00  0.00           C
ATOM   3432  HG1 GLN B  99      81.660  65.160  47.270  1.00  0.00           H
ATOM   3433  HG2 GLN B  99      80.570  66.540  46.990  1.00  0.00           H
ATOM   3434  CD  GLN B  99      80.300  64.680  45.810  1.00  0.00           C
ATOM   3435  OE1 GLN B  99      79.550  63.710  45.700  1.00  0.00           O
ATOM   3436  NE2 GLN B  99      80.980  64.980  44.670  1.00  0.00           N
ATOM   3437 HE21 GLN B  99      81.700  65.670  44.720  1.00  0.00           H
ATOM   3438 HE22 GLN B  99      80.570  64.630  43.830  1.00  0.00           H
ATOM   3439  C   GLN B  99      78.390  65.170  50.280  1.00  0.00           C
ATOM   3440  O   GLN B  99      77.390  64.760  49.680  1.00  0.00           O
ATOM   3441  N   LEU B 100      78.400  65.280  51.620  1.00  0.00           N
ATOM   3442  HN  LEU B 100      79.320  65.520  51.910  1.00  0.00           H
ATOM   3443  CA  LEU B 100      77.410  65.010  52.620  1.00  0.00           C
ATOM   3444  HA  LEU B 100      76.470  64.830  52.130  1.00  0.00           H
ATOM   3445  CB  LEU B 100      77.770  63.830  53.540  1.00  0.00           C
ATOM   3446  HB1 LEU B 100      76.970  63.700  54.300  1.00  0.00           H
ATOM   3447  HB2 LEU B 100      78.760  64.020  54.000  1.00  0.00           H
ATOM   3448  CG  LEU B 100      77.880  62.470  52.830  1.00  0.00           C
ATOM   3449  HG  LEU B 100      78.600  62.550  51.980  1.00  0.00           H
ATOM   3450  CD1 LEU B 100      78.480  61.490  53.860  1.00  0.00           C
ATOM   3451 HD11 LEU B 100      79.300  62.080  54.320  1.00  0.00           H
ATOM   3452 HD12 LEU B 100      77.680  61.300  54.620  1.00  0.00           H
ATOM   3453 HD13 LEU B 100      78.750  60.550  53.330  1.00  0.00           H
ATOM   3454  CD2 LEU B 100      76.600  61.870  52.230  1.00  0.00           C
ATOM   3455 HD21 LEU B 100      76.290  62.650  51.500  1.00  0.00           H
ATOM   3456 HD22 LEU B 100      76.690  60.830  51.860  1.00  0.00           H
ATOM   3457 HD23 LEU B 100      75.870  61.880  53.070  1.00  0.00           H
ATOM   3458  C   LEU B 100      77.080  66.240  53.390  1.00  0.00           C
ATOM   3459  O   LEU B 100      77.960  66.970  53.850  1.00  0.00           O
ATOM   3460  N   GLY B 101      75.830  66.730  53.410  1.00  0.00           N
ATOM   3461  HN  GLY B 101      75.070  66.420  52.830  1.00  0.00           H
ATOM   3462  CA  GLY B 101      75.500  67.920  54.120  1.00  0.00           C
ATOM   3463  HA1 GLY B 101      76.280  68.400  54.690  1.00  0.00           H
ATOM   3464  HA2 GLY B 101      75.110  68.630  53.410  1.00  0.00           H
ATOM   3465  C   GLY B 101      74.350  67.610  55.010  1.00  0.00           C
ATOM   3466  O   GLY B 101      74.410  66.750  55.890  1.00  0.00           O
ATOM   3467  N   LYS B 102      73.250  68.400  54.960  1.00  0.00           N
ATOM   3468  HN  LYS B 102      73.340  69.230  54.420  1.00  0.00           H
ATOM   3469  CA  LYS B 102      71.980  68.220  55.580  1.00  0.00           C
ATOM   3470  HA  LYS B 102      72.090  67.320  56.160  1.00  0.00           H
ATOM   3471  CB  LYS B 102      71.730  69.370  56.580  1.00  0.00           C
ATOM   3472  HB1 LYS B 102      70.670  69.330  56.920  1.00  0.00           H
ATOM   3473  HB2 LYS B 102      71.710  70.340  56.030  1.00  0.00           H
ATOM   3474  CG  LYS B 102      72.540  69.580  57.860  1.00  0.00           C
ATOM   3475  HG1 LYS B 102      72.020  70.330  58.500  1.00  0.00           H
ATOM   3476  HG2 LYS B 102      73.550  69.990  57.670  1.00  0.00           H
ATOM   3477  CD  LYS B 102      72.770  68.330  58.700  1.00  0.00           C
ATOM   3478  HD1 LYS B 102      71.830  67.800  58.950  1.00  0.00           H
ATOM   3479  HD2 LYS B 102      73.330  67.620  58.050  1.00  0.00           H
ATOM   3480  CE  LYS B 102      73.580  68.680  59.950  1.00  0.00           C
ATOM   3481  HE1 LYS B 102      72.970  69.250  60.670  1.00  0.00           H
ATOM   3482  HE2 LYS B 102      74.410  69.340  59.620  1.00  0.00           H
ATOM   3483  NZ  LYS B 102      74.080  67.460  60.640  1.00  0.00           N
ATOM   3484  HZ1 LYS B 102      74.330  67.670  61.630  1.00  0.00           H
ATOM   3485  HZ2 LYS B 102      73.410  66.670  60.520  1.00  0.00           H
ATOM   3486  HZ3 LYS B 102      74.930  67.300  60.070  1.00  0.00           H
ATOM   3487  C   LYS B 102      70.870  68.060  54.600  1.00  0.00           C
ATOM   3488  O   LYS B 102      71.020  68.280  53.400  1.00  0.00           O
ATOM   3489  N   ASN B 103      69.680  67.650  55.070  1.00  0.00           N
ATOM   3490  HN  ASN B 103      69.540  67.510  56.050  1.00  0.00           H
ATOM   3491  CA  ASN B 103      68.570  67.270  54.250  1.00  0.00           C
ATOM   3492  HA  ASN B 103      68.810  66.960  53.240  1.00  0.00           H
ATOM   3493  CB  ASN B 103      67.740  66.090  54.780  1.00  0.00           C
ATOM   3494  HB1 ASN B 103      68.490  65.280  54.900  1.00  0.00           H
ATOM   3495  HB2 ASN B 103      66.930  65.670  54.150  1.00  0.00           H
ATOM   3496  CG  ASN B 103      67.160  66.430  56.150  1.00  0.00           C
ATOM   3497  OD1 ASN B 103      67.780  66.710  57.180  1.00  0.00           O
ATOM   3498  ND2 ASN B 103      65.800  66.430  56.180  1.00  0.00           N
ATOM   3499 HD21 ASN B 103      65.370  66.310  55.290  1.00  0.00           H
ATOM   3500 HD22 ASN B 103      65.290  66.550  57.030  1.00  0.00           H
ATOM   3501  C   ASN B 103      67.700  68.460  54.050  1.00  0.00           C
ATOM   3502  O   ASN B 103      67.880  69.490  54.700  1.00  0.00           O
ATOM   3503  N   GLU B 104      66.780  68.380  53.070  1.00  0.00           N
ATOM   3504  HN  GLU B 104      66.710  67.580  52.490  1.00  0.00           H
ATOM   3505  CA  GLU B 104      65.830  69.430  52.830  1.00  0.00           C
ATOM   3506  HA  GLU B 104      66.440  70.310  52.720  1.00  0.00           H
ATOM   3507  CB  GLU B 104      65.070  69.170  51.520  1.00  0.00           C
ATOM   3508  HB1 GLU B 104      64.240  69.900  51.390  1.00  0.00           H
ATOM   3509  HB2 GLU B 104      64.800  68.100  51.380  1.00  0.00           H
ATOM   3510  CG  GLU B 104      65.940  69.410  50.280  1.00  0.00           C
ATOM   3511  HG1 GLU B 104      66.740  68.640  50.240  1.00  0.00           H
ATOM   3512  HG2 GLU B 104      66.340  70.440  50.320  1.00  0.00           H
ATOM   3513  CD  GLU B 104      65.190  69.360  48.950  1.00  0.00           C
ATOM   3514  OE1 GLU B 104      65.540  68.610  48.000  1.00  0.00           O
ATOM   3515  OE2 GLU B 104      64.140  70.040  48.790  1.00  0.00           O
ATOM   3516  C   GLU B 104      64.850  69.650  53.930  1.00  0.00           C
ATOM   3517  O   GLU B 104      64.240  68.720  54.440  1.00  0.00           O
ATOM   3518  N   GLU B 105      64.630  70.930  54.290  1.00  0.00           N
ATOM   3519  HN  GLU B 105      64.870  71.700  53.710  1.00  0.00           H
ATOM   3520  CA  GLU B 105      63.650  71.450  55.200  1.00  0.00           C
ATOM   3521  HA  GLU B 105      63.270  70.630  55.780  1.00  0.00           H
ATOM   3522  CB  GLU B 105      64.270  72.380  56.250  1.00  0.00           C
ATOM   3523  HB1 GLU B 105      64.890  71.720  56.880  1.00  0.00           H
ATOM   3524  HB2 GLU B 105      63.470  72.690  56.940  1.00  0.00           H
ATOM   3525  CG  GLU B 105      65.070  73.600  55.770  1.00  0.00           C
ATOM   3526  HG1 GLU B 105      64.490  74.480  55.440  1.00  0.00           H
ATOM   3527  HG2 GLU B 105      65.650  73.210  54.900  1.00  0.00           H
ATOM   3528  CD  GLU B 105      66.050  73.940  56.890  1.00  0.00           C
ATOM   3529  OE1 GLU B 105      67.200  73.420  56.930  1.00  0.00           O
ATOM   3530  OE2 GLU B 105      65.580  74.640  57.820  1.00  0.00           O
ATOM   3531  C   GLU B 105      62.500  72.000  54.430  1.00  0.00           C
ATOM   3532  O   GLU B 105      62.100  71.430  53.420  1.00  0.00           O
ATOM   3533  N   GLY B 106      61.890  73.090  54.930  1.00  0.00           N
ATOM   3534  HN  GLY B 106      62.080  73.480  55.830  1.00  0.00           H
ATOM   3535  CA  GLY B 106      60.790  73.730  54.280  1.00  0.00           C
ATOM   3536  HA1 GLY B 106      60.100  72.960  54.000  1.00  0.00           H
ATOM   3537  HA2 GLY B 106      60.380  74.420  55.010  1.00  0.00           H
ATOM   3538  C   GLY B 106      61.110  74.550  53.070  1.00  0.00           C
ATOM   3539  O   GLY B 106      60.250  74.720  52.210  1.00  0.00           O
ATOM   3540  N   ALA B 107      62.370  74.980  52.890  1.00  0.00           N
ATOM   3541  HN  ALA B 107      63.100  74.760  53.530  1.00  0.00           H
ATOM   3542  CA  ALA B 107      62.740  75.710  51.720  1.00  0.00           C
ATOM   3543  HA  ALA B 107      61.850  76.180  51.320  1.00  0.00           H
ATOM   3544  CB  ALA B 107      63.690  76.860  52.100  1.00  0.00           C
ATOM   3545  HB1 ALA B 107      64.720  76.440  52.120  1.00  0.00           H
ATOM   3546  HB2 ALA B 107      63.810  77.680  51.350  1.00  0.00           H
ATOM   3547  HB3 ALA B 107      63.390  77.380  53.030  1.00  0.00           H
ATOM   3548  C   ALA B 107      63.230  74.940  50.550  1.00  0.00           C
ATOM   3549  O   ALA B 107      63.890  73.950  50.870  1.00  0.00           O
ATOM   3550  N   PRO B 108      63.010  75.090  49.270  1.00  0.00           N
ATOM   3551  CD  PRO B 108      61.770  75.690  48.800  1.00  0.00           C
ATOM   3552  HD1 PRO B 108      60.910  75.450  49.460  1.00  0.00           H
ATOM   3553  HD2 PRO B 108      61.970  76.780  48.800  1.00  0.00           H
ATOM   3554  CA  PRO B 108      63.710  74.430  48.210  1.00  0.00           C
ATOM   3555  HA  PRO B 108      63.360  73.410  48.120  1.00  0.00           H
ATOM   3556  CB  PRO B 108      63.180  75.090  46.930  1.00  0.00           C
ATOM   3557  HB1 PRO B 108      63.450  74.460  46.050  1.00  0.00           H
ATOM   3558  HB2 PRO B 108      63.620  76.100  46.820  1.00  0.00           H
ATOM   3559  CG  PRO B 108      61.710  75.260  47.330  1.00  0.00           C
ATOM   3560  HG1 PRO B 108      61.110  74.320  47.290  1.00  0.00           H
ATOM   3561  HG2 PRO B 108      61.020  75.860  46.700  1.00  0.00           H
ATOM   3562  C   PRO B 108      65.180  74.480  48.000  1.00  0.00           C
ATOM   3563  O   PRO B 108      65.850  75.440  48.370  1.00  0.00           O
ATOM   3564  N   GLN B 109      65.860  73.510  47.370  1.00  0.00           N
ATOM   3565  HN  GLN B 109      65.390  72.730  46.960  1.00  0.00           H
ATOM   3566  CA  GLN B 109      67.240  73.590  47.010  1.00  0.00           C
ATOM   3567  HA  GLN B 109      67.810  73.750  47.910  1.00  0.00           H
ATOM   3568  CB  GLN B 109      67.820  72.260  46.490  1.00  0.00           C
ATOM   3569  HB1 GLN B 109      68.760  72.350  45.910  1.00  0.00           H
ATOM   3570  HB2 GLN B 109      67.060  71.730  45.870  1.00  0.00           H
ATOM   3571  CG  GLN B 109      68.290  71.260  47.550  1.00  0.00           C
ATOM   3572  HG1 GLN B 109      68.730  70.420  46.980  1.00  0.00           H
ATOM   3573  HG2 GLN B 109      67.470  70.740  48.090  1.00  0.00           H
ATOM   3574  CD  GLN B 109      69.470  71.750  48.370  1.00  0.00           C
ATOM   3575  OE1 GLN B 109      70.290  72.440  47.770  1.00  0.00           O
ATOM   3576  NE2 GLN B 109      69.650  71.270  49.630  1.00  0.00           N
ATOM   3577 HE21 GLN B 109      68.970  70.640  50.000  1.00  0.00           H
ATOM   3578 HE22 GLN B 109      70.560  71.370  50.040  1.00  0.00           H
ATOM   3579  C   GLN B 109      67.630  74.740  46.150  1.00  0.00           C
ATOM   3580  O   GLN B 109      66.860  75.150  45.290  1.00  0.00           O
ATOM   3581  N   GLU B 110      68.870  75.260  46.240  1.00  0.00           N
ATOM   3582  HN  GLU B 110      69.540  75.010  46.930  1.00  0.00           H
ATOM   3583  CA  GLU B 110      69.180  76.350  45.360  1.00  0.00           C
ATOM   3584  HA  GLU B 110      68.500  76.460  44.530  1.00  0.00           H
ATOM   3585  CB  GLU B 110      69.330  77.680  46.110  1.00  0.00           C
ATOM   3586  HB1 GLU B 110      69.680  78.420  45.370  1.00  0.00           H
ATOM   3587  HB2 GLU B 110      70.060  77.540  46.940  1.00  0.00           H
ATOM   3588  CG  GLU B 110      68.040  78.180  46.750  1.00  0.00           C
ATOM   3589  HG1 GLU B 110      67.650  77.460  47.510  1.00  0.00           H
ATOM   3590  HG2 GLU B 110      67.300  78.230  45.920  1.00  0.00           H
ATOM   3591  CD  GLU B 110      68.120  79.610  47.260  1.00  0.00           C
ATOM   3592  OE1 GLU B 110      67.580  80.490  46.550  1.00  0.00           O
ATOM   3593  OE2 GLU B 110      68.740  79.890  48.320  1.00  0.00           O
ATOM   3594  C   GLU B 110      70.510  75.970  44.810  1.00  0.00           C
ATOM   3595  O   GLU B 110      71.170  75.060  45.300  1.00  0.00           O
ATOM   3596  N   GLY B 111      70.950  76.800  43.840  1.00  0.00           N
ATOM   3597  HN  GLY B 111      70.290  77.430  43.460  1.00  0.00           H
ATOM   3598  CA  GLY B 111      72.160  76.720  43.080  1.00  0.00           C
ATOM   3599  HA1 GLY B 111      72.360  77.670  42.610  1.00  0.00           H
ATOM   3600  HA2 GLY B 111      72.900  76.380  43.780  1.00  0.00           H
ATOM   3601  C   GLY B 111      72.070  75.720  41.980  1.00  0.00           C
ATOM   3602  O   GLY B 111      71.020  75.170  41.650  1.00  0.00           O
ATOM   3603  N   ILE B 112      73.210  75.430  41.340  1.00  0.00           N
ATOM   3604  HN  ILE B 112      74.020  75.940  41.620  1.00  0.00           H
ATOM   3605  CA  ILE B 112      73.350  74.630  40.160  1.00  0.00           C
ATOM   3606  HA  ILE B 112      72.460  74.280  39.650  1.00  0.00           H
ATOM   3607  CB  ILE B 112      74.170  75.350  39.140  1.00  0.00           C
ATOM   3608  HB  ILE B 112      74.560  74.660  38.350  1.00  0.00           H
ATOM   3609  CG2 ILE B 112      73.140  76.190  38.360  1.00  0.00           C
ATOM   3610 HG21 ILE B 112      72.600  76.960  38.930  1.00  0.00           H
ATOM   3611 HG22 ILE B 112      73.580  76.840  37.570  1.00  0.00           H
ATOM   3612 HG23 ILE B 112      72.320  75.650  37.840  1.00  0.00           H
ATOM   3613  CG1 ILE B 112      75.260  76.280  39.680  1.00  0.00           C
ATOM   3614 HG11 ILE B 112      75.710  75.960  40.640  1.00  0.00           H
ATOM   3615 HG12 ILE B 112      74.850  77.290  39.930  1.00  0.00           H
ATOM   3616  CD  ILE B 112      76.360  76.610  38.670  1.00  0.00           C
ATOM   3617  HD1 ILE B 112      76.670  75.670  38.170  1.00  0.00           H
ATOM   3618  HD2 ILE B 112      75.960  77.310  37.900  1.00  0.00           H
ATOM   3619  HD3 ILE B 112      77.210  77.140  39.140  1.00  0.00           H
ATOM   3620  C   ILE B 112      74.060  73.440  40.710  1.00  0.00           C
ATOM   3621  O   ILE B 112      74.670  73.420  41.780  1.00  0.00           O
ATOM   3622  N   LEU B 113      73.990  72.360  39.920  1.00  0.00           N
ATOM   3623  HN  LEU B 113      73.400  72.340  39.120  1.00  0.00           H
ATOM   3624  CA  LEU B 113      74.790  71.180  40.100  1.00  0.00           C
ATOM   3625  HA  LEU B 113      74.650  70.840  41.110  1.00  0.00           H
ATOM   3626  CB  LEU B 113      74.380  70.180  39.000  1.00  0.00           C
ATOM   3627  HB1 LEU B 113      75.070  69.310  39.070  1.00  0.00           H
ATOM   3628  HB2 LEU B 113      74.450  70.680  38.010  1.00  0.00           H
ATOM   3629  CG  LEU B 113      72.950  69.620  39.000  1.00  0.00           C
ATOM   3630  HG  LEU B 113      72.280  70.470  38.720  1.00  0.00           H
ATOM   3631  CD1 LEU B 113      72.850  68.540  37.910  1.00  0.00           C
ATOM   3632 HD11 LEU B 113      73.260  68.800  36.910  1.00  0.00           H
ATOM   3633 HD12 LEU B 113      73.250  67.600  38.350  1.00  0.00           H
ATOM   3634 HD13 LEU B 113      71.770  68.420  37.700  1.00  0.00           H
ATOM   3635  CD2 LEU B 113      72.360  69.160  40.340  1.00  0.00           C
ATOM   3636 HD21 LEU B 113      72.860  68.280  40.790  1.00  0.00           H
ATOM   3637 HD22 LEU B 113      72.460  70.000  41.060  1.00  0.00           H
ATOM   3638 HD23 LEU B 113      71.270  68.960  40.270  1.00  0.00           H
ATOM   3639  C   LEU B 113      76.250  71.450  39.960  1.00  0.00           C
ATOM   3640  O   LEU B 113      76.770  71.820  38.910  1.00  0.00           O
ATOM   3641  N   GLU B 114      76.940  71.130  41.070  1.00  0.00           N
ATOM   3642  HN  GLU B 114      76.530  70.580  41.790  1.00  0.00           H
ATOM   3643  CA  GLU B 114      78.350  71.250  41.220  1.00  0.00           C
ATOM   3644  HA  GLU B 114      78.820  71.710  40.360  1.00  0.00           H
ATOM   3645  CB  GLU B 114      78.680  72.210  42.370  1.00  0.00           C
ATOM   3646  HB1 GLU B 114      78.270  71.800  43.320  1.00  0.00           H
ATOM   3647  HB2 GLU B 114      78.030  73.100  42.220  1.00  0.00           H
ATOM   3648  CG  GLU B 114      80.170  72.540  42.540  1.00  0.00           C
ATOM   3649  HG1 GLU B 114      80.590  72.890  41.580  1.00  0.00           H
ATOM   3650  HG2 GLU B 114      80.830  71.700  42.860  1.00  0.00           H
ATOM   3651  CD  GLU B 114      80.430  73.610  43.590  1.00  0.00           C
ATOM   3652  OE1 GLU B 114      81.470  73.580  44.290  1.00  0.00           O
ATOM   3653  OE2 GLU B 114      79.580  74.530  43.730  1.00  0.00           O
ATOM   3654  C   GLU B 114      79.070  69.980  41.490  1.00  0.00           C
ATOM   3655  O   GLU B 114      80.000  69.650  40.760  1.00  0.00           O
ATOM   3656  N   ASP B 115      78.620  69.140  42.450  1.00  0.00           N
ATOM   3657  HN  ASP B 115      77.730  69.320  42.850  1.00  0.00           H
ATOM   3658  CA  ASP B 115      79.100  67.840  42.780  1.00  0.00           C
ATOM   3659  HA  ASP B 115      80.150  67.720  42.530  1.00  0.00           H
ATOM   3660  CB  ASP B 115      78.720  67.660  44.260  1.00  0.00           C
ATOM   3661  HB1 ASP B 115      79.120  66.710  44.680  1.00  0.00           H
ATOM   3662  HB2 ASP B 115      77.620  67.640  44.350  1.00  0.00           H
ATOM   3663  CG  ASP B 115      79.050  68.840  45.170  1.00  0.00           C
ATOM   3664  OD1 ASP B 115      78.250  69.090  46.110  1.00  0.00           O
ATOM   3665  OD2 ASP B 115      80.170  69.410  45.060  1.00  0.00           O
ATOM   3666  C   ASP B 115      78.250  66.970  41.920  1.00  0.00           C
ATOM   3667  O   ASP B 115      77.030  67.110  41.950  1.00  0.00           O
ATOM   3668  N   MET B 116      78.880  65.970  41.280  1.00  0.00           N
ATOM   3669  HN  MET B 116      79.850  65.750  41.400  1.00  0.00           H
ATOM   3670  CA  MET B 116      78.280  65.060  40.360  1.00  0.00           C
ATOM   3671  HA  MET B 116      77.220  65.260  40.250  1.00  0.00           H
ATOM   3672  CB  MET B 116      78.870  65.180  38.940  1.00  0.00           C
ATOM   3673  HB1 MET B 116      78.810  64.210  38.410  1.00  0.00           H
ATOM   3674  HB2 MET B 116      79.940  65.450  39.030  1.00  0.00           H
ATOM   3675  CG  MET B 116      78.200  66.240  38.060  1.00  0.00           C
ATOM   3676  HG1 MET B 116      77.100  66.090  38.040  1.00  0.00           H
ATOM   3677  HG2 MET B 116      78.580  66.030  37.040  1.00  0.00           H
ATOM   3678  SD  MET B 116      78.440  67.990  38.510  1.00  0.00           S
ATOM   3679  CE  MET B 116      77.210  68.540  37.290  1.00  0.00           C
ATOM   3680  HE1 MET B 116      77.530  68.140  36.300  1.00  0.00           H
ATOM   3681  HE2 MET B 116      76.210  68.080  37.340  1.00  0.00           H
ATOM   3682  HE3 MET B 116      77.050  69.620  37.060  1.00  0.00           H
ATOM   3683  C   MET B 116      78.400  63.670  40.890  1.00  0.00           C
ATOM   3684  O   MET B 116      79.430  63.410  41.490  1.00  0.00           O
ATOM   3685  N   PRO B 117      77.570  62.730  40.550  1.00  0.00           N
ATOM   3686  CD  PRO B 117      76.380  62.990  39.750  1.00  0.00           C
ATOM   3687  HD1 PRO B 117      75.680  63.700  40.240  1.00  0.00           H
ATOM   3688  HD2 PRO B 117      76.610  63.350  38.720  1.00  0.00           H
ATOM   3689  CA  PRO B 117      77.560  61.370  41.030  1.00  0.00           C
ATOM   3690  HA  PRO B 117      77.880  61.300  42.050  1.00  0.00           H
ATOM   3691  CB  PRO B 117      76.100  60.940  40.940  1.00  0.00           C
ATOM   3692  HB1 PRO B 117      75.540  61.480  41.730  1.00  0.00           H
ATOM   3693  HB2 PRO B 117      75.940  59.840  40.950  1.00  0.00           H
ATOM   3694  CG  PRO B 117      75.670  61.640  39.640  1.00  0.00           C
ATOM   3695  HG1 PRO B 117      74.560  61.670  39.750  1.00  0.00           H
ATOM   3696  HG2 PRO B 117      75.980  61.200  38.670  1.00  0.00           H
ATOM   3697  C   PRO B 117      78.480  60.530  40.230  1.00  0.00           C
ATOM   3698  O   PRO B 117      78.720  60.850  39.060  1.00  0.00           O
ATOM   3699  N   VAL B 118      78.960  59.380  40.740  1.00  0.00           N
ATOM   3700  HN  VAL B 118      78.740  59.210  41.700  1.00  0.00           H
ATOM   3701  CA  VAL B 118      79.850  58.490  40.050  1.00  0.00           C
ATOM   3702  HA  VAL B 118      80.420  59.080  39.350  1.00  0.00           H
ATOM   3703  CB  VAL B 118      80.740  57.730  40.990  1.00  0.00           C
ATOM   3704  HB  VAL B 118      80.090  57.100  41.640  1.00  0.00           H
ATOM   3705  CG1 VAL B 118      81.650  56.700  40.310  1.00  0.00           C
ATOM   3706 HG11 VAL B 118      82.410  56.210  40.960  1.00  0.00           H
ATOM   3707 HG12 VAL B 118      81.130  55.830  39.860  1.00  0.00           H
ATOM   3708 HG13 VAL B 118      82.210  57.220  39.510  1.00  0.00           H
ATOM   3709  CG2 VAL B 118      81.630  58.630  41.850  1.00  0.00           C
ATOM   3710 HG21 VAL B 118      81.010  59.220  42.560  1.00  0.00           H
ATOM   3711 HG22 VAL B 118      82.230  58.070  42.600  1.00  0.00           H
ATOM   3712 HG23 VAL B 118      82.270  59.250  41.180  1.00  0.00           H
ATOM   3713  C   VAL B 118      79.080  57.500  39.250  1.00  0.00           C
ATOM   3714  O   VAL B 118      78.130  56.820  39.640  1.00  0.00           O
ATOM   3715  N   ASP B 119      79.520  57.300  37.990  1.00  0.00           N
ATOM   3716  HN  ASP B 119      80.200  57.970  37.690  1.00  0.00           H
ATOM   3717  CA  ASP B 119      78.920  56.450  37.010  1.00  0.00           C
ATOM   3718  HA  ASP B 119      77.910  56.840  36.980  1.00  0.00           H
ATOM   3719  CB  ASP B 119      79.690  56.650  35.690  1.00  0.00           C
ATOM   3720  HB1 ASP B 119      79.590  55.880  34.890  1.00  0.00           H
ATOM   3721  HB2 ASP B 119      80.770  56.730  35.930  1.00  0.00           H
ATOM   3722  CG  ASP B 119      79.340  57.990  35.070  1.00  0.00           C
ATOM   3723  OD1 ASP B 119      78.160  58.410  35.170  1.00  0.00           O
ATOM   3724  OD2 ASP B 119      80.230  58.540  34.360  1.00  0.00           O
ATOM   3725  C   ASP B 119      78.810  55.020  37.400  1.00  0.00           C
ATOM   3726  O   ASP B 119      79.700  54.490  38.050  1.00  0.00           O
ATOM   3727  N   PRO B 120      77.780  54.280  37.110  1.00  0.00           N
ATOM   3728  CD  PRO B 120      76.750  54.710  36.170  1.00  0.00           C
ATOM   3729  HD1 PRO B 120      76.090  55.550  36.490  1.00  0.00           H
ATOM   3730  HD2 PRO B 120      77.240  54.960  35.210  1.00  0.00           H
ATOM   3731  CA  PRO B 120      77.580  52.920  37.510  1.00  0.00           C
ATOM   3732  HA  PRO B 120      77.780  52.820  38.570  1.00  0.00           H
ATOM   3733  CB  PRO B 120      76.120  52.660  37.180  1.00  0.00           C
ATOM   3734  HB1 PRO B 120      75.460  52.950  38.030  1.00  0.00           H
ATOM   3735  HB2 PRO B 120      75.870  51.580  37.150  1.00  0.00           H
ATOM   3736  CG  PRO B 120      75.890  53.470  35.900  1.00  0.00           C
ATOM   3737  HG1 PRO B 120      74.800  53.640  35.730  1.00  0.00           H
ATOM   3738  HG2 PRO B 120      76.340  52.900  35.060  1.00  0.00           H
ATOM   3739  C   PRO B 120      78.500  51.890  36.950  1.00  0.00           C
ATOM   3740  O   PRO B 120      79.380  52.220  36.150  1.00  0.00           O
ATOM   3741  N   ASP B 121      78.490  50.650  37.460  1.00  0.00           N
ATOM   3742  HN  ASP B 121      77.820  50.360  38.150  1.00  0.00           H
ATOM   3743  CA  ASP B 121      79.190  49.510  36.950  1.00  0.00           C
ATOM   3744  HA  ASP B 121      80.150  49.860  36.610  1.00  0.00           H
ATOM   3745  CB  ASP B 121      79.500  48.440  38.010  1.00  0.00           C
ATOM   3746  HB1 ASP B 121      80.060  47.600  37.550  1.00  0.00           H
ATOM   3747  HB2 ASP B 121      78.630  47.910  38.460  1.00  0.00           H
ATOM   3748  CG  ASP B 121      80.350  48.850  39.210  1.00  0.00           C
ATOM   3749  OD1 ASP B 121      80.740  47.900  39.930  1.00  0.00           O
ATOM   3750  OD2 ASP B 121      80.660  50.040  39.480  1.00  0.00           O
ATOM   3751  C   ASP B 121      78.510  48.880  35.790  1.00  0.00           C
ATOM   3752  O   ASP B 121      77.280  48.930  35.820  1.00  0.00           O
ATOM   3753  N   ASN B 122      79.220  48.230  34.860  1.00  0.00           N
ATOM   3754  HN  ASN B 122      80.210  48.340  34.930  1.00  0.00           H
ATOM   3755  CA  ASN B 122      78.580  47.390  33.900  1.00  0.00           C
ATOM   3756  HA  ASN B 122      77.690  47.940  33.610  1.00  0.00           H
ATOM   3757  CB  ASN B 122      79.550  47.140  32.740  1.00  0.00           C
ATOM   3758  HB1 ASN B 122      79.070  46.530  31.940  1.00  0.00           H
ATOM   3759  HB2 ASN B 122      80.390  46.550  33.170  1.00  0.00           H
ATOM   3760  CG  ASN B 122      80.200  48.360  32.110  1.00  0.00           C
ATOM   3761  OD1 ASN B 122      81.390  48.460  31.830  1.00  0.00           O
ATOM   3762  ND2 ASN B 122      79.390  49.420  31.830  1.00  0.00           N
ATOM   3763 HD21 ASN B 122      78.450  49.350  32.160  1.00  0.00           H
ATOM   3764 HD22 ASN B 122      79.810  50.050  31.180  1.00  0.00           H
ATOM   3765  C   ASN B 122      78.040  46.090  34.380  1.00  0.00           C
ATOM   3766  O   ASN B 122      77.060  45.530  33.880  1.00  0.00           O
ATOM   3767  N   GLU B 123      78.710  45.520  35.400  1.00  0.00           N
ATOM   3768  HN  GLU B 123      79.510  45.890  35.860  1.00  0.00           H
ATOM   3769  CA  GLU B 123      78.360  44.250  35.940  1.00  0.00           C
ATOM   3770  HA  GLU B 123      78.380  43.540  35.120  1.00  0.00           H
ATOM   3771  CB  GLU B 123      79.460  43.730  36.880  1.00  0.00           C
ATOM   3772  HB1 GLU B 123      79.000  42.760  37.160  1.00  0.00           H
ATOM   3773  HB2 GLU B 123      79.690  44.340  37.780  1.00  0.00           H
ATOM   3774  CG  GLU B 123      80.710  43.320  36.090  1.00  0.00           C
ATOM   3775  HG1 GLU B 123      80.450  42.910  35.090  1.00  0.00           H
ATOM   3776  HG2 GLU B 123      81.310  42.520  36.570  1.00  0.00           H
ATOM   3777  CD  GLU B 123      81.700  44.450  35.820  1.00  0.00           C
ATOM   3778  OE1 GLU B 123      82.800  44.190  35.270  1.00  0.00           O
ATOM   3779  OE2 GLU B 123      81.400  45.610  36.200  1.00  0.00           O
ATOM   3780  C   GLU B 123      77.050  44.180  36.660  1.00  0.00           C
ATOM   3781  O   GLU B 123      76.440  45.210  36.930  1.00  0.00           O
ATOM   3782  N   ALA B 124      76.480  42.980  36.850  1.00  0.00           N
ATOM   3783  HN  ALA B 124      76.850  42.120  36.510  1.00  0.00           H
ATOM   3784  CA  ALA B 124      75.260  42.780  37.570  1.00  0.00           C
ATOM   3785  HA  ALA B 124      74.700  43.710  37.610  1.00  0.00           H
ATOM   3786  CB  ALA B 124      74.420  41.720  36.860  1.00  0.00           C
ATOM   3787  HB1 ALA B 124      75.010  40.800  36.650  1.00  0.00           H
ATOM   3788  HB2 ALA B 124      73.570  41.320  37.450  1.00  0.00           H
ATOM   3789  HB3 ALA B 124      74.060  42.160  35.900  1.00  0.00           H
ATOM   3790  C   ALA B 124      75.570  42.400  38.980  1.00  0.00           C
ATOM   3791  O   ALA B 124      76.460  41.580  39.200  1.00  0.00           O
ATOM   3792  N   TYR B 125      74.880  42.890  40.030  1.00  0.00           N
ATOM   3793  HN  TYR B 125      74.100  43.460  39.820  1.00  0.00           H
ATOM   3794  CA  TYR B 125      75.000  42.580  41.420  1.00  0.00           C
ATOM   3795  HA  TYR B 125      76.030  42.710  41.700  1.00  0.00           H
ATOM   3796  CB  TYR B 125      74.220  43.610  42.260  1.00  0.00           C
ATOM   3797  HB1 TYR B 125      73.160  43.720  41.940  1.00  0.00           H
ATOM   3798  HB2 TYR B 125      74.660  44.630  42.240  1.00  0.00           H
ATOM   3799  CG  TYR B 125      74.130  43.330  43.720  1.00  0.00           C
ATOM   3800  CD1 TYR B 125      75.160  43.630  44.570  1.00  0.00           C
ATOM   3801  HD1 TYR B 125      76.010  44.190  44.190  1.00  0.00           H
ATOM   3802  CE1 TYR B 125      75.170  43.250  45.890  1.00  0.00           C
ATOM   3803  HE1 TYR B 125      75.970  43.570  46.540  1.00  0.00           H
ATOM   3804  CZ  TYR B 125      74.000  42.760  46.440  1.00  0.00           C
ATOM   3805  OH  TYR B 125      73.890  42.410  47.800  1.00  0.00           O
ATOM   3806  HH  TYR B 125      72.960  42.410  48.020  1.00  0.00           H
ATOM   3807  CD2 TYR B 125      73.040  42.650  44.220  1.00  0.00           C
ATOM   3808  HD2 TYR B 125      72.250  42.240  43.600  1.00  0.00           H
ATOM   3809  CE2 TYR B 125      73.050  42.320  45.550  1.00  0.00           C
ATOM   3810  HE2 TYR B 125      72.190  41.840  45.990  1.00  0.00           H
ATOM   3811  C   TYR B 125      74.700  41.150  41.750  1.00  0.00           C
ATOM   3812  O   TYR B 125      73.750  40.540  41.270  1.00  0.00           O
ATOM   3813  N   GLU B 126      75.520  40.480  42.570  1.00  0.00           N
ATOM   3814  HN  GLU B 126      76.340  40.960  42.890  1.00  0.00           H
ATOM   3815  CA  GLU B 126      75.250  39.180  43.100  1.00  0.00           C
ATOM   3816  HA  GLU B 126      74.270  38.820  42.850  1.00  0.00           H
ATOM   3817  CB  GLU B 126      76.200  38.120  42.520  1.00  0.00           C
ATOM   3818  HB1 GLU B 126      77.190  38.580  42.310  1.00  0.00           H
ATOM   3819  HB2 GLU B 126      75.830  37.860  41.500  1.00  0.00           H
ATOM   3820  CG  GLU B 126      76.220  36.830  43.330  1.00  0.00           C
ATOM   3821  HG1 GLU B 126      75.160  36.580  43.540  1.00  0.00           H
ATOM   3822  HG2 GLU B 126      76.640  36.950  44.360  1.00  0.00           H
ATOM   3823  CD  GLU B 126      76.840  35.670  42.570  1.00  0.00           C
ATOM   3824  OE1 GLU B 126      77.160  35.970  41.390  1.00  0.00           O
ATOM   3825  OE2 GLU B 126      77.150  34.590  43.130  1.00  0.00           O
ATOM   3826  C   GLU B 126      75.350  39.240  44.590  1.00  0.00           C
ATOM   3827  O   GLU B 126      76.280  39.840  45.130  1.00  0.00           O
ATOM   3828  N   MET B 127      74.290  38.800  45.290  1.00  0.00           N
ATOM   3829  HN  MET B 127      73.540  38.330  44.820  1.00  0.00           H
ATOM   3830  CA  MET B 127      74.220  38.840  46.710  1.00  0.00           C
ATOM   3831  HA  MET B 127      74.580  39.810  47.000  1.00  0.00           H
ATOM   3832  CB  MET B 127      72.810  38.790  47.320  1.00  0.00           C
ATOM   3833  HB1 MET B 127      72.260  39.670  46.940  1.00  0.00           H
ATOM   3834  HB2 MET B 127      72.870  39.030  48.400  1.00  0.00           H
ATOM   3835  CG  MET B 127      71.960  37.540  47.040  1.00  0.00           C
ATOM   3836  HG1 MET B 127      72.520  36.610  47.260  1.00  0.00           H
ATOM   3837  HG2 MET B 127      71.950  37.460  45.930  1.00  0.00           H
ATOM   3838  SD  MET B 127      70.310  37.570  47.810  1.00  0.00           S
ATOM   3839  CE  MET B 127      70.140  35.770  47.880  1.00  0.00           C
ATOM   3840  HE1 MET B 127      69.850  35.230  46.950  1.00  0.00           H
ATOM   3841  HE2 MET B 127      71.050  35.260  48.270  1.00  0.00           H
ATOM   3842  HE3 MET B 127      69.310  35.590  48.590  1.00  0.00           H
ATOM   3843  C   MET B 127      75.020  37.800  47.420  1.00  0.00           C
ATOM   3844  O   MET B 127      75.200  36.700  46.900  1.00  0.00           O
ATOM   3845  N   PRO B 128      75.640  38.100  48.520  1.00  0.00           N
ATOM   3846  CD  PRO B 128      76.100  39.420  48.930  1.00  0.00           C
ATOM   3847  HD1 PRO B 128      76.660  39.880  48.080  1.00  0.00           H
ATOM   3848  HD2 PRO B 128      75.260  40.050  49.280  1.00  0.00           H
ATOM   3849  CA  PRO B 128      76.190  37.090  49.380  1.00  0.00           C
ATOM   3850  HA  PRO B 128      76.910  36.540  48.790  1.00  0.00           H
ATOM   3851  CB  PRO B 128      76.710  37.830  50.610  1.00  0.00           C
ATOM   3852  HB1 PRO B 128      77.530  37.230  51.050  1.00  0.00           H
ATOM   3853  HB2 PRO B 128      75.810  37.920  51.260  1.00  0.00           H
ATOM   3854  CG  PRO B 128      77.100  39.210  50.080  1.00  0.00           C
ATOM   3855  HG1 PRO B 128      78.100  39.290  49.600  1.00  0.00           H
ATOM   3856  HG2 PRO B 128      76.980  40.010  50.840  1.00  0.00           H
ATOM   3857  C   PRO B 128      75.220  36.050  49.830  1.00  0.00           C
ATOM   3858  O   PRO B 128      74.020  36.300  49.890  1.00  0.00           O
ATOM   3859  N   SER B 129      75.720  34.820  50.060  1.00  0.00           N
ATOM   3860  HN  SER B 129      76.710  34.840  50.170  1.00  0.00           H
ATOM   3861  CA  SER B 129      74.940  33.680  50.430  1.00  0.00           C
ATOM   3862  HA  SER B 129      73.950  33.710  50.020  1.00  0.00           H
ATOM   3863  CB  SER B 129      75.600  32.430  49.840  1.00  0.00           C
ATOM   3864  HB1 SER B 129      75.550  32.480  48.730  1.00  0.00           H
ATOM   3865  HB2 SER B 129      74.940  31.570  50.100  1.00  0.00           H
ATOM   3866  OG  SER B 129      76.960  32.260  50.220  1.00  0.00           O
ATOM   3867  HG1 SER B 129      77.550  32.940  49.900  1.00  0.00           H
ATOM   3868  C   SER B 129      74.740  33.440  51.890  1.00  0.00           C
ATOM   3869  O   SER B 129      75.450  34.040  52.700  1.00  0.00           O
ATOM   3870  N   GLU B 130      73.760  32.590  52.260  1.00  0.00           N
ATOM   3871  HN  GLU B 130      73.210  32.080  51.610  1.00  0.00           H
ATOM   3872  CA  GLU B 130      73.410  32.300  53.610  1.00  0.00           C
ATOM   3873  HA  GLU B 130      72.360  32.090  53.550  1.00  0.00           H
ATOM   3874  CB  GLU B 130      74.020  31.020  54.210  1.00  0.00           C
ATOM   3875  HB1 GLU B 130      73.870  31.020  55.310  1.00  0.00           H
ATOM   3876  HB2 GLU B 130      75.110  31.030  53.990  1.00  0.00           H
ATOM   3877  CG  GLU B 130      73.430  29.660  53.850  1.00  0.00           C
ATOM   3878  HG1 GLU B 130      72.360  29.650  54.160  1.00  0.00           H
ATOM   3879  HG2 GLU B 130      73.970  28.840  54.370  1.00  0.00           H
ATOM   3880  CD  GLU B 130      73.460  29.330  52.360  1.00  0.00           C
ATOM   3881  OE1 GLU B 130      74.570  29.040  51.840  1.00  0.00           O
ATOM   3882  OE2 GLU B 130      72.370  29.290  51.740  1.00  0.00           O
ATOM   3883  C   GLU B 130      73.330  33.370  54.650  1.00  0.00           C
ATOM   3884  O   GLU B 130      74.070  33.330  55.630  1.00  0.00           O
ATOM   3885  N   GLU B 131      72.540  34.430  54.430  1.00  0.00           N
ATOM   3886  HN  GLU B 131      71.940  34.410  53.640  1.00  0.00           H
ATOM   3887  CA  GLU B 131      72.300  35.490  55.370  1.00  0.00           C
ATOM   3888  HA  GLU B 131      71.620  36.170  54.890  1.00  0.00           H
ATOM   3889  CB  GLU B 131      71.820  35.060  56.770  1.00  0.00           C
ATOM   3890  HB1 GLU B 131      71.760  35.870  57.530  1.00  0.00           H
ATOM   3891  HB2 GLU B 131      72.400  34.280  57.310  1.00  0.00           H
ATOM   3892  CG  GLU B 131      70.400  34.510  56.840  1.00  0.00           C
ATOM   3893  HG1 GLU B 131      70.240  34.080  57.850  1.00  0.00           H
ATOM   3894  HG2 GLU B 131      70.310  33.660  56.130  1.00  0.00           H
ATOM   3895  CD  GLU B 131      69.380  35.620  56.610  1.00  0.00           C
ATOM   3896  OE1 GLU B 131      69.190  36.380  57.590  1.00  0.00           O
ATOM   3897  OE2 GLU B 131      68.590  35.620  55.630  1.00  0.00           O
ATOM   3898  C   GLU B 131      73.460  36.420  55.450  1.00  0.00           C
ATOM   3899  O   GLU B 131      73.400  37.350  56.260  1.00  0.00           O
ATOM   3900  N   GLY B 132      74.390  36.420  54.480  1.00  0.00           N
ATOM   3901  HN  GLY B 132      74.530  35.610  53.910  1.00  0.00           H
ATOM   3902  CA  GLY B 132      75.500  37.320  54.430  1.00  0.00           C
ATOM   3903  HA1 GLY B 132      75.860  37.240  55.450  1.00  0.00           H
ATOM   3904  HA2 GLY B 132      76.120  36.960  53.620  1.00  0.00           H
ATOM   3905  C   GLY B 132      75.300  38.780  54.240  1.00  0.00           C
ATOM   3906  O   GLY B 132      76.220  39.600  54.240  1.00  0.00           O
ATOM   3907  N   TYR B 133      74.020  39.160  54.070  1.00  0.00           N
ATOM   3908  HN  TYR B 133      73.290  38.510  54.270  1.00  0.00           H
ATOM   3909  CA  TYR B 133      73.500  40.470  53.850  1.00  0.00           C
ATOM   3910  HA  TYR B 133      74.400  41.030  53.620  1.00  0.00           H
ATOM   3911  CB  TYR B 133      72.560  40.460  52.630  1.00  0.00           C
ATOM   3912  HB1 TYR B 133      73.100  40.480  51.660  1.00  0.00           H
ATOM   3913  HB2 TYR B 133      71.970  41.400  52.700  1.00  0.00           H
ATOM   3914  CG  TYR B 133      71.590  39.330  52.610  1.00  0.00           C
ATOM   3915  CD1 TYR B 133      71.710  38.250  51.770  1.00  0.00           C
ATOM   3916  HD1 TYR B 133      72.550  38.310  51.080  1.00  0.00           H
ATOM   3917  CE1 TYR B 133      70.910  37.130  51.820  1.00  0.00           C
ATOM   3918  HE1 TYR B 133      71.000  36.270  51.180  1.00  0.00           H
ATOM   3919  CZ  TYR B 133      69.960  37.150  52.810  1.00  0.00           C
ATOM   3920  OH  TYR B 133      69.260  35.950  53.060  1.00  0.00           O
ATOM   3921  HH  TYR B 133      68.990  35.830  53.980  1.00  0.00           H
ATOM   3922  CD2 TYR B 133      70.660  39.250  53.620  1.00  0.00           C
ATOM   3923  HD2 TYR B 133      70.550  40.070  54.320  1.00  0.00           H
ATOM   3924  CE2 TYR B 133      69.850  38.150  53.750  1.00  0.00           C
ATOM   3925  HE2 TYR B 133      69.090  38.110  54.520  1.00  0.00           H
ATOM   3926  C   TYR B 133      72.950  41.110  55.070  1.00  0.00           C
ATOM   3927  O   TYR B 133      72.660  42.300  55.020  1.00  0.00           O
ATOM   3928  N   GLN B 134      72.770  40.450  56.240  1.00  0.00           N
ATOM   3929  HN  GLN B 134      73.020  39.510  56.440  1.00  0.00           H
ATOM   3930  CA  GLN B 134      72.090  41.100  57.320  1.00  0.00           C
ATOM   3931  HA  GLN B 134      71.250  41.600  56.850  1.00  0.00           H
ATOM   3932  CB  GLN B 134      71.540  40.070  58.320  1.00  0.00           C
ATOM   3933  HB1 GLN B 134      71.100  40.680  59.140  1.00  0.00           H
ATOM   3934  HB2 GLN B 134      72.390  39.430  58.660  1.00  0.00           H
ATOM   3935  CG  GLN B 134      70.510  39.040  57.830  1.00  0.00           C
ATOM   3936  HG1 GLN B 134      70.340  38.240  58.580  1.00  0.00           H
ATOM   3937  HG2 GLN B 134      71.060  38.610  56.970  1.00  0.00           H
ATOM   3938  CD  GLN B 134      69.240  39.770  57.430  1.00  0.00           C
ATOM   3939  OE1 GLN B 134      68.970  40.970  57.410  1.00  0.00           O
ATOM   3940  NE2 GLN B 134      68.230  38.900  57.130  1.00  0.00           N
ATOM   3941 HE21 GLN B 134      68.480  37.930  57.180  1.00  0.00           H
ATOM   3942 HE22 GLN B 134      67.310  39.290  57.080  1.00  0.00           H
ATOM   3943  C   GLN B 134      72.860  42.160  58.010  1.00  0.00           C
ATOM   3944  O   GLN B 134      73.950  41.980  58.570  1.00  0.00           O
ATOM   3945  N   ASP B 135      72.330  43.400  58.000  1.00  0.00           N
ATOM   3946  HN  ASP B 135      71.580  43.690  57.410  1.00  0.00           H
ATOM   3947  CA  ASP B 135      72.900  44.540  58.650  1.00  0.00           C
ATOM   3948  HA  ASP B 135      73.960  44.380  58.790  1.00  0.00           H
ATOM   3949  CB  ASP B 135      73.070  45.680  57.650  1.00  0.00           C
ATOM   3950  HB1 ASP B 135      73.940  45.450  57.000  1.00  0.00           H
ATOM   3951  HB2 ASP B 135      73.380  46.570  58.240  1.00  0.00           H
ATOM   3952  CG  ASP B 135      71.820  46.130  56.900  1.00  0.00           C
ATOM   3953  OD1 ASP B 135      70.780  45.410  56.870  1.00  0.00           O
ATOM   3954  OD2 ASP B 135      71.980  47.240  56.330  1.00  0.00           O
ATOM   3955  C   ASP B 135      72.350  44.860  60.000  1.00  0.00           C
ATOM   3956  O   ASP B 135      71.140  44.780  60.180  1.00  0.00           O
ATOM   3957  N   TYR B 136      73.240  44.940  61.010  1.00  0.00           N
ATOM   3958  HN  TYR B 136      74.190  45.060  60.740  1.00  0.00           H
ATOM   3959  CA  TYR B 136      73.030  45.170  62.410  1.00  0.00           C
ATOM   3960  HA  TYR B 136      71.960  45.100  62.530  1.00  0.00           H
ATOM   3961  CB  TYR B 136      73.730  44.050  63.190  1.00  0.00           C
ATOM   3962  HB1 TYR B 136      73.950  44.220  64.260  1.00  0.00           H
ATOM   3963  HB2 TYR B 136      74.740  43.940  62.740  1.00  0.00           H
ATOM   3964  CG  TYR B 136      73.050  42.730  63.030  1.00  0.00           C
ATOM   3965  CD1 TYR B 136      73.240  41.880  61.960  1.00  0.00           C
ATOM   3966  HD1 TYR B 136      73.990  42.200  61.250  1.00  0.00           H
ATOM   3967  CE1 TYR B 136      72.540  40.700  61.920  1.00  0.00           C
ATOM   3968  HE1 TYR B 136      72.720  40.020  61.100  1.00  0.00           H
ATOM   3969  CZ  TYR B 136      71.620  40.360  62.870  1.00  0.00           C
ATOM   3970  OH  TYR B 136      71.010  39.080  62.860  1.00  0.00           O
ATOM   3971  HH  TYR B 136      71.430  38.560  62.180  1.00  0.00           H
ATOM   3972  CD2 TYR B 136      72.150  42.370  64.010  1.00  0.00           C
ATOM   3973  HD2 TYR B 136      72.120  42.910  64.940  1.00  0.00           H
ATOM   3974  CE2 TYR B 136      71.460  41.180  63.960  1.00  0.00           C
ATOM   3975  HE2 TYR B 136      70.990  40.840  64.870  1.00  0.00           H
ATOM   3976  C   TYR B 136      73.390  46.500  62.990  1.00  0.00           C
ATOM   3977  O   TYR B 136      74.370  47.140  62.640  1.00  0.00           O
ATOM   3978  N   GLU B 137      72.530  47.060  63.870  1.00  0.00           N
ATOM   3979  HN  GLU B 137      71.710  46.570  64.140  1.00  0.00           H
ATOM   3980  CA  GLU B 137      72.750  48.300  64.560  1.00  0.00           C
ATOM   3981  HA  GLU B 137      73.750  48.670  64.400  1.00  0.00           H
ATOM   3982  CB  GLU B 137      71.750  49.360  64.050  1.00  0.00           C
ATOM   3983  HB1 GLU B 137      71.950  49.630  62.990  1.00  0.00           H
ATOM   3984  HB2 GLU B 137      71.860  50.350  64.540  1.00  0.00           H
ATOM   3985  CG  GLU B 137      70.290  48.980  64.300  1.00  0.00           C
ATOM   3986  HG1 GLU B 137      70.170  49.110  65.390  1.00  0.00           H
ATOM   3987  HG2 GLU B 137      69.960  47.990  63.930  1.00  0.00           H
ATOM   3988  CD  GLU B 137      69.320  50.060  63.830  1.00  0.00           C
ATOM   3989  OE1 GLU B 137      68.120  49.920  64.200  1.00  0.00           O
ATOM   3990  OE2 GLU B 137      69.690  50.970  63.050  1.00  0.00           O
ATOM   3991  C   GLU B 137      72.610  48.060  66.020  1.00  0.00           C
ATOM   3992  O   GLU B 137      71.900  47.130  66.420  1.00  0.00           O
ATOM   3993  N   PRO B 138      73.230  48.730  66.940  1.00  0.00           N
ATOM   3994  CD  PRO B 138      74.320  49.660  66.670  1.00  0.00           C
ATOM   3995  HD1 PRO B 138      75.100  49.260  65.990  1.00  0.00           H
ATOM   3996  HD2 PRO B 138      73.790  50.560  66.290  1.00  0.00           H
ATOM   3997  CA  PRO B 138      72.900  48.790  68.340  1.00  0.00           C
ATOM   3998  HA  PRO B 138      73.080  47.780  68.650  1.00  0.00           H
ATOM   3999  CB  PRO B 138      73.800  49.830  69.000  1.00  0.00           C
ATOM   4000  HB1 PRO B 138      74.230  49.460  69.950  1.00  0.00           H
ATOM   4001  HB2 PRO B 138      73.270  50.770  69.260  1.00  0.00           H
ATOM   4002  CG  PRO B 138      74.990  49.910  68.030  1.00  0.00           C
ATOM   4003  HG1 PRO B 138      75.740  49.120  68.290  1.00  0.00           H
ATOM   4004  HG2 PRO B 138      75.430  50.930  68.010  1.00  0.00           H
ATOM   4005  C   PRO B 138      71.470  49.080  68.620  1.00  0.00           C
ATOM   4006  O   PRO B 138      70.690  49.760  67.950  1.00  0.00           O
ATOM   4007  N   GLU B 139      71.040  48.660  69.830  1.00  0.00           N
ATOM   4008  HN  GLU B 139      71.680  48.000  70.210  1.00  0.00           H
ATOM   4009  CA  GLU B 139      69.760  48.950  70.410  1.00  0.00           C
ATOM   4010  HA  GLU B 139      68.940  48.860  69.720  1.00  0.00           H
ATOM   4011  CB  GLU B 139      69.420  47.960  71.540  1.00  0.00           C
ATOM   4012  HB1 GLU B 139      68.730  48.350  72.310  1.00  0.00           H
ATOM   4013  HB2 GLU B 139      70.380  47.760  72.070  1.00  0.00           H
ATOM   4014  CG  GLU B 139      68.960  46.640  70.910  1.00  0.00           C
ATOM   4015  HG1 GLU B 139      69.830  46.070  70.520  1.00  0.00           H
ATOM   4016  HG2 GLU B 139      68.330  46.800  70.020  1.00  0.00           H
ATOM   4017  CD  GLU B 139      68.340  45.690  71.920  1.00  0.00           C
ATOM   4018  OE1 GLU B 139      69.050  45.280  72.880  1.00  0.00           O
ATOM   4019  OE2 GLU B 139      67.160  45.260  71.880  1.00  0.00           O
ATOM   4020  C   GLU B 139      69.700  50.330  70.960  1.00  0.00           C
ATOM   4021  O   GLU B 139      70.680  50.860  71.480  1.00  0.00           O
ATOM   4022  N   ALA B 140      68.540  51.010  71.010  1.00  0.00           N
ATOM   4023  HN  ALA B 140      67.670  50.580  70.800  1.00  0.00           H
ATOM   4024  CA  ALA B 140      68.350  52.360  71.460  1.00  0.00           C
ATOM   4025  HA  ALA B 140      69.250  52.930  71.290  1.00  0.00           H
ATOM   4026  CB  ALA B 140      67.270  53.040  70.600  1.00  0.00           C
ATOM   4027  HB1 ALA B 140      66.330  52.460  70.730  1.00  0.00           H
ATOM   4028  HB2 ALA B 140      66.960  54.020  71.030  1.00  0.00           H
ATOM   4029  HB3 ALA B 140      67.680  53.060  69.570  1.00  0.00           H
ATOM   4030  C   ALA B 140      68.100  52.460  72.960  1.00  0.00           C
ATOM   4031  OT1 ALA B 140      67.760  51.430  73.590  1.00  0.00           O
ATOM   4032  OT2 ALA B 140      68.330  53.530  73.580  1.00  0.00           O
TER
ENDMDL
