# Supplementary material for: The Effect of SARS-COV‑2 Protein Fragments on the Dimerization of α‑Synuclein
Source: ACS Chem Neurosci. 2025 Oct 22;16(21):4279–88. doi: 10.1021/acschemneuro.5c00635 (PMC12593392; doi:10.1021/acschemneuro.5c00635)
Supplement: Supplementary file 1 [file cn5c00635_si_001.zip › aS Configurations - Supporting Information/Twister Binding Dimer/Control/t-c-2-final.pdb]

REMARK    GENERATED BY TRJCONV
TITLE     Protein in water t= 500000.00000 step= 250000000
REMARK    THIS IS A SIMULATION BOX
CRYST1  108.494  108.494  108.494  90.00  90.00  90.00 P 1           1
MODEL        1
ATOM      1  N   MET A   1      65.520  59.830  62.120  1.00  0.00           N
ATOM      2  H1  MET A   1      65.280  58.870  61.790  1.00  0.00           H
ATOM      3  H2  MET A   1      64.760  60.450  61.770  1.00  0.00           H
ATOM      4  H3  MET A   1      66.430  60.190  61.790  1.00  0.00           H
ATOM      5  CA  MET A   1      65.490  59.730  63.610  1.00  0.00           C
ATOM      6  HA  MET A   1      65.950  58.780  63.870  1.00  0.00           H
ATOM      7  CB  MET A   1      66.380  60.850  64.250  1.00  0.00           C
ATOM      8  HB1 MET A   1      67.390  60.730  63.800  1.00  0.00           H
ATOM      9  HB2 MET A   1      66.500  60.690  65.350  1.00  0.00           H
ATOM     10  CG  MET A   1      65.800  62.290  64.100  1.00  0.00           C
ATOM     11  HG1 MET A   1      66.510  62.930  64.660  1.00  0.00           H
ATOM     12  HG2 MET A   1      64.810  62.380  64.590  1.00  0.00           H
ATOM     13  SD  MET A   1      65.710  63.010  62.370  1.00  0.00           S
ATOM     14  CE  MET A   1      65.840  64.780  62.830  1.00  0.00           C
ATOM     15  HE1 MET A   1      66.930  64.990  62.890  1.00  0.00           H
ATOM     16  HE2 MET A   1      65.470  65.510  62.070  1.00  0.00           H
ATOM     17  HE3 MET A   1      65.300  65.010  63.780  1.00  0.00           H
ATOM     18  C   MET A   1      64.020  59.850  64.040  1.00  0.00           C
ATOM     19  O   MET A   1      63.140  60.160  63.240  1.00  0.00           O
ATOM     20  N   ASP A   2      63.900  59.650  65.340  1.00  0.00           N
ATOM     21  HN  ASP A   2      64.640  59.340  65.930  1.00  0.00           H
ATOM     22  CA  ASP A   2      62.520  59.650  65.970  1.00  0.00           C
ATOM     23  HA  ASP A   2      61.810  59.300  65.230  1.00  0.00           H
ATOM     24  CB  ASP A   2      62.520  58.610  67.190  1.00  0.00           C
ATOM     25  HB1 ASP A   2      61.480  58.470  67.570  1.00  0.00           H
ATOM     26  HB2 ASP A   2      63.140  59.030  68.000  1.00  0.00           H
ATOM     27  CG  ASP A   2      63.100  57.230  66.960  1.00  0.00           C
ATOM     28  OD1 ASP A   2      63.750  56.740  67.930  1.00  0.00           O
ATOM     29  OD2 ASP A   2      62.840  56.640  65.880  1.00  0.00           O
ATOM     30  C   ASP A   2      62.190  61.000  66.560  1.00  0.00           C
ATOM     31  O   ASP A   2      61.070  61.190  67.130  1.00  0.00           O
ATOM     32  N   VAL A   3      63.100  61.950  66.420  1.00  0.00           N
ATOM     33  HN  VAL A   3      63.890  61.700  65.860  1.00  0.00           H
ATOM     34  CA  VAL A   3      62.920  63.300  66.920  1.00  0.00           C
ATOM     35  HA  VAL A   3      62.200  63.320  67.720  1.00  0.00           H
ATOM     36  CB  VAL A   3      64.130  64.000  67.370  1.00  0.00           C
ATOM     37  HB  VAL A   3      64.920  63.870  66.600  1.00  0.00           H
ATOM     38  CG1 VAL A   3      64.070  65.480  67.570  1.00  0.00           C
ATOM     39 HG11 VAL A   3      64.010  66.020  66.600  1.00  0.00           H
ATOM     40 HG12 VAL A   3      63.120  65.740  68.080  1.00  0.00           H
ATOM     41 HG13 VAL A   3      64.870  65.950  68.180  1.00  0.00           H
ATOM     42  CG2 VAL A   3      64.660  63.420  68.750  1.00  0.00           C
ATOM     43 HG21 VAL A   3      63.980  63.890  69.490  1.00  0.00           H
ATOM     44 HG22 VAL A   3      64.670  62.310  68.850  1.00  0.00           H
ATOM     45 HG23 VAL A   3      65.630  63.900  69.020  1.00  0.00           H
ATOM     46  C   VAL A   3      62.250  64.130  65.810  1.00  0.00           C
ATOM     47  O   VAL A   3      62.670  64.210  64.670  1.00  0.00           O
ATOM     48  N   PHE A   4      61.150  64.740  66.160  1.00  0.00           N
ATOM     49  HN  PHE A   4      60.590  64.550  66.960  1.00  0.00           H
ATOM     50  CA  PHE A   4      60.490  65.570  65.160  1.00  0.00           C
ATOM     51  HA  PHE A   4      61.230  65.810  64.420  1.00  0.00           H
ATOM     52  CB  PHE A   4      59.300  64.940  64.370  1.00  0.00           C
ATOM     53  HB1 PHE A   4      59.780  64.110  63.810  1.00  0.00           H
ATOM     54  HB2 PHE A   4      58.880  65.660  63.640  1.00  0.00           H
ATOM     55  CG  PHE A   4      58.050  64.550  65.220  1.00  0.00           C
ATOM     56  CD1 PHE A   4      56.870  65.280  65.210  1.00  0.00           C
ATOM     57  HD1 PHE A   4      56.760  66.070  64.480  1.00  0.00           H
ATOM     58  CE1 PHE A   4      55.820  65.020  66.090  1.00  0.00           C
ATOM     59  HE1 PHE A   4      54.870  65.540  66.060  1.00  0.00           H
ATOM     60  CZ  PHE A   4      55.880  63.860  66.820  1.00  0.00           C
ATOM     61  HZ  PHE A   4      55.020  63.510  67.360  1.00  0.00           H
ATOM     62  CD2 PHE A   4      58.100  63.370  66.000  1.00  0.00           C
ATOM     63  HD2 PHE A   4      58.880  62.630  65.950  1.00  0.00           H
ATOM     64  CE2 PHE A   4      57.040  63.050  66.860  1.00  0.00           C
ATOM     65  HE2 PHE A   4      56.980  62.120  67.420  1.00  0.00           H
ATOM     66  C   PHE A   4      60.010  66.900  65.720  1.00  0.00           C
ATOM     67  O   PHE A   4      59.420  67.110  66.780  1.00  0.00           O
ATOM     68  N   MET A   5      60.310  67.960  64.940  1.00  0.00           N
ATOM     69  HN  MET A   5      60.620  67.890  63.990  1.00  0.00           H
ATOM     70  CA  MET A   5      60.070  69.370  65.240  1.00  0.00           C
ATOM     71  HA  MET A   5      59.680  69.510  66.230  1.00  0.00           H
ATOM     72  CB  MET A   5      61.450  70.020  65.080  1.00  0.00           C
ATOM     73  HB1 MET A   5      61.300  71.120  65.040  1.00  0.00           H
ATOM     74  HB2 MET A   5      61.940  69.720  64.130  1.00  0.00           H
ATOM     75  CG  MET A   5      62.390  69.690  66.210  1.00  0.00           C
ATOM     76  HG1 MET A   5      63.460  69.910  66.010  1.00  0.00           H
ATOM     77  HG2 MET A   5      62.420  68.590  66.360  1.00  0.00           H
ATOM     78  SD  MET A   5      61.850  70.420  67.830  1.00  0.00           S
ATOM     79  CE  MET A   5      63.370  69.680  68.450  1.00  0.00           C
ATOM     80  HE1 MET A   5      64.280  70.160  68.040  1.00  0.00           H
ATOM     81  HE2 MET A   5      63.400  69.630  69.560  1.00  0.00           H
ATOM     82  HE3 MET A   5      63.460  68.610  68.170  1.00  0.00           H
ATOM     83  C   MET A   5      59.050  70.040  64.300  1.00  0.00           C
ATOM     84  O   MET A   5      58.800  71.230  64.430  1.00  0.00           O
ATOM     85  N   LYS A   6      58.450  69.200  63.380  1.00  0.00           N
ATOM     86  HN  LYS A   6      58.730  68.240  63.350  1.00  0.00           H
ATOM     87  CA  LYS A   6      57.460  69.650  62.320  1.00  0.00           C
ATOM     88  HA  LYS A   6      56.950  70.500  62.740  1.00  0.00           H
ATOM     89  CB  LYS A   6      58.210  70.170  61.090  1.00  0.00           C
ATOM     90  HB1 LYS A   6      57.520  70.500  60.290  1.00  0.00           H
ATOM     91  HB2 LYS A   6      58.870  69.370  60.680  1.00  0.00           H
ATOM     92  CG  LYS A   6      59.120  71.410  61.240  1.00  0.00           C
ATOM     93  HG1 LYS A   6      59.680  71.500  60.280  1.00  0.00           H
ATOM     94  HG2 LYS A   6      59.940  71.140  61.940  1.00  0.00           H
ATOM     95  CD  LYS A   6      58.370  72.730  61.720  1.00  0.00           C
ATOM     96  HD1 LYS A   6      57.790  73.110  60.850  1.00  0.00           H
ATOM     97  HD2 LYS A   6      57.700  72.350  62.520  1.00  0.00           H
ATOM     98  CE  LYS A   6      59.270  73.890  62.240  1.00  0.00           C
ATOM     99  HE1 LYS A   6      58.670  74.770  62.550  1.00  0.00           H
ATOM    100  HE2 LYS A   6      59.960  74.120  61.390  1.00  0.00           H
ATOM    101  NZ  LYS A   6      60.150  73.610  63.390  1.00  0.00           N
ATOM    102  HZ1 LYS A   6      60.940  73.040  63.010  1.00  0.00           H
ATOM    103  HZ2 LYS A   6      60.650  74.370  63.890  1.00  0.00           H
ATOM    104  HZ3 LYS A   6      59.630  73.100  64.120  1.00  0.00           H
ATOM    105  C   LYS A   6      56.550  68.460  62.030  1.00  0.00           C
ATOM    106  O   LYS A   6      57.030  67.350  62.050  1.00  0.00           O
ATOM    107  N   GLY A   7      55.300  68.700  61.630  1.00  0.00           N
ATOM    108  HN  GLY A   7      55.070  69.640  61.430  1.00  0.00           H
ATOM    109  CA  GLY A   7      54.270  67.710  61.440  1.00  0.00           C
ATOM    110  HA1 GLY A   7      53.320  68.070  61.070  1.00  0.00           H
ATOM    111  HA2 GLY A   7      54.680  66.960  60.780  1.00  0.00           H
ATOM    112  C   GLY A   7      53.780  66.960  62.670  1.00  0.00           C
ATOM    113  O   GLY A   7      53.940  67.440  63.750  1.00  0.00           O
ATOM    114  N   LEU A   8      53.040  65.830  62.480  1.00  0.00           N
ATOM    115  HN  LEU A   8      52.960  65.580  61.520  1.00  0.00           H
ATOM    116  CA  LEU A   8      52.480  65.100  63.590  1.00  0.00           C
ATOM    117  HA  LEU A   8      52.450  65.770  64.430  1.00  0.00           H
ATOM    118  CB  LEU A   8      51.010  64.800  63.270  1.00  0.00           C
ATOM    119  HB1 LEU A   8      50.650  64.110  64.060  1.00  0.00           H
ATOM    120  HB2 LEU A   8      50.950  64.270  62.290  1.00  0.00           H
ATOM    121  CG  LEU A   8      49.980  65.910  63.300  1.00  0.00           C
ATOM    122  HG  LEU A   8      50.220  66.490  64.210  1.00  0.00           H
ATOM    123  CD1 LEU A   8      49.890  66.740  61.970  1.00  0.00           C
ATOM    124 HD11 LEU A   8      50.860  67.060  61.540  1.00  0.00           H
ATOM    125 HD12 LEU A   8      49.300  66.140  61.250  1.00  0.00           H
ATOM    126 HD13 LEU A   8      49.290  67.630  62.270  1.00  0.00           H
ATOM    127  CD2 LEU A   8      48.590  65.350  63.460  1.00  0.00           C
ATOM    128 HD21 LEU A   8      47.880  66.210  63.500  1.00  0.00           H
ATOM    129 HD22 LEU A   8      48.200  64.710  62.640  1.00  0.00           H
ATOM    130 HD23 LEU A   8      48.620  64.830  64.440  1.00  0.00           H
ATOM    131  C   LEU A   8      53.240  63.870  63.930  1.00  0.00           C
ATOM    132  O   LEU A   8      53.190  63.260  65.000  1.00  0.00           O
ATOM    133  N   SER A   9      54.120  63.440  63.040  1.00  0.00           N
ATOM    134  HN  SER A   9      54.290  63.750  62.100  1.00  0.00           H
ATOM    135  CA  SER A   9      55.070  62.330  63.300  1.00  0.00           C
ATOM    136  HA  SER A   9      55.410  62.480  64.310  1.00  0.00           H
ATOM    137  CB  SER A   9      54.500  60.910  63.170  1.00  0.00           C
ATOM    138  HB1 SER A   9      53.860  60.770  64.060  1.00  0.00           H
ATOM    139  HB2 SER A   9      55.200  60.040  63.140  1.00  0.00           H
ATOM    140  OG  SER A   9      53.680  60.790  62.010  1.00  0.00           O
ATOM    141  HG1 SER A   9      52.800  60.640  62.370  1.00  0.00           H
ATOM    142  C   SER A   9      56.310  62.460  62.480  1.00  0.00           C
ATOM    143  O   SER A   9      56.400  63.290  61.570  1.00  0.00           O
ATOM    144  N   LYS A  10      57.300  61.610  62.840  1.00  0.00           N
ATOM    145  HN  LYS A  10      57.200  61.070  63.670  1.00  0.00           H
ATOM    146  CA  LYS A  10      58.620  61.610  62.180  1.00  0.00           C
ATOM    147  HA  LYS A  10      59.010  62.600  62.360  1.00  0.00           H
ATOM    148  CB  LYS A  10      59.480  60.520  62.880  1.00  0.00           C
ATOM    149  HB1 LYS A  10      59.730  60.680  63.950  1.00  0.00           H
ATOM    150  HB2 LYS A  10      60.480  60.550  62.400  1.00  0.00           H
ATOM    151  CG  LYS A  10      58.900  59.130  62.750  1.00  0.00           C
ATOM    152  HG1 LYS A  10      58.720  58.720  61.740  1.00  0.00           H
ATOM    153  HG2 LYS A  10      57.880  59.100  63.200  1.00  0.00           H
ATOM    154  CD  LYS A  10      59.830  58.080  63.480  1.00  0.00           C
ATOM    155  HD1 LYS A  10      60.150  58.500  64.460  1.00  0.00           H
ATOM    156  HD2 LYS A  10      59.220  57.180  63.680  1.00  0.00           H
ATOM    157  CE  LYS A  10      60.970  57.750  62.610  1.00  0.00           C
ATOM    158  HE1 LYS A  10      61.690  58.590  62.470  1.00  0.00           H
ATOM    159  HE2 LYS A  10      60.720  57.180  61.690  1.00  0.00           H
ATOM    160  NZ  LYS A  10      61.830  56.790  63.450  1.00  0.00           N
ATOM    161  HZ1 LYS A  10      61.960  57.080  64.440  1.00  0.00           H
ATOM    162  HZ2 LYS A  10      61.270  55.910  63.450  1.00  0.00           H
ATOM    163  HZ3 LYS A  10      62.710  56.560  62.950  1.00  0.00           H
ATOM    164  C   LYS A  10      58.620  61.370  60.710  1.00  0.00           C
ATOM    165  O   LYS A  10      57.750  60.660  60.150  1.00  0.00           O
ATOM    166  N   ALA A  11      59.590  61.970  60.060  1.00  0.00           N
ATOM    167  HN  ALA A  11      60.200  62.480  60.660  1.00  0.00           H
ATOM    168  CA  ALA A  11      59.880  62.040  58.650  1.00  0.00           C
ATOM    169  HA  ALA A  11      58.950  62.180  58.110  1.00  0.00           H
ATOM    170  CB  ALA A  11      60.740  63.250  58.310  1.00  0.00           C
ATOM    171  HB1 ALA A  11      61.770  63.080  58.690  1.00  0.00           H
ATOM    172  HB2 ALA A  11      60.740  63.330  57.200  1.00  0.00           H
ATOM    173  HB3 ALA A  11      60.320  64.190  58.740  1.00  0.00           H
ATOM    174  C   ALA A  11      60.580  60.770  58.170  1.00  0.00           C
ATOM    175  O   ALA A  11      61.200  60.110  58.950  1.00  0.00           O
ATOM    176  N   LYS A  12      60.370  60.370  56.910  1.00  0.00           N
ATOM    177  HN  LYS A  12      59.850  61.030  56.370  1.00  0.00           H
ATOM    178  CA  LYS A  12      60.840  59.160  56.400  1.00  0.00           C
ATOM    179  HA  LYS A  12      60.510  58.390  57.070  1.00  0.00           H
ATOM    180  CB  LYS A  12      60.420  58.720  55.000  1.00  0.00           C
ATOM    181  HB1 LYS A  12      60.880  57.740  54.750  1.00  0.00           H
ATOM    182  HB2 LYS A  12      60.630  59.500  54.240  1.00  0.00           H
ATOM    183  CG  LYS A  12      58.900  58.600  54.820  1.00  0.00           C
ATOM    184  HG1 LYS A  12      58.670  58.540  53.740  1.00  0.00           H
ATOM    185  HG2 LYS A  12      58.420  59.550  55.150  1.00  0.00           H
ATOM    186  CD  LYS A  12      58.330  57.340  55.570  1.00  0.00           C
ATOM    187  HD1 LYS A  12      58.840  56.440  55.180  1.00  0.00           H
ATOM    188  HD2 LYS A  12      58.390  57.580  56.660  1.00  0.00           H
ATOM    189  CE  LYS A  12      56.860  57.120  55.180  1.00  0.00           C
ATOM    190  HE1 LYS A  12      56.520  56.210  55.720  1.00  0.00           H
ATOM    191  HE2 LYS A  12      56.730  56.930  54.090  1.00  0.00           H
ATOM    192  NZ  LYS A  12      56.040  58.290  55.370  1.00  0.00           N
ATOM    193  HZ1 LYS A  12      56.120  58.730  56.310  1.00  0.00           H
ATOM    194  HZ2 LYS A  12      56.370  59.020  54.720  1.00  0.00           H
ATOM    195  HZ3 LYS A  12      55.050  58.040  55.160  1.00  0.00           H
ATOM    196  C   LYS A  12      62.370  59.140  56.460  1.00  0.00           C
ATOM    197  O   LYS A  12      63.090  60.030  56.070  1.00  0.00           O
ATOM    198  N   GLU A  13      62.890  58.080  57.010  1.00  0.00           N
ATOM    199  HN  GLU A  13      62.350  57.320  57.350  1.00  0.00           H
ATOM    200  CA  GLU A  13      64.310  57.950  57.330  1.00  0.00           C
ATOM    201  HA  GLU A  13      64.790  58.840  57.690  1.00  0.00           H
ATOM    202  CB  GLU A  13      64.350  56.960  58.590  1.00  0.00           C
ATOM    203  HB1 GLU A  13      65.410  56.840  58.920  1.00  0.00           H
ATOM    204  HB2 GLU A  13      63.880  55.980  58.350  1.00  0.00           H
ATOM    205  CG  GLU A  13      63.650  57.590  59.820  1.00  0.00           C
ATOM    206  HG1 GLU A  13      62.560  57.700  59.640  1.00  0.00           H
ATOM    207  HG2 GLU A  13      64.010  58.630  59.940  1.00  0.00           H
ATOM    208  CD  GLU A  13      64.020  56.750  61.000  1.00  0.00           C
ATOM    209  OE1 GLU A  13      63.820  55.480  61.060  1.00  0.00           O
ATOM    210  OE2 GLU A  13      64.460  57.270  62.030  1.00  0.00           O
ATOM    211  C   GLU A  13      65.230  57.350  56.240  1.00  0.00           C
ATOM    212  O   GLU A  13      66.430  57.530  56.300  1.00  0.00           O
ATOM    213  N   GLY A  14      64.630  56.760  55.220  1.00  0.00           N
ATOM    214  HN  GLY A  14      63.650  56.580  55.150  1.00  0.00           H
ATOM    215  CA  GLY A  14      65.430  56.450  54.040  1.00  0.00           C
ATOM    216  HA1 GLY A  14      66.490  56.360  54.210  1.00  0.00           H
ATOM    217  HA2 GLY A  14      65.010  55.540  53.620  1.00  0.00           H
ATOM    218  C   GLY A  14      65.430  57.560  52.950  1.00  0.00           C
ATOM    219  O   GLY A  14      64.710  58.570  53.040  1.00  0.00           O
ATOM    220  N   VAL A  15      66.120  57.240  51.840  1.00  0.00           N
ATOM    221  HN  VAL A  15      66.630  56.390  51.790  1.00  0.00           H
ATOM    222  CA  VAL A  15      66.370  58.160  50.740  1.00  0.00           C
ATOM    223  HA  VAL A  15      66.390  59.170  51.120  1.00  0.00           H
ATOM    224  CB  VAL A  15      67.790  58.000  50.150  1.00  0.00           C
ATOM    225  HB  VAL A  15      67.920  58.810  49.400  1.00  0.00           H
ATOM    226  CG1 VAL A  15      68.710  58.350  51.400  1.00  0.00           C
ATOM    227 HG11 VAL A  15      68.570  59.430  51.610  1.00  0.00           H
ATOM    228 HG12 VAL A  15      68.700  57.730  52.330  1.00  0.00           H
ATOM    229 HG13 VAL A  15      69.730  58.280  50.980  1.00  0.00           H
ATOM    230  CG2 VAL A  15      67.980  56.530  49.680  1.00  0.00           C
ATOM    231 HG21 VAL A  15      68.050  55.920  50.610  1.00  0.00           H
ATOM    232 HG22 VAL A  15      67.120  56.180  49.070  1.00  0.00           H
ATOM    233 HG23 VAL A  15      68.890  56.460  49.040  1.00  0.00           H
ATOM    234  C   VAL A  15      65.340  58.150  49.570  1.00  0.00           C
ATOM    235  O   VAL A  15      65.520  58.780  48.550  1.00  0.00           O
ATOM    236  N   VAL A  16      64.160  57.530  49.830  1.00  0.00           N
ATOM    237  HN  VAL A  16      64.070  57.080  50.710  1.00  0.00           H
ATOM    238  CA  VAL A  16      62.990  57.450  48.900  1.00  0.00           C
ATOM    239  HA  VAL A  16      63.310  57.190  47.900  1.00  0.00           H
ATOM    240  CB  VAL A  16      62.000  56.380  49.310  1.00  0.00           C
ATOM    241  HB  VAL A  16      61.600  56.470  50.350  1.00  0.00           H
ATOM    242  CG1 VAL A  16      60.780  56.360  48.310  1.00  0.00           C
ATOM    243 HG11 VAL A  16      60.360  55.330  48.380  1.00  0.00           H
ATOM    244 HG12 VAL A  16      60.080  57.110  48.730  1.00  0.00           H
ATOM    245 HG13 VAL A  16      61.000  56.540  47.240  1.00  0.00           H
ATOM    246  CG2 VAL A  16      62.830  55.070  49.340  1.00  0.00           C
ATOM    247 HG21 VAL A  16      63.410  55.060  50.280  1.00  0.00           H
ATOM    248 HG22 VAL A  16      62.210  54.150  49.330  1.00  0.00           H
ATOM    249 HG23 VAL A  16      63.420  54.990  48.400  1.00  0.00           H
ATOM    250  C   VAL A  16      62.280  58.780  48.720  1.00  0.00           C
ATOM    251  O   VAL A  16      61.910  59.510  49.660  1.00  0.00           O
ATOM    252  N   ALA A  17      62.170  59.180  47.390  1.00  0.00           N
ATOM    253  HN  ALA A  17      62.420  58.580  46.640  1.00  0.00           H
ATOM    254  CA  ALA A  17      61.580  60.420  47.040  1.00  0.00           C
ATOM    255  HA  ALA A  17      61.840  61.190  47.760  1.00  0.00           H
ATOM    256  CB  ALA A  17      62.280  60.740  45.640  1.00  0.00           C
ATOM    257  HB1 ALA A  17      63.350  61.040  45.700  1.00  0.00           H
ATOM    258  HB2 ALA A  17      62.160  59.880  44.950  1.00  0.00           H
ATOM    259  HB3 ALA A  17      61.790  61.620  45.180  1.00  0.00           H
ATOM    260  C   ALA A  17      60.060  60.470  46.920  1.00  0.00           C
ATOM    261  O   ALA A  17      59.380  61.470  46.590  1.00  0.00           O
ATOM    262  N   ALA A  18      59.390  59.300  47.320  1.00  0.00           N
ATOM    263  HN  ALA A  18      59.880  58.480  47.600  1.00  0.00           H
ATOM    264  CA  ALA A  18      57.990  59.120  47.160  1.00  0.00           C
ATOM    265  HA  ALA A  18      57.820  59.250  46.100  1.00  0.00           H
ATOM    266  CB  ALA A  18      57.520  57.660  47.500  1.00  0.00           C
ATOM    267  HB1 ALA A  18      56.410  57.660  47.610  1.00  0.00           H
ATOM    268  HB2 ALA A  18      57.750  56.990  46.650  1.00  0.00           H
ATOM    269  HB3 ALA A  18      57.990  57.250  48.420  1.00  0.00           H
ATOM    270  C   ALA A  18      57.110  60.150  47.910  1.00  0.00           C
ATOM    271  O   ALA A  18      57.300  60.630  49.020  1.00  0.00           O
ATOM    272  N   ALA A  19      55.990  60.630  47.280  1.00  0.00           N
ATOM    273  HN  ALA A  19      55.780  60.270  46.370  1.00  0.00           H
ATOM    274  CA  ALA A  19      55.090  61.590  47.810  1.00  0.00           C
ATOM    275  HA  ALA A  19      55.650  62.440  48.160  1.00  0.00           H
ATOM    276  CB  ALA A  19      53.950  62.030  46.850  1.00  0.00           C
ATOM    277  HB1 ALA A  19      54.360  62.480  45.920  1.00  0.00           H
ATOM    278  HB2 ALA A  19      53.270  61.190  46.580  1.00  0.00           H
ATOM    279  HB3 ALA A  19      53.290  62.760  47.360  1.00  0.00           H
ATOM    280  C   ALA A  19      54.360  61.150  49.070  1.00  0.00           C
ATOM    281  O   ALA A  19      53.610  60.190  49.080  1.00  0.00           O
ATOM    282  N   GLU A  20      54.510  61.910  50.170  1.00  0.00           N
ATOM    283  HN  GLU A  20      55.130  62.700  50.150  1.00  0.00           H
ATOM    284  CA  GLU A  20      53.650  61.770  51.340  1.00  0.00           C
ATOM    285  HA  GLU A  20      53.950  60.820  51.750  1.00  0.00           H
ATOM    286  CB  GLU A  20      54.080  62.740  52.470  1.00  0.00           C
ATOM    287  HB1 GLU A  20      53.300  62.840  53.240  1.00  0.00           H
ATOM    288  HB2 GLU A  20      54.210  63.690  51.900  1.00  0.00           H
ATOM    289  CG  GLU A  20      55.390  62.510  53.260  1.00  0.00           C
ATOM    290  HG1 GLU A  20      55.480  63.310  54.030  1.00  0.00           H
ATOM    291  HG2 GLU A  20      56.260  62.530  52.570  1.00  0.00           H
ATOM    292  CD  GLU A  20      55.560  61.170  54.040  1.00  0.00           C
ATOM    293  OE1 GLU A  20      54.770  60.900  54.970  1.00  0.00           O
ATOM    294  OE2 GLU A  20      56.550  60.450  53.730  1.00  0.00           O
ATOM    295  C   GLU A  20      52.140  61.900  51.120  1.00  0.00           C
ATOM    296  O   GLU A  20      51.670  62.590  50.240  1.00  0.00           O
ATOM    297  N   LYS A  21      51.420  61.170  51.950  1.00  0.00           N
ATOM    298  HN  LYS A  21      51.690  60.720  52.790  1.00  0.00           H
ATOM    299  CA  LYS A  21      50.010  60.950  51.920  1.00  0.00           C
ATOM    300  HA  LYS A  21      49.590  61.150  50.950  1.00  0.00           H
ATOM    301  CB  LYS A  21      49.690  59.510  52.330  1.00  0.00           C
ATOM    302  HB1 LYS A  21      48.710  59.270  51.890  1.00  0.00           H
ATOM    303  HB2 LYS A  21      49.660  59.330  53.430  1.00  0.00           H
ATOM    304  CG  LYS A  21      50.660  58.500  51.680  1.00  0.00           C
ATOM    305  HG1 LYS A  21      51.740  58.760  51.640  1.00  0.00           H
ATOM    306  HG2 LYS A  21      50.500  58.580  50.580  1.00  0.00           H
ATOM    307  CD  LYS A  21      50.470  57.020  52.190  1.00  0.00           C
ATOM    308  HD1 LYS A  21      50.450  56.890  53.290  1.00  0.00           H
ATOM    309  HD2 LYS A  21      49.520  56.740  51.690  1.00  0.00           H
ATOM    310  CE  LYS A  21      51.450  55.970  51.570  1.00  0.00           C
ATOM    311  HE1 LYS A  21      51.340  56.070  50.470  1.00  0.00           H
ATOM    312  HE2 LYS A  21      51.160  54.930  51.820  1.00  0.00           H
ATOM    313  NZ  LYS A  21      52.820  56.220  52.050  1.00  0.00           N
ATOM    314  HZ1 LYS A  21      53.290  57.050  51.640  1.00  0.00           H
ATOM    315  HZ2 LYS A  21      52.750  56.240  53.090  1.00  0.00           H
ATOM    316  HZ3 LYS A  21      53.500  55.450  51.880  1.00  0.00           H
ATOM    317  C   LYS A  21      49.310  61.900  52.920  1.00  0.00           C
ATOM    318  O   LYS A  21      49.770  62.190  54.030  1.00  0.00           O
ATOM    319  N   THR A  22      48.100  62.410  52.560  1.00  0.00           N
ATOM    320  HN  THR A  22      47.630  62.050  51.750  1.00  0.00           H
ATOM    321  CA  THR A  22      47.310  63.420  53.280  1.00  0.00           C
ATOM    322  HA  THR A  22      47.930  64.310  53.330  1.00  0.00           H
ATOM    323  CB  THR A  22      45.900  63.800  52.670  1.00  0.00           C
ATOM    324  HB  THR A  22      46.030  64.350  51.710  1.00  0.00           H
ATOM    325  OG1 THR A  22      45.180  64.710  53.530  1.00  0.00           O
ATOM    326  HG1 THR A  22      45.100  65.540  53.050  1.00  0.00           H
ATOM    327  CG2 THR A  22      45.100  62.500  52.440  1.00  0.00           C
ATOM    328 HG21 THR A  22      44.090  62.850  52.160  1.00  0.00           H
ATOM    329 HG22 THR A  22      45.440  61.870  51.590  1.00  0.00           H
ATOM    330 HG23 THR A  22      44.900  61.860  53.330  1.00  0.00           H
ATOM    331  C   THR A  22      47.010  62.930  54.730  1.00  0.00           C
ATOM    332  O   THR A  22      46.730  61.750  55.000  1.00  0.00           O
ATOM    333  N   LYS A  23      47.130  63.770  55.760  1.00  0.00           N
ATOM    334  HN  LYS A  23      47.270  64.760  55.690  1.00  0.00           H
ATOM    335  CA  LYS A  23      46.990  63.280  57.110  1.00  0.00           C
ATOM    336  HA  LYS A  23      46.900  62.200  57.110  1.00  0.00           H
ATOM    337  CB  LYS A  23      48.230  63.810  57.870  1.00  0.00           C
ATOM    338  HB1 LYS A  23      48.090  63.520  58.930  1.00  0.00           H
ATOM    339  HB2 LYS A  23      48.340  64.920  57.890  1.00  0.00           H
ATOM    340  CG  LYS A  23      49.560  63.270  57.410  1.00  0.00           C
ATOM    341  HG1 LYS A  23      50.360  63.850  57.910  1.00  0.00           H
ATOM    342  HG2 LYS A  23      49.790  63.430  56.330  1.00  0.00           H
ATOM    343  CD  LYS A  23      49.740  61.790  57.700  1.00  0.00           C
ATOM    344  HD1 LYS A  23      49.610  61.590  58.790  1.00  0.00           H
ATOM    345  HD2 LYS A  23      48.950  61.210  57.180  1.00  0.00           H
ATOM    346  CE  LYS A  23      51.110  61.390  57.340  1.00  0.00           C
ATOM    347  HE1 LYS A  23      51.890  61.880  57.950  1.00  0.00           H
ATOM    348  HE2 LYS A  23      51.280  61.580  56.260  1.00  0.00           H
ATOM    349  NZ  LYS A  23      51.230  59.930  57.420  1.00  0.00           N
ATOM    350  HZ1 LYS A  23      52.150  59.480  57.230  1.00  0.00           H
ATOM    351  HZ2 LYS A  23      51.110  59.670  58.410  1.00  0.00           H
ATOM    352  HZ3 LYS A  23      50.480  59.570  56.800  1.00  0.00           H
ATOM    353  C   LYS A  23      45.820  63.940  57.780  1.00  0.00           C
ATOM    354  O   LYS A  23      45.780  63.840  59.030  1.00  0.00           O
ATOM    355  N   GLN A  24      44.900  64.630  57.090  1.00  0.00           N
ATOM    356  HN  GLN A  24      45.060  64.720  56.110  1.00  0.00           H
ATOM    357  CA  GLN A  24      43.580  64.910  57.610  1.00  0.00           C
ATOM    358  HA  GLN A  24      43.680  65.250  58.630  1.00  0.00           H
ATOM    359  CB  GLN A  24      42.810  66.040  56.820  1.00  0.00           C
ATOM    360  HB1 GLN A  24      42.140  66.520  57.560  1.00  0.00           H
ATOM    361  HB2 GLN A  24      42.250  65.470  56.050  1.00  0.00           H
ATOM    362  CG  GLN A  24      43.750  66.980  56.070  1.00  0.00           C
ATOM    363  HG1 GLN A  24      44.200  66.440  55.210  1.00  0.00           H
ATOM    364  HG2 GLN A  24      44.530  67.410  56.740  1.00  0.00           H
ATOM    365  CD  GLN A  24      42.980  68.290  55.640  1.00  0.00           C
ATOM    366  OE1 GLN A  24      43.220  69.350  56.200  1.00  0.00           O
ATOM    367  NE2 GLN A  24      42.130  68.230  54.620  1.00  0.00           N
ATOM    368 HE21 GLN A  24      42.070  67.390  54.080  1.00  0.00           H
ATOM    369 HE22 GLN A  24      41.550  69.010  54.370  1.00  0.00           H
ATOM    370  C   GLN A  24      42.750  63.650  57.710  1.00  0.00           C
ATOM    371  O   GLN A  24      42.990  62.630  57.120  1.00  0.00           O
ATOM    372  N   GLY A  25      41.930  63.700  58.720  1.00  0.00           N
ATOM    373  HN  GLY A  25      41.780  64.550  59.220  1.00  0.00           H
ATOM    374  CA  GLY A  25      41.250  62.570  59.290  1.00  0.00           C
ATOM    375  HA1 GLY A  25      42.010  61.880  59.610  1.00  0.00           H
ATOM    376  HA2 GLY A  25      40.690  62.990  60.110  1.00  0.00           H
ATOM    377  C   GLY A  25      40.250  61.820  58.470  1.00  0.00           C
ATOM    378  O   GLY A  25      40.070  62.080  57.300  1.00  0.00           O
ATOM    379  N   VAL A  26      39.430  60.870  59.060  1.00  0.00           N
ATOM    380  HN  VAL A  26      39.580  60.380  59.910  1.00  0.00           H
ATOM    381  CA  VAL A  26      38.200  60.520  58.370  1.00  0.00           C
ATOM    382  HA  VAL A  26      38.310  60.580  57.290  1.00  0.00           H
ATOM    383  CB  VAL A  26      37.850  59.110  58.770  1.00  0.00           C
ATOM    384  HB  VAL A  26      37.680  59.000  59.860  1.00  0.00           H
ATOM    385  CG1 VAL A  26      36.620  58.530  57.970  1.00  0.00           C
ATOM    386 HG11 VAL A  26      35.810  59.300  58.030  1.00  0.00           H
ATOM    387 HG12 VAL A  26      36.820  58.480  56.880  1.00  0.00           H
ATOM    388 HG13 VAL A  26      36.230  57.560  58.340  1.00  0.00           H
ATOM    389  CG2 VAL A  26      38.960  58.150  58.350  1.00  0.00           C
ATOM    390 HG21 VAL A  26      38.530  57.130  58.260  1.00  0.00           H
ATOM    391 HG22 VAL A  26      39.480  58.390  57.400  1.00  0.00           H
ATOM    392 HG23 VAL A  26      39.710  58.110  59.170  1.00  0.00           H
ATOM    393  C   VAL A  26      37.110  61.590  58.570  1.00  0.00           C
ATOM    394  O   VAL A  26      36.780  62.000  59.690  1.00  0.00           O
ATOM    395  N   ALA A  27      36.480  61.960  57.440  1.00  0.00           N
ATOM    396  HN  ALA A  27      36.880  61.670  56.580  1.00  0.00           H
ATOM    397  CA  ALA A  27      35.390  62.840  57.460  1.00  0.00           C
ATOM    398  HA  ALA A  27      35.460  63.490  58.320  1.00  0.00           H
ATOM    399  CB  ALA A  27      35.270  63.710  56.250  1.00  0.00           C
ATOM    400  HB1 ALA A  27      35.410  63.080  55.350  1.00  0.00           H
ATOM    401  HB2 ALA A  27      34.310  64.260  56.270  1.00  0.00           H
ATOM    402  HB3 ALA A  27      36.120  64.420  56.140  1.00  0.00           H
ATOM    403  C   ALA A  27      34.080  61.990  57.520  1.00  0.00           C
ATOM    404  O   ALA A  27      33.830  61.280  56.530  1.00  0.00           O
ATOM    405  N   GLU A  28      33.250  62.110  58.570  1.00  0.00           N
ATOM    406  HN  GLU A  28      33.270  62.730  59.350  1.00  0.00           H
ATOM    407  CA  GLU A  28      32.220  61.090  58.670  1.00  0.00           C
ATOM    408  HA  GLU A  28      32.760  60.180  58.460  1.00  0.00           H
ATOM    409  CB  GLU A  28      31.800  61.020  60.120  1.00  0.00           C
ATOM    410  HB1 GLU A  28      30.890  60.400  60.260  1.00  0.00           H
ATOM    411  HB2 GLU A  28      31.590  62.040  60.500  1.00  0.00           H
ATOM    412  CG  GLU A  28      32.970  60.400  60.880  1.00  0.00           C
ATOM    413  HG1 GLU A  28      33.650  61.260  61.070  1.00  0.00           H
ATOM    414  HG2 GLU A  28      33.580  59.640  60.340  1.00  0.00           H
ATOM    415  CD  GLU A  28      32.700  60.090  62.310  1.00  0.00           C
ATOM    416  OE1 GLU A  28      32.540  61.050  63.120  1.00  0.00           O
ATOM    417  OE2 GLU A  28      32.620  58.940  62.790  1.00  0.00           O
ATOM    418  C   GLU A  28      31.020  61.170  57.770  1.00  0.00           C
ATOM    419  O   GLU A  28      30.510  62.170  57.190  1.00  0.00           O
ATOM    420  N   ALA A  29      30.450  59.890  57.570  1.00  0.00           N
ATOM    421  HN  ALA A  29      30.970  59.070  57.820  1.00  0.00           H
ATOM    422  CA  ALA A  29      29.220  59.550  56.890  1.00  0.00           C
ATOM    423  HA  ALA A  29      29.240  59.910  55.870  1.00  0.00           H
ATOM    424  CB  ALA A  29      29.020  58.060  56.880  1.00  0.00           C
ATOM    425  HB1 ALA A  29      29.980  57.650  56.490  1.00  0.00           H
ATOM    426  HB2 ALA A  29      28.920  57.800  57.950  1.00  0.00           H
ATOM    427  HB3 ALA A  29      28.130  57.730  56.300  1.00  0.00           H
ATOM    428  C   ALA A  29      27.920  60.190  57.430  1.00  0.00           C
ATOM    429  O   ALA A  29      27.680  60.150  58.620  1.00  0.00           O
ATOM    430  N   ALA A  30      26.930  60.680  56.580  1.00  0.00           N
ATOM    431  HN  ALA A  30      27.190  60.800  55.620  1.00  0.00           H
ATOM    432  CA  ALA A  30      25.580  60.970  56.870  1.00  0.00           C
ATOM    433  HA  ALA A  30      25.600  61.750  57.620  1.00  0.00           H
ATOM    434  CB  ALA A  30      24.910  61.540  55.670  1.00  0.00           C
ATOM    435  HB1 ALA A  30      25.620  62.200  55.120  1.00  0.00           H
ATOM    436  HB2 ALA A  30      24.680  60.670  55.020  1.00  0.00           H
ATOM    437  HB3 ALA A  30      24.030  62.160  55.930  1.00  0.00           H
ATOM    438  C   ALA A  30      24.920  59.800  57.530  1.00  0.00           C
ATOM    439  O   ALA A  30      25.170  58.660  57.170  1.00  0.00           O
ATOM    440  N   GLY A  31      24.040  60.050  58.570  1.00  0.00           N
ATOM    441  HN  GLY A  31      23.800  60.970  58.850  1.00  0.00           H
ATOM    442  CA  GLY A  31      23.250  59.070  59.240  1.00  0.00           C
ATOM    443  HA1 GLY A  31      22.310  59.520  59.510  1.00  0.00           H
ATOM    444  HA2 GLY A  31      23.170  58.260  58.530  1.00  0.00           H
ATOM    445  C   GLY A  31      23.870  58.450  60.450  1.00  0.00           C
ATOM    446  O   GLY A  31      24.910  58.900  60.940  1.00  0.00           O
ATOM    447  N   LYS A  32      23.370  57.230  60.820  1.00  0.00           N
ATOM    448  HN  LYS A  32      22.660  56.820  60.250  1.00  0.00           H
ATOM    449  CA  LYS A  32      23.820  56.560  62.020  1.00  0.00           C
ATOM    450  HA  LYS A  32      22.960  55.920  62.140  1.00  0.00           H
ATOM    451  CB  LYS A  32      24.930  55.570  61.840  1.00  0.00           C
ATOM    452  HB1 LYS A  32      25.330  55.320  62.850  1.00  0.00           H
ATOM    453  HB2 LYS A  32      25.710  56.160  61.310  1.00  0.00           H
ATOM    454  CG  LYS A  32      24.660  54.270  61.060  1.00  0.00           C
ATOM    455  HG1 LYS A  32      25.690  53.830  61.040  1.00  0.00           H
ATOM    456  HG2 LYS A  32      24.260  54.420  60.030  1.00  0.00           H
ATOM    457  CD  LYS A  32      23.850  53.300  61.890  1.00  0.00           C
ATOM    458  HD1 LYS A  32      24.290  53.240  62.910  1.00  0.00           H
ATOM    459  HD2 LYS A  32      22.810  53.630  62.110  1.00  0.00           H
ATOM    460  CE  LYS A  32      23.760  51.960  61.210  1.00  0.00           C
ATOM    461  HE1 LYS A  32      24.710  51.730  60.680  1.00  0.00           H
ATOM    462  HE2 LYS A  32      22.950  51.990  60.440  1.00  0.00           H
ATOM    463  NZ  LYS A  32      23.390  50.850  62.190  1.00  0.00           N
ATOM    464  HZ1 LYS A  32      24.160  50.650  62.860  1.00  0.00           H
ATOM    465  HZ2 LYS A  32      22.520  51.140  62.680  1.00  0.00           H
ATOM    466  HZ3 LYS A  32      23.180  50.010  61.620  1.00  0.00           H
ATOM    467  C   LYS A  32      23.820  57.370  63.330  1.00  0.00           C
ATOM    468  O   LYS A  32      22.730  57.780  63.750  1.00  0.00           O
ATOM    469  N   THR A  33      24.990  57.680  63.990  1.00  0.00           N
ATOM    470  HN  THR A  33      25.890  57.380  63.680  1.00  0.00           H
ATOM    471  CA  THR A  33      25.070  58.600  65.090  1.00  0.00           C
ATOM    472  HA  THR A  33      24.210  58.410  65.710  1.00  0.00           H
ATOM    473  CB  THR A  33      26.390  58.630  65.850  1.00  0.00           C
ATOM    474  HB  THR A  33      26.470  59.300  66.740  1.00  0.00           H
ATOM    475  OG1 THR A  33      27.490  58.990  65.000  1.00  0.00           O
ATOM    476  HG1 THR A  33      27.710  58.150  64.590  1.00  0.00           H
ATOM    477  CG2 THR A  33      26.660  57.270  66.490  1.00  0.00           C
ATOM    478 HG21 THR A  33      25.730  56.780  66.830  1.00  0.00           H
ATOM    479 HG22 THR A  33      27.250  56.610  65.820  1.00  0.00           H
ATOM    480 HG23 THR A  33      27.270  57.430  67.400  1.00  0.00           H
ATOM    481  C   THR A  33      24.730  60.110  64.810  1.00  0.00           C
ATOM    482  O   THR A  33      24.490  60.800  65.800  1.00  0.00           O
ATOM    483  N   LYS A  34      24.720  60.630  63.520  1.00  0.00           N
ATOM    484  HN  LYS A  34      24.810  59.830  62.930  1.00  0.00           H
ATOM    485  CA  LYS A  34      24.720  62.040  63.160  1.00  0.00           C
ATOM    486  HA  LYS A  34      25.450  62.550  63.780  1.00  0.00           H
ATOM    487  CB  LYS A  34      25.240  62.180  61.620  1.00  0.00           C
ATOM    488  HB1 LYS A  34      25.080  63.240  61.330  1.00  0.00           H
ATOM    489  HB2 LYS A  34      24.540  61.550  61.030  1.00  0.00           H
ATOM    490  CG  LYS A  34      26.670  61.650  61.440  1.00  0.00           C
ATOM    491  HG1 LYS A  34      26.920  61.820  60.380  1.00  0.00           H
ATOM    492  HG2 LYS A  34      26.860  60.620  61.830  1.00  0.00           H
ATOM    493  CD  LYS A  34      27.710  62.530  62.200  1.00  0.00           C
ATOM    494  HD1 LYS A  34      27.560  63.590  61.920  1.00  0.00           H
ATOM    495  HD2 LYS A  34      27.390  62.450  63.260  1.00  0.00           H
ATOM    496  CE  LYS A  34      29.170  62.040  62.030  1.00  0.00           C
ATOM    497  HE1 LYS A  34      29.520  62.170  60.980  1.00  0.00           H
ATOM    498  HE2 LYS A  34      29.120  60.930  62.080  1.00  0.00           H
ATOM    499  NZ  LYS A  34      30.120  62.530  62.970  1.00  0.00           N
ATOM    500  HZ1 LYS A  34      30.020  62.200  63.940  1.00  0.00           H
ATOM    501  HZ2 LYS A  34      31.060  62.120  62.770  1.00  0.00           H
ATOM    502  HZ3 LYS A  34      30.220  63.570  62.960  1.00  0.00           H
ATOM    503  C   LYS A  34      23.350  62.710  63.370  1.00  0.00           C
ATOM    504  O   LYS A  34      23.160  63.980  63.350  1.00  0.00           O
ATOM    505  N   GLU A  35      22.310  61.860  63.510  1.00  0.00           N
ATOM    506  HN  GLU A  35      22.460  60.890  63.340  1.00  0.00           H
ATOM    507  CA  GLU A  35      20.990  62.370  63.760  1.00  0.00           C
ATOM    508  HA  GLU A  35      21.160  63.280  64.320  1.00  0.00           H
ATOM    509  CB  GLU A  35      20.100  62.610  62.450  1.00  0.00           C
ATOM    510  HB1 GLU A  35      20.650  63.430  61.950  1.00  0.00           H
ATOM    511  HB2 GLU A  35      19.070  62.910  62.750  1.00  0.00           H
ATOM    512  CG  GLU A  35      20.090  61.320  61.530  1.00  0.00           C
ATOM    513  HG1 GLU A  35      19.710  60.430  62.080  1.00  0.00           H
ATOM    514  HG2 GLU A  35      21.100  60.990  61.210  1.00  0.00           H
ATOM    515  CD  GLU A  35      19.240  61.590  60.310  1.00  0.00           C
ATOM    516  OE1 GLU A  35      19.140  60.690  59.480  1.00  0.00           O
ATOM    517  OE2 GLU A  35      18.520  62.620  60.300  1.00  0.00           O
ATOM    518  C   GLU A  35      20.170  61.530  64.740  1.00  0.00           C
ATOM    519  O   GLU A  35      20.360  60.340  64.960  1.00  0.00           O
ATOM    520  N   GLY A  36      19.150  62.160  65.400  1.00  0.00           N
ATOM    521  HN  GLY A  36      18.880  63.110  65.210  1.00  0.00           H
ATOM    522  CA  GLY A  36      18.150  61.480  66.260  1.00  0.00           C
ATOM    523  HA1 GLY A  36      18.520  60.770  66.980  1.00  0.00           H
ATOM    524  HA2 GLY A  36      17.520  62.240  66.710  1.00  0.00           H
ATOM    525  C   GLY A  36      17.290  60.600  65.430  1.00  0.00           C
ATOM    526  O   GLY A  36      17.270  60.580  64.210  1.00  0.00           O
ATOM    527  N   VAL A  37      16.470  59.740  66.150  1.00  0.00           N
ATOM    528  HN  VAL A  37      16.430  59.770  67.150  1.00  0.00           H
ATOM    529  CA  VAL A  37      15.510  58.860  65.540  1.00  0.00           C
ATOM    530  HA  VAL A  37      15.950  58.530  64.610  1.00  0.00           H
ATOM    531  CB  VAL A  37      15.240  57.620  66.460  1.00  0.00           C
ATOM    532  HB  VAL A  37      14.970  58.070  67.430  1.00  0.00           H
ATOM    533  CG1 VAL A  37      14.100  56.710  65.910  1.00  0.00           C
ATOM    534 HG11 VAL A  37      14.160  56.680  64.800  1.00  0.00           H
ATOM    535 HG12 VAL A  37      14.200  55.720  66.400  1.00  0.00           H
ATOM    536 HG13 VAL A  37      13.090  57.120  66.130  1.00  0.00           H
ATOM    537  CG2 VAL A  37      16.540  56.900  66.780  1.00  0.00           C
ATOM    538 HG21 VAL A  37      17.310  57.480  67.330  1.00  0.00           H
ATOM    539 HG22 VAL A  37      16.320  56.070  67.490  1.00  0.00           H
ATOM    540 HG23 VAL A  37      17.080  56.530  65.880  1.00  0.00           H
ATOM    541  C   VAL A  37      14.180  59.620  65.370  1.00  0.00           C
ATOM    542  O   VAL A  37      13.720  60.360  66.220  1.00  0.00           O
ATOM    543  N   LEU A  38      13.660  59.470  64.130  1.00  0.00           N
ATOM    544  HN  LEU A  38      14.070  58.940  63.390  1.00  0.00           H
ATOM    545  CA  LEU A  38      12.350  59.840  63.690  1.00  0.00           C
ATOM    546  HA  LEU A  38      12.540  59.720  62.630  1.00  0.00           H
ATOM    547  CB  LEU A  38      11.310  58.960  64.350  1.00  0.00           C
ATOM    548  HB1 LEU A  38      10.280  59.270  64.100  1.00  0.00           H
ATOM    549  HB2 LEU A  38      11.420  59.110  65.450  1.00  0.00           H
ATOM    550  CG  LEU A  38      11.140  57.500  63.920  1.00  0.00           C
ATOM    551  HG  LEU A  38      12.030  56.830  63.860  1.00  0.00           H
ATOM    552  CD1 LEU A  38      10.230  56.850  64.980  1.00  0.00           C
ATOM    553 HD11 LEU A  38      10.620  56.920  66.020  1.00  0.00           H
ATOM    554 HD12 LEU A  38       9.200  57.270  65.000  1.00  0.00           H
ATOM    555 HD13 LEU A  38      10.150  55.760  64.830  1.00  0.00           H
ATOM    556  CD2 LEU A  38      10.560  57.380  62.510  1.00  0.00           C
ATOM    557 HD21 LEU A  38       9.470  57.570  62.580  1.00  0.00           H
ATOM    558 HD22 LEU A  38      11.170  58.070  61.890  1.00  0.00           H
ATOM    559 HD23 LEU A  38      10.650  56.310  62.210  1.00  0.00           H
ATOM    560  C   LEU A  38      11.990  61.270  63.870  1.00  0.00           C
ATOM    561  O   LEU A  38      12.200  62.050  62.910  1.00  0.00           O
ATOM    562  N   TYR A  39      11.520  61.760  65.010  1.00  0.00           N
ATOM    563  HN  TYR A  39      11.460  61.110  65.760  1.00  0.00           H
ATOM    564  CA  TYR A  39      10.940  63.040  65.280  1.00  0.00           C
ATOM    565  HA  TYR A  39      10.820  63.640  64.380  1.00  0.00           H
ATOM    566  CB  TYR A  39       9.520  62.870  65.980  1.00  0.00           C
ATOM    567  HB1 TYR A  39       8.820  62.440  65.230  1.00  0.00           H
ATOM    568  HB2 TYR A  39       9.060  63.840  66.250  1.00  0.00           H
ATOM    569  CG  TYR A  39       9.520  61.870  67.120  1.00  0.00           C
ATOM    570  CD1 TYR A  39       9.020  60.610  66.910  1.00  0.00           C
ATOM    571  HD1 TYR A  39       8.790  60.200  65.940  1.00  0.00           H
ATOM    572  CE1 TYR A  39       8.890  59.680  67.970  1.00  0.00           C
ATOM    573  HE1 TYR A  39       8.580  58.660  67.810  1.00  0.00           H
ATOM    574  CZ  TYR A  39       9.330  60.030  69.250  1.00  0.00           C
ATOM    575  OH  TYR A  39       9.230  59.120  70.370  1.00  0.00           O
ATOM    576  HH  TYR A  39       9.840  59.560  70.960  1.00  0.00           H
ATOM    577  CD2 TYR A  39       9.830  62.310  68.390  1.00  0.00           C
ATOM    578  HD2 TYR A  39      10.210  63.320  68.480  1.00  0.00           H
ATOM    579  CE2 TYR A  39       9.810  61.320  69.490  1.00  0.00           C
ATOM    580  HE2 TYR A  39      10.100  61.630  70.480  1.00  0.00           H
ATOM    581  C   TYR A  39      11.820  63.990  66.190  1.00  0.00           C
ATOM    582  O   TYR A  39      11.420  64.980  66.760  1.00  0.00           O
ATOM    583  N   VAL A  40      13.080  63.630  66.240  1.00  0.00           N
ATOM    584  HN  VAL A  40      13.430  62.830  65.770  1.00  0.00           H
ATOM    585  CA  VAL A  40      14.230  64.420  66.780  1.00  0.00           C
ATOM    586  HA  VAL A  40      13.850  65.370  67.140  1.00  0.00           H
ATOM    587  CB  VAL A  40      14.960  63.700  67.910  1.00  0.00           C
ATOM    588  HB  VAL A  40      15.290  62.730  67.500  1.00  0.00           H
ATOM    589  CG1 VAL A  40      16.210  64.580  68.310  1.00  0.00           C
ATOM    590 HG11 VAL A  40      15.910  65.640  68.520  1.00  0.00           H
ATOM    591 HG12 VAL A  40      16.600  64.190  69.270  1.00  0.00           H
ATOM    592 HG13 VAL A  40      17.050  64.470  67.600  1.00  0.00           H
ATOM    593  CG2 VAL A  40      14.050  63.360  69.100  1.00  0.00           C
ATOM    594 HG21 VAL A  40      14.750  62.870  69.810  1.00  0.00           H
ATOM    595 HG22 VAL A  40      13.520  64.210  69.560  1.00  0.00           H
ATOM    596 HG23 VAL A  40      13.210  62.640  68.950  1.00  0.00           H
ATOM    597  C   VAL A  40      15.180  64.730  65.670  1.00  0.00           C
ATOM    598  O   VAL A  40      15.640  63.880  64.890  1.00  0.00           O
ATOM    599  N   GLY A  41      15.570  66.020  65.610  1.00  0.00           N
ATOM    600  HN  GLY A  41      15.260  66.640  66.330  1.00  0.00           H
ATOM    601  CA  GLY A  41      16.490  66.650  64.590  1.00  0.00           C
ATOM    602  HA1 GLY A  41      16.260  66.000  63.760  1.00  0.00           H
ATOM    603  HA2 GLY A  41      16.190  67.670  64.410  1.00  0.00           H
ATOM    604  C   GLY A  41      18.000  66.460  64.810  1.00  0.00           C
ATOM    605  O   GLY A  41      18.450  65.600  65.510  1.00  0.00           O
ATOM    606  N   SER A  42      18.730  67.260  64.120  1.00  0.00           N
ATOM    607  HN  SER A  42      18.340  67.900  63.460  1.00  0.00           H
ATOM    608  CA  SER A  42      20.180  67.140  64.110  1.00  0.00           C
ATOM    609  HA  SER A  42      20.540  66.590  64.960  1.00  0.00           H
ATOM    610  CB  SER A  42      20.610  66.410  62.800  1.00  0.00           C
ATOM    611  HB1 SER A  42      20.160  67.030  62.000  1.00  0.00           H
ATOM    612  HB2 SER A  42      20.180  65.390  62.860  1.00  0.00           H
ATOM    613  OG  SER A  42      21.990  66.410  62.590  1.00  0.00           O
ATOM    614  HG1 SER A  42      22.310  65.520  62.730  1.00  0.00           H
ATOM    615  C   SER A  42      20.850  68.510  64.100  1.00  0.00           C
ATOM    616  O   SER A  42      20.550  69.410  63.250  1.00  0.00           O
ATOM    617  N   LYS A  43      21.700  68.750  65.130  1.00  0.00           N
ATOM    618  HN  LYS A  43      21.900  68.000  65.750  1.00  0.00           H
ATOM    619  CA  LYS A  43      22.400  70.000  65.410  1.00  0.00           C
ATOM    620  HA  LYS A  43      22.090  70.750  64.700  1.00  0.00           H
ATOM    621  CB  LYS A  43      22.160  70.550  66.930  1.00  0.00           C
ATOM    622  HB1 LYS A  43      21.080  70.780  67.090  1.00  0.00           H
ATOM    623  HB2 LYS A  43      22.740  71.480  67.140  1.00  0.00           H
ATOM    624  CG  LYS A  43      22.570  69.540  68.040  1.00  0.00           C
ATOM    625  HG1 LYS A  43      23.580  69.130  67.840  1.00  0.00           H
ATOM    626  HG2 LYS A  43      21.810  68.730  68.100  1.00  0.00           H
ATOM    627  CD  LYS A  43      22.560  70.060  69.420  1.00  0.00           C
ATOM    628  HD1 LYS A  43      21.500  70.380  69.540  1.00  0.00           H
ATOM    629  HD2 LYS A  43      22.780  69.170  70.050  1.00  0.00           H
ATOM    630  CE  LYS A  43      23.480  71.270  69.730  1.00  0.00           C
ATOM    631  HE1 LYS A  43      23.250  71.590  70.770  1.00  0.00           H
ATOM    632  HE2 LYS A  43      23.330  72.070  68.980  1.00  0.00           H
ATOM    633  NZ  LYS A  43      24.910  70.930  69.780  1.00  0.00           N
ATOM    634  HZ1 LYS A  43      25.380  71.240  68.910  1.00  0.00           H
ATOM    635  HZ2 LYS A  43      25.280  71.530  70.540  1.00  0.00           H
ATOM    636  HZ3 LYS A  43      25.050  69.930  70.030  1.00  0.00           H
ATOM    637  C   LYS A  43      23.860  69.910  65.240  1.00  0.00           C
ATOM    638  O   LYS A  43      24.470  68.850  65.520  1.00  0.00           O
ATOM    639  N   THR A  44      24.500  71.030  64.830  1.00  0.00           N
ATOM    640  HN  THR A  44      23.970  71.830  64.540  1.00  0.00           H
ATOM    641  CA  THR A  44      25.960  71.040  64.880  1.00  0.00           C
ATOM    642  HA  THR A  44      26.380  70.180  64.360  1.00  0.00           H
ATOM    643  CB  THR A  44      26.680  72.240  64.220  1.00  0.00           C
ATOM    644  HB  THR A  44      27.750  72.330  64.520  1.00  0.00           H
ATOM    645  OG1 THR A  44      25.970  73.460  64.500  1.00  0.00           O
ATOM    646  HG1 THR A  44      26.160  73.640  65.420  1.00  0.00           H
ATOM    647  CG2 THR A  44      26.440  72.000  62.740  1.00  0.00           C
ATOM    648 HG21 THR A  44      26.880  72.700  61.990  1.00  0.00           H
ATOM    649 HG22 THR A  44      27.040  71.140  62.370  1.00  0.00           H
ATOM    650 HG23 THR A  44      25.350  71.930  62.590  1.00  0.00           H
ATOM    651  C   THR A  44      26.560  70.890  66.260  1.00  0.00           C
ATOM    652  O   THR A  44      26.040  71.380  67.290  1.00  0.00           O
ATOM    653  N   LYS A  45      27.760  70.270  66.340  1.00  0.00           N
ATOM    654  HN  LYS A  45      28.210  70.000  65.500  1.00  0.00           H
ATOM    655  CA  LYS A  45      28.520  70.360  67.610  1.00  0.00           C
ATOM    656  HA  LYS A  45      27.860  69.850  68.290  1.00  0.00           H
ATOM    657  CB  LYS A  45      29.730  69.360  67.450  1.00  0.00           C
ATOM    658  HB1 LYS A  45      30.310  69.480  68.400  1.00  0.00           H
ATOM    659  HB2 LYS A  45      30.520  69.520  66.690  1.00  0.00           H
ATOM    660  CG  LYS A  45      29.320  67.920  67.440  1.00  0.00           C
ATOM    661  HG1 LYS A  45      28.710  67.620  66.560  1.00  0.00           H
ATOM    662  HG2 LYS A  45      28.680  67.800  68.340  1.00  0.00           H
ATOM    663  CD  LYS A  45      30.530  67.070  67.480  1.00  0.00           C
ATOM    664  HD1 LYS A  45      31.140  67.150  66.550  1.00  0.00           H
ATOM    665  HD2 LYS A  45      31.190  67.310  68.350  1.00  0.00           H
ATOM    666  CE  LYS A  45      30.100  65.560  67.430  1.00  0.00           C
ATOM    667  HE1 LYS A  45      30.950  64.850  67.340  1.00  0.00           H
ATOM    668  HE2 LYS A  45      29.390  65.430  66.580  1.00  0.00           H
ATOM    669  NZ  LYS A  45      29.340  65.220  68.610  1.00  0.00           N
ATOM    670  HZ1 LYS A  45      29.060  64.210  68.620  1.00  0.00           H
ATOM    671  HZ2 LYS A  45      29.930  65.420  69.440  1.00  0.00           H
ATOM    672  HZ3 LYS A  45      28.430  65.710  68.710  1.00  0.00           H
ATOM    673  C   LYS A  45      29.040  71.720  67.900  1.00  0.00           C
ATOM    674  O   LYS A  45      29.470  72.470  67.010  1.00  0.00           O
ATOM    675  N   GLU A  46      29.010  72.040  69.220  1.00  0.00           N
ATOM    676  HN  GLU A  46      28.710  71.350  69.880  1.00  0.00           H
ATOM    677  CA  GLU A  46      29.460  73.350  69.650  1.00  0.00           C
ATOM    678  HA  GLU A  46      28.780  74.070  69.220  1.00  0.00           H
ATOM    679  CB  GLU A  46      29.360  73.460  71.170  1.00  0.00           C
ATOM    680  HB1 GLU A  46      29.650  74.530  71.260  1.00  0.00           H
ATOM    681  HB2 GLU A  46      30.150  72.880  71.700  1.00  0.00           H
ATOM    682  CG  GLU A  46      27.970  73.310  71.780  1.00  0.00           C
ATOM    683  HG1 GLU A  46      28.010  73.850  72.750  1.00  0.00           H
ATOM    684  HG2 GLU A  46      27.740  72.270  72.100  1.00  0.00           H
ATOM    685  CD  GLU A  46      26.680  73.880  71.110  1.00  0.00           C
ATOM    686  OE1 GLU A  46      26.720  75.060  70.590  1.00  0.00           O
ATOM    687  OE2 GLU A  46      25.640  73.140  71.080  1.00  0.00           O
ATOM    688  C   GLU A  46      30.920  73.790  69.210  1.00  0.00           C
ATOM    689  O   GLU A  46      31.920  73.080  69.310  1.00  0.00           O
ATOM    690  N   GLY A  47      31.040  75.060  68.720  1.00  0.00           N
ATOM    691  HN  GLY A  47      30.280  75.710  68.640  1.00  0.00           H
ATOM    692  CA  GLY A  47      32.300  75.520  68.250  1.00  0.00           C
ATOM    693  HA1 GLY A  47      32.940  74.860  67.680  1.00  0.00           H
ATOM    694  HA2 GLY A  47      32.140  76.410  67.650  1.00  0.00           H
ATOM    695  C   GLY A  47      33.150  76.060  69.430  1.00  0.00           C
ATOM    696  O   GLY A  47      32.810  75.910  70.640  1.00  0.00           O
ATOM    697  N   VAL A  48      34.200  76.800  69.050  1.00  0.00           N
ATOM    698  HN  VAL A  48      34.450  76.920  68.090  1.00  0.00           H
ATOM    699  CA  VAL A  48      35.080  77.380  69.990  1.00  0.00           C
ATOM    700  HA  VAL A  48      34.950  76.930  70.960  1.00  0.00           H
ATOM    701  CB  VAL A  48      36.570  77.330  69.570  1.00  0.00           C
ATOM    702  HB  VAL A  48      36.810  77.770  68.580  1.00  0.00           H
ATOM    703  CG1 VAL A  48      37.470  78.000  70.660  1.00  0.00           C
ATOM    704 HG11 VAL A  48      38.550  77.760  70.540  1.00  0.00           H
ATOM    705 HG12 VAL A  48      37.300  79.100  70.660  1.00  0.00           H
ATOM    706 HG13 VAL A  48      37.170  77.560  71.630  1.00  0.00           H
ATOM    707  CG2 VAL A  48      36.920  75.880  69.580  1.00  0.00           C
ATOM    708 HG21 VAL A  48      36.590  75.590  68.560  1.00  0.00           H
ATOM    709 HG22 VAL A  48      38.010  75.690  69.580  1.00  0.00           H
ATOM    710 HG23 VAL A  48      36.400  75.170  70.260  1.00  0.00           H
ATOM    711  C   VAL A  48      34.760  78.880  69.990  1.00  0.00           C
ATOM    712  O   VAL A  48      34.920  79.630  68.980  1.00  0.00           O
ATOM    713  N   VAL A  49      34.290  79.430  71.150  1.00  0.00           N
ATOM    714  HN  VAL A  49      34.140  78.940  72.010  1.00  0.00           H
ATOM    715  CA  VAL A  49      33.980  80.840  71.220  1.00  0.00           C
ATOM    716  HA  VAL A  49      33.470  81.210  70.340  1.00  0.00           H
ATOM    717  CB  VAL A  49      32.990  81.170  72.460  1.00  0.00           C
ATOM    718  HB  VAL A  49      33.560  81.030  73.400  1.00  0.00           H
ATOM    719  CG1 VAL A  49      32.600  82.610  72.440  1.00  0.00           C
ATOM    720 HG11 VAL A  49      31.870  82.830  73.240  1.00  0.00           H
ATOM    721 HG12 VAL A  49      33.440  83.310  72.310  1.00  0.00           H
ATOM    722 HG13 VAL A  49      32.070  82.980  71.540  1.00  0.00           H
ATOM    723  CG2 VAL A  49      31.860  80.140  72.420  1.00  0.00           C
ATOM    724 HG21 VAL A  49      31.090  80.450  73.160  1.00  0.00           H
ATOM    725 HG22 VAL A  49      31.380  80.110  71.420  1.00  0.00           H
ATOM    726 HG23 VAL A  49      32.310  79.160  72.680  1.00  0.00           H
ATOM    727  C   VAL A  49      35.260  81.700  71.190  1.00  0.00           C
ATOM    728  O   VAL A  49      36.100  81.490  72.110  1.00  0.00           O
ATOM    729  N   HIS A  50      35.450  82.680  70.270  1.00  0.00           N
ATOM    730  HN  HIS A  50      34.770  82.880  69.560  1.00  0.00           H
ATOM    731  CA  HIS A  50      36.600  83.590  70.230  1.00  0.00           C
ATOM    732  HA  HIS A  50      36.330  84.130  69.340  1.00  0.00           H
ATOM    733  CB  HIS A  50      36.720  84.570  71.420  1.00  0.00           C
ATOM    734  HB1 HIS A  50      37.620  85.230  71.360  1.00  0.00           H
ATOM    735  HB2 HIS A  50      36.770  84.070  72.410  1.00  0.00           H
ATOM    736  ND1 HIS A  50      35.290  86.360  70.360  1.00  0.00           N
ATOM    737  CG  HIS A  50      35.510  85.440  71.420  1.00  0.00           C
ATOM    738  CE1 HIS A  50      34.300  87.150  70.880  1.00  0.00           C
ATOM    739  HE1 HIS A  50      33.780  88.010  70.470  1.00  0.00           H
ATOM    740  NE2 HIS A  50      33.950  86.820  72.090  1.00  0.00           N
ATOM    741  HE2 HIS A  50      33.160  87.150  72.600  1.00  0.00           H
ATOM    742  CD2 HIS A  50      34.650  85.720  72.460  1.00  0.00           C
ATOM    743  HD2 HIS A  50      34.490  85.050  73.290  1.00  0.00           H
ATOM    744  C   HIS A  50      37.870  82.930  69.970  1.00  0.00           C
ATOM    745  O   HIS A  50      38.950  83.440  70.260  1.00  0.00           O
ATOM    746  N   GLY A  51      37.760  81.730  69.280  1.00  0.00           N
ATOM    747  HN  GLY A  51      36.860  81.300  69.140  1.00  0.00           H
ATOM    748  CA  GLY A  51      38.850  80.810  68.930  1.00  0.00           C
ATOM    749  HA1 GLY A  51      38.390  80.010  68.370  1.00  0.00           H
ATOM    750  HA2 GLY A  51      39.450  81.350  68.210  1.00  0.00           H
ATOM    751  C   GLY A  51      39.810  80.270  69.990  1.00  0.00           C
ATOM    752  O   GLY A  51      39.800  80.720  71.150  1.00  0.00           O
ATOM    753  N   VAL A  52      40.640  79.300  69.570  1.00  0.00           N
ATOM    754  HN  VAL A  52      40.550  78.950  68.640  1.00  0.00           H
ATOM    755  CA  VAL A  52      41.560  78.630  70.490  1.00  0.00           C
ATOM    756  HA  VAL A  52      40.960  78.180  71.270  1.00  0.00           H
ATOM    757  CB  VAL A  52      42.250  77.420  69.830  1.00  0.00           C
ATOM    758  HB  VAL A  52      43.170  77.180  70.410  1.00  0.00           H
ATOM    759  CG1 VAL A  52      41.320  76.180  69.810  1.00  0.00           C
ATOM    760 HG11 VAL A  52      40.870  76.030  70.820  1.00  0.00           H
ATOM    761 HG12 VAL A  52      40.580  76.480  69.040  1.00  0.00           H
ATOM    762 HG13 VAL A  52      41.880  75.280  69.490  1.00  0.00           H
ATOM    763  CG2 VAL A  52      42.840  77.720  68.430  1.00  0.00           C
ATOM    764 HG21 VAL A  52      43.660  78.450  68.520  1.00  0.00           H
ATOM    765 HG22 VAL A  52      43.240  76.780  67.990  1.00  0.00           H
ATOM    766 HG23 VAL A  52      42.040  78.140  67.780  1.00  0.00           H
ATOM    767  C   VAL A  52      42.490  79.580  71.240  1.00  0.00           C
ATOM    768  O   VAL A  52      43.340  80.270  70.640  1.00  0.00           O
ATOM    769  N   ALA A  53      42.430  79.520  72.560  1.00  0.00           N
ATOM    770  HN  ALA A  53      41.590  79.130  72.950  1.00  0.00           H
ATOM    771  CA  ALA A  53      43.450  79.930  73.460  1.00  0.00           C
ATOM    772  HA  ALA A  53      44.160  80.450  72.840  1.00  0.00           H
ATOM    773  CB  ALA A  53      42.840  80.850  74.530  1.00  0.00           C
ATOM    774  HB1 ALA A  53      43.550  81.350  75.220  1.00  0.00           H
ATOM    775  HB2 ALA A  53      42.220  81.600  73.970  1.00  0.00           H
ATOM    776  HB3 ALA A  53      42.160  80.280  75.190  1.00  0.00           H
ATOM    777  C   ALA A  53      44.280  78.830  74.130  1.00  0.00           C
ATOM    778  O   ALA A  53      43.810  77.670  74.410  1.00  0.00           O
ATOM    779  N   THR A  54      45.500  79.170  74.660  1.00  0.00           N
ATOM    780  HN  THR A  54      45.700  80.140  74.500  1.00  0.00           H
ATOM    781  CA  THR A  54      46.570  78.470  75.330  1.00  0.00           C
ATOM    782  HA  THR A  54      47.250  79.270  75.590  1.00  0.00           H
ATOM    783  CB  THR A  54      46.200  77.800  76.670  1.00  0.00           C
ATOM    784  HB  THR A  54      47.110  77.450  77.200  1.00  0.00           H
ATOM    785  OG1 THR A  54      45.290  76.680  76.600  1.00  0.00           O
ATOM    786  HG1 THR A  54      44.740  77.030  75.890  1.00  0.00           H
ATOM    787  CG2 THR A  54      45.520  78.840  77.650  1.00  0.00           C
ATOM    788 HG21 THR A  54      46.210  79.700  77.810  1.00  0.00           H
ATOM    789 HG22 THR A  54      44.630  79.280  77.160  1.00  0.00           H
ATOM    790 HG23 THR A  54      45.230  78.390  78.620  1.00  0.00           H
ATOM    791  C   THR A  54      47.410  77.550  74.430  1.00  0.00           C
ATOM    792  O   THR A  54      48.010  76.530  74.810  1.00  0.00           O
ATOM    793  N   VAL A  55      47.430  77.960  73.170  1.00  0.00           N
ATOM    794  HN  VAL A  55      46.940  78.790  72.930  1.00  0.00           H
ATOM    795  CA  VAL A  55      48.020  77.120  72.170  1.00  0.00           C
ATOM    796  HA  VAL A  55      48.300  76.150  72.550  1.00  0.00           H
ATOM    797  CB  VAL A  55      47.100  76.710  70.970  1.00  0.00           C
ATOM    798  HB  VAL A  55      47.690  76.140  70.230  1.00  0.00           H
ATOM    799  CG1 VAL A  55      46.030  75.760  71.540  1.00  0.00           C
ATOM    800 HG11 VAL A  55      45.350  76.190  72.300  1.00  0.00           H
ATOM    801 HG12 VAL A  55      45.610  75.260  70.640  1.00  0.00           H
ATOM    802 HG13 VAL A  55      46.690  74.990  72.010  1.00  0.00           H
ATOM    803  CG2 VAL A  55      46.490  77.870  70.170  1.00  0.00           C
ATOM    804 HG21 VAL A  55      45.990  78.630  70.810  1.00  0.00           H
ATOM    805 HG22 VAL A  55      47.250  78.280  69.480  1.00  0.00           H
ATOM    806 HG23 VAL A  55      45.680  77.540  69.480  1.00  0.00           H
ATOM    807  C   VAL A  55      49.330  77.810  71.730  1.00  0.00           C
ATOM    808  O   VAL A  55      49.370  79.060  71.540  1.00  0.00           O
ATOM    809  N   ALA A  56      50.390  77.030  71.760  1.00  0.00           N
ATOM    810  HN  ALA A  56      50.270  76.070  72.030  1.00  0.00           H
ATOM    811  CA  ALA A  56      51.760  77.500  71.350  1.00  0.00           C
ATOM    812  HA  ALA A  56      52.070  78.320  71.980  1.00  0.00           H
ATOM    813  CB  ALA A  56      52.770  76.340  71.500  1.00  0.00           C
ATOM    814  HB1 ALA A  56      52.590  75.960  72.530  1.00  0.00           H
ATOM    815  HB2 ALA A  56      52.770  75.480  70.800  1.00  0.00           H
ATOM    816  HB3 ALA A  56      53.790  76.790  71.490  1.00  0.00           H
ATOM    817  C   ALA A  56      51.890  78.170  69.990  1.00  0.00           C
ATOM    818  O   ALA A  56      51.220  77.770  69.060  1.00  0.00           O
ATOM    819  N   GLU A  57      52.580  79.300  69.860  1.00  0.00           N
ATOM    820  HN  GLU A  57      53.140  79.640  70.610  1.00  0.00           H
ATOM    821  CA  GLU A  57      52.680  79.960  68.590  1.00  0.00           C
ATOM    822  HA  GLU A  57      51.700  80.220  68.220  1.00  0.00           H
ATOM    823  CB  GLU A  57      53.240  81.420  68.750  1.00  0.00           C
ATOM    824  HB1 GLU A  57      53.480  81.750  67.710  1.00  0.00           H
ATOM    825  HB2 GLU A  57      54.240  81.330  69.220  1.00  0.00           H
ATOM    826  CG  GLU A  57      52.440  82.450  69.520  1.00  0.00           C
ATOM    827  HG1 GLU A  57      53.070  83.370  69.530  1.00  0.00           H
ATOM    828  HG2 GLU A  57      52.380  82.120  70.580  1.00  0.00           H
ATOM    829  CD  GLU A  57      51.070  82.730  68.870  1.00  0.00           C
ATOM    830  OE1 GLU A  57      50.980  82.950  67.630  1.00  0.00           O
ATOM    831  OE2 GLU A  57      50.080  82.710  69.660  1.00  0.00           O
ATOM    832  C   GLU A  57      53.230  79.220  67.400  1.00  0.00           C
ATOM    833  O   GLU A  57      54.060  78.360  67.640  1.00  0.00           O
ATOM    834  N   LYS A  58      52.770  79.510  66.160  1.00  0.00           N
ATOM    835  HN  LYS A  58      52.250  80.350  66.030  1.00  0.00           H
ATOM    836  CA  LYS A  58      53.200  78.730  64.970  1.00  0.00           C
ATOM    837  HA  LYS A  58      52.720  79.290  64.180  1.00  0.00           H
ATOM    838  CB  LYS A  58      54.760  78.730  64.750  1.00  0.00           C
ATOM    839  HB1 LYS A  58      54.850  78.150  63.800  1.00  0.00           H
ATOM    840  HB2 LYS A  58      55.250  78.130  65.540  1.00  0.00           H
ATOM    841  CG  LYS A  58      55.490  80.080  64.730  1.00  0.00           C
ATOM    842  HG1 LYS A  58      56.540  79.780  64.550  1.00  0.00           H
ATOM    843  HG2 LYS A  58      55.400  80.600  65.700  1.00  0.00           H
ATOM    844  CD  LYS A  58      55.010  81.130  63.630  1.00  0.00           C
ATOM    845  HD1 LYS A  58      55.190  80.760  62.600  1.00  0.00           H
ATOM    846  HD2 LYS A  58      53.920  81.280  63.830  1.00  0.00           H
ATOM    847  CE  LYS A  58      55.830  82.420  63.720  1.00  0.00           C
ATOM    848  HE1 LYS A  58      55.560  82.930  62.770  1.00  0.00           H
ATOM    849  HE2 LYS A  58      56.930  82.260  63.710  1.00  0.00           H
ATOM    850  NZ  LYS A  58      55.430  83.250  64.910  1.00  0.00           N
ATOM    851  HZ1 LYS A  58      54.390  83.290  64.980  1.00  0.00           H
ATOM    852  HZ2 LYS A  58      55.830  82.800  65.760  1.00  0.00           H
ATOM    853  HZ3 LYS A  58      55.740  84.240  64.840  1.00  0.00           H
ATOM    854  C   LYS A  58      52.610  77.370  64.890  1.00  0.00           C
ATOM    855  O   LYS A  58      53.230  76.420  64.420  1.00  0.00           O
ATOM    856  N   THR A  59      51.300  77.270  65.300  1.00  0.00           N
ATOM    857  HN  THR A  59      50.790  78.080  65.580  1.00  0.00           H
ATOM    858  CA  THR A  59      50.480  76.060  65.020  1.00  0.00           C
ATOM    859  HA  THR A  59      51.040  75.200  64.700  1.00  0.00           H
ATOM    860  CB  THR A  59      49.640  75.670  66.210  1.00  0.00           C
ATOM    861  HB  THR A  59      48.790  76.370  66.310  1.00  0.00           H
ATOM    862  OG1 THR A  59      50.290  75.640  67.440  1.00  0.00           O
ATOM    863  HG1 THR A  59      50.540  76.560  67.570  1.00  0.00           H
ATOM    864  CG2 THR A  59      48.980  74.370  65.940  1.00  0.00           C
ATOM    865 HG21 THR A  59      48.200  74.510  65.160  1.00  0.00           H
ATOM    866 HG22 THR A  59      49.630  73.520  65.630  1.00  0.00           H
ATOM    867 HG23 THR A  59      48.410  73.960  66.800  1.00  0.00           H
ATOM    868  C   THR A  59      49.480  76.400  63.940  1.00  0.00           C
ATOM    869  O   THR A  59      48.920  77.480  64.010  1.00  0.00           O
ATOM    870  N   LYS A  60      49.300  75.530  62.970  1.00  0.00           N
ATOM    871  HN  LYS A  60      49.730  74.640  63.070  1.00  0.00           H
ATOM    872  CA  LYS A  60      48.440  75.820  61.770  1.00  0.00           C
ATOM    873  HA  LYS A  60      48.840  76.740  61.350  1.00  0.00           H
ATOM    874  CB  LYS A  60      48.720  74.790  60.690  1.00  0.00           C
ATOM    875  HB1 LYS A  60      48.240  73.830  60.980  1.00  0.00           H
ATOM    876  HB2 LYS A  60      49.810  74.560  60.690  1.00  0.00           H
ATOM    877  CG  LYS A  60      48.110  75.180  59.380  1.00  0.00           C
ATOM    878  HG1 LYS A  60      48.580  76.150  59.140  1.00  0.00           H
ATOM    879  HG2 LYS A  60      47.000  75.230  59.380  1.00  0.00           H
ATOM    880  CD  LYS A  60      48.480  74.240  58.260  1.00  0.00           C
ATOM    881  HD1 LYS A  60      48.470  74.900  57.370  1.00  0.00           H
ATOM    882  HD2 LYS A  60      49.530  73.950  58.450  1.00  0.00           H
ATOM    883  CE  LYS A  60      47.650  72.910  58.150  1.00  0.00           C
ATOM    884  HE1 LYS A  60      46.630  72.970  57.730  1.00  0.00           H
ATOM    885  HE2 LYS A  60      47.630  72.470  59.180  1.00  0.00           H
ATOM    886  NZ  LYS A  60      48.380  71.930  57.330  1.00  0.00           N
ATOM    887  HZ1 LYS A  60      48.040  70.980  57.600  1.00  0.00           H
ATOM    888  HZ2 LYS A  60      48.070  71.980  56.340  1.00  0.00           H
ATOM    889  HZ3 LYS A  60      49.410  72.030  57.340  1.00  0.00           H
ATOM    890  C   LYS A  60      46.960  76.000  62.070  1.00  0.00           C
ATOM    891  O   LYS A  60      46.510  75.270  62.950  1.00  0.00           O
ATOM    892  N   GLU A  61      46.190  76.920  61.470  1.00  0.00           N
ATOM    893  HN  GLU A  61      46.640  77.560  60.840  1.00  0.00           H
ATOM    894  CA  GLU A  61      44.750  77.200  61.610  1.00  0.00           C
ATOM    895  HA  GLU A  61      44.480  76.650  62.500  1.00  0.00           H
ATOM    896  CB  GLU A  61      44.470  78.740  61.800  1.00  0.00           C
ATOM    897  HB1 GLU A  61      43.370  78.820  61.930  1.00  0.00           H
ATOM    898  HB2 GLU A  61      44.870  79.240  60.890  1.00  0.00           H
ATOM    899  CG  GLU A  61      45.020  79.330  63.180  1.00  0.00           C
ATOM    900  HG1 GLU A  61      46.110  79.120  63.250  1.00  0.00           H
ATOM    901  HG2 GLU A  61      44.590  78.830  64.070  1.00  0.00           H
ATOM    902  CD  GLU A  61      44.690  80.820  63.250  1.00  0.00           C
ATOM    903  OE1 GLU A  61      44.910  81.440  64.310  1.00  0.00           O
ATOM    904  OE2 GLU A  61      44.280  81.320  62.190  1.00  0.00           O
ATOM    905  C   GLU A  61      43.800  76.670  60.540  1.00  0.00           C
ATOM    906  O   GLU A  61      44.100  76.600  59.410  1.00  0.00           O
ATOM    907  N   GLN A  62      42.520  76.410  60.930  1.00  0.00           N
ATOM    908  HN  GLN A  62      42.210  76.670  61.840  1.00  0.00           H
ATOM    909  CA  GLN A  62      41.510  75.840  59.990  1.00  0.00           C
ATOM    910  HA  GLN A  62      41.850  76.030  58.980  1.00  0.00           H
ATOM    911  CB  GLN A  62      41.320  74.330  60.260  1.00  0.00           C
ATOM    912  HB1 GLN A  62      40.680  74.170  61.150  1.00  0.00           H
ATOM    913  HB2 GLN A  62      42.320  73.910  60.490  1.00  0.00           H
ATOM    914  CG  GLN A  62      40.580  73.550  59.170  1.00  0.00           C
ATOM    915  HG1 GLN A  62      39.520  73.830  59.340  1.00  0.00           H
ATOM    916  HG2 GLN A  62      40.660  72.450  59.300  1.00  0.00           H
ATOM    917  CD  GLN A  62      40.940  74.040  57.710  1.00  0.00           C
ATOM    918  OE1 GLN A  62      40.230  74.800  57.060  1.00  0.00           O
ATOM    919  NE2 GLN A  62      42.070  73.400  57.280  1.00  0.00           N
ATOM    920 HE21 GLN A  62      42.600  72.820  57.900  1.00  0.00           H
ATOM    921 HE22 GLN A  62      42.160  73.240  56.300  1.00  0.00           H
ATOM    922  C   GLN A  62      40.210  76.670  60.130  1.00  0.00           C
ATOM    923  O   GLN A  62      39.870  77.190  61.220  1.00  0.00           O
ATOM    924  N   VAL A  63      39.420  76.860  59.010  1.00  0.00           N
ATOM    925  HN  VAL A  63      39.610  76.470  58.110  1.00  0.00           H
ATOM    926  CA  VAL A  63      38.230  77.660  58.840  1.00  0.00           C
ATOM    927  HA  VAL A  63      38.250  78.320  59.700  1.00  0.00           H
ATOM    928  CB  VAL A  63      38.180  78.370  57.530  1.00  0.00           C
ATOM    929  HB  VAL A  63      37.290  79.030  57.640  1.00  0.00           H
ATOM    930  CG1 VAL A  63      39.290  79.430  57.460  1.00  0.00           C
ATOM    931 HG11 VAL A  63      40.260  78.890  57.330  1.00  0.00           H
ATOM    932 HG12 VAL A  63      39.170  80.140  56.620  1.00  0.00           H
ATOM    933 HG13 VAL A  63      39.310  79.950  58.450  1.00  0.00           H
ATOM    934  CG2 VAL A  63      37.970  77.490  56.310  1.00  0.00           C
ATOM    935 HG21 VAL A  63      36.890  77.250  56.210  1.00  0.00           H
ATOM    936 HG22 VAL A  63      38.400  77.960  55.400  1.00  0.00           H
ATOM    937 HG23 VAL A  63      38.590  76.560  56.290  1.00  0.00           H
ATOM    938  C   VAL A  63      37.090  76.780  59.170  1.00  0.00           C
ATOM    939  O   VAL A  63      37.060  75.620  58.710  1.00  0.00           O
ATOM    940  N   THR A  64      36.060  77.180  59.930  1.00  0.00           N
ATOM    941  HN  THR A  64      35.960  78.150  60.120  1.00  0.00           H
ATOM    942  CA  THR A  64      35.130  76.360  60.700  1.00  0.00           C
ATOM    943  HA  THR A  64      35.000  75.400  60.220  1.00  0.00           H
ATOM    944  CB  THR A  64      35.700  75.880  62.060  1.00  0.00           C
ATOM    945  HB  THR A  64      36.660  75.370  61.800  1.00  0.00           H
ATOM    946  OG1 THR A  64      34.630  75.090  62.730  1.00  0.00           O
ATOM    947  HG1 THR A  64      34.930  74.980  63.630  1.00  0.00           H
ATOM    948  CG2 THR A  64      36.130  77.040  63.010  1.00  0.00           C
ATOM    949 HG21 THR A  64      37.000  77.510  62.510  1.00  0.00           H
ATOM    950 HG22 THR A  64      35.290  77.760  63.150  1.00  0.00           H
ATOM    951 HG23 THR A  64      36.520  76.620  63.960  1.00  0.00           H
ATOM    952  C   THR A  64      33.820  77.030  60.670  1.00  0.00           C
ATOM    953  O   THR A  64      33.740  78.220  60.670  1.00  0.00           O
ATOM    954  N   ASN A  65      32.780  76.180  60.550  1.00  0.00           N
ATOM    955  HN  ASN A  65      32.970  75.210  60.640  1.00  0.00           H
ATOM    956  CA  ASN A  65      31.390  76.570  60.260  1.00  0.00           C
ATOM    957  HA  ASN A  65      31.410  77.570  59.860  1.00  0.00           H
ATOM    958  CB  ASN A  65      30.680  75.660  59.210  1.00  0.00           C
ATOM    959  HB1 ASN A  65      29.590  75.850  59.290  1.00  0.00           H
ATOM    960  HB2 ASN A  65      30.940  74.590  59.360  1.00  0.00           H
ATOM    961  CG  ASN A  65      31.170  76.000  57.800  1.00  0.00           C
ATOM    962  OD1 ASN A  65      31.910  77.000  57.600  1.00  0.00           O
ATOM    963  ND2 ASN A  65      30.870  75.140  56.850  1.00  0.00           N
ATOM    964 HD21 ASN A  65      30.400  74.290  57.090  1.00  0.00           H
ATOM    965 HD22 ASN A  65      31.060  75.410  55.900  1.00  0.00           H
ATOM    966  C   ASN A  65      30.590  76.700  61.560  1.00  0.00           C
ATOM    967  O   ASN A  65      29.470  77.060  61.400  1.00  0.00           O
ATOM    968  N   VAL A  66      31.150  76.550  62.800  1.00  0.00           N
ATOM    969  HN  VAL A  66      32.030  76.080  62.850  1.00  0.00           H
ATOM    970  CA  VAL A  66      30.530  77.120  64.000  1.00  0.00           C
ATOM    971  HA  VAL A  66      29.740  77.810  63.750  1.00  0.00           H
ATOM    972  CB  VAL A  66      29.970  76.010  64.980  1.00  0.00           C
ATOM    973  HB  VAL A  66      30.810  75.340  65.250  1.00  0.00           H
ATOM    974  CG1 VAL A  66      29.140  76.500  66.220  1.00  0.00           C
ATOM    975 HG11 VAL A  66      28.260  77.100  65.900  1.00  0.00           H
ATOM    976 HG12 VAL A  66      28.760  75.700  66.890  1.00  0.00           H
ATOM    977 HG13 VAL A  66      29.710  77.170  66.900  1.00  0.00           H
ATOM    978  CG2 VAL A  66      28.910  75.260  64.170  1.00  0.00           C
ATOM    979 HG21 VAL A  66      28.360  74.610  64.880  1.00  0.00           H
ATOM    980 HG22 VAL A  66      28.230  75.970  63.650  1.00  0.00           H
ATOM    981 HG23 VAL A  66      29.330  74.560  63.420  1.00  0.00           H
ATOM    982  C   VAL A  66      31.630  77.790  64.800  1.00  0.00           C
ATOM    983  O   VAL A  66      32.740  77.310  64.910  1.00  0.00           O
ATOM    984  N   GLY A  67      31.340  79.000  65.330  1.00  0.00           N
ATOM    985  HN  GLY A  67      30.410  79.270  65.140  1.00  0.00           H
ATOM    986  CA  GLY A  67      32.250  79.950  66.110  1.00  0.00           C
ATOM    987  HA1 GLY A  67      31.670  80.840  66.340  1.00  0.00           H
ATOM    988  HA2 GLY A  67      32.530  79.460  67.030  1.00  0.00           H
ATOM    989  C   GLY A  67      33.520  80.350  65.370  1.00  0.00           C
ATOM    990  O   GLY A  67      33.570  80.540  64.170  1.00  0.00           O
ATOM    991  N   GLY A  68      34.610  80.660  66.180  1.00  0.00           N
ATOM    992  HN  GLY A  68      34.480  80.560  67.160  1.00  0.00           H
ATOM    993  CA  GLY A  68      35.820  81.280  65.660  1.00  0.00           C
ATOM    994  HA1 GLY A  68      35.550  81.750  64.730  1.00  0.00           H
ATOM    995  HA2 GLY A  68      36.190  81.980  66.400  1.00  0.00           H
ATOM    996  C   GLY A  68      36.860  80.250  65.550  1.00  0.00           C
ATOM    997  O   GLY A  68      36.640  79.070  65.760  1.00  0.00           O
ATOM    998  N   ALA A  69      38.050  80.750  65.130  1.00  0.00           N
ATOM    999  HN  ALA A  69      38.220  81.740  65.150  1.00  0.00           H
ATOM   1000  CA  ALA A  69      39.130  79.970  64.660  1.00  0.00           C
ATOM   1001  HA  ALA A  69      38.680  79.420  63.840  1.00  0.00           H
ATOM   1002  CB  ALA A  69      40.390  80.820  64.250  1.00  0.00           C
ATOM   1003  HB1 ALA A  69      41.280  80.200  63.970  1.00  0.00           H
ATOM   1004  HB2 ALA A  69      40.100  81.410  63.360  1.00  0.00           H
ATOM   1005  HB3 ALA A  69      40.690  81.590  64.990  1.00  0.00           H
ATOM   1006  C   ALA A  69      39.700  78.860  65.520  1.00  0.00           C
ATOM   1007  O   ALA A  69      39.910  78.950  66.730  1.00  0.00           O
ATOM   1008  N   VAL A  70      40.030  77.700  64.840  1.00  0.00           N
ATOM   1009  HN  VAL A  70      39.960  77.480  63.880  1.00  0.00           H
ATOM   1010  CA  VAL A  70      40.530  76.530  65.570  1.00  0.00           C
ATOM   1011  HA  VAL A  70      40.830  76.860  66.550  1.00  0.00           H
ATOM   1012  CB  VAL A  70      39.560  75.350  65.500  1.00  0.00           C
ATOM   1013  HB  VAL A  70      40.160  74.520  65.920  1.00  0.00           H
ATOM   1014  CG1 VAL A  70      38.410  75.780  66.460  1.00  0.00           C
ATOM   1015 HG11 VAL A  70      37.930  74.850  66.850  1.00  0.00           H
ATOM   1016 HG12 VAL A  70      38.800  76.130  67.440  1.00  0.00           H
ATOM   1017 HG13 VAL A  70      37.650  76.410  65.970  1.00  0.00           H
ATOM   1018  CG2 VAL A  70      39.100  74.950  64.060  1.00  0.00           C
ATOM   1019 HG21 VAL A  70      38.690  75.850  63.550  1.00  0.00           H
ATOM   1020 HG22 VAL A  70      39.920  74.640  63.390  1.00  0.00           H
ATOM   1021 HG23 VAL A  70      38.340  74.130  64.060  1.00  0.00           H
ATOM   1022  C   VAL A  70      41.830  76.220  64.850  1.00  0.00           C
ATOM   1023  O   VAL A  70      42.130  76.650  63.760  1.00  0.00           O
ATOM   1024  N   VAL A  71      42.670  75.440  65.580  1.00  0.00           N
ATOM   1025  HN  VAL A  71      42.460  75.080  66.480  1.00  0.00           H
ATOM   1026  CA  VAL A  71      43.970  75.050  65.070  1.00  0.00           C
ATOM   1027  HA  VAL A  71      44.130  75.610  64.160  1.00  0.00           H
ATOM   1028  CB  VAL A  71      45.160  75.110  66.100  1.00  0.00           C
ATOM   1029  HB  VAL A  71      45.950  74.560  65.550  1.00  0.00           H
ATOM   1030  CG1 VAL A  71      45.670  76.520  66.220  1.00  0.00           C
ATOM   1031 HG11 VAL A  71      44.910  77.210  66.650  1.00  0.00           H
ATOM   1032 HG12 VAL A  71      46.580  76.480  66.850  1.00  0.00           H
ATOM   1033 HG13 VAL A  71      45.880  76.910  65.200  1.00  0.00           H
ATOM   1034  CG2 VAL A  71      44.880  74.370  67.370  1.00  0.00           C
ATOM   1035 HG21 VAL A  71      43.940  74.720  67.840  1.00  0.00           H
ATOM   1036 HG22 VAL A  71      44.810  73.280  67.190  1.00  0.00           H
ATOM   1037 HG23 VAL A  71      45.700  74.540  68.110  1.00  0.00           H
ATOM   1038  C   VAL A  71      43.820  73.600  64.550  1.00  0.00           C
ATOM   1039  O   VAL A  71      42.810  72.990  64.870  1.00  0.00           O
ATOM   1040  N   THR A  72      44.710  73.080  63.690  1.00  0.00           N
ATOM   1041  HN  THR A  72      45.600  73.490  63.520  1.00  0.00           H
ATOM   1042  CA  THR A  72      44.450  71.770  63.060  1.00  0.00           C
ATOM   1043  HA  THR A  72      43.810  71.140  63.670  1.00  0.00           H
ATOM   1044  CB  THR A  72      43.890  71.870  61.740  1.00  0.00           C
ATOM   1045  HB  THR A  72      42.970  72.500  61.830  1.00  0.00           H
ATOM   1046  OG1 THR A  72      43.600  70.600  61.270  1.00  0.00           O
ATOM   1047  HG1 THR A  72      43.240  70.800  60.410  1.00  0.00           H
ATOM   1048  CG2 THR A  72      44.900  72.500  60.720  1.00  0.00           C
ATOM   1049 HG21 THR A  72      45.730  71.760  60.690  1.00  0.00           H
ATOM   1050 HG22 THR A  72      44.350  72.690  59.780  1.00  0.00           H
ATOM   1051 HG23 THR A  72      45.290  73.460  61.140  1.00  0.00           H
ATOM   1052  C   THR A  72      45.840  71.190  63.100  1.00  0.00           C
ATOM   1053  O   THR A  72      46.880  71.840  63.150  1.00  0.00           O
ATOM   1054  N   GLY A  73      45.960  69.830  63.200  1.00  0.00           N
ATOM   1055  HN  GLY A  73      45.090  69.360  63.270  1.00  0.00           H
ATOM   1056  CA  GLY A  73      47.250  69.080  63.390  1.00  0.00           C
ATOM   1057  HA1 GLY A  73      47.110  68.030  63.170  1.00  0.00           H
ATOM   1058  HA2 GLY A  73      47.790  69.400  62.520  1.00  0.00           H
ATOM   1059  C   GLY A  73      48.030  69.250  64.650  1.00  0.00           C
ATOM   1060  O   GLY A  73      49.240  69.410  64.560  1.00  0.00           O
ATOM   1061  N   VAL A  74      47.370  69.130  65.800  1.00  0.00           N
ATOM   1062  HN  VAL A  74      46.370  69.170  65.760  1.00  0.00           H
ATOM   1063  CA  VAL A  74      47.840  69.280  67.190  1.00  0.00           C
ATOM   1064  HA  VAL A  74      48.830  69.710  67.240  1.00  0.00           H
ATOM   1065  CB  VAL A  74      46.950  70.060  68.160  1.00  0.00           C
ATOM   1066  HB  VAL A  74      47.380  69.910  69.170  1.00  0.00           H
ATOM   1067  CG1 VAL A  74      47.150  71.530  67.740  1.00  0.00           C
ATOM   1068 HG11 VAL A  74      46.790  71.650  66.700  1.00  0.00           H
ATOM   1069 HG12 VAL A  74      46.520  72.240  68.310  1.00  0.00           H
ATOM   1070 HG13 VAL A  74      48.200  71.900  67.740  1.00  0.00           H
ATOM   1071  CG2 VAL A  74      45.500  69.600  68.200  1.00  0.00           C
ATOM   1072 HG21 VAL A  74      45.000  70.090  69.060  1.00  0.00           H
ATOM   1073 HG22 VAL A  74      44.910  69.920  67.310  1.00  0.00           H
ATOM   1074 HG23 VAL A  74      45.440  68.500  68.350  1.00  0.00           H
ATOM   1075  C   VAL A  74      48.100  67.940  67.740  1.00  0.00           C
ATOM   1076  O   VAL A  74      47.370  66.980  67.550  1.00  0.00           O
ATOM   1077  N   THR A  75      49.250  67.770  68.520  1.00  0.00           N
ATOM   1078  HN  THR A  75      49.870  68.540  68.490  1.00  0.00           H
ATOM   1079  CA  THR A  75      49.690  66.580  69.260  1.00  0.00           C
ATOM   1080  HA  THR A  75      49.680  65.710  68.630  1.00  0.00           H
ATOM   1081  CB  THR A  75      51.130  66.740  69.730  1.00  0.00           C
ATOM   1082  HB  THR A  75      51.270  67.620  70.380  1.00  0.00           H
ATOM   1083  OG1 THR A  75      51.980  66.820  68.620  1.00  0.00           O
ATOM   1084  HG1 THR A  75      52.170  65.920  68.330  1.00  0.00           H
ATOM   1085  CG2 THR A  75      51.620  65.440  70.360  1.00  0.00           C
ATOM   1086 HG21 THR A  75      51.140  65.170  71.320  1.00  0.00           H
ATOM   1087 HG22 THR A  75      51.520  64.590  69.650  1.00  0.00           H
ATOM   1088 HG23 THR A  75      52.720  65.450  70.520  1.00  0.00           H
ATOM   1089  C   THR A  75      48.720  66.220  70.410  1.00  0.00           C
ATOM   1090  O   THR A  75      48.210  65.060  70.480  1.00  0.00           O
ATOM   1091  N   ALA A  76      48.330  67.240  71.250  1.00  0.00           N
ATOM   1092  HN  ALA A  76      48.840  68.080  71.090  1.00  0.00           H
ATOM   1093  CA  ALA A  76      47.390  67.170  72.360  1.00  0.00           C
ATOM   1094  HA  ALA A  76      46.740  66.360  72.100  1.00  0.00           H
ATOM   1095  CB  ALA A  76      48.050  67.100  73.700  1.00  0.00           C
ATOM   1096  HB1 ALA A  76      48.530  66.120  73.870  1.00  0.00           H
ATOM   1097  HB2 ALA A  76      48.920  67.790  73.740  1.00  0.00           H
ATOM   1098  HB3 ALA A  76      47.290  67.410  74.440  1.00  0.00           H
ATOM   1099  C   ALA A  76      46.390  68.370  72.410  1.00  0.00           C
ATOM   1100  O   ALA A  76      46.710  69.520  72.020  1.00  0.00           O
ATOM   1101  N   VAL A  77      45.160  68.160  72.880  1.00  0.00           N
ATOM   1102  HN  VAL A  77      44.800  67.260  73.080  1.00  0.00           H
ATOM   1103  CA  VAL A  77      44.130  69.200  72.820  1.00  0.00           C
ATOM   1104  HA  VAL A  77      44.510  69.950  72.140  1.00  0.00           H
ATOM   1105  CB  VAL A  77      42.750  68.620  72.460  1.00  0.00           C
ATOM   1106  HB  VAL A  77      42.480  67.760  73.110  1.00  0.00           H
ATOM   1107  CG1 VAL A  77      41.710  69.690  72.130  1.00  0.00           C
ATOM   1108 HG11 VAL A  77      41.310  70.140  73.060  1.00  0.00           H
ATOM   1109 HG12 VAL A  77      42.180  70.540  71.590  1.00  0.00           H
ATOM   1110 HG13 VAL A  77      40.860  69.280  71.550  1.00  0.00           H
ATOM   1111  CG2 VAL A  77      43.000  67.890  71.120  1.00  0.00           C
ATOM   1112 HG21 VAL A  77      43.520  66.920  71.290  1.00  0.00           H
ATOM   1113 HG22 VAL A  77      42.020  67.500  70.770  1.00  0.00           H
ATOM   1114 HG23 VAL A  77      43.360  68.620  70.360  1.00  0.00           H
ATOM   1115  C   VAL A  77      44.040  69.910  74.170  1.00  0.00           C
ATOM   1116  O   VAL A  77      43.630  69.380  75.180  1.00  0.00           O
ATOM   1117  N   ALA A  78      44.340  71.220  74.100  1.00  0.00           N
ATOM   1118  HN  ALA A  78      44.770  71.500  73.250  1.00  0.00           H
ATOM   1119  CA  ALA A  78      44.200  72.210  75.170  1.00  0.00           C
ATOM   1120  HA  ALA A  78      44.590  71.640  76.000  1.00  0.00           H
ATOM   1121  CB  ALA A  78      44.960  73.550  74.930  1.00  0.00           C
ATOM   1122  HB1 ALA A  78      44.940  74.140  75.870  1.00  0.00           H
ATOM   1123  HB2 ALA A  78      46.010  73.430  74.600  1.00  0.00           H
ATOM   1124  HB3 ALA A  78      44.430  74.080  74.110  1.00  0.00           H
ATOM   1125  C   ALA A  78      42.760  72.390  75.420  1.00  0.00           C
ATOM   1126  O   ALA A  78      41.920  72.480  74.520  1.00  0.00           O
ATOM   1127  N   GLN A  79      42.290  72.440  76.690  1.00  0.00           N
ATOM   1128  HN  GLN A  79      42.870  72.480  77.500  1.00  0.00           H
ATOM   1129  CA  GLN A  79      40.870  72.760  76.950  1.00  0.00           C
ATOM   1130  HA  GLN A  79      40.750  72.730  78.030  1.00  0.00           H
ATOM   1131  CB  GLN A  79      40.550  74.240  76.490  1.00  0.00           C
ATOM   1132  HB1 GLN A  79      39.560  74.540  76.910  1.00  0.00           H
ATOM   1133  HB2 GLN A  79      40.410  74.330  75.390  1.00  0.00           H
ATOM   1134  CG  GLN A  79      41.600  75.360  76.820  1.00  0.00           C
ATOM   1135  HG1 GLN A  79      41.130  76.310  76.510  1.00  0.00           H
ATOM   1136  HG2 GLN A  79      42.510  75.180  76.210  1.00  0.00           H
ATOM   1137  CD  GLN A  79      42.000  75.590  78.300  1.00  0.00           C
ATOM   1138  OE1 GLN A  79      41.210  75.680  79.190  1.00  0.00           O
ATOM   1139  NE2 GLN A  79      43.330  75.820  78.500  1.00  0.00           N
ATOM   1140 HE21 GLN A  79      43.710  76.070  79.390  1.00  0.00           H
ATOM   1141 HE22 GLN A  79      44.030  75.640  77.820  1.00  0.00           H
ATOM   1142  C   GLN A  79      39.890  71.750  76.520  1.00  0.00           C
ATOM   1143  O   GLN A  79      38.760  72.110  76.200  1.00  0.00           O
ATOM   1144  N   LYS A  80      40.260  70.440  76.370  1.00  0.00           N
ATOM   1145  HN  LYS A  80      41.240  70.270  76.450  1.00  0.00           H
ATOM   1146  CA  LYS A  80      39.520  69.280  75.900  1.00  0.00           C
ATOM   1147  HA  LYS A  80      39.210  69.510  74.890  1.00  0.00           H
ATOM   1148  CB  LYS A  80      40.570  68.160  75.690  1.00  0.00           C
ATOM   1149  HB1 LYS A  80      41.300  68.620  74.990  1.00  0.00           H
ATOM   1150  HB2 LYS A  80      40.020  67.470  75.010  1.00  0.00           H
ATOM   1151  CG  LYS A  80      41.280  67.520  76.850  1.00  0.00           C
ATOM   1152  HG1 LYS A  80      40.560  67.190  77.630  1.00  0.00           H
ATOM   1153  HG2 LYS A  80      42.020  68.190  77.340  1.00  0.00           H
ATOM   1154  CD  LYS A  80      42.070  66.250  76.440  1.00  0.00           C
ATOM   1155  HD1 LYS A  80      41.290  65.560  76.050  1.00  0.00           H
ATOM   1156  HD2 LYS A  80      42.760  66.540  75.620  1.00  0.00           H
ATOM   1157  CE  LYS A  80      42.860  65.600  77.540  1.00  0.00           C
ATOM   1158  HE1 LYS A  80      42.310  65.200  78.420  1.00  0.00           H
ATOM   1159  HE2 LYS A  80      43.640  66.300  77.900  1.00  0.00           H
ATOM   1160  NZ  LYS A  80      43.650  64.470  77.080  1.00  0.00           N
ATOM   1161  HZ1 LYS A  80      42.980  63.870  76.550  1.00  0.00           H
ATOM   1162  HZ2 LYS A  80      44.550  64.740  76.620  1.00  0.00           H
ATOM   1163  HZ3 LYS A  80      43.930  64.040  77.990  1.00  0.00           H
ATOM   1164  C   LYS A  80      38.260  68.900  76.610  1.00  0.00           C
ATOM   1165  O   LYS A  80      38.140  68.880  77.860  1.00  0.00           O
ATOM   1166  N   THR A  81      37.240  68.490  75.840  1.00  0.00           N
ATOM   1167  HN  THR A  81      37.390  68.570  74.860  1.00  0.00           H
ATOM   1168  CA  THR A  81      35.910  68.270  76.370  1.00  0.00           C
ATOM   1169  HA  THR A  81      35.960  67.720  77.300  1.00  0.00           H
ATOM   1170  CB  THR A  81      35.200  69.580  76.600  1.00  0.00           C
ATOM   1171  HB  THR A  81      35.750  70.330  77.220  1.00  0.00           H
ATOM   1172  OG1 THR A  81      33.950  69.470  77.290  1.00  0.00           O
ATOM   1173  HG1 THR A  81      33.750  70.380  77.500  1.00  0.00           H
ATOM   1174  CG2 THR A  81      35.110  70.300  75.230  1.00  0.00           C
ATOM   1175 HG21 THR A  81      36.180  70.450  74.960  1.00  0.00           H
ATOM   1176 HG22 THR A  81      34.550  69.660  74.520  1.00  0.00           H
ATOM   1177 HG23 THR A  81      34.560  71.260  75.270  1.00  0.00           H
ATOM   1178  C   THR A  81      35.140  67.320  75.440  1.00  0.00           C
ATOM   1179  O   THR A  81      35.560  67.150  74.290  1.00  0.00           O
ATOM   1180  N   VAL A  82      34.080  66.650  75.980  1.00  0.00           N
ATOM   1181  HN  VAL A  82      33.930  66.660  76.970  1.00  0.00           H
ATOM   1182  CA  VAL A  82      33.330  65.680  75.130  1.00  0.00           C
ATOM   1183  HA  VAL A  82      33.900  65.370  74.270  1.00  0.00           H
ATOM   1184  CB  VAL A  82      33.060  64.380  75.920  1.00  0.00           C
ATOM   1185  HB  VAL A  82      34.000  63.980  76.360  1.00  0.00           H
ATOM   1186  CG1 VAL A  82      31.990  64.490  77.000  1.00  0.00           C
ATOM   1187 HG11 VAL A  82      32.010  63.620  77.700  1.00  0.00           H
ATOM   1188 HG12 VAL A  82      32.170  65.360  77.660  1.00  0.00           H
ATOM   1189 HG13 VAL A  82      30.940  64.640  76.660  1.00  0.00           H
ATOM   1190  CG2 VAL A  82      32.750  63.210  74.960  1.00  0.00           C
ATOM   1191 HG21 VAL A  82      32.740  62.240  75.520  1.00  0.00           H
ATOM   1192 HG22 VAL A  82      31.710  63.330  74.570  1.00  0.00           H
ATOM   1193 HG23 VAL A  82      33.470  62.990  74.150  1.00  0.00           H
ATOM   1194  C   VAL A  82      32.080  66.370  74.460  1.00  0.00           C
ATOM   1195  O   VAL A  82      31.360  65.840  73.530  1.00  0.00           O
ATOM   1196  N   GLU A  83      31.740  67.550  74.950  1.00  0.00           N
ATOM   1197  HN  GLU A  83      32.220  68.070  75.660  1.00  0.00           H
ATOM   1198  CA  GLU A  83      30.550  68.260  74.440  1.00  0.00           C
ATOM   1199  HA  GLU A  83      29.770  67.590  74.120  1.00  0.00           H
ATOM   1200  CB  GLU A  83      29.900  68.950  75.620  1.00  0.00           C
ATOM   1201  HB1 GLU A  83      28.930  69.320  75.230  1.00  0.00           H
ATOM   1202  HB2 GLU A  83      30.530  69.840  75.870  1.00  0.00           H
ATOM   1203  CG  GLU A  83      29.600  68.050  76.840  1.00  0.00           C
ATOM   1204  HG1 GLU A  83      30.550  67.720  77.320  1.00  0.00           H
ATOM   1205  HG2 GLU A  83      29.130  67.130  76.440  1.00  0.00           H
ATOM   1206  CD  GLU A  83      28.730  68.720  77.890  1.00  0.00           C
ATOM   1207  OE1 GLU A  83      29.310  69.410  78.800  1.00  0.00           O
ATOM   1208  OE2 GLU A  83      27.530  68.660  77.800  1.00  0.00           O
ATOM   1209  C   GLU A  83      30.820  69.230  73.330  1.00  0.00           C
ATOM   1210  O   GLU A  83      29.840  69.840  72.860  1.00  0.00           O
ATOM   1211  N   GLY A  84      32.040  69.470  72.810  1.00  0.00           N
ATOM   1212  HN  GLY A  84      32.850  69.080  73.250  1.00  0.00           H
ATOM   1213  CA  GLY A  84      32.250  70.320  71.730  1.00  0.00           C
ATOM   1214  HA1 GLY A  84      31.390  70.960  71.680  1.00  0.00           H
ATOM   1215  HA2 GLY A  84      33.160  70.880  71.900  1.00  0.00           H
ATOM   1216  C   GLY A  84      32.460  69.770  70.350  1.00  0.00           C
ATOM   1217  O   GLY A  84      32.170  68.570  70.110  1.00  0.00           O
ATOM   1218  N   ALA A  85      32.950  70.640  69.410  1.00  0.00           N
ATOM   1219  HN  ALA A  85      32.860  71.630  69.480  1.00  0.00           H
ATOM   1220  CA  ALA A  85      33.520  70.240  68.100  1.00  0.00           C
ATOM   1221  HA  ALA A  85      33.060  69.290  67.860  1.00  0.00           H
ATOM   1222  CB  ALA A  85      33.360  71.250  66.980  1.00  0.00           C
ATOM   1223  HB1 ALA A  85      33.960  72.170  67.130  1.00  0.00           H
ATOM   1224  HB2 ALA A  85      33.480  70.750  65.990  1.00  0.00           H
ATOM   1225  HB3 ALA A  85      32.290  71.550  67.020  1.00  0.00           H
ATOM   1226  C   ALA A  85      35.050  69.950  68.250  1.00  0.00           C
ATOM   1227  O   ALA A  85      35.720  70.530  69.040  1.00  0.00           O
ATOM   1228  N   GLY A  86      35.720  69.090  67.510  1.00  0.00           N
ATOM   1229  HN  GLY A  86      35.330  68.560  66.770  1.00  0.00           H
ATOM   1230  CA  GLY A  86      37.210  69.000  67.690  1.00  0.00           C
ATOM   1231  HA1 GLY A  86      37.620  69.150  66.700  1.00  0.00           H
ATOM   1232  HA2 GLY A  86      37.620  69.640  68.450  1.00  0.00           H
ATOM   1233  C   GLY A  86      37.650  67.570  67.950  1.00  0.00           C
ATOM   1234  O   GLY A  86      38.830  67.320  68.060  1.00  0.00           O
ATOM   1235  N   SER A  87      36.710  66.590  68.010  1.00  0.00           N
ATOM   1236  HN  SER A  87      35.790  66.960  67.940  1.00  0.00           H
ATOM   1237  CA  SER A  87      37.080  65.170  67.970  1.00  0.00           C
ATOM   1238  HA  SER A  87      38.080  65.050  68.370  1.00  0.00           H
ATOM   1239  CB  SER A  87      36.160  64.140  68.850  1.00  0.00           C
ATOM   1240  HB1 SER A  87      35.140  64.090  68.410  1.00  0.00           H
ATOM   1241  HB2 SER A  87      36.020  64.550  69.870  1.00  0.00           H
ATOM   1242  OG  SER A  87      36.930  62.880  68.860  1.00  0.00           O
ATOM   1243  HG1 SER A  87      36.460  62.270  68.290  1.00  0.00           H
ATOM   1244  C   SER A  87      37.160  64.750  66.540  1.00  0.00           C
ATOM   1245  O   SER A  87      36.170  64.910  65.820  1.00  0.00           O
ATOM   1246  N   ILE A  88      38.340  64.190  66.170  1.00  0.00           N
ATOM   1247  HN  ILE A  88      39.150  64.140  66.750  1.00  0.00           H
ATOM   1248  CA  ILE A  88      38.620  63.870  64.810  1.00  0.00           C
ATOM   1249  HA  ILE A  88      37.780  64.050  64.160  1.00  0.00           H
ATOM   1250  CB  ILE A  88      39.790  64.720  64.330  1.00  0.00           C
ATOM   1251  HB  ILE A  88      40.710  64.690  64.950  1.00  0.00           H
ATOM   1252  CG2 ILE A  88      40.250  64.410  62.880  1.00  0.00           C
ATOM   1253 HG21 ILE A  88      39.360  64.480  62.210  1.00  0.00           H
ATOM   1254 HG22 ILE A  88      41.000  65.190  62.630  1.00  0.00           H
ATOM   1255 HG23 ILE A  88      40.650  63.410  62.630  1.00  0.00           H
ATOM   1256  CG1 ILE A  88      39.430  66.190  64.410  1.00  0.00           C
ATOM   1257 HG11 ILE A  88      40.230  66.800  63.940  1.00  0.00           H
ATOM   1258 HG12 ILE A  88      39.500  66.510  65.470  1.00  0.00           H
ATOM   1259  CD  ILE A  88      38.210  66.760  63.640  1.00  0.00           C
ATOM   1260  HD1 ILE A  88      37.340  66.230  64.080  1.00  0.00           H
ATOM   1261  HD2 ILE A  88      38.030  67.860  63.700  1.00  0.00           H
ATOM   1262  HD3 ILE A  88      38.290  66.490  62.560  1.00  0.00           H
ATOM   1263  C   ILE A  88      38.970  62.430  64.650  1.00  0.00           C
ATOM   1264  O   ILE A  88      39.880  61.910  65.340  1.00  0.00           O
ATOM   1265  N   ALA A  89      38.180  61.710  63.760  1.00  0.00           N
ATOM   1266  HN  ALA A  89      37.550  62.170  63.140  1.00  0.00           H
ATOM   1267  CA  ALA A  89      38.280  60.270  63.460  1.00  0.00           C
ATOM   1268  HA  ALA A  89      38.030  59.690  64.340  1.00  0.00           H
ATOM   1269  CB  ALA A  89      37.180  59.870  62.500  1.00  0.00           C
ATOM   1270  HB1 ALA A  89      36.190  60.250  62.850  1.00  0.00           H
ATOM   1271  HB2 ALA A  89      37.230  60.380  61.510  1.00  0.00           H
ATOM   1272  HB3 ALA A  89      37.160  58.760  62.400  1.00  0.00           H
ATOM   1273  C   ALA A  89      39.630  59.820  62.930  1.00  0.00           C
ATOM   1274  O   ALA A  89      40.290  60.390  62.050  1.00  0.00           O
ATOM   1275  N   ALA A  90      39.960  58.580  63.420  1.00  0.00           N
ATOM   1276  HN  ALA A  90      39.270  58.040  63.880  1.00  0.00           H
ATOM   1277  CA  ALA A  90      41.250  57.950  63.130  1.00  0.00           C
ATOM   1278  HA  ALA A  90      42.010  58.670  62.840  1.00  0.00           H
ATOM   1279  CB  ALA A  90      41.800  57.110  64.290  1.00  0.00           C
ATOM   1280  HB1 ALA A  90      41.760  57.680  65.240  1.00  0.00           H
ATOM   1281  HB2 ALA A  90      41.000  56.390  64.550  1.00  0.00           H
ATOM   1282  HB3 ALA A  90      42.740  56.570  64.060  1.00  0.00           H
ATOM   1283  C   ALA A  90      41.090  57.100  61.910  1.00  0.00           C
ATOM   1284  O   ALA A  90      40.060  56.450  61.710  1.00  0.00           O
ATOM   1285  N   ALA A  91      42.120  57.080  61.070  1.00  0.00           N
ATOM   1286  HN  ALA A  91      42.830  57.780  61.050  1.00  0.00           H
ATOM   1287  CA  ALA A  91      42.090  56.260  59.850  1.00  0.00           C
ATOM   1288  HA  ALA A  91      41.160  55.770  59.570  1.00  0.00           H
ATOM   1289  CB  ALA A  91      42.500  57.180  58.690  1.00  0.00           C
ATOM   1290  HB1 ALA A  91      41.880  58.090  58.630  1.00  0.00           H
ATOM   1291  HB2 ALA A  91      43.550  57.530  58.640  1.00  0.00           H
ATOM   1292  HB3 ALA A  91      42.370  56.810  57.650  1.00  0.00           H
ATOM   1293  C   ALA A  91      43.020  55.050  60.030  1.00  0.00           C
ATOM   1294  O   ALA A  91      44.270  55.030  59.920  1.00  0.00           O
ATOM   1295  N   THR A  92      42.500  53.900  60.270  1.00  0.00           N
ATOM   1296  HN  THR A  92      41.500  53.920  60.250  1.00  0.00           H
ATOM   1297  CA  THR A  92      43.250  52.780  60.850  1.00  0.00           C
ATOM   1298  HA  THR A  92      44.260  52.790  60.460  1.00  0.00           H
ATOM   1299  CB  THR A  92      43.480  53.010  62.390  1.00  0.00           C
ATOM   1300  HB  THR A  92      44.150  53.880  62.530  1.00  0.00           H
ATOM   1301  OG1 THR A  92      43.980  51.980  63.260  1.00  0.00           O
ATOM   1302  HG1 THR A  92      44.160  52.390  64.110  1.00  0.00           H
ATOM   1303  CG2 THR A  92      42.170  53.480  63.010  1.00  0.00           C
ATOM   1304 HG21 THR A  92      41.720  54.390  62.560  1.00  0.00           H
ATOM   1305 HG22 THR A  92      41.450  52.640  63.000  1.00  0.00           H
ATOM   1306 HG23 THR A  92      42.290  53.740  64.080  1.00  0.00           H
ATOM   1307  C   THR A  92      42.660  51.460  60.550  1.00  0.00           C
ATOM   1308  O   THR A  92      41.530  51.340  60.050  1.00  0.00           O
ATOM   1309  N   GLY A  93      43.430  50.350  60.770  1.00  0.00           N
ATOM   1310  HN  GLY A  93      44.300  50.560  61.220  1.00  0.00           H
ATOM   1311  CA  GLY A  93      43.000  49.040  60.490  1.00  0.00           C
ATOM   1312  HA1 GLY A  93      43.730  48.380  60.920  1.00  0.00           H
ATOM   1313  HA2 GLY A  93      41.990  48.980  60.880  1.00  0.00           H
ATOM   1314  C   GLY A  93      42.980  48.590  59.060  1.00  0.00           C
ATOM   1315  O   GLY A  93      42.290  47.650  58.770  1.00  0.00           O
ATOM   1316  N   PHE A  94      43.690  49.240  58.050  1.00  0.00           N
ATOM   1317  HN  PHE A  94      44.220  50.070  58.230  1.00  0.00           H
ATOM   1318  CA  PHE A  94      43.670  48.770  56.700  1.00  0.00           C
ATOM   1319  HA  PHE A  94      42.650  48.710  56.350  1.00  0.00           H
ATOM   1320  CB  PHE A  94      44.510  49.930  55.920  1.00  0.00           C
ATOM   1321  HB1 PHE A  94      44.460  49.720  54.830  1.00  0.00           H
ATOM   1322  HB2 PHE A  94      45.570  49.740  56.180  1.00  0.00           H
ATOM   1323  CG  PHE A  94      44.050  51.410  56.210  1.00  0.00           C
ATOM   1324  CD1 PHE A  94      44.790  52.420  56.710  1.00  0.00           C
ATOM   1325  HD1 PHE A  94      45.820  52.230  56.970  1.00  0.00           H
ATOM   1326  CE1 PHE A  94      44.300  53.780  56.800  1.00  0.00           C
ATOM   1327  HE1 PHE A  94      44.930  54.560  57.190  1.00  0.00           H
ATOM   1328  CZ  PHE A  94      42.980  54.060  56.530  1.00  0.00           C
ATOM   1329  HZ  PHE A  94      42.540  55.040  56.640  1.00  0.00           H
ATOM   1330  CD2 PHE A  94      42.720  51.760  55.850  1.00  0.00           C
ATOM   1331  HD2 PHE A  94      42.080  50.990  55.440  1.00  0.00           H
ATOM   1332  CE2 PHE A  94      42.150  53.030  56.050  1.00  0.00           C
ATOM   1333  HE2 PHE A  94      41.100  53.200  55.860  1.00  0.00           H
ATOM   1334  C   PHE A  94      44.330  47.470  56.550  1.00  0.00           C
ATOM   1335  O   PHE A  94      45.430  47.370  57.130  1.00  0.00           O
ATOM   1336  N   VAL A  95      43.710  46.540  55.770  1.00  0.00           N
ATOM   1337  HN  VAL A  95      42.880  46.750  55.260  1.00  0.00           H
ATOM   1338  CA  VAL A  95      44.050  45.150  55.520  1.00  0.00           C
ATOM   1339  HA  VAL A  95      44.150  44.640  56.470  1.00  0.00           H
ATOM   1340  CB  VAL A  95      42.910  44.370  54.930  1.00  0.00           C
ATOM   1341  HB  VAL A  95      41.950  44.280  55.500  1.00  0.00           H
ATOM   1342  CG1 VAL A  95      42.540  44.970  53.540  1.00  0.00           C
ATOM   1343 HG11 VAL A  95      43.300  44.730  52.770  1.00  0.00           H
ATOM   1344 HG12 VAL A  95      41.570  44.550  53.180  1.00  0.00           H
ATOM   1345 HG13 VAL A  95      42.390  46.080  53.560  1.00  0.00           H
ATOM   1346  CG2 VAL A  95      43.250  42.890  54.730  1.00  0.00           C
ATOM   1347 HG21 VAL A  95      44.130  42.770  54.060  1.00  0.00           H
ATOM   1348 HG22 VAL A  95      43.390  42.410  55.720  1.00  0.00           H
ATOM   1349 HG23 VAL A  95      42.380  42.480  54.160  1.00  0.00           H
ATOM   1350  C   VAL A  95      45.330  44.920  54.700  1.00  0.00           C
ATOM   1351  O   VAL A  95      45.520  45.410  53.570  1.00  0.00           O
ATOM   1352  N   LYS A  96      46.280  44.110  55.280  1.00  0.00           N
ATOM   1353  HN  LYS A  96      46.060  43.690  56.160  1.00  0.00           H
ATOM   1354  CA  LYS A  96      47.450  43.550  54.710  1.00  0.00           C
ATOM   1355  HA  LYS A  96      48.110  44.400  54.780  1.00  0.00           H
ATOM   1356  CB  LYS A  96      47.990  42.340  55.690  1.00  0.00           C
ATOM   1357  HB1 LYS A  96      47.940  42.860  56.670  1.00  0.00           H
ATOM   1358  HB2 LYS A  96      49.070  42.230  55.460  1.00  0.00           H
ATOM   1359  CG  LYS A  96      47.160  41.040  55.920  1.00  0.00           C
ATOM   1360  HG1 LYS A  96      46.130  41.300  56.230  1.00  0.00           H
ATOM   1361  HG2 LYS A  96      47.680  40.470  56.730  1.00  0.00           H
ATOM   1362  CD  LYS A  96      47.010  40.100  54.730  1.00  0.00           C
ATOM   1363  HD1 LYS A  96      46.350  40.590  53.970  1.00  0.00           H
ATOM   1364  HD2 LYS A  96      48.030  39.940  54.330  1.00  0.00           H
ATOM   1365  CE  LYS A  96      46.440  38.790  55.170  1.00  0.00           C
ATOM   1366  HE1 LYS A  96      45.380  39.010  55.430  1.00  0.00           H
ATOM   1367  HE2 LYS A  96      46.850  38.430  56.140  1.00  0.00           H
ATOM   1368  NZ  LYS A  96      46.600  37.660  54.140  1.00  0.00           N
ATOM   1369  HZ1 LYS A  96      46.040  37.990  53.330  1.00  0.00           H
ATOM   1370  HZ2 LYS A  96      47.590  37.550  53.840  1.00  0.00           H
ATOM   1371  HZ3 LYS A  96      46.140  36.750  54.370  1.00  0.00           H
ATOM   1372  C   LYS A  96      47.560  43.310  53.180  1.00  0.00           C
ATOM   1373  O   LYS A  96      46.630  42.820  52.560  1.00  0.00           O
ATOM   1374  N   LYS A  97      48.790  43.550  52.590  1.00  0.00           N
ATOM   1375  HN  LYS A  97      49.560  43.690  53.200  1.00  0.00           H
ATOM   1376  CA  LYS A  97      48.990  43.120  51.180  1.00  0.00           C
ATOM   1377  HA  LYS A  97      48.070  43.330  50.650  1.00  0.00           H
ATOM   1378  CB  LYS A  97      50.060  44.000  50.570  1.00  0.00           C
ATOM   1379  HB1 LYS A  97      50.800  44.310  51.330  1.00  0.00           H
ATOM   1380  HB2 LYS A  97      49.560  44.950  50.250  1.00  0.00           H
ATOM   1381  CG  LYS A  97      50.820  43.470  49.380  1.00  0.00           C
ATOM   1382  HG1 LYS A  97      51.290  44.330  48.850  1.00  0.00           H
ATOM   1383  HG2 LYS A  97      50.310  42.790  48.660  1.00  0.00           H
ATOM   1384  CD  LYS A  97      52.060  42.690  49.800  1.00  0.00           C
ATOM   1385  HD1 LYS A  97      52.560  43.360  50.530  1.00  0.00           H
ATOM   1386  HD2 LYS A  97      51.770  41.760  50.330  1.00  0.00           H
ATOM   1387  CE  LYS A  97      53.210  42.430  48.740  1.00  0.00           C
ATOM   1388  HE1 LYS A  97      54.170  42.160  49.230  1.00  0.00           H
ATOM   1389  HE2 LYS A  97      53.420  43.310  48.090  1.00  0.00           H
ATOM   1390  NZ  LYS A  97      52.840  41.390  47.870  1.00  0.00           N
ATOM   1391  HZ1 LYS A  97      53.710  41.130  47.370  1.00  0.00           H
ATOM   1392  HZ2 LYS A  97      52.720  40.560  48.480  1.00  0.00           H
ATOM   1393  HZ3 LYS A  97      52.020  41.460  47.230  1.00  0.00           H
ATOM   1394  C   LYS A  97      49.190  41.630  51.160  1.00  0.00           C
ATOM   1395  O   LYS A  97      49.760  40.980  52.030  1.00  0.00           O
ATOM   1396  N   ASP A  98      48.680  41.010  50.090  1.00  0.00           N
ATOM   1397  HN  ASP A  98      48.380  41.600  49.350  1.00  0.00           H
ATOM   1398  CA  ASP A  98      48.680  39.530  49.980  1.00  0.00           C
ATOM   1399  HA  ASP A  98      48.210  39.140  50.870  1.00  0.00           H
ATOM   1400  CB  ASP A  98      47.570  39.140  48.920  1.00  0.00           C
ATOM   1401  HB1 ASP A  98      47.920  39.320  47.880  1.00  0.00           H
ATOM   1402  HB2 ASP A  98      46.810  39.950  48.990  1.00  0.00           H
ATOM   1403  CG  ASP A  98      46.800  37.830  49.150  1.00  0.00           C
ATOM   1404  OD1 ASP A  98      47.340  36.800  49.640  1.00  0.00           O
ATOM   1405  OD2 ASP A  98      45.640  37.760  48.620  1.00  0.00           O
ATOM   1406  C   ASP A  98      49.990  38.720  49.660  1.00  0.00           C
ATOM   1407  O   ASP A  98      51.000  39.320  49.290  1.00  0.00           O
ATOM   1408  N   GLN A  99      49.950  37.420  49.970  1.00  0.00           N
ATOM   1409  HN  GLN A  99      49.030  37.060  50.060  1.00  0.00           H
ATOM   1410  CA  GLN A  99      51.070  36.500  50.110  1.00  0.00           C
ATOM   1411  HA  GLN A  99      51.670  36.920  50.900  1.00  0.00           H
ATOM   1412  CB  GLN A  99      50.510  35.240  50.630  1.00  0.00           C
ATOM   1413  HB1 GLN A  99      51.360  34.540  50.780  1.00  0.00           H
ATOM   1414  HB2 GLN A  99      49.910  34.770  49.830  1.00  0.00           H
ATOM   1415  CG  GLN A  99      49.640  35.300  51.910  1.00  0.00           C
ATOM   1416  HG1 GLN A  99      49.740  34.240  52.240  1.00  0.00           H
ATOM   1417  HG2 GLN A  99      48.580  35.410  51.580  1.00  0.00           H
ATOM   1418  CD  GLN A  99      50.010  36.310  52.960  1.00  0.00           C
ATOM   1419  OE1 GLN A  99      49.060  37.020  53.330  1.00  0.00           O
ATOM   1420  NE2 GLN A  99      51.290  36.310  53.330  1.00  0.00           N
ATOM   1421 HE21 GLN A  99      51.820  35.540  52.980  1.00  0.00           H
ATOM   1422 HE22 GLN A  99      51.710  36.940  53.990  1.00  0.00           H
ATOM   1423  C   GLN A  99      51.980  36.310  48.900  1.00  0.00           C
ATOM   1424  O   GLN A  99      53.170  36.100  49.070  1.00  0.00           O
ATOM   1425  N   LEU A 100      51.470  36.430  47.630  1.00  0.00           N
ATOM   1426  HN  LEU A 100      50.520  36.650  47.470  1.00  0.00           H
ATOM   1427  CA  LEU A 100      52.130  36.330  46.370  1.00  0.00           C
ATOM   1428  HA  LEU A 100      53.180  36.130  46.540  1.00  0.00           H
ATOM   1429  CB  LEU A 100      51.730  35.150  45.480  1.00  0.00           C
ATOM   1430  HB1 LEU A 100      52.230  35.090  44.490  1.00  0.00           H
ATOM   1431  HB2 LEU A 100      50.680  35.280  45.140  1.00  0.00           H
ATOM   1432  CG  LEU A 100      51.760  33.790  46.150  1.00  0.00           C
ATOM   1433  HG  LEU A 100      51.130  33.830  47.070  1.00  0.00           H
ATOM   1434  CD1 LEU A 100      51.280  32.700  45.150  1.00  0.00           C
ATOM   1435 HD11 LEU A 100      50.480  33.060  44.460  1.00  0.00           H
ATOM   1436 HD12 LEU A 100      52.070  32.190  44.560  1.00  0.00           H
ATOM   1437 HD13 LEU A 100      50.780  31.930  45.760  1.00  0.00           H
ATOM   1438  CD2 LEU A 100      53.170  33.540  46.550  1.00  0.00           C
ATOM   1439 HD21 LEU A 100      53.300  32.480  46.860  1.00  0.00           H
ATOM   1440 HD22 LEU A 100      53.950  33.770  45.800  1.00  0.00           H
ATOM   1441 HD23 LEU A 100      53.240  34.280  47.370  1.00  0.00           H
ATOM   1442  C   LEU A 100      51.940  37.650  45.630  1.00  0.00           C
ATOM   1443  O   LEU A 100      50.970  38.390  45.800  1.00  0.00           O
ATOM   1444  N   GLY A 101      52.890  38.080  44.800  1.00  0.00           N
ATOM   1445  HN  GLY A 101      53.720  37.530  44.700  1.00  0.00           H
ATOM   1446  CA  GLY A 101      53.010  39.210  43.960  1.00  0.00           C
ATOM   1447  HA1 GLY A 101      53.240  40.050  44.610  1.00  0.00           H
ATOM   1448  HA2 GLY A 101      53.810  38.910  43.290  1.00  0.00           H
ATOM   1449  C   GLY A 101      51.780  39.480  43.080  1.00  0.00           C
ATOM   1450  O   GLY A 101      50.920  38.600  42.800  1.00  0.00           O
ATOM   1451  N   LYS A 102      51.640  40.790  42.640  1.00  0.00           N
ATOM   1452  HN  LYS A 102      52.430  41.390  42.780  1.00  0.00           H
ATOM   1453  CA  LYS A 102      50.410  41.330  42.010  1.00  0.00           C
ATOM   1454  HA  LYS A 102      49.550  40.820  42.410  1.00  0.00           H
ATOM   1455  CB  LYS A 102      50.230  42.840  42.320  1.00  0.00           C
ATOM   1456  HB1 LYS A 102      50.810  43.440  41.590  1.00  0.00           H
ATOM   1457  HB2 LYS A 102      50.630  43.100  43.330  1.00  0.00           H
ATOM   1458  CG  LYS A 102      48.750  43.230  42.280  1.00  0.00           C
ATOM   1459  HG1 LYS A 102      48.340  43.140  43.310  1.00  0.00           H
ATOM   1460  HG2 LYS A 102      48.080  42.520  41.750  1.00  0.00           H
ATOM   1461  CD  LYS A 102      48.470  44.700  41.830  1.00  0.00           C
ATOM   1462  HD1 LYS A 102      48.910  45.460  42.510  1.00  0.00           H
ATOM   1463  HD2 LYS A 102      48.930  44.880  40.840  1.00  0.00           H
ATOM   1464  CE  LYS A 102      46.950  45.110  41.790  1.00  0.00           C
ATOM   1465  HE1 LYS A 102      46.570  45.270  42.820  1.00  0.00           H
ATOM   1466  HE2 LYS A 102      46.310  44.320  41.340  1.00  0.00           H
ATOM   1467  NZ  LYS A 102      46.730  46.310  40.850  1.00  0.00           N
ATOM   1468  HZ1 LYS A 102      45.730  46.280  40.560  1.00  0.00           H
ATOM   1469  HZ2 LYS A 102      46.950  47.160  41.410  1.00  0.00           H
ATOM   1470  HZ3 LYS A 102      47.330  46.280  40.000  1.00  0.00           H
ATOM   1471  C   LYS A 102      50.540  41.210  40.500  1.00  0.00           C
ATOM   1472  O   LYS A 102      51.610  41.510  39.950  1.00  0.00           O
ATOM   1473  N   ASN A 103      49.460  40.670  39.810  1.00  0.00           N
ATOM   1474  HN  ASN A 103      48.620  40.490  40.320  1.00  0.00           H
ATOM   1475  CA  ASN A 103      49.460  40.300  38.380  1.00  0.00           C
ATOM   1476  HA  ASN A 103      50.450  40.340  37.950  1.00  0.00           H
ATOM   1477  CB  ASN A 103      48.950  38.880  38.110  1.00  0.00           C
ATOM   1478  HB1 ASN A 103      48.830  38.610  37.040  1.00  0.00           H
ATOM   1479  HB2 ASN A 103      47.920  38.940  38.530  1.00  0.00           H
ATOM   1480  CG  ASN A 103      49.700  37.780  38.930  1.00  0.00           C
ATOM   1481  OD1 ASN A 103      50.830  37.380  38.710  1.00  0.00           O
ATOM   1482  ND2 ASN A 103      48.960  37.190  39.870  1.00  0.00           N
ATOM   1483 HD21 ASN A 103      47.990  37.360  40.000  1.00  0.00           H
ATOM   1484 HD22 ASN A 103      49.390  36.580  40.550  1.00  0.00           H
ATOM   1485  C   ASN A 103      48.580  41.290  37.690  1.00  0.00           C
ATOM   1486  O   ASN A 103      47.410  41.440  38.010  1.00  0.00           O
ATOM   1487  N   GLU A 104      49.150  42.050  36.800  1.00  0.00           N
ATOM   1488  HN  GLU A 104      50.120  41.970  36.580  1.00  0.00           H
ATOM   1489  CA  GLU A 104      48.390  43.080  36.090  1.00  0.00           C
ATOM   1490  HA  GLU A 104      47.340  43.080  36.350  1.00  0.00           H
ATOM   1491  CB  GLU A 104      48.900  44.490  36.500  1.00  0.00           C
ATOM   1492  HB1 GLU A 104      48.320  45.260  35.950  1.00  0.00           H
ATOM   1493  HB2 GLU A 104      49.970  44.470  36.200  1.00  0.00           H
ATOM   1494  CG  GLU A 104      48.870  44.640  38.040  1.00  0.00           C
ATOM   1495  HG1 GLU A 104      49.630  44.020  38.560  1.00  0.00           H
ATOM   1496  HG2 GLU A 104      47.900  44.390  38.510  1.00  0.00           H
ATOM   1497  CD  GLU A 104      49.220  46.030  38.390  1.00  0.00           C
ATOM   1498  OE1 GLU A 104      48.350  46.800  38.860  1.00  0.00           O
ATOM   1499  OE2 GLU A 104      50.410  46.350  38.090  1.00  0.00           O
ATOM   1500  C   GLU A 104      48.510  42.940  34.540  1.00  0.00           C
ATOM   1501  O   GLU A 104      48.840  41.870  33.960  1.00  0.00           O
ATOM   1502  N   GLU A 105      47.990  43.920  33.750  1.00  0.00           N
ATOM   1503  HN  GLU A 105      47.630  44.730  34.220  1.00  0.00           H
ATOM   1504  CA  GLU A 105      48.070  44.020  32.310  1.00  0.00           C
ATOM   1505  HA  GLU A 105      47.550  43.170  31.920  1.00  0.00           H
ATOM   1506  CB  GLU A 105      47.230  45.300  31.920  1.00  0.00           C
ATOM   1507  HB1 GLU A 105      47.200  45.510  30.830  1.00  0.00           H
ATOM   1508  HB2 GLU A 105      47.550  46.210  32.480  1.00  0.00           H
ATOM   1509  CG  GLU A 105      45.750  45.050  32.300  1.00  0.00           C
ATOM   1510  HG1 GLU A 105      45.580  45.020  33.400  1.00  0.00           H
ATOM   1511  HG2 GLU A 105      45.470  44.050  31.900  1.00  0.00           H
ATOM   1512  CD  GLU A 105      44.780  46.090  31.740  1.00  0.00           C
ATOM   1513  OE1 GLU A 105      44.030  45.760  30.800  1.00  0.00           O
ATOM   1514  OE2 GLU A 105      44.840  47.210  32.230  1.00  0.00           O
ATOM   1515  C   GLU A 105      49.480  44.090  31.840  1.00  0.00           C
ATOM   1516  O   GLU A 105      50.310  44.770  32.480  1.00  0.00           O
ATOM   1517  N   GLY A 106      49.770  43.490  30.640  1.00  0.00           N
ATOM   1518  HN  GLY A 106      49.020  43.110  30.120  1.00  0.00           H
ATOM   1519  CA  GLY A 106      51.170  43.250  30.090  1.00  0.00           C
ATOM   1520  HA1 GLY A 106      51.140  42.830  29.100  1.00  0.00           H
ATOM   1521  HA2 GLY A 106      51.740  44.160  30.110  1.00  0.00           H
ATOM   1522  C   GLY A 106      51.960  42.320  30.990  1.00  0.00           C
ATOM   1523  O   GLY A 106      51.550  41.780  32.060  1.00  0.00           O
ATOM   1524  N   ALA A 107      53.200  42.200  30.420  1.00  0.00           N
ATOM   1525  HN  ALA A 107      53.430  42.660  29.560  1.00  0.00           H
ATOM   1526  CA  ALA A 107      54.390  41.620  31.170  1.00  0.00           C
ATOM   1527  HA  ALA A 107      54.060  40.600  31.320  1.00  0.00           H
ATOM   1528  CB  ALA A 107      55.660  41.610  30.250  1.00  0.00           C
ATOM   1529  HB1 ALA A 107      56.470  40.930  30.580  1.00  0.00           H
ATOM   1530  HB2 ALA A 107      55.370  41.290  29.230  1.00  0.00           H
ATOM   1531  HB3 ALA A 107      56.150  42.600  30.120  1.00  0.00           H
ATOM   1532  C   ALA A 107      54.620  42.360  32.520  1.00  0.00           C
ATOM   1533  O   ALA A 107      54.330  43.550  32.580  1.00  0.00           O
ATOM   1534  N   PRO A 108      55.170  41.600  33.540  1.00  0.00           N
ATOM   1535  CD  PRO A 108      55.380  40.160  33.630  1.00  0.00           C
ATOM   1536  HD1 PRO A 108      54.650  39.520  33.090  1.00  0.00           H
ATOM   1537  HD2 PRO A 108      56.440  39.900  33.400  1.00  0.00           H
ATOM   1538  CA  PRO A 108      55.630  42.200  34.840  1.00  0.00           C
ATOM   1539  HA  PRO A 108      54.720  42.640  35.230  1.00  0.00           H
ATOM   1540  CB  PRO A 108      56.060  41.000  35.730  1.00  0.00           C
ATOM   1541  HB1 PRO A 108      55.580  41.120  36.730  1.00  0.00           H
ATOM   1542  HB2 PRO A 108      57.160  40.930  35.680  1.00  0.00           H
ATOM   1543  CG  PRO A 108      55.300  39.890  35.080  1.00  0.00           C
ATOM   1544  HG1 PRO A 108      54.210  40.010  35.310  1.00  0.00           H
ATOM   1545  HG2 PRO A 108      55.690  38.890  35.350  1.00  0.00           H
ATOM   1546  C   PRO A 108      56.640  43.380  34.820  1.00  0.00           C
ATOM   1547  O   PRO A 108      57.330  43.430  33.860  1.00  0.00           O
ATOM   1548  N   GLN A 109      56.590  44.270  35.800  1.00  0.00           N
ATOM   1549  HN  GLN A 109      56.090  43.990  36.610  1.00  0.00           H
ATOM   1550  CA  GLN A 109      57.520  45.380  35.860  1.00  0.00           C
ATOM   1551  HA  GLN A 109      57.650  45.690  34.830  1.00  0.00           H
ATOM   1552  CB  GLN A 109      56.850  46.500  36.710  1.00  0.00           C
ATOM   1553  HB1 GLN A 109      57.670  47.250  36.800  1.00  0.00           H
ATOM   1554  HB2 GLN A 109      56.630  46.020  37.680  1.00  0.00           H
ATOM   1555  CG  GLN A 109      55.400  46.960  36.210  1.00  0.00           C
ATOM   1556  HG1 GLN A 109      54.980  47.850  36.720  1.00  0.00           H
ATOM   1557  HG2 GLN A 109      54.690  46.150  36.490  1.00  0.00           H
ATOM   1558  CD  GLN A 109      55.310  47.230  34.660  1.00  0.00           C
ATOM   1559  OE1 GLN A 109      56.050  47.990  34.100  1.00  0.00           O
ATOM   1560  NE2 GLN A 109      54.410  46.520  34.000  1.00  0.00           N
ATOM   1561 HE21 GLN A 109      53.770  45.990  34.550  1.00  0.00           H
ATOM   1562 HE22 GLN A 109      54.000  47.030  33.240  1.00  0.00           H
ATOM   1563  C   GLN A 109      58.860  44.870  36.520  1.00  0.00           C
ATOM   1564  O   GLN A 109      58.910  44.310  37.650  1.00  0.00           O
ATOM   1565  N   GLU A 110      59.980  45.230  35.820  1.00  0.00           N
ATOM   1566  HN  GLU A 110      59.930  45.550  34.870  1.00  0.00           H
ATOM   1567  CA  GLU A 110      61.310  44.920  36.310  1.00  0.00           C
ATOM   1568  HA  GLU A 110      61.260  44.060  36.960  1.00  0.00           H
ATOM   1569  CB  GLU A 110      62.090  44.480  35.040  1.00  0.00           C
ATOM   1570  HB1 GLU A 110      62.280  45.430  34.490  1.00  0.00           H
ATOM   1571  HB2 GLU A 110      61.530  43.810  34.350  1.00  0.00           H
ATOM   1572  CG  GLU A 110      63.470  43.890  35.440  1.00  0.00           C
ATOM   1573  HG1 GLU A 110      63.950  44.600  36.150  1.00  0.00           H
ATOM   1574  HG2 GLU A 110      64.060  43.760  34.510  1.00  0.00           H
ATOM   1575  CD  GLU A 110      63.290  42.510  36.030  1.00  0.00           C
ATOM   1576  OE1 GLU A 110      63.740  42.330  37.220  1.00  0.00           O
ATOM   1577  OE2 GLU A 110      62.810  41.570  35.360  1.00  0.00           O
ATOM   1578  C   GLU A 110      61.860  46.000  37.090  1.00  0.00           C
ATOM   1579  O   GLU A 110      62.010  47.140  36.610  1.00  0.00           O
ATOM   1580  N   GLY A 111      62.250  45.720  38.350  1.00  0.00           N
ATOM   1581  HN  GLY A 111      62.000  44.850  38.770  1.00  0.00           H
ATOM   1582  CA  GLY A 111      63.020  46.610  39.270  1.00  0.00           C
ATOM   1583  HA1 GLY A 111      63.510  45.980  40.000  1.00  0.00           H
ATOM   1584  HA2 GLY A 111      63.850  47.030  38.720  1.00  0.00           H
ATOM   1585  C   GLY A 111      62.420  47.820  39.970  1.00  0.00           C
ATOM   1586  O   GLY A 111      63.160  48.760  40.270  1.00  0.00           O
ATOM   1587  N   ILE A 112      61.160  47.810  40.200  1.00  0.00           N
ATOM   1588  HN  ILE A 112      60.560  47.030  40.020  1.00  0.00           H
ATOM   1589  CA  ILE A 112      60.480  48.870  40.830  1.00  0.00           C
ATOM   1590  HA  ILE A 112      61.060  49.780  40.800  1.00  0.00           H
ATOM   1591  CB  ILE A 112      59.160  49.200  40.130  1.00  0.00           C
ATOM   1592  HB  ILE A 112      58.710  50.010  40.740  1.00  0.00           H
ATOM   1593  CG2 ILE A 112      59.390  49.740  38.740  1.00  0.00           C
ATOM   1594 HG21 ILE A 112      60.260  50.430  38.720  1.00  0.00           H
ATOM   1595 HG22 ILE A 112      59.610  48.860  38.100  1.00  0.00           H
ATOM   1596 HG23 ILE A 112      58.510  50.240  38.290  1.00  0.00           H
ATOM   1597  CG1 ILE A 112      58.170  48.010  40.080  1.00  0.00           C
ATOM   1598 HG11 ILE A 112      58.070  47.450  41.030  1.00  0.00           H
ATOM   1599 HG12 ILE A 112      58.440  47.230  39.340  1.00  0.00           H
ATOM   1600  CD  ILE A 112      56.760  48.520  39.690  1.00  0.00           C
ATOM   1601  HD1 ILE A 112      56.310  49.230  40.420  1.00  0.00           H
ATOM   1602  HD2 ILE A 112      56.760  49.010  38.690  1.00  0.00           H
ATOM   1603  HD3 ILE A 112      56.180  47.570  39.640  1.00  0.00           H
ATOM   1604  C   ILE A 112      60.280  48.570  42.310  1.00  0.00           C
ATOM   1605  O   ILE A 112      60.160  47.440  42.680  1.00  0.00           O
ATOM   1606  N   LEU A 113      60.320  49.590  43.110  1.00  0.00           N
ATOM   1607  HN  LEU A 113      60.480  50.480  42.680  1.00  0.00           H
ATOM   1608  CA  LEU A 113      60.170  49.500  44.560  1.00  0.00           C
ATOM   1609  HA  LEU A 113      60.710  48.670  44.990  1.00  0.00           H
ATOM   1610  CB  LEU A 113      60.740  50.870  45.160  1.00  0.00           C
ATOM   1611  HB1 LEU A 113      60.300  51.750  44.650  1.00  0.00           H
ATOM   1612  HB2 LEU A 113      61.850  50.900  45.080  1.00  0.00           H
ATOM   1613  CG  LEU A 113      60.520  51.080  46.730  1.00  0.00           C
ATOM   1614  HG  LEU A 113      59.420  50.980  46.810  1.00  0.00           H
ATOM   1615  CD1 LEU A 113      61.180  49.950  47.640  1.00  0.00           C
ATOM   1616 HD11 LEU A 113      62.280  50.020  47.530  1.00  0.00           H
ATOM   1617 HD12 LEU A 113      60.890  50.220  48.680  1.00  0.00           H
ATOM   1618 HD13 LEU A 113      60.830  48.960  47.280  1.00  0.00           H
ATOM   1619  CD2 LEU A 113      60.960  52.430  47.220  1.00  0.00           C
ATOM   1620 HD21 LEU A 113      62.000  52.670  46.910  1.00  0.00           H
ATOM   1621 HD22 LEU A 113      60.440  53.330  46.820  1.00  0.00           H
ATOM   1622 HD23 LEU A 113      60.880  52.350  48.330  1.00  0.00           H
ATOM   1623  C   LEU A 113      58.790  49.170  45.050  1.00  0.00           C
ATOM   1624  O   LEU A 113      57.880  49.970  44.720  1.00  0.00           O
ATOM   1625  N   GLU A 114      58.580  48.000  45.710  1.00  0.00           N
ATOM   1626  HN  GLU A 114      59.380  47.450  45.880  1.00  0.00           H
ATOM   1627  CA  GLU A 114      57.290  47.590  46.150  1.00  0.00           C
ATOM   1628  HA  GLU A 114      56.510  48.320  46.020  1.00  0.00           H
ATOM   1629  CB  GLU A 114      56.940  46.220  45.560  1.00  0.00           C
ATOM   1630  HB1 GLU A 114      56.030  45.810  46.050  1.00  0.00           H
ATOM   1631  HB2 GLU A 114      57.760  45.480  45.700  1.00  0.00           H
ATOM   1632  CG  GLU A 114      56.680  46.270  44.080  1.00  0.00           C
ATOM   1633  HG1 GLU A 114      57.580  46.610  43.510  1.00  0.00           H
ATOM   1634  HG2 GLU A 114      55.880  47.010  43.940  1.00  0.00           H
ATOM   1635  CD  GLU A 114      56.180  44.990  43.510  1.00  0.00           C
ATOM   1636  OE1 GLU A 114      56.950  44.250  42.910  1.00  0.00           O
ATOM   1637  OE2 GLU A 114      54.970  44.700  43.790  1.00  0.00           O
ATOM   1638  C   GLU A 114      57.160  47.470  47.660  1.00  0.00           C
ATOM   1639  O   GLU A 114      56.090  47.420  48.260  1.00  0.00           O
ATOM   1640  N   ASP A 115      58.360  47.290  48.320  1.00  0.00           N
ATOM   1641  HN  ASP A 115      59.170  46.950  47.850  1.00  0.00           H
ATOM   1642  CA  ASP A 115      58.400  47.120  49.810  1.00  0.00           C
ATOM   1643  HA  ASP A 115      57.520  46.600  50.160  1.00  0.00           H
ATOM   1644  CB  ASP A 115      59.660  46.340  50.160  1.00  0.00           C
ATOM   1645  HB1 ASP A 115      59.910  46.180  51.220  1.00  0.00           H
ATOM   1646  HB2 ASP A 115      60.590  46.820  49.790  1.00  0.00           H
ATOM   1647  CG  ASP A 115      59.720  44.940  49.490  1.00  0.00           C
ATOM   1648  OD1 ASP A 115      60.620  44.210  50.020  1.00  0.00           O
ATOM   1649  OD2 ASP A 115      59.160  44.570  48.450  1.00  0.00           O
ATOM   1650  C   ASP A 115      58.440  48.490  50.490  1.00  0.00           C
ATOM   1651  O   ASP A 115      59.360  48.830  51.200  1.00  0.00           O
ATOM   1652  N   MET A 116      57.450  49.290  50.200  1.00  0.00           N
ATOM   1653  HN  MET A 116      56.620  48.890  49.810  1.00  0.00           H
ATOM   1654  CA  MET A 116      57.330  50.670  50.430  1.00  0.00           C
ATOM   1655  HA  MET A 116      58.190  51.160  50.000  1.00  0.00           H
ATOM   1656  CB  MET A 116      55.940  51.160  49.980  1.00  0.00           C
ATOM   1657  HB1 MET A 116      55.660  52.180  50.330  1.00  0.00           H
ATOM   1658  HB2 MET A 116      55.230  50.470  50.480  1.00  0.00           H
ATOM   1659  CG  MET A 116      55.640  51.220  48.410  1.00  0.00           C
ATOM   1660  HG1 MET A 116      54.610  51.560  48.200  1.00  0.00           H
ATOM   1661  HG2 MET A 116      55.670  50.150  48.110  1.00  0.00           H
ATOM   1662  SD  MET A 116      56.940  52.170  47.420  1.00  0.00           S
ATOM   1663  CE  MET A 116      56.440  53.940  47.840  1.00  0.00           C
ATOM   1664  HE1 MET A 116      56.100  54.050  48.890  1.00  0.00           H
ATOM   1665  HE2 MET A 116      57.290  54.650  47.710  1.00  0.00           H
ATOM   1666  HE3 MET A 116      55.760  54.340  47.060  1.00  0.00           H
ATOM   1667  C   MET A 116      57.410  50.960  51.950  1.00  0.00           C
ATOM   1668  O   MET A 116      56.730  50.270  52.710  1.00  0.00           O
ATOM   1669  N   PRO A 117      58.210  51.870  52.480  1.00  0.00           N
ATOM   1670  CD  PRO A 117      59.030  52.760  51.720  1.00  0.00           C
ATOM   1671  HD1 PRO A 117      59.730  52.250  51.020  1.00  0.00           H
ATOM   1672  HD2 PRO A 117      58.370  53.560  51.320  1.00  0.00           H
ATOM   1673  CA  PRO A 117      58.220  52.230  53.940  1.00  0.00           C
ATOM   1674  HA  PRO A 117      58.570  51.420  54.560  1.00  0.00           H
ATOM   1675  CB  PRO A 117      59.240  53.440  54.020  1.00  0.00           C
ATOM   1676  HB1 PRO A 117      59.850  53.450  54.950  1.00  0.00           H
ATOM   1677  HB2 PRO A 117      58.660  54.380  54.130  1.00  0.00           H
ATOM   1678  CG  PRO A 117      60.010  53.480  52.690  1.00  0.00           C
ATOM   1679  HG1 PRO A 117      60.990  52.950  52.800  1.00  0.00           H
ATOM   1680  HG2 PRO A 117      60.200  54.540  52.440  1.00  0.00           H
ATOM   1681  C   PRO A 117      56.850  52.580  54.520  1.00  0.00           C
ATOM   1682  O   PRO A 117      56.130  53.320  53.880  1.00  0.00           O
ATOM   1683  N   VAL A 118      56.540  52.160  55.730  1.00  0.00           N
ATOM   1684  HN  VAL A 118      57.130  51.630  56.330  1.00  0.00           H
ATOM   1685  CA  VAL A 118      55.270  52.390  56.380  1.00  0.00           C
ATOM   1686  HA  VAL A 118      54.510  52.280  55.630  1.00  0.00           H
ATOM   1687  CB  VAL A 118      54.860  51.320  57.450  1.00  0.00           C
ATOM   1688  HB  VAL A 118      55.550  51.360  58.320  1.00  0.00           H
ATOM   1689  CG1 VAL A 118      53.440  51.520  57.990  1.00  0.00           C
ATOM   1690 HG11 VAL A 118      53.340  52.370  58.700  1.00  0.00           H
ATOM   1691 HG12 VAL A 118      52.680  51.660  57.200  1.00  0.00           H
ATOM   1692 HG13 VAL A 118      53.060  50.620  58.520  1.00  0.00           H
ATOM   1693  CG2 VAL A 118      54.910  49.920  56.720  1.00  0.00           C
ATOM   1694 HG21 VAL A 118      55.900  49.810  56.230  1.00  0.00           H
ATOM   1695 HG22 VAL A 118      54.770  49.070  57.420  1.00  0.00           H
ATOM   1696 HG23 VAL A 118      54.090  49.940  55.970  1.00  0.00           H
ATOM   1697  C   VAL A 118      55.160  53.750  57.010  1.00  0.00           C
ATOM   1698  O   VAL A 118      55.960  54.200  57.800  1.00  0.00           O
ATOM   1699  N   ASP A 119      54.160  54.590  56.720  1.00  0.00           N
ATOM   1700  HN  ASP A 119      53.490  54.340  56.020  1.00  0.00           H
ATOM   1701  CA  ASP A 119      53.830  55.810  57.430  1.00  0.00           C
ATOM   1702  HA  ASP A 119      54.650  56.490  57.230  1.00  0.00           H
ATOM   1703  CB  ASP A 119      52.580  56.530  56.820  1.00  0.00           C
ATOM   1704  HB1 ASP A 119      52.500  57.540  57.260  1.00  0.00           H
ATOM   1705  HB2 ASP A 119      51.690  55.920  57.090  1.00  0.00           H
ATOM   1706  CG  ASP A 119      52.560  56.580  55.340  1.00  0.00           C
ATOM   1707  OD1 ASP A 119      51.930  55.670  54.740  1.00  0.00           O
ATOM   1708  OD2 ASP A 119      53.350  57.320  54.680  1.00  0.00           O
ATOM   1709  C   ASP A 119      53.690  55.630  58.990  1.00  0.00           C
ATOM   1710  O   ASP A 119      52.990  54.730  59.480  1.00  0.00           O
ATOM   1711  N   PRO A 120      54.440  56.350  59.820  1.00  0.00           N
ATOM   1712  CD  PRO A 120      55.360  57.390  59.450  1.00  0.00           C
ATOM   1713  HD1 PRO A 120      55.990  57.130  58.570  1.00  0.00           H
ATOM   1714  HD2 PRO A 120      54.820  58.340  59.270  1.00  0.00           H
ATOM   1715  CA  PRO A 120      54.200  56.380  61.320  1.00  0.00           C
ATOM   1716  HA  PRO A 120      54.590  55.430  61.670  1.00  0.00           H
ATOM   1717  CB  PRO A 120      55.130  57.540  61.690  1.00  0.00           C
ATOM   1718  HB1 PRO A 120      55.560  57.410  62.700  1.00  0.00           H
ATOM   1719  HB2 PRO A 120      54.510  58.460  61.620  1.00  0.00           H
ATOM   1720  CG  PRO A 120      56.230  57.620  60.660  1.00  0.00           C
ATOM   1721  HG1 PRO A 120      57.050  56.870  60.790  1.00  0.00           H
ATOM   1722  HG2 PRO A 120      56.640  58.640  60.540  1.00  0.00           H
ATOM   1723  C   PRO A 120      52.800  56.470  61.880  1.00  0.00           C
ATOM   1724  O   PRO A 120      52.070  57.370  61.470  1.00  0.00           O
ATOM   1725  N   ASP A 121      52.420  55.560  62.780  1.00  0.00           N
ATOM   1726  HN  ASP A 121      53.060  54.940  63.210  1.00  0.00           H
ATOM   1727  CA  ASP A 121      51.140  55.470  63.410  1.00  0.00           C
ATOM   1728  HA  ASP A 121      50.390  55.490  62.630  1.00  0.00           H
ATOM   1729  CB  ASP A 121      51.060  54.170  64.270  1.00  0.00           C
ATOM   1730  HB1 ASP A 121      50.380  54.290  65.130  1.00  0.00           H
ATOM   1731  HB2 ASP A 121      52.050  54.010  64.760  1.00  0.00           H
ATOM   1732  CG  ASP A 121      50.700  52.920  63.580  1.00  0.00           C
ATOM   1733  OD1 ASP A 121      50.770  52.770  62.310  1.00  0.00           O
ATOM   1734  OD2 ASP A 121      50.400  51.920  64.270  1.00  0.00           O
ATOM   1735  C   ASP A 121      50.730  56.620  64.250  1.00  0.00           C
ATOM   1736  O   ASP A 121      51.550  57.160  64.980  1.00  0.00           O
ATOM   1737  N   ASN A 122      49.460  56.950  64.290  1.00  0.00           N
ATOM   1738  HN  ASN A 122      48.820  56.500  63.670  1.00  0.00           H
ATOM   1739  CA  ASN A 122      49.040  58.160  64.950  1.00  0.00           C
ATOM   1740  HA  ASN A 122      49.740  58.410  65.730  1.00  0.00           H
ATOM   1741  CB  ASN A 122      49.140  59.390  63.990  1.00  0.00           C
ATOM   1742  HB1 ASN A 122      48.380  60.170  64.210  1.00  0.00           H
ATOM   1743  HB2 ASN A 122      49.030  59.080  62.930  1.00  0.00           H
ATOM   1744  CG  ASN A 122      50.450  60.160  64.040  1.00  0.00           C
ATOM   1745  OD1 ASN A 122      51.120  60.250  63.030  1.00  0.00           O
ATOM   1746  ND2 ASN A 122      50.780  60.750  65.220  1.00  0.00           N
ATOM   1747 HD21 ASN A 122      51.370  61.550  65.080  1.00  0.00           H
ATOM   1748 HD22 ASN A 122      50.370  60.470  66.090  1.00  0.00           H
ATOM   1749  C   ASN A 122      47.670  58.080  65.510  1.00  0.00           C
ATOM   1750  O   ASN A 122      46.650  57.530  65.050  1.00  0.00           O
ATOM   1751  N   GLU A 123      47.480  58.650  66.700  1.00  0.00           N
ATOM   1752  HN  GLU A 123      48.260  58.910  67.270  1.00  0.00           H
ATOM   1753  CA  GLU A 123      46.140  59.000  67.270  1.00  0.00           C
ATOM   1754  HA  GLU A 123      45.330  58.360  66.960  1.00  0.00           H
ATOM   1755  CB  GLU A 123      46.350  58.920  68.790  1.00  0.00           C
ATOM   1756  HB1 GLU A 123      45.410  59.320  69.230  1.00  0.00           H
ATOM   1757  HB2 GLU A 123      47.120  59.630  69.140  1.00  0.00           H
ATOM   1758  CG  GLU A 123      46.680  57.510  69.320  1.00  0.00           C
ATOM   1759  HG1 GLU A 123      47.540  56.980  68.860  1.00  0.00           H
ATOM   1760  HG2 GLU A 123      45.730  56.940  69.190  1.00  0.00           H
ATOM   1761  CD  GLU A 123      46.960  57.560  70.830  1.00  0.00           C
ATOM   1762  OE1 GLU A 123      46.340  56.780  71.620  1.00  0.00           O
ATOM   1763  OE2 GLU A 123      47.790  58.400  71.290  1.00  0.00           O
ATOM   1764  C   GLU A 123      45.760  60.470  66.940  1.00  0.00           C
ATOM   1765  O   GLU A 123      44.660  60.890  67.310  1.00  0.00           O
ATOM   1766  N   ALA A 124      46.620  61.250  66.250  1.00  0.00           N
ATOM   1767  HN  ALA A 124      47.510  60.920  65.950  1.00  0.00           H
ATOM   1768  CA  ALA A 124      46.360  62.640  65.950  1.00  0.00           C
ATOM   1769  HA  ALA A 124      45.450  62.970  66.420  1.00  0.00           H
ATOM   1770  CB  ALA A 124      47.380  63.510  66.530  1.00  0.00           C
ATOM   1771  HB1 ALA A 124      48.380  63.130  66.220  1.00  0.00           H
ATOM   1772  HB2 ALA A 124      47.320  64.580  66.230  1.00  0.00           H
ATOM   1773  HB3 ALA A 124      47.280  63.380  67.630  1.00  0.00           H
ATOM   1774  C   ALA A 124      46.310  62.890  64.490  1.00  0.00           C
ATOM   1775  O   ALA A 124      47.320  62.680  63.860  1.00  0.00           O
ATOM   1776  N   TYR A 125      45.170  63.410  63.950  1.00  0.00           N
ATOM   1777  HN  TYR A 125      44.390  63.670  64.510  1.00  0.00           H
ATOM   1778  CA  TYR A 125      44.980  63.660  62.580  1.00  0.00           C
ATOM   1779  HA  TYR A 125      45.920  63.510  62.060  1.00  0.00           H
ATOM   1780  CB  TYR A 125      43.920  62.860  61.800  1.00  0.00           C
ATOM   1781  HB1 TYR A 125      43.820  63.010  60.700  1.00  0.00           H
ATOM   1782  HB2 TYR A 125      42.920  63.110  62.210  1.00  0.00           H
ATOM   1783  CG  TYR A 125      44.250  61.400  61.930  1.00  0.00           C
ATOM   1784  CD1 TYR A 125      43.930  60.570  63.050  1.00  0.00           C
ATOM   1785  HD1 TYR A 125      43.470  61.050  63.900  1.00  0.00           H
ATOM   1786  CE1 TYR A 125      44.300  59.250  63.210  1.00  0.00           C
ATOM   1787  HE1 TYR A 125      44.240  58.660  64.110  1.00  0.00           H
ATOM   1788  CZ  TYR A 125      45.070  58.650  62.110  1.00  0.00           C
ATOM   1789  OH  TYR A 125      45.620  57.380  62.340  1.00  0.00           O
ATOM   1790  HH  TYR A 125      45.540  57.060  63.240  1.00  0.00           H
ATOM   1791  CD2 TYR A 125      44.850  60.720  60.850  1.00  0.00           C
ATOM   1792  HD2 TYR A 125      44.860  61.310  59.940  1.00  0.00           H
ATOM   1793  CE2 TYR A 125      45.280  59.430  60.950  1.00  0.00           C
ATOM   1794  HE2 TYR A 125      45.740  58.890  60.140  1.00  0.00           H
ATOM   1795  C   TYR A 125      44.610  65.160  62.490  1.00  0.00           C
ATOM   1796  O   TYR A 125      44.030  65.720  63.450  1.00  0.00           O
ATOM   1797  N   GLU A 126      44.840  65.840  61.320  1.00  0.00           N
ATOM   1798  HN  GLU A 126      45.420  65.480  60.600  1.00  0.00           H
ATOM   1799  CA  GLU A 126      44.390  67.150  60.970  1.00  0.00           C
ATOM   1800  HA  GLU A 126      44.620  67.830  61.780  1.00  0.00           H
ATOM   1801  CB  GLU A 126      45.100  67.800  59.800  1.00  0.00           C
ATOM   1802  HB1 GLU A 126      44.540  68.760  59.760  1.00  0.00           H
ATOM   1803  HB2 GLU A 126      44.960  67.140  58.920  1.00  0.00           H
ATOM   1804  CG  GLU A 126      46.670  67.890  59.920  1.00  0.00           C
ATOM   1805  HG1 GLU A 126      47.000  66.840  60.020  1.00  0.00           H
ATOM   1806  HG2 GLU A 126      47.080  68.470  60.770  1.00  0.00           H
ATOM   1807  CD  GLU A 126      47.290  68.540  58.690  1.00  0.00           C
ATOM   1808  OE1 GLU A 126      47.170  69.820  58.630  1.00  0.00           O
ATOM   1809  OE2 GLU A 126      47.990  67.890  57.920  1.00  0.00           O
ATOM   1810  C   GLU A 126      42.920  67.080  60.830  1.00  0.00           C
ATOM   1811  O   GLU A 126      42.300  66.050  60.550  1.00  0.00           O
ATOM   1812  N   MET A 127      42.220  68.190  60.960  1.00  0.00           N
ATOM   1813  HN  MET A 127      42.610  69.060  61.250  1.00  0.00           H
ATOM   1814  CA  MET A 127      40.820  68.320  60.770  1.00  0.00           C
ATOM   1815  HA  MET A 127      40.310  67.570  61.360  1.00  0.00           H
ATOM   1816  CB  MET A 127      40.430  69.790  61.230  1.00  0.00           C
ATOM   1817  HB1 MET A 127      39.360  69.950  60.980  1.00  0.00           H
ATOM   1818  HB2 MET A 127      40.970  70.570  60.650  1.00  0.00           H
ATOM   1819  CG  MET A 127      40.630  69.940  62.760  1.00  0.00           C
ATOM   1820  HG1 MET A 127      41.620  70.420  62.890  1.00  0.00           H
ATOM   1821  HG2 MET A 127      40.560  68.940  63.240  1.00  0.00           H
ATOM   1822  SD  MET A 127      39.400  71.230  63.340  1.00  0.00           S
ATOM   1823  CE  MET A 127      39.790  71.230  65.090  1.00  0.00           C
ATOM   1824  HE1 MET A 127      39.390  72.200  65.470  1.00  0.00           H
ATOM   1825  HE2 MET A 127      39.330  70.350  65.590  1.00  0.00           H
ATOM   1826  HE3 MET A 127      40.890  71.180  65.250  1.00  0.00           H
ATOM   1827  C   MET A 127      40.450  68.190  59.300  1.00  0.00           C
ATOM   1828  O   MET A 127      41.100  68.840  58.480  1.00  0.00           O
ATOM   1829  N   PRO A 128      39.460  67.390  58.780  1.00  0.00           N
ATOM   1830  CD  PRO A 128      39.040  66.070  59.320  1.00  0.00           C
ATOM   1831  HD1 PRO A 128      39.970  65.590  59.720  1.00  0.00           H
ATOM   1832  HD2 PRO A 128      38.370  66.400  60.140  1.00  0.00           H
ATOM   1833  CA  PRO A 128      38.850  67.600  57.420  1.00  0.00           C
ATOM   1834  HA  PRO A 128      39.640  67.380  56.720  1.00  0.00           H
ATOM   1835  CB  PRO A 128      37.840  66.440  57.390  1.00  0.00           C
ATOM   1836  HB1 PRO A 128      37.570  66.210  56.340  1.00  0.00           H
ATOM   1837  HB2 PRO A 128      36.930  66.760  57.950  1.00  0.00           H
ATOM   1838  CG  PRO A 128      38.420  65.290  58.170  1.00  0.00           C
ATOM   1839  HG1 PRO A 128      39.230  64.820  57.570  1.00  0.00           H
ATOM   1840  HG2 PRO A 128      37.710  64.520  58.540  1.00  0.00           H
ATOM   1841  C   PRO A 128      38.170  68.970  57.160  1.00  0.00           C
ATOM   1842  O   PRO A 128      37.560  69.550  58.090  1.00  0.00           O
ATOM   1843  N   SER A 129      38.310  69.560  55.940  1.00  0.00           N
ATOM   1844  HN  SER A 129      38.640  69.090  55.130  1.00  0.00           H
ATOM   1845  CA  SER A 129      37.660  70.810  55.800  1.00  0.00           C
ATOM   1846  HA  SER A 129      36.710  70.770  56.300  1.00  0.00           H
ATOM   1847  CB  SER A 129      38.520  71.980  56.400  1.00  0.00           C
ATOM   1848  HB1 SER A 129      39.400  72.060  55.720  1.00  0.00           H
ATOM   1849  HB2 SER A 129      38.800  71.710  57.440  1.00  0.00           H
ATOM   1850  OG  SER A 129      37.850  73.200  56.460  1.00  0.00           O
ATOM   1851  HG1 SER A 129      38.070  73.640  57.280  1.00  0.00           H
ATOM   1852  C   SER A 129      37.430  70.980  54.300  1.00  0.00           C
ATOM   1853  O   SER A 129      38.220  71.570  53.560  1.00  0.00           O
ATOM   1854  N   GLU A 130      36.270  70.400  53.870  1.00  0.00           N
ATOM   1855  HN  GLU A 130      35.680  69.950  54.540  1.00  0.00           H
ATOM   1856  CA  GLU A 130      35.800  70.760  52.560  1.00  0.00           C
ATOM   1857  HA  GLU A 130      36.530  71.330  52.020  1.00  0.00           H
ATOM   1858  CB  GLU A 130      35.230  69.500  51.730  1.00  0.00           C
ATOM   1859  HB1 GLU A 130      34.610  69.770  50.850  1.00  0.00           H
ATOM   1860  HB2 GLU A 130      34.560  69.070  52.500  1.00  0.00           H
ATOM   1861  CG  GLU A 130      36.270  68.460  51.330  1.00  0.00           C
ATOM   1862  HG1 GLU A 130      35.780  67.740  50.640  1.00  0.00           H
ATOM   1863  HG2 GLU A 130      36.580  67.830  52.200  1.00  0.00           H
ATOM   1864  CD  GLU A 130      37.420  69.090  50.600  1.00  0.00           C
ATOM   1865  OE1 GLU A 130      38.480  68.410  50.650  1.00  0.00           O
ATOM   1866  OE2 GLU A 130      37.220  70.120  49.870  1.00  0.00           O
ATOM   1867  C   GLU A 130      34.670  71.680  52.870  1.00  0.00           C
ATOM   1868  O   GLU A 130      33.740  71.220  53.460  1.00  0.00           O
ATOM   1869  N   GLU A 131      34.770  72.960  52.480  1.00  0.00           N
ATOM   1870  HN  GLU A 131      35.570  73.140  51.910  1.00  0.00           H
ATOM   1871  CA  GLU A 131      33.770  73.990  52.630  1.00  0.00           C
ATOM   1872  HA  GLU A 131      34.080  74.900  52.140  1.00  0.00           H
ATOM   1873  CB  GLU A 131      32.330  73.590  52.050  1.00  0.00           C
ATOM   1874  HB1 GLU A 131      31.630  74.430  52.220  1.00  0.00           H
ATOM   1875  HB2 GLU A 131      31.910  72.670  52.530  1.00  0.00           H
ATOM   1876  CG  GLU A 131      32.400  73.510  50.400  1.00  0.00           C
ATOM   1877  HG1 GLU A 131      31.320  73.470  50.140  1.00  0.00           H
ATOM   1878  HG2 GLU A 131      32.910  72.540  50.240  1.00  0.00           H
ATOM   1879  CD  GLU A 131      32.980  74.610  49.570  1.00  0.00           C
ATOM   1880  OE1 GLU A 131      32.240  75.320  48.890  1.00  0.00           O
ATOM   1881  OE2 GLU A 131      34.210  74.810  49.700  1.00  0.00           O
ATOM   1882  C   GLU A 131      33.600  74.440  54.060  1.00  0.00           C
ATOM   1883  O   GLU A 131      32.530  74.970  54.310  1.00  0.00           O
ATOM   1884  N   GLY A 132      34.650  74.390  54.930  1.00  0.00           N
ATOM   1885  HN  GLY A 132      35.560  74.110  54.670  1.00  0.00           H
ATOM   1886  CA  GLY A 132      34.530  74.810  56.290  1.00  0.00           C
ATOM   1887  HA1 GLY A 132      35.530  75.040  56.630  1.00  0.00           H
ATOM   1888  HA2 GLY A 132      33.780  75.580  56.330  1.00  0.00           H
ATOM   1889  C   GLY A 132      34.100  73.700  57.240  1.00  0.00           C
ATOM   1890  O   GLY A 132      33.140  72.900  57.070  1.00  0.00           O
ATOM   1891  N   TYR A 133      34.760  73.560  58.400  1.00  0.00           N
ATOM   1892  HN  TYR A 133      35.420  74.260  58.670  1.00  0.00           H
ATOM   1893  CA  TYR A 133      34.590  72.480  59.340  1.00  0.00           C
ATOM   1894  HA  TYR A 133      34.730  71.560  58.790  1.00  0.00           H
ATOM   1895  CB  TYR A 133      35.730  72.500  60.550  1.00  0.00           C
ATOM   1896  HB1 TYR A 133      35.550  73.470  61.060  1.00  0.00           H
ATOM   1897  HB2 TYR A 133      36.730  72.580  60.080  1.00  0.00           H
ATOM   1898  CG  TYR A 133      35.610  71.340  61.650  1.00  0.00           C
ATOM   1899  CD1 TYR A 133      35.410  70.000  61.300  1.00  0.00           C
ATOM   1900  HD1 TYR A 133      35.360  69.680  60.270  1.00  0.00           H
ATOM   1901  CE1 TYR A 133      35.430  69.070  62.290  1.00  0.00           C
ATOM   1902  HE1 TYR A 133      35.230  68.030  62.050  1.00  0.00           H
ATOM   1903  CZ  TYR A 133      35.530  69.360  63.610  1.00  0.00           C
ATOM   1904  OH  TYR A 133      35.340  68.330  64.600  1.00  0.00           O
ATOM   1905  HH  TYR A 133      35.100  67.510  64.160  1.00  0.00           H
ATOM   1906  CD2 TYR A 133      35.830  71.690  62.930  1.00  0.00           C
ATOM   1907  HD2 TYR A 133      35.980  72.730  63.180  1.00  0.00           H
ATOM   1908  CE2 TYR A 133      35.780  70.700  63.940  1.00  0.00           C
ATOM   1909  HE2 TYR A 133      35.840  71.000  64.970  1.00  0.00           H
ATOM   1910  C   TYR A 133      33.260  72.530  60.060  1.00  0.00           C
ATOM   1911  O   TYR A 133      32.800  73.500  60.670  1.00  0.00           O
ATOM   1912  N   GLN A 134      32.530  71.370  60.230  1.00  0.00           N
ATOM   1913  HN  GLN A 134      32.710  70.570  59.660  1.00  0.00           H
ATOM   1914  CA  GLN A 134      31.520  71.150  61.270  1.00  0.00           C
ATOM   1915  HA  GLN A 134      31.920  71.350  62.260  1.00  0.00           H
ATOM   1916  CB  GLN A 134      30.190  71.890  61.040  1.00  0.00           C
ATOM   1917  HB1 GLN A 134      30.500  72.960  61.020  1.00  0.00           H
ATOM   1918  HB2 GLN A 134      29.620  71.770  61.990  1.00  0.00           H
ATOM   1919  CG  GLN A 134      29.310  71.450  59.860  1.00  0.00           C
ATOM   1920  HG1 GLN A 134      28.470  72.170  59.950  1.00  0.00           H
ATOM   1921  HG2 GLN A 134      28.950  70.430  60.120  1.00  0.00           H
ATOM   1922  CD  GLN A 134      29.750  71.790  58.400  1.00  0.00           C
ATOM   1923  OE1 GLN A 134      29.290  72.870  57.950  1.00  0.00           O
ATOM   1924  NE2 GLN A 134      30.580  70.980  57.770  1.00  0.00           N
ATOM   1925 HE21 GLN A 134      30.790  70.070  58.120  1.00  0.00           H
ATOM   1926 HE22 GLN A 134      30.820  71.220  56.830  1.00  0.00           H
ATOM   1927  C   GLN A 134      31.180  69.670  61.290  1.00  0.00           C
ATOM   1928  O   GLN A 134      31.640  68.840  60.500  1.00  0.00           O
ATOM   1929  N   ASP A 135      30.410  69.280  62.300  1.00  0.00           N
ATOM   1930  HN  ASP A 135      30.090  69.980  62.940  1.00  0.00           H
ATOM   1931  CA  ASP A 135      29.970  67.910  62.540  1.00  0.00           C
ATOM   1932  HA  ASP A 135      29.840  67.420  61.580  1.00  0.00           H
ATOM   1933  CB  ASP A 135      31.040  67.190  63.460  1.00  0.00           C
ATOM   1934  HB1 ASP A 135      30.950  67.460  64.530  1.00  0.00           H
ATOM   1935  HB2 ASP A 135      32.050  67.460  63.070  1.00  0.00           H
ATOM   1936  CG  ASP A 135      30.920  65.660  63.400  1.00  0.00           C
ATOM   1937  OD1 ASP A 135      30.110  65.130  62.570  1.00  0.00           O
ATOM   1938  OD2 ASP A 135      31.680  65.020  64.160  1.00  0.00           O
ATOM   1939  C   ASP A 135      28.640  67.880  63.290  1.00  0.00           C
ATOM   1940  O   ASP A 135      28.240  68.920  63.750  1.00  0.00           O
ATOM   1941  N   TYR A 136      27.880  66.720  63.220  1.00  0.00           N
ATOM   1942  HN  TYR A 136      28.350  65.930  62.830  1.00  0.00           H
ATOM   1943  CA  TYR A 136      26.450  66.640  63.560  1.00  0.00           C
ATOM   1944  HA  TYR A 136      26.160  67.550  64.050  1.00  0.00           H
ATOM   1945  CB  TYR A 136      25.580  66.300  62.310  1.00  0.00           C
ATOM   1946  HB1 TYR A 136      24.500  66.150  62.520  1.00  0.00           H
ATOM   1947  HB2 TYR A 136      26.050  65.430  61.800  1.00  0.00           H
ATOM   1948  CG  TYR A 136      25.620  67.400  61.280  1.00  0.00           C
ATOM   1949  CD1 TYR A 136      26.770  67.590  60.490  1.00  0.00           C
ATOM   1950  HD1 TYR A 136      27.600  66.900  60.600  1.00  0.00           H
ATOM   1951  CE1 TYR A 136      26.900  68.670  59.660  1.00  0.00           C
ATOM   1952  HE1 TYR A 136      27.840  68.780  59.150  1.00  0.00           H
ATOM   1953  CZ  TYR A 136      25.810  69.550  59.480  1.00  0.00           C
ATOM   1954  OH  TYR A 136      25.880  70.580  58.640  1.00  0.00           O
ATOM   1955  HH  TYR A 136      25.010  70.980  58.580  1.00  0.00           H
ATOM   1956  CD2 TYR A 136      24.620  68.350  61.170  1.00  0.00           C
ATOM   1957  HD2 TYR A 136      23.770  68.270  61.830  1.00  0.00           H
ATOM   1958  CE2 TYR A 136      24.660  69.460  60.300  1.00  0.00           C
ATOM   1959  HE2 TYR A 136      23.930  70.240  60.140  1.00  0.00           H
ATOM   1960  C   TYR A 136      26.090  65.660  64.630  1.00  0.00           C
ATOM   1961  O   TYR A 136      26.640  64.560  64.680  1.00  0.00           O
ATOM   1962  N   GLU A 137      25.060  65.910  65.470  1.00  0.00           N
ATOM   1963  HN  GLU A 137      24.400  66.650  65.400  1.00  0.00           H
ATOM   1964  CA  GLU A 137      24.650  65.020  66.500  1.00  0.00           C
ATOM   1965  HA  GLU A 137      24.740  64.010  66.110  1.00  0.00           H
ATOM   1966  CB  GLU A 137      25.520  65.270  67.810  1.00  0.00           C
ATOM   1967  HB1 GLU A 137      26.570  65.370  67.470  1.00  0.00           H
ATOM   1968  HB2 GLU A 137      25.520  64.450  68.560  1.00  0.00           H
ATOM   1969  CG  GLU A 137      25.140  66.660  68.480  1.00  0.00           C
ATOM   1970  HG1 GLU A 137      24.190  66.500  69.040  1.00  0.00           H
ATOM   1971  HG2 GLU A 137      24.900  67.450  67.730  1.00  0.00           H
ATOM   1972  CD  GLU A 137      26.150  67.110  69.520  1.00  0.00           C
ATOM   1973  OE1 GLU A 137      27.120  66.340  69.690  1.00  0.00           O
ATOM   1974  OE2 GLU A 137      25.960  68.160  70.210  1.00  0.00           O
ATOM   1975  C   GLU A 137      23.250  65.250  66.750  1.00  0.00           C
ATOM   1976  O   GLU A 137      22.680  66.240  66.220  1.00  0.00           O
ATOM   1977  N   PRO A 138      22.490  64.350  67.460  1.00  0.00           N
ATOM   1978  CD  PRO A 138      22.830  63.010  67.650  1.00  0.00           C
ATOM   1979  HD1 PRO A 138      22.590  62.420  66.740  1.00  0.00           H
ATOM   1980  HD2 PRO A 138      23.890  62.890  67.960  1.00  0.00           H
ATOM   1981  CA  PRO A 138      21.090  64.540  67.830  1.00  0.00           C
ATOM   1982  HA  PRO A 138      20.480  64.740  66.950  1.00  0.00           H
ATOM   1983  CB  PRO A 138      20.670  63.200  68.560  1.00  0.00           C
ATOM   1984  HB1 PRO A 138      20.030  62.580  67.890  1.00  0.00           H
ATOM   1985  HB2 PRO A 138      20.280  63.410  69.580  1.00  0.00           H
ATOM   1986  CG  PRO A 138      22.020  62.470  68.820  1.00  0.00           C
ATOM   1987  HG1 PRO A 138      21.910  61.360  68.760  1.00  0.00           H
ATOM   1988  HG2 PRO A 138      22.510  62.560  69.810  1.00  0.00           H
ATOM   1989  C   PRO A 138      20.900  65.780  68.720  1.00  0.00           C
ATOM   1990  O   PRO A 138      21.830  66.210  69.390  1.00  0.00           O
ATOM   1991  N   GLU A 139      19.690  66.420  68.750  1.00  0.00           N
ATOM   1992  HN  GLU A 139      18.940  66.260  68.110  1.00  0.00           H
ATOM   1993  CA  GLU A 139      19.290  67.390  69.780  1.00  0.00           C
ATOM   1994  HA  GLU A 139      20.120  68.090  69.850  1.00  0.00           H
ATOM   1995  CB  GLU A 139      18.050  68.130  69.340  1.00  0.00           C
ATOM   1996  HB1 GLU A 139      17.650  68.700  70.210  1.00  0.00           H
ATOM   1997  HB2 GLU A 139      17.310  67.350  69.050  1.00  0.00           H
ATOM   1998  CG  GLU A 139      18.460  69.140  68.300  1.00  0.00           C
ATOM   1999  HG1 GLU A 139      18.690  68.690  67.310  1.00  0.00           H
ATOM   2000  HG2 GLU A 139      19.310  69.740  68.660  1.00  0.00           H
ATOM   2001  CD  GLU A 139      17.330  70.120  68.020  1.00  0.00           C
ATOM   2002  OE1 GLU A 139      17.590  71.330  68.080  1.00  0.00           O
ATOM   2003  OE2 GLU A 139      16.210  69.670  67.700  1.00  0.00           O
ATOM   2004  C   GLU A 139      19.080  66.700  71.180  1.00  0.00           C
ATOM   2005  O   GLU A 139      18.640  65.570  71.170  1.00  0.00           O
ATOM   2006  N   ALA A 140      19.450  67.290  72.300  1.00  0.00           N
ATOM   2007  HN  ALA A 140      19.650  68.270  72.280  1.00  0.00           H
ATOM   2008  CA  ALA A 140      19.560  66.600  73.580  1.00  0.00           C
ATOM   2009  HA  ALA A 140      19.640  65.540  73.380  1.00  0.00           H
ATOM   2010  CB  ALA A 140      20.540  67.340  74.460  1.00  0.00           C
ATOM   2011  HB1 ALA A 140      20.440  68.440  74.460  1.00  0.00           H
ATOM   2012  HB2 ALA A 140      20.550  67.020  75.520  1.00  0.00           H
ATOM   2013  HB3 ALA A 140      21.550  67.130  74.040  1.00  0.00           H
ATOM   2014  C   ALA A 140      18.230  66.810  74.260  1.00  0.00           C
ATOM   2015  OT1 ALA A 140      17.900  68.000  74.580  1.00  0.00           O
ATOM   2016  OT2 ALA A 140      17.500  65.840  74.480  1.00  0.00           O
ATOM   2017  N   MET B   1      75.550  34.530  64.660  1.00  0.00           N
ATOM   2018  H1  MET B   1      75.390  35.460  65.090  1.00  0.00           H
ATOM   2019  H2  MET B   1      75.200  33.700  65.180  1.00  0.00           H
ATOM   2020  H3  MET B   1      76.550  34.400  64.390  1.00  0.00           H
ATOM   2021  CA  MET B   1      74.670  34.650  63.490  1.00  0.00           C
ATOM   2022  HA  MET B   1      73.710  35.090  63.730  1.00  0.00           H
ATOM   2023  CB  MET B   1      75.170  35.640  62.360  1.00  0.00           C
ATOM   2024  HB1 MET B   1      76.100  35.180  61.960  1.00  0.00           H
ATOM   2025  HB2 MET B   1      75.460  36.610  62.810  1.00  0.00           H
ATOM   2026  CG  MET B   1      74.210  35.940  61.110  1.00  0.00           C
ATOM   2027  HG1 MET B   1      74.010  34.990  60.560  1.00  0.00           H
ATOM   2028  HG2 MET B   1      74.750  36.550  60.360  1.00  0.00           H
ATOM   2029  SD  MET B   1      72.620  36.730  61.470  1.00  0.00           S
ATOM   2030  CE  MET B   1      72.850  38.640  61.370  1.00  0.00           C
ATOM   2031  HE1 MET B   1      73.290  38.940  62.340  1.00  0.00           H
ATOM   2032  HE2 MET B   1      73.590  38.840  60.570  1.00  0.00           H
ATOM   2033  HE3 MET B   1      71.900  39.200  61.310  1.00  0.00           H
ATOM   2034  C   MET B   1      74.410  33.370  62.820  1.00  0.00           C
ATOM   2035  O   MET B   1      75.200  32.970  62.020  1.00  0.00           O
ATOM   2036  N   ASP B   2      73.220  32.750  63.050  1.00  0.00           N
ATOM   2037  HN  ASP B   2      72.560  33.290  63.570  1.00  0.00           H
ATOM   2038  CA  ASP B   2      72.780  31.470  62.430  1.00  0.00           C
ATOM   2039  HA  ASP B   2      73.590  30.760  62.480  1.00  0.00           H
ATOM   2040  CB  ASP B   2      71.450  30.980  63.070  1.00  0.00           C
ATOM   2041  HB1 ASP B   2      71.080  30.020  62.650  1.00  0.00           H
ATOM   2042  HB2 ASP B   2      70.720  31.810  63.040  1.00  0.00           H
ATOM   2043  CG  ASP B   2      71.760  30.840  64.590  1.00  0.00           C
ATOM   2044  OD1 ASP B   2      72.840  30.300  64.990  1.00  0.00           O
ATOM   2045  OD2 ASP B   2      70.890  31.190  65.430  1.00  0.00           O
ATOM   2046  C   ASP B   2      72.560  31.590  60.860  1.00  0.00           C
ATOM   2047  O   ASP B   2      72.620  32.670  60.250  1.00  0.00           O
ATOM   2048  N   VAL B   3      72.430  30.500  60.080  1.00  0.00           N
ATOM   2049  HN  VAL B   3      72.400  29.600  60.510  1.00  0.00           H
ATOM   2050  CA  VAL B   3      72.200  30.430  58.640  1.00  0.00           C
ATOM   2051  HA  VAL B   3      73.020  31.050  58.300  1.00  0.00           H
ATOM   2052  CB  VAL B   3      72.380  28.970  58.210  1.00  0.00           C
ATOM   2053  HB  VAL B   3      71.750  28.260  58.780  1.00  0.00           H
ATOM   2054  CG1 VAL B   3      72.010  28.650  56.710  1.00  0.00           C
ATOM   2055 HG11 VAL B   3      72.040  27.550  56.570  1.00  0.00           H
ATOM   2056 HG12 VAL B   3      71.040  29.030  56.330  1.00  0.00           H
ATOM   2057 HG13 VAL B   3      72.720  29.090  55.990  1.00  0.00           H
ATOM   2058  CG2 VAL B   3      73.860  28.500  58.350  1.00  0.00           C
ATOM   2059 HG21 VAL B   3      74.260  28.410  59.380  1.00  0.00           H
ATOM   2060 HG22 VAL B   3      74.210  27.570  57.850  1.00  0.00           H
ATOM   2061 HG23 VAL B   3      74.600  29.240  57.990  1.00  0.00           H
ATOM   2062  C   VAL B   3      71.040  31.040  57.980  1.00  0.00           C
ATOM   2063  O   VAL B   3      69.920  30.900  58.510  1.00  0.00           O
ATOM   2064  N   PHE B   4      71.290  31.840  56.890  1.00  0.00           N
ATOM   2065  HN  PHE B   4      72.200  32.070  56.570  1.00  0.00           H
ATOM   2066  CA  PHE B   4      70.300  32.530  56.010  1.00  0.00           C
ATOM   2067  HA  PHE B   4      69.540  32.910  56.680  1.00  0.00           H
ATOM   2068  CB  PHE B   4      70.850  33.720  55.160  1.00  0.00           C
ATOM   2069  HB1 PHE B   4      70.160  33.880  54.310  1.00  0.00           H
ATOM   2070  HB2 PHE B   4      71.800  33.350  54.720  1.00  0.00           H
ATOM   2071  CG  PHE B   4      71.220  34.890  56.040  1.00  0.00           C
ATOM   2072  CD1 PHE B   4      72.450  34.920  56.760  1.00  0.00           C
ATOM   2073  HD1 PHE B   4      73.130  34.090  56.660  1.00  0.00           H
ATOM   2074  CE1 PHE B   4      72.790  36.050  57.530  1.00  0.00           C
ATOM   2075  HE1 PHE B   4      73.710  36.150  58.090  1.00  0.00           H
ATOM   2076  CZ  PHE B   4      71.900  37.120  57.610  1.00  0.00           C
ATOM   2077  HZ  PHE B   4      72.090  38.070  58.080  1.00  0.00           H
ATOM   2078  CD2 PHE B   4      70.350  35.990  56.140  1.00  0.00           C
ATOM   2079  HD2 PHE B   4      69.420  36.020  55.600  1.00  0.00           H
ATOM   2080  CE2 PHE B   4      70.710  37.060  56.950  1.00  0.00           C
ATOM   2081  HE2 PHE B   4      70.110  37.950  57.050  1.00  0.00           H
ATOM   2082  C   PHE B   4      69.610  31.560  55.120  1.00  0.00           C
ATOM   2083  O   PHE B   4      70.350  30.900  54.350  1.00  0.00           O
ATOM   2084  N   MET B   5      68.300  31.340  55.260  1.00  0.00           N
ATOM   2085  HN  MET B   5      67.760  31.910  55.870  1.00  0.00           H
ATOM   2086  CA  MET B   5      67.590  30.500  54.340  1.00  0.00           C
ATOM   2087  HA  MET B   5      68.270  29.780  53.910  1.00  0.00           H
ATOM   2088  CB  MET B   5      66.460  29.690  55.020  1.00  0.00           C
ATOM   2089  HB1 MET B   5      66.050  28.860  54.400  1.00  0.00           H
ATOM   2090  HB2 MET B   5      65.590  30.350  55.210  1.00  0.00           H
ATOM   2091  CG  MET B   5      66.890  29.040  56.330  1.00  0.00           C
ATOM   2092  HG1 MET B   5      66.060  28.430  56.760  1.00  0.00           H
ATOM   2093  HG2 MET B   5      67.280  29.760  57.080  1.00  0.00           H
ATOM   2094  SD  MET B   5      68.270  27.860  55.780  1.00  0.00           S
ATOM   2095  CE  MET B   5      68.580  27.080  57.380  1.00  0.00           C
ATOM   2096  HE1 MET B   5      69.380  26.310  57.330  1.00  0.00           H
ATOM   2097  HE2 MET B   5      68.780  27.730  58.260  1.00  0.00           H
ATOM   2098  HE3 MET B   5      67.650  26.490  57.510  1.00  0.00           H
ATOM   2099  C   MET B   5      67.170  31.360  53.140  1.00  0.00           C
ATOM   2100  O   MET B   5      67.180  32.570  53.260  1.00  0.00           O
ATOM   2101  N   LYS B   6      66.780  30.720  52.060  1.00  0.00           N
ATOM   2102  HN  LYS B   6      66.460  29.770  52.100  1.00  0.00           H
ATOM   2103  CA  LYS B   6      66.160  31.360  50.930  1.00  0.00           C
ATOM   2104  HA  LYS B   6      66.950  32.010  50.620  1.00  0.00           H
ATOM   2105  CB  LYS B   6      65.700  30.300  49.890  1.00  0.00           C
ATOM   2106  HB1 LYS B   6      65.230  30.810  49.020  1.00  0.00           H
ATOM   2107  HB2 LYS B   6      64.810  29.690  50.170  1.00  0.00           H
ATOM   2108  CG  LYS B   6      66.870  29.530  49.260  1.00  0.00           C
ATOM   2109  HG1 LYS B   6      66.540  28.740  48.550  1.00  0.00           H
ATOM   2110  HG2 LYS B   6      67.390  28.990  50.070  1.00  0.00           H
ATOM   2111  CD  LYS B   6      67.860  30.390  48.420  1.00  0.00           C
ATOM   2112  HD1 LYS B   6      67.270  31.020  47.730  1.00  0.00           H
ATOM   2113  HD2 LYS B   6      68.380  31.130  49.060  1.00  0.00           H
ATOM   2114  CE  LYS B   6      68.960  29.630  47.690  1.00  0.00           C
ATOM   2115  HE1 LYS B   6      69.290  28.910  48.470  1.00  0.00           H
ATOM   2116  HE2 LYS B   6      69.780  30.330  47.440  1.00  0.00           H
ATOM   2117  NZ  LYS B   6      68.450  28.980  46.450  1.00  0.00           N
ATOM   2118  HZ1 LYS B   6      67.750  28.250  46.690  1.00  0.00           H
ATOM   2119  HZ2 LYS B   6      68.110  29.630  45.710  1.00  0.00           H
ATOM   2120  HZ3 LYS B   6      69.220  28.480  45.950  1.00  0.00           H
ATOM   2121  C   LYS B   6      64.910  32.060  51.290  1.00  0.00           C
ATOM   2122  O   LYS B   6      64.390  31.890  52.400  1.00  0.00           O
ATOM   2123  N   GLY B   7      64.330  32.930  50.390  1.00  0.00           N
ATOM   2124  HN  GLY B   7      64.840  33.220  49.580  1.00  0.00           H
ATOM   2125  CA  GLY B   7      63.200  33.830  50.670  1.00  0.00           C
ATOM   2126  HA1 GLY B   7      62.970  34.360  49.760  1.00  0.00           H
ATOM   2127  HA2 GLY B   7      62.330  33.240  50.890  1.00  0.00           H
ATOM   2128  C   GLY B   7      63.310  34.900  51.720  1.00  0.00           C
ATOM   2129  O   GLY B   7      64.390  35.190  52.240  1.00  0.00           O
ATOM   2130  N   LEU B   8      62.150  35.460  52.050  1.00  0.00           N
ATOM   2131  HN  LEU B   8      61.330  35.230  51.530  1.00  0.00           H
ATOM   2132  CA  LEU B   8      61.940  36.620  53.000  1.00  0.00           C
ATOM   2133  HA  LEU B   8      62.710  37.330  52.750  1.00  0.00           H
ATOM   2134  CB  LEU B   8      60.550  37.220  52.890  1.00  0.00           C
ATOM   2135  HB1 LEU B   8      60.270  37.850  53.760  1.00  0.00           H
ATOM   2136  HB2 LEU B   8      59.820  36.390  52.770  1.00  0.00           H
ATOM   2137  CG  LEU B   8      60.410  37.990  51.650  1.00  0.00           C
ATOM   2138  HG  LEU B   8      60.940  37.420  50.860  1.00  0.00           H
ATOM   2139  CD1 LEU B   8      58.940  38.380  51.280  1.00  0.00           C
ATOM   2140 HD11 LEU B   8      58.950  39.100  50.430  1.00  0.00           H
ATOM   2141 HD12 LEU B   8      58.330  37.510  50.940  1.00  0.00           H
ATOM   2142 HD13 LEU B   8      58.400  38.830  52.140  1.00  0.00           H
ATOM   2143  CD2 LEU B   8      61.250  39.310  51.760  1.00  0.00           C
ATOM   2144 HD21 LEU B   8      60.940  39.890  50.860  1.00  0.00           H
ATOM   2145 HD22 LEU B   8      60.950  39.940  52.620  1.00  0.00           H
ATOM   2146 HD23 LEU B   8      62.300  38.960  51.750  1.00  0.00           H
ATOM   2147  C   LEU B   8      62.410  36.430  54.440  1.00  0.00           C
ATOM   2148  O   LEU B   8      62.110  35.430  55.150  1.00  0.00           O
ATOM   2149  N   SER B   9      63.340  37.350  54.840  1.00  0.00           N
ATOM   2150  HN  SER B   9      63.690  38.060  54.230  1.00  0.00           H
ATOM   2151  CA  SER B   9      64.220  37.170  55.970  1.00  0.00           C
ATOM   2152  HA  SER B   9      64.960  36.460  55.650  1.00  0.00           H
ATOM   2153  CB  SER B   9      65.090  38.380  56.270  1.00  0.00           C
ATOM   2154  HB1 SER B   9      64.320  39.170  56.420  1.00  0.00           H
ATOM   2155  HB2 SER B   9      65.680  38.670  55.380  1.00  0.00           H
ATOM   2156  OG  SER B   9      65.970  38.320  57.410  1.00  0.00           O
ATOM   2157  HG1 SER B   9      65.570  38.640  58.220  1.00  0.00           H
ATOM   2158  C   SER B   9      63.670  36.630  57.330  1.00  0.00           C
ATOM   2159  O   SER B   9      62.750  37.200  57.880  1.00  0.00           O
ATOM   2160  N   LYS B  10      64.210  35.500  57.830  1.00  0.00           N
ATOM   2161  HN  LYS B  10      64.870  34.910  57.370  1.00  0.00           H
ATOM   2162  CA  LYS B  10      63.980  34.830  59.130  1.00  0.00           C
ATOM   2163  HA  LYS B  10      63.130  35.350  59.550  1.00  0.00           H
ATOM   2164  CB  LYS B  10      63.540  33.390  58.880  1.00  0.00           C
ATOM   2165  HB1 LYS B  10      63.210  33.000  59.870  1.00  0.00           H
ATOM   2166  HB2 LYS B  10      64.390  32.790  58.510  1.00  0.00           H
ATOM   2167  CG  LYS B  10      62.400  33.110  57.870  1.00  0.00           C
ATOM   2168  HG1 LYS B  10      62.130  32.070  57.600  1.00  0.00           H
ATOM   2169  HG2 LYS B  10      62.690  33.510  56.880  1.00  0.00           H
ATOM   2170  CD  LYS B  10      61.110  33.840  58.350  1.00  0.00           C
ATOM   2171  HD1 LYS B  10      60.980  33.520  59.400  1.00  0.00           H
ATOM   2172  HD2 LYS B  10      61.390  34.910  58.230  1.00  0.00           H
ATOM   2173  CE  LYS B  10      59.810  33.500  57.670  1.00  0.00           C
ATOM   2174  HE1 LYS B  10      58.910  33.960  58.150  1.00  0.00           H
ATOM   2175  HE2 LYS B  10      59.700  32.400  57.540  1.00  0.00           H
ATOM   2176  NZ  LYS B  10      59.870  34.090  56.280  1.00  0.00           N
ATOM   2177  HZ1 LYS B  10      60.780  33.980  55.780  1.00  0.00           H
ATOM   2178  HZ2 LYS B  10      59.130  33.740  55.640  1.00  0.00           H
ATOM   2179  HZ3 LYS B  10      59.650  35.090  56.460  1.00  0.00           H
ATOM   2180  C   LYS B  10      65.110  34.950  60.110  1.00  0.00           C
ATOM   2181  O   LYS B  10      65.310  34.320  61.140  1.00  0.00           O
ATOM   2182  N   ALA B  11      66.060  35.840  59.740  1.00  0.00           N
ATOM   2183  HN  ALA B  11      66.040  36.300  58.860  1.00  0.00           H
ATOM   2184  CA  ALA B  11      67.120  36.190  60.640  1.00  0.00           C
ATOM   2185  HA  ALA B  11      67.600  35.260  60.920  1.00  0.00           H
ATOM   2186  CB  ALA B  11      68.140  37.030  59.880  1.00  0.00           C
ATOM   2187  HB1 ALA B  11      69.020  37.260  60.530  1.00  0.00           H
ATOM   2188  HB2 ALA B  11      68.560  36.570  58.960  1.00  0.00           H
ATOM   2189  HB3 ALA B  11      67.800  38.010  59.480  1.00  0.00           H
ATOM   2190  C   ALA B  11      66.690  36.940  61.880  1.00  0.00           C
ATOM   2191  O   ALA B  11      65.700  37.680  61.820  1.00  0.00           O
ATOM   2192  N   LYS B  12      67.360  36.740  62.960  1.00  0.00           N
ATOM   2193  HN  LYS B  12      68.090  36.050  62.940  1.00  0.00           H
ATOM   2194  CA  LYS B  12      67.210  37.330  64.280  1.00  0.00           C
ATOM   2195  HA  LYS B  12      66.200  37.130  64.610  1.00  0.00           H
ATOM   2196  CB  LYS B  12      68.230  36.540  65.230  1.00  0.00           C
ATOM   2197  HB1 LYS B  12      69.310  36.620  64.960  1.00  0.00           H
ATOM   2198  HB2 LYS B  12      67.870  35.490  65.150  1.00  0.00           H
ATOM   2199  CG  LYS B  12      68.130  36.900  66.720  1.00  0.00           C
ATOM   2200  HG1 LYS B  12      68.400  37.940  67.010  1.00  0.00           H
ATOM   2201  HG2 LYS B  12      68.820  36.320  67.360  1.00  0.00           H
ATOM   2202  CD  LYS B  12      66.650  36.800  67.320  1.00  0.00           C
ATOM   2203  HD1 LYS B  12      66.060  37.620  66.860  1.00  0.00           H
ATOM   2204  HD2 LYS B  12      66.200  35.800  67.150  1.00  0.00           H
ATOM   2205  CE  LYS B  12      66.690  37.200  68.820  1.00  0.00           C
ATOM   2206  HE1 LYS B  12      67.440  38.000  68.980  1.00  0.00           H
ATOM   2207  HE2 LYS B  12      67.060  36.310  69.380  1.00  0.00           H
ATOM   2208  NZ  LYS B  12      65.320  37.510  69.370  1.00  0.00           N
ATOM   2209  HZ1 LYS B  12      65.450  37.880  70.340  1.00  0.00           H
ATOM   2210  HZ2 LYS B  12      64.880  38.190  68.720  1.00  0.00           H
ATOM   2211  HZ3 LYS B  12      64.630  36.740  69.420  1.00  0.00           H
ATOM   2212  C   LYS B  12      67.420  38.870  64.450  1.00  0.00           C
ATOM   2213  O   LYS B  12      68.510  39.430  64.510  1.00  0.00           O
ATOM   2214  N   GLU B  13      66.300  39.650  64.580  1.00  0.00           N
ATOM   2215  HN  GLU B  13      65.390  39.240  64.570  1.00  0.00           H
ATOM   2216  CA  GLU B  13      66.270  41.110  64.830  1.00  0.00           C
ATOM   2217  HA  GLU B  13      66.690  41.600  63.970  1.00  0.00           H
ATOM   2218  CB  GLU B  13      64.810  41.620  65.040  1.00  0.00           C
ATOM   2219  HB1 GLU B  13      64.800  42.720  65.160  1.00  0.00           H
ATOM   2220  HB2 GLU B  13      64.350  41.240  65.980  1.00  0.00           H
ATOM   2221  CG  GLU B  13      63.920  41.150  63.860  1.00  0.00           C
ATOM   2222  HG1 GLU B  13      63.950  40.060  63.620  1.00  0.00           H
ATOM   2223  HG2 GLU B  13      64.230  41.720  62.960  1.00  0.00           H
ATOM   2224  CD  GLU B  13      62.440  41.610  63.970  1.00  0.00           C
ATOM   2225  OE1 GLU B  13      62.120  42.180  65.020  1.00  0.00           O
ATOM   2226  OE2 GLU B  13      61.640  41.420  63.000  1.00  0.00           O
ATOM   2227  C   GLU B  13      67.070  41.580  66.040  1.00  0.00           C
ATOM   2228  O   GLU B  13      67.180  40.780  66.980  1.00  0.00           O
ATOM   2229  N   GLY B  14      67.710  42.790  65.960  1.00  0.00           N
ATOM   2230  HN  GLY B  14      67.580  43.380  65.180  1.00  0.00           H
ATOM   2231  CA  GLY B  14      68.590  43.390  67.000  1.00  0.00           C
ATOM   2232  HA1 GLY B  14      68.770  44.420  66.710  1.00  0.00           H
ATOM   2233  HA2 GLY B  14      68.120  43.370  67.970  1.00  0.00           H
ATOM   2234  C   GLY B  14      69.930  42.700  67.220  1.00  0.00           C
ATOM   2235  O   GLY B  14      70.530  42.800  68.290  1.00  0.00           O
ATOM   2236  N   VAL B  15      70.510  41.990  66.230  1.00  0.00           N
ATOM   2237  HN  VAL B  15      69.930  41.580  65.530  1.00  0.00           H
ATOM   2238  CA  VAL B  15      71.830  41.350  66.210  1.00  0.00           C
ATOM   2239  HA  VAL B  15      72.250  41.230  67.190  1.00  0.00           H
ATOM   2240  CB  VAL B  15      71.810  39.900  65.590  1.00  0.00           C
ATOM   2241  HB  VAL B  15      71.370  39.980  64.580  1.00  0.00           H
ATOM   2242  CG1 VAL B  15      73.260  39.250  65.600  1.00  0.00           C
ATOM   2243 HG11 VAL B  15      73.220  38.260  65.110  1.00  0.00           H
ATOM   2244 HG12 VAL B  15      73.880  39.950  64.990  1.00  0.00           H
ATOM   2245 HG13 VAL B  15      73.630  39.140  66.640  1.00  0.00           H
ATOM   2246  CG2 VAL B  15      70.830  39.160  66.440  1.00  0.00           C
ATOM   2247 HG21 VAL B  15      70.810  38.150  65.970  1.00  0.00           H
ATOM   2248 HG22 VAL B  15      71.170  38.890  67.460  1.00  0.00           H
ATOM   2249 HG23 VAL B  15      69.780  39.540  66.370  1.00  0.00           H
ATOM   2250  C   VAL B  15      72.780  42.240  65.440  1.00  0.00           C
ATOM   2251  O   VAL B  15      72.780  42.210  64.200  1.00  0.00           O
ATOM   2252  N   VAL B  16      73.780  42.880  66.070  1.00  0.00           N
ATOM   2253  HN  VAL B  16      73.810  43.060  67.050  1.00  0.00           H
ATOM   2254  CA  VAL B  16      74.750  43.630  65.320  1.00  0.00           C
ATOM   2255  HA  VAL B  16      74.180  44.350  64.750  1.00  0.00           H
ATOM   2256  CB  VAL B  16      75.680  44.450  66.330  1.00  0.00           C
ATOM   2257  HB  VAL B  16      76.180  43.790  67.060  1.00  0.00           H
ATOM   2258  CG1 VAL B  16      76.670  45.360  65.510  1.00  0.00           C
ATOM   2259 HG11 VAL B  16      77.320  44.790  64.800  1.00  0.00           H
ATOM   2260 HG12 VAL B  16      76.070  46.140  65.010  1.00  0.00           H
ATOM   2261 HG13 VAL B  16      77.260  45.930  66.260  1.00  0.00           H
ATOM   2262  CG2 VAL B  16      74.850  45.390  67.200  1.00  0.00           C
ATOM   2263 HG21 VAL B  16      74.160  44.910  67.920  1.00  0.00           H
ATOM   2264 HG22 VAL B  16      75.500  46.110  67.750  1.00  0.00           H
ATOM   2265 HG23 VAL B  16      74.150  45.960  66.550  1.00  0.00           H
ATOM   2266  C   VAL B  16      75.700  42.750  64.500  1.00  0.00           C
ATOM   2267  O   VAL B  16      76.210  41.790  64.990  1.00  0.00           O
ATOM   2268  N   ALA B  17      75.850  43.040  63.230  1.00  0.00           N
ATOM   2269  HN  ALA B  17      75.330  43.830  62.910  1.00  0.00           H
ATOM   2270  CA  ALA B  17      76.480  42.180  62.210  1.00  0.00           C
ATOM   2271  HA  ALA B  17      77.080  41.370  62.610  1.00  0.00           H
ATOM   2272  CB  ALA B  17      75.520  41.570  61.200  1.00  0.00           C
ATOM   2273  HB1 ALA B  17      74.970  40.720  61.650  1.00  0.00           H
ATOM   2274  HB2 ALA B  17      74.700  42.240  60.870  1.00  0.00           H
ATOM   2275  HB3 ALA B  17      76.060  41.300  60.270  1.00  0.00           H
ATOM   2276  C   ALA B  17      77.430  43.120  61.450  1.00  0.00           C
ATOM   2277  O   ALA B  17      78.030  42.670  60.430  1.00  0.00           O
ATOM   2278  N   ALA B  18      77.680  44.350  61.950  1.00  0.00           N
ATOM   2279  HN  ALA B  18      77.060  44.680  62.660  1.00  0.00           H
ATOM   2280  CA  ALA B  18      78.650  45.300  61.490  1.00  0.00           C
ATOM   2281  HA  ALA B  18      79.390  44.800  60.900  1.00  0.00           H
ATOM   2282  CB  ALA B  18      77.850  46.340  60.570  1.00  0.00           C
ATOM   2283  HB1 ALA B  18      76.860  46.660  60.950  1.00  0.00           H
ATOM   2284  HB2 ALA B  18      78.450  47.200  60.200  1.00  0.00           H
ATOM   2285  HB3 ALA B  18      77.600  45.880  59.590  1.00  0.00           H
ATOM   2286  C   ALA B  18      79.280  46.110  62.510  1.00  0.00           C
ATOM   2287  O   ALA B  18      78.630  46.690  63.380  1.00  0.00           O
ATOM   2288  N   ALA B  19      80.570  46.260  62.380  1.00  0.00           N
ATOM   2289  HN  ALA B  19      81.110  45.810  61.670  1.00  0.00           H
ATOM   2290  CA  ALA B  19      81.310  47.170  63.180  1.00  0.00           C
ATOM   2291  HA  ALA B  19      80.820  47.120  64.130  1.00  0.00           H
ATOM   2292  CB  ALA B  19      82.850  46.920  63.270  1.00  0.00           C
ATOM   2293  HB1 ALA B  19      83.270  47.500  64.130  1.00  0.00           H
ATOM   2294  HB2 ALA B  19      83.090  45.850  63.430  1.00  0.00           H
ATOM   2295  HB3 ALA B  19      83.420  47.320  62.410  1.00  0.00           H
ATOM   2296  C   ALA B  19      81.100  48.580  62.640  1.00  0.00           C
ATOM   2297  O   ALA B  19      80.610  48.750  61.520  1.00  0.00           O
ATOM   2298  N   GLU B  20      81.470  49.630  63.390  1.00  0.00           N
ATOM   2299  HN  GLU B  20      81.930  49.440  64.250  1.00  0.00           H
ATOM   2300  CA  GLU B  20      81.370  51.080  62.960  1.00  0.00           C
ATOM   2301  HA  GLU B  20      80.590  51.130  62.210  1.00  0.00           H
ATOM   2302  CB  GLU B  20      80.810  51.940  64.180  1.00  0.00           C
ATOM   2303  HB1 GLU B  20      80.710  53.010  63.880  1.00  0.00           H
ATOM   2304  HB2 GLU B  20      81.570  51.860  64.980  1.00  0.00           H
ATOM   2305  CG  GLU B  20      79.460  51.480  64.660  1.00  0.00           C
ATOM   2306  HG1 GLU B  20      79.500  50.450  65.080  1.00  0.00           H
ATOM   2307  HG2 GLU B  20      78.770  51.480  63.790  1.00  0.00           H
ATOM   2308  CD  GLU B  20      78.900  52.390  65.750  1.00  0.00           C
ATOM   2309  OE1 GLU B  20      79.140  52.140  66.910  1.00  0.00           O
ATOM   2310  OE2 GLU B  20      78.370  53.490  65.410  1.00  0.00           O
ATOM   2311  C   GLU B  20      82.680  51.660  62.430  1.00  0.00           C
ATOM   2312  O   GLU B  20      83.740  51.130  62.750  1.00  0.00           O
ATOM   2313  N   LYS B  21      82.600  52.700  61.600  1.00  0.00           N
ATOM   2314  HN  LYS B  21      81.730  52.940  61.170  1.00  0.00           H
ATOM   2315  CA  LYS B  21      83.630  53.710  61.260  1.00  0.00           C
ATOM   2316  HA  LYS B  21      84.490  53.160  60.910  1.00  0.00           H
ATOM   2317  CB  LYS B  21      83.180  54.590  60.030  1.00  0.00           C
ATOM   2318  HB1 LYS B  21      84.080  55.160  59.720  1.00  0.00           H
ATOM   2319  HB2 LYS B  21      82.390  55.280  60.390  1.00  0.00           H
ATOM   2320  CG  LYS B  21      82.700  53.840  58.820  1.00  0.00           C
ATOM   2321  HG1 LYS B  21      82.480  54.610  58.050  1.00  0.00           H
ATOM   2322  HG2 LYS B  21      81.740  53.310  58.980  1.00  0.00           H
ATOM   2323  CD  LYS B  21      83.700  52.730  58.380  1.00  0.00           C
ATOM   2324  HD1 LYS B  21      84.680  53.240  58.510  1.00  0.00           H
ATOM   2325  HD2 LYS B  21      83.540  51.890  59.090  1.00  0.00           H
ATOM   2326  CE  LYS B  21      83.770  52.300  56.920  1.00  0.00           C
ATOM   2327  HE1 LYS B  21      84.610  51.640  56.630  1.00  0.00           H
ATOM   2328  HE2 LYS B  21      83.670  53.220  56.300  1.00  0.00           H
ATOM   2329  NZ  LYS B  21      82.550  51.490  56.550  1.00  0.00           N
ATOM   2330  HZ1 LYS B  21      82.540  50.610  57.110  1.00  0.00           H
ATOM   2331  HZ2 LYS B  21      81.620  51.900  56.760  1.00  0.00           H
ATOM   2332  HZ3 LYS B  21      82.590  51.240  55.550  1.00  0.00           H
ATOM   2333  C   LYS B  21      84.080  54.610  62.380  1.00  0.00           C
ATOM   2334  O   LYS B  21      83.390  54.790  63.370  1.00  0.00           O
ATOM   2335  N   THR B  22      85.310  55.170  62.220  1.00  0.00           N
ATOM   2336  HN  THR B  22      85.910  54.900  61.480  1.00  0.00           H
ATOM   2337  CA  THR B  22      85.890  56.120  63.170  1.00  0.00           C
ATOM   2338  HA  THR B  22      85.740  55.640  64.130  1.00  0.00           H
ATOM   2339  CB  THR B  22      87.390  56.270  63.190  1.00  0.00           C
ATOM   2340  HB  THR B  22      87.950  55.320  63.160  1.00  0.00           H
ATOM   2341  OG1 THR B  22      87.820  56.920  64.420  1.00  0.00           O
ATOM   2342  HG1 THR B  22      87.570  56.300  65.110  1.00  0.00           H
ATOM   2343  CG2 THR B  22      87.820  57.080  61.950  1.00  0.00           C
ATOM   2344 HG21 THR B  22      87.290  58.060  61.930  1.00  0.00           H
ATOM   2345 HG22 THR B  22      88.920  57.190  61.820  1.00  0.00           H
ATOM   2346 HG23 THR B  22      87.450  56.550  61.040  1.00  0.00           H
ATOM   2347  C   THR B  22      85.110  57.420  63.320  1.00  0.00           C
ATOM   2348  O   THR B  22      84.800  58.120  62.340  1.00  0.00           O
ATOM   2349  N   LYS B  23      84.820  57.880  64.520  1.00  0.00           N
ATOM   2350  HN  LYS B  23      85.100  57.450  65.380  1.00  0.00           H
ATOM   2351  CA  LYS B  23      84.090  59.060  64.790  1.00  0.00           C
ATOM   2352  HA  LYS B  23      83.660  59.470  63.890  1.00  0.00           H
ATOM   2353  CB  LYS B  23      82.890  58.840  65.710  1.00  0.00           C
ATOM   2354  HB1 LYS B  23      82.460  59.860  65.740  1.00  0.00           H
ATOM   2355  HB2 LYS B  23      83.230  58.480  66.710  1.00  0.00           H
ATOM   2356  CG  LYS B  23      81.870  57.830  65.150  1.00  0.00           C
ATOM   2357  HG1 LYS B  23      82.110  57.590  64.100  1.00  0.00           H
ATOM   2358  HG2 LYS B  23      80.850  58.280  65.150  1.00  0.00           H
ATOM   2359  CD  LYS B  23      81.960  56.460  65.780  1.00  0.00           C
ATOM   2360  HD1 LYS B  23      82.990  56.070  65.610  1.00  0.00           H
ATOM   2361  HD2 LYS B  23      81.840  56.570  66.880  1.00  0.00           H
ATOM   2362  CE  LYS B  23      81.020  55.440  65.180  1.00  0.00           C
ATOM   2363  HE1 LYS B  23      81.240  54.440  65.610  1.00  0.00           H
ATOM   2364  HE2 LYS B  23      81.150  55.370  64.080  1.00  0.00           H
ATOM   2365  NZ  LYS B  23      79.670  55.890  65.470  1.00  0.00           N
ATOM   2366  HZ1 LYS B  23      79.340  56.720  64.940  1.00  0.00           H
ATOM   2367  HZ2 LYS B  23      79.070  55.100  65.180  1.00  0.00           H
ATOM   2368  HZ3 LYS B  23      79.340  56.130  66.430  1.00  0.00           H
ATOM   2369  C   LYS B  23      85.020  60.070  65.350  1.00  0.00           C
ATOM   2370  O   LYS B  23      84.680  61.230  65.360  1.00  0.00           O
ATOM   2371  N   GLN B  24      86.190  59.610  65.910  1.00  0.00           N
ATOM   2372  HN  GLN B  24      86.340  58.640  66.060  1.00  0.00           H
ATOM   2373  CA  GLN B  24      87.260  60.490  66.460  1.00  0.00           C
ATOM   2374  HA  GLN B  24      86.880  61.470  66.690  1.00  0.00           H
ATOM   2375  CB  GLN B  24      88.070  59.920  67.700  1.00  0.00           C
ATOM   2376  HB1 GLN B  24      88.910  60.550  68.050  1.00  0.00           H
ATOM   2377  HB2 GLN B  24      88.580  58.970  67.420  1.00  0.00           H
ATOM   2378  CG  GLN B  24      87.210  59.700  68.970  1.00  0.00           C
ATOM   2379  HG1 GLN B  24      87.870  59.340  69.790  1.00  0.00           H
ATOM   2380  HG2 GLN B  24      86.480  58.900  68.740  1.00  0.00           H
ATOM   2381  CD  GLN B  24      86.540  61.010  69.340  1.00  0.00           C
ATOM   2382  OE1 GLN B  24      85.340  61.150  69.010  1.00  0.00           O
ATOM   2383  NE2 GLN B  24      87.310  61.970  69.800  1.00  0.00           N
ATOM   2384 HE21 GLN B  24      88.210  61.850  70.210  1.00  0.00           H
ATOM   2385 HE22 GLN B  24      86.980  62.890  69.580  1.00  0.00           H
ATOM   2386  C   GLN B  24      88.310  60.800  65.430  1.00  0.00           C
ATOM   2387  O   GLN B  24      89.000  61.810  65.520  1.00  0.00           O
ATOM   2388  N   GLY B  25      88.560  59.750  64.490  1.00  0.00           N
ATOM   2389  HN  GLY B  25      88.140  58.850  64.560  1.00  0.00           H
ATOM   2390  CA  GLY B  25      89.640  59.800  63.550  1.00  0.00           C
ATOM   2391  HA1 GLY B  25      89.280  59.380  62.620  1.00  0.00           H
ATOM   2392  HA2 GLY B  25      89.960  60.800  63.310  1.00  0.00           H
ATOM   2393  C   GLY B  25      90.820  59.000  63.930  1.00  0.00           C
ATOM   2394  O   GLY B  25      91.880  59.240  63.350  1.00  0.00           O
ATOM   2395  N   VAL B  26      90.680  58.010  64.860  1.00  0.00           N
ATOM   2396  HN  VAL B  26      89.770  57.620  64.910  1.00  0.00           H
ATOM   2397  CA  VAL B  26      91.680  57.280  65.600  1.00  0.00           C
ATOM   2398  HA  VAL B  26      92.680  57.680  65.480  1.00  0.00           H
ATOM   2399  CB  VAL B  26      91.390  57.400  67.110  1.00  0.00           C
ATOM   2400  HB  VAL B  26      90.370  57.130  67.440  1.00  0.00           H
ATOM   2401  CG1 VAL B  26      92.410  56.650  67.990  1.00  0.00           C
ATOM   2402 HG11 VAL B  26      93.420  56.960  67.640  1.00  0.00           H
ATOM   2403 HG12 VAL B  26      92.260  56.780  69.080  1.00  0.00           H
ATOM   2404 HG13 VAL B  26      92.410  55.580  67.700  1.00  0.00           H
ATOM   2405  CG2 VAL B  26      91.590  58.850  67.470  1.00  0.00           C
ATOM   2406 HG21 VAL B  26      92.620  59.210  67.280  1.00  0.00           H
ATOM   2407 HG22 VAL B  26      90.950  59.560  66.900  1.00  0.00           H
ATOM   2408 HG23 VAL B  26      91.310  59.120  68.510  1.00  0.00           H
ATOM   2409  C   VAL B  26      91.690  55.870  65.100  1.00  0.00           C
ATOM   2410  O   VAL B  26      90.630  55.200  65.140  1.00  0.00           O
ATOM   2411  N   ALA B  27      92.830  55.400  64.570  1.00  0.00           N
ATOM   2412  HN  ALA B  27      93.620  56.000  64.510  1.00  0.00           H
ATOM   2413  CA  ALA B  27      92.980  54.070  64.010  1.00  0.00           C
ATOM   2414  HA  ALA B  27      92.020  53.970  63.520  1.00  0.00           H
ATOM   2415  CB  ALA B  27      94.140  54.110  63.010  1.00  0.00           C
ATOM   2416  HB1 ALA B  27      95.180  54.320  63.350  1.00  0.00           H
ATOM   2417  HB2 ALA B  27      94.370  53.120  62.560  1.00  0.00           H
ATOM   2418  HB3 ALA B  27      93.960  54.850  62.200  1.00  0.00           H
ATOM   2419  C   ALA B  27      93.050  53.000  64.980  1.00  0.00           C
ATOM   2420  O   ALA B  27      93.570  53.220  66.070  1.00  0.00           O
ATOM   2421  N   GLU B  28      92.360  51.890  64.660  1.00  0.00           N
ATOM   2422  HN  GLU B  28      91.800  51.790  63.830  1.00  0.00           H
ATOM   2423  CA  GLU B  28      92.230  50.850  65.720  1.00  0.00           C
ATOM   2424  HA  GLU B  28      92.770  51.090  66.630  1.00  0.00           H
ATOM   2425  CB  GLU B  28      90.780  50.620  66.070  1.00  0.00           C
ATOM   2426  HB1 GLU B  28      90.780  49.730  66.740  1.00  0.00           H
ATOM   2427  HB2 GLU B  28      90.210  50.300  65.170  1.00  0.00           H
ATOM   2428  CG  GLU B  28      90.130  51.820  66.720  1.00  0.00           C
ATOM   2429  HG1 GLU B  28      90.190  52.710  66.060  1.00  0.00           H
ATOM   2430  HG2 GLU B  28      90.620  52.180  67.650  1.00  0.00           H
ATOM   2431  CD  GLU B  28      88.680  51.620  67.140  1.00  0.00           C
ATOM   2432  OE1 GLU B  28      88.100  50.470  67.120  1.00  0.00           O
ATOM   2433  OE2 GLU B  28      88.040  52.600  67.620  1.00  0.00           O
ATOM   2434  C   GLU B  28      92.890  49.570  65.150  1.00  0.00           C
ATOM   2435  O   GLU B  28      93.380  49.440  64.040  1.00  0.00           O
ATOM   2436  N   ALA B  29      93.020  48.560  66.050  1.00  0.00           N
ATOM   2437  HN  ALA B  29      92.660  48.650  66.970  1.00  0.00           H
ATOM   2438  CA  ALA B  29      93.600  47.290  65.770  1.00  0.00           C
ATOM   2439  HA  ALA B  29      93.950  47.320  64.750  1.00  0.00           H
ATOM   2440  CB  ALA B  29      94.660  46.790  66.740  1.00  0.00           C
ATOM   2441  HB1 ALA B  29      95.240  47.610  67.230  1.00  0.00           H
ATOM   2442  HB2 ALA B  29      94.200  46.240  67.590  1.00  0.00           H
ATOM   2443  HB3 ALA B  29      95.390  46.050  66.350  1.00  0.00           H
ATOM   2444  C   ALA B  29      92.340  46.340  65.810  1.00  0.00           C
ATOM   2445  O   ALA B  29      91.300  46.660  66.370  1.00  0.00           O
ATOM   2446  N   ALA B  30      92.470  45.170  65.210  1.00  0.00           N
ATOM   2447  HN  ALA B  30      93.350  44.960  64.790  1.00  0.00           H
ATOM   2448  CA  ALA B  30      91.460  44.080  65.040  1.00  0.00           C
ATOM   2449  HA  ALA B  30      90.670  44.550  64.460  1.00  0.00           H
ATOM   2450  CB  ALA B  30      91.990  43.050  64.090  1.00  0.00           C
ATOM   2451  HB1 ALA B  30      91.250  42.310  63.710  1.00  0.00           H
ATOM   2452  HB2 ALA B  30      92.400  43.590  63.210  1.00  0.00           H
ATOM   2453  HB3 ALA B  30      92.880  42.510  64.480  1.00  0.00           H
ATOM   2454  C   ALA B  30      91.000  43.560  66.380  1.00  0.00           C
ATOM   2455  O   ALA B  30      89.820  43.510  66.720  1.00  0.00           O
ATOM   2456  N   GLY B  31      92.000  43.190  67.230  1.00  0.00           N
ATOM   2457  HN  GLY B  31      92.920  43.450  66.940  1.00  0.00           H
ATOM   2458  CA  GLY B  31      91.760  42.410  68.450  1.00  0.00           C
ATOM   2459  HA1 GLY B  31      90.720  42.550  68.720  1.00  0.00           H
ATOM   2460  HA2 GLY B  31      91.960  41.360  68.290  1.00  0.00           H
ATOM   2461  C   GLY B  31      92.680  43.000  69.490  1.00  0.00           C
ATOM   2462  O   GLY B  31      93.320  44.040  69.240  1.00  0.00           O
ATOM   2463  N   LYS B  32      92.800  42.330  70.630  1.00  0.00           N
ATOM   2464  HN  LYS B  32      92.200  41.540  70.730  1.00  0.00           H
ATOM   2465  CA  LYS B  32      93.630  42.740  71.790  1.00  0.00           C
ATOM   2466  HA  LYS B  32      93.370  43.770  72.000  1.00  0.00           H
ATOM   2467  CB  LYS B  32      93.380  41.610  72.940  1.00  0.00           C
ATOM   2468  HB1 LYS B  32      94.140  41.780  73.740  1.00  0.00           H
ATOM   2469  HB2 LYS B  32      93.640  40.590  72.570  1.00  0.00           H
ATOM   2470  CG  LYS B  32      91.980  41.690  73.580  1.00  0.00           C
ATOM   2471  HG1 LYS B  32      92.040  40.980  74.430  1.00  0.00           H
ATOM   2472  HG2 LYS B  32      91.300  41.290  72.800  1.00  0.00           H
ATOM   2473  CD  LYS B  32      91.730  43.070  74.140  1.00  0.00           C
ATOM   2474  HD1 LYS B  32      92.350  43.520  74.950  1.00  0.00           H
ATOM   2475  HD2 LYS B  32      91.740  43.820  73.320  1.00  0.00           H
ATOM   2476  CE  LYS B  32      90.190  43.060  74.630  1.00  0.00           C
ATOM   2477  HE1 LYS B  32      90.180  42.430  75.550  1.00  0.00           H
ATOM   2478  HE2 LYS B  32      89.520  42.560  73.900  1.00  0.00           H
ATOM   2479  NZ  LYS B  32      89.650  44.340  75.010  1.00  0.00           N
ATOM   2480  HZ1 LYS B  32      88.640  44.300  75.280  1.00  0.00           H
ATOM   2481  HZ2 LYS B  32      90.100  44.690  75.870  1.00  0.00           H
ATOM   2482  HZ3 LYS B  32      89.820  44.970  74.190  1.00  0.00           H
ATOM   2483  C   LYS B  32      95.070  42.810  71.400  1.00  0.00           C
ATOM   2484  O   LYS B  32      95.890  43.660  71.700  1.00  0.00           O
ATOM   2485  N   THR B  33      95.400  41.800  70.540  1.00  0.00           N
ATOM   2486  HN  THR B  33      94.720  41.090  70.390  1.00  0.00           H
ATOM   2487  CA  THR B  33      96.630  41.710  69.700  1.00  0.00           C
ATOM   2488  HA  THR B  33      97.470  42.040  70.290  1.00  0.00           H
ATOM   2489  CB  THR B  33      96.800  40.270  69.090  1.00  0.00           C
ATOM   2490  HB  THR B  33      96.100  39.990  68.280  1.00  0.00           H
ATOM   2491  OG1 THR B  33      96.680  39.340  70.220  1.00  0.00           O
ATOM   2492  HG1 THR B  33      95.720  39.260  70.310  1.00  0.00           H
ATOM   2493  CG2 THR B  33      98.290  40.170  68.610  1.00  0.00           C
ATOM   2494 HG21 THR B  33      98.660  40.980  67.950  1.00  0.00           H
ATOM   2495 HG22 THR B  33      98.860  40.210  69.560  1.00  0.00           H
ATOM   2496 HG23 THR B  33      98.470  39.190  68.100  1.00  0.00           H
ATOM   2497  C   THR B  33      96.560  42.660  68.540  1.00  0.00           C
ATOM   2498  O   THR B  33      95.590  42.890  67.800  1.00  0.00           O
ATOM   2499  N   LYS B  34      97.710  43.300  68.220  1.00  0.00           N
ATOM   2500  HN  LYS B  34      98.520  43.180  68.780  1.00  0.00           H
ATOM   2501  CA  LYS B  34      97.810  44.400  67.350  1.00  0.00           C
ATOM   2502  HA  LYS B  34      96.940  45.000  67.620  1.00  0.00           H
ATOM   2503  CB  LYS B  34      99.040  45.190  67.710  1.00  0.00           C
ATOM   2504  HB1 LYS B  34      99.250  46.020  67.010  1.00  0.00           H
ATOM   2505  HB2 LYS B  34      99.920  44.520  67.750  1.00  0.00           H
ATOM   2506  CG  LYS B  34      98.940  45.870  69.110  1.00  0.00           C
ATOM   2507  HG1 LYS B  34      99.900  46.380  69.340  1.00  0.00           H
ATOM   2508  HG2 LYS B  34      98.620  45.130  69.880  1.00  0.00           H
ATOM   2509  CD  LYS B  34      97.850  46.990  69.110  1.00  0.00           C
ATOM   2510  HD1 LYS B  34      97.910  47.630  68.210  1.00  0.00           H
ATOM   2511  HD2 LYS B  34      96.850  46.520  68.950  1.00  0.00           H
ATOM   2512  CE  LYS B  34      97.630  47.680  70.440  1.00  0.00           C
ATOM   2513  HE1 LYS B  34      98.580  48.110  70.820  1.00  0.00           H
ATOM   2514  HE2 LYS B  34      97.280  46.900  71.140  1.00  0.00           H
ATOM   2515  NZ  LYS B  34      96.620  48.700  70.230  1.00  0.00           N
ATOM   2516  HZ1 LYS B  34      96.700  49.260  69.350  1.00  0.00           H
ATOM   2517  HZ2 LYS B  34      95.660  48.340  70.380  1.00  0.00           H
ATOM   2518  HZ3 LYS B  34      96.710  49.350  71.030  1.00  0.00           H
ATOM   2519  C   LYS B  34      97.830  44.030  65.860  1.00  0.00           C
ATOM   2520  O   LYS B  34      98.690  44.530  65.120  1.00  0.00           O
ATOM   2521  N   GLU B  35      96.960  43.100  65.330  1.00  0.00           N
ATOM   2522  HN  GLU B  35      96.340  42.750  66.040  1.00  0.00           H
ATOM   2523  CA  GLU B  35      96.570  42.860  63.970  1.00  0.00           C
ATOM   2524  HA  GLU B  35      97.500  42.730  63.440  1.00  0.00           H
ATOM   2525  CB  GLU B  35      95.750  41.580  63.710  1.00  0.00           C
ATOM   2526  HB1 GLU B  35      95.600  41.360  62.630  1.00  0.00           H
ATOM   2527  HB2 GLU B  35      94.780  41.640  64.240  1.00  0.00           H
ATOM   2528  CG  GLU B  35      96.350  40.370  64.500  1.00  0.00           C
ATOM   2529  HG1 GLU B  35      96.270  40.480  65.600  1.00  0.00           H
ATOM   2530  HG2 GLU B  35      97.400  40.330  64.160  1.00  0.00           H
ATOM   2531  CD  GLU B  35      95.740  39.060  64.100  1.00  0.00           C
ATOM   2532  OE1 GLU B  35      95.920  38.580  62.950  1.00  0.00           O
ATOM   2533  OE2 GLU B  35      95.070  38.470  64.920  1.00  0.00           O
ATOM   2534  C   GLU B  35      95.780  44.040  63.430  1.00  0.00           C
ATOM   2535  O   GLU B  35      94.770  44.420  63.990  1.00  0.00           O
ATOM   2536  N   GLY B  36      96.240  44.730  62.330  1.00  0.00           N
ATOM   2537  HN  GLY B  36      96.980  44.350  61.770  1.00  0.00           H
ATOM   2538  CA  GLY B  36      95.600  45.830  61.660  1.00  0.00           C
ATOM   2539  HA1 GLY B  36      95.530  46.590  62.410  1.00  0.00           H
ATOM   2540  HA2 GLY B  36      96.270  46.080  60.860  1.00  0.00           H
ATOM   2541  C   GLY B  36      94.180  45.680  61.170  1.00  0.00           C
ATOM   2542  O   GLY B  36      93.680  44.580  61.110  1.00  0.00           O
ATOM   2543  N   VAL B  37      93.540  46.810  60.850  1.00  0.00           N
ATOM   2544  HN  VAL B  37      94.060  47.650  60.990  1.00  0.00           H
ATOM   2545  CA  VAL B  37      92.180  47.040  60.370  1.00  0.00           C
ATOM   2546  HA  VAL B  37      91.610  46.130  60.310  1.00  0.00           H
ATOM   2547  CB  VAL B  37      91.380  47.890  61.460  1.00  0.00           C
ATOM   2548  HB  VAL B  37      92.120  48.580  61.920  1.00  0.00           H
ATOM   2549  CG1 VAL B  37      90.250  48.670  60.830  1.00  0.00           C
ATOM   2550 HG11 VAL B  37      90.690  49.380  60.100  1.00  0.00           H
ATOM   2551 HG12 VAL B  37      89.470  47.940  60.530  1.00  0.00           H
ATOM   2552 HG13 VAL B  37      89.800  49.250  61.660  1.00  0.00           H
ATOM   2553  CG2 VAL B  37      90.870  46.870  62.490  1.00  0.00           C
ATOM   2554 HG21 VAL B  37      90.600  47.380  63.440  1.00  0.00           H
ATOM   2555 HG22 VAL B  37      89.920  46.490  62.070  1.00  0.00           H
ATOM   2556 HG23 VAL B  37      91.650  46.100  62.690  1.00  0.00           H
ATOM   2557  C   VAL B  37      92.160  47.650  58.960  1.00  0.00           C
ATOM   2558  O   VAL B  37      92.990  48.370  58.530  1.00  0.00           O
ATOM   2559  N   LEU B  38      91.190  47.230  58.150  1.00  0.00           N
ATOM   2560  HN  LEU B  38      90.480  46.590  58.440  1.00  0.00           H
ATOM   2561  CA  LEU B  38      91.250  47.360  56.730  1.00  0.00           C
ATOM   2562  HA  LEU B  38      92.290  47.460  56.460  1.00  0.00           H
ATOM   2563  CB  LEU B  38      90.960  45.990  55.960  1.00  0.00           C
ATOM   2564  HB1 LEU B  38      89.940  45.600  56.210  1.00  0.00           H
ATOM   2565  HB2 LEU B  38      91.710  45.280  56.380  1.00  0.00           H
ATOM   2566  CG  LEU B  38      91.110  46.150  54.430  1.00  0.00           C
ATOM   2567  HG  LEU B  38      90.480  47.040  54.230  1.00  0.00           H
ATOM   2568  CD1 LEU B  38      92.600  46.480  54.000  1.00  0.00           C
ATOM   2569 HD11 LEU B  38      93.330  45.730  54.380  1.00  0.00           H
ATOM   2570 HD12 LEU B  38      92.820  46.450  52.910  1.00  0.00           H
ATOM   2571 HD13 LEU B  38      93.050  47.410  54.430  1.00  0.00           H
ATOM   2572  CD2 LEU B  38      90.570  44.960  53.570  1.00  0.00           C
ATOM   2573 HD21 LEU B  38      89.620  44.540  53.950  1.00  0.00           H
ATOM   2574 HD22 LEU B  38      90.500  45.430  52.560  1.00  0.00           H
ATOM   2575 HD23 LEU B  38      91.350  44.170  53.500  1.00  0.00           H
ATOM   2576  C   LEU B  38      90.500  48.560  56.150  1.00  0.00           C
ATOM   2577  O   LEU B  38      89.290  48.700  56.310  1.00  0.00           O
ATOM   2578  N   TYR B  39      91.210  49.540  55.430  1.00  0.00           N
ATOM   2579  HN  TYR B  39      92.200  49.440  55.320  1.00  0.00           H
ATOM   2580  CA  TYR B  39      90.730  50.850  54.940  1.00  0.00           C
ATOM   2581  HA  TYR B  39      90.050  51.250  55.680  1.00  0.00           H
ATOM   2582  CB  TYR B  39      91.860  51.850  54.640  1.00  0.00           C
ATOM   2583  HB1 TYR B  39      92.160  52.330  55.600  1.00  0.00           H
ATOM   2584  HB2 TYR B  39      91.480  52.680  54.010  1.00  0.00           H
ATOM   2585  CG  TYR B  39      93.030  51.170  54.010  1.00  0.00           C
ATOM   2586  CD1 TYR B  39      94.160  50.960  54.810  1.00  0.00           C
ATOM   2587  HD1 TYR B  39      94.200  51.140  55.870  1.00  0.00           H
ATOM   2588  CE1 TYR B  39      95.280  50.330  54.180  1.00  0.00           C
ATOM   2589  HE1 TYR B  39      96.120  50.060  54.800  1.00  0.00           H
ATOM   2590  CZ  TYR B  39      95.220  49.810  52.930  1.00  0.00           C
ATOM   2591  OH  TYR B  39      96.150  48.890  52.410  1.00  0.00           O
ATOM   2592  HH  TYR B  39      95.920  48.460  51.580  1.00  0.00           H
ATOM   2593  CD2 TYR B  39      93.070  50.800  52.660  1.00  0.00           C
ATOM   2594  HD2 TYR B  39      92.270  51.030  51.980  1.00  0.00           H
ATOM   2595  CE2 TYR B  39      94.150  50.150  52.140  1.00  0.00           C
ATOM   2596  HE2 TYR B  39      94.170  49.660  51.180  1.00  0.00           H
ATOM   2597  C   TYR B  39      89.870  50.790  53.690  1.00  0.00           C
ATOM   2598  O   TYR B  39      89.950  49.800  52.930  1.00  0.00           O
ATOM   2599  N   VAL B  40      89.080  51.810  53.360  1.00  0.00           N
ATOM   2600  HN  VAL B  40      89.350  52.700  53.740  1.00  0.00           H
ATOM   2601  CA  VAL B  40      88.030  51.860  52.320  1.00  0.00           C
ATOM   2602  HA  VAL B  40      87.340  51.070  52.550  1.00  0.00           H
ATOM   2603  CB  VAL B  40      87.280  53.110  52.420  1.00  0.00           C
ATOM   2604  HB  VAL B  40      86.540  53.200  51.600  1.00  0.00           H
ATOM   2605  CG1 VAL B  40      86.650  53.220  53.780  1.00  0.00           C
ATOM   2606 HG11 VAL B  40      87.450  53.200  54.560  1.00  0.00           H
ATOM   2607 HG12 VAL B  40      86.220  54.240  53.840  1.00  0.00           H
ATOM   2608 HG13 VAL B  40      85.970  52.360  53.930  1.00  0.00           H
ATOM   2609  CG2 VAL B  40      88.230  54.240  52.170  1.00  0.00           C
ATOM   2610 HG21 VAL B  40      89.210  54.280  52.700  1.00  0.00           H
ATOM   2611 HG22 VAL B  40      88.570  54.280  51.110  1.00  0.00           H
ATOM   2612 HG23 VAL B  40      87.840  55.270  52.340  1.00  0.00           H
ATOM   2613  C   VAL B  40      88.480  51.550  50.860  1.00  0.00           C
ATOM   2614  O   VAL B  40      89.560  51.990  50.390  1.00  0.00           O
ATOM   2615  N   GLY B  41      87.680  50.730  50.180  1.00  0.00           N
ATOM   2616  HN  GLY B  41      86.900  50.260  50.570  1.00  0.00           H
ATOM   2617  CA  GLY B  41      87.710  50.400  48.700  1.00  0.00           C
ATOM   2618  HA1 GLY B  41      88.750  50.380  48.410  1.00  0.00           H
ATOM   2619  HA2 GLY B  41      87.150  49.480  48.600  1.00  0.00           H
ATOM   2620  C   GLY B  41      87.030  51.390  47.880  1.00  0.00           C
ATOM   2621  O   GLY B  41      86.760  52.500  48.320  1.00  0.00           O
ATOM   2622  N   SER B  42      86.650  51.100  46.670  1.00  0.00           N
ATOM   2623  HN  SER B  42      86.980  50.270  46.220  1.00  0.00           H
ATOM   2624  CA  SER B  42      85.710  51.910  45.910  1.00  0.00           C
ATOM   2625  HA  SER B  42      85.630  52.930  46.250  1.00  0.00           H
ATOM   2626  CB  SER B  42      86.060  51.800  44.390  1.00  0.00           C
ATOM   2627  HB1 SER B  42      86.050  50.770  43.980  1.00  0.00           H
ATOM   2628  HB2 SER B  42      87.070  52.240  44.270  1.00  0.00           H
ATOM   2629  OG  SER B  42      85.250  52.560  43.550  1.00  0.00           O
ATOM   2630  HG1 SER B  42      85.730  53.390  43.430  1.00  0.00           H
ATOM   2631  C   SER B  42      84.240  51.490  46.080  1.00  0.00           C
ATOM   2632  O   SER B  42      83.410  52.270  45.680  1.00  0.00           O
ATOM   2633  N   LYS B  43      83.890  50.330  46.750  1.00  0.00           N
ATOM   2634  HN  LYS B  43      84.620  49.690  46.970  1.00  0.00           H
ATOM   2635  CA  LYS B  43      82.520  49.880  46.910  1.00  0.00           C
ATOM   2636  HA  LYS B  43      81.950  49.970  46.000  1.00  0.00           H
ATOM   2637  CB  LYS B  43      82.620  48.400  47.210  1.00  0.00           C
ATOM   2638  HB1 LYS B  43      83.440  48.140  47.910  1.00  0.00           H
ATOM   2639  HB2 LYS B  43      82.890  48.020  46.200  1.00  0.00           H
ATOM   2640  CG  LYS B  43      81.420  47.620  47.760  1.00  0.00           C
ATOM   2641  HG1 LYS B  43      81.090  48.120  48.690  1.00  0.00           H
ATOM   2642  HG2 LYS B  43      81.780  46.610  48.050  1.00  0.00           H
ATOM   2643  CD  LYS B  43      80.310  47.520  46.720  1.00  0.00           C
ATOM   2644  HD1 LYS B  43      79.800  48.490  46.560  1.00  0.00           H
ATOM   2645  HD2 LYS B  43      80.630  47.130  45.730  1.00  0.00           H
ATOM   2646  CE  LYS B  43      79.110  46.600  47.080  1.00  0.00           C
ATOM   2647  HE1 LYS B  43      79.340  45.510  47.010  1.00  0.00           H
ATOM   2648  HE2 LYS B  43      78.330  46.720  46.300  1.00  0.00           H
ATOM   2649  NZ  LYS B  43      78.630  46.840  48.450  1.00  0.00           N
ATOM   2650  HZ1 LYS B  43      78.690  47.880  48.500  1.00  0.00           H
ATOM   2651  HZ2 LYS B  43      77.660  46.480  48.540  1.00  0.00           H
ATOM   2652  HZ3 LYS B  43      79.240  46.450  49.200  1.00  0.00           H
ATOM   2653  C   LYS B  43      81.800  50.650  48.070  1.00  0.00           C
ATOM   2654  O   LYS B  43      82.270  50.770  49.220  1.00  0.00           O
ATOM   2655  N   THR B  44      80.610  51.250  47.760  1.00  0.00           N
ATOM   2656  HN  THR B  44      80.390  51.500  46.820  1.00  0.00           H
ATOM   2657  CA  THR B  44      79.710  51.720  48.860  1.00  0.00           C
ATOM   2658  HA  THR B  44      80.300  52.150  49.650  1.00  0.00           H
ATOM   2659  CB  THR B  44      78.790  52.820  48.340  1.00  0.00           C
ATOM   2660  HB  THR B  44      78.110  53.170  49.150  1.00  0.00           H
ATOM   2661  OG1 THR B  44      78.040  52.390  47.280  1.00  0.00           O
ATOM   2662  HG1 THR B  44      77.450  51.680  47.550  1.00  0.00           H
ATOM   2663  CG2 THR B  44      79.660  53.990  47.810  1.00  0.00           C
ATOM   2664 HG21 THR B  44      80.230  53.630  46.930  1.00  0.00           H
ATOM   2665 HG22 THR B  44      79.050  54.870  47.520  1.00  0.00           H
ATOM   2666 HG23 THR B  44      80.330  54.350  48.620  1.00  0.00           H
ATOM   2667  C   THR B  44      78.960  50.570  49.490  1.00  0.00           C
ATOM   2668  O   THR B  44      78.780  49.490  48.850  1.00  0.00           O
ATOM   2669  N   LYS B  45      78.500  50.740  50.730  1.00  0.00           N
ATOM   2670  HN  LYS B  45      78.770  51.530  51.280  1.00  0.00           H
ATOM   2671  CA  LYS B  45      77.720  49.680  51.480  1.00  0.00           C
ATOM   2672  HA  LYS B  45      78.030  48.740  51.040  1.00  0.00           H
ATOM   2673  CB  LYS B  45      78.340  49.490  52.850  1.00  0.00           C
ATOM   2674  HB1 LYS B  45      77.980  50.380  53.410  1.00  0.00           H
ATOM   2675  HB2 LYS B  45      79.450  49.490  52.820  1.00  0.00           H
ATOM   2676  CG  LYS B  45      77.720  48.320  53.560  1.00  0.00           C
ATOM   2677  HG1 LYS B  45      76.660  48.510  53.850  1.00  0.00           H
ATOM   2678  HG2 LYS B  45      78.210  48.240  54.550  1.00  0.00           H
ATOM   2679  CD  LYS B  45      77.710  46.900  52.980  1.00  0.00           C
ATOM   2680  HD1 LYS B  45      76.780  46.770  52.390  1.00  0.00           H
ATOM   2681  HD2 LYS B  45      78.470  46.790  52.170  1.00  0.00           H
ATOM   2682  CE  LYS B  45      78.030  45.840  54.050  1.00  0.00           C
ATOM   2683  HE1 LYS B  45      77.310  45.860  54.890  1.00  0.00           H
ATOM   2684  HE2 LYS B  45      79.050  46.050  54.430  1.00  0.00           H
ATOM   2685  NZ  LYS B  45      77.930  44.490  53.510  1.00  0.00           N
ATOM   2686  HZ1 LYS B  45      78.620  43.780  53.810  1.00  0.00           H
ATOM   2687  HZ2 LYS B  45      77.030  44.060  53.800  1.00  0.00           H
ATOM   2688  HZ3 LYS B  45      77.980  44.440  52.470  1.00  0.00           H
ATOM   2689  C   LYS B  45      76.240  49.880  51.530  1.00  0.00           C
ATOM   2690  O   LYS B  45      75.700  51.000  51.780  1.00  0.00           O
ATOM   2691  N   GLU B  46      75.450  48.890  51.220  1.00  0.00           N
ATOM   2692  HN  GLU B  46      75.790  47.980  50.980  1.00  0.00           H
ATOM   2693  CA  GLU B  46      74.030  49.080  50.940  1.00  0.00           C
ATOM   2694  HA  GLU B  46      74.040  49.860  50.200  1.00  0.00           H
ATOM   2695  CB  GLU B  46      73.540  47.750  50.300  1.00  0.00           C
ATOM   2696  HB1 GLU B  46      72.490  47.850  49.940  1.00  0.00           H
ATOM   2697  HB2 GLU B  46      73.520  46.980  51.100  1.00  0.00           H
ATOM   2698  CG  GLU B  46      74.130  47.240  48.970  1.00  0.00           C
ATOM   2699  HG1 GLU B  46      74.010  48.000  48.160  1.00  0.00           H
ATOM   2700  HG2 GLU B  46      73.430  46.420  48.720  1.00  0.00           H
ATOM   2701  CD  GLU B  46      75.490  46.560  48.940  1.00  0.00           C
ATOM   2702  OE1 GLU B  46      76.210  46.510  50.000  1.00  0.00           O
ATOM   2703  OE2 GLU B  46      75.960  46.140  47.910  1.00  0.00           O
ATOM   2704  C   GLU B  46      73.030  49.570  52.000  1.00  0.00           C
ATOM   2705  O   GLU B  46      73.260  49.290  53.210  1.00  0.00           O
ATOM   2706  N   GLY B  47      71.920  50.210  51.550  1.00  0.00           N
ATOM   2707  HN  GLY B  47      71.800  50.400  50.580  1.00  0.00           H
ATOM   2708  CA  GLY B  47      70.780  50.490  52.380  1.00  0.00           C
ATOM   2709  HA1 GLY B  47      69.890  50.650  51.780  1.00  0.00           H
ATOM   2710  HA2 GLY B  47      70.780  49.640  53.050  1.00  0.00           H
ATOM   2711  C   GLY B  47      70.880  51.620  53.300  1.00  0.00           C
ATOM   2712  O   GLY B  47      71.850  52.330  53.310  1.00  0.00           O
ATOM   2713  N   VAL B  48      69.830  51.860  54.090  1.00  0.00           N
ATOM   2714  HN  VAL B  48      69.030  51.280  54.050  1.00  0.00           H
ATOM   2715  CA  VAL B  48      69.820  52.980  54.990  1.00  0.00           C
ATOM   2716  HA  VAL B  48      70.670  53.630  54.840  1.00  0.00           H
ATOM   2717  CB  VAL B  48      68.560  53.840  54.800  1.00  0.00           C
ATOM   2718  HB  VAL B  48      68.670  54.770  55.410  1.00  0.00           H
ATOM   2719  CG1 VAL B  48      68.580  54.320  53.320  1.00  0.00           C
ATOM   2720 HG11 VAL B  48      69.560  54.820  53.160  1.00  0.00           H
ATOM   2721 HG12 VAL B  48      68.350  53.470  52.630  1.00  0.00           H
ATOM   2722 HG13 VAL B  48      67.730  55.020  53.220  1.00  0.00           H
ATOM   2723  CG2 VAL B  48      67.290  53.080  55.120  1.00  0.00           C
ATOM   2724 HG21 VAL B  48      67.330  52.460  56.040  1.00  0.00           H
ATOM   2725 HG22 VAL B  48      66.420  53.740  55.320  1.00  0.00           H
ATOM   2726 HG23 VAL B  48      66.940  52.440  54.290  1.00  0.00           H
ATOM   2727  C   VAL B  48      69.930  52.630  56.430  1.00  0.00           C
ATOM   2728  O   VAL B  48      70.040  53.490  57.300  1.00  0.00           O
ATOM   2729  N   VAL B  49      70.100  51.340  56.830  1.00  0.00           N
ATOM   2730  HN  VAL B  49      70.090  50.530  56.240  1.00  0.00           H
ATOM   2731  CA  VAL B  49      70.350  50.960  58.270  1.00  0.00           C
ATOM   2732  HA  VAL B  49      70.560  51.840  58.870  1.00  0.00           H
ATOM   2733  CB  VAL B  49      69.330  50.020  58.910  1.00  0.00           C
ATOM   2734  HB  VAL B  49      69.580  49.720  59.950  1.00  0.00           H
ATOM   2735  CG1 VAL B  49      68.080  50.770  58.920  1.00  0.00           C
ATOM   2736 HG11 VAL B  49      68.130  51.710  59.500  1.00  0.00           H
ATOM   2737 HG12 VAL B  49      67.750  50.920  57.870  1.00  0.00           H
ATOM   2738 HG13 VAL B  49      67.230  50.210  59.370  1.00  0.00           H
ATOM   2739  CG2 VAL B  49      69.270  48.730  58.040  1.00  0.00           C
ATOM   2740 HG21 VAL B  49      69.110  48.990  56.980  1.00  0.00           H
ATOM   2741 HG22 VAL B  49      70.160  48.070  58.090  1.00  0.00           H
ATOM   2742 HG23 VAL B  49      68.400  48.080  58.310  1.00  0.00           H
ATOM   2743  C   VAL B  49      71.670  50.210  58.330  1.00  0.00           C
ATOM   2744  O   VAL B  49      72.130  49.560  57.400  1.00  0.00           O
ATOM   2745  N   HIS B  50      72.410  50.400  59.470  1.00  0.00           N
ATOM   2746  HN  HIS B  50      72.010  51.030  60.130  1.00  0.00           H
ATOM   2747  CA  HIS B  50      73.720  49.810  59.760  1.00  0.00           C
ATOM   2748  HA  HIS B  50      74.220  49.820  58.810  1.00  0.00           H
ATOM   2749  CB  HIS B  50      74.480  50.660  60.870  1.00  0.00           C
ATOM   2750  HB1 HIS B  50      73.880  50.650  61.810  1.00  0.00           H
ATOM   2751  HB2 HIS B  50      74.530  51.720  60.530  1.00  0.00           H
ATOM   2752  ND1 HIS B  50      76.620  50.200  59.810  1.00  0.00           N
ATOM   2753  CG  HIS B  50      75.920  50.330  61.010  1.00  0.00           C
ATOM   2754  CE1 HIS B  50      77.830  49.890  60.210  1.00  0.00           C
ATOM   2755  HE1 HIS B  50      78.690  49.740  59.560  1.00  0.00           H
ATOM   2756  NE2 HIS B  50      77.940  49.780  61.570  1.00  0.00           N
ATOM   2757  HE2 HIS B  50      78.830  49.510  61.950  1.00  0.00           H
ATOM   2758  CD2 HIS B  50      76.670  50.090  62.030  1.00  0.00           C
ATOM   2759  HD2 HIS B  50      76.520  50.280  63.080  1.00  0.00           H
ATOM   2760  C   HIS B  50      73.630  48.350  60.270  1.00  0.00           C
ATOM   2761  O   HIS B  50      73.080  48.130  61.410  1.00  0.00           O
ATOM   2762  N   GLY B  51      74.170  47.380  59.510  1.00  0.00           N
ATOM   2763  HN  GLY B  51      74.660  47.510  58.650  1.00  0.00           H
ATOM   2764  CA  GLY B  51      73.930  45.960  59.740  1.00  0.00           C
ATOM   2765  HA1 GLY B  51      74.890  45.460  59.770  1.00  0.00           H
ATOM   2766  HA2 GLY B  51      73.310  45.830  60.620  1.00  0.00           H
ATOM   2767  C   GLY B  51      73.140  45.290  58.630  1.00  0.00           C
ATOM   2768  O   GLY B  51      73.230  45.740  57.460  1.00  0.00           O
ATOM   2769  N   VAL B  52      72.510  44.140  58.900  1.00  0.00           N
ATOM   2770  HN  VAL B  52      72.470  43.820  59.840  1.00  0.00           H
ATOM   2771  CA  VAL B  52      71.650  43.410  57.930  1.00  0.00           C
ATOM   2772  HA  VAL B  52      72.010  43.560  56.930  1.00  0.00           H
ATOM   2773  CB  VAL B  52      71.510  41.870  58.080  1.00  0.00           C
ATOM   2774  HB  VAL B  52      71.160  41.480  59.060  1.00  0.00           H
ATOM   2775  CG1 VAL B  52      70.630  41.250  56.990  1.00  0.00           C
ATOM   2776 HG11 VAL B  52      70.990  41.530  55.980  1.00  0.00           H
ATOM   2777 HG12 VAL B  52      70.720  40.140  56.990  1.00  0.00           H
ATOM   2778 HG13 VAL B  52      69.590  41.620  57.050  1.00  0.00           H
ATOM   2779  CG2 VAL B  52      72.920  41.390  58.050  1.00  0.00           C
ATOM   2780 HG21 VAL B  52      73.010  40.300  57.880  1.00  0.00           H
ATOM   2781 HG22 VAL B  52      73.490  41.950  57.290  1.00  0.00           H
ATOM   2782 HG23 VAL B  52      73.390  41.390  59.060  1.00  0.00           H
ATOM   2783  C   VAL B  52      70.320  44.060  57.970  1.00  0.00           C
ATOM   2784  O   VAL B  52      69.870  44.450  59.070  1.00  0.00           O
ATOM   2785  N   ALA B  53      69.730  44.360  56.790  1.00  0.00           N
ATOM   2786  HN  ALA B  53      70.020  43.940  55.940  1.00  0.00           H
ATOM   2787  CA  ALA B  53      68.710  45.370  56.610  1.00  0.00           C
ATOM   2788  HA  ALA B  53      69.120  46.290  57.000  1.00  0.00           H
ATOM   2789  CB  ALA B  53      68.270  45.650  55.150  1.00  0.00           C
ATOM   2790  HB1 ALA B  53      67.530  46.480  55.110  1.00  0.00           H
ATOM   2791  HB2 ALA B  53      69.160  45.960  54.560  1.00  0.00           H
ATOM   2792  HB3 ALA B  53      67.890  44.730  54.660  1.00  0.00           H
ATOM   2793  C   ALA B  53      67.410  45.100  57.410  1.00  0.00           C
ATOM   2794  O   ALA B  53      66.800  46.030  58.020  1.00  0.00           O
ATOM   2795  N   THR B  54      67.020  43.830  57.430  1.00  0.00           N
ATOM   2796  HN  THR B  54      67.510  43.130  56.920  1.00  0.00           H
ATOM   2797  CA  THR B  54      65.890  43.230  58.130  1.00  0.00           C
ATOM   2798  HA  THR B  54      65.060  43.910  58.150  1.00  0.00           H
ATOM   2799  CB  THR B  54      65.620  41.900  57.500  1.00  0.00           C
ATOM   2800  HB  THR B  54      64.810  41.400  58.070  1.00  0.00           H
ATOM   2801  OG1 THR B  54      66.770  41.030  57.400  1.00  0.00           O
ATOM   2802  HG1 THR B  54      66.430  40.160  57.170  1.00  0.00           H
ATOM   2803  CG2 THR B  54      65.120  42.270  56.090  1.00  0.00           C
ATOM   2804 HG21 THR B  54      64.420  43.140  56.090  1.00  0.00           H
ATOM   2805 HG22 THR B  54      65.870  42.400  55.290  1.00  0.00           H
ATOM   2806 HG23 THR B  54      64.430  41.450  55.790  1.00  0.00           H
ATOM   2807  C   THR B  54      66.190  42.970  59.600  1.00  0.00           C
ATOM   2808  O   THR B  54      65.280  42.590  60.360  1.00  0.00           O
ATOM   2809  N   VAL B  55      67.440  43.300  60.030  1.00  0.00           N
ATOM   2810  HN  VAL B  55      68.160  43.490  59.380  1.00  0.00           H
ATOM   2811  CA  VAL B  55      67.850  42.870  61.350  1.00  0.00           C
ATOM   2812  HA  VAL B  55      67.070  42.300  61.820  1.00  0.00           H
ATOM   2813  CB  VAL B  55      69.130  42.000  61.270  1.00  0.00           C
ATOM   2814  HB  VAL B  55      69.900  42.560  60.690  1.00  0.00           H
ATOM   2815  CG1 VAL B  55      69.690  41.610  62.660  1.00  0.00           C
ATOM   2816 HG11 VAL B  55      68.810  41.220  63.200  1.00  0.00           H
ATOM   2817 HG12 VAL B  55      70.510  40.860  62.720  1.00  0.00           H
ATOM   2818 HG13 VAL B  55      70.010  42.540  63.180  1.00  0.00           H
ATOM   2819  CG2 VAL B  55      68.800  40.710  60.500  1.00  0.00           C
ATOM   2820 HG21 VAL B  55      67.870  40.320  60.980  1.00  0.00           H
ATOM   2821 HG22 VAL B  55      68.620  40.870  59.420  1.00  0.00           H
ATOM   2822 HG23 VAL B  55      69.540  39.900  60.650  1.00  0.00           H
ATOM   2823  C   VAL B  55      68.090  44.140  62.180  1.00  0.00           C
ATOM   2824  O   VAL B  55      67.710  44.220  63.350  1.00  0.00           O
ATOM   2825  N   ALA B  56      68.720  45.150  61.580  1.00  0.00           N
ATOM   2826  HN  ALA B  56      69.020  44.940  60.650  1.00  0.00           H
ATOM   2827  CA  ALA B  56      69.100  46.350  62.230  1.00  0.00           C
ATOM   2828  HA  ALA B  56      69.420  46.120  63.240  1.00  0.00           H
ATOM   2829  CB  ALA B  56      70.310  46.940  61.480  1.00  0.00           C
ATOM   2830  HB1 ALA B  56      71.220  46.320  61.640  1.00  0.00           H
ATOM   2831  HB2 ALA B  56      70.090  47.000  60.390  1.00  0.00           H
ATOM   2832  HB3 ALA B  56      70.440  47.990  61.820  1.00  0.00           H
ATOM   2833  C   ALA B  56      67.960  47.360  62.420  1.00  0.00           C
ATOM   2834  O   ALA B  56      67.150  47.600  61.580  1.00  0.00           O
ATOM   2835  N   GLU B  57      67.730  47.970  63.630  1.00  0.00           N
ATOM   2836  HN  GLU B  57      68.290  47.690  64.410  1.00  0.00           H
ATOM   2837  CA  GLU B  57      66.720  48.980  63.910  1.00  0.00           C
ATOM   2838  HA  GLU B  57      65.760  48.560  63.650  1.00  0.00           H
ATOM   2839  CB  GLU B  57      66.660  49.220  65.430  1.00  0.00           C
ATOM   2840  HB1 GLU B  57      65.930  50.050  65.550  1.00  0.00           H
ATOM   2841  HB2 GLU B  57      67.730  49.370  65.670  1.00  0.00           H
ATOM   2842  CG  GLU B  57      66.010  48.000  66.130  1.00  0.00           C
ATOM   2843  HG1 GLU B  57      66.270  48.070  67.210  1.00  0.00           H
ATOM   2844  HG2 GLU B  57      66.480  47.060  65.770  1.00  0.00           H
ATOM   2845  CD  GLU B  57      64.500  47.880  65.880  1.00  0.00           C
ATOM   2846  OE1 GLU B  57      64.090  46.730  65.460  1.00  0.00           O
ATOM   2847  OE2 GLU B  57      63.690  48.810  66.120  1.00  0.00           O
ATOM   2848  C   GLU B  57      66.730  50.350  63.210  1.00  0.00           C
ATOM   2849  O   GLU B  57      65.780  50.930  62.750  1.00  0.00           O
ATOM   2850  N   LYS B  58      67.840  51.080  63.140  1.00  0.00           N
ATOM   2851  HN  LYS B  58      68.700  50.720  63.470  1.00  0.00           H
ATOM   2852  CA  LYS B  58      67.880  52.490  62.990  1.00  0.00           C
ATOM   2853  HA  LYS B  58      66.950  53.010  62.810  1.00  0.00           H
ATOM   2854  CB  LYS B  58      68.460  53.120  64.290  1.00  0.00           C
ATOM   2855  HB1 LYS B  58      68.480  54.230  64.190  1.00  0.00           H
ATOM   2856  HB2 LYS B  58      69.530  52.890  64.450  1.00  0.00           H
ATOM   2857  CG  LYS B  58      67.780  52.760  65.670  1.00  0.00           C
ATOM   2858  HG1 LYS B  58      68.290  53.300  66.500  1.00  0.00           H
ATOM   2859  HG2 LYS B  58      68.050  51.700  65.860  1.00  0.00           H
ATOM   2860  CD  LYS B  58      66.270  52.870  65.760  1.00  0.00           C
ATOM   2861  HD1 LYS B  58      65.850  52.290  64.910  1.00  0.00           H
ATOM   2862  HD2 LYS B  58      65.940  52.400  66.710  1.00  0.00           H
ATOM   2863  CE  LYS B  58      65.770  54.390  65.650  1.00  0.00           C
ATOM   2864  HE1 LYS B  58      65.940  54.610  64.580  1.00  0.00           H
ATOM   2865  HE2 LYS B  58      66.270  55.100  66.340  1.00  0.00           H
ATOM   2866  NZ  LYS B  58      64.380  54.440  66.050  1.00  0.00           N
ATOM   2867  HZ1 LYS B  58      63.690  53.970  65.430  1.00  0.00           H
ATOM   2868  HZ2 LYS B  58      64.170  54.050  66.990  1.00  0.00           H
ATOM   2869  HZ3 LYS B  58      64.040  55.420  66.020  1.00  0.00           H
ATOM   2870  C   LYS B  58      68.810  52.920  61.780  1.00  0.00           C
ATOM   2871  O   LYS B  58      69.750  52.190  61.330  1.00  0.00           O
ATOM   2872  N   THR B  59      68.590  54.140  61.240  1.00  0.00           N
ATOM   2873  HN  THR B  59      67.860  54.750  61.560  1.00  0.00           H
ATOM   2874  CA  THR B  59      69.330  54.600  60.100  1.00  0.00           C
ATOM   2875  HA  THR B  59      69.280  53.730  59.460  1.00  0.00           H
ATOM   2876  CB  THR B  59      68.720  55.670  59.260  1.00  0.00           C
ATOM   2877  HB  THR B  59      69.370  55.910  58.390  1.00  0.00           H
ATOM   2878  OG1 THR B  59      68.410  56.810  60.040  1.00  0.00           O
ATOM   2879  HG1 THR B  59      68.100  57.540  59.490  1.00  0.00           H
ATOM   2880  CG2 THR B  59      67.390  55.120  58.700  1.00  0.00           C
ATOM   2881 HG21 THR B  59      67.690  54.160  58.230  1.00  0.00           H
ATOM   2882 HG22 THR B  59      66.700  54.840  59.520  1.00  0.00           H
ATOM   2883 HG23 THR B  59      66.840  55.810  58.020  1.00  0.00           H
ATOM   2884  C   THR B  59      70.750  54.840  60.400  1.00  0.00           C
ATOM   2885  O   THR B  59      71.020  55.330  61.500  1.00  0.00           O
ATOM   2886  N   LYS B  60      71.630  54.630  59.420  1.00  0.00           N
ATOM   2887  HN  LYS B  60      71.160  54.440  58.570  1.00  0.00           H
ATOM   2888  CA  LYS B  60      73.060  54.860  59.460  1.00  0.00           C
ATOM   2889  HA  LYS B  60      73.380  54.560  60.440  1.00  0.00           H
ATOM   2890  CB  LYS B  60      73.790  54.170  58.260  1.00  0.00           C
ATOM   2891  HB1 LYS B  60      73.420  53.120  58.310  1.00  0.00           H
ATOM   2892  HB2 LYS B  60      74.880  54.110  58.480  1.00  0.00           H
ATOM   2893  CG  LYS B  60      73.400  54.610  56.840  1.00  0.00           C
ATOM   2894  HG1 LYS B  60      73.870  55.610  56.690  1.00  0.00           H
ATOM   2895  HG2 LYS B  60      72.300  54.620  56.700  1.00  0.00           H
ATOM   2896  CD  LYS B  60      73.930  53.740  55.670  1.00  0.00           C
ATOM   2897  HD1 LYS B  60      73.570  54.120  54.690  1.00  0.00           H
ATOM   2898  HD2 LYS B  60      75.040  53.850  55.630  1.00  0.00           H
ATOM   2899  CE  LYS B  60      73.750  52.220  55.750  1.00  0.00           C
ATOM   2900  HE1 LYS B  60      72.700  51.870  55.700  1.00  0.00           H
ATOM   2901  HE2 LYS B  60      74.160  51.880  56.720  1.00  0.00           H
ATOM   2902  NZ  LYS B  60      74.630  51.510  54.730  1.00  0.00           N
ATOM   2903  HZ1 LYS B  60      75.310  50.970  55.300  1.00  0.00           H
ATOM   2904  HZ2 LYS B  60      74.130  50.920  54.040  1.00  0.00           H
ATOM   2905  HZ3 LYS B  60      75.180  52.200  54.180  1.00  0.00           H
ATOM   2906  C   LYS B  60      73.480  56.310  59.470  1.00  0.00           C
ATOM   2907  O   LYS B  60      72.870  57.250  59.010  1.00  0.00           O
ATOM   2908  N   GLU B  61      74.700  56.520  59.980  1.00  0.00           N
ATOM   2909  HN  GLU B  61      75.230  55.710  60.240  1.00  0.00           H
ATOM   2910  CA  GLU B  61      75.300  57.820  60.170  1.00  0.00           C
ATOM   2911  HA  GLU B  61      74.690  58.360  60.870  1.00  0.00           H
ATOM   2912  CB  GLU B  61      76.630  57.660  60.910  1.00  0.00           C
ATOM   2913  HB1 GLU B  61      77.160  58.640  60.910  1.00  0.00           H
ATOM   2914  HB2 GLU B  61      77.200  56.930  60.300  1.00  0.00           H
ATOM   2915  CG  GLU B  61      76.610  57.290  62.390  1.00  0.00           C
ATOM   2916  HG1 GLU B  61      76.140  56.290  62.530  1.00  0.00           H
ATOM   2917  HG2 GLU B  61      76.170  58.190  62.870  1.00  0.00           H
ATOM   2918  CD  GLU B  61      78.010  57.210  63.060  1.00  0.00           C
ATOM   2919  OE1 GLU B  61      78.790  56.350  62.520  1.00  0.00           O
ATOM   2920  OE2 GLU B  61      78.310  57.900  64.110  1.00  0.00           O
ATOM   2921  C   GLU B  61      75.380  58.680  58.930  1.00  0.00           C
ATOM   2922  O   GLU B  61      75.020  59.860  59.110  1.00  0.00           O
ATOM   2923  N   GLN B  62      75.710  58.220  57.740  1.00  0.00           N
ATOM   2924  HN  GLN B  62      76.100  57.320  57.590  1.00  0.00           H
ATOM   2925  CA  GLN B  62      75.770  59.080  56.590  1.00  0.00           C
ATOM   2926  HA  GLN B  62      76.350  59.950  56.870  1.00  0.00           H
ATOM   2927  CB  GLN B  62      76.600  58.210  55.560  1.00  0.00           C
ATOM   2928  HB1 GLN B  62      76.680  58.800  54.630  1.00  0.00           H
ATOM   2929  HB2 GLN B  62      76.230  57.200  55.280  1.00  0.00           H
ATOM   2930  CG  GLN B  62      78.040  57.900  56.030  1.00  0.00           C
ATOM   2931  HG1 GLN B  62      78.650  57.560  55.170  1.00  0.00           H
ATOM   2932  HG2 GLN B  62      78.080  57.130  56.820  1.00  0.00           H
ATOM   2933  CD  GLN B  62      78.820  59.150  56.660  1.00  0.00           C
ATOM   2934  OE1 GLN B  62      78.850  59.440  57.840  1.00  0.00           O
ATOM   2935  NE2 GLN B  62      79.590  59.770  55.730  1.00  0.00           N
ATOM   2936 HE21 GLN B  62      79.460  59.450  54.790  1.00  0.00           H
ATOM   2937 HE22 GLN B  62      80.040  60.600  56.040  1.00  0.00           H
ATOM   2938  C   GLN B  62      74.400  59.500  56.010  1.00  0.00           C
ATOM   2939  O   GLN B  62      74.180  60.660  55.700  1.00  0.00           O
ATOM   2940  N   VAL B  63      73.400  58.640  56.040  1.00  0.00           N
ATOM   2941  HN  VAL B  63      73.710  57.770  56.400  1.00  0.00           H
ATOM   2942  CA  VAL B  63      71.970  58.830  55.780  1.00  0.00           C
ATOM   2943  HA  VAL B  63      72.020  59.260  54.790  1.00  0.00           H
ATOM   2944  CB  VAL B  63      71.140  57.540  55.740  1.00  0.00           C
ATOM   2945  HB  VAL B  63      71.370  56.890  56.610  1.00  0.00           H
ATOM   2946  CG1 VAL B  63      69.700  57.830  55.740  1.00  0.00           C
ATOM   2947 HG11 VAL B  63      69.140  56.880  55.870  1.00  0.00           H
ATOM   2948 HG12 VAL B  63      69.340  58.540  56.520  1.00  0.00           H
ATOM   2949 HG13 VAL B  63      69.540  58.260  54.730  1.00  0.00           H
ATOM   2950  CG2 VAL B  63      71.590  56.830  54.470  1.00  0.00           C
ATOM   2951 HG21 VAL B  63      70.880  56.010  54.220  1.00  0.00           H
ATOM   2952 HG22 VAL B  63      71.570  57.600  53.670  1.00  0.00           H
ATOM   2953 HG23 VAL B  63      72.600  56.380  54.570  1.00  0.00           H
ATOM   2954  C   VAL B  63      71.430  59.760  56.720  1.00  0.00           C
ATOM   2955  O   VAL B  63      70.570  60.620  56.410  1.00  0.00           O
ATOM   2956  N   THR B  64      71.790  59.650  57.970  1.00  0.00           N
ATOM   2957  HN  THR B  64      72.490  58.970  58.210  1.00  0.00           H
ATOM   2958  CA  THR B  64      71.440  60.550  59.030  1.00  0.00           C
ATOM   2959  HA  THR B  64      70.380  60.650  58.870  1.00  0.00           H
ATOM   2960  CB  THR B  64      71.820  60.100  60.460  1.00  0.00           C
ATOM   2961  HB  THR B  64      72.930  60.100  60.550  1.00  0.00           H
ATOM   2962  OG1 THR B  64      71.270  58.800  60.580  1.00  0.00           O
ATOM   2963  HG1 THR B  64      71.740  58.230  59.970  1.00  0.00           H
ATOM   2964  CG2 THR B  64      71.180  61.050  61.510  1.00  0.00           C
ATOM   2965 HG21 THR B  64      71.530  60.610  62.470  1.00  0.00           H
ATOM   2966 HG22 THR B  64      71.540  62.100  61.480  1.00  0.00           H
ATOM   2967 HG23 THR B  64      70.080  61.030  61.450  1.00  0.00           H
ATOM   2968  C   THR B  64      71.980  61.940  58.750  1.00  0.00           C
ATOM   2969  O   THR B  64      71.250  62.920  58.910  1.00  0.00           O
ATOM   2970  N   ASN B  65      73.240  62.050  58.290  1.00  0.00           N
ATOM   2971  HN  ASN B  65      73.840  61.260  58.380  1.00  0.00           H
ATOM   2972  CA  ASN B  65      73.770  63.320  57.920  1.00  0.00           C
ATOM   2973  HA  ASN B  65      73.640  63.850  58.850  1.00  0.00           H
ATOM   2974  CB  ASN B  65      75.320  63.100  57.600  1.00  0.00           C
ATOM   2975  HB1 ASN B  65      75.800  64.010  57.190  1.00  0.00           H
ATOM   2976  HB2 ASN B  65      75.390  62.300  56.820  1.00  0.00           H
ATOM   2977  CG  ASN B  65      76.190  62.780  58.780  1.00  0.00           C
ATOM   2978  OD1 ASN B  65      75.820  63.120  59.920  1.00  0.00           O
ATOM   2979  ND2 ASN B  65      77.290  61.990  58.600  1.00  0.00           N
ATOM   2980 HD21 ASN B  65      77.640  61.920  57.660  1.00  0.00           H
ATOM   2981 HD22 ASN B  65      77.720  61.510  59.360  1.00  0.00           H
ATOM   2982  C   ASN B  65      73.080  64.040  56.770  1.00  0.00           C
ATOM   2983  O   ASN B  65      72.950  65.270  56.720  1.00  0.00           O
ATOM   2984  N   VAL B  66      72.640  63.370  55.650  1.00  0.00           N
ATOM   2985  HN  VAL B  66      72.710  62.390  55.510  1.00  0.00           H
ATOM   2986  CA  VAL B  66      71.890  64.030  54.570  1.00  0.00           C
ATOM   2987  HA  VAL B  66      72.320  65.000  54.370  1.00  0.00           H
ATOM   2988  CB  VAL B  66      72.140  63.120  53.430  1.00  0.00           C
ATOM   2989  HB  VAL B  66      73.230  62.910  53.410  1.00  0.00           H
ATOM   2990  CG1 VAL B  66      71.390  61.770  53.500  1.00  0.00           C
ATOM   2991 HG11 VAL B  66      71.680  61.060  54.300  1.00  0.00           H
ATOM   2992 HG12 VAL B  66      70.280  61.850  53.490  1.00  0.00           H
ATOM   2993 HG13 VAL B  66      71.720  61.230  52.580  1.00  0.00           H
ATOM   2994  CG2 VAL B  66      71.690  63.860  52.150  1.00  0.00           C
ATOM   2995 HG21 VAL B  66      70.620  64.160  52.210  1.00  0.00           H
ATOM   2996 HG22 VAL B  66      72.230  64.810  51.920  1.00  0.00           H
ATOM   2997 HG23 VAL B  66      71.770  63.120  51.330  1.00  0.00           H
ATOM   2998  C   VAL B  66      70.400  64.280  54.860  1.00  0.00           C
ATOM   2999  O   VAL B  66      69.730  65.150  54.300  1.00  0.00           O
ATOM   3000  N   GLY B  67      69.920  63.580  55.870  1.00  0.00           N
ATOM   3001  HN  GLY B  67      70.470  62.800  56.150  1.00  0.00           H
ATOM   3002  CA  GLY B  67      68.580  63.740  56.480  1.00  0.00           C
ATOM   3003  HA1 GLY B  67      68.600  63.140  57.370  1.00  0.00           H
ATOM   3004  HA2 GLY B  67      68.480  64.800  56.650  1.00  0.00           H
ATOM   3005  C   GLY B  67      67.510  63.280  55.650  1.00  0.00           C
ATOM   3006  O   GLY B  67      66.540  64.000  55.340  1.00  0.00           O
ATOM   3007  N   GLY B  68      67.600  61.980  55.380  1.00  0.00           N
ATOM   3008  HN  GLY B  68      68.250  61.470  55.940  1.00  0.00           H
ATOM   3009  CA  GLY B  68      66.820  61.320  54.450  1.00  0.00           C
ATOM   3010  HA1 GLY B  68      67.080  60.270  54.510  1.00  0.00           H
ATOM   3011  HA2 GLY B  68      65.800  61.450  54.790  1.00  0.00           H
ATOM   3012  C   GLY B  68      66.900  61.810  53.020  1.00  0.00           C
ATOM   3013  O   GLY B  68      67.950  61.970  52.390  1.00  0.00           O
ATOM   3014  N   ALA B  69      65.760  61.870  52.350  1.00  0.00           N
ATOM   3015  HN  ALA B  69      64.920  61.740  52.870  1.00  0.00           H
ATOM   3016  CA  ALA B  69      65.790  62.240  50.900  1.00  0.00           C
ATOM   3017  HA  ALA B  69      66.540  61.660  50.380  1.00  0.00           H
ATOM   3018  CB  ALA B  69      64.350  62.010  50.270  1.00  0.00           C
ATOM   3019  HB1 ALA B  69      63.650  62.730  50.750  1.00  0.00           H
ATOM   3020  HB2 ALA B  69      64.450  62.130  49.170  1.00  0.00           H
ATOM   3021  HB3 ALA B  69      63.890  61.010  50.440  1.00  0.00           H
ATOM   3022  C   ALA B  69      66.120  63.700  50.630  1.00  0.00           C
ATOM   3023  O   ALA B  69      65.510  64.630  51.190  1.00  0.00           O
ATOM   3024  N   VAL B  70      67.090  63.880  49.730  1.00  0.00           N
ATOM   3025  HN  VAL B  70      67.530  63.180  49.180  1.00  0.00           H
ATOM   3026  CA  VAL B  70      67.460  65.230  49.230  1.00  0.00           C
ATOM   3027  HA  VAL B  70      67.690  65.850  50.080  1.00  0.00           H
ATOM   3028  CB  VAL B  70      68.690  65.170  48.230  1.00  0.00           C
ATOM   3029  HB  VAL B  70      68.330  64.610  47.340  1.00  0.00           H
ATOM   3030  CG1 VAL B  70      69.170  66.530  47.730  1.00  0.00           C
ATOM   3031 HG11 VAL B  70      68.320  67.100  47.300  1.00  0.00           H
ATOM   3032 HG12 VAL B  70      69.450  67.220  48.560  1.00  0.00           H
ATOM   3033 HG13 VAL B  70      69.980  66.480  46.970  1.00  0.00           H
ATOM   3034  CG2 VAL B  70      69.930  64.530  48.910  1.00  0.00           C
ATOM   3035 HG21 VAL B  70      69.950  63.480  49.260  1.00  0.00           H
ATOM   3036 HG22 VAL B  70      70.720  64.490  48.130  1.00  0.00           H
ATOM   3037 HG23 VAL B  70      70.360  65.160  49.720  1.00  0.00           H
ATOM   3038  C   VAL B  70      66.350  65.890  48.460  1.00  0.00           C
ATOM   3039  O   VAL B  70      66.160  67.100  48.670  1.00  0.00           O
ATOM   3040  N   VAL B  71      65.730  65.190  47.490  1.00  0.00           N
ATOM   3041  HN  VAL B  71      65.870  64.200  47.410  1.00  0.00           H
ATOM   3042  CA  VAL B  71      64.660  65.650  46.600  1.00  0.00           C
ATOM   3043  HA  VAL B  71      64.340  66.610  46.960  1.00  0.00           H
ATOM   3044  CB  VAL B  71      65.030  65.650  45.150  1.00  0.00           C
ATOM   3045  HB  VAL B  71      65.330  64.690  44.690  1.00  0.00           H
ATOM   3046  CG1 VAL B  71      63.760  66.220  44.410  1.00  0.00           C
ATOM   3047 HG11 VAL B  71      64.050  66.260  43.340  1.00  0.00           H
ATOM   3048 HG12 VAL B  71      62.890  65.540  44.430  1.00  0.00           H
ATOM   3049 HG13 VAL B  71      63.460  67.210  44.810  1.00  0.00           H
ATOM   3050  CG2 VAL B  71      66.160  66.630  44.950  1.00  0.00           C
ATOM   3051 HG21 VAL B  71      66.280  66.970  43.900  1.00  0.00           H
ATOM   3052 HG22 VAL B  71      65.930  67.640  45.370  1.00  0.00           H
ATOM   3053 HG23 VAL B  71      67.160  66.320  45.320  1.00  0.00           H
ATOM   3054  C   VAL B  71      63.440  64.770  46.920  1.00  0.00           C
ATOM   3055  O   VAL B  71      63.590  63.540  46.990  1.00  0.00           O
ATOM   3056  N   THR B  72      62.250  65.290  47.160  1.00  0.00           N
ATOM   3057  HN  THR B  72      62.220  66.270  47.360  1.00  0.00           H
ATOM   3058  CA  THR B  72      61.120  64.470  47.610  1.00  0.00           C
ATOM   3059  HA  THR B  72      61.270  63.570  47.030  1.00  0.00           H
ATOM   3060  CB  THR B  72      61.280  64.010  49.080  1.00  0.00           C
ATOM   3061  HB  THR B  72      62.300  63.670  49.320  1.00  0.00           H
ATOM   3062  OG1 THR B  72      60.330  63.040  49.440  1.00  0.00           O
ATOM   3063  HG1 THR B  72      60.760  62.580  50.160  1.00  0.00           H
ATOM   3064  CG2 THR B  72      61.100  65.220  50.040  1.00  0.00           C
ATOM   3065 HG21 THR B  72      61.720  66.040  49.620  1.00  0.00           H
ATOM   3066 HG22 THR B  72      60.090  65.690  50.080  1.00  0.00           H
ATOM   3067 HG23 THR B  72      61.410  64.870  51.040  1.00  0.00           H
ATOM   3068  C   THR B  72      59.760  64.930  47.190  1.00  0.00           C
ATOM   3069  O   THR B  72      59.590  66.130  46.940  1.00  0.00           O
ATOM   3070  N   GLY B  73      58.790  64.080  47.070  1.00  0.00           N
ATOM   3071  HN  GLY B  73      58.960  63.150  47.400  1.00  0.00           H
ATOM   3072  CA  GLY B  73      57.470  64.570  46.590  1.00  0.00           C
ATOM   3073  HA1 GLY B  73      56.790  64.170  47.330  1.00  0.00           H
ATOM   3074  HA2 GLY B  73      57.450  65.640  46.410  1.00  0.00           H
ATOM   3075  C   GLY B  73      57.040  64.030  45.260  1.00  0.00           C
ATOM   3076  O   GLY B  73      56.350  64.690  44.380  1.00  0.00           O
ATOM   3077  N   VAL B  74      57.490  62.890  44.950  1.00  0.00           N
ATOM   3078  HN  VAL B  74      58.050  62.430  45.640  1.00  0.00           H
ATOM   3079  CA  VAL B  74      57.580  62.370  43.530  1.00  0.00           C
ATOM   3080  HA  VAL B  74      57.240  63.150  42.860  1.00  0.00           H
ATOM   3081  CB  VAL B  74      58.950  61.860  43.130  1.00  0.00           C
ATOM   3082  HB  VAL B  74      59.260  60.930  43.650  1.00  0.00           H
ATOM   3083  CG1 VAL B  74      58.920  61.370  41.640  1.00  0.00           C
ATOM   3084 HG11 VAL B  74      59.950  61.020  41.450  1.00  0.00           H
ATOM   3085 HG12 VAL B  74      58.220  60.550  41.390  1.00  0.00           H
ATOM   3086 HG13 VAL B  74      58.620  62.180  40.930  1.00  0.00           H
ATOM   3087  CG2 VAL B  74      59.950  62.950  43.370  1.00  0.00           C
ATOM   3088 HG21 VAL B  74      60.130  63.050  44.460  1.00  0.00           H
ATOM   3089 HG22 VAL B  74      60.910  62.570  42.950  1.00  0.00           H
ATOM   3090 HG23 VAL B  74      59.610  63.920  42.940  1.00  0.00           H
ATOM   3091  C   VAL B  74      56.460  61.360  43.510  1.00  0.00           C
ATOM   3092  O   VAL B  74      56.530  60.340  44.200  1.00  0.00           O
ATOM   3093  N   THR B  75      55.410  61.720  42.750  1.00  0.00           N
ATOM   3094  HN  THR B  75      55.350  62.600  42.300  1.00  0.00           H
ATOM   3095  CA  THR B  75      54.220  60.860  42.600  1.00  0.00           C
ATOM   3096  HA  THR B  75      54.020  60.390  43.560  1.00  0.00           H
ATOM   3097  CB  THR B  75      52.960  61.540  42.130  1.00  0.00           C
ATOM   3098  HB  THR B  75      52.110  60.820  42.080  1.00  0.00           H
ATOM   3099  OG1 THR B  75      53.200  62.150  40.850  1.00  0.00           O
ATOM   3100  HG1 THR B  75      53.800  62.870  41.060  1.00  0.00           H
ATOM   3101  CG2 THR B  75      52.530  62.610  43.190  1.00  0.00           C
ATOM   3102 HG21 THR B  75      53.400  63.310  43.170  1.00  0.00           H
ATOM   3103 HG22 THR B  75      51.620  63.210  42.980  1.00  0.00           H
ATOM   3104 HG23 THR B  75      52.500  62.140  44.190  1.00  0.00           H
ATOM   3105  C   THR B  75      54.390  59.620  41.660  1.00  0.00           C
ATOM   3106  O   THR B  75      53.690  58.610  41.820  1.00  0.00           O
ATOM   3107  N   ALA B  76      55.420  59.680  40.720  1.00  0.00           N
ATOM   3108  HN  ALA B  76      55.960  60.510  40.670  1.00  0.00           H
ATOM   3109  CA  ALA B  76      55.870  58.630  39.830  1.00  0.00           C
ATOM   3110  HA  ALA B  76      54.990  58.230  39.360  1.00  0.00           H
ATOM   3111  CB  ALA B  76      56.730  59.240  38.710  1.00  0.00           C
ATOM   3112  HB1 ALA B  76      56.980  58.430  38.000  1.00  0.00           H
ATOM   3113  HB2 ALA B  76      56.180  60.000  38.120  1.00  0.00           H
ATOM   3114  HB3 ALA B  76      57.720  59.670  38.970  1.00  0.00           H
ATOM   3115  C   ALA B  76      56.680  57.570  40.580  1.00  0.00           C
ATOM   3116  O   ALA B  76      57.280  57.780  41.660  1.00  0.00           O
ATOM   3117  N   VAL B  77      56.720  56.330  40.100  1.00  0.00           N
ATOM   3118  HN  VAL B  77      56.190  56.190  39.270  1.00  0.00           H
ATOM   3119  CA  VAL B  77      57.220  55.100  40.720  1.00  0.00           C
ATOM   3120  HA  VAL B  77      56.800  55.070  41.710  1.00  0.00           H
ATOM   3121  CB  VAL B  77      56.780  53.980  39.870  1.00  0.00           C
ATOM   3122  HB  VAL B  77      57.220  54.020  38.850  1.00  0.00           H
ATOM   3123  CG1 VAL B  77      57.340  52.600  40.300  1.00  0.00           C
ATOM   3124 HG11 VAL B  77      58.400  52.400  40.030  1.00  0.00           H
ATOM   3125 HG12 VAL B  77      57.410  52.630  41.400  1.00  0.00           H
ATOM   3126 HG13 VAL B  77      56.660  51.810  39.930  1.00  0.00           H
ATOM   3127  CG2 VAL B  77      55.290  54.000  39.740  1.00  0.00           C
ATOM   3128 HG21 VAL B  77      54.980  53.320  38.920  1.00  0.00           H
ATOM   3129 HG22 VAL B  77      54.770  53.710  40.670  1.00  0.00           H
ATOM   3130 HG23 VAL B  77      54.920  55.030  39.550  1.00  0.00           H
ATOM   3131  C   VAL B  77      58.770  55.070  40.960  1.00  0.00           C
ATOM   3132  O   VAL B  77      59.500  55.600  40.140  1.00  0.00           O
ATOM   3133  N   ALA B  78      59.280  54.390  42.010  1.00  0.00           N
ATOM   3134  HN  ALA B  78      58.570  54.130  42.660  1.00  0.00           H
ATOM   3135  CA  ALA B  78      60.660  54.280  42.400  1.00  0.00           C
ATOM   3136  HA  ALA B  78      61.180  55.050  41.860  1.00  0.00           H
ATOM   3137  CB  ALA B  78      60.870  54.650  43.900  1.00  0.00           C
ATOM   3138  HB1 ALA B  78      60.430  55.650  44.110  1.00  0.00           H
ATOM   3139  HB2 ALA B  78      60.450  53.820  44.500  1.00  0.00           H
ATOM   3140  HB3 ALA B  78      61.960  54.770  44.070  1.00  0.00           H
ATOM   3141  C   ALA B  78      61.300  52.970  42.050  1.00  0.00           C
ATOM   3142  O   ALA B  78      60.720  52.020  41.590  1.00  0.00           O
ATOM   3143  N   GLN B  79      62.630  52.970  42.060  1.00  0.00           N
ATOM   3144  HN  GLN B  79      63.040  53.850  42.310  1.00  0.00           H
ATOM   3145  CA  GLN B  79      63.510  51.910  41.720  1.00  0.00           C
ATOM   3146  HA  GLN B  79      63.030  51.220  41.040  1.00  0.00           H
ATOM   3147  CB  GLN B  79      64.640  52.500  40.800  1.00  0.00           C
ATOM   3148  HB1 GLN B  79      65.380  51.690  40.610  1.00  0.00           H
ATOM   3149  HB2 GLN B  79      65.190  53.180  41.480  1.00  0.00           H
ATOM   3150  CG  GLN B  79      64.230  53.370  39.550  1.00  0.00           C
ATOM   3151  HG1 GLN B  79      65.190  53.500  39.010  1.00  0.00           H
ATOM   3152  HG2 GLN B  79      63.800  54.270  40.030  1.00  0.00           H
ATOM   3153  CD  GLN B  79      63.200  52.690  38.660  1.00  0.00           C
ATOM   3154  OE1 GLN B  79      62.150  53.290  38.370  1.00  0.00           O
ATOM   3155  NE2 GLN B  79      63.500  51.410  38.160  1.00  0.00           N
ATOM   3156 HE21 GLN B  79      64.380  50.960  38.300  1.00  0.00           H
ATOM   3157 HE22 GLN B  79      62.840  51.020  37.530  1.00  0.00           H
ATOM   3158  C   GLN B  79      64.090  51.280  42.910  1.00  0.00           C
ATOM   3159  O   GLN B  79      64.660  51.900  43.800  1.00  0.00           O
ATOM   3160  N   LYS B  80      63.910  49.960  43.010  1.00  0.00           N
ATOM   3161  HN  LYS B  80      63.530  49.470  42.240  1.00  0.00           H
ATOM   3162  CA  LYS B  80      64.360  49.210  44.060  1.00  0.00           C
ATOM   3163  HA  LYS B  80      64.130  49.720  44.980  1.00  0.00           H
ATOM   3164  CB  LYS B  80      63.640  47.860  44.160  1.00  0.00           C
ATOM   3165  HB1 LYS B  80      62.540  47.860  44.010  1.00  0.00           H
ATOM   3166  HB2 LYS B  80      63.850  47.530  45.200  1.00  0.00           H
ATOM   3167  CG  LYS B  80      64.170  46.710  43.250  1.00  0.00           C
ATOM   3168  HG1 LYS B  80      65.140  46.390  43.700  1.00  0.00           H
ATOM   3169  HG2 LYS B  80      64.420  47.110  42.250  1.00  0.00           H
ATOM   3170  CD  LYS B  80      63.210  45.580  43.110  1.00  0.00           C
ATOM   3171  HD1 LYS B  80      62.260  46.010  42.730  1.00  0.00           H
ATOM   3172  HD2 LYS B  80      63.750  44.960  42.360  1.00  0.00           H
ATOM   3173  CE  LYS B  80      63.050  44.790  44.370  1.00  0.00           C
ATOM   3174  HE1 LYS B  80      62.700  45.490  45.160  1.00  0.00           H
ATOM   3175  HE2 LYS B  80      63.960  44.220  44.650  1.00  0.00           H
ATOM   3176  NZ  LYS B  80      62.010  43.770  44.130  1.00  0.00           N
ATOM   3177  HZ1 LYS B  80      62.370  43.200  43.350  1.00  0.00           H
ATOM   3178  HZ2 LYS B  80      61.970  43.210  45.010  1.00  0.00           H
ATOM   3179  HZ3 LYS B  80      61.070  44.090  43.830  1.00  0.00           H
ATOM   3180  C   LYS B  80      65.850  48.940  44.040  1.00  0.00           C
ATOM   3181  O   LYS B  80      66.410  48.690  43.000  1.00  0.00           O
ATOM   3182  N   THR B  81      66.470  48.950  45.200  1.00  0.00           N
ATOM   3183  HN  THR B  81      65.940  49.150  46.010  1.00  0.00           H
ATOM   3184  CA  THR B  81      67.900  48.820  45.370  1.00  0.00           C
ATOM   3185  HA  THR B  81      68.360  49.190  44.460  1.00  0.00           H
ATOM   3186  CB  THR B  81      68.490  49.710  46.430  1.00  0.00           C
ATOM   3187  HB  THR B  81      69.590  49.540  46.460  1.00  0.00           H
ATOM   3188  OG1 THR B  81      67.880  49.580  47.730  1.00  0.00           O
ATOM   3189  HG1 THR B  81      68.470  49.010  48.240  1.00  0.00           H
ATOM   3190  CG2 THR B  81      68.270  51.130  45.940  1.00  0.00           C
ATOM   3191 HG21 THR B  81      67.200  51.350  45.710  1.00  0.00           H
ATOM   3192 HG22 THR B  81      68.600  51.990  46.570  1.00  0.00           H
ATOM   3193 HG23 THR B  81      68.720  51.370  44.950  1.00  0.00           H
ATOM   3194  C   THR B  81      68.340  47.380  45.620  1.00  0.00           C
ATOM   3195  O   THR B  81      67.770  46.620  46.400  1.00  0.00           O
ATOM   3196  N   VAL B  82      69.500  46.950  45.070  1.00  0.00           N
ATOM   3197  HN  VAL B  82      69.940  47.530  44.400  1.00  0.00           H
ATOM   3198  CA  VAL B  82      70.150  45.710  45.370  1.00  0.00           C
ATOM   3199  HA  VAL B  82      69.510  44.910  45.030  1.00  0.00           H
ATOM   3200  CB  VAL B  82      71.450  45.470  44.600  1.00  0.00           C
ATOM   3201  HB  VAL B  82      71.800  44.440  44.810  1.00  0.00           H
ATOM   3202  CG1 VAL B  82      71.120  45.400  43.100  1.00  0.00           C
ATOM   3203 HG11 VAL B  82      71.050  46.440  42.710  1.00  0.00           H
ATOM   3204 HG12 VAL B  82      71.980  44.880  42.640  1.00  0.00           H
ATOM   3205 HG13 VAL B  82      70.120  44.930  42.950  1.00  0.00           H
ATOM   3206  CG2 VAL B  82      72.570  46.420  45.070  1.00  0.00           C
ATOM   3207 HG21 VAL B  82      72.280  47.490  45.120  1.00  0.00           H
ATOM   3208 HG22 VAL B  82      73.000  46.100  46.040  1.00  0.00           H
ATOM   3209 HG23 VAL B  82      73.410  46.360  44.350  1.00  0.00           H
ATOM   3210  C   VAL B  82      70.450  45.420  46.870  1.00  0.00           C
ATOM   3211  O   VAL B  82      70.660  46.310  47.730  1.00  0.00           O
ATOM   3212  N   GLU B  83      70.480  44.110  47.130  1.00  0.00           N
ATOM   3213  HN  GLU B  83      70.120  43.460  46.460  1.00  0.00           H
ATOM   3214  CA  GLU B  83      70.810  43.650  48.500  1.00  0.00           C
ATOM   3215  HA  GLU B  83      70.730  44.460  49.210  1.00  0.00           H
ATOM   3216  CB  GLU B  83      69.900  42.590  49.090  1.00  0.00           C
ATOM   3217  HB1 GLU B  83      70.170  42.220  50.100  1.00  0.00           H
ATOM   3218  HB2 GLU B  83      69.890  41.750  48.360  1.00  0.00           H
ATOM   3219  CG  GLU B  83      68.450  43.120  49.240  1.00  0.00           C
ATOM   3220  HG1 GLU B  83      67.760  42.260  49.150  1.00  0.00           H
ATOM   3221  HG2 GLU B  83      68.250  43.680  48.300  1.00  0.00           H
ATOM   3222  CD  GLU B  83      68.160  43.910  50.530  1.00  0.00           C
ATOM   3223  OE1 GLU B  83      67.370  44.860  50.500  1.00  0.00           O
ATOM   3224  OE2 GLU B  83      68.590  43.440  51.630  1.00  0.00           O
ATOM   3225  C   GLU B  83      72.360  43.300  48.630  1.00  0.00           C
ATOM   3226  O   GLU B  83      73.080  42.880  47.750  1.00  0.00           O
ATOM   3227  N   GLY B  84      72.800  43.400  49.950  1.00  0.00           N
ATOM   3228  HN  GLY B  84      72.240  43.740  50.710  1.00  0.00           H
ATOM   3229  CA  GLY B  84      74.210  43.370  50.350  1.00  0.00           C
ATOM   3230  HA1 GLY B  84      74.720  43.860  49.530  1.00  0.00           H
ATOM   3231  HA2 GLY B  84      74.320  43.850  51.310  1.00  0.00           H
ATOM   3232  C   GLY B  84      74.740  41.980  50.440  1.00  0.00           C
ATOM   3233  O   GLY B  84      74.160  40.970  50.160  1.00  0.00           O
ATOM   3234  N   ALA B  85      75.960  41.930  51.010  1.00  0.00           N
ATOM   3235  HN  ALA B  85      76.570  42.720  51.100  1.00  0.00           H
ATOM   3236  CA  ALA B  85      76.680  40.670  51.210  1.00  0.00           C
ATOM   3237  HA  ALA B  85      75.940  39.920  51.410  1.00  0.00           H
ATOM   3238  CB  ALA B  85      77.650  40.540  49.940  1.00  0.00           C
ATOM   3239  HB1 ALA B  85      76.960  40.340  49.090  1.00  0.00           H
ATOM   3240  HB2 ALA B  85      78.280  41.450  49.910  1.00  0.00           H
ATOM   3241  HB3 ALA B  85      78.260  39.610  49.940  1.00  0.00           H
ATOM   3242  C   ALA B  85      77.540  40.600  52.480  1.00  0.00           C
ATOM   3243  O   ALA B  85      78.060  41.590  52.880  1.00  0.00           O
ATOM   3244  N   GLY B  86      77.700  39.410  53.110  1.00  0.00           N
ATOM   3245  HN  GLY B  86      77.240  38.630  52.700  1.00  0.00           H
ATOM   3246  CA  GLY B  86      78.670  39.140  54.190  1.00  0.00           C
ATOM   3247  HA1 GLY B  86      79.360  39.960  54.340  1.00  0.00           H
ATOM   3248  HA2 GLY B  86      78.070  39.020  55.080  1.00  0.00           H
ATOM   3249  C   GLY B  86      79.370  37.820  53.960  1.00  0.00           C
ATOM   3250  O   GLY B  86      79.090  36.900  53.110  1.00  0.00           O
ATOM   3251  N   SER B  87      80.330  37.550  54.850  1.00  0.00           N
ATOM   3252  HN  SER B  87      80.520  38.320  55.460  1.00  0.00           H
ATOM   3253  CA  SER B  87      81.210  36.430  54.750  1.00  0.00           C
ATOM   3254  HA  SER B  87      81.280  36.020  53.750  1.00  0.00           H
ATOM   3255  CB  SER B  87      82.640  36.900  55.140  1.00  0.00           C
ATOM   3256  HB1 SER B  87      83.350  36.040  55.130  1.00  0.00           H
ATOM   3257  HB2 SER B  87      82.620  37.430  56.110  1.00  0.00           H
ATOM   3258  OG  SER B  87      83.230  37.770  54.190  1.00  0.00           O
ATOM   3259  HG1 SER B  87      82.820  38.600  54.410  1.00  0.00           H
ATOM   3260  C   SER B  87      80.770  35.220  55.530  1.00  0.00           C
ATOM   3261  O   SER B  87      80.240  35.340  56.650  1.00  0.00           O
ATOM   3262  N   ILE B  88      81.080  34.060  54.960  1.00  0.00           N
ATOM   3263  HN  ILE B  88      81.370  33.960  54.010  1.00  0.00           H
ATOM   3264  CA  ILE B  88      80.690  32.770  55.470  1.00  0.00           C
ATOM   3265  HA  ILE B  88      80.230  32.840  56.440  1.00  0.00           H
ATOM   3266  CB  ILE B  88      79.870  31.900  54.510  1.00  0.00           C
ATOM   3267  HB  ILE B  88      80.480  31.760  53.600  1.00  0.00           H
ATOM   3268  CG2 ILE B  88      79.520  30.570  55.210  1.00  0.00           C
ATOM   3269 HG21 ILE B  88      78.910  29.880  54.590  1.00  0.00           H
ATOM   3270 HG22 ILE B  88      80.440  29.960  55.390  1.00  0.00           H
ATOM   3271 HG23 ILE B  88      79.010  30.740  56.180  1.00  0.00           H
ATOM   3272  CG1 ILE B  88      78.570  32.670  54.020  1.00  0.00           C
ATOM   3273 HG11 ILE B  88      78.030  31.880  53.440  1.00  0.00           H
ATOM   3274 HG12 ILE B  88      78.870  33.550  53.410  1.00  0.00           H
ATOM   3275  CD  ILE B  88      77.700  33.130  55.190  1.00  0.00           C
ATOM   3276  HD1 ILE B  88      77.030  33.900  54.740  1.00  0.00           H
ATOM   3277  HD2 ILE B  88      77.090  32.360  55.720  1.00  0.00           H
ATOM   3278  HD3 ILE B  88      78.260  33.640  56.000  1.00  0.00           H
ATOM   3279  C   ILE B  88      82.010  32.090  55.640  1.00  0.00           C
ATOM   3280  O   ILE B  88      82.940  32.230  54.810  1.00  0.00           O
ATOM   3281  N   ALA B  89      82.160  31.300  56.710  1.00  0.00           N
ATOM   3282  HN  ALA B  89      81.330  31.230  57.260  1.00  0.00           H
ATOM   3283  CA  ALA B  89      83.470  30.740  57.020  1.00  0.00           C
ATOM   3284  HA  ALA B  89      84.220  31.520  56.940  1.00  0.00           H
ATOM   3285  CB  ALA B  89      83.400  30.130  58.380  1.00  0.00           C
ATOM   3286  HB1 ALA B  89      83.010  30.940  59.030  1.00  0.00           H
ATOM   3287  HB2 ALA B  89      82.700  29.260  58.400  1.00  0.00           H
ATOM   3288  HB3 ALA B  89      84.410  29.820  58.720  1.00  0.00           H
ATOM   3289  C   ALA B  89      83.960  29.640  56.060  1.00  0.00           C
ATOM   3290  O   ALA B  89      83.200  28.910  55.480  1.00  0.00           O
ATOM   3291  N   ALA B  90      85.310  29.590  55.940  1.00  0.00           N
ATOM   3292  HN  ALA B  90      85.710  30.240  56.570  1.00  0.00           H
ATOM   3293  CA  ALA B  90      86.020  28.760  55.070  1.00  0.00           C
ATOM   3294  HA  ALA B  90      85.310  28.350  54.370  1.00  0.00           H
ATOM   3295  CB  ALA B  90      86.990  29.740  54.240  1.00  0.00           C
ATOM   3296  HB1 ALA B  90      86.370  30.370  53.570  1.00  0.00           H
ATOM   3297  HB2 ALA B  90      87.600  30.400  54.900  1.00  0.00           H
ATOM   3298  HB3 ALA B  90      87.690  29.230  53.540  1.00  0.00           H
ATOM   3299  C   ALA B  90      86.990  27.680  55.660  1.00  0.00           C
ATOM   3300  O   ALA B  90      87.970  27.980  56.390  1.00  0.00           O
ATOM   3301  N   ALA B  91      86.830  26.480  55.200  1.00  0.00           N
ATOM   3302  HN  ALA B  91      86.100  26.400  54.530  1.00  0.00           H
ATOM   3303  CA  ALA B  91      87.770  25.450  55.540  1.00  0.00           C
ATOM   3304  HA  ALA B  91      88.110  25.490  56.560  1.00  0.00           H
ATOM   3305  CB  ALA B  91      87.220  23.990  55.390  1.00  0.00           C
ATOM   3306  HB1 ALA B  91      86.750  23.710  56.360  1.00  0.00           H
ATOM   3307  HB2 ALA B  91      86.420  23.950  54.620  1.00  0.00           H
ATOM   3308  HB3 ALA B  91      88.040  23.280  55.160  1.00  0.00           H
ATOM   3309  C   ALA B  91      89.080  25.480  54.720  1.00  0.00           C
ATOM   3310  O   ALA B  91      90.050  24.790  55.000  1.00  0.00           O
ATOM   3311  N   THR B  92      89.120  26.210  53.600  1.00  0.00           N
ATOM   3312  HN  THR B  92      88.310  26.600  53.180  1.00  0.00           H
ATOM   3313  CA  THR B  92      90.440  26.490  53.010  1.00  0.00           C
ATOM   3314  HA  THR B  92      91.150  26.390  53.820  1.00  0.00           H
ATOM   3315  CB  THR B  92      90.880  25.450  51.920  1.00  0.00           C
ATOM   3316  HB  THR B  92      90.940  24.400  52.290  1.00  0.00           H
ATOM   3317  OG1 THR B  92      92.090  25.850  51.360  1.00  0.00           O
ATOM   3318  HG1 THR B  92      92.710  26.080  52.060  1.00  0.00           H
ATOM   3319  CG2 THR B  92      89.680  25.440  50.880  1.00  0.00           C
ATOM   3320 HG21 THR B  92      89.510  26.390  50.340  1.00  0.00           H
ATOM   3321 HG22 THR B  92      89.740  24.580  50.170  1.00  0.00           H
ATOM   3322 HG23 THR B  92      88.770  25.200  51.480  1.00  0.00           H
ATOM   3323  C   THR B  92      90.500  27.960  52.610  1.00  0.00           C
ATOM   3324  O   THR B  92      89.550  28.570  52.110  1.00  0.00           O
ATOM   3325  N   GLY B  93      91.700  28.520  53.000  1.00  0.00           N
ATOM   3326  HN  GLY B  93      92.410  27.950  53.400  1.00  0.00           H
ATOM   3327  CA  GLY B  93      91.980  29.860  52.600  1.00  0.00           C
ATOM   3328  HA1 GLY B  93      92.920  30.030  53.090  1.00  0.00           H
ATOM   3329  HA2 GLY B  93      92.030  29.760  51.520  1.00  0.00           H
ATOM   3330  C   GLY B  93      91.020  30.910  53.110  1.00  0.00           C
ATOM   3331  O   GLY B  93      90.450  30.750  54.220  1.00  0.00           O
ATOM   3332  N   PHE B  94      90.830  32.000  52.410  1.00  0.00           N
ATOM   3333  HN  PHE B  94      91.360  32.160  51.590  1.00  0.00           H
ATOM   3334  CA  PHE B  94      90.030  33.120  52.910  1.00  0.00           C
ATOM   3335  HA  PHE B  94      90.270  33.410  53.920  1.00  0.00           H
ATOM   3336  CB  PHE B  94      90.340  34.300  51.940  1.00  0.00           C
ATOM   3337  HB1 PHE B  94      89.740  35.190  52.220  1.00  0.00           H
ATOM   3338  HB2 PHE B  94      89.980  33.910  50.960  1.00  0.00           H
ATOM   3339  CG  PHE B  94      91.850  34.620  51.890  1.00  0.00           C
ATOM   3340  CD1 PHE B  94      92.800  34.260  52.820  1.00  0.00           C
ATOM   3341  HD1 PHE B  94      92.600  33.600  53.650  1.00  0.00           H
ATOM   3342  CE1 PHE B  94      94.140  34.780  52.630  1.00  0.00           C
ATOM   3343  HE1 PHE B  94      94.920  34.650  53.360  1.00  0.00           H
ATOM   3344  CZ  PHE B  94      94.440  35.560  51.540  1.00  0.00           C
ATOM   3345  HZ  PHE B  94      95.430  35.970  51.470  1.00  0.00           H
ATOM   3346  CD2 PHE B  94      92.140  35.420  50.730  1.00  0.00           C
ATOM   3347  HD2 PHE B  94      91.310  35.610  50.070  1.00  0.00           H
ATOM   3348  CE2 PHE B  94      93.450  35.880  50.530  1.00  0.00           C
ATOM   3349  HE2 PHE B  94      93.840  36.440  49.690  1.00  0.00           H
ATOM   3350  C   PHE B  94      88.500  32.930  52.860  1.00  0.00           C
ATOM   3351  O   PHE B  94      88.030  32.180  52.000  1.00  0.00           O
ATOM   3352  N   VAL B  95      87.780  33.530  53.790  1.00  0.00           N
ATOM   3353  HN  VAL B  95      88.190  34.120  54.480  1.00  0.00           H
ATOM   3354  CA  VAL B  95      86.370  33.650  53.830  1.00  0.00           C
ATOM   3355  HA  VAL B  95      85.950  32.660  53.740  1.00  0.00           H
ATOM   3356  CB  VAL B  95      85.930  34.140  55.170  1.00  0.00           C
ATOM   3357  HB  VAL B  95      84.820  34.250  55.170  1.00  0.00           H
ATOM   3358  CG1 VAL B  95      86.460  33.190  56.300  1.00  0.00           C
ATOM   3359 HG11 VAL B  95      87.560  33.380  56.380  1.00  0.00           H
ATOM   3360 HG12 VAL B  95      85.910  33.500  57.210  1.00  0.00           H
ATOM   3361 HG13 VAL B  95      86.300  32.100  56.140  1.00  0.00           H
ATOM   3362  CG2 VAL B  95      86.360  35.620  55.320  1.00  0.00           C
ATOM   3363 HG21 VAL B  95      86.410  35.970  56.370  1.00  0.00           H
ATOM   3364 HG22 VAL B  95      87.410  35.830  55.010  1.00  0.00           H
ATOM   3365 HG23 VAL B  95      85.780  36.360  54.730  1.00  0.00           H
ATOM   3366  C   VAL B  95      85.690  34.380  52.670  1.00  0.00           C
ATOM   3367  O   VAL B  95      86.220  35.430  52.260  1.00  0.00           O
ATOM   3368  N   LYS B  96      84.580  33.860  52.120  1.00  0.00           N
ATOM   3369  HN  LYS B  96      84.260  33.000  52.510  1.00  0.00           H
ATOM   3370  CA  LYS B  96      84.050  34.370  50.870  1.00  0.00           C
ATOM   3371  HA  LYS B  96      84.740  35.100  50.470  1.00  0.00           H
ATOM   3372  CB  LYS B  96      83.950  33.150  49.930  1.00  0.00           C
ATOM   3373  HB1 LYS B  96      83.270  33.440  49.100  1.00  0.00           H
ATOM   3374  HB2 LYS B  96      83.430  32.290  50.390  1.00  0.00           H
ATOM   3375  CG  LYS B  96      85.230  32.470  49.400  1.00  0.00           C
ATOM   3376  HG1 LYS B  96      84.910  31.730  48.640  1.00  0.00           H
ATOM   3377  HG2 LYS B  96      85.760  31.980  50.230  1.00  0.00           H
ATOM   3378  CD  LYS B  96      86.280  33.350  48.760  1.00  0.00           C
ATOM   3379  HD1 LYS B  96      85.870  33.960  47.930  1.00  0.00           H
ATOM   3380  HD2 LYS B  96      86.770  34.060  49.460  1.00  0.00           H
ATOM   3381  CE  LYS B  96      87.360  32.460  48.020  1.00  0.00           C
ATOM   3382  HE1 LYS B  96      86.720  31.760  47.440  1.00  0.00           H
ATOM   3383  HE2 LYS B  96      87.860  31.830  48.780  1.00  0.00           H
ATOM   3384  NZ  LYS B  96      88.330  33.100  47.220  1.00  0.00           N
ATOM   3385  HZ1 LYS B  96      87.940  33.560  46.370  1.00  0.00           H
ATOM   3386  HZ2 LYS B  96      88.860  33.790  47.800  1.00  0.00           H
ATOM   3387  HZ3 LYS B  96      89.080  32.450  46.900  1.00  0.00           H
ATOM   3388  C   LYS B  96      82.630  34.900  50.870  1.00  0.00           C
ATOM   3389  O   LYS B  96      81.690  34.350  51.450  1.00  0.00           O
ATOM   3390  N   LYS B  97      82.420  36.100  50.280  1.00  0.00           N
ATOM   3391  HN  LYS B  97      83.170  36.530  49.770  1.00  0.00           H
ATOM   3392  CA  LYS B  97      81.060  36.670  50.280  1.00  0.00           C
ATOM   3393  HA  LYS B  97      80.740  36.790  51.310  1.00  0.00           H
ATOM   3394  CB  LYS B  97      80.950  38.170  49.650  1.00  0.00           C
ATOM   3395  HB1 LYS B  97      79.990  38.300  49.110  1.00  0.00           H
ATOM   3396  HB2 LYS B  97      81.740  38.350  48.890  1.00  0.00           H
ATOM   3397  CG  LYS B  97      81.160  39.270  50.690  1.00  0.00           C
ATOM   3398  HG1 LYS B  97      82.040  39.120  51.350  1.00  0.00           H
ATOM   3399  HG2 LYS B  97      80.320  39.180  51.410  1.00  0.00           H
ATOM   3400  CD  LYS B  97      81.170  40.650  50.000  1.00  0.00           C
ATOM   3401  HD1 LYS B  97      82.100  40.760  49.400  1.00  0.00           H
ATOM   3402  HD2 LYS B  97      80.400  40.580  49.210  1.00  0.00           H
ATOM   3403  CE  LYS B  97      81.010  41.900  50.910  1.00  0.00           C
ATOM   3404  HE1 LYS B  97      81.740  41.880  51.750  1.00  0.00           H
ATOM   3405  HE2 LYS B  97      80.030  41.890  51.420  1.00  0.00           H
ATOM   3406  NZ  LYS B  97      81.070  43.180  50.180  1.00  0.00           N
ATOM   3407  HZ1 LYS B  97      80.270  43.170  49.520  1.00  0.00           H
ATOM   3408  HZ2 LYS B  97      81.030  44.040  50.780  1.00  0.00           H
ATOM   3409  HZ3 LYS B  97      81.910  43.250  49.580  1.00  0.00           H
ATOM   3410  C   LYS B  97      79.990  35.850  49.740  1.00  0.00           C
ATOM   3411  O   LYS B  97      80.160  35.170  48.750  1.00  0.00           O
ATOM   3412  N   ASP B  98      78.820  35.940  50.410  1.00  0.00           N
ATOM   3413  HN  ASP B  98      78.800  36.410  51.290  1.00  0.00           H
ATOM   3414  CA  ASP B  98      77.580  35.450  50.010  1.00  0.00           C
ATOM   3415  HA  ASP B  98      77.580  35.220  48.950  1.00  0.00           H
ATOM   3416  CB  ASP B  98      77.350  34.180  50.910  1.00  0.00           C
ATOM   3417  HB1 ASP B  98      77.250  34.420  51.990  1.00  0.00           H
ATOM   3418  HB2 ASP B  98      78.250  33.530  50.780  1.00  0.00           H
ATOM   3419  CG  ASP B  98      76.120  33.420  50.480  1.00  0.00           C
ATOM   3420  OD1 ASP B  98      75.760  33.440  49.260  1.00  0.00           O
ATOM   3421  OD2 ASP B  98      75.560  32.780  51.370  1.00  0.00           O
ATOM   3422  C   ASP B  98      76.630  36.580  50.250  1.00  0.00           C
ATOM   3423  O   ASP B  98      76.680  37.230  51.280  1.00  0.00           O
ATOM   3424  N   GLN B  99      75.790  36.810  49.220  1.00  0.00           N
ATOM   3425  HN  GLN B  99      75.830  36.190  48.450  1.00  0.00           H
ATOM   3426  CA  GLN B  99      74.740  37.770  49.250  1.00  0.00           C
ATOM   3427  HA  GLN B  99      75.080  38.780  49.460  1.00  0.00           H
ATOM   3428  CB  GLN B  99      73.970  37.770  47.910  1.00  0.00           C
ATOM   3429  HB1 GLN B  99      73.200  38.560  47.930  1.00  0.00           H
ATOM   3430  HB2 GLN B  99      73.540  36.770  47.700  1.00  0.00           H
ATOM   3431  CG  GLN B  99      74.790  38.090  46.630  1.00  0.00           C
ATOM   3432  HG1 GLN B  99      74.080  38.360  45.820  1.00  0.00           H
ATOM   3433  HG2 GLN B  99      75.450  37.250  46.350  1.00  0.00           H
ATOM   3434  CD  GLN B  99      75.790  39.270  46.820  1.00  0.00           C
ATOM   3435  OE1 GLN B  99      76.910  39.260  46.440  1.00  0.00           O
ATOM   3436  NE2 GLN B  99      75.230  40.410  47.330  1.00  0.00           N
ATOM   3437 HE21 GLN B  99      75.650  41.310  47.270  1.00  0.00           H
ATOM   3438 HE22 GLN B  99      74.390  40.350  47.870  1.00  0.00           H
ATOM   3439  C   GLN B  99      73.690  37.510  50.310  1.00  0.00           C
ATOM   3440  O   GLN B  99      73.100  36.460  50.450  1.00  0.00           O
ATOM   3441  N   LEU B 100      73.350  38.500  51.120  1.00  0.00           N
ATOM   3442  HN  LEU B 100      73.740  39.400  50.940  1.00  0.00           H
ATOM   3443  CA  LEU B 100      72.370  38.280  52.190  1.00  0.00           C
ATOM   3444  HA  LEU B 100      72.510  37.260  52.500  1.00  0.00           H
ATOM   3445  CB  LEU B 100      72.540  39.300  53.330  1.00  0.00           C
ATOM   3446  HB1 LEU B 100      71.810  39.080  54.140  1.00  0.00           H
ATOM   3447  HB2 LEU B 100      72.320  40.260  52.810  1.00  0.00           H
ATOM   3448  CG  LEU B 100      74.050  39.480  53.850  1.00  0.00           C
ATOM   3449  HG  LEU B 100      74.840  39.020  53.220  1.00  0.00           H
ATOM   3450  CD1 LEU B 100      74.300  40.940  54.130  1.00  0.00           C
ATOM   3451 HD11 LEU B 100      74.090  41.570  53.240  1.00  0.00           H
ATOM   3452 HD12 LEU B 100      73.750  41.430  54.970  1.00  0.00           H
ATOM   3453 HD13 LEU B 100      75.380  41.140  54.260  1.00  0.00           H
ATOM   3454  CD2 LEU B 100      74.200  38.650  55.210  1.00  0.00           C
ATOM   3455 HD21 LEU B 100      73.740  39.080  56.130  1.00  0.00           H
ATOM   3456 HD22 LEU B 100      73.880  37.600  55.040  1.00  0.00           H
ATOM   3457 HD23 LEU B 100      75.300  38.690  55.360  1.00  0.00           H
ATOM   3458  C   LEU B 100      70.910  38.450  51.640  1.00  0.00           C
ATOM   3459  O   LEU B 100      69.940  37.910  52.160  1.00  0.00           O
ATOM   3460  N   GLY B 101      70.780  39.140  50.490  1.00  0.00           N
ATOM   3461  HN  GLY B 101      71.530  39.630  50.060  1.00  0.00           H
ATOM   3462  CA  GLY B 101      69.630  38.880  49.630  1.00  0.00           C
ATOM   3463  HA1 GLY B 101      68.710  39.140  50.120  1.00  0.00           H
ATOM   3464  HA2 GLY B 101      69.800  39.390  48.690  1.00  0.00           H
ATOM   3465  C   GLY B 101      69.450  37.510  49.140  1.00  0.00           C
ATOM   3466  O   GLY B 101      70.100  37.110  48.170  1.00  0.00           O
ATOM   3467  N   LYS B 102      68.490  36.810  49.740  1.00  0.00           N
ATOM   3468  HN  LYS B 102      68.000  37.180  50.530  1.00  0.00           H
ATOM   3469  CA  LYS B 102      68.180  35.450  49.320  1.00  0.00           C
ATOM   3470  HA  LYS B 102      68.620  35.250  48.360  1.00  0.00           H
ATOM   3471  CB  LYS B 102      68.590  34.370  50.350  1.00  0.00           C
ATOM   3472  HB1 LYS B 102      68.360  33.350  49.980  1.00  0.00           H
ATOM   3473  HB2 LYS B 102      67.880  34.450  51.210  1.00  0.00           H
ATOM   3474  CG  LYS B 102      70.000  34.480  50.920  1.00  0.00           C
ATOM   3475  HG1 LYS B 102      70.030  34.940  51.940  1.00  0.00           H
ATOM   3476  HG2 LYS B 102      70.620  35.060  50.210  1.00  0.00           H
ATOM   3477  CD  LYS B 102      70.550  33.100  51.090  1.00  0.00           C
ATOM   3478  HD1 LYS B 102      69.870  32.630  51.830  1.00  0.00           H
ATOM   3479  HD2 LYS B 102      70.370  32.440  50.210  1.00  0.00           H
ATOM   3480  CE  LYS B 102      72.020  32.970  51.600  1.00  0.00           C
ATOM   3481  HE1 LYS B 102      72.270  31.900  51.750  1.00  0.00           H
ATOM   3482  HE2 LYS B 102      71.970  33.460  52.600  1.00  0.00           H
ATOM   3483  NZ  LYS B 102      73.010  33.550  50.650  1.00  0.00           N
ATOM   3484  HZ1 LYS B 102      73.170  34.580  50.700  1.00  0.00           H
ATOM   3485  HZ2 LYS B 102      73.870  33.020  50.900  1.00  0.00           H
ATOM   3486  HZ3 LYS B 102      72.740  33.320  49.680  1.00  0.00           H
ATOM   3487  C   LYS B 102      66.600  35.240  48.960  1.00  0.00           C
ATOM   3488  O   LYS B 102      66.200  34.080  48.840  1.00  0.00           O
ATOM   3489  N   ASN B 103      65.740  36.300  48.680  1.00  0.00           N
ATOM   3490  HN  ASN B 103      65.920  37.260  48.910  1.00  0.00           H
ATOM   3491  CA  ASN B 103      64.430  36.110  48.160  1.00  0.00           C
ATOM   3492  HA  ASN B 103      64.170  35.120  48.500  1.00  0.00           H
ATOM   3493  CB  ASN B 103      63.380  37.250  48.530  1.00  0.00           C
ATOM   3494  HB1 ASN B 103      63.670  38.290  48.260  1.00  0.00           H
ATOM   3495  HB2 ASN B 103      63.140  37.280  49.610  1.00  0.00           H
ATOM   3496  CG  ASN B 103      62.030  37.080  47.900  1.00  0.00           C
ATOM   3497  OD1 ASN B 103      61.790  35.960  47.390  1.00  0.00           O
ATOM   3498  ND2 ASN B 103      61.140  38.090  47.870  1.00  0.00           N
ATOM   3499 HD21 ASN B 103      61.440  38.990  48.190  1.00  0.00           H
ATOM   3500 HD22 ASN B 103      60.270  37.910  47.420  1.00  0.00           H
ATOM   3501  C   ASN B 103      64.690  35.940  46.650  1.00  0.00           C
ATOM   3502  O   ASN B 103      65.500  36.650  46.040  1.00  0.00           O
ATOM   3503  N   GLU B 104      64.080  34.920  46.010  1.00  0.00           N
ATOM   3504  HN  GLU B 104      63.340  34.460  46.500  1.00  0.00           H
ATOM   3505  CA  GLU B 104      64.480  34.510  44.690  1.00  0.00           C
ATOM   3506  HA  GLU B 104      65.440  34.960  44.480  1.00  0.00           H
ATOM   3507  CB  GLU B 104      64.640  32.930  44.670  1.00  0.00           C
ATOM   3508  HB1 GLU B 104      64.800  32.650  43.610  1.00  0.00           H
ATOM   3509  HB2 GLU B 104      63.660  32.470  44.920  1.00  0.00           H
ATOM   3510  CG  GLU B 104      65.650  32.360  45.670  1.00  0.00           C
ATOM   3511  HG1 GLU B 104      65.130  32.420  46.640  1.00  0.00           H
ATOM   3512  HG2 GLU B 104      66.580  32.970  45.550  1.00  0.00           H
ATOM   3513  CD  GLU B 104      66.080  30.920  45.280  1.00  0.00           C
ATOM   3514  OE1 GLU B 104      67.310  30.780  45.030  1.00  0.00           O
ATOM   3515  OE2 GLU B 104      65.120  30.100  45.200  1.00  0.00           O
ATOM   3516  C   GLU B 104      63.550  34.980  43.580  1.00  0.00           C
ATOM   3517  O   GLU B 104      63.580  34.490  42.440  1.00  0.00           O
ATOM   3518  N   GLU B 105      62.730  35.980  43.910  1.00  0.00           N
ATOM   3519  HN  GLU B 105      62.720  36.310  44.850  1.00  0.00           H
ATOM   3520  CA  GLU B 105      61.760  36.530  42.970  1.00  0.00           C
ATOM   3521  HA  GLU B 105      61.110  35.740  42.610  1.00  0.00           H
ATOM   3522  CB  GLU B 105      60.850  37.490  43.810  1.00  0.00           C
ATOM   3523  HB1 GLU B 105      60.320  38.010  42.980  1.00  0.00           H
ATOM   3524  HB2 GLU B 105      61.370  38.350  44.300  1.00  0.00           H
ATOM   3525  CG  GLU B 105      59.700  36.850  44.540  1.00  0.00           C
ATOM   3526  HG1 GLU B 105      60.210  36.150  45.240  1.00  0.00           H
ATOM   3527  HG2 GLU B 105      58.970  36.330  43.880  1.00  0.00           H
ATOM   3528  CD  GLU B 105      58.850  37.880  45.290  1.00  0.00           C
ATOM   3529  OE1 GLU B 105      58.690  39.050  44.850  1.00  0.00           O
ATOM   3530  OE2 GLU B 105      58.270  37.550  46.350  1.00  0.00           O
ATOM   3531  C   GLU B 105      62.450  37.240  41.800  1.00  0.00           C
ATOM   3532  O   GLU B 105      62.040  37.040  40.590  1.00  0.00           O
ATOM   3533  N   GLY B 106      63.490  38.040  42.090  1.00  0.00           N
ATOM   3534  HN  GLY B 106      63.900  38.180  42.990  1.00  0.00           H
ATOM   3535  CA  GLY B 106      64.080  38.930  41.030  1.00  0.00           C
ATOM   3536  HA1 GLY B 106      63.320  39.190  40.310  1.00  0.00           H
ATOM   3537  HA2 GLY B 106      64.500  39.750  41.610  1.00  0.00           H
ATOM   3538  C   GLY B 106      65.070  38.220  40.190  1.00  0.00           C
ATOM   3539  O   GLY B 106      65.230  38.470  39.010  1.00  0.00           O
ATOM   3540  N   ALA B 107      65.790  37.240  40.810  1.00  0.00           N
ATOM   3541  HN  ALA B 107      65.700  37.120  41.790  1.00  0.00           H
ATOM   3542  CA  ALA B 107      66.460  36.280  40.100  1.00  0.00           C
ATOM   3543  HA  ALA B 107      65.940  35.920  39.220  1.00  0.00           H
ATOM   3544  CB  ALA B 107      67.820  36.760  39.540  1.00  0.00           C
ATOM   3545  HB1 ALA B 107      67.510  37.420  38.700  1.00  0.00           H
ATOM   3546  HB2 ALA B 107      68.390  37.370  40.270  1.00  0.00           H
ATOM   3547  HB3 ALA B 107      68.530  35.930  39.320  1.00  0.00           H
ATOM   3548  C   ALA B 107      66.600  34.950  40.980  1.00  0.00           C
ATOM   3549  O   ALA B 107      66.380  35.110  42.230  1.00  0.00           O
ATOM   3550  N   PRO B 108      66.890  33.730  40.520  1.00  0.00           N
ATOM   3551  CD  PRO B 108      66.860  33.360  39.050  1.00  0.00           C
ATOM   3552  HD1 PRO B 108      65.940  33.760  38.600  1.00  0.00           H
ATOM   3553  HD2 PRO B 108      67.700  33.800  38.480  1.00  0.00           H
ATOM   3554  CA  PRO B 108      67.370  32.610  41.420  1.00  0.00           C
ATOM   3555  HA  PRO B 108      66.590  32.310  42.100  1.00  0.00           H
ATOM   3556  CB  PRO B 108      67.550  31.440  40.420  1.00  0.00           C
ATOM   3557  HB1 PRO B 108      67.200  30.470  40.820  1.00  0.00           H
ATOM   3558  HB2 PRO B 108      68.600  31.250  40.140  1.00  0.00           H
ATOM   3559  CG  PRO B 108      66.770  31.880  39.090  1.00  0.00           C
ATOM   3560  HG1 PRO B 108      65.700  31.570  39.150  1.00  0.00           H
ATOM   3561  HG2 PRO B 108      67.390  31.450  38.280  1.00  0.00           H
ATOM   3562  C   PRO B 108      68.650  32.900  42.130  1.00  0.00           C
ATOM   3563  O   PRO B 108      69.520  33.470  41.500  1.00  0.00           O
ATOM   3564  N   GLN B 109      68.810  32.500  43.450  1.00  0.00           N
ATOM   3565  HN  GLN B 109      68.100  32.010  43.940  1.00  0.00           H
ATOM   3566  CA  GLN B 109      69.990  32.840  44.250  1.00  0.00           C
ATOM   3567  HA  GLN B 109      70.710  33.420  43.700  1.00  0.00           H
ATOM   3568  CB  GLN B 109      69.610  33.470  45.710  1.00  0.00           C
ATOM   3569  HB1 GLN B 109      70.600  33.610  46.200  1.00  0.00           H
ATOM   3570  HB2 GLN B 109      69.010  32.790  46.360  1.00  0.00           H
ATOM   3571  CG  GLN B 109      69.220  34.930  45.660  1.00  0.00           C
ATOM   3572  HG1 GLN B 109      69.420  35.370  46.660  1.00  0.00           H
ATOM   3573  HG2 GLN B 109      68.150  35.130  45.480  1.00  0.00           H
ATOM   3574  CD  GLN B 109      69.990  35.700  44.590  1.00  0.00           C
ATOM   3575  OE1 GLN B 109      71.250  35.730  44.650  1.00  0.00           O
ATOM   3576  NE2 GLN B 109      69.340  36.390  43.520  1.00  0.00           N
ATOM   3577 HE21 GLN B 109      68.350  36.530  43.530  1.00  0.00           H
ATOM   3578 HE22 GLN B 109      69.860  37.050  42.990  1.00  0.00           H
ATOM   3579  C   GLN B 109      70.860  31.630  44.450  1.00  0.00           C
ATOM   3580  O   GLN B 109      70.420  30.460  44.410  1.00  0.00           O
ATOM   3581  N   GLU B 110      72.210  31.820  44.590  1.00  0.00           N
ATOM   3582  HN  GLU B 110      72.490  32.710  44.260  1.00  0.00           H
ATOM   3583  CA  GLU B 110      73.280  30.850  44.900  1.00  0.00           C
ATOM   3584  HA  GLU B 110      73.260  30.190  44.050  1.00  0.00           H
ATOM   3585  CB  GLU B 110      74.740  31.400  44.970  1.00  0.00           C
ATOM   3586  HB1 GLU B 110      75.390  30.620  45.420  1.00  0.00           H
ATOM   3587  HB2 GLU B 110      74.770  32.280  45.650  1.00  0.00           H
ATOM   3588  CG  GLU B 110      75.290  31.790  43.580  1.00  0.00           C
ATOM   3589  HG1 GLU B 110      75.350  30.850  42.980  1.00  0.00           H
ATOM   3590  HG2 GLU B 110      76.330  32.160  43.690  1.00  0.00           H
ATOM   3591  CD  GLU B 110      74.390  32.760  42.820  1.00  0.00           C
ATOM   3592  OE1 GLU B 110      73.610  32.360  41.920  1.00  0.00           O
ATOM   3593  OE2 GLU B 110      74.500  33.960  43.130  1.00  0.00           O
ATOM   3594  C   GLU B 110      72.960  30.000  46.060  1.00  0.00           C
ATOM   3595  O   GLU B 110      72.190  30.390  46.950  1.00  0.00           O
ATOM   3596  N   GLY B 111      73.560  28.830  46.210  1.00  0.00           N
ATOM   3597  HN  GLY B 111      74.180  28.430  45.540  1.00  0.00           H
ATOM   3598  CA  GLY B 111      73.310  27.860  47.330  1.00  0.00           C
ATOM   3599  HA1 GLY B 111      72.280  27.570  47.220  1.00  0.00           H
ATOM   3600  HA2 GLY B 111      74.040  27.070  47.260  1.00  0.00           H
ATOM   3601  C   GLY B 111      73.410  28.300  48.760  1.00  0.00           C
ATOM   3602  O   GLY B 111      74.110  29.260  49.130  1.00  0.00           O
ATOM   3603  N   ILE B 112      72.820  27.550  49.650  1.00  0.00           N
ATOM   3604  HN  ILE B 112      72.370  26.710  49.350  1.00  0.00           H
ATOM   3605  CA  ILE B 112      72.820  27.820  51.050  1.00  0.00           C
ATOM   3606  HA  ILE B 112      72.950  28.880  51.260  1.00  0.00           H
ATOM   3607  CB  ILE B 112      71.500  27.420  51.890  1.00  0.00           C
ATOM   3608  HB  ILE B 112      71.440  26.320  51.750  1.00  0.00           H
ATOM   3609  CG2 ILE B 112      71.720  27.690  53.410  1.00  0.00           C
ATOM   3610 HG21 ILE B 112      70.870  27.510  54.100  1.00  0.00           H
ATOM   3611 HG22 ILE B 112      72.580  27.260  53.970  1.00  0.00           H
ATOM   3612 HG23 ILE B 112      71.750  28.790  53.530  1.00  0.00           H
ATOM   3613  CG1 ILE B 112      70.140  28.010  51.270  1.00  0.00           C
ATOM   3614 HG11 ILE B 112      69.310  27.840  51.990  1.00  0.00           H
ATOM   3615 HG12 ILE B 112      69.920  27.440  50.350  1.00  0.00           H
ATOM   3616  CD  ILE B 112      70.290  29.510  51.030  1.00  0.00           C
ATOM   3617  HD1 ILE B 112      70.840  29.990  51.860  1.00  0.00           H
ATOM   3618  HD2 ILE B 112      70.950  29.690  50.160  1.00  0.00           H
ATOM   3619  HD3 ILE B 112      69.290  29.920  50.780  1.00  0.00           H
ATOM   3620  C   ILE B 112      74.010  27.060  51.680  1.00  0.00           C
ATOM   3621  O   ILE B 112      74.030  25.850  51.550  1.00  0.00           O
ATOM   3622  N   LEU B 113      74.970  27.700  52.240  1.00  0.00           N
ATOM   3623  HN  LEU B 113      74.880  28.690  52.160  1.00  0.00           H
ATOM   3624  CA  LEU B 113      76.140  27.130  52.960  1.00  0.00           C
ATOM   3625  HA  LEU B 113      76.380  26.200  52.470  1.00  0.00           H
ATOM   3626  CB  LEU B 113      77.310  28.110  52.970  1.00  0.00           C
ATOM   3627  HB1 LEU B 113      78.020  27.700  53.710  1.00  0.00           H
ATOM   3628  HB2 LEU B 113      77.040  29.060  53.480  1.00  0.00           H
ATOM   3629  CG  LEU B 113      77.940  28.420  51.600  1.00  0.00           C
ATOM   3630  HG  LEU B 113      77.140  28.530  50.840  1.00  0.00           H
ATOM   3631  CD1 LEU B 113      78.690  29.750  51.540  1.00  0.00           C
ATOM   3632 HD11 LEU B 113      79.360  29.790  50.650  1.00  0.00           H
ATOM   3633 HD12 LEU B 113      77.960  30.590  51.500  1.00  0.00           H
ATOM   3634 HD13 LEU B 113      79.320  29.930  52.430  1.00  0.00           H
ATOM   3635  CD2 LEU B 113      78.860  27.290  51.210  1.00  0.00           C
ATOM   3636 HD21 LEU B 113      78.340  26.350  50.940  1.00  0.00           H
ATOM   3637 HD22 LEU B 113      79.550  27.510  50.360  1.00  0.00           H
ATOM   3638 HD23 LEU B 113      79.450  26.850  52.040  1.00  0.00           H
ATOM   3639  C   LEU B 113      75.670  26.750  54.400  1.00  0.00           C
ATOM   3640  O   LEU B 113      75.040  27.510  55.070  1.00  0.00           O
ATOM   3641  N   GLU B 114      76.090  25.570  54.870  1.00  0.00           N
ATOM   3642  HN  GLU B 114      76.760  24.980  54.410  1.00  0.00           H
ATOM   3643  CA  GLU B 114      75.790  25.100  56.270  1.00  0.00           C
ATOM   3644  HA  GLU B 114      74.830  25.510  56.520  1.00  0.00           H
ATOM   3645  CB  GLU B 114      75.890  23.610  56.380  1.00  0.00           C
ATOM   3646  HB1 GLU B 114      75.670  23.250  57.410  1.00  0.00           H
ATOM   3647  HB2 GLU B 114      76.920  23.270  56.150  1.00  0.00           H
ATOM   3648  CG  GLU B 114      74.910  22.870  55.370  1.00  0.00           C
ATOM   3649  HG1 GLU B 114      75.210  22.860  54.300  1.00  0.00           H
ATOM   3650  HG2 GLU B 114      73.980  23.470  55.320  1.00  0.00           H
ATOM   3651  CD  GLU B 114      74.550  21.470  55.930  1.00  0.00           C
ATOM   3652  OE1 GLU B 114      73.380  21.270  56.440  1.00  0.00           O
ATOM   3653  OE2 GLU B 114      75.320  20.480  55.860  1.00  0.00           O
ATOM   3654  C   GLU B 114      76.730  25.810  57.260  1.00  0.00           C
ATOM   3655  O   GLU B 114      76.520  25.910  58.530  1.00  0.00           O
ATOM   3656  N   ASP B 115      77.900  26.340  56.790  1.00  0.00           N
ATOM   3657  HN  ASP B 115      78.090  26.170  55.820  1.00  0.00           H
ATOM   3658  CA  ASP B 115      78.920  27.010  57.510  1.00  0.00           C
ATOM   3659  HA  ASP B 115      79.250  26.430  58.360  1.00  0.00           H
ATOM   3660  CB  ASP B 115      80.220  27.000  56.580  1.00  0.00           C
ATOM   3661  HB1 ASP B 115      81.070  27.320  57.220  1.00  0.00           H
ATOM   3662  HB2 ASP B 115      80.010  27.550  55.640  1.00  0.00           H
ATOM   3663  CG  ASP B 115      80.740  25.700  56.100  1.00  0.00           C
ATOM   3664  OD1 ASP B 115      81.000  24.750  56.910  1.00  0.00           O
ATOM   3665  OD2 ASP B 115      81.110  25.580  54.920  1.00  0.00           O
ATOM   3666  C   ASP B 115      78.490  28.330  57.910  1.00  0.00           C
ATOM   3667  O   ASP B 115      77.670  29.050  57.360  1.00  0.00           O
ATOM   3668  N   MET B 116      79.000  28.780  59.070  1.00  0.00           N
ATOM   3669  HN  MET B 116      79.790  28.330  59.500  1.00  0.00           H
ATOM   3670  CA  MET B 116      78.500  29.940  59.780  1.00  0.00           C
ATOM   3671  HA  MET B 116      77.440  29.760  59.810  1.00  0.00           H
ATOM   3672  CB  MET B 116      79.120  29.950  61.170  1.00  0.00           C
ATOM   3673  HB1 MET B 116      80.190  30.230  61.120  1.00  0.00           H
ATOM   3674  HB2 MET B 116      79.010  28.890  61.470  1.00  0.00           H
ATOM   3675  CG  MET B 116      78.490  30.810  62.250  1.00  0.00           C
ATOM   3676  HG1 MET B 116      78.290  31.830  61.850  1.00  0.00           H
ATOM   3677  HG2 MET B 116      79.190  30.990  63.090  1.00  0.00           H
ATOM   3678  SD  MET B 116      76.890  30.110  62.800  1.00  0.00           S
ATOM   3679  CE  MET B 116      76.830  30.540  64.560  1.00  0.00           C
ATOM   3680  HE1 MET B 116      76.470  31.560  64.820  1.00  0.00           H
ATOM   3681  HE2 MET B 116      76.120  29.840  65.050  1.00  0.00           H
ATOM   3682  HE3 MET B 116      77.840  30.610  65.020  1.00  0.00           H
ATOM   3683  C   MET B 116      78.820  31.320  59.140  1.00  0.00           C
ATOM   3684  O   MET B 116      79.930  31.550  58.730  1.00  0.00           O
ATOM   3685  N   PRO B 117      77.930  32.300  59.040  1.00  0.00           N
ATOM   3686  CD  PRO B 117      76.480  32.110  59.130  1.00  0.00           C
ATOM   3687  HD1 PRO B 117      76.290  31.430  58.270  1.00  0.00           H
ATOM   3688  HD2 PRO B 117      76.250  31.740  60.160  1.00  0.00           H
ATOM   3689  CA  PRO B 117      78.230  33.660  58.960  1.00  0.00           C
ATOM   3690  HA  PRO B 117      78.580  33.770  57.940  1.00  0.00           H
ATOM   3691  CB  PRO B 117      76.890  34.350  59.120  1.00  0.00           C
ATOM   3692  HB1 PRO B 117      76.770  35.360  58.660  1.00  0.00           H
ATOM   3693  HB2 PRO B 117      76.840  34.640  60.190  1.00  0.00           H
ATOM   3694  CG  PRO B 117      75.850  33.370  58.620  1.00  0.00           C
ATOM   3695  HG1 PRO B 117      75.750  33.310  57.520  1.00  0.00           H
ATOM   3696  HG2 PRO B 117      74.880  33.500  59.140  1.00  0.00           H
ATOM   3697  C   PRO B 117      79.420  34.130  59.830  1.00  0.00           C
ATOM   3698  O   PRO B 117      79.330  33.870  61.020  1.00  0.00           O
ATOM   3699  N   VAL B 118      80.370  34.860  59.300  1.00  0.00           N
ATOM   3700  HN  VAL B 118      80.230  35.260  58.390  1.00  0.00           H
ATOM   3701  CA  VAL B 118      81.520  35.410  59.950  1.00  0.00           C
ATOM   3702  HA  VAL B 118      81.780  34.690  60.710  1.00  0.00           H
ATOM   3703  CB  VAL B 118      82.600  35.610  58.860  1.00  0.00           C
ATOM   3704  HB  VAL B 118      82.130  36.300  58.130  1.00  0.00           H
ATOM   3705  CG1 VAL B 118      83.820  36.380  59.450  1.00  0.00           C
ATOM   3706 HG11 VAL B 118      84.580  36.410  58.640  1.00  0.00           H
ATOM   3707 HG12 VAL B 118      83.630  37.400  59.850  1.00  0.00           H
ATOM   3708 HG13 VAL B 118      84.360  35.920  60.300  1.00  0.00           H
ATOM   3709  CG2 VAL B 118      83.130  34.300  58.250  1.00  0.00           C
ATOM   3710 HG21 VAL B 118      82.350  33.680  57.750  1.00  0.00           H
ATOM   3711 HG22 VAL B 118      83.900  34.490  57.480  1.00  0.00           H
ATOM   3712 HG23 VAL B 118      83.490  33.690  59.120  1.00  0.00           H
ATOM   3713  C   VAL B 118      81.170  36.660  60.730  1.00  0.00           C
ATOM   3714  O   VAL B 118      80.410  37.520  60.190  1.00  0.00           O
ATOM   3715  N   ASP B 119      81.590  36.840  62.030  1.00  0.00           N
ATOM   3716  HN  ASP B 119      82.130  36.110  62.440  1.00  0.00           H
ATOM   3717  CA  ASP B 119      81.420  37.940  62.950  1.00  0.00           C
ATOM   3718  HA  ASP B 119      80.370  38.120  63.110  1.00  0.00           H
ATOM   3719  CB  ASP B 119      81.870  37.640  64.400  1.00  0.00           C
ATOM   3720  HB1 ASP B 119      81.550  38.510  65.010  1.00  0.00           H
ATOM   3721  HB2 ASP B 119      82.970  37.530  64.480  1.00  0.00           H
ATOM   3722  CG  ASP B 119      81.230  36.500  65.130  1.00  0.00           C
ATOM   3723  OD1 ASP B 119      81.670  36.210  66.300  1.00  0.00           O
ATOM   3724  OD2 ASP B 119      80.180  36.080  64.660  1.00  0.00           O
ATOM   3725  C   ASP B 119      82.000  39.200  62.400  1.00  0.00           C
ATOM   3726  O   ASP B 119      82.840  39.200  61.540  1.00  0.00           O
ATOM   3727  N   PRO B 120      81.510  40.410  62.680  1.00  0.00           N
ATOM   3728  CD  PRO B 120      80.410  40.680  63.640  1.00  0.00           C
ATOM   3729  HD1 PRO B 120      79.390  40.610  63.190  1.00  0.00           H
ATOM   3730  HD2 PRO B 120      80.490  40.060  64.560  1.00  0.00           H
ATOM   3731  CA  PRO B 120      81.990  41.700  62.110  1.00  0.00           C
ATOM   3732  HA  PRO B 120      81.720  41.710  61.070  1.00  0.00           H
ATOM   3733  CB  PRO B 120      81.220  42.750  62.850  1.00  0.00           C
ATOM   3734  HB1 PRO B 120      80.410  43.150  62.200  1.00  0.00           H
ATOM   3735  HB2 PRO B 120      81.710  43.710  63.110  1.00  0.00           H
ATOM   3736  CG  PRO B 120      80.620  42.140  64.110  1.00  0.00           C
ATOM   3737  HG1 PRO B 120      79.690  42.640  64.440  1.00  0.00           H
ATOM   3738  HG2 PRO B 120      81.290  42.140  65.000  1.00  0.00           H
ATOM   3739  C   PRO B 120      83.470  41.930  62.210  1.00  0.00           C
ATOM   3740  O   PRO B 120      84.060  41.720  63.290  1.00  0.00           O
ATOM   3741  N   ASP B 121      84.220  42.370  61.200  1.00  0.00           N
ATOM   3742  HN  ASP B 121      83.790  42.490  60.310  1.00  0.00           H
ATOM   3743  CA  ASP B 121      85.520  42.960  61.370  1.00  0.00           C
ATOM   3744  HA  ASP B 121      86.130  42.490  62.130  1.00  0.00           H
ATOM   3745  CB  ASP B 121      86.390  42.870  60.100  1.00  0.00           C
ATOM   3746  HB1 ASP B 121      87.420  43.290  60.120  1.00  0.00           H
ATOM   3747  HB2 ASP B 121      85.700  43.240  59.310  1.00  0.00           H
ATOM   3748  CG  ASP B 121      86.670  41.430  59.660  1.00  0.00           C
ATOM   3749  OD1 ASP B 121      87.000  41.340  58.420  1.00  0.00           O
ATOM   3750  OD2 ASP B 121      86.640  40.510  60.500  1.00  0.00           O
ATOM   3751  C   ASP B 121      85.440  44.380  61.890  1.00  0.00           C
ATOM   3752  O   ASP B 121      84.600  45.100  61.480  1.00  0.00           O
ATOM   3753  N   ASN B 122      86.390  44.770  62.710  1.00  0.00           N
ATOM   3754  HN  ASN B 122      86.920  44.170  63.300  1.00  0.00           H
ATOM   3755  CA  ASN B 122      86.540  46.230  63.060  1.00  0.00           C
ATOM   3756  HA  ASN B 122      85.560  46.600  63.330  1.00  0.00           H
ATOM   3757  CB  ASN B 122      87.480  46.410  64.300  1.00  0.00           C
ATOM   3758  HB1 ASN B 122      88.520  46.160  64.010  1.00  0.00           H
ATOM   3759  HB2 ASN B 122      87.210  45.750  65.160  1.00  0.00           H
ATOM   3760  CG  ASN B 122      87.400  47.820  64.850  1.00  0.00           C
ATOM   3761  OD1 ASN B 122      86.500  48.630  64.610  1.00  0.00           O
ATOM   3762  ND2 ASN B 122      88.410  48.230  65.680  1.00  0.00           N
ATOM   3763 HD21 ASN B 122      89.210  47.640  65.810  1.00  0.00           H
ATOM   3764 HD22 ASN B 122      88.260  49.130  66.100  1.00  0.00           H
ATOM   3765  C   ASN B 122      86.830  47.040  61.790  1.00  0.00           C
ATOM   3766  O   ASN B 122      87.550  46.730  60.870  1.00  0.00           O
ATOM   3767  N   GLU B 123      86.240  48.220  61.560  1.00  0.00           N
ATOM   3768  HN  GLU B 123      85.760  48.700  62.300  1.00  0.00           H
ATOM   3769  CA  GLU B 123      86.340  49.000  60.310  1.00  0.00           C
ATOM   3770  HA  GLU B 123      86.970  48.520  59.590  1.00  0.00           H
ATOM   3771  CB  GLU B 123      84.850  49.160  59.730  1.00  0.00           C
ATOM   3772  HB1 GLU B 123      84.920  49.800  58.820  1.00  0.00           H
ATOM   3773  HB2 GLU B 123      84.290  49.710  60.520  1.00  0.00           H
ATOM   3774  CG  GLU B 123      84.150  47.840  59.240  1.00  0.00           C
ATOM   3775  HG1 GLU B 123      83.770  47.250  60.100  1.00  0.00           H
ATOM   3776  HG2 GLU B 123      84.840  47.290  58.570  1.00  0.00           H
ATOM   3777  CD  GLU B 123      82.960  48.100  58.380  1.00  0.00           C
ATOM   3778  OE1 GLU B 123      82.260  47.070  58.090  1.00  0.00           O
ATOM   3779  OE2 GLU B 123      82.730  49.300  57.960  1.00  0.00           O
ATOM   3780  C   GLU B 123      87.070  50.330  60.570  1.00  0.00           C
ATOM   3781  O   GLU B 123      87.430  51.090  59.640  1.00  0.00           O
ATOM   3782  N   ALA B 124      87.330  50.690  61.870  1.00  0.00           N
ATOM   3783  HN  ALA B 124      87.170  50.120  62.670  1.00  0.00           H
ATOM   3784  CA  ALA B 124      87.870  51.960  62.210  1.00  0.00           C
ATOM   3785  HA  ALA B 124      87.360  52.660  61.570  1.00  0.00           H
ATOM   3786  CB  ALA B 124      87.730  52.260  63.750  1.00  0.00           C
ATOM   3787  HB1 ALA B 124      88.190  51.490  64.410  1.00  0.00           H
ATOM   3788  HB2 ALA B 124      88.190  53.250  63.950  1.00  0.00           H
ATOM   3789  HB3 ALA B 124      86.640  52.280  63.970  1.00  0.00           H
ATOM   3790  C   ALA B 124      89.320  52.180  61.930  1.00  0.00           C
ATOM   3791  O   ALA B 124      90.300  51.950  62.690  1.00  0.00           O
ATOM   3792  N   TYR B 125      89.640  52.840  60.770  1.00  0.00           N
ATOM   3793  HN  TYR B 125      88.940  52.730  60.070  1.00  0.00           H
ATOM   3794  CA  TYR B 125      90.920  53.280  60.370  1.00  0.00           C
ATOM   3795  HA  TYR B 125      91.660  53.140  61.150  1.00  0.00           H
ATOM   3796  CB  TYR B 125      91.520  52.490  59.120  1.00  0.00           C
ATOM   3797  HB1 TYR B 125      91.060  52.690  58.130  1.00  0.00           H
ATOM   3798  HB2 TYR B 125      91.550  51.400  59.320  1.00  0.00           H
ATOM   3799  CG  TYR B 125      92.950  52.810  58.950  1.00  0.00           C
ATOM   3800  CD1 TYR B 125      94.000  52.030  59.530  1.00  0.00           C
ATOM   3801  HD1 TYR B 125      93.720  51.150  60.100  1.00  0.00           H
ATOM   3802  CE1 TYR B 125      95.390  52.300  59.350  1.00  0.00           C
ATOM   3803  HE1 TYR B 125      96.110  51.730  59.930  1.00  0.00           H
ATOM   3804  CZ  TYR B 125      95.720  53.380  58.480  1.00  0.00           C
ATOM   3805  OH  TYR B 125      97.090  53.740  58.290  1.00  0.00           O
ATOM   3806  HH  TYR B 125      97.700  53.310  58.890  1.00  0.00           H
ATOM   3807  CD2 TYR B 125      93.330  53.780  58.040  1.00  0.00           C
ATOM   3808  HD2 TYR B 125      92.630  54.400  57.500  1.00  0.00           H
ATOM   3809  CE2 TYR B 125      94.710  54.090  57.880  1.00  0.00           C
ATOM   3810  HE2 TYR B 125      95.000  54.920  57.260  1.00  0.00           H
ATOM   3811  C   TYR B 125      90.800  54.710  60.070  1.00  0.00           C
ATOM   3812  O   TYR B 125      90.990  55.490  61.030  1.00  0.00           O
ATOM   3813  N   GLU B 126      90.480  55.240  58.890  1.00  0.00           N
ATOM   3814  HN  GLU B 126      90.020  54.720  58.170  1.00  0.00           H
ATOM   3815  CA  GLU B 126      90.500  56.670  58.660  1.00  0.00           C
ATOM   3816  HA  GLU B 126      91.100  57.290  59.320  1.00  0.00           H
ATOM   3817  CB  GLU B 126      91.270  56.990  57.320  1.00  0.00           C
ATOM   3818  HB1 GLU B 126      91.200  56.070  56.690  1.00  0.00           H
ATOM   3819  HB2 GLU B 126      92.340  57.220  57.520  1.00  0.00           H
ATOM   3820  CG  GLU B 126      90.780  58.130  56.370  1.00  0.00           C
ATOM   3821  HG1 GLU B 126      90.620  59.110  56.880  1.00  0.00           H
ATOM   3822  HG2 GLU B 126      89.770  57.840  56.000  1.00  0.00           H
ATOM   3823  CD  GLU B 126      91.640  58.550  55.200  1.00  0.00           C
ATOM   3824  OE1 GLU B 126      92.200  57.790  54.390  1.00  0.00           O
ATOM   3825  OE2 GLU B 126      91.850  59.780  55.170  1.00  0.00           O
ATOM   3826  C   GLU B 126      89.070  57.260  58.660  1.00  0.00           C
ATOM   3827  O   GLU B 126      88.140  56.500  58.310  1.00  0.00           O
ATOM   3828  N   MET B 127      88.930  58.540  59.020  1.00  0.00           N
ATOM   3829  HN  MET B 127      89.790  58.940  59.360  1.00  0.00           H
ATOM   3830  CA  MET B 127      87.770  59.360  59.190  1.00  0.00           C
ATOM   3831  HA  MET B 127      87.230  58.950  60.030  1.00  0.00           H
ATOM   3832  CB  MET B 127      88.190  60.730  59.730  1.00  0.00           C
ATOM   3833  HB1 MET B 127      88.560  61.290  58.840  1.00  0.00           H
ATOM   3834  HB2 MET B 127      88.980  60.350  60.420  1.00  0.00           H
ATOM   3835  CG  MET B 127      86.980  61.600  60.330  1.00  0.00           C
ATOM   3836  HG1 MET B 127      86.100  61.800  59.680  1.00  0.00           H
ATOM   3837  HG2 MET B 127      87.380  62.610  60.560  1.00  0.00           H
ATOM   3838  SD  MET B 127      86.620  60.910  62.030  1.00  0.00           S
ATOM   3839  CE  MET B 127      85.390  62.310  62.080  1.00  0.00           C
ATOM   3840  HE1 MET B 127      85.850  63.130  62.670  1.00  0.00           H
ATOM   3841  HE2 MET B 127      85.030  62.650  61.080  1.00  0.00           H
ATOM   3842  HE3 MET B 127      84.530  61.990  62.690  1.00  0.00           H
ATOM   3843  C   MET B 127      86.890  59.600  57.930  1.00  0.00           C
ATOM   3844  O   MET B 127      87.400  60.140  56.930  1.00  0.00           O
ATOM   3845  N   PRO B 128      85.580  59.220  57.890  1.00  0.00           N
ATOM   3846  CD  PRO B 128      84.980  58.420  58.970  1.00  0.00           C
ATOM   3847  HD1 PRO B 128      85.570  57.510  59.240  1.00  0.00           H
ATOM   3848  HD2 PRO B 128      84.790  59.160  59.780  1.00  0.00           H
ATOM   3849  CA  PRO B 128      84.710  59.290  56.750  1.00  0.00           C
ATOM   3850  HA  PRO B 128      85.060  58.610  55.990  1.00  0.00           H
ATOM   3851  CB  PRO B 128      83.330  58.810  57.300  1.00  0.00           C
ATOM   3852  HB1 PRO B 128      82.720  58.340  56.510  1.00  0.00           H
ATOM   3853  HB2 PRO B 128      82.940  59.730  57.790  1.00  0.00           H
ATOM   3854  CG  PRO B 128      83.710  57.870  58.450  1.00  0.00           C
ATOM   3855  HG1 PRO B 128      83.870  56.870  57.970  1.00  0.00           H
ATOM   3856  HG2 PRO B 128      82.930  57.550  59.180  1.00  0.00           H
ATOM   3857  C   PRO B 128      84.490  60.640  56.000  1.00  0.00           C
ATOM   3858  O   PRO B 128      84.750  61.700  56.530  1.00  0.00           O
ATOM   3859  N   SER B 129      83.940  60.610  54.750  1.00  0.00           N
ATOM   3860  HN  SER B 129      83.820  59.780  54.210  1.00  0.00           H
ATOM   3861  CA  SER B 129      83.740  61.840  53.980  1.00  0.00           C
ATOM   3862  HA  SER B 129      84.630  62.460  54.010  1.00  0.00           H
ATOM   3863  CB  SER B 129      83.430  61.500  52.470  1.00  0.00           C
ATOM   3864  HB1 SER B 129      82.530  60.850  52.540  1.00  0.00           H
ATOM   3865  HB2 SER B 129      84.200  60.810  52.060  1.00  0.00           H
ATOM   3866  OG  SER B 129      83.110  62.610  51.610  1.00  0.00           O
ATOM   3867  HG1 SER B 129      83.760  63.220  51.950  1.00  0.00           H
ATOM   3868  C   SER B 129      82.730  62.770  54.600  1.00  0.00           C
ATOM   3869  O   SER B 129      81.690  62.440  55.160  1.00  0.00           O
ATOM   3870  N   GLU B 130      83.030  64.110  54.560  1.00  0.00           N
ATOM   3871  HN  GLU B 130      83.870  64.450  54.140  1.00  0.00           H
ATOM   3872  CA  GLU B 130      82.120  65.110  54.960  1.00  0.00           C
ATOM   3873  HA  GLU B 130      81.630  64.730  55.840  1.00  0.00           H
ATOM   3874  CB  GLU B 130      82.810  66.400  55.440  1.00  0.00           C
ATOM   3875  HB1 GLU B 130      83.570  66.690  54.680  1.00  0.00           H
ATOM   3876  HB2 GLU B 130      83.270  66.110  56.410  1.00  0.00           H
ATOM   3877  CG  GLU B 130      81.870  67.670  55.680  1.00  0.00           C
ATOM   3878  HG1 GLU B 130      80.940  67.290  56.140  1.00  0.00           H
ATOM   3879  HG2 GLU B 130      81.720  68.090  54.660  1.00  0.00           H
ATOM   3880  CD  GLU B 130      82.530  68.600  56.680  1.00  0.00           C
ATOM   3881  OE1 GLU B 130      83.540  69.200  56.390  1.00  0.00           O
ATOM   3882  OE2 GLU B 130      81.950  68.880  57.780  1.00  0.00           O
ATOM   3883  C   GLU B 130      80.960  65.380  53.940  1.00  0.00           C
ATOM   3884  O   GLU B 130      79.760  65.200  54.190  1.00  0.00           O
ATOM   3885  N   GLU B 131      81.310  65.580  52.660  1.00  0.00           N
ATOM   3886  HN  GLU B 131      82.230  65.650  52.280  1.00  0.00           H
ATOM   3887  CA  GLU B 131      80.290  65.620  51.540  1.00  0.00           C
ATOM   3888  HA  GLU B 131      79.610  66.440  51.730  1.00  0.00           H
ATOM   3889  CB  GLU B 131      80.980  65.930  50.100  1.00  0.00           C
ATOM   3890  HB1 GLU B 131      80.200  66.020  49.310  1.00  0.00           H
ATOM   3891  HB2 GLU B 131      81.660  65.090  49.860  1.00  0.00           H
ATOM   3892  CG  GLU B 131      81.740  67.320  50.140  1.00  0.00           C
ATOM   3893  HG1 GLU B 131      82.680  67.300  50.730  1.00  0.00           H
ATOM   3894  HG2 GLU B 131      81.060  68.090  50.550  1.00  0.00           H
ATOM   3895  CD  GLU B 131      82.250  67.810  48.740  1.00  0.00           C
ATOM   3896  OE1 GLU B 131      83.150  67.240  48.160  1.00  0.00           O
ATOM   3897  OE2 GLU B 131      81.650  68.770  48.210  1.00  0.00           O
ATOM   3898  C   GLU B 131      79.390  64.350  51.360  1.00  0.00           C
ATOM   3899  O   GLU B 131      78.140  64.420  51.120  1.00  0.00           O
ATOM   3900  N   GLY B 132      80.050  63.170  51.440  1.00  0.00           N
ATOM   3901  HN  GLY B 132      81.040  63.180  51.580  1.00  0.00           H
ATOM   3902  CA  GLY B 132      79.490  61.790  51.460  1.00  0.00           C
ATOM   3903  HA1 GLY B 132      79.220  61.520  50.450  1.00  0.00           H
ATOM   3904  HA2 GLY B 132      80.190  60.990  51.680  1.00  0.00           H
ATOM   3905  C   GLY B 132      78.220  61.580  52.160  1.00  0.00           C
ATOM   3906  O   GLY B 132      77.850  62.220  53.140  1.00  0.00           O
ATOM   3907  N   TYR B 133      77.430  60.630  51.620  1.00  0.00           N
ATOM   3908  HN  TYR B 133      77.690  60.060  50.850  1.00  0.00           H
ATOM   3909  CA  TYR B 133      76.050  60.200  51.940  1.00  0.00           C
ATOM   3910  HA  TYR B 133      75.950  60.570  52.950  1.00  0.00           H
ATOM   3911  CB  TYR B 133      74.950  60.810  50.940  1.00  0.00           C
ATOM   3912  HB1 TYR B 133      74.930  61.880  51.240  1.00  0.00           H
ATOM   3913  HB2 TYR B 133      73.900  60.460  50.970  1.00  0.00           H
ATOM   3914  CG  TYR B 133      75.410  60.750  49.520  1.00  0.00           C
ATOM   3915  CD1 TYR B 133      76.240  61.810  48.980  1.00  0.00           C
ATOM   3916  HD1 TYR B 133      76.450  62.690  49.570  1.00  0.00           H
ATOM   3917  CE1 TYR B 133      76.600  61.700  47.650  1.00  0.00           C
ATOM   3918  HE1 TYR B 133      77.210  62.480  47.210  1.00  0.00           H
ATOM   3919  CZ  TYR B 133      76.150  60.720  46.760  1.00  0.00           C
ATOM   3920  OH  TYR B 133      76.490  60.650  45.400  1.00  0.00           O
ATOM   3921  HH  TYR B 133      76.070  59.880  44.990  1.00  0.00           H
ATOM   3922  CD2 TYR B 133      74.900  59.740  48.640  1.00  0.00           C
ATOM   3923  HD2 TYR B 133      74.160  58.990  48.870  1.00  0.00           H
ATOM   3924  CE2 TYR B 133      75.340  59.760  47.320  1.00  0.00           C
ATOM   3925  HE2 TYR B 133      74.900  59.010  46.680  1.00  0.00           H
ATOM   3926  C   TYR B 133      75.860  58.720  51.980  1.00  0.00           C
ATOM   3927  O   TYR B 133      74.770  58.230  52.280  1.00  0.00           O
ATOM   3928  N   GLN B 134      76.900  57.910  51.830  1.00  0.00           N
ATOM   3929  HN  GLN B 134      77.810  58.300  51.710  1.00  0.00           H
ATOM   3930  CA  GLN B 134      76.770  56.470  51.970  1.00  0.00           C
ATOM   3931  HA  GLN B 134      76.060  56.240  52.740  1.00  0.00           H
ATOM   3932  CB  GLN B 134      76.380  55.810  50.570  1.00  0.00           C
ATOM   3933  HB1 GLN B 134      77.290  55.730  49.940  1.00  0.00           H
ATOM   3934  HB2 GLN B 134      75.530  56.440  50.240  1.00  0.00           H
ATOM   3935  CG  GLN B 134      75.930  54.310  50.660  1.00  0.00           C
ATOM   3936  HG1 GLN B 134      76.720  53.540  50.780  1.00  0.00           H
ATOM   3937  HG2 GLN B 134      75.340  54.200  49.720  1.00  0.00           H
ATOM   3938  CD  GLN B 134      74.950  54.040  51.880  1.00  0.00           C
ATOM   3939  OE1 GLN B 134      75.430  53.780  52.980  1.00  0.00           O
ATOM   3940  NE2 GLN B 134      73.570  53.950  51.660  1.00  0.00           N
ATOM   3941 HE21 GLN B 134      73.130  54.370  50.870  1.00  0.00           H
ATOM   3942 HE22 GLN B 134      73.010  53.490  52.350  1.00  0.00           H
ATOM   3943  C   GLN B 134      78.010  55.780  52.450  1.00  0.00           C
ATOM   3944  O   GLN B 134      79.090  56.290  52.330  1.00  0.00           O
ATOM   3945  N   ASP B 135      77.950  54.750  53.230  1.00  0.00           N
ATOM   3946  HN  ASP B 135      77.140  54.180  53.360  1.00  0.00           H
ATOM   3947  CA  ASP B 135      79.160  54.120  53.840  1.00  0.00           C
ATOM   3948  HA  ASP B 135      79.860  54.830  54.260  1.00  0.00           H
ATOM   3949  CB  ASP B 135      78.660  53.120  55.030  1.00  0.00           C
ATOM   3950  HB1 ASP B 135      78.060  52.250  54.670  1.00  0.00           H
ATOM   3951  HB2 ASP B 135      78.010  53.770  55.650  1.00  0.00           H
ATOM   3952  CG  ASP B 135      79.730  52.740  55.990  1.00  0.00           C
ATOM   3953  OD1 ASP B 135      79.520  51.760  56.710  1.00  0.00           O
ATOM   3954  OD2 ASP B 135      80.790  53.420  56.040  1.00  0.00           O
ATOM   3955  C   ASP B 135      80.040  53.480  52.780  1.00  0.00           C
ATOM   3956  O   ASP B 135      79.520  53.210  51.690  1.00  0.00           O
ATOM   3957  N   TYR B 136      81.350  53.180  53.040  1.00  0.00           N
ATOM   3958  HN  TYR B 136      81.700  53.480  53.920  1.00  0.00           H
ATOM   3959  CA  TYR B 136      82.320  52.490  52.080  1.00  0.00           C
ATOM   3960  HA  TYR B 136      81.730  52.230  51.220  1.00  0.00           H
ATOM   3961  CB  TYR B 136      83.510  53.380  51.510  1.00  0.00           C
ATOM   3962  HB1 TYR B 136      84.120  52.610  50.990  1.00  0.00           H
ATOM   3963  HB2 TYR B 136      84.060  53.920  52.310  1.00  0.00           H
ATOM   3964  CG  TYR B 136      83.010  54.480  50.620  1.00  0.00           C
ATOM   3965  CD1 TYR B 136      82.630  55.670  51.260  1.00  0.00           C
ATOM   3966  HD1 TYR B 136      82.520  55.630  52.330  1.00  0.00           H
ATOM   3967  CE1 TYR B 136      82.230  56.740  50.550  1.00  0.00           C
ATOM   3968  HE1 TYR B 136      81.860  57.640  51.020  1.00  0.00           H
ATOM   3969  CZ  TYR B 136      82.250  56.700  49.160  1.00  0.00           C
ATOM   3970  OH  TYR B 136      81.700  57.680  48.390  1.00  0.00           O
ATOM   3971  HH  TYR B 136      82.020  57.520  47.490  1.00  0.00           H
ATOM   3972  CD2 TYR B 136      83.160  54.450  49.220  1.00  0.00           C
ATOM   3973  HD2 TYR B 136      83.560  53.540  48.810  1.00  0.00           H
ATOM   3974  CE2 TYR B 136      82.850  55.620  48.450  1.00  0.00           C
ATOM   3975  HE2 TYR B 136      82.780  55.640  47.370  1.00  0.00           H
ATOM   3976  C   TYR B 136      82.920  51.310  52.700  1.00  0.00           C
ATOM   3977  O   TYR B 136      83.310  51.260  53.850  1.00  0.00           O
ATOM   3978  N   GLU B 137      83.030  50.230  51.840  1.00  0.00           N
ATOM   3979  HN  GLU B 137      82.850  50.220  50.860  1.00  0.00           H
ATOM   3980  CA  GLU B 137      83.440  48.930  52.300  1.00  0.00           C
ATOM   3981  HA  GLU B 137      83.120  48.880  53.340  1.00  0.00           H
ATOM   3982  CB  GLU B 137      82.820  47.650  51.530  1.00  0.00           C
ATOM   3983  HB1 GLU B 137      83.340  46.850  52.090  1.00  0.00           H
ATOM   3984  HB2 GLU B 137      83.110  47.600  50.460  1.00  0.00           H
ATOM   3985  CG  GLU B 137      81.220  47.480  51.670  1.00  0.00           C
ATOM   3986  HG1 GLU B 137      80.640  48.170  51.020  1.00  0.00           H
ATOM   3987  HG2 GLU B 137      80.950  47.780  52.700  1.00  0.00           H
ATOM   3988  CD  GLU B 137      80.920  46.030  51.350  1.00  0.00           C
ATOM   3989  OE1 GLU B 137      81.510  45.200  52.110  1.00  0.00           O
ATOM   3990  OE2 GLU B 137      80.030  45.750  50.500  1.00  0.00           O
ATOM   3991  C   GLU B 137      84.920  48.790  52.260  1.00  0.00           C
ATOM   3992  O   GLU B 137      85.610  49.290  51.310  1.00  0.00           O
ATOM   3993  N   PRO B 138      85.570  48.090  53.250  1.00  0.00           N
ATOM   3994  CD  PRO B 138      85.020  47.570  54.480  1.00  0.00           C
ATOM   3995  HD1 PRO B 138      84.450  48.370  54.990  1.00  0.00           H
ATOM   3996  HD2 PRO B 138      84.470  46.620  54.320  1.00  0.00           H
ATOM   3997  CA  PRO B 138      87.070  47.830  53.180  1.00  0.00           C
ATOM   3998  HA  PRO B 138      87.610  48.750  53.330  1.00  0.00           H
ATOM   3999  CB  PRO B 138      87.250  46.800  54.280  1.00  0.00           C
ATOM   4000  HB1 PRO B 138      88.280  46.810  54.690  1.00  0.00           H
ATOM   4001  HB2 PRO B 138      87.030  45.740  54.010  1.00  0.00           H
ATOM   4002  CG  PRO B 138      86.260  47.160  55.310  1.00  0.00           C
ATOM   4003  HG1 PRO B 138      86.580  48.040  55.900  1.00  0.00           H
ATOM   4004  HG2 PRO B 138      86.050  46.350  56.040  1.00  0.00           H
ATOM   4005  C   PRO B 138      87.620  47.220  51.910  1.00  0.00           C
ATOM   4006  O   PRO B 138      86.820  46.540  51.220  1.00  0.00           O
ATOM   4007  N   GLU B 139      88.940  47.410  51.660  1.00  0.00           N
ATOM   4008  HN  GLU B 139      89.470  47.910  52.340  1.00  0.00           H
ATOM   4009  CA  GLU B 139      89.530  46.900  50.410  1.00  0.00           C
ATOM   4010  HA  GLU B 139      88.980  47.510  49.700  1.00  0.00           H
ATOM   4011  CB  GLU B 139      91.000  47.320  50.210  1.00  0.00           C
ATOM   4012  HB1 GLU B 139      91.200  46.850  49.220  1.00  0.00           H
ATOM   4013  HB2 GLU B 139      91.740  46.840  50.890  1.00  0.00           H
ATOM   4014  CG  GLU B 139      91.200  48.840  49.940  1.00  0.00           C
ATOM   4015  HG1 GLU B 139      91.330  49.340  50.930  1.00  0.00           H
ATOM   4016  HG2 GLU B 139      90.400  49.380  49.410  1.00  0.00           H
ATOM   4017  CD  GLU B 139      92.410  49.100  49.070  1.00  0.00           C
ATOM   4018  OE1 GLU B 139      92.750  50.310  48.800  1.00  0.00           O
ATOM   4019  OE2 GLU B 139      93.110  48.110  48.630  1.00  0.00           O
ATOM   4020  C   GLU B 139      89.290  45.490  49.970  1.00  0.00           C
ATOM   4021  O   GLU B 139      89.030  44.620  50.810  1.00  0.00           O
ATOM   4022  N   ALA B 140      89.250  45.250  48.650  1.00  0.00           N
ATOM   4023  HN  ALA B 140      89.430  46.020  48.050  1.00  0.00           H
ATOM   4024  CA  ALA B 140      89.110  43.950  48.170  1.00  0.00           C
ATOM   4025  HA  ALA B 140      88.740  43.270  48.920  1.00  0.00           H
ATOM   4026  CB  ALA B 140      88.170  43.820  46.950  1.00  0.00           C
ATOM   4027  HB1 ALA B 140      88.440  44.350  46.010  1.00  0.00           H
ATOM   4028  HB2 ALA B 140      88.270  42.750  46.660  1.00  0.00           H
ATOM   4029  HB3 ALA B 140      87.100  44.050  47.120  1.00  0.00           H
ATOM   4030  C   ALA B 140      90.540  43.500  47.780  1.00  0.00           C
ATOM   4031  OT1 ALA B 140      91.200  42.840  48.580  1.00  0.00           O
ATOM   4032  OT2 ALA B 140      90.950  43.820  46.610  1.00  0.00           O
TER
ENDMDL
