# Supplementary material for: The Effect of SARS-COV‑2 Protein Fragments on the Dimerization of α‑Synuclein
Source: ACS Chem Neurosci. 2025 Oct 22;16(21):4279–88. doi: 10.1021/acschemneuro.5c00635 (PMC12593392; doi:10.1021/acschemneuro.5c00635)
Supplement: Supplementary file 1 [file cn5c00635_si_001.zip › aS Configurations - Supporting Information/Twister Binding Dimer/Control/t-c-2-initial.pdb]

REMARK    GENERATED BY TRJCONV
TITLE     Protein in water t=   0.00000 step= 0
REMARK    THIS IS A SIMULATION BOX
CRYST1  108.454  108.454  108.454  90.00  90.00  90.00 P 1           1
MODEL        1
ATOM      1  N   MET A   1      29.530  31.040  30.590  1.00  0.00           N
ATOM      2  H1  MET A   1      29.820  30.270  29.950  1.00  0.00           H
ATOM      3  H2  MET A   1      29.490  30.620  31.540  1.00  0.00           H
ATOM      4  H3  MET A   1      28.570  31.140  30.200  1.00  0.00           H
ATOM      5  CA  MET A   1      30.260  32.330  30.640  1.00  0.00           C
ATOM      6  HA  MET A   1      30.350  32.570  29.590  1.00  0.00           H
ATOM      7  CB  MET A   1      29.490  33.400  31.430  1.00  0.00           C
ATOM      8  HB1 MET A   1      30.200  34.020  32.010  1.00  0.00           H
ATOM      9  HB2 MET A   1      28.880  32.890  32.210  1.00  0.00           H
ATOM     10  CG  MET A   1      28.620  34.430  30.700  1.00  0.00           C
ATOM     11  HG1 MET A   1      28.060  33.880  29.920  1.00  0.00           H
ATOM     12  HG2 MET A   1      29.320  35.140  30.220  1.00  0.00           H
ATOM     13  SD  MET A   1      27.240  35.120  31.670  1.00  0.00           S
ATOM     14  CE  MET A   1      28.410  35.610  32.970  1.00  0.00           C
ATOM     15  HE1 MET A   1      29.280  36.100  32.500  1.00  0.00           H
ATOM     16  HE2 MET A   1      27.860  36.300  33.650  1.00  0.00           H
ATOM     17  HE3 MET A   1      28.820  34.820  33.640  1.00  0.00           H
ATOM     18  C   MET A   1      31.720  32.270  30.940  1.00  0.00           C
ATOM     19  O   MET A   1      32.150  31.660  31.920  1.00  0.00           O
ATOM     20  N   ASP A   2      32.500  32.970  30.100  1.00  0.00           N
ATOM     21  HN  ASP A   2      32.290  33.690  29.440  1.00  0.00           H
ATOM     22  CA  ASP A   2      33.910  33.010  30.300  1.00  0.00           C
ATOM     23  HA  ASP A   2      34.220  32.120  30.830  1.00  0.00           H
ATOM     24  CB  ASP A   2      34.640  32.950  28.940  1.00  0.00           C
ATOM     25  HB1 ASP A   2      34.280  32.050  28.400  1.00  0.00           H
ATOM     26  HB2 ASP A   2      35.700  32.840  29.260  1.00  0.00           H
ATOM     27  CG  ASP A   2      34.510  34.140  28.000  1.00  0.00           C
ATOM     28  OD1 ASP A   2      35.310  34.280  27.040  1.00  0.00           O
ATOM     29  OD2 ASP A   2      33.580  34.990  28.090  1.00  0.00           O
ATOM     30  C   ASP A   2      34.340  34.160  31.140  1.00  0.00           C
ATOM     31  O   ASP A   2      35.290  34.880  30.840  1.00  0.00           O
ATOM     32  N   VAL A   3      33.570  34.410  32.210  1.00  0.00           N
ATOM     33  HN  VAL A   3      32.810  33.790  32.380  1.00  0.00           H
ATOM     34  CA  VAL A   3      33.710  35.380  33.250  1.00  0.00           C
ATOM     35  HA  VAL A   3      33.720  36.320  32.720  1.00  0.00           H
ATOM     36  CB  VAL A   3      32.510  35.420  34.150  1.00  0.00           C
ATOM     37  HB  VAL A   3      31.640  35.370  33.470  1.00  0.00           H
ATOM     38  CG1 VAL A   3      32.360  34.220  35.110  1.00  0.00           C
ATOM     39 HG11 VAL A   3      32.460  33.300  34.500  1.00  0.00           H
ATOM     40 HG12 VAL A   3      33.200  34.270  35.840  1.00  0.00           H
ATOM     41 HG13 VAL A   3      31.430  34.240  35.700  1.00  0.00           H
ATOM     42  CG2 VAL A   3      32.350  36.620  35.110  1.00  0.00           C
ATOM     43 HG21 VAL A   3      31.390  36.640  35.680  1.00  0.00           H
ATOM     44 HG22 VAL A   3      33.250  36.700  35.750  1.00  0.00           H
ATOM     45 HG23 VAL A   3      32.250  37.620  34.630  1.00  0.00           H
ATOM     46  C   VAL A   3      35.000  35.220  33.990  1.00  0.00           C
ATOM     47  O   VAL A   3      35.510  34.130  34.220  1.00  0.00           O
ATOM     48  N   PHE A   4      35.660  36.320  34.370  1.00  0.00           N
ATOM     49  HN  PHE A   4      35.340  37.260  34.260  1.00  0.00           H
ATOM     50  CA  PHE A   4      37.020  36.240  34.830  1.00  0.00           C
ATOM     51  HA  PHE A   4      37.550  35.480  34.280  1.00  0.00           H
ATOM     52  CB  PHE A   4      37.620  37.640  34.640  1.00  0.00           C
ATOM     53  HB1 PHE A   4      37.200  38.470  35.250  1.00  0.00           H
ATOM     54  HB2 PHE A   4      37.410  37.950  33.590  1.00  0.00           H
ATOM     55  CG  PHE A   4      39.100  37.610  34.770  1.00  0.00           C
ATOM     56  CD1 PHE A   4      39.740  38.390  35.710  1.00  0.00           C
ATOM     57  HD1 PHE A   4      39.120  39.010  36.350  1.00  0.00           H
ATOM     58  CE1 PHE A   4      41.110  38.440  35.730  1.00  0.00           C
ATOM     59  HE1 PHE A   4      41.690  39.080  36.380  1.00  0.00           H
ATOM     60  CZ  PHE A   4      41.840  37.780  34.770  1.00  0.00           C
ATOM     61  HZ  PHE A   4      42.920  37.780  34.820  1.00  0.00           H
ATOM     62  CD2 PHE A   4      39.830  36.900  33.850  1.00  0.00           C
ATOM     63  HD2 PHE A   4      39.220  36.420  33.100  1.00  0.00           H
ATOM     64  CE2 PHE A   4      41.200  36.950  33.880  1.00  0.00           C
ATOM     65  HE2 PHE A   4      41.670  36.390  33.080  1.00  0.00           H
ATOM     66  C   PHE A   4      37.030  35.890  36.280  1.00  0.00           C
ATOM     67  O   PHE A   4      36.000  35.820  36.950  1.00  0.00           O
ATOM     68  N   MET A   5      38.180  35.500  36.850  1.00  0.00           N
ATOM     69  HN  MET A   5      38.930  35.420  36.190  1.00  0.00           H
ATOM     70  CA  MET A   5      38.350  35.050  38.200  1.00  0.00           C
ATOM     71  HA  MET A   5      37.430  34.740  38.660  1.00  0.00           H
ATOM     72  CB  MET A   5      39.220  33.800  38.030  1.00  0.00           C
ATOM     73  HB1 MET A   5      39.640  33.470  39.010  1.00  0.00           H
ATOM     74  HB2 MET A   5      40.030  34.010  37.300  1.00  0.00           H
ATOM     75  CG  MET A   5      38.400  32.610  37.530  1.00  0.00           C
ATOM     76  HG1 MET A   5      38.030  32.780  36.500  1.00  0.00           H
ATOM     77  HG2 MET A   5      37.450  32.570  38.110  1.00  0.00           H
ATOM     78  SD  MET A   5      39.240  30.990  37.590  1.00  0.00           S
ATOM     79  CE  MET A   5      38.130  30.020  36.530  1.00  0.00           C
ATOM     80  HE1 MET A   5      38.430  29.930  35.460  1.00  0.00           H
ATOM     81  HE2 MET A   5      38.120  28.960  36.860  1.00  0.00           H
ATOM     82  HE3 MET A   5      37.100  30.410  36.610  1.00  0.00           H
ATOM     83  C   MET A   5      38.920  36.070  39.120  1.00  0.00           C
ATOM     84  O   MET A   5      39.580  37.050  38.780  1.00  0.00           O
ATOM     85  N   LYS A   6      38.820  35.780  40.430  1.00  0.00           N
ATOM     86  HN  LYS A   6      38.340  34.960  40.740  1.00  0.00           H
ATOM     87  CA  LYS A   6      39.320  36.600  41.490  1.00  0.00           C
ATOM     88  HA  LYS A   6      39.140  37.610  41.170  1.00  0.00           H
ATOM     89  CB  LYS A   6      38.410  36.610  42.740  1.00  0.00           C
ATOM     90  HB1 LYS A   6      38.770  37.420  43.410  1.00  0.00           H
ATOM     91  HB2 LYS A   6      38.510  35.640  43.270  1.00  0.00           H
ATOM     92  CG  LYS A   6      36.930  36.900  42.540  1.00  0.00           C
ATOM     93  HG1 LYS A   6      36.650  36.690  41.480  1.00  0.00           H
ATOM     94  HG2 LYS A   6      36.720  37.970  42.750  1.00  0.00           H
ATOM     95  CD  LYS A   6      36.070  36.080  43.510  1.00  0.00           C
ATOM     96  HD1 LYS A   6      35.030  36.370  43.230  1.00  0.00           H
ATOM     97  HD2 LYS A   6      36.190  35.000  43.260  1.00  0.00           H
ATOM     98  CE  LYS A   6      36.090  36.240  45.030  1.00  0.00           C
ATOM     99  HE1 LYS A   6      35.380  37.070  45.270  1.00  0.00           H
ATOM    100  HE2 LYS A   6      37.110  36.420  45.440  1.00  0.00           H
ATOM    101  NZ  LYS A   6      35.530  35.030  45.650  1.00  0.00           N
ATOM    102  HZ1 LYS A   6      36.140  34.290  45.230  1.00  0.00           H
ATOM    103  HZ2 LYS A   6      35.560  35.070  46.690  1.00  0.00           H
ATOM    104  HZ3 LYS A   6      34.550  34.840  45.370  1.00  0.00           H
ATOM    105  C   LYS A   6      40.770  36.380  41.780  1.00  0.00           C
ATOM    106  O   LYS A   6      41.390  35.400  41.400  1.00  0.00           O
ATOM    107  N   GLY A   7      41.420  37.400  42.370  1.00  0.00           N
ATOM    108  HN  GLY A   7      40.900  38.170  42.750  1.00  0.00           H
ATOM    109  CA  GLY A   7      42.750  37.280  42.890  1.00  0.00           C
ATOM    110  HA1 GLY A   7      42.790  37.910  43.760  1.00  0.00           H
ATOM    111  HA2 GLY A   7      42.910  36.260  43.210  1.00  0.00           H
ATOM    112  C   GLY A   7      43.870  37.680  41.990  1.00  0.00           C
ATOM    113  O   GLY A   7      44.910  37.030  41.920  1.00  0.00           O
ATOM    114  N   LEU A   8      43.610  38.730  41.200  1.00  0.00           N
ATOM    115  HN  LEU A   8      42.630  38.940  41.180  1.00  0.00           H
ATOM    116  CA  LEU A   8      44.530  39.290  40.260  1.00  0.00           C
ATOM    117  HA  LEU A   8      45.550  38.950  40.430  1.00  0.00           H
ATOM    118  CB  LEU A   8      44.280  38.980  38.780  1.00  0.00           C
ATOM    119  HB1 LEU A   8      45.020  39.510  38.140  1.00  0.00           H
ATOM    120  HB2 LEU A   8      43.280  39.320  38.430  1.00  0.00           H
ATOM    121  CG  LEU A   8      44.410  37.500  38.390  1.00  0.00           C
ATOM    122  HG  LEU A   8      45.120  36.960  39.050  1.00  0.00           H
ATOM    123  CD1 LEU A   8      43.020  36.850  38.480  1.00  0.00           C
ATOM    124 HD11 LEU A   8      42.320  37.370  37.800  1.00  0.00           H
ATOM    125 HD12 LEU A   8      42.960  35.760  38.300  1.00  0.00           H
ATOM    126 HD13 LEU A   8      42.630  37.050  39.500  1.00  0.00           H
ATOM    127  CD2 LEU A   8      44.940  37.320  36.950  1.00  0.00           C
ATOM    128 HD21 LEU A   8      46.050  37.420  37.020  1.00  0.00           H
ATOM    129 HD22 LEU A   8      44.670  36.280  36.690  1.00  0.00           H
ATOM    130 HD23 LEU A   8      44.550  38.100  36.260  1.00  0.00           H
ATOM    131  C   LEU A   8      44.610  40.760  40.490  1.00  0.00           C
ATOM    132  O   LEU A   8      43.660  41.430  40.890  1.00  0.00           O
ATOM    133  N   SER A   9      45.800  41.290  40.170  1.00  0.00           N
ATOM    134  HN  SER A   9      46.440  40.710  39.670  1.00  0.00           H
ATOM    135  CA  SER A   9      46.110  42.690  40.260  1.00  0.00           C
ATOM    136  HA  SER A   9      45.910  43.100  41.240  1.00  0.00           H
ATOM    137  CB  SER A   9      47.610  42.820  39.940  1.00  0.00           C
ATOM    138  HB1 SER A   9      47.930  43.880  40.080  1.00  0.00           H
ATOM    139  HB2 SER A   9      47.830  42.580  38.880  1.00  0.00           H
ATOM    140  OG  SER A   9      48.440  41.940  40.670  1.00  0.00           O
ATOM    141  HG1 SER A   9      48.310  41.070  40.280  1.00  0.00           H
ATOM    142  C   SER A   9      45.350  43.590  39.350  1.00  0.00           C
ATOM    143  O   SER A   9      45.050  43.200  38.220  1.00  0.00           O
ATOM    144  N   LYS A  10      45.030  44.800  39.840  1.00  0.00           N
ATOM    145  HN  LYS A  10      45.430  45.090  40.710  1.00  0.00           H
ATOM    146  CA  LYS A  10      44.130  45.750  39.270  1.00  0.00           C
ATOM    147  HA  LYS A  10      43.240  45.210  38.960  1.00  0.00           H
ATOM    148  CB  LYS A  10      43.490  46.660  40.330  1.00  0.00           C
ATOM    149  HB1 LYS A  10      42.810  47.360  39.800  1.00  0.00           H
ATOM    150  HB2 LYS A  10      44.300  47.240  40.830  1.00  0.00           H
ATOM    151  CG  LYS A  10      42.680  45.930  41.400  1.00  0.00           C
ATOM    152  HG1 LYS A  10      43.400  45.390  42.050  1.00  0.00           H
ATOM    153  HG2 LYS A  10      42.000  45.220  40.870  1.00  0.00           H
ATOM    154  CD  LYS A  10      41.970  46.830  42.410  1.00  0.00           C
ATOM    155  HD1 LYS A  10      41.000  47.220  42.030  1.00  0.00           H
ATOM    156  HD2 LYS A  10      41.690  46.130  43.230  1.00  0.00           H
ATOM    157  CE  LYS A  10      42.790  48.050  42.840  1.00  0.00           C
ATOM    158  HE1 LYS A  10      43.110  48.710  42.000  1.00  0.00           H
ATOM    159  HE2 LYS A  10      43.740  47.800  43.370  1.00  0.00           H
ATOM    160  NZ  LYS A  10      42.000  48.880  43.770  1.00  0.00           N
ATOM    161  HZ1 LYS A  10      42.690  49.590  44.110  1.00  0.00           H
ATOM    162  HZ2 LYS A  10      41.150  49.370  43.430  1.00  0.00           H
ATOM    163  HZ3 LYS A  10      41.650  48.370  44.600  1.00  0.00           H
ATOM    164  C   LYS A  10      44.760  46.540  38.170  1.00  0.00           C
ATOM    165  O   LYS A  10      45.960  46.790  38.260  1.00  0.00           O
ATOM    166  N   ALA A  11      44.090  47.070  37.140  1.00  0.00           N
ATOM    167  HN  ALA A  11      43.100  47.030  37.180  1.00  0.00           H
ATOM    168  CA  ALA A  11      44.580  47.920  36.100  1.00  0.00           C
ATOM    169  HA  ALA A  11      45.210  47.310  35.470  1.00  0.00           H
ATOM    170  CB  ALA A  11      43.330  48.280  35.280  1.00  0.00           C
ATOM    171  HB1 ALA A  11      42.870  47.380  34.810  1.00  0.00           H
ATOM    172  HB2 ALA A  11      42.550  48.740  35.910  1.00  0.00           H
ATOM    173  HB3 ALA A  11      43.380  49.010  34.440  1.00  0.00           H
ATOM    174  C   ALA A  11      45.290  49.170  36.510  1.00  0.00           C
ATOM    175  O   ALA A  11      44.930  49.840  37.470  1.00  0.00           O
ATOM    176  N   LYS A  12      46.290  49.560  35.700  1.00  0.00           N
ATOM    177  HN  LYS A  12      46.610  48.880  35.030  1.00  0.00           H
ATOM    178  CA  LYS A  12      46.970  50.810  35.820  1.00  0.00           C
ATOM    179  HA  LYS A  12      46.760  51.270  36.780  1.00  0.00           H
ATOM    180  CB  LYS A  12      48.480  50.610  35.640  1.00  0.00           C
ATOM    181  HB1 LYS A  12      48.920  51.630  35.730  1.00  0.00           H
ATOM    182  HB2 LYS A  12      48.770  50.160  34.660  1.00  0.00           H
ATOM    183  CG  LYS A  12      49.130  49.700  36.680  1.00  0.00           C
ATOM    184  HG1 LYS A  12      48.820  48.660  36.430  1.00  0.00           H
ATOM    185  HG2 LYS A  12      48.630  49.890  37.650  1.00  0.00           H
ATOM    186  CD  LYS A  12      50.630  49.970  36.600  1.00  0.00           C
ATOM    187  HD1 LYS A  12      50.770  50.930  37.140  1.00  0.00           H
ATOM    188  HD2 LYS A  12      51.110  49.300  37.350  1.00  0.00           H
ATOM    189  CE  LYS A  12      51.320  49.910  35.240  1.00  0.00           C
ATOM    190  HE1 LYS A  12      51.090  50.640  34.440  1.00  0.00           H
ATOM    191  HE2 LYS A  12      51.150  48.870  34.900  1.00  0.00           H
ATOM    192  NZ  LYS A  12      52.790  49.940  35.470  1.00  0.00           N
ATOM    193  HZ1 LYS A  12      53.370  49.330  34.870  1.00  0.00           H
ATOM    194  HZ2 LYS A  12      53.130  50.920  35.420  1.00  0.00           H
ATOM    195  HZ3 LYS A  12      52.870  49.690  36.480  1.00  0.00           H
ATOM    196  C   LYS A  12      46.600  51.630  34.630  1.00  0.00           C
ATOM    197  O   LYS A  12      47.050  52.740  34.380  1.00  0.00           O
ATOM    198  N   GLU A  13      45.800  51.060  33.720  1.00  0.00           N
ATOM    199  HN  GLU A  13      45.610  50.090  33.900  1.00  0.00           H
ATOM    200  CA  GLU A  13      45.460  51.660  32.460  1.00  0.00           C
ATOM    201  HA  GLU A  13      45.850  52.650  32.310  1.00  0.00           H
ATOM    202  CB  GLU A  13      45.910  50.810  31.260  1.00  0.00           C
ATOM    203  HB1 GLU A  13      45.590  51.200  30.270  1.00  0.00           H
ATOM    204  HB2 GLU A  13      45.490  49.780  31.380  1.00  0.00           H
ATOM    205  CG  GLU A  13      47.430  50.870  31.140  1.00  0.00           C
ATOM    206  HG1 GLU A  13      47.930  50.510  32.070  1.00  0.00           H
ATOM    207  HG2 GLU A  13      47.790  51.900  30.920  1.00  0.00           H
ATOM    208  CD  GLU A  13      48.030  50.050  30.000  1.00  0.00           C
ATOM    209  OE1 GLU A  13      47.560  50.300  28.860  1.00  0.00           O
ATOM    210  OE2 GLU A  13      48.910  49.180  30.260  1.00  0.00           O
ATOM    211  C   GLU A  13      44.000  51.950  32.470  1.00  0.00           C
ATOM    212  O   GLU A  13      43.180  51.340  33.150  1.00  0.00           O
ATOM    213  N   GLY A  14      43.700  53.130  31.880  1.00  0.00           N
ATOM    214  HN  GLY A  14      44.440  53.730  31.600  1.00  0.00           H
ATOM    215  CA  GLY A  14      42.330  53.550  31.810  1.00  0.00           C
ATOM    216  HA1 GLY A  14      41.670  52.780  31.430  1.00  0.00           H
ATOM    217  HA2 GLY A  14      42.040  53.940  32.770  1.00  0.00           H
ATOM    218  C   GLY A  14      42.230  54.720  30.890  1.00  0.00           C
ATOM    219  O   GLY A  14      43.210  55.270  30.390  1.00  0.00           O
ATOM    220  N   VAL A  15      41.030  55.270  30.650  1.00  0.00           N
ATOM    221  HN  VAL A  15      40.240  54.900  31.140  1.00  0.00           H
ATOM    222  CA  VAL A  15      40.790  56.270  29.660  1.00  0.00           C
ATOM    223  HA  VAL A  15      41.710  56.820  29.480  1.00  0.00           H
ATOM    224  CB  VAL A  15      40.260  55.760  28.360  1.00  0.00           C
ATOM    225  HB  VAL A  15      39.370  55.110  28.560  1.00  0.00           H
ATOM    226  CG1 VAL A  15      39.810  56.850  27.370  1.00  0.00           C
ATOM    227 HG11 VAL A  15      39.060  57.550  27.790  1.00  0.00           H
ATOM    228 HG12 VAL A  15      40.720  57.310  26.950  1.00  0.00           H
ATOM    229 HG13 VAL A  15      39.300  56.370  26.500  1.00  0.00           H
ATOM    230  CG2 VAL A  15      41.370  54.970  27.640  1.00  0.00           C
ATOM    231 HG21 VAL A  15      41.910  54.270  28.310  1.00  0.00           H
ATOM    232 HG22 VAL A  15      41.030  54.300  26.830  1.00  0.00           H
ATOM    233 HG23 VAL A  15      42.090  55.700  27.220  1.00  0.00           H
ATOM    234  C   VAL A  15      39.820  57.200  30.300  1.00  0.00           C
ATOM    235  O   VAL A  15      38.790  56.790  30.840  1.00  0.00           O
ATOM    236  N   VAL A  16      40.060  58.520  30.320  1.00  0.00           N
ATOM    237  HN  VAL A  16      40.900  58.860  29.890  1.00  0.00           H
ATOM    238  CA  VAL A  16      39.340  59.590  30.940  1.00  0.00           C
ATOM    239  HA  VAL A  16      38.820  59.220  31.810  1.00  0.00           H
ATOM    240  CB  VAL A  16      40.230  60.740  31.300  1.00  0.00           C
ATOM    241  HB  VAL A  16      41.010  60.930  30.530  1.00  0.00           H
ATOM    242  CG1 VAL A  16      39.450  62.010  31.700  1.00  0.00           C
ATOM    243 HG11 VAL A  16      39.020  62.550  30.830  1.00  0.00           H
ATOM    244 HG12 VAL A  16      38.670  61.770  32.450  1.00  0.00           H
ATOM    245 HG13 VAL A  16      40.170  62.760  32.100  1.00  0.00           H
ATOM    246  CG2 VAL A  16      41.090  60.370  32.510  1.00  0.00           C
ATOM    247 HG21 VAL A  16      41.870  61.130  32.760  1.00  0.00           H
ATOM    248 HG22 VAL A  16      40.480  60.440  33.430  1.00  0.00           H
ATOM    249 HG23 VAL A  16      41.490  59.340  32.400  1.00  0.00           H
ATOM    250  C   VAL A  16      38.210  59.970  30.050  1.00  0.00           C
ATOM    251  O   VAL A  16      38.400  60.210  28.860  1.00  0.00           O
ATOM    252  N   ALA A  17      36.940  59.990  30.500  1.00  0.00           N
ATOM    253  HN  ALA A  17      36.650  59.710  31.410  1.00  0.00           H
ATOM    254  CA  ALA A  17      35.860  60.180  29.580  1.00  0.00           C
ATOM    255  HA  ALA A  17      36.200  60.580  28.630  1.00  0.00           H
ATOM    256  CB  ALA A  17      35.360  58.780  29.190  1.00  0.00           C
ATOM    257  HB1 ALA A  17      36.250  58.460  28.600  1.00  0.00           H
ATOM    258  HB2 ALA A  17      35.090  58.270  30.130  1.00  0.00           H
ATOM    259  HB3 ALA A  17      34.470  58.750  28.530  1.00  0.00           H
ATOM    260  C   ALA A  17      34.800  61.000  30.230  1.00  0.00           C
ATOM    261  O   ALA A  17      33.660  60.930  29.790  1.00  0.00           O
ATOM    262  N   ALA A  18      35.160  61.820  31.240  1.00  0.00           N
ATOM    263  HN  ALA A  18      36.140  61.950  31.380  1.00  0.00           H
ATOM    264  CA  ALA A  18      34.390  62.810  31.920  1.00  0.00           C
ATOM    265  HA  ALA A  18      33.480  62.340  32.260  1.00  0.00           H
ATOM    266  CB  ALA A  18      35.250  63.330  33.080  1.00  0.00           C
ATOM    267  HB1 ALA A  18      35.460  62.490  33.770  1.00  0.00           H
ATOM    268  HB2 ALA A  18      36.290  63.570  32.760  1.00  0.00           H
ATOM    269  HB3 ALA A  18      34.820  64.200  33.620  1.00  0.00           H
ATOM    270  C   ALA A  18      33.830  63.950  31.140  1.00  0.00           C
ATOM    271  O   ALA A  18      34.450  64.560  30.270  1.00  0.00           O
ATOM    272  N   ALA A  19      32.600  64.330  31.530  1.00  0.00           N
ATOM    273  HN  ALA A  19      32.170  64.030  32.380  1.00  0.00           H
ATOM    274  CA  ALA A  19      31.800  65.280  30.800  1.00  0.00           C
ATOM    275  HA  ALA A  19      32.080  65.070  29.780  1.00  0.00           H
ATOM    276  CB  ALA A  19      30.300  65.050  31.040  1.00  0.00           C
ATOM    277  HB1 ALA A  19      30.170  63.960  30.860  1.00  0.00           H
ATOM    278  HB2 ALA A  19      29.930  65.400  32.020  1.00  0.00           H
ATOM    279  HB3 ALA A  19      29.650  65.570  30.300  1.00  0.00           H
ATOM    280  C   ALA A  19      32.220  66.660  31.190  1.00  0.00           C
ATOM    281  O   ALA A  19      32.830  66.790  32.250  1.00  0.00           O
ATOM    282  N   GLU A  20      31.760  67.730  30.520  1.00  0.00           N
ATOM    283  HN  GLU A  20      31.130  67.450  29.800  1.00  0.00           H
ATOM    284  CA  GLU A  20      32.000  69.090  30.880  1.00  0.00           C
ATOM    285  HA  GLU A  20      33.020  69.160  31.220  1.00  0.00           H
ATOM    286  CB  GLU A  20      31.900  69.920  29.590  1.00  0.00           C
ATOM    287  HB1 GLU A  20      31.960  70.970  29.960  1.00  0.00           H
ATOM    288  HB2 GLU A  20      30.900  69.770  29.140  1.00  0.00           H
ATOM    289  CG  GLU A  20      32.930  69.640  28.500  1.00  0.00           C
ATOM    290  HG1 GLU A  20      32.870  68.640  28.020  1.00  0.00           H
ATOM    291  HG2 GLU A  20      33.890  69.600  29.050  1.00  0.00           H
ATOM    292  CD  GLU A  20      32.950  70.740  27.450  1.00  0.00           C
ATOM    293  OE1 GLU A  20      33.490  71.860  27.640  1.00  0.00           O
ATOM    294  OE2 GLU A  20      32.310  70.630  26.370  1.00  0.00           O
ATOM    295  C   GLU A  20      31.080  69.570  31.950  1.00  0.00           C
ATOM    296  O   GLU A  20      30.860  70.780  31.980  1.00  0.00           O
ATOM    297  N   LYS A  21      30.570  68.760  32.890  1.00  0.00           N
ATOM    298  HN  LYS A  21      30.520  67.760  32.810  1.00  0.00           H
ATOM    299  CA  LYS A  21      29.810  69.220  34.010  1.00  0.00           C
ATOM    300  HA  LYS A  21      29.840  70.300  34.120  1.00  0.00           H
ATOM    301  CB  LYS A  21      28.310  68.950  33.850  1.00  0.00           C
ATOM    302  HB1 LYS A  21      28.170  67.860  33.700  1.00  0.00           H
ATOM    303  HB2 LYS A  21      28.020  69.570  32.970  1.00  0.00           H
ATOM    304  CG  LYS A  21      27.370  69.450  34.950  1.00  0.00           C
ATOM    305  HG1 LYS A  21      27.530  70.530  35.160  1.00  0.00           H
ATOM    306  HG2 LYS A  21      27.740  68.850  35.810  1.00  0.00           H
ATOM    307  CD  LYS A  21      25.900  69.170  34.630  1.00  0.00           C
ATOM    308  HD1 LYS A  21      25.330  69.890  35.260  1.00  0.00           H
ATOM    309  HD2 LYS A  21      25.800  69.560  33.600  1.00  0.00           H
ATOM    310  CE  LYS A  21      25.380  67.740  34.790  1.00  0.00           C
ATOM    311  HE1 LYS A  21      25.530  67.210  35.760  1.00  0.00           H
ATOM    312  HE2 LYS A  21      25.740  67.120  33.950  1.00  0.00           H
ATOM    313  NZ  LYS A  21      23.930  67.690  34.530  1.00  0.00           N
ATOM    314  HZ1 LYS A  21      23.610  66.740  34.260  1.00  0.00           H
ATOM    315  HZ2 LYS A  21      23.370  67.790  35.410  1.00  0.00           H
ATOM    316  HZ3 LYS A  21      23.490  68.330  33.840  1.00  0.00           H
ATOM    317  C   LYS A  21      30.300  68.520  35.230  1.00  0.00           C
ATOM    318  O   LYS A  21      30.600  67.330  35.290  1.00  0.00           O
ATOM    319  N   THR A  22      30.310  69.260  36.350  1.00  0.00           N
ATOM    320  HN  THR A  22      29.870  70.150  36.340  1.00  0.00           H
ATOM    321  CA  THR A  22      30.750  68.910  37.660  1.00  0.00           C
ATOM    322  HA  THR A  22      31.450  68.080  37.660  1.00  0.00           H
ATOM    323  CB  THR A  22      31.470  70.020  38.370  1.00  0.00           C
ATOM    324  HB  THR A  22      32.010  69.670  39.270  1.00  0.00           H
ATOM    325  OG1 THR A  22      30.620  71.110  38.720  1.00  0.00           O
ATOM    326  HG1 THR A  22      30.830  71.300  39.630  1.00  0.00           H
ATOM    327  CG2 THR A  22      32.510  70.600  37.400  1.00  0.00           C
ATOM    328 HG21 THR A  22      32.080  71.020  36.470  1.00  0.00           H
ATOM    329 HG22 THR A  22      32.990  71.450  37.940  1.00  0.00           H
ATOM    330 HG23 THR A  22      33.330  69.880  37.170  1.00  0.00           H
ATOM    331  C   THR A  22      29.590  68.530  38.510  1.00  0.00           C
ATOM    332  O   THR A  22      28.420  68.760  38.200  1.00  0.00           O
ATOM    333  N   LYS A  23      29.890  67.800  39.600  1.00  0.00           N
ATOM    334  HN  LYS A  23      30.840  67.520  39.710  1.00  0.00           H
ATOM    335  CA  LYS A  23      28.950  67.370  40.580  1.00  0.00           C
ATOM    336  HA  LYS A  23      28.010  67.910  40.460  1.00  0.00           H
ATOM    337  CB  LYS A  23      28.720  65.870  40.370  1.00  0.00           C
ATOM    338  HB1 LYS A  23      29.650  65.310  40.110  1.00  0.00           H
ATOM    339  HB2 LYS A  23      28.040  65.690  39.510  1.00  0.00           H
ATOM    340  CG  LYS A  23      28.020  64.970  41.390  1.00  0.00           C
ATOM    341  HG1 LYS A  23      27.220  65.630  41.800  1.00  0.00           H
ATOM    342  HG2 LYS A  23      28.670  64.670  42.250  1.00  0.00           H
ATOM    343  CD  LYS A  23      27.320  63.790  40.730  1.00  0.00           C
ATOM    344  HD1 LYS A  23      26.490  64.140  40.070  1.00  0.00           H
ATOM    345  HD2 LYS A  23      28.040  63.270  40.060  1.00  0.00           H
ATOM    346  CE  LYS A  23      26.690  62.760  41.670  1.00  0.00           C
ATOM    347  HE1 LYS A  23      25.800  63.250  42.120  1.00  0.00           H
ATOM    348  HE2 LYS A  23      27.320  62.480  42.540  1.00  0.00           H
ATOM    349  NZ  LYS A  23      26.280  61.600  40.840  1.00  0.00           N
ATOM    350  HZ1 LYS A  23      25.940  61.860  39.890  1.00  0.00           H
ATOM    351  HZ2 LYS A  23      27.100  60.980  40.690  1.00  0.00           H
ATOM    352  HZ3 LYS A  23      25.530  61.050  41.300  1.00  0.00           H
ATOM    353  C   LYS A  23      29.290  67.590  42.020  1.00  0.00           C
ATOM    354  O   LYS A  23      30.280  67.070  42.530  1.00  0.00           O
ATOM    355  N   GLN A  24      28.560  68.400  42.800  1.00  0.00           N
ATOM    356  HN  GLN A  24      27.700  68.820  42.490  1.00  0.00           H
ATOM    357  CA  GLN A  24      28.940  68.750  44.130  1.00  0.00           C
ATOM    358  HA  GLN A  24      30.000  68.960  44.170  1.00  0.00           H
ATOM    359  CB  GLN A  24      28.240  70.000  44.690  1.00  0.00           C
ATOM    360  HB1 GLN A  24      27.150  69.800  44.600  1.00  0.00           H
ATOM    361  HB2 GLN A  24      28.460  70.780  43.930  1.00  0.00           H
ATOM    362  CG  GLN A  24      28.750  70.440  46.070  1.00  0.00           C
ATOM    363  HG1 GLN A  24      29.840  70.630  46.110  1.00  0.00           H
ATOM    364  HG2 GLN A  24      28.530  69.790  46.940  1.00  0.00           H
ATOM    365  CD  GLN A  24      28.100  71.690  46.660  1.00  0.00           C
ATOM    366  OE1 GLN A  24      28.800  72.650  46.990  1.00  0.00           O
ATOM    367  NE2 GLN A  24      26.750  71.670  46.740  1.00  0.00           N
ATOM    368 HE21 GLN A  24      26.320  70.800  46.490  1.00  0.00           H
ATOM    369 HE22 GLN A  24      26.310  72.070  47.550  1.00  0.00           H
ATOM    370  C   GLN A  24      28.690  67.650  45.100  1.00  0.00           C
ATOM    371  O   GLN A  24      27.590  67.100  45.210  1.00  0.00           O
ATOM    372  N   GLY A  25      29.750  67.180  45.790  1.00  0.00           N
ATOM    373  HN  GLY A  25      30.680  67.460  45.590  1.00  0.00           H
ATOM    374  CA  GLY A  25      29.590  66.230  46.850  1.00  0.00           C
ATOM    375  HA1 GLY A  25      29.250  65.310  46.410  1.00  0.00           H
ATOM    376  HA2 GLY A  25      30.620  66.140  47.190  1.00  0.00           H
ATOM    377  C   GLY A  25      28.780  66.540  48.070  1.00  0.00           C
ATOM    378  O   GLY A  25      28.220  67.630  48.110  1.00  0.00           O
ATOM    379  N   VAL A  26      28.600  65.460  48.850  1.00  0.00           N
ATOM    380  HN  VAL A  26      29.240  64.710  48.670  1.00  0.00           H
ATOM    381  CA  VAL A  26      27.880  65.500  50.080  1.00  0.00           C
ATOM    382  HA  VAL A  26      27.090  66.220  50.010  1.00  0.00           H
ATOM    383  CB  VAL A  26      27.350  64.140  50.450  1.00  0.00           C
ATOM    384  HB  VAL A  26      28.180  63.400  50.480  1.00  0.00           H
ATOM    385  CG1 VAL A  26      26.590  64.280  51.780  1.00  0.00           C
ATOM    386 HG11 VAL A  26      25.870  65.120  51.860  1.00  0.00           H
ATOM    387 HG12 VAL A  26      25.930  63.390  51.800  1.00  0.00           H
ATOM    388 HG13 VAL A  26      27.280  64.210  52.650  1.00  0.00           H
ATOM    389  CG2 VAL A  26      26.410  63.760  49.290  1.00  0.00           C
ATOM    390 HG21 VAL A  26      25.620  64.540  49.250  1.00  0.00           H
ATOM    391 HG22 VAL A  26      26.940  63.610  48.330  1.00  0.00           H
ATOM    392 HG23 VAL A  26      25.750  62.880  49.420  1.00  0.00           H
ATOM    393  C   VAL A  26      28.800  66.070  51.100  1.00  0.00           C
ATOM    394  O   VAL A  26      29.900  65.580  51.370  1.00  0.00           O
ATOM    395  N   ALA A  27      28.440  67.230  51.680  1.00  0.00           N
ATOM    396  HN  ALA A  27      27.660  67.680  51.240  1.00  0.00           H
ATOM    397  CA  ALA A  27      29.100  67.800  52.810  1.00  0.00           C
ATOM    398  HA  ALA A  27      30.160  67.580  52.820  1.00  0.00           H
ATOM    399  CB  ALA A  27      29.090  69.340  52.800  1.00  0.00           C
ATOM    400  HB1 ALA A  27      29.490  69.710  51.830  1.00  0.00           H
ATOM    401  HB2 ALA A  27      28.110  69.840  52.920  1.00  0.00           H
ATOM    402  HB3 ALA A  27      29.810  69.730  53.550  1.00  0.00           H
ATOM    403  C   ALA A  27      28.640  67.240  54.110  1.00  0.00           C
ATOM    404  O   ALA A  27      27.460  66.960  54.320  1.00  0.00           O
ATOM    405  N   GLU A  28      29.590  67.170  55.060  1.00  0.00           N
ATOM    406  HN  GLU A  28      30.490  67.520  54.820  1.00  0.00           H
ATOM    407  CA  GLU A  28      29.530  66.590  56.370  1.00  0.00           C
ATOM    408  HA  GLU A  28      28.780  65.810  56.290  1.00  0.00           H
ATOM    409  CB  GLU A  28      30.870  65.980  56.800  1.00  0.00           C
ATOM    410  HB1 GLU A  28      31.280  66.590  57.630  1.00  0.00           H
ATOM    411  HB2 GLU A  28      31.540  66.190  55.940  1.00  0.00           H
ATOM    412  CG  GLU A  28      30.970  64.450  56.920  1.00  0.00           C
ATOM    413  HG1 GLU A  28      31.980  63.990  56.880  1.00  0.00           H
ATOM    414  HG2 GLU A  28      30.360  64.100  56.050  1.00  0.00           H
ATOM    415  CD  GLU A  28      30.300  64.060  58.220  1.00  0.00           C
ATOM    416  OE1 GLU A  28      29.080  64.280  58.440  1.00  0.00           O
ATOM    417  OE2 GLU A  28      31.080  63.660  59.130  1.00  0.00           O
ATOM    418  C   GLU A  28      29.000  67.590  57.340  1.00  0.00           C
ATOM    419  O   GLU A  28      28.920  68.810  57.170  1.00  0.00           O
ATOM    420  N   ALA A  29      28.610  67.120  58.540  1.00  0.00           N
ATOM    421  HN  ALA A  29      28.720  66.130  58.610  1.00  0.00           H
ATOM    422  CA  ALA A  29      28.290  67.900  59.690  1.00  0.00           C
ATOM    423  HA  ALA A  29      27.790  68.790  59.360  1.00  0.00           H
ATOM    424  CB  ALA A  29      27.480  67.030  60.670  1.00  0.00           C
ATOM    425  HB1 ALA A  29      26.490  66.940  60.180  1.00  0.00           H
ATOM    426  HB2 ALA A  29      27.910  66.040  60.930  1.00  0.00           H
ATOM    427  HB3 ALA A  29      27.280  67.670  61.550  1.00  0.00           H
ATOM    428  C   ALA A  29      29.600  68.270  60.310  1.00  0.00           C
ATOM    429  O   ALA A  29      30.680  67.700  60.140  1.00  0.00           O
ATOM    430  N   ALA A  30      29.500  69.280  61.190  1.00  0.00           N
ATOM    431  HN  ALA A  30      28.650  69.790  61.240  1.00  0.00           H
ATOM    432  CA  ALA A  30      30.510  69.440  62.190  1.00  0.00           C
ATOM    433  HA  ALA A  30      31.430  69.570  61.640  1.00  0.00           H
ATOM    434  CB  ALA A  30      30.050  70.550  63.140  1.00  0.00           C
ATOM    435  HB1 ALA A  30      29.020  70.350  63.490  1.00  0.00           H
ATOM    436  HB2 ALA A  30      30.680  70.590  64.060  1.00  0.00           H
ATOM    437  HB3 ALA A  30      30.140  71.570  62.700  1.00  0.00           H
ATOM    438  C   ALA A  30      30.810  68.230  63.000  1.00  0.00           C
ATOM    439  O   ALA A  30      29.990  67.340  63.230  1.00  0.00           O
ATOM    440  N   GLY A  31      32.070  68.080  63.450  1.00  0.00           N
ATOM    441  HN  GLY A  31      32.630  68.900  63.560  1.00  0.00           H
ATOM    442  CA  GLY A  31      32.640  66.880  63.980  1.00  0.00           C
ATOM    443  HA1 GLY A  31      32.430  66.010  63.380  1.00  0.00           H
ATOM    444  HA2 GLY A  31      33.700  67.090  64.120  1.00  0.00           H
ATOM    445  C   GLY A  31      32.150  66.470  65.330  1.00  0.00           C
ATOM    446  O   GLY A  31      32.310  65.330  65.770  1.00  0.00           O
ATOM    447  N   LYS A  32      31.550  67.460  66.010  1.00  0.00           N
ATOM    448  HN  LYS A  32      31.520  68.400  65.670  1.00  0.00           H
ATOM    449  CA  LYS A  32      30.960  67.210  67.280  1.00  0.00           C
ATOM    450  HA  LYS A  32      31.710  66.860  67.970  1.00  0.00           H
ATOM    451  CB  LYS A  32      30.510  68.560  67.870  1.00  0.00           C
ATOM    452  HB1 LYS A  32      30.070  68.410  68.880  1.00  0.00           H
ATOM    453  HB2 LYS A  32      29.770  68.980  67.160  1.00  0.00           H
ATOM    454  CG  LYS A  32      31.700  69.520  68.020  1.00  0.00           C
ATOM    455  HG1 LYS A  32      32.020  69.870  67.020  1.00  0.00           H
ATOM    456  HG2 LYS A  32      32.590  69.050  68.500  1.00  0.00           H
ATOM    457  CD  LYS A  32      31.590  70.780  68.880  1.00  0.00           C
ATOM    458  HD1 LYS A  32      32.400  71.520  68.760  1.00  0.00           H
ATOM    459  HD2 LYS A  32      30.740  71.340  68.430  1.00  0.00           H
ATOM    460  CE  LYS A  32      31.390  70.620  70.390  1.00  0.00           C
ATOM    461  HE1 LYS A  32      30.510  69.990  70.630  1.00  0.00           H
ATOM    462  HE2 LYS A  32      31.110  71.600  70.830  1.00  0.00           H
ATOM    463  NZ  LYS A  32      32.610  70.060  71.000  1.00  0.00           N
ATOM    464  HZ1 LYS A  32      32.580  69.980  72.040  1.00  0.00           H
ATOM    465  HZ2 LYS A  32      32.640  69.080  70.650  1.00  0.00           H
ATOM    466  HZ3 LYS A  32      33.460  70.630  70.830  1.00  0.00           H
ATOM    467  C   LYS A  32      29.760  66.320  67.220  1.00  0.00           C
ATOM    468  O   LYS A  32      29.300  65.700  68.180  1.00  0.00           O
ATOM    469  N   THR A  33      29.150  66.150  66.030  1.00  0.00           N
ATOM    470  HN  THR A  33      29.370  66.720  65.240  1.00  0.00           H
ATOM    471  CA  THR A  33      28.180  65.110  65.850  1.00  0.00           C
ATOM    472  HA  THR A  33      27.270  65.150  66.420  1.00  0.00           H
ATOM    473  CB  THR A  33      27.680  65.100  64.430  1.00  0.00           C
ATOM    474  HB  THR A  33      27.020  64.210  64.330  1.00  0.00           H
ATOM    475  OG1 THR A  33      28.620  64.930  63.380  1.00  0.00           O
ATOM    476  HG1 THR A  33      29.080  65.770  63.310  1.00  0.00           H
ATOM    477  CG2 THR A  33      26.850  66.360  64.140  1.00  0.00           C
ATOM    478 HG21 THR A  33      26.420  66.340  63.120  1.00  0.00           H
ATOM    479 HG22 THR A  33      26.030  66.610  64.850  1.00  0.00           H
ATOM    480 HG23 THR A  33      27.560  67.220  64.130  1.00  0.00           H
ATOM    481  C   THR A  33      28.690  63.720  66.000  1.00  0.00           C
ATOM    482  O   THR A  33      27.930  62.830  66.400  1.00  0.00           O
ATOM    483  N   LYS A  34      30.010  63.580  65.810  1.00  0.00           N
ATOM    484  HN  LYS A  34      30.600  64.370  65.640  1.00  0.00           H
ATOM    485  CA  LYS A  34      30.640  62.300  65.760  1.00  0.00           C
ATOM    486  HA  LYS A  34      29.930  61.490  65.710  1.00  0.00           H
ATOM    487  CB  LYS A  34      31.660  62.220  64.600  1.00  0.00           C
ATOM    488  HB1 LYS A  34      32.120  61.210  64.560  1.00  0.00           H
ATOM    489  HB2 LYS A  34      32.440  63.010  64.640  1.00  0.00           H
ATOM    490  CG  LYS A  34      31.070  62.600  63.240  1.00  0.00           C
ATOM    491  HG1 LYS A  34      31.820  62.420  62.440  1.00  0.00           H
ATOM    492  HG2 LYS A  34      30.950  63.700  63.180  1.00  0.00           H
ATOM    493  CD  LYS A  34      29.810  61.790  62.940  1.00  0.00           C
ATOM    494  HD1 LYS A  34      29.960  60.700  63.090  1.00  0.00           H
ATOM    495  HD2 LYS A  34      28.970  62.160  63.570  1.00  0.00           H
ATOM    496  CE  LYS A  34      29.420  61.870  61.460  1.00  0.00           C
ATOM    497  HE1 LYS A  34      28.520  61.240  61.300  1.00  0.00           H
ATOM    498  HE2 LYS A  34      30.210  61.460  60.800  1.00  0.00           H
ATOM    499  NZ  LYS A  34      29.040  63.240  61.050  1.00  0.00           N
ATOM    500  HZ1 LYS A  34      29.200  63.470  60.040  1.00  0.00           H
ATOM    501  HZ2 LYS A  34      28.070  63.490  61.300  1.00  0.00           H
ATOM    502  HZ3 LYS A  34      29.710  63.880  61.540  1.00  0.00           H
ATOM    503  C   LYS A  34      31.350  62.110  67.050  1.00  0.00           C
ATOM    504  O   LYS A  34      32.270  61.290  67.070  1.00  0.00           O
ATOM    505  N   GLU A  35      31.010  62.790  68.160  1.00  0.00           N
ATOM    506  HN  GLU A  35      30.240  63.420  68.140  1.00  0.00           H
ATOM    507  CA  GLU A  35      31.650  62.590  69.420  1.00  0.00           C
ATOM    508  HA  GLU A  35      32.680  62.400  69.150  1.00  0.00           H
ATOM    509  CB  GLU A  35      31.420  63.770  70.370  1.00  0.00           C
ATOM    510  HB1 GLU A  35      31.470  63.430  71.430  1.00  0.00           H
ATOM    511  HB2 GLU A  35      30.380  64.110  70.170  1.00  0.00           H
ATOM    512  CG  GLU A  35      32.320  64.960  70.050  1.00  0.00           C
ATOM    513  HG1 GLU A  35      32.190  65.120  68.960  1.00  0.00           H
ATOM    514  HG2 GLU A  35      33.410  64.740  70.110  1.00  0.00           H
ATOM    515  CD  GLU A  35      31.980  66.250  70.780  1.00  0.00           C
ATOM    516  OE1 GLU A  35      32.720  67.230  70.470  1.00  0.00           O
ATOM    517  OE2 GLU A  35      31.120  66.320  71.700  1.00  0.00           O
ATOM    518  C   GLU A  35      31.390  61.300  70.120  1.00  0.00           C
ATOM    519  O   GLU A  35      30.350  60.720  69.820  1.00  0.00           O
ATOM    520  N   GLY A  36      32.200  60.820  71.090  1.00  0.00           N
ATOM    521  HN  GLY A  36      32.980  61.380  71.350  1.00  0.00           H
ATOM    522  CA  GLY A  36      31.940  59.590  71.780  1.00  0.00           C
ATOM    523  HA1 GLY A  36      31.560  58.890  71.050  1.00  0.00           H
ATOM    524  HA2 GLY A  36      32.810  59.290  72.350  1.00  0.00           H
ATOM    525  C   GLY A  36      30.850  59.640  72.780  1.00  0.00           C
ATOM    526  O   GLY A  36      30.060  60.580  72.890  1.00  0.00           O
ATOM    527  N   VAL A  37      30.800  58.570  73.590  1.00  0.00           N
ATOM    528  HN  VAL A  37      31.480  57.850  73.480  1.00  0.00           H
ATOM    529  CA  VAL A  37      30.010  58.480  74.780  1.00  0.00           C
ATOM    530  HA  VAL A  37      29.060  58.910  74.510  1.00  0.00           H
ATOM    531  CB  VAL A  37      29.690  57.050  75.120  1.00  0.00           C
ATOM    532  HB  VAL A  37      30.610  56.420  75.140  1.00  0.00           H
ATOM    533  CG1 VAL A  37      28.990  56.780  76.460  1.00  0.00           C
ATOM    534 HG11 VAL A  37      28.060  57.370  76.570  1.00  0.00           H
ATOM    535 HG12 VAL A  37      28.550  55.760  76.520  1.00  0.00           H
ATOM    536 HG13 VAL A  37      29.760  56.980  77.240  1.00  0.00           H
ATOM    537  CG2 VAL A  37      28.840  56.450  73.990  1.00  0.00           C
ATOM    538 HG21 VAL A  37      28.000  57.170  73.840  1.00  0.00           H
ATOM    539 HG22 VAL A  37      29.450  56.410  73.060  1.00  0.00           H
ATOM    540 HG23 VAL A  37      28.470  55.420  74.180  1.00  0.00           H
ATOM    541  C   VAL A  37      30.480  59.360  75.890  1.00  0.00           C
ATOM    542  O   VAL A  37      31.690  59.480  76.070  1.00  0.00           O
ATOM    543  N   LEU A  38      29.580  60.120  76.540  1.00  0.00           N
ATOM    544  HN  LEU A  38      28.640  60.060  76.230  1.00  0.00           H
ATOM    545  CA  LEU A  38      29.790  60.910  77.710  1.00  0.00           C
ATOM    546  HA  LEU A  38      28.840  61.400  77.830  1.00  0.00           H
ATOM    547  CB  LEU A  38      30.050  60.020  78.940  1.00  0.00           C
ATOM    548  HB1 LEU A  38      30.520  60.540  79.800  1.00  0.00           H
ATOM    549  HB2 LEU A  38      30.930  59.360  78.760  1.00  0.00           H
ATOM    550  CG  LEU A  38      28.920  59.150  79.500  1.00  0.00           C
ATOM    551  HG  LEU A  38      28.470  58.570  78.670  1.00  0.00           H
ATOM    552  CD1 LEU A  38      29.410  58.260  80.660  1.00  0.00           C
ATOM    553 HD11 LEU A  38      29.870  58.990  81.360  1.00  0.00           H
ATOM    554 HD12 LEU A  38      28.640  57.580  81.080  1.00  0.00           H
ATOM    555 HD13 LEU A  38      30.280  57.690  80.270  1.00  0.00           H
ATOM    556  CD2 LEU A  38      27.820  60.010  80.150  1.00  0.00           C
ATOM    557 HD21 LEU A  38      26.960  59.400  80.510  1.00  0.00           H
ATOM    558 HD22 LEU A  38      28.260  60.590  80.990  1.00  0.00           H
ATOM    559 HD23 LEU A  38      27.370  60.740  79.450  1.00  0.00           H
ATOM    560  C   LEU A  38      30.740  62.060  77.650  1.00  0.00           C
ATOM    561  O   LEU A  38      30.250  63.180  77.520  1.00  0.00           O
ATOM    562  N   TYR A  39      32.050  61.780  77.730  1.00  0.00           N
ATOM    563  HN  TYR A  39      32.430  60.870  77.870  1.00  0.00           H
ATOM    564  CA  TYR A  39      33.050  62.800  77.760  1.00  0.00           C
ATOM    565  HA  TYR A  39      32.560  63.740  77.530  1.00  0.00           H
ATOM    566  CB  TYR A  39      33.670  62.800  79.170  1.00  0.00           C
ATOM    567  HB1 TYR A  39      32.770  62.970  79.810  1.00  0.00           H
ATOM    568  HB2 TYR A  39      34.460  63.580  79.250  1.00  0.00           H
ATOM    569  CG  TYR A  39      34.120  61.470  79.670  1.00  0.00           C
ATOM    570  CD1 TYR A  39      33.340  60.690  80.490  1.00  0.00           C
ATOM    571  HD1 TYR A  39      32.350  61.070  80.680  1.00  0.00           H
ATOM    572  CE1 TYR A  39      33.750  59.440  80.880  1.00  0.00           C
ATOM    573  HE1 TYR A  39      33.190  58.720  81.460  1.00  0.00           H
ATOM    574  CZ  TYR A  39      35.000  59.050  80.440  1.00  0.00           C
ATOM    575  OH  TYR A  39      35.270  57.710  80.780  1.00  0.00           O
ATOM    576  HH  TYR A  39      36.130  57.540  80.390  1.00  0.00           H
ATOM    577  CD2 TYR A  39      35.350  61.060  79.210  1.00  0.00           C
ATOM    578  HD2 TYR A  39      35.880  61.750  78.580  1.00  0.00           H
ATOM    579  CE2 TYR A  39      35.750  59.790  79.550  1.00  0.00           C
ATOM    580  HE2 TYR A  39      36.730  59.410  79.310  1.00  0.00           H
ATOM    581  C   TYR A  39      34.040  62.590  76.670  1.00  0.00           C
ATOM    582  O   TYR A  39      35.020  63.310  76.480  1.00  0.00           O
ATOM    583  N   VAL A  40      33.910  61.530  75.850  1.00  0.00           N
ATOM    584  HN  VAL A  40      33.300  60.810  76.180  1.00  0.00           H
ATOM    585  CA  VAL A  40      34.910  61.170  74.900  1.00  0.00           C
ATOM    586  HA  VAL A  40      35.900  61.460  75.200  1.00  0.00           H
ATOM    587  CB  VAL A  40      34.890  59.690  74.670  1.00  0.00           C
ATOM    588  HB  VAL A  40      33.880  59.330  74.350  1.00  0.00           H
ATOM    589  CG1 VAL A  40      35.890  59.240  73.600  1.00  0.00           C
ATOM    590 HG11 VAL A  40      35.900  58.150  73.390  1.00  0.00           H
ATOM    591 HG12 VAL A  40      35.720  59.650  72.580  1.00  0.00           H
ATOM    592 HG13 VAL A  40      36.930  59.540  73.850  1.00  0.00           H
ATOM    593  CG2 VAL A  40      35.320  59.030  76.000  1.00  0.00           C
ATOM    594 HG21 VAL A  40      36.290  59.490  76.290  1.00  0.00           H
ATOM    595 HG22 VAL A  40      34.580  59.190  76.810  1.00  0.00           H
ATOM    596 HG23 VAL A  40      35.580  57.960  75.840  1.00  0.00           H
ATOM    597  C   VAL A  40      34.720  62.020  73.690  1.00  0.00           C
ATOM    598  O   VAL A  40      33.580  62.250  73.300  1.00  0.00           O
ATOM    599  N   GLY A  41      35.810  62.510  73.070  1.00  0.00           N
ATOM    600  HN  GLY A  41      36.690  62.070  73.220  1.00  0.00           H
ATOM    601  CA  GLY A  41      35.620  63.490  72.040  1.00  0.00           C
ATOM    602  HA1 GLY A  41      34.760  64.120  72.210  1.00  0.00           H
ATOM    603  HA2 GLY A  41      36.490  64.110  72.170  1.00  0.00           H
ATOM    604  C   GLY A  41      35.460  62.980  70.650  1.00  0.00           C
ATOM    605  O   GLY A  41      34.940  61.910  70.330  1.00  0.00           O
ATOM    606  N   SER A  42      36.100  63.780  69.780  1.00  0.00           N
ATOM    607  HN  SER A  42      36.730  64.510  70.040  1.00  0.00           H
ATOM    608  CA  SER A  42      36.200  63.400  68.400  1.00  0.00           C
ATOM    609  HA  SER A  42      36.440  62.360  68.250  1.00  0.00           H
ATOM    610  CB  SER A  42      34.970  63.700  67.530  1.00  0.00           C
ATOM    611  HB1 SER A  42      34.180  63.080  68.020  1.00  0.00           H
ATOM    612  HB2 SER A  42      35.190  63.350  66.500  1.00  0.00           H
ATOM    613  OG  SER A  42      34.460  65.020  67.450  1.00  0.00           O
ATOM    614  HG1 SER A  42      33.790  65.060  66.770  1.00  0.00           H
ATOM    615  C   SER A  42      37.360  64.100  67.770  1.00  0.00           C
ATOM    616  O   SER A  42      37.850  65.120  68.260  1.00  0.00           O
ATOM    617  N   LYS A  43      37.960  63.490  66.740  1.00  0.00           N
ATOM    618  HN  LYS A  43      37.640  62.570  66.550  1.00  0.00           H
ATOM    619  CA  LYS A  43      39.120  63.980  66.050  1.00  0.00           C
ATOM    620  HA  LYS A  43      39.280  65.020  66.250  1.00  0.00           H
ATOM    621  CB  LYS A  43      40.330  63.120  66.450  1.00  0.00           C
ATOM    622  HB1 LYS A  43      40.380  63.260  67.550  1.00  0.00           H
ATOM    623  HB2 LYS A  43      41.300  63.480  66.050  1.00  0.00           H
ATOM    624  CG  LYS A  43      40.230  61.630  66.110  1.00  0.00           C
ATOM    625  HG1 LYS A  43      40.140  61.490  65.010  1.00  0.00           H
ATOM    626  HG2 LYS A  43      39.250  61.300  66.490  1.00  0.00           H
ATOM    627  CD  LYS A  43      41.420  60.750  66.520  1.00  0.00           C
ATOM    628  HD1 LYS A  43      41.710  61.010  67.560  1.00  0.00           H
ATOM    629  HD2 LYS A  43      40.920  59.750  66.490  1.00  0.00           H
ATOM    630  CE  LYS A  43      42.690  60.790  65.670  1.00  0.00           C
ATOM    631  HE1 LYS A  43      43.420  60.180  66.240  1.00  0.00           H
ATOM    632  HE2 LYS A  43      43.090  61.820  65.570  1.00  0.00           H
ATOM    633  NZ  LYS A  43      42.420  60.150  64.360  1.00  0.00           N
ATOM    634  HZ1 LYS A  43      41.740  59.360  64.390  1.00  0.00           H
ATOM    635  HZ2 LYS A  43      42.170  60.820  63.610  1.00  0.00           H
ATOM    636  HZ3 LYS A  43      43.380  59.850  64.070  1.00  0.00           H
ATOM    637  C   LYS A  43      38.840  63.690  64.610  1.00  0.00           C
ATOM    638  O   LYS A  43      37.930  62.980  64.200  1.00  0.00           O
ATOM    639  N   THR A  44      39.670  64.270  63.730  1.00  0.00           N
ATOM    640  HN  THR A  44      40.460  64.840  63.940  1.00  0.00           H
ATOM    641  CA  THR A  44      39.670  64.060  62.310  1.00  0.00           C
ATOM    642  HA  THR A  44      38.620  64.070  62.040  1.00  0.00           H
ATOM    643  CB  THR A  44      40.450  65.090  61.550  1.00  0.00           C
ATOM    644  HB  THR A  44      41.040  64.610  60.730  1.00  0.00           H
ATOM    645  OG1 THR A  44      41.450  65.690  62.360  1.00  0.00           O
ATOM    646  HG1 THR A  44      41.700  66.550  62.030  1.00  0.00           H
ATOM    647  CG2 THR A  44      39.610  66.290  61.090  1.00  0.00           C
ATOM    648 HG21 THR A  44      40.310  67.000  60.600  1.00  0.00           H
ATOM    649 HG22 THR A  44      38.830  65.970  60.370  1.00  0.00           H
ATOM    650 HG23 THR A  44      38.950  66.770  61.850  1.00  0.00           H
ATOM    651  C   THR A  44      40.110  62.710  61.870  1.00  0.00           C
ATOM    652  O   THR A  44      41.000  62.150  62.510  1.00  0.00           O
ATOM    653  N   LYS A  45      39.480  62.050  60.880  1.00  0.00           N
ATOM    654  HN  LYS A  45      38.680  62.470  60.440  1.00  0.00           H
ATOM    655  CA  LYS A  45      39.910  60.820  60.290  1.00  0.00           C
ATOM    656  HA  LYS A  45      40.060  60.130  61.110  1.00  0.00           H
ATOM    657  CB  LYS A  45      38.870  60.230  59.320  1.00  0.00           C
ATOM    658  HB1 LYS A  45      39.290  59.410  58.710  1.00  0.00           H
ATOM    659  HB2 LYS A  45      38.540  60.990  58.580  1.00  0.00           H
ATOM    660  CG  LYS A  45      37.620  59.680  60.010  1.00  0.00           C
ATOM    661  HG1 LYS A  45      37.030  60.560  60.340  1.00  0.00           H
ATOM    662  HG2 LYS A  45      37.890  59.090  60.910  1.00  0.00           H
ATOM    663  CD  LYS A  45      36.830  58.920  58.950  1.00  0.00           C
ATOM    664  HD1 LYS A  45      36.730  59.530  58.020  1.00  0.00           H
ATOM    665  HD2 LYS A  45      37.340  58.000  58.600  1.00  0.00           H
ATOM    666  CE  LYS A  45      35.400  58.650  59.430  1.00  0.00           C
ATOM    667  HE1 LYS A  45      34.760  59.550  59.410  1.00  0.00           H
ATOM    668  HE2 LYS A  45      35.440  58.390  60.510  1.00  0.00           H
ATOM    669  NZ  LYS A  45      34.720  57.720  58.500  1.00  0.00           N
ATOM    670  HZ1 LYS A  45      34.720  58.210  57.580  1.00  0.00           H
ATOM    671  HZ2 LYS A  45      35.270  56.840  58.530  1.00  0.00           H
ATOM    672  HZ3 LYS A  45      33.740  57.530  58.780  1.00  0.00           H
ATOM    673  C   LYS A  45      41.280  60.780  59.710  1.00  0.00           C
ATOM    674  O   LYS A  45      41.970  61.790  59.560  1.00  0.00           O
ATOM    675  N   GLU A  46      41.690  59.570  59.300  1.00  0.00           N
ATOM    676  HN  GLU A  46      41.150  58.810  59.640  1.00  0.00           H
ATOM    677  CA  GLU A  46      42.780  59.390  58.390  1.00  0.00           C
ATOM    678  HA  GLU A  46      43.580  60.080  58.600  1.00  0.00           H
ATOM    679  CB  GLU A  46      43.460  58.040  58.670  1.00  0.00           C
ATOM    680  HB1 GLU A  46      44.280  57.820  57.950  1.00  0.00           H
ATOM    681  HB2 GLU A  46      42.690  57.240  58.610  1.00  0.00           H
ATOM    682  CG  GLU A  46      44.120  58.020  60.050  1.00  0.00           C
ATOM    683  HG1 GLU A  46      43.350  58.120  60.850  1.00  0.00           H
ATOM    684  HG2 GLU A  46      44.870  58.810  60.260  1.00  0.00           H
ATOM    685  CD  GLU A  46      44.910  56.760  60.360  1.00  0.00           C
ATOM    686  OE1 GLU A  46      44.400  55.610  60.210  1.00  0.00           O
ATOM    687  OE2 GLU A  46      46.110  56.870  60.720  1.00  0.00           O
ATOM    688  C   GLU A  46      42.440  59.500  56.940  1.00  0.00           C
ATOM    689  O   GLU A  46      42.990  58.840  56.070  1.00  0.00           O
ATOM    690  N   GLY A  47      41.390  60.290  56.650  1.00  0.00           N
ATOM    691  HN  GLY A  47      40.780  60.550  57.400  1.00  0.00           H
ATOM    692  CA  GLY A  47      41.050  60.750  55.340  1.00  0.00           C
ATOM    693  HA1 GLY A  47      40.980  59.880  54.720  1.00  0.00           H
ATOM    694  HA2 GLY A  47      40.080  61.230  55.330  1.00  0.00           H
ATOM    695  C   GLY A  47      42.030  61.750  54.810  1.00  0.00           C
ATOM    696  O   GLY A  47      42.390  62.710  55.500  1.00  0.00           O
ATOM    697  N   VAL A  48      42.600  61.520  53.620  1.00  0.00           N
ATOM    698  HN  VAL A  48      42.140  60.890  53.000  1.00  0.00           H
ATOM    699  CA  VAL A  48      43.790  62.130  53.090  1.00  0.00           C
ATOM    700  HA  VAL A  48      44.230  62.660  53.920  1.00  0.00           H
ATOM    701  CB  VAL A  48      44.860  61.180  52.650  1.00  0.00           C
ATOM    702  HB  VAL A  48      44.600  60.550  51.770  1.00  0.00           H
ATOM    703  CG1 VAL A  48      46.130  61.950  52.250  1.00  0.00           C
ATOM    704 HG11 VAL A  48      46.800  61.220  51.750  1.00  0.00           H
ATOM    705 HG12 VAL A  48      46.020  62.750  51.480  1.00  0.00           H
ATOM    706 HG13 VAL A  48      46.640  62.280  53.180  1.00  0.00           H
ATOM    707  CG2 VAL A  48      45.170  60.340  53.900  1.00  0.00           C
ATOM    708 HG21 VAL A  48      46.210  59.970  53.870  1.00  0.00           H
ATOM    709 HG22 VAL A  48      45.090  61.000  54.800  1.00  0.00           H
ATOM    710 HG23 VAL A  48      44.420  59.560  54.130  1.00  0.00           H
ATOM    711  C   VAL A  48      43.300  63.040  52.020  1.00  0.00           C
ATOM    712  O   VAL A  48      43.630  64.230  51.970  1.00  0.00           O
ATOM    713  N   VAL A  49      42.260  62.640  51.260  1.00  0.00           N
ATOM    714  HN  VAL A  49      41.700  61.880  51.590  1.00  0.00           H
ATOM    715  CA  VAL A  49      41.770  63.220  50.050  1.00  0.00           C
ATOM    716  HA  VAL A  49      42.620  63.790  49.680  1.00  0.00           H
ATOM    717  CB  VAL A  49      41.370  62.220  49.000  1.00  0.00           C
ATOM    718  HB  VAL A  49      41.070  62.730  48.060  1.00  0.00           H
ATOM    719  CG1 VAL A  49      42.580  61.300  48.730  1.00  0.00           C
ATOM    720 HG11 VAL A  49      43.520  61.850  48.530  1.00  0.00           H
ATOM    721 HG12 VAL A  49      42.740  60.770  49.690  1.00  0.00           H
ATOM    722 HG13 VAL A  49      42.390  60.610  47.890  1.00  0.00           H
ATOM    723  CG2 VAL A  49      40.180  61.360  49.430  1.00  0.00           C
ATOM    724 HG21 VAL A  49      39.880  60.750  48.550  1.00  0.00           H
ATOM    725 HG22 VAL A  49      40.480  60.630  50.210  1.00  0.00           H
ATOM    726 HG23 VAL A  49      39.330  61.990  49.770  1.00  0.00           H
ATOM    727  C   VAL A  49      40.750  64.240  50.430  1.00  0.00           C
ATOM    728  O   VAL A  49      40.220  64.260  51.530  1.00  0.00           O
ATOM    729  N   HIS A  50      40.420  65.220  49.570  1.00  0.00           N
ATOM    730  HN  HIS A  50      40.980  65.170  48.740  1.00  0.00           H
ATOM    731  CA  HIS A  50      39.380  66.190  49.690  1.00  0.00           C
ATOM    732  HA  HIS A  50      39.490  66.650  50.660  1.00  0.00           H
ATOM    733  CB  HIS A  50      39.510  67.350  48.680  1.00  0.00           C
ATOM    734  HB1 HIS A  50      38.560  67.900  48.600  1.00  0.00           H
ATOM    735  HB2 HIS A  50      39.640  66.920  47.660  1.00  0.00           H
ATOM    736  ND1 HIS A  50      41.860  68.060  48.490  1.00  0.00           N
ATOM    737  CG  HIS A  50      40.620  68.280  49.070  1.00  0.00           C
ATOM    738  CE1 HIS A  50      42.570  69.080  48.910  1.00  0.00           C
ATOM    739  HE1 HIS A  50      43.630  69.260  48.690  1.00  0.00           H
ATOM    740  NE2 HIS A  50      41.870  69.980  49.650  1.00  0.00           N
ATOM    741  HE2 HIS A  50      42.220  70.610  50.340  1.00  0.00           H
ATOM    742  CD2 HIS A  50      40.600  69.450  49.760  1.00  0.00           C
ATOM    743  HD2 HIS A  50      39.730  69.860  50.240  1.00  0.00           H
ATOM    744  C   HIS A  50      37.960  65.740  49.640  1.00  0.00           C
ATOM    745  O   HIS A  50      37.240  65.980  48.670  1.00  0.00           O
ATOM    746  N   GLY A  51      37.530  64.980  50.660  1.00  0.00           N
ATOM    747  HN  GLY A  51      38.200  64.860  51.390  1.00  0.00           H
ATOM    748  CA  GLY A  51      36.180  64.540  50.850  1.00  0.00           C
ATOM    749  HA1 GLY A  51      35.810  64.740  51.840  1.00  0.00           H
ATOM    750  HA2 GLY A  51      35.460  64.830  50.100  1.00  0.00           H
ATOM    751  C   GLY A  51      36.160  63.060  50.680  1.00  0.00           C
ATOM    752  O   GLY A  51      37.130  62.410  51.070  1.00  0.00           O
ATOM    753  N   VAL A  52      34.990  62.470  50.350  1.00  0.00           N
ATOM    754  HN  VAL A  52      34.300  63.180  50.240  1.00  0.00           H
ATOM    755  CA  VAL A  52      34.810  61.090  50.060  1.00  0.00           C
ATOM    756  HA  VAL A  52      34.660  60.710  51.060  1.00  0.00           H
ATOM    757  CB  VAL A  52      33.590  60.930  49.200  1.00  0.00           C
ATOM    758  HB  VAL A  52      33.700  61.520  48.270  1.00  0.00           H
ATOM    759  CG1 VAL A  52      33.290  59.450  48.930  1.00  0.00           C
ATOM    760 HG11 VAL A  52      33.200  58.800  49.830  1.00  0.00           H
ATOM    761 HG12 VAL A  52      32.360  59.350  48.330  1.00  0.00           H
ATOM    762 HG13 VAL A  52      34.030  59.060  48.200  1.00  0.00           H
ATOM    763  CG2 VAL A  52      32.360  61.450  49.970  1.00  0.00           C
ATOM    764 HG21 VAL A  52      32.130  60.780  50.820  1.00  0.00           H
ATOM    765 HG22 VAL A  52      32.660  62.330  50.580  1.00  0.00           H
ATOM    766 HG23 VAL A  52      31.560  61.720  49.240  1.00  0.00           H
ATOM    767  C   VAL A  52      35.970  60.370  49.450  1.00  0.00           C
ATOM    768  O   VAL A  52      36.370  60.660  48.330  1.00  0.00           O
ATOM    769  N   ALA A  53      36.560  59.330  50.050  1.00  0.00           N
ATOM    770  HN  ALA A  53      36.140  58.980  50.890  1.00  0.00           H
ATOM    771  CA  ALA A  53      37.780  58.670  49.680  1.00  0.00           C
ATOM    772  HA  ALA A  53      38.530  59.430  49.520  1.00  0.00           H
ATOM    773  CB  ALA A  53      38.340  57.890  50.880  1.00  0.00           C
ATOM    774  HB1 ALA A  53      38.370  58.510  51.800  1.00  0.00           H
ATOM    775  HB2 ALA A  53      37.780  56.930  50.950  1.00  0.00           H
ATOM    776  HB3 ALA A  53      39.370  57.540  50.660  1.00  0.00           H
ATOM    777  C   ALA A  53      37.700  57.890  48.410  1.00  0.00           C
ATOM    778  O   ALA A  53      38.630  57.690  47.630  1.00  0.00           O
ATOM    779  N   THR A  54      36.480  57.420  48.090  1.00  0.00           N
ATOM    780  HN  THR A  54      35.740  57.520  48.760  1.00  0.00           H
ATOM    781  CA  THR A  54      36.320  56.680  46.880  1.00  0.00           C
ATOM    782  HA  THR A  54      37.230  56.170  46.600  1.00  0.00           H
ATOM    783  CB  THR A  54      35.200  55.690  47.060  1.00  0.00           C
ATOM    784  HB  THR A  54      34.700  55.400  46.120  1.00  0.00           H
ATOM    785  OG1 THR A  54      34.100  56.220  47.780  1.00  0.00           O
ATOM    786  HG1 THR A  54      33.390  55.570  47.740  1.00  0.00           H
ATOM    787  CG2 THR A  54      35.790  54.520  47.860  1.00  0.00           C
ATOM    788 HG21 THR A  54      35.110  53.650  47.980  1.00  0.00           H
ATOM    789 HG22 THR A  54      36.730  54.120  47.410  1.00  0.00           H
ATOM    790 HG23 THR A  54      36.070  54.830  48.890  1.00  0.00           H
ATOM    791  C   THR A  54      36.040  57.550  45.700  1.00  0.00           C
ATOM    792  O   THR A  54      35.730  56.990  44.640  1.00  0.00           O
ATOM    793  N   VAL A  55      36.170  58.890  45.720  1.00  0.00           N
ATOM    794  HN  VAL A  55      36.310  59.390  46.570  1.00  0.00           H
ATOM    795  CA  VAL A  55      35.990  59.670  44.540  1.00  0.00           C
ATOM    796  HA  VAL A  55      36.400  59.070  43.740  1.00  0.00           H
ATOM    797  CB  VAL A  55      34.550  59.980  44.250  1.00  0.00           C
ATOM    798  HB  VAL A  55      33.990  59.020  44.270  1.00  0.00           H
ATOM    799  CG1 VAL A  55      33.800  60.920  45.210  1.00  0.00           C
ATOM    800 HG11 VAL A  55      34.000  60.550  46.230  1.00  0.00           H
ATOM    801 HG12 VAL A  55      34.180  61.950  45.050  1.00  0.00           H
ATOM    802 HG13 VAL A  55      32.690  60.930  45.180  1.00  0.00           H
ATOM    803  CG2 VAL A  55      34.360  60.380  42.780  1.00  0.00           C
ATOM    804 HG21 VAL A  55      34.470  59.450  42.200  1.00  0.00           H
ATOM    805 HG22 VAL A  55      33.310  60.740  42.660  1.00  0.00           H
ATOM    806 HG23 VAL A  55      34.940  61.290  42.520  1.00  0.00           H
ATOM    807  C   VAL A  55      36.850  60.890  44.550  1.00  0.00           C
ATOM    808  O   VAL A  55      37.190  61.440  43.500  1.00  0.00           O
ATOM    809  N   ALA A  56      37.300  61.430  45.690  1.00  0.00           N
ATOM    810  HN  ALA A  56      36.970  61.110  46.570  1.00  0.00           H
ATOM    811  CA  ALA A  56      38.130  62.590  45.520  1.00  0.00           C
ATOM    812  HA  ALA A  56      37.720  63.240  44.760  1.00  0.00           H
ATOM    813  CB  ALA A  56      38.010  63.360  46.850  1.00  0.00           C
ATOM    814  HB1 ALA A  56      38.640  64.280  46.860  1.00  0.00           H
ATOM    815  HB2 ALA A  56      36.960  63.670  46.990  1.00  0.00           H
ATOM    816  HB3 ALA A  56      38.460  62.700  47.630  1.00  0.00           H
ATOM    817  C   ALA A  56      39.540  62.190  45.280  1.00  0.00           C
ATOM    818  O   ALA A  56      40.110  61.390  46.020  1.00  0.00           O
ATOM    819  N   GLU A  57      40.230  62.800  44.300  1.00  0.00           N
ATOM    820  HN  GLU A  57      39.740  63.410  43.690  1.00  0.00           H
ATOM    821  CA  GLU A  57      41.580  62.500  43.920  1.00  0.00           C
ATOM    822  HA  GLU A  57      41.890  61.480  44.120  1.00  0.00           H
ATOM    823  CB  GLU A  57      41.930  62.830  42.460  1.00  0.00           C
ATOM    824  HB1 GLU A  57      43.030  62.830  42.310  1.00  0.00           H
ATOM    825  HB2 GLU A  57      41.550  63.870  42.340  1.00  0.00           H
ATOM    826  CG  GLU A  57      41.080  62.070  41.440  1.00  0.00           C
ATOM    827  HG1 GLU A  57      39.990  62.220  41.610  1.00  0.00           H
ATOM    828  HG2 GLU A  57      41.270  60.970  41.390  1.00  0.00           H
ATOM    829  CD  GLU A  57      41.400  62.650  40.070  1.00  0.00           C
ATOM    830  OE1 GLU A  57      42.390  62.120  39.520  1.00  0.00           O
ATOM    831  OE2 GLU A  57      40.670  63.550  39.570  1.00  0.00           O
ATOM    832  C   GLU A  57      42.560  63.310  44.700  1.00  0.00           C
ATOM    833  O   GLU A  57      43.630  62.860  45.100  1.00  0.00           O
ATOM    834  N   LYS A  58      42.250  64.560  45.090  1.00  0.00           N
ATOM    835  HN  LYS A  58      41.310  64.860  45.160  1.00  0.00           H
ATOM    836  CA  LYS A  58      43.270  65.470  45.520  1.00  0.00           C
ATOM    837  HA  LYS A  58      44.250  65.320  45.070  1.00  0.00           H
ATOM    838  CB  LYS A  58      42.940  66.930  45.160  1.00  0.00           C
ATOM    839  HB1 LYS A  58      43.760  67.660  45.300  1.00  0.00           H
ATOM    840  HB2 LYS A  58      42.030  67.230  45.720  1.00  0.00           H
ATOM    841  CG  LYS A  58      42.550  67.080  43.690  1.00  0.00           C
ATOM    842  HG1 LYS A  58      42.170  68.100  43.460  1.00  0.00           H
ATOM    843  HG2 LYS A  58      41.730  66.380  43.440  1.00  0.00           H
ATOM    844  CD  LYS A  58      43.730  66.910  42.730  1.00  0.00           C
ATOM    845  HD1 LYS A  58      44.590  67.590  42.940  1.00  0.00           H
ATOM    846  HD2 LYS A  58      44.120  65.890  42.930  1.00  0.00           H
ATOM    847  CE  LYS A  58      43.390  67.210  41.270  1.00  0.00           C
ATOM    848  HE1 LYS A  58      43.070  68.270  41.150  1.00  0.00           H
ATOM    849  HE2 LYS A  58      42.660  66.530  40.770  1.00  0.00           H
ATOM    850  NZ  LYS A  58      44.630  66.970  40.520  1.00  0.00           N
ATOM    851  HZ1 LYS A  58      44.550  67.390  39.570  1.00  0.00           H
ATOM    852  HZ2 LYS A  58      45.460  67.300  41.060  1.00  0.00           H
ATOM    853  HZ3 LYS A  58      44.720  65.930  40.450  1.00  0.00           H
ATOM    854  C   LYS A  58      43.500  65.350  46.990  1.00  0.00           C
ATOM    855  O   LYS A  58      42.640  64.920  47.750  1.00  0.00           O
ATOM    856  N   THR A  59      44.700  65.710  47.480  1.00  0.00           N
ATOM    857  HN  THR A  59      45.470  66.050  46.940  1.00  0.00           H
ATOM    858  CA  THR A  59      44.930  65.750  48.890  1.00  0.00           C
ATOM    859  HA  THR A  59      44.150  65.220  49.410  1.00  0.00           H
ATOM    860  CB  THR A  59      46.190  64.990  49.170  1.00  0.00           C
ATOM    861  HB  THR A  59      46.320  64.910  50.270  1.00  0.00           H
ATOM    862  OG1 THR A  59      47.370  65.530  48.580  1.00  0.00           O
ATOM    863  HG1 THR A  59      47.690  66.200  49.180  1.00  0.00           H
ATOM    864  CG2 THR A  59      46.060  63.560  48.630  1.00  0.00           C
ATOM    865 HG21 THR A  59      45.800  63.610  47.550  1.00  0.00           H
ATOM    866 HG22 THR A  59      46.990  63.030  48.920  1.00  0.00           H
ATOM    867 HG23 THR A  59      45.250  62.990  49.130  1.00  0.00           H
ATOM    868  C   THR A  59      44.920  67.060  49.590  1.00  0.00           C
ATOM    869  O   THR A  59      45.550  68.030  49.180  1.00  0.00           O
ATOM    870  N   LYS A  60      44.210  67.130  50.730  1.00  0.00           N
ATOM    871  HN  LYS A  60      43.710  66.340  51.080  1.00  0.00           H
ATOM    872  CA  LYS A  60      44.220  68.150  51.740  1.00  0.00           C
ATOM    873  HA  LYS A  60      43.920  69.050  51.230  1.00  0.00           H
ATOM    874  CB  LYS A  60      43.360  67.780  52.970  1.00  0.00           C
ATOM    875  HB1 LYS A  60      43.330  68.590  53.730  1.00  0.00           H
ATOM    876  HB2 LYS A  60      43.720  66.860  53.470  1.00  0.00           H
ATOM    877  CG  LYS A  60      41.930  67.500  52.540  1.00  0.00           C
ATOM    878  HG1 LYS A  60      41.800  66.680  51.790  1.00  0.00           H
ATOM    879  HG2 LYS A  60      41.530  68.410  52.040  1.00  0.00           H
ATOM    880  CD  LYS A  60      40.990  67.140  53.690  1.00  0.00           C
ATOM    881  HD1 LYS A  60      40.730  68.020  54.320  1.00  0.00           H
ATOM    882  HD2 LYS A  60      40.010  66.900  53.230  1.00  0.00           H
ATOM    883  CE  LYS A  60      41.570  66.000  54.540  1.00  0.00           C
ATOM    884  HE1 LYS A  60      42.480  66.330  55.070  1.00  0.00           H
ATOM    885  HE2 LYS A  60      41.860  65.120  53.920  1.00  0.00           H
ATOM    886  NZ  LYS A  60      40.610  65.580  55.580  1.00  0.00           N
ATOM    887  HZ1 LYS A  60      41.040  64.980  56.310  1.00  0.00           H
ATOM    888  HZ2 LYS A  60      40.050  66.340  56.030  1.00  0.00           H
ATOM    889  HZ3 LYS A  60      39.990  64.970  55.020  1.00  0.00           H
ATOM    890  C   LYS A  60      45.560  68.440  52.320  1.00  0.00           C
ATOM    891  O   LYS A  60      46.540  67.700  52.210  1.00  0.00           O
ATOM    892  N   GLU A  61      45.680  69.690  52.820  1.00  0.00           N
ATOM    893  HN  GLU A  61      45.020  70.410  52.650  1.00  0.00           H
ATOM    894  CA  GLU A  61      46.790  70.080  53.640  1.00  0.00           C
ATOM    895  HA  GLU A  61      47.630  70.040  52.970  1.00  0.00           H
ATOM    896  CB  GLU A  61      46.610  71.470  54.280  1.00  0.00           C
ATOM    897  HB1 GLU A  61      47.490  71.690  54.910  1.00  0.00           H
ATOM    898  HB2 GLU A  61      45.700  71.590  54.910  1.00  0.00           H
ATOM    899  CG  GLU A  61      46.450  72.580  53.240  1.00  0.00           C
ATOM    900  HG1 GLU A  61      45.420  72.520  52.830  1.00  0.00           H
ATOM    901  HG2 GLU A  61      47.260  72.610  52.490  1.00  0.00           H
ATOM    902  CD  GLU A  61      46.490  73.980  53.860  1.00  0.00           C
ATOM    903  OE1 GLU A  61      45.490  74.740  53.860  1.00  0.00           O
ATOM    904  OE2 GLU A  61      47.630  74.350  54.260  1.00  0.00           O
ATOM    905  C   GLU A  61      47.250  69.150  54.710  1.00  0.00           C
ATOM    906  O   GLU A  61      46.450  68.400  55.280  1.00  0.00           O
ATOM    907  N   GLN A  62      48.520  69.180  55.130  1.00  0.00           N
ATOM    908  HN  GLN A  62      49.200  69.660  54.580  1.00  0.00           H
ATOM    909  CA  GLN A  62      48.990  68.530  56.310  1.00  0.00           C
ATOM    910  HA  GLN A  62      49.960  68.990  56.430  1.00  0.00           H
ATOM    911  CB  GLN A  62      48.320  68.800  57.670  1.00  0.00           C
ATOM    912  HB1 GLN A  62      48.840  68.280  58.510  1.00  0.00           H
ATOM    913  HB2 GLN A  62      47.280  68.400  57.720  1.00  0.00           H
ATOM    914  CG  GLN A  62      48.320  70.300  57.930  1.00  0.00           C
ATOM    915  HG1 GLN A  62      47.510  70.850  57.390  1.00  0.00           H
ATOM    916  HG2 GLN A  62      49.230  70.800  57.520  1.00  0.00           H
ATOM    917  CD  GLN A  62      48.110  70.700  59.390  1.00  0.00           C
ATOM    918  OE1 GLN A  62      47.190  71.370  59.840  1.00  0.00           O
ATOM    919  NE2 GLN A  62      49.100  70.350  60.260  1.00  0.00           N
ATOM    920 HE21 GLN A  62      49.990  70.120  59.870  1.00  0.00           H
ATOM    921 HE22 GLN A  62      48.960  70.580  61.220  1.00  0.00           H
ATOM    922  C   GLN A  62      49.340  67.090  56.120  1.00  0.00           C
ATOM    923  O   GLN A  62      49.560  66.400  57.110  1.00  0.00           O
ATOM    924  N   VAL A  63      49.460  66.540  54.900  1.00  0.00           N
ATOM    925  HN  VAL A  63      49.300  67.040  54.050  1.00  0.00           H
ATOM    926  CA  VAL A  63      49.590  65.130  54.710  1.00  0.00           C
ATOM    927  HA  VAL A  63      49.380  64.620  55.630  1.00  0.00           H
ATOM    928  CB  VAL A  63      48.830  64.520  53.570  1.00  0.00           C
ATOM    929  HB  VAL A  63      48.990  63.430  53.450  1.00  0.00           H
ATOM    930  CG1 VAL A  63      47.330  64.720  53.840  1.00  0.00           C
ATOM    931 HG11 VAL A  63      46.990  64.100  54.700  1.00  0.00           H
ATOM    932 HG12 VAL A  63      47.170  65.800  54.040  1.00  0.00           H
ATOM    933 HG13 VAL A  63      46.690  64.400  52.990  1.00  0.00           H
ATOM    934  CG2 VAL A  63      49.250  65.210  52.260  1.00  0.00           C
ATOM    935 HG21 VAL A  63      48.900  66.270  52.310  1.00  0.00           H
ATOM    936 HG22 VAL A  63      50.350  65.260  52.120  1.00  0.00           H
ATOM    937 HG23 VAL A  63      48.830  64.670  51.390  1.00  0.00           H
ATOM    938  C   VAL A  63      50.990  64.670  54.520  1.00  0.00           C
ATOM    939  O   VAL A  63      51.250  63.480  54.330  1.00  0.00           O
ATOM    940  N   THR A  64      51.980  65.590  54.520  1.00  0.00           N
ATOM    941  HN  THR A  64      51.810  66.560  54.640  1.00  0.00           H
ATOM    942  CA  THR A  64      53.390  65.380  54.400  1.00  0.00           C
ATOM    943  HA  THR A  64      53.590  64.390  54.770  1.00  0.00           H
ATOM    944  CB  THR A  64      53.950  65.520  53.020  1.00  0.00           C
ATOM    945  HB  THR A  64      53.870  66.570  52.650  1.00  0.00           H
ATOM    946  OG1 THR A  64      53.210  64.690  52.130  1.00  0.00           O
ATOM    947  HG1 THR A  64      52.320  65.000  52.290  1.00  0.00           H
ATOM    948  CG2 THR A  64      55.440  65.120  52.940  1.00  0.00           C
ATOM    949 HG21 THR A  64      55.530  64.050  53.200  1.00  0.00           H
ATOM    950 HG22 THR A  64      55.760  65.280  51.890  1.00  0.00           H
ATOM    951 HG23 THR A  64      56.040  65.760  53.610  1.00  0.00           H
ATOM    952  C   THR A  64      54.130  66.270  55.340  1.00  0.00           C
ATOM    953  O   THR A  64      53.860  67.470  55.460  1.00  0.00           O
ATOM    954  N   ASN A  65      55.020  65.700  56.170  1.00  0.00           N
ATOM    955  HN  ASN A  65      55.210  64.740  56.000  1.00  0.00           H
ATOM    956  CA  ASN A  65      55.790  66.310  57.210  1.00  0.00           C
ATOM    957  HA  ASN A  65      55.790  67.390  57.130  1.00  0.00           H
ATOM    958  CB  ASN A  65      55.180  65.930  58.570  1.00  0.00           C
ATOM    959  HB1 ASN A  65      55.490  64.890  58.830  1.00  0.00           H
ATOM    960  HB2 ASN A  65      54.090  66.020  58.390  1.00  0.00           H
ATOM    961  CG  ASN A  65      55.590  66.860  59.700  1.00  0.00           C
ATOM    962  OD1 ASN A  65      56.360  67.820  59.600  1.00  0.00           O
ATOM    963  ND2 ASN A  65      54.910  66.650  60.860  1.00  0.00           N
ATOM    964 HD21 ASN A  65      54.290  65.870  60.910  1.00  0.00           H
ATOM    965 HD22 ASN A  65      55.140  67.200  61.670  1.00  0.00           H
ATOM    966  C   ASN A  65      57.220  65.890  57.260  1.00  0.00           C
ATOM    967  O   ASN A  65      57.570  64.720  57.370  1.00  0.00           O
ATOM    968  N   VAL A  66      58.130  66.880  57.180  1.00  0.00           N
ATOM    969  HN  VAL A  66      57.880  67.830  57.380  1.00  0.00           H
ATOM    970  CA  VAL A  66      59.540  66.640  57.180  1.00  0.00           C
ATOM    971  HA  VAL A  66      59.680  65.840  56.470  1.00  0.00           H
ATOM    972  CB  VAL A  66      60.460  67.720  56.710  1.00  0.00           C
ATOM    973  HB  VAL A  66      60.260  68.690  57.220  1.00  0.00           H
ATOM    974  CG1 VAL A  66      61.940  67.370  56.930  1.00  0.00           C
ATOM    975 HG11 VAL A  66      62.180  66.310  56.700  1.00  0.00           H
ATOM    976 HG12 VAL A  66      62.670  68.000  56.380  1.00  0.00           H
ATOM    977 HG13 VAL A  66      62.170  67.570  58.000  1.00  0.00           H
ATOM    978  CG2 VAL A  66      59.980  67.940  55.260  1.00  0.00           C
ATOM    979 HG21 VAL A  66      60.600  68.690  54.720  1.00  0.00           H
ATOM    980 HG22 VAL A  66      60.070  67.000  54.680  1.00  0.00           H
ATOM    981 HG23 VAL A  66      58.910  68.230  55.220  1.00  0.00           H
ATOM    982  C   VAL A  66      59.960  66.130  58.520  1.00  0.00           C
ATOM    983  O   VAL A  66      59.800  66.740  59.570  1.00  0.00           O
ATOM    984  N   GLY A  67      60.450  64.880  58.400  1.00  0.00           N
ATOM    985  HN  GLY A  67      60.470  64.470  57.490  1.00  0.00           H
ATOM    986  CA  GLY A  67      60.960  64.020  59.420  1.00  0.00           C
ATOM    987  HA1 GLY A  67      62.040  64.020  59.380  1.00  0.00           H
ATOM    988  HA2 GLY A  67      60.410  64.280  60.300  1.00  0.00           H
ATOM    989  C   GLY A  67      60.560  62.590  59.240  1.00  0.00           C
ATOM    990  O   GLY A  67      61.230  61.670  59.710  1.00  0.00           O
ATOM    991  N   GLY A  68      59.520  62.250  58.470  1.00  0.00           N
ATOM    992  HN  GLY A  68      58.960  63.000  58.120  1.00  0.00           H
ATOM    993  CA  GLY A  68      59.090  60.940  58.070  1.00  0.00           C
ATOM    994  HA1 GLY A  68      59.600  60.140  58.580  1.00  0.00           H
ATOM    995  HA2 GLY A  68      58.030  60.860  58.240  1.00  0.00           H
ATOM    996  C   GLY A  68      59.410  60.600  56.660  1.00  0.00           C
ATOM    997  O   GLY A  68      60.470  60.830  56.080  1.00  0.00           O
ATOM    998  N   ALA A  69      58.520  59.860  55.970  1.00  0.00           N
ATOM    999  HN  ALA A  69      57.760  59.390  56.410  1.00  0.00           H
ATOM   1000  CA  ALA A  69      58.690  59.430  54.610  1.00  0.00           C
ATOM   1001  HA  ALA A  69      59.440  60.080  54.180  1.00  0.00           H
ATOM   1002  CB  ALA A  69      59.140  57.970  54.540  1.00  0.00           C
ATOM   1003  HB1 ALA A  69      60.080  57.800  55.100  1.00  0.00           H
ATOM   1004  HB2 ALA A  69      58.390  57.190  54.820  1.00  0.00           H
ATOM   1005  HB3 ALA A  69      59.310  57.700  53.480  1.00  0.00           H
ATOM   1006  C   ALA A  69      57.410  59.670  53.870  1.00  0.00           C
ATOM   1007  O   ALA A  69      56.380  59.970  54.460  1.00  0.00           O
ATOM   1008  N   VAL A  70      57.460  59.610  52.530  1.00  0.00           N
ATOM   1009  HN  VAL A  70      58.110  59.110  51.960  1.00  0.00           H
ATOM   1010  CA  VAL A  70      56.360  59.990  51.700  1.00  0.00           C
ATOM   1011  HA  VAL A  70      55.640  60.610  52.210  1.00  0.00           H
ATOM   1012  CB  VAL A  70      56.890  60.870  50.600  1.00  0.00           C
ATOM   1013  HB  VAL A  70      56.040  61.070  49.910  1.00  0.00           H
ATOM   1014  CG1 VAL A  70      57.180  62.240  51.240  1.00  0.00           C
ATOM   1015 HG11 VAL A  70      57.450  62.960  50.450  1.00  0.00           H
ATOM   1016 HG12 VAL A  70      56.260  62.580  51.770  1.00  0.00           H
ATOM   1017 HG13 VAL A  70      58.000  62.130  51.990  1.00  0.00           H
ATOM   1018  CG2 VAL A  70      58.070  60.340  49.760  1.00  0.00           C
ATOM   1019 HG21 VAL A  70      58.990  60.560  50.350  1.00  0.00           H
ATOM   1020 HG22 VAL A  70      57.910  59.270  49.530  1.00  0.00           H
ATOM   1021 HG23 VAL A  70      58.300  61.090  48.970  1.00  0.00           H
ATOM   1022  C   VAL A  70      55.660  58.780  51.190  1.00  0.00           C
ATOM   1023  O   VAL A  70      55.120  58.730  50.080  1.00  0.00           O
ATOM   1024  N   VAL A  71      55.740  57.680  51.960  1.00  0.00           N
ATOM   1025  HN  VAL A  71      56.140  57.850  52.850  1.00  0.00           H
ATOM   1026  CA  VAL A  71      55.290  56.380  51.570  1.00  0.00           C
ATOM   1027  HA  VAL A  71      55.830  56.030  50.700  1.00  0.00           H
ATOM   1028  CB  VAL A  71      55.740  55.340  52.540  1.00  0.00           C
ATOM   1029  HB  VAL A  71      55.460  54.290  52.300  1.00  0.00           H
ATOM   1030  CG1 VAL A  71      57.270  55.230  52.610  1.00  0.00           C
ATOM   1031 HG11 VAL A  71      57.750  55.670  51.700  1.00  0.00           H
ATOM   1032 HG12 VAL A  71      57.630  55.710  53.540  1.00  0.00           H
ATOM   1033 HG13 VAL A  71      57.600  54.170  52.580  1.00  0.00           H
ATOM   1034  CG2 VAL A  71      54.990  55.560  53.870  1.00  0.00           C
ATOM   1035 HG21 VAL A  71      55.090  56.610  54.220  1.00  0.00           H
ATOM   1036 HG22 VAL A  71      53.900  55.400  53.790  1.00  0.00           H
ATOM   1037 HG23 VAL A  71      55.350  54.880  54.670  1.00  0.00           H
ATOM   1038  C   VAL A  71      53.810  56.340  51.360  1.00  0.00           C
ATOM   1039  O   VAL A  71      52.980  57.060  51.900  1.00  0.00           O
ATOM   1040  N   THR A  72      53.370  55.480  50.420  1.00  0.00           N
ATOM   1041  HN  THR A  72      53.990  54.890  49.910  1.00  0.00           H
ATOM   1042  CA  THR A  72      51.990  55.510  50.040  1.00  0.00           C
ATOM   1043  HA  THR A  72      51.460  55.610  50.980  1.00  0.00           H
ATOM   1044  CB  THR A  72      51.580  56.630  49.130  1.00  0.00           C
ATOM   1045  HB  THR A  72      52.150  57.560  49.360  1.00  0.00           H
ATOM   1046  OG1 THR A  72      50.180  56.770  49.270  1.00  0.00           O
ATOM   1047  HG1 THR A  72      50.060  57.720  49.320  1.00  0.00           H
ATOM   1048  CG2 THR A  72      51.810  56.430  47.620  1.00  0.00           C
ATOM   1049 HG21 THR A  72      51.070  55.670  47.280  1.00  0.00           H
ATOM   1050 HG22 THR A  72      51.510  57.320  47.030  1.00  0.00           H
ATOM   1051 HG23 THR A  72      52.830  56.110  47.320  1.00  0.00           H
ATOM   1052  C   THR A  72      51.730  54.150  49.470  1.00  0.00           C
ATOM   1053  O   THR A  72      52.660  53.430  49.130  1.00  0.00           O
ATOM   1054  N   GLY A  73      50.420  53.870  49.340  1.00  0.00           N
ATOM   1055  HN  GLY A  73      49.880  54.610  49.740  1.00  0.00           H
ATOM   1056  CA  GLY A  73      49.810  52.720  48.770  1.00  0.00           C
ATOM   1057  HA1 GLY A  73      49.000  53.070  48.140  1.00  0.00           H
ATOM   1058  HA2 GLY A  73      50.600  52.280  48.180  1.00  0.00           H
ATOM   1059  C   GLY A  73      49.270  51.740  49.760  1.00  0.00           C
ATOM   1060  O   GLY A  73      50.050  51.000  50.350  1.00  0.00           O
ATOM   1061  N   VAL A  74      47.930  51.640  49.850  1.00  0.00           N
ATOM   1062  HN  VAL A  74      47.310  52.270  49.390  1.00  0.00           H
ATOM   1063  CA  VAL A  74      47.260  50.850  50.840  1.00  0.00           C
ATOM   1064  HA  VAL A  74      48.020  50.230  51.300  1.00  0.00           H
ATOM   1065  CB  VAL A  74      46.660  51.780  51.860  1.00  0.00           C
ATOM   1066  HB  VAL A  74      45.860  52.430  51.460  1.00  0.00           H
ATOM   1067  CG1 VAL A  74      46.050  50.910  52.980  1.00  0.00           C
ATOM   1068 HG11 VAL A  74      45.190  50.340  52.590  1.00  0.00           H
ATOM   1069 HG12 VAL A  74      46.840  50.200  53.310  1.00  0.00           H
ATOM   1070 HG13 VAL A  74      45.670  51.470  53.870  1.00  0.00           H
ATOM   1071  CG2 VAL A  74      47.700  52.810  52.340  1.00  0.00           C
ATOM   1072 HG21 VAL A  74      47.300  53.300  53.250  1.00  0.00           H
ATOM   1073 HG22 VAL A  74      48.610  52.240  52.630  1.00  0.00           H
ATOM   1074 HG23 VAL A  74      48.050  53.590  51.640  1.00  0.00           H
ATOM   1075  C   VAL A  74      46.260  49.920  50.250  1.00  0.00           C
ATOM   1076  O   VAL A  74      45.200  50.250  49.740  1.00  0.00           O
ATOM   1077  N   THR A  75      46.580  48.610  50.180  1.00  0.00           N
ATOM   1078  HN  THR A  75      47.550  48.370  50.120  1.00  0.00           H
ATOM   1079  CA  THR A  75      45.730  47.550  49.750  1.00  0.00           C
ATOM   1080  HA  THR A  75      44.700  47.880  49.760  1.00  0.00           H
ATOM   1081  CB  THR A  75      46.040  46.950  48.410  1.00  0.00           C
ATOM   1082  HB  THR A  75      46.920  46.280  48.310  1.00  0.00           H
ATOM   1083  OG1 THR A  75      46.260  48.010  47.490  1.00  0.00           O
ATOM   1084  HG1 THR A  75      47.110  48.290  47.840  1.00  0.00           H
ATOM   1085  CG2 THR A  75      44.820  46.180  47.860  1.00  0.00           C
ATOM   1086 HG21 THR A  75      45.010  45.950  46.790  1.00  0.00           H
ATOM   1087 HG22 THR A  75      44.680  45.230  48.430  1.00  0.00           H
ATOM   1088 HG23 THR A  75      43.810  46.640  47.940  1.00  0.00           H
ATOM   1089  C   THR A  75      45.880  46.480  50.770  1.00  0.00           C
ATOM   1090  O   THR A  75      46.240  45.350  50.460  1.00  0.00           O
ATOM   1091  N   ALA A  76      45.680  46.780  52.070  1.00  0.00           N
ATOM   1092  HN  ALA A  76      45.300  47.690  52.240  1.00  0.00           H
ATOM   1093  CA  ALA A  76      45.630  45.790  53.100  1.00  0.00           C
ATOM   1094  HA  ALA A  76      45.150  44.920  52.690  1.00  0.00           H
ATOM   1095  CB  ALA A  76      47.090  45.640  53.560  1.00  0.00           C
ATOM   1096  HB1 ALA A  76      47.520  46.520  54.080  1.00  0.00           H
ATOM   1097  HB2 ALA A  76      47.200  44.730  54.200  1.00  0.00           H
ATOM   1098  HB3 ALA A  76      47.720  45.400  52.670  1.00  0.00           H
ATOM   1099  C   ALA A  76      44.760  46.320  54.180  1.00  0.00           C
ATOM   1100  O   ALA A  76      44.430  47.510  54.170  1.00  0.00           O
ATOM   1101  N   VAL A  77      44.260  45.460  55.080  1.00  0.00           N
ATOM   1102  HN  VAL A  77      44.540  44.500  55.090  1.00  0.00           H
ATOM   1103  CA  VAL A  77      43.510  45.940  56.200  1.00  0.00           C
ATOM   1104  HA  VAL A  77      43.730  46.980  56.340  1.00  0.00           H
ATOM   1105  CB  VAL A  77      42.060  45.600  55.960  1.00  0.00           C
ATOM   1106  HB  VAL A  77      41.670  44.630  56.330  1.00  0.00           H
ATOM   1107  CG1 VAL A  77      41.210  46.720  56.580  1.00  0.00           C
ATOM   1108 HG11 VAL A  77      41.390  47.750  56.210  1.00  0.00           H
ATOM   1109 HG12 VAL A  77      40.120  46.520  56.540  1.00  0.00           H
ATOM   1110 HG13 VAL A  77      41.310  46.860  57.680  1.00  0.00           H
ATOM   1111  CG2 VAL A  77      41.740  45.540  54.460  1.00  0.00           C
ATOM   1112 HG21 VAL A  77      40.650  45.310  54.440  1.00  0.00           H
ATOM   1113 HG22 VAL A  77      41.940  46.490  53.920  1.00  0.00           H
ATOM   1114 HG23 VAL A  77      42.150  44.630  53.970  1.00  0.00           H
ATOM   1115  C   VAL A  77      44.090  45.220  57.370  1.00  0.00           C
ATOM   1116  O   VAL A  77      45.200  44.700  57.310  1.00  0.00           O
ATOM   1117  N   ALA A  78      43.360  45.190  58.500  1.00  0.00           N
ATOM   1118  HN  ALA A  78      42.410  45.510  58.520  1.00  0.00           H
ATOM   1119  CA  ALA A  78      43.940  44.660  59.690  1.00  0.00           C
ATOM   1120  HA  ALA A  78      45.000  44.810  59.590  1.00  0.00           H
ATOM   1121  CB  ALA A  78      43.440  45.440  60.920  1.00  0.00           C
ATOM   1122  HB1 ALA A  78      43.490  46.550  60.820  1.00  0.00           H
ATOM   1123  HB2 ALA A  78      42.360  45.270  61.120  1.00  0.00           H
ATOM   1124  HB3 ALA A  78      43.940  45.230  61.890  1.00  0.00           H
ATOM   1125  C   ALA A  78      43.820  43.190  59.890  1.00  0.00           C
ATOM   1126  O   ALA A  78      44.530  42.400  59.280  1.00  0.00           O
ATOM   1127  N   GLN A  79      42.920  42.650  60.730  1.00  0.00           N
ATOM   1128  HN  GLN A  79      42.150  43.210  61.040  1.00  0.00           H
ATOM   1129  CA  GLN A  79      42.940  41.290  61.160  1.00  0.00           C
ATOM   1130  HA  GLN A  79      43.440  40.780  60.340  1.00  0.00           H
ATOM   1131  CB  GLN A  79      43.690  41.110  62.490  1.00  0.00           C
ATOM   1132  HB1 GLN A  79      43.340  40.240  63.080  1.00  0.00           H
ATOM   1133  HB2 GLN A  79      43.370  41.980  63.100  1.00  0.00           H
ATOM   1134  CG  GLN A  79      45.210  40.970  62.450  1.00  0.00           C
ATOM   1135  HG1 GLN A  79      45.530  41.140  63.500  1.00  0.00           H
ATOM   1136  HG2 GLN A  79      45.730  41.750  61.850  1.00  0.00           H
ATOM   1137  CD  GLN A  79      45.560  39.600  61.870  1.00  0.00           C
ATOM   1138  OE1 GLN A  79      45.510  38.550  62.500  1.00  0.00           O
ATOM   1139  NE2 GLN A  79      45.900  39.520  60.550  1.00  0.00           N
ATOM   1140 HE21 GLN A  79      45.930  40.320  59.950  1.00  0.00           H
ATOM   1141 HE22 GLN A  79      45.940  38.600  60.160  1.00  0.00           H
ATOM   1142  C   GLN A  79      41.550  40.790  61.300  1.00  0.00           C
ATOM   1143  O   GLN A  79      40.900  40.980  62.330  1.00  0.00           O
ATOM   1144  N   LYS A  80      41.050  40.070  60.270  1.00  0.00           N
ATOM   1145  HN  LYS A  80      41.650  39.730  59.560  1.00  0.00           H
ATOM   1146  CA  LYS A  80      39.660  39.740  60.120  1.00  0.00           C
ATOM   1147  HA  LYS A  80      39.580  39.420  59.090  1.00  0.00           H
ATOM   1148  CB  LYS A  80      39.270  38.610  61.090  1.00  0.00           C
ATOM   1149  HB1 LYS A  80      38.190  38.340  61.000  1.00  0.00           H
ATOM   1150  HB2 LYS A  80      39.420  38.890  62.160  1.00  0.00           H
ATOM   1151  CG  LYS A  80      40.080  37.330  60.900  1.00  0.00           C
ATOM   1152  HG1 LYS A  80      39.850  36.630  61.730  1.00  0.00           H
ATOM   1153  HG2 LYS A  80      41.180  37.470  60.840  1.00  0.00           H
ATOM   1154  CD  LYS A  80      39.720  36.540  59.640  1.00  0.00           C
ATOM   1155  HD1 LYS A  80      38.690  36.150  59.790  1.00  0.00           H
ATOM   1156  HD2 LYS A  80      39.690  37.250  58.790  1.00  0.00           H
ATOM   1157  CE  LYS A  80      40.740  35.450  59.300  1.00  0.00           C
ATOM   1158  HE1 LYS A  80      40.990  34.750  60.130  1.00  0.00           H
ATOM   1159  HE2 LYS A  80      41.690  35.990  59.090  1.00  0.00           H
ATOM   1160  NZ  LYS A  80      40.370  34.690  58.090  1.00  0.00           N
ATOM   1161  HZ1 LYS A  80      39.910  33.820  58.440  1.00  0.00           H
ATOM   1162  HZ2 LYS A  80      39.740  35.220  57.460  1.00  0.00           H
ATOM   1163  HZ3 LYS A  80      41.150  34.340  57.510  1.00  0.00           H
ATOM   1164  C   LYS A  80      38.690  40.860  60.190  1.00  0.00           C
ATOM   1165  O   LYS A  80      37.620  40.780  60.790  1.00  0.00           O
ATOM   1166  N   THR A  81      39.060  41.950  59.490  1.00  0.00           N
ATOM   1167  HN  THR A  81      39.910  41.820  59.000  1.00  0.00           H
ATOM   1168  CA  THR A  81      38.370  43.210  59.480  1.00  0.00           C
ATOM   1169  HA  THR A  81      37.670  43.360  60.290  1.00  0.00           H
ATOM   1170  CB  THR A  81      39.260  44.400  59.660  1.00  0.00           C
ATOM   1171  HB  THR A  81      38.740  45.310  59.290  1.00  0.00           H
ATOM   1172  OG1 THR A  81      40.460  44.400  58.890  1.00  0.00           O
ATOM   1173  HG1 THR A  81      40.570  43.650  58.300  1.00  0.00           H
ATOM   1174  CG2 THR A  81      39.750  44.480  61.110  1.00  0.00           C
ATOM   1175 HG21 THR A  81      38.880  44.440  61.800  1.00  0.00           H
ATOM   1176 HG22 THR A  81      40.310  43.580  61.440  1.00  0.00           H
ATOM   1177 HG23 THR A  81      40.330  45.430  61.160  1.00  0.00           H
ATOM   1178  C   THR A  81      37.620  43.260  58.200  1.00  0.00           C
ATOM   1179  O   THR A  81      38.060  42.670  57.220  1.00  0.00           O
ATOM   1180  N   VAL A  82      36.480  43.970  58.260  1.00  0.00           N
ATOM   1181  HN  VAL A  82      36.360  44.520  59.090  1.00  0.00           H
ATOM   1182  CA  VAL A  82      35.480  44.120  57.250  1.00  0.00           C
ATOM   1183  HA  VAL A  82      35.380  43.160  56.770  1.00  0.00           H
ATOM   1184  CB  VAL A  82      34.160  44.590  57.790  1.00  0.00           C
ATOM   1185  HB  VAL A  82      34.390  45.550  58.310  1.00  0.00           H
ATOM   1186  CG1 VAL A  82      33.180  44.660  56.610  1.00  0.00           C
ATOM   1187 HG11 VAL A  82      33.410  45.430  55.850  1.00  0.00           H
ATOM   1188 HG12 VAL A  82      33.030  43.620  56.250  1.00  0.00           H
ATOM   1189 HG13 VAL A  82      32.180  44.980  56.960  1.00  0.00           H
ATOM   1190  CG2 VAL A  82      33.570  43.600  58.810  1.00  0.00           C
ATOM   1191 HG21 VAL A  82      33.490  42.580  58.380  1.00  0.00           H
ATOM   1192 HG22 VAL A  82      34.220  43.620  59.710  1.00  0.00           H
ATOM   1193 HG23 VAL A  82      32.550  43.910  59.130  1.00  0.00           H
ATOM   1194  C   VAL A  82      36.040  45.150  56.320  1.00  0.00           C
ATOM   1195  O   VAL A  82      36.610  46.160  56.710  1.00  0.00           O
ATOM   1196  N   GLU A  83      36.050  44.950  54.990  1.00  0.00           N
ATOM   1197  HN  GLU A  83      35.560  44.140  54.680  1.00  0.00           H
ATOM   1198  CA  GLU A  83      36.620  45.840  54.020  1.00  0.00           C
ATOM   1199  HA  GLU A  83      37.530  46.240  54.450  1.00  0.00           H
ATOM   1200  CB  GLU A  83      36.980  45.120  52.710  1.00  0.00           C
ATOM   1201  HB1 GLU A  83      37.490  45.850  52.060  1.00  0.00           H
ATOM   1202  HB2 GLU A  83      36.100  44.620  52.240  1.00  0.00           H
ATOM   1203  CG  GLU A  83      37.940  43.940  52.870  1.00  0.00           C
ATOM   1204  HG1 GLU A  83      37.480  43.140  53.480  1.00  0.00           H
ATOM   1205  HG2 GLU A  83      38.820  44.240  53.480  1.00  0.00           H
ATOM   1206  CD  GLU A  83      38.280  43.250  51.560  1.00  0.00           C
ATOM   1207  OE1 GLU A  83      39.470  43.240  51.130  1.00  0.00           O
ATOM   1208  OE2 GLU A  83      37.300  42.910  50.840  1.00  0.00           O
ATOM   1209  C   GLU A  83      35.730  47.020  53.800  1.00  0.00           C
ATOM   1210  O   GLU A  83      34.510  46.900  53.710  1.00  0.00           O
ATOM   1211  N   GLY A  84      36.380  48.190  53.920  1.00  0.00           N
ATOM   1212  HN  GLY A  84      37.370  48.150  53.980  1.00  0.00           H
ATOM   1213  CA  GLY A  84      35.770  49.450  53.620  1.00  0.00           C
ATOM   1214  HA1 GLY A  84      35.080  49.690  54.410  1.00  0.00           H
ATOM   1215  HA2 GLY A  84      36.490  50.260  53.630  1.00  0.00           H
ATOM   1216  C   GLY A  84      34.970  49.580  52.370  1.00  0.00           C
ATOM   1217  O   GLY A  84      35.480  49.210  51.320  1.00  0.00           O
ATOM   1218  N   ALA A  85      33.730  50.120  52.390  1.00  0.00           N
ATOM   1219  HN  ALA A  85      33.360  50.360  53.290  1.00  0.00           H
ATOM   1220  CA  ALA A  85      32.870  50.140  51.250  1.00  0.00           C
ATOM   1221  HA  ALA A  85      32.720  49.120  50.950  1.00  0.00           H
ATOM   1222  CB  ALA A  85      31.490  50.510  51.820  1.00  0.00           C
ATOM   1223  HB1 ALA A  85      31.110  49.780  52.570  1.00  0.00           H
ATOM   1224  HB2 ALA A  85      31.580  51.440  52.410  1.00  0.00           H
ATOM   1225  HB3 ALA A  85      30.680  50.610  51.060  1.00  0.00           H
ATOM   1226  C   ALA A  85      33.350  50.820  50.010  1.00  0.00           C
ATOM   1227  O   ALA A  85      33.380  52.030  49.830  1.00  0.00           O
ATOM   1228  N   GLY A  86      33.730  50.040  48.980  1.00  0.00           N
ATOM   1229  HN  GLY A  86      33.730  49.070  49.210  1.00  0.00           H
ATOM   1230  CA  GLY A  86      34.190  50.450  47.690  1.00  0.00           C
ATOM   1231  HA1 GLY A  86      34.940  51.220  47.760  1.00  0.00           H
ATOM   1232  HA2 GLY A  86      34.680  49.580  47.290  1.00  0.00           H
ATOM   1233  C   GLY A  86      33.270  50.820  46.570  1.00  0.00           C
ATOM   1234  O   GLY A  86      32.300  51.540  46.800  1.00  0.00           O
ATOM   1235  N   SER A  87      33.340  50.250  45.360  1.00  0.00           N
ATOM   1236  HN  SER A  87      34.100  49.630  45.160  1.00  0.00           H
ATOM   1237  CA  SER A  87      32.490  50.570  44.250  1.00  0.00           C
ATOM   1238  HA  SER A  87      32.060  51.550  44.350  1.00  0.00           H
ATOM   1239  CB  SER A  87      33.260  50.510  42.920  1.00  0.00           C
ATOM   1240  HB1 SER A  87      33.990  51.350  43.020  1.00  0.00           H
ATOM   1241  HB2 SER A  87      32.590  50.680  42.060  1.00  0.00           H
ATOM   1242  OG  SER A  87      34.010  49.330  42.680  1.00  0.00           O
ATOM   1243  HG1 SER A  87      33.310  48.660  42.700  1.00  0.00           H
ATOM   1244  C   SER A  87      31.300  49.670  44.200  1.00  0.00           C
ATOM   1245  O   SER A  87      30.720  49.380  43.160  1.00  0.00           O
ATOM   1246  N   ILE A  88      30.990  49.060  45.360  1.00  0.00           N
ATOM   1247  HN  ILE A  88      31.530  49.350  46.150  1.00  0.00           H
ATOM   1248  CA  ILE A  88      29.870  48.220  45.660  1.00  0.00           C
ATOM   1249  HA  ILE A  88      30.170  47.300  45.170  1.00  0.00           H
ATOM   1250  CB  ILE A  88      29.680  47.910  47.120  1.00  0.00           C
ATOM   1251  HB  ILE A  88      28.770  47.340  47.400  1.00  0.00           H
ATOM   1252  CG2 ILE A  88      30.870  47.020  47.520  1.00  0.00           C
ATOM   1253 HG21 ILE A  88      30.930  46.060  46.980  1.00  0.00           H
ATOM   1254 HG22 ILE A  88      31.790  47.620  47.370  1.00  0.00           H
ATOM   1255 HG23 ILE A  88      30.680  46.890  48.610  1.00  0.00           H
ATOM   1256  CG1 ILE A  88      29.560  49.200  47.950  1.00  0.00           C
ATOM   1257 HG11 ILE A  88      28.960  49.920  47.350  1.00  0.00           H
ATOM   1258 HG12 ILE A  88      30.530  49.710  48.110  1.00  0.00           H
ATOM   1259  CD  ILE A  88      28.820  48.940  49.260  1.00  0.00           C
ATOM   1260  HD1 ILE A  88      27.950  48.240  49.290  1.00  0.00           H
ATOM   1261  HD2 ILE A  88      29.590  48.610  49.980  1.00  0.00           H
ATOM   1262  HD3 ILE A  88      28.380  49.930  49.490  1.00  0.00           H
ATOM   1263  C   ILE A  88      28.540  48.500  45.060  1.00  0.00           C
ATOM   1264  O   ILE A  88      28.230  49.670  44.820  1.00  0.00           O
ATOM   1265  N   ALA A  89      27.780  47.450  44.730  1.00  0.00           N
ATOM   1266  HN  ALA A  89      28.020  46.490  44.840  1.00  0.00           H
ATOM   1267  CA  ALA A  89      26.520  47.670  44.070  1.00  0.00           C
ATOM   1268  HA  ALA A  89      26.410  48.740  43.940  1.00  0.00           H
ATOM   1269  CB  ALA A  89      26.560  46.890  42.750  1.00  0.00           C
ATOM   1270  HB1 ALA A  89      26.640  45.820  43.060  1.00  0.00           H
ATOM   1271  HB2 ALA A  89      25.620  47.050  42.180  1.00  0.00           H
ATOM   1272  HB3 ALA A  89      27.470  47.180  42.190  1.00  0.00           H
ATOM   1273  C   ALA A  89      25.490  47.010  44.930  1.00  0.00           C
ATOM   1274  O   ALA A  89      25.730  46.100  45.710  1.00  0.00           O
ATOM   1275  N   ALA A  90      24.290  47.620  44.850  1.00  0.00           N
ATOM   1276  HN  ALA A  90      24.000  48.290  44.180  1.00  0.00           H
ATOM   1277  CA  ALA A  90      23.190  47.160  45.630  1.00  0.00           C
ATOM   1278  HA  ALA A  90      23.390  46.660  46.570  1.00  0.00           H
ATOM   1279  CB  ALA A  90      22.310  48.380  45.960  1.00  0.00           C
ATOM   1280  HB1 ALA A  90      22.890  48.990  46.680  1.00  0.00           H
ATOM   1281  HB2 ALA A  90      22.200  48.950  45.010  1.00  0.00           H
ATOM   1282  HB3 ALA A  90      21.290  48.140  46.340  1.00  0.00           H
ATOM   1283  C   ALA A  90      22.380  46.170  44.870  1.00  0.00           C
ATOM   1284  O   ALA A  90      21.420  45.630  45.420  1.00  0.00           O
ATOM   1285  N   ALA A  91      22.780  45.880  43.620  1.00  0.00           N
ATOM   1286  HN  ALA A  91      23.580  46.380  43.280  1.00  0.00           H
ATOM   1287  CA  ALA A  91      22.200  44.940  42.720  1.00  0.00           C
ATOM   1288  HA  ALA A  91      21.120  44.960  42.680  1.00  0.00           H
ATOM   1289  CB  ALA A  91      22.730  45.420  41.360  1.00  0.00           C
ATOM   1290  HB1 ALA A  91      23.830  45.500  41.460  1.00  0.00           H
ATOM   1291  HB2 ALA A  91      22.420  44.760  40.520  1.00  0.00           H
ATOM   1292  HB3 ALA A  91      22.330  46.410  41.050  1.00  0.00           H
ATOM   1293  C   ALA A  91      22.630  43.550  43.040  1.00  0.00           C
ATOM   1294  O   ALA A  91      23.040  42.780  42.170  1.00  0.00           O
ATOM   1295  N   THR A  92      22.470  43.110  44.300  1.00  0.00           N
ATOM   1296  HN  THR A  92      22.070  43.760  44.950  1.00  0.00           H
ATOM   1297  CA  THR A  92      22.940  41.870  44.830  1.00  0.00           C
ATOM   1298  HA  THR A  92      23.960  41.680  44.550  1.00  0.00           H
ATOM   1299  CB  THR A  92      23.070  41.880  46.330  1.00  0.00           C
ATOM   1300  HB  THR A  92      23.360  40.860  46.670  1.00  0.00           H
ATOM   1301  OG1 THR A  92      21.850  42.140  47.000  1.00  0.00           O
ATOM   1302  HG1 THR A  92      21.440  41.290  47.170  1.00  0.00           H
ATOM   1303  CG2 THR A  92      24.130  42.870  46.820  1.00  0.00           C
ATOM   1304 HG21 THR A  92      24.380  42.810  47.910  1.00  0.00           H
ATOM   1305 HG22 THR A  92      25.050  42.760  46.210  1.00  0.00           H
ATOM   1306 HG23 THR A  92      23.790  43.930  46.850  1.00  0.00           H
ATOM   1307  C   THR A  92      22.250  40.630  44.380  1.00  0.00           C
ATOM   1308  O   THR A  92      22.940  39.720  43.930  1.00  0.00           O
ATOM   1309  N   GLY A  93      20.920  40.790  44.280  1.00  0.00           N
ATOM   1310  HN  GLY A  93      20.590  41.700  44.500  1.00  0.00           H
ATOM   1311  CA  GLY A  93      19.960  39.730  44.130  1.00  0.00           C
ATOM   1312  HA1 GLY A  93      19.330  39.970  43.280  1.00  0.00           H
ATOM   1313  HA2 GLY A  93      20.370  38.750  43.970  1.00  0.00           H
ATOM   1314  C   GLY A  93      19.030  39.570  45.280  1.00  0.00           C
ATOM   1315  O   GLY A  93      19.320  40.020  46.380  1.00  0.00           O
ATOM   1316  N   PHE A  94      17.990  38.720  45.120  1.00  0.00           N
ATOM   1317  HN  PHE A  94      17.880  38.330  44.210  1.00  0.00           H
ATOM   1318  CA  PHE A  94      17.000  38.490  46.130  1.00  0.00           C
ATOM   1319  HA  PHE A  94      16.620  39.440  46.490  1.00  0.00           H
ATOM   1320  CB  PHE A  94      15.750  37.920  45.440  1.00  0.00           C
ATOM   1321  HB1 PHE A  94      16.100  37.160  44.700  1.00  0.00           H
ATOM   1322  HB2 PHE A  94      15.240  38.690  44.820  1.00  0.00           H
ATOM   1323  CG  PHE A  94      14.700  37.360  46.340  1.00  0.00           C
ATOM   1324  CD1 PHE A  94      14.010  38.240  47.150  1.00  0.00           C
ATOM   1325  HD1 PHE A  94      14.320  39.270  47.060  1.00  0.00           H
ATOM   1326  CE1 PHE A  94      13.000  37.790  47.960  1.00  0.00           C
ATOM   1327  HE1 PHE A  94      12.450  38.480  48.580  1.00  0.00           H
ATOM   1328  CZ  PHE A  94      12.830  36.440  48.140  1.00  0.00           C
ATOM   1329  HZ  PHE A  94      12.080  36.070  48.810  1.00  0.00           H
ATOM   1330  CD2 PHE A  94      14.410  36.020  46.370  1.00  0.00           C
ATOM   1331  HD2 PHE A  94      14.900  35.300  45.730  1.00  0.00           H
ATOM   1332  CE2 PHE A  94      13.510  35.570  47.310  1.00  0.00           C
ATOM   1333  HE2 PHE A  94      13.330  34.510  47.380  1.00  0.00           H
ATOM   1334  C   PHE A  94      17.480  37.710  47.300  1.00  0.00           C
ATOM   1335  O   PHE A  94      17.880  36.560  47.170  1.00  0.00           O
ATOM   1336  N   VAL A  95      17.530  38.360  48.480  1.00  0.00           N
ATOM   1337  HN  VAL A  95      17.180  39.280  48.630  1.00  0.00           H
ATOM   1338  CA  VAL A  95      17.990  37.930  49.760  1.00  0.00           C
ATOM   1339  HA  VAL A  95      17.950  38.880  50.270  1.00  0.00           H
ATOM   1340  CB  VAL A  95      17.130  37.010  50.560  1.00  0.00           C
ATOM   1341  HB  VAL A  95      17.610  36.930  51.560  1.00  0.00           H
ATOM   1342  CG1 VAL A  95      15.750  37.620  50.860  1.00  0.00           C
ATOM   1343 HG11 VAL A  95      15.570  38.570  50.310  1.00  0.00           H
ATOM   1344 HG12 VAL A  95      15.080  36.760  50.640  1.00  0.00           H
ATOM   1345 HG13 VAL A  95      15.680  37.760  51.960  1.00  0.00           H
ATOM   1346  CG2 VAL A  95      16.900  35.650  49.890  1.00  0.00           C
ATOM   1347 HG21 VAL A  95      16.240  35.810  49.010  1.00  0.00           H
ATOM   1348 HG22 VAL A  95      17.840  35.240  49.450  1.00  0.00           H
ATOM   1349 HG23 VAL A  95      16.510  34.990  50.690  1.00  0.00           H
ATOM   1350  C   VAL A  95      19.440  37.580  49.630  1.00  0.00           C
ATOM   1351  O   VAL A  95      19.910  36.730  50.380  1.00  0.00           O
ATOM   1352  N   LYS A  96      20.190  38.270  48.750  1.00  0.00           N
ATOM   1353  HN  LYS A  96      19.730  38.930  48.170  1.00  0.00           H
ATOM   1354  CA  LYS A  96      21.620  38.190  48.770  1.00  0.00           C
ATOM   1355  HA  LYS A  96      21.910  37.250  49.220  1.00  0.00           H
ATOM   1356  CB  LYS A  96      22.270  38.270  47.380  1.00  0.00           C
ATOM   1357  HB1 LYS A  96      22.170  39.340  47.080  1.00  0.00           H
ATOM   1358  HB2 LYS A  96      21.760  37.630  46.630  1.00  0.00           H
ATOM   1359  CG  LYS A  96      23.730  37.800  47.420  1.00  0.00           C
ATOM   1360  HG1 LYS A  96      23.760  36.760  47.790  1.00  0.00           H
ATOM   1361  HG2 LYS A  96      24.310  38.460  48.090  1.00  0.00           H
ATOM   1362  CD  LYS A  96      24.400  37.690  46.050  1.00  0.00           C
ATOM   1363  HD1 LYS A  96      23.790  37.210  45.250  1.00  0.00           H
ATOM   1364  HD2 LYS A  96      24.430  38.750  45.750  1.00  0.00           H
ATOM   1365  CE  LYS A  96      25.820  37.140  46.180  1.00  0.00           C
ATOM   1366  HE1 LYS A  96      25.910  36.180  46.730  1.00  0.00           H
ATOM   1367  HE2 LYS A  96      26.430  37.920  46.690  1.00  0.00           H
ATOM   1368  NZ  LYS A  96      26.540  36.880  44.910  1.00  0.00           N
ATOM   1369  HZ1 LYS A  96      25.780  36.700  44.220  1.00  0.00           H
ATOM   1370  HZ2 LYS A  96      27.110  37.630  44.470  1.00  0.00           H
ATOM   1371  HZ3 LYS A  96      27.160  36.040  44.930  1.00  0.00           H
ATOM   1372  C   LYS A  96      22.030  39.360  49.590  1.00  0.00           C
ATOM   1373  O   LYS A  96      21.710  40.510  49.290  1.00  0.00           O
ATOM   1374  N   LYS A  97      22.860  39.130  50.630  1.00  0.00           N
ATOM   1375  HN  LYS A  97      23.080  38.200  50.890  1.00  0.00           H
ATOM   1376  CA  LYS A  97      23.510  40.130  51.420  1.00  0.00           C
ATOM   1377  HA  LYS A  97      22.770  40.750  51.910  1.00  0.00           H
ATOM   1378  CB  LYS A  97      24.320  39.440  52.530  1.00  0.00           C
ATOM   1379  HB1 LYS A  97      25.110  38.780  52.110  1.00  0.00           H
ATOM   1380  HB2 LYS A  97      23.580  38.750  52.990  1.00  0.00           H
ATOM   1381  CG  LYS A  97      24.930  40.370  53.570  1.00  0.00           C
ATOM   1382  HG1 LYS A  97      24.110  40.910  54.090  1.00  0.00           H
ATOM   1383  HG2 LYS A  97      25.680  41.030  53.090  1.00  0.00           H
ATOM   1384  CD  LYS A  97      25.720  39.610  54.640  1.00  0.00           C
ATOM   1385  HD1 LYS A  97      25.950  40.330  55.460  1.00  0.00           H
ATOM   1386  HD2 LYS A  97      25.210  38.690  54.980  1.00  0.00           H
ATOM   1387  CE  LYS A  97      27.080  39.030  54.240  1.00  0.00           C
ATOM   1388  HE1 LYS A  97      26.940  38.360  53.360  1.00  0.00           H
ATOM   1389  HE2 LYS A  97      27.400  38.490  55.150  1.00  0.00           H
ATOM   1390  NZ  LYS A  97      28.020  40.120  53.870  1.00  0.00           N
ATOM   1391  HZ1 LYS A  97      28.910  39.580  53.830  1.00  0.00           H
ATOM   1392  HZ2 LYS A  97      27.760  40.570  52.980  1.00  0.00           H
ATOM   1393  HZ3 LYS A  97      28.040  40.910  54.550  1.00  0.00           H
ATOM   1394  C   LYS A  97      24.530  40.960  50.710  1.00  0.00           C
ATOM   1395  O   LYS A  97      25.210  40.480  49.810  1.00  0.00           O
ATOM   1396  N   ASP A  98      24.630  42.250  51.090  1.00  0.00           N
ATOM   1397  HN  ASP A  98      23.860  42.540  51.660  1.00  0.00           H
ATOM   1398  CA  ASP A  98      25.640  43.210  50.780  1.00  0.00           C
ATOM   1399  HA  ASP A  98      25.350  43.670  49.850  1.00  0.00           H
ATOM   1400  CB  ASP A  98      25.670  44.260  51.900  1.00  0.00           C
ATOM   1401  HB1 ASP A  98      26.310  45.120  51.580  1.00  0.00           H
ATOM   1402  HB2 ASP A  98      26.010  43.780  52.840  1.00  0.00           H
ATOM   1403  CG  ASP A  98      24.430  45.110  52.120  1.00  0.00           C
ATOM   1404  OD1 ASP A  98      24.510  45.940  53.070  1.00  0.00           O
ATOM   1405  OD2 ASP A  98      23.430  44.980  51.370  1.00  0.00           O
ATOM   1406  C   ASP A  98      27.020  42.720  50.530  1.00  0.00           C
ATOM   1407  O   ASP A  98      27.500  41.790  51.180  1.00  0.00           O
ATOM   1408  N   GLN A  99      27.760  43.370  49.610  1.00  0.00           N
ATOM   1409  HN  GLN A  99      27.320  44.100  49.100  1.00  0.00           H
ATOM   1410  CA  GLN A  99      29.010  42.910  49.090  1.00  0.00           C
ATOM   1411  HA  GLN A  99      29.040  41.860  48.830  1.00  0.00           H
ATOM   1412  CB  GLN A  99      29.360  43.570  47.750  1.00  0.00           C
ATOM   1413  HB1 GLN A  99      30.410  43.380  47.420  1.00  0.00           H
ATOM   1414  HB2 GLN A  99      29.240  44.650  47.950  1.00  0.00           H
ATOM   1415  CG  GLN A  99      28.450  43.190  46.580  1.00  0.00           C
ATOM   1416  HG1 GLN A  99      27.430  43.260  47.000  1.00  0.00           H
ATOM   1417  HG2 GLN A  99      28.660  42.140  46.290  1.00  0.00           H
ATOM   1418  CD  GLN A  99      28.560  44.120  45.380  1.00  0.00           C
ATOM   1419  OE1 GLN A  99      29.170  45.190  45.410  1.00  0.00           O
ATOM   1420  NE2 GLN A  99      27.870  43.730  44.270  1.00  0.00           N
ATOM   1421 HE21 GLN A  99      27.170  43.020  44.290  1.00  0.00           H
ATOM   1422 HE22 GLN A  99      27.880  44.390  43.520  1.00  0.00           H
ATOM   1423  C   GLN A  99      30.170  43.090  50.010  1.00  0.00           C
ATOM   1424  O   GLN A  99      31.330  43.020  49.600  1.00  0.00           O
ATOM   1425  N   LEU A 100      29.920  43.320  51.310  1.00  0.00           N
ATOM   1426  HN  LEU A 100      28.960  43.390  51.540  1.00  0.00           H
ATOM   1427  CA  LEU A 100      30.960  43.490  52.280  1.00  0.00           C
ATOM   1428  HA  LEU A 100      31.890  43.870  51.890  1.00  0.00           H
ATOM   1429  CB  LEU A 100      30.630  44.540  53.360  1.00  0.00           C
ATOM   1430  HB1 LEU A 100      31.500  44.700  54.030  1.00  0.00           H
ATOM   1431  HB2 LEU A 100      29.780  44.170  53.980  1.00  0.00           H
ATOM   1432  CG  LEU A 100      30.210  45.930  52.850  1.00  0.00           C
ATOM   1433  HG  LEU A 100      29.330  45.850  52.180  1.00  0.00           H
ATOM   1434  CD1 LEU A 100      29.990  46.840  54.070  1.00  0.00           C
ATOM   1435 HD11 LEU A 100      30.850  46.850  54.770  1.00  0.00           H
ATOM   1436 HD12 LEU A 100      29.760  47.880  53.760  1.00  0.00           H
ATOM   1437 HD13 LEU A 100      29.060  46.510  54.580  1.00  0.00           H
ATOM   1438  CD2 LEU A 100      31.240  46.570  51.910  1.00  0.00           C
ATOM   1439 HD21 LEU A 100      32.260  46.440  52.340  1.00  0.00           H
ATOM   1440 HD22 LEU A 100      31.250  46.100  50.900  1.00  0.00           H
ATOM   1441 HD23 LEU A 100      31.150  47.670  51.800  1.00  0.00           H
ATOM   1442  C   LEU A 100      31.420  42.270  53.010  1.00  0.00           C
ATOM   1443  O   LEU A 100      30.670  41.470  53.560  1.00  0.00           O
ATOM   1444  N   GLY A 101      32.750  42.070  52.970  1.00  0.00           N
ATOM   1445  HN  GLY A 101      33.350  42.790  52.620  1.00  0.00           H
ATOM   1446  CA  GLY A 101      33.500  40.930  53.410  1.00  0.00           C
ATOM   1447  HA1 GLY A 101      32.870  40.350  54.070  1.00  0.00           H
ATOM   1448  HA2 GLY A 101      33.850  40.400  52.540  1.00  0.00           H
ATOM   1449  C   GLY A 101      34.720  41.240  54.200  1.00  0.00           C
ATOM   1450  O   GLY A 101      34.970  42.440  54.330  1.00  0.00           O
ATOM   1451  N   LYS A 102      35.460  40.230  54.690  1.00  0.00           N
ATOM   1452  HN  LYS A 102      35.130  39.290  54.610  1.00  0.00           H
ATOM   1453  CA  LYS A 102      36.660  40.410  55.450  1.00  0.00           C
ATOM   1454  HA  LYS A 102      36.650  41.440  55.780  1.00  0.00           H
ATOM   1455  CB  LYS A 102      36.660  39.390  56.600  1.00  0.00           C
ATOM   1456  HB1 LYS A 102      37.640  39.380  57.140  1.00  0.00           H
ATOM   1457  HB2 LYS A 102      36.610  38.400  56.110  1.00  0.00           H
ATOM   1458  CG  LYS A 102      35.490  39.700  57.540  1.00  0.00           C
ATOM   1459  HG1 LYS A 102      34.540  39.580  56.980  1.00  0.00           H
ATOM   1460  HG2 LYS A 102      35.590  40.790  57.740  1.00  0.00           H
ATOM   1461  CD  LYS A 102      35.520  38.870  58.820  1.00  0.00           C
ATOM   1462  HD1 LYS A 102      35.370  37.800  58.550  1.00  0.00           H
ATOM   1463  HD2 LYS A 102      36.540  38.900  59.270  1.00  0.00           H
ATOM   1464  CE  LYS A 102      34.470  39.360  59.820  1.00  0.00           C
ATOM   1465  HE1 LYS A 102      33.410  39.310  59.500  1.00  0.00           H
ATOM   1466  HE2 LYS A 102      34.660  40.430  60.040  1.00  0.00           H
ATOM   1467  NZ  LYS A 102      34.600  38.550  61.050  1.00  0.00           N
ATOM   1468  HZ1 LYS A 102      33.770  38.480  61.660  1.00  0.00           H
ATOM   1469  HZ2 LYS A 102      34.860  37.570  60.820  1.00  0.00           H
ATOM   1470  HZ3 LYS A 102      35.290  38.940  61.730  1.00  0.00           H
ATOM   1471  C   LYS A 102      37.890  40.350  54.610  1.00  0.00           C
ATOM   1472  O   LYS A 102      37.960  39.820  53.500  1.00  0.00           O
ATOM   1473  N   ASN A 103      38.990  40.930  55.130  1.00  0.00           N
ATOM   1474  HN  ASN A 103      38.890  41.430  55.980  1.00  0.00           H
ATOM   1475  CA  ASN A 103      40.240  40.990  54.440  1.00  0.00           C
ATOM   1476  HA  ASN A 103      39.940  41.340  53.460  1.00  0.00           H
ATOM   1477  CB  ASN A 103      41.080  42.010  55.230  1.00  0.00           C
ATOM   1478  HB1 ASN A 103      40.390  42.850  55.440  1.00  0.00           H
ATOM   1479  HB2 ASN A 103      41.850  42.470  54.580  1.00  0.00           H
ATOM   1480  CG  ASN A 103      41.690  41.550  56.550  1.00  0.00           C
ATOM   1481  OD1 ASN A 103      41.150  41.920  57.590  1.00  0.00           O
ATOM   1482  ND2 ASN A 103      42.760  40.720  56.530  1.00  0.00           N
ATOM   1483 HD21 ASN A 103      43.100  40.290  55.700  1.00  0.00           H
ATOM   1484 HD22 ASN A 103      43.050  40.320  57.400  1.00  0.00           H
ATOM   1485  C   ASN A 103      41.020  39.770  54.080  1.00  0.00           C
ATOM   1486  O   ASN A 103      41.080  38.650  54.580  1.00  0.00           O
ATOM   1487  N   GLU A 104      41.790  39.820  52.980  1.00  0.00           N
ATOM   1488  HN  GLU A 104      41.720  40.580  52.340  1.00  0.00           H
ATOM   1489  CA  GLU A 104      42.810  38.890  52.620  1.00  0.00           C
ATOM   1490  HA  GLU A 104      42.280  37.950  52.480  1.00  0.00           H
ATOM   1491  CB  GLU A 104      43.390  39.180  51.230  1.00  0.00           C
ATOM   1492  HB1 GLU A 104      44.360  38.670  51.030  1.00  0.00           H
ATOM   1493  HB2 GLU A 104      43.700  40.250  51.260  1.00  0.00           H
ATOM   1494  CG  GLU A 104      42.390  38.870  50.110  1.00  0.00           C
ATOM   1495  HG1 GLU A 104      41.490  39.450  50.410  1.00  0.00           H
ATOM   1496  HG2 GLU A 104      42.240  37.780  50.210  1.00  0.00           H
ATOM   1497  CD  GLU A 104      42.880  39.240  48.720  1.00  0.00           C
ATOM   1498  OE1 GLU A 104      42.340  40.230  48.160  1.00  0.00           O
ATOM   1499  OE2 GLU A 104      43.850  38.650  48.180  1.00  0.00           O
ATOM   1500  C   GLU A 104      43.940  38.600  53.540  1.00  0.00           C
ATOM   1501  O   GLU A 104      44.530  39.500  54.130  1.00  0.00           O
ATOM   1502  N   GLU A 105      44.370  37.340  53.700  1.00  0.00           N
ATOM   1503  HN  GLU A 105      43.960  36.520  53.320  1.00  0.00           H
ATOM   1504  CA  GLU A 105      45.480  36.940  54.520  1.00  0.00           C
ATOM   1505  HA  GLU A 105      45.990  37.770  55.000  1.00  0.00           H
ATOM   1506  CB  GLU A 105      44.990  36.070  55.690  1.00  0.00           C
ATOM   1507  HB1 GLU A 105      44.280  36.710  56.260  1.00  0.00           H
ATOM   1508  HB2 GLU A 105      45.940  35.900  56.250  1.00  0.00           H
ATOM   1509  CG  GLU A 105      44.310  34.750  55.330  1.00  0.00           C
ATOM   1510  HG1 GLU A 105      45.100  33.960  55.350  1.00  0.00           H
ATOM   1511  HG2 GLU A 105      43.840  34.770  54.320  1.00  0.00           H
ATOM   1512  CD  GLU A 105      43.270  34.410  56.380  1.00  0.00           C
ATOM   1513  OE1 GLU A 105      42.050  34.560  56.110  1.00  0.00           O
ATOM   1514  OE2 GLU A 105      43.630  34.040  57.530  1.00  0.00           O
ATOM   1515  C   GLU A 105      46.540  36.360  53.660  1.00  0.00           C
ATOM   1516  O   GLU A 105      47.070  37.040  52.780  1.00  0.00           O
ATOM   1517  N   GLY A 106      46.930  35.090  53.860  1.00  0.00           N
ATOM   1518  HN  GLY A 106      46.510  34.680  54.670  1.00  0.00           H
ATOM   1519  CA  GLY A 106      47.950  34.460  53.080  1.00  0.00           C
ATOM   1520  HA1 GLY A 106      48.670  35.140  52.660  1.00  0.00           H
ATOM   1521  HA2 GLY A 106      48.520  33.910  53.810  1.00  0.00           H
ATOM   1522  C   GLY A 106      47.560  33.460  52.060  1.00  0.00           C
ATOM   1523  O   GLY A 106      48.340  33.020  51.200  1.00  0.00           O
ATOM   1524  N   ALA A 107      46.250  33.160  52.000  1.00  0.00           N
ATOM   1525  HN  ALA A 107      45.570  33.490  52.650  1.00  0.00           H
ATOM   1526  CA  ALA A 107      45.650  32.360  50.980  1.00  0.00           C
ATOM   1527  HA  ALA A 107      46.350  31.630  50.590  1.00  0.00           H
ATOM   1528  CB  ALA A 107      44.530  31.520  51.600  1.00  0.00           C
ATOM   1529  HB1 ALA A 107      44.940  30.800  52.350  1.00  0.00           H
ATOM   1530  HB2 ALA A 107      43.860  32.170  52.200  1.00  0.00           H
ATOM   1531  HB3 ALA A 107      43.990  30.950  50.810  1.00  0.00           H
ATOM   1532  C   ALA A 107      45.040  33.230  49.940  1.00  0.00           C
ATOM   1533  O   ALA A 107      44.180  34.000  50.360  1.00  0.00           O
ATOM   1534  N   PRO A 108      45.310  33.210  48.660  1.00  0.00           N
ATOM   1535  CD  PRO A 108      46.580  32.690  48.170  1.00  0.00           C
ATOM   1536  HD1 PRO A 108      47.480  32.870  48.790  1.00  0.00           H
ATOM   1537  HD2 PRO A 108      46.500  31.600  47.980  1.00  0.00           H
ATOM   1538  CA  PRO A 108      44.670  33.920  47.600  1.00  0.00           C
ATOM   1539  HA  PRO A 108      44.860  34.970  47.790  1.00  0.00           H
ATOM   1540  CB  PRO A 108      45.330  33.420  46.310  1.00  0.00           C
ATOM   1541  HB1 PRO A 108      45.070  34.140  45.500  1.00  0.00           H
ATOM   1542  HB2 PRO A 108      45.040  32.370  46.100  1.00  0.00           H
ATOM   1543  CG  PRO A 108      46.780  33.390  46.820  1.00  0.00           C
ATOM   1544  HG1 PRO A 108      47.100  34.460  46.840  1.00  0.00           H
ATOM   1545  HG2 PRO A 108      47.530  32.900  46.170  1.00  0.00           H
ATOM   1546  C   PRO A 108      43.190  33.840  47.550  1.00  0.00           C
ATOM   1547  O   PRO A 108      42.610  32.910  48.110  1.00  0.00           O
ATOM   1548  N   GLN A 109      42.470  34.800  46.930  1.00  0.00           N
ATOM   1549  HN  GLN A 109      42.980  35.520  46.480  1.00  0.00           H
ATOM   1550  CA  GLN A 109      41.070  34.720  46.610  1.00  0.00           C
ATOM   1551  HA  GLN A 109      40.480  34.560  47.500  1.00  0.00           H
ATOM   1552  CB  GLN A 109      40.580  36.000  45.920  1.00  0.00           C
ATOM   1553  HB1 GLN A 109      39.630  35.810  45.370  1.00  0.00           H
ATOM   1554  HB2 GLN A 109      41.320  36.360  45.180  1.00  0.00           H
ATOM   1555  CG  GLN A 109      40.410  37.140  46.930  1.00  0.00           C
ATOM   1556  HG1 GLN A 109      40.280  38.010  46.260  1.00  0.00           H
ATOM   1557  HG2 GLN A 109      41.410  37.290  47.400  1.00  0.00           H
ATOM   1558  CD  GLN A 109      39.240  37.070  47.900  1.00  0.00           C
ATOM   1559  OE1 GLN A 109      38.270  36.360  47.700  1.00  0.00           O
ATOM   1560  NE2 GLN A 109      39.310  37.880  49.000  1.00  0.00           N
ATOM   1561 HE21 GLN A 109      40.180  38.360  49.160  1.00  0.00           H
ATOM   1562 HE22 GLN A 109      38.560  37.970  49.650  1.00  0.00           H
ATOM   1563  C   GLN A 109      40.760  33.640  45.630  1.00  0.00           C
ATOM   1564  O   GLN A 109      41.530  33.230  44.760  1.00  0.00           O
ATOM   1565  N   GLU A 110      39.560  33.070  45.850  1.00  0.00           N
ATOM   1566  HN  GLU A 110      39.050  33.370  46.650  1.00  0.00           H
ATOM   1567  CA  GLU A 110      39.030  31.980  45.090  1.00  0.00           C
ATOM   1568  HA  GLU A 110      39.680  31.780  44.250  1.00  0.00           H
ATOM   1569  CB  GLU A 110      38.850  30.650  45.860  1.00  0.00           C
ATOM   1570  HB1 GLU A 110      38.530  29.850  45.160  1.00  0.00           H
ATOM   1571  HB2 GLU A 110      38.240  30.880  46.760  1.00  0.00           H
ATOM   1572  CG  GLU A 110      40.210  30.140  46.320  1.00  0.00           C
ATOM   1573  HG1 GLU A 110      40.810  30.900  46.860  1.00  0.00           H
ATOM   1574  HG2 GLU A 110      40.770  29.760  45.440  1.00  0.00           H
ATOM   1575  CD  GLU A 110      40.180  28.940  47.260  1.00  0.00           C
ATOM   1576  OE1 GLU A 110      41.230  28.520  47.810  1.00  0.00           O
ATOM   1577  OE2 GLU A 110      39.090  28.310  47.330  1.00  0.00           O
ATOM   1578  C   GLU A 110      37.750  32.240  44.370  1.00  0.00           C
ATOM   1579  O   GLU A 110      36.900  32.920  44.920  1.00  0.00           O
ATOM   1580  N   GLY A 111      37.520  31.620  43.200  1.00  0.00           N
ATOM   1581  HN  GLY A 111      38.310  31.160  42.800  1.00  0.00           H
ATOM   1582  CA  GLY A 111      36.250  31.740  42.540  1.00  0.00           C
ATOM   1583  HA1 GLY A 111      36.090  30.850  41.950  1.00  0.00           H
ATOM   1584  HA2 GLY A 111      35.490  31.810  43.300  1.00  0.00           H
ATOM   1585  C   GLY A 111      36.050  32.870  41.590  1.00  0.00           C
ATOM   1586  O   GLY A 111      36.920  33.690  41.290  1.00  0.00           O
ATOM   1587  N   ILE A 112      34.910  32.890  40.880  1.00  0.00           N
ATOM   1588  HN  ILE A 112      34.200  32.280  41.220  1.00  0.00           H
ATOM   1589  CA  ILE A 112      34.590  33.740  39.770  1.00  0.00           C
ATOM   1590  HA  ILE A 112      35.540  33.990  39.310  1.00  0.00           H
ATOM   1591  CB  ILE A 112      33.750  33.040  38.740  1.00  0.00           C
ATOM   1592  HB  ILE A 112      33.240  33.730  38.040  1.00  0.00           H
ATOM   1593  CG2 ILE A 112      34.570  32.230  37.740  1.00  0.00           C
ATOM   1594 HG21 ILE A 112      35.110  31.470  38.350  1.00  0.00           H
ATOM   1595 HG22 ILE A 112      33.980  31.690  36.960  1.00  0.00           H
ATOM   1596 HG23 ILE A 112      35.360  32.770  37.160  1.00  0.00           H
ATOM   1597  CG1 ILE A 112      32.620  32.200  39.350  1.00  0.00           C
ATOM   1598 HG11 ILE A 112      32.110  32.800  40.130  1.00  0.00           H
ATOM   1599 HG12 ILE A 112      33.000  31.390  40.010  1.00  0.00           H
ATOM   1600  CD  ILE A 112      31.510  31.710  38.420  1.00  0.00           C
ATOM   1601  HD1 ILE A 112      30.730  31.250  39.060  1.00  0.00           H
ATOM   1602  HD2 ILE A 112      31.070  32.560  37.840  1.00  0.00           H
ATOM   1603  HD3 ILE A 112      31.830  30.970  37.660  1.00  0.00           H
ATOM   1604  C   ILE A 112      33.850  34.940  40.240  1.00  0.00           C
ATOM   1605  O   ILE A 112      33.200  34.910  41.280  1.00  0.00           O
ATOM   1606  N   LEU A 113      33.990  36.060  39.510  1.00  0.00           N
ATOM   1607  HN  LEU A 113      34.550  36.080  38.680  1.00  0.00           H
ATOM   1608  CA  LEU A 113      33.410  37.330  39.820  1.00  0.00           C
ATOM   1609  HA  LEU A 113      33.480  37.420  40.900  1.00  0.00           H
ATOM   1610  CB  LEU A 113      34.070  38.410  38.960  1.00  0.00           C
ATOM   1611  HB1 LEU A 113      33.570  39.390  39.150  1.00  0.00           H
ATOM   1612  HB2 LEU A 113      33.910  38.050  37.920  1.00  0.00           H
ATOM   1613  CG  LEU A 113      35.570  38.670  39.150  1.00  0.00           C
ATOM   1614  HG  LEU A 113      36.010  37.660  39.120  1.00  0.00           H
ATOM   1615  CD1 LEU A 113      36.260  39.510  38.060  1.00  0.00           C
ATOM   1616 HD11 LEU A 113      35.830  40.530  38.190  1.00  0.00           H
ATOM   1617 HD12 LEU A 113      37.370  39.410  38.090  1.00  0.00           H
ATOM   1618 HD13 LEU A 113      35.950  39.140  37.060  1.00  0.00           H
ATOM   1619  CD2 LEU A 113      35.850  39.420  40.470  1.00  0.00           C
ATOM   1620 HD21 LEU A 113      36.960  39.510  40.510  1.00  0.00           H
ATOM   1621 HD22 LEU A 113      35.440  40.440  40.350  1.00  0.00           H
ATOM   1622 HD23 LEU A 113      35.580  38.750  41.320  1.00  0.00           H
ATOM   1623  C   LEU A 113      31.940  37.330  39.580  1.00  0.00           C
ATOM   1624  O   LEU A 113      31.430  37.560  38.490  1.00  0.00           O
ATOM   1625  N   GLU A 114      31.140  37.030  40.630  1.00  0.00           N
ATOM   1626  HN  GLU A 114      31.550  36.790  41.510  1.00  0.00           H
ATOM   1627  CA  GLU A 114      29.730  36.850  40.560  1.00  0.00           C
ATOM   1628  HA  GLU A 114      29.530  36.350  39.620  1.00  0.00           H
ATOM   1629  CB  GLU A 114      29.330  35.930  41.730  1.00  0.00           C
ATOM   1630  HB1 GLU A 114      28.220  35.930  41.770  1.00  0.00           H
ATOM   1631  HB2 GLU A 114      29.580  36.370  42.720  1.00  0.00           H
ATOM   1632  CG  GLU A 114      29.780  34.480  41.540  1.00  0.00           C
ATOM   1633  HG1 GLU A 114      30.730  34.310  42.080  1.00  0.00           H
ATOM   1634  HG2 GLU A 114      29.860  34.220  40.460  1.00  0.00           H
ATOM   1635  CD  GLU A 114      28.830  33.480  42.180  1.00  0.00           C
ATOM   1636  OE1 GLU A 114      27.600  33.560  41.930  1.00  0.00           O
ATOM   1637  OE2 GLU A 114      29.270  32.620  42.990  1.00  0.00           O
ATOM   1638  C   GLU A 114      29.030  38.160  40.670  1.00  0.00           C
ATOM   1639  O   GLU A 114      27.920  38.380  40.200  1.00  0.00           O
ATOM   1640  N   ASP A 115      29.740  39.110  41.300  1.00  0.00           N
ATOM   1641  HN  ASP A 115      30.700  38.910  41.480  1.00  0.00           H
ATOM   1642  CA  ASP A 115      29.370  40.410  41.780  1.00  0.00           C
ATOM   1643  HA  ASP A 115      28.340  40.730  41.720  1.00  0.00           H
ATOM   1644  CB  ASP A 115      29.780  40.380  43.260  1.00  0.00           C
ATOM   1645  HB1 ASP A 115      29.610  41.320  43.830  1.00  0.00           H
ATOM   1646  HB2 ASP A 115      30.880  40.260  43.330  1.00  0.00           H
ATOM   1647  CG  ASP A 115      29.150  39.230  44.050  1.00  0.00           C
ATOM   1648  OD1 ASP A 115      29.900  38.500  44.750  1.00  0.00           O
ATOM   1649  OD2 ASP A 115      27.910  39.040  43.960  1.00  0.00           O
ATOM   1650  C   ASP A 115      30.220  41.410  41.070  1.00  0.00           C
ATOM   1651  O   ASP A 115      31.400  41.260  40.780  1.00  0.00           O
ATOM   1652  N   MET A 116      29.500  42.490  40.700  1.00  0.00           N
ATOM   1653  HN  MET A 116      28.530  42.450  40.930  1.00  0.00           H
ATOM   1654  CA  MET A 116      30.050  43.420  39.770  1.00  0.00           C
ATOM   1655  HA  MET A 116      31.080  43.140  39.650  1.00  0.00           H
ATOM   1656  CB  MET A 116      29.400  43.290  38.380  1.00  0.00           C
ATOM   1657  HB1 MET A 116      29.300  44.300  37.910  1.00  0.00           H
ATOM   1658  HB2 MET A 116      28.410  42.790  38.420  1.00  0.00           H
ATOM   1659  CG  MET A 116      30.200  42.380  37.440  1.00  0.00           C
ATOM   1660  HG1 MET A 116      31.280  42.630  37.350  1.00  0.00           H
ATOM   1661  HG2 MET A 116      29.830  42.660  36.430  1.00  0.00           H
ATOM   1662  SD  MET A 116      30.020  40.590  37.660  1.00  0.00           S
ATOM   1663  CE  MET A 116      31.360  40.290  36.470  1.00  0.00           C
ATOM   1664  HE1 MET A 116      32.300  40.840  36.640  1.00  0.00           H
ATOM   1665  HE2 MET A 116      31.380  39.190  36.290  1.00  0.00           H
ATOM   1666  HE3 MET A 116      31.170  40.700  35.450  1.00  0.00           H
ATOM   1667  C   MET A 116      29.940  44.790  40.350  1.00  0.00           C
ATOM   1668  O   MET A 116      28.880  45.130  40.870  1.00  0.00           O
ATOM   1669  N   PRO A 117      30.890  45.670  40.250  1.00  0.00           N
ATOM   1670  CD  PRO A 117      32.190  45.380  39.650  1.00  0.00           C
ATOM   1671  HD1 PRO A 117      32.780  44.750  40.360  1.00  0.00           H
ATOM   1672  HD2 PRO A 117      31.990  44.820  38.710  1.00  0.00           H
ATOM   1673  CA  PRO A 117      30.770  47.060  40.590  1.00  0.00           C
ATOM   1674  HA  PRO A 117      30.500  47.070  41.640  1.00  0.00           H
ATOM   1675  CB  PRO A 117      32.200  47.590  40.580  1.00  0.00           C
ATOM   1676  HB1 PRO A 117      32.640  47.200  41.530  1.00  0.00           H
ATOM   1677  HB2 PRO A 117      32.350  48.680  40.480  1.00  0.00           H
ATOM   1678  CG  PRO A 117      32.820  46.760  39.450  1.00  0.00           C
ATOM   1679  HG1 PRO A 117      33.920  46.730  39.590  1.00  0.00           H
ATOM   1680  HG2 PRO A 117      32.550  47.140  38.440  1.00  0.00           H
ATOM   1681  C   PRO A 117      29.880  47.940  39.780  1.00  0.00           C
ATOM   1682  O   PRO A 117      29.590  47.680  38.610  1.00  0.00           O
ATOM   1683  N   VAL A 118      29.540  49.110  40.340  1.00  0.00           N
ATOM   1684  HN  VAL A 118      29.850  49.290  41.270  1.00  0.00           H
ATOM   1685  CA  VAL A 118      28.720  50.090  39.690  1.00  0.00           C
ATOM   1686  HA  VAL A 118      27.990  49.600  39.070  1.00  0.00           H
ATOM   1687  CB  VAL A 118      27.970  50.900  40.700  1.00  0.00           C
ATOM   1688  HB  VAL A 118      28.720  51.320  41.400  1.00  0.00           H
ATOM   1689  CG1 VAL A 118      26.970  51.910  40.120  1.00  0.00           C
ATOM   1690 HG11 VAL A 118      26.420  52.450  40.920  1.00  0.00           H
ATOM   1691 HG12 VAL A 118      27.410  52.740  39.540  1.00  0.00           H
ATOM   1692 HG13 VAL A 118      26.090  51.430  39.630  1.00  0.00           H
ATOM   1693  CG2 VAL A 118      27.200  49.870  41.560  1.00  0.00           C
ATOM   1694 HG21 VAL A 118      27.850  49.250  42.220  1.00  0.00           H
ATOM   1695 HG22 VAL A 118      26.520  50.430  42.230  1.00  0.00           H
ATOM   1696 HG23 VAL A 118      26.510  49.200  41.000  1.00  0.00           H
ATOM   1697  C   VAL A 118      29.590  51.020  38.920  1.00  0.00           C
ATOM   1698  O   VAL A 118      30.690  51.320  39.390  1.00  0.00           O
ATOM   1699  N   ASP A 119      29.270  51.420  37.670  1.00  0.00           N
ATOM   1700  HN  ASP A 119      28.370  51.190  37.310  1.00  0.00           H
ATOM   1701  CA  ASP A 119      30.010  52.280  36.800  1.00  0.00           C
ATOM   1702  HA  ASP A 119      30.960  51.770  36.750  1.00  0.00           H
ATOM   1703  CB  ASP A 119      29.410  52.480  35.400  1.00  0.00           C
ATOM   1704  HB1 ASP A 119      30.160  53.020  34.790  1.00  0.00           H
ATOM   1705  HB2 ASP A 119      28.440  53.020  35.420  1.00  0.00           H
ATOM   1706  CG  ASP A 119      29.210  51.290  34.480  1.00  0.00           C
ATOM   1707  OD1 ASP A 119      29.820  50.210  34.710  1.00  0.00           O
ATOM   1708  OD2 ASP A 119      28.490  51.480  33.460  1.00  0.00           O
ATOM   1709  C   ASP A 119      30.260  53.650  37.330  1.00  0.00           C
ATOM   1710  O   ASP A 119      29.320  54.180  37.920  1.00  0.00           O
ATOM   1711  N   PRO A 120      31.380  54.300  37.190  1.00  0.00           N
ATOM   1712  CD  PRO A 120      32.540  53.890  36.400  1.00  0.00           C
ATOM   1713  HD1 PRO A 120      33.340  53.410  37.000  1.00  0.00           H
ATOM   1714  HD2 PRO A 120      32.230  53.250  35.550  1.00  0.00           H
ATOM   1715  CA  PRO A 120      31.450  55.710  37.440  1.00  0.00           C
ATOM   1716  HA  PRO A 120      31.380  55.860  38.500  1.00  0.00           H
ATOM   1717  CB  PRO A 120      32.870  56.040  36.970  1.00  0.00           C
ATOM   1718  HB1 PRO A 120      33.640  55.760  37.720  1.00  0.00           H
ATOM   1719  HB2 PRO A 120      32.980  57.120  36.710  1.00  0.00           H
ATOM   1720  CG  PRO A 120      33.160  55.140  35.760  1.00  0.00           C
ATOM   1721  HG1 PRO A 120      34.210  54.980  35.450  1.00  0.00           H
ATOM   1722  HG2 PRO A 120      32.640  55.630  34.910  1.00  0.00           H
ATOM   1723  C   PRO A 120      30.470  56.670  36.860  1.00  0.00           C
ATOM   1724  O   PRO A 120      29.940  56.460  35.780  1.00  0.00           O
ATOM   1725  N   ASP A 121      30.190  57.810  37.530  1.00  0.00           N
ATOM   1726  HN  ASP A 121      30.650  58.100  38.360  1.00  0.00           H
ATOM   1727  CA  ASP A 121      29.570  58.910  36.860  1.00  0.00           C
ATOM   1728  HA  ASP A 121      28.620  58.620  36.440  1.00  0.00           H
ATOM   1729  CB  ASP A 121      29.440  60.080  37.850  1.00  0.00           C
ATOM   1730  HB1 ASP A 121      28.900  60.960  37.440  1.00  0.00           H
ATOM   1731  HB2 ASP A 121      30.420  60.450  38.210  1.00  0.00           H
ATOM   1732  CG  ASP A 121      28.760  59.740  39.170  1.00  0.00           C
ATOM   1733  OD1 ASP A 121      28.860  60.560  40.120  1.00  0.00           O
ATOM   1734  OD2 ASP A 121      27.970  58.760  39.140  1.00  0.00           O
ATOM   1735  C   ASP A 121      30.360  59.470  35.720  1.00  0.00           C
ATOM   1736  O   ASP A 121      31.590  59.470  35.740  1.00  0.00           O
ATOM   1737  N   ASN A 122      29.630  60.000  34.720  1.00  0.00           N
ATOM   1738  HN  ASN A 122      28.670  59.780  34.850  1.00  0.00           H
ATOM   1739  CA  ASN A 122      30.040  60.810  33.610  1.00  0.00           C
ATOM   1740  HA  ASN A 122      30.820  60.260  33.110  1.00  0.00           H
ATOM   1741  CB  ASN A 122      28.890  61.090  32.630  1.00  0.00           C
ATOM   1742  HB1 ASN A 122      29.320  61.700  31.800  1.00  0.00           H
ATOM   1743  HB2 ASN A 122      28.130  61.610  33.240  1.00  0.00           H
ATOM   1744  CG  ASN A 122      28.380  59.850  31.910  1.00  0.00           C
ATOM   1745  OD1 ASN A 122      29.150  59.270  31.150  1.00  0.00           O
ATOM   1746  ND2 ASN A 122      27.080  59.480  32.060  1.00  0.00           N
ATOM   1747 HD21 ASN A 122      26.370  60.110  32.380  1.00  0.00           H
ATOM   1748 HD22 ASN A 122      26.790  58.590  31.710  1.00  0.00           H
ATOM   1749  C   ASN A 122      30.500  62.140  34.090  1.00  0.00           C
ATOM   1750  O   ASN A 122      31.510  62.630  33.570  1.00  0.00           O
ATOM   1751  N   GLU A 123      29.860  62.720  35.110  1.00  0.00           N
ATOM   1752  HN  GLU A 123      29.090  62.260  35.530  1.00  0.00           H
ATOM   1753  CA  GLU A 123      30.150  64.010  35.670  1.00  0.00           C
ATOM   1754  HA  GLU A 123      30.330  64.730  34.890  1.00  0.00           H
ATOM   1755  CB  GLU A 123      28.940  64.540  36.460  1.00  0.00           C
ATOM   1756  HB1 GLU A 123      29.200  65.530  36.890  1.00  0.00           H
ATOM   1757  HB2 GLU A 123      28.870  63.930  37.390  1.00  0.00           H
ATOM   1758  CG  GLU A 123      27.580  64.650  35.760  1.00  0.00           C
ATOM   1759  HG1 GLU A 123      27.680  65.100  34.740  1.00  0.00           H
ATOM   1760  HG2 GLU A 123      26.900  65.290  36.370  1.00  0.00           H
ATOM   1761  CD  GLU A 123      26.810  63.360  35.510  1.00  0.00           C
ATOM   1762  OE1 GLU A 123      25.720  63.460  34.890  1.00  0.00           O
ATOM   1763  OE2 GLU A 123      27.280  62.290  35.960  1.00  0.00           O
ATOM   1764  C   GLU A 123      31.280  63.940  36.630  1.00  0.00           C
ATOM   1765  O   GLU A 123      31.560  62.880  37.200  1.00  0.00           O
ATOM   1766  N   ALA A 124      32.000  65.050  36.870  1.00  0.00           N
ATOM   1767  HN  ALA A 124      31.800  65.910  36.400  1.00  0.00           H
ATOM   1768  CA  ALA A 124      33.150  65.180  37.700  1.00  0.00           C
ATOM   1769  HA  ALA A 124      33.680  64.250  37.850  1.00  0.00           H
ATOM   1770  CB  ALA A 124      34.150  66.050  36.920  1.00  0.00           C
ATOM   1771  HB1 ALA A 124      33.670  67.010  36.660  1.00  0.00           H
ATOM   1772  HB2 ALA A 124      35.110  66.180  37.470  1.00  0.00           H
ATOM   1773  HB3 ALA A 124      34.450  65.540  35.980  1.00  0.00           H
ATOM   1774  C   ALA A 124      32.950  65.790  39.050  1.00  0.00           C
ATOM   1775  O   ALA A 124      32.440  66.890  39.230  1.00  0.00           O
ATOM   1776  N   TYR A 125      33.490  65.160  40.110  1.00  0.00           N
ATOM   1777  HN  TYR A 125      34.010  64.360  39.800  1.00  0.00           H
ATOM   1778  CA  TYR A 125      33.350  65.550  41.480  1.00  0.00           C
ATOM   1779  HA  TYR A 125      32.330  65.490  41.830  1.00  0.00           H
ATOM   1780  CB  TYR A 125      34.130  64.500  42.290  1.00  0.00           C
ATOM   1781  HB1 TYR A 125      35.180  64.530  41.940  1.00  0.00           H
ATOM   1782  HB2 TYR A 125      33.750  63.450  42.320  1.00  0.00           H
ATOM   1783  CG  TYR A 125      34.250  64.790  43.750  1.00  0.00           C
ATOM   1784  CD1 TYR A 125      33.120  64.830  44.540  1.00  0.00           C
ATOM   1785  HD1 TYR A 125      32.230  64.610  43.980  1.00  0.00           H
ATOM   1786  CE1 TYR A 125      33.120  65.120  45.880  1.00  0.00           C
ATOM   1787  HE1 TYR A 125      32.200  65.150  46.450  1.00  0.00           H
ATOM   1788  CZ  TYR A 125      34.350  65.410  46.420  1.00  0.00           C
ATOM   1789  OH  TYR A 125      34.490  65.730  47.790  1.00  0.00           O
ATOM   1790  HH  TYR A 125      35.430  65.920  47.860  1.00  0.00           H
ATOM   1791  CD2 TYR A 125      35.450  65.110  44.340  1.00  0.00           C
ATOM   1792  HD2 TYR A 125      36.330  65.190  43.720  1.00  0.00           H
ATOM   1793  CE2 TYR A 125      35.510  65.420  45.680  1.00  0.00           C
ATOM   1794  HE2 TYR A 125      36.470  65.750  46.040  1.00  0.00           H
ATOM   1795  C   TYR A 125      33.840  66.900  41.860  1.00  0.00           C
ATOM   1796  O   TYR A 125      34.950  67.300  41.520  1.00  0.00           O
ATOM   1797  N   GLU A 126      33.000  67.660  42.590  1.00  0.00           N
ATOM   1798  HN  GLU A 126      32.070  67.360  42.760  1.00  0.00           H
ATOM   1799  CA  GLU A 126      33.340  68.960  43.080  1.00  0.00           C
ATOM   1800  HA  GLU A 126      34.400  69.120  42.900  1.00  0.00           H
ATOM   1801  CB  GLU A 126      32.520  70.060  42.390  1.00  0.00           C
ATOM   1802  HB1 GLU A 126      31.480  69.710  42.200  1.00  0.00           H
ATOM   1803  HB2 GLU A 126      32.920  70.100  41.360  1.00  0.00           H
ATOM   1804  CG  GLU A 126      32.470  71.490  42.950  1.00  0.00           C
ATOM   1805  HG1 GLU A 126      33.530  71.800  43.000  1.00  0.00           H
ATOM   1806  HG2 GLU A 126      32.000  71.390  43.960  1.00  0.00           H
ATOM   1807  CD  GLU A 126      31.850  72.530  42.030  1.00  0.00           C
ATOM   1808  OE1 GLU A 126      31.040  72.310  41.100  1.00  0.00           O
ATOM   1809  OE2 GLU A 126      32.180  73.710  42.330  1.00  0.00           O
ATOM   1810  C   GLU A 126      33.200  68.950  44.560  1.00  0.00           C
ATOM   1811  O   GLU A 126      32.160  68.580  45.100  1.00  0.00           O
ATOM   1812  N   MET A 127      34.210  69.370  45.340  1.00  0.00           N
ATOM   1813  HN  MET A 127      35.060  69.760  44.990  1.00  0.00           H
ATOM   1814  CA  MET A 127      34.190  69.210  46.760  1.00  0.00           C
ATOM   1815  HA  MET A 127      33.880  68.200  46.990  1.00  0.00           H
ATOM   1816  CB  MET A 127      35.610  69.250  47.360  1.00  0.00           C
ATOM   1817  HB1 MET A 127      36.110  68.380  46.870  1.00  0.00           H
ATOM   1818  HB2 MET A 127      35.650  69.130  48.460  1.00  0.00           H
ATOM   1819  CG  MET A 127      36.420  70.510  47.060  1.00  0.00           C
ATOM   1820  HG1 MET A 127      35.750  71.390  47.160  1.00  0.00           H
ATOM   1821  HG2 MET A 127      36.750  70.500  46.000  1.00  0.00           H
ATOM   1822  SD  MET A 127      37.740  70.790  48.280  1.00  0.00           S
ATOM   1823  CE  MET A 127      37.730  72.610  48.320  1.00  0.00           C
ATOM   1824  HE1 MET A 127      38.130  73.100  49.230  1.00  0.00           H
ATOM   1825  HE2 MET A 127      38.180  72.900  47.340  1.00  0.00           H
ATOM   1826  HE3 MET A 127      36.710  73.050  48.260  1.00  0.00           H
ATOM   1827  C   MET A 127      33.340  70.230  47.440  1.00  0.00           C
ATOM   1828  O   MET A 127      33.150  71.290  46.860  1.00  0.00           O
ATOM   1829  N   PRO A 128      32.850  70.070  48.630  1.00  0.00           N
ATOM   1830  CD  PRO A 128      32.630  68.710  49.090  1.00  0.00           C
ATOM   1831  HD1 PRO A 128      32.130  68.040  48.350  1.00  0.00           H
ATOM   1832  HD2 PRO A 128      33.610  68.350  49.450  1.00  0.00           H
ATOM   1833  CA  PRO A 128      32.360  71.090  49.510  1.00  0.00           C
ATOM   1834  HA  PRO A 128      31.400  71.400  49.130  1.00  0.00           H
ATOM   1835  CB  PRO A 128      32.100  70.360  50.820  1.00  0.00           C
ATOM   1836  HB1 PRO A 128      31.230  70.860  51.300  1.00  0.00           H
ATOM   1837  HB2 PRO A 128      32.970  70.320  51.510  1.00  0.00           H
ATOM   1838  CG  PRO A 128      31.780  68.930  50.350  1.00  0.00           C
ATOM   1839  HG1 PRO A 128      30.750  68.630  50.060  1.00  0.00           H
ATOM   1840  HG2 PRO A 128      32.040  68.240  51.180  1.00  0.00           H
ATOM   1841  C   PRO A 128      33.230  72.300  49.590  1.00  0.00           C
ATOM   1842  O   PRO A 128      34.450  72.160  49.590  1.00  0.00           O
ATOM   1843  N   SER A 129      32.620  73.480  49.820  1.00  0.00           N
ATOM   1844  HN  SER A 129      31.690  73.670  49.510  1.00  0.00           H
ATOM   1845  CA  SER A 129      33.210  74.660  50.370  1.00  0.00           C
ATOM   1846  HA  SER A 129      34.160  74.840  49.890  1.00  0.00           H
ATOM   1847  CB  SER A 129      32.400  75.940  50.100  1.00  0.00           C
ATOM   1848  HB1 SER A 129      32.840  76.810  50.630  1.00  0.00           H
ATOM   1849  HB2 SER A 129      31.350  75.800  50.420  1.00  0.00           H
ATOM   1850  OG  SER A 129      32.440  76.290  48.730  1.00  0.00           O
ATOM   1851  HG1 SER A 129      31.770  75.760  48.300  1.00  0.00           H
ATOM   1852  C   SER A 129      33.510  74.570  51.820  1.00  0.00           C
ATOM   1853  O   SER A 129      33.070  73.680  52.560  1.00  0.00           O
ATOM   1854  N   GLU A 130      34.400  75.470  52.270  1.00  0.00           N
ATOM   1855  HN  GLU A 130      34.780  76.190  51.700  1.00  0.00           H
ATOM   1856  CA  GLU A 130      34.790  75.820  53.600  1.00  0.00           C
ATOM   1857  HA  GLU A 130      35.840  76.090  53.530  1.00  0.00           H
ATOM   1858  CB  GLU A 130      34.300  77.180  54.110  1.00  0.00           C
ATOM   1859  HB1 GLU A 130      34.450  77.180  55.210  1.00  0.00           H
ATOM   1860  HB2 GLU A 130      33.200  77.140  54.010  1.00  0.00           H
ATOM   1861  CG  GLU A 130      34.870  78.410  53.390  1.00  0.00           C
ATOM   1862  HG1 GLU A 130      35.940  78.370  53.660  1.00  0.00           H
ATOM   1863  HG2 GLU A 130      34.380  79.310  53.840  1.00  0.00           H
ATOM   1864  CD  GLU A 130      34.640  78.480  51.890  1.00  0.00           C
ATOM   1865  OE1 GLU A 130      33.660  79.170  51.500  1.00  0.00           O
ATOM   1866  OE2 GLU A 130      35.360  77.840  51.080  1.00  0.00           O
ATOM   1867  C   GLU A 130      34.800  74.750  54.640  1.00  0.00           C
ATOM   1868  O   GLU A 130      33.900  74.730  55.490  1.00  0.00           O
ATOM   1869  N   GLU A 131      35.660  73.740  54.470  1.00  0.00           N
ATOM   1870  HN  GLU A 131      36.300  73.790  53.700  1.00  0.00           H
ATOM   1871  CA  GLU A 131      35.770  72.590  55.310  1.00  0.00           C
ATOM   1872  HA  GLU A 131      36.350  71.970  54.640  1.00  0.00           H
ATOM   1873  CB  GLU A 131      36.660  72.820  56.540  1.00  0.00           C
ATOM   1874  HB1 GLU A 131      36.620  71.890  57.150  1.00  0.00           H
ATOM   1875  HB2 GLU A 131      36.230  73.690  57.070  1.00  0.00           H
ATOM   1876  CG  GLU A 131      38.120  73.170  56.270  1.00  0.00           C
ATOM   1877  HG1 GLU A 131      38.320  74.240  56.070  1.00  0.00           H
ATOM   1878  HG2 GLU A 131      38.510  72.700  55.340  1.00  0.00           H
ATOM   1879  CD  GLU A 131      39.040  72.760  57.420  1.00  0.00           C
ATOM   1880  OE1 GLU A 131      38.590  72.660  58.590  1.00  0.00           O
ATOM   1881  OE2 GLU A 131      40.240  72.520  57.120  1.00  0.00           O
ATOM   1882  C   GLU A 131      34.520  71.850  55.650  1.00  0.00           C
ATOM   1883  O   GLU A 131      34.280  71.320  56.740  1.00  0.00           O
ATOM   1884  N   GLY A 132      33.600  71.620  54.700  1.00  0.00           N
ATOM   1885  HN  GLY A 132      33.850  72.110  53.860  1.00  0.00           H
ATOM   1886  CA  GLY A 132      32.500  70.710  54.770  1.00  0.00           C
ATOM   1887  HA1 GLY A 132      32.210  70.790  55.810  1.00  0.00           H
ATOM   1888  HA2 GLY A 132      31.770  71.070  54.060  1.00  0.00           H
ATOM   1889  C   GLY A 132      32.850  69.290  54.450  1.00  0.00           C
ATOM   1890  O   GLY A 132      32.110  68.320  54.610  1.00  0.00           O
ATOM   1891  N   TYR A 133      34.100  69.050  54.020  1.00  0.00           N
ATOM   1892  HN  TYR A 133      34.760  69.750  53.770  1.00  0.00           H
ATOM   1893  CA  TYR A 133      34.500  67.770  53.530  1.00  0.00           C
ATOM   1894  HA  TYR A 133      33.740  67.030  53.340  1.00  0.00           H
ATOM   1895  CB  TYR A 133      35.330  68.040  52.250  1.00  0.00           C
ATOM   1896  HB1 TYR A 133      34.560  68.300  51.500  1.00  0.00           H
ATOM   1897  HB2 TYR A 133      35.810  67.080  51.970  1.00  0.00           H
ATOM   1898  CG  TYR A 133      36.460  68.990  52.430  1.00  0.00           C
ATOM   1899  CD1 TYR A 133      36.350  70.230  51.850  1.00  0.00           C
ATOM   1900  HD1 TYR A 133      35.490  70.450  51.220  1.00  0.00           H
ATOM   1901  CE1 TYR A 133      37.330  71.190  51.960  1.00  0.00           C
ATOM   1902  HE1 TYR A 133      37.160  72.170  51.540  1.00  0.00           H
ATOM   1903  CZ  TYR A 133      38.460  70.890  52.680  1.00  0.00           C
ATOM   1904  OH  TYR A 133      39.360  71.930  52.970  1.00  0.00           O
ATOM   1905  HH  TYR A 133      39.890  71.620  53.710  1.00  0.00           H
ATOM   1906  CD2 TYR A 133      37.580  68.730  53.190  1.00  0.00           C
ATOM   1907  HD2 TYR A 133      37.660  67.770  53.680  1.00  0.00           H
ATOM   1908  CE2 TYR A 133      38.560  69.680  53.330  1.00  0.00           C
ATOM   1909  HE2 TYR A 133      39.400  69.400  53.960  1.00  0.00           H
ATOM   1910  C   TYR A 133      35.370  67.150  54.570  1.00  0.00           C
ATOM   1911  O   TYR A 133      35.860  66.030  54.420  1.00  0.00           O
ATOM   1912  N   GLN A 134      35.450  67.700  55.790  1.00  0.00           N
ATOM   1913  HN  GLN A 134      34.860  68.500  55.920  1.00  0.00           H
ATOM   1914  CA  GLN A 134      36.150  67.080  56.870  1.00  0.00           C
ATOM   1915  HA  GLN A 134      37.040  66.600  56.490  1.00  0.00           H
ATOM   1916  CB  GLN A 134      36.640  68.140  57.870  1.00  0.00           C
ATOM   1917  HB1 GLN A 134      37.080  67.550  58.700  1.00  0.00           H
ATOM   1918  HB2 GLN A 134      35.750  68.710  58.210  1.00  0.00           H
ATOM   1919  CG  GLN A 134      37.580  69.260  57.420  1.00  0.00           C
ATOM   1920  HG1 GLN A 134      37.590  70.170  58.050  1.00  0.00           H
ATOM   1921  HG2 GLN A 134      37.300  69.730  56.450  1.00  0.00           H
ATOM   1922  CD  GLN A 134      39.020  68.840  57.130  1.00  0.00           C
ATOM   1923  OE1 GLN A 134      39.290  67.790  56.550  1.00  0.00           O
ATOM   1924  NE2 GLN A 134      40.010  69.700  57.500  1.00  0.00           N
ATOM   1925 HE21 GLN A 134      39.900  70.690  57.590  1.00  0.00           H
ATOM   1926 HE22 GLN A 134      40.930  69.330  57.370  1.00  0.00           H
ATOM   1927  C   GLN A 134      35.320  66.080  57.610  1.00  0.00           C
ATOM   1928  O   GLN A 134      34.340  66.370  58.290  1.00  0.00           O
ATOM   1929  N   ASP A 135      35.710  64.800  57.480  1.00  0.00           N
ATOM   1930  HN  ASP A 135      36.330  64.510  56.750  1.00  0.00           H
ATOM   1931  CA  ASP A 135      35.280  63.700  58.290  1.00  0.00           C
ATOM   1932  HA  ASP A 135      34.250  63.840  58.590  1.00  0.00           H
ATOM   1933  CB  ASP A 135      35.120  62.450  57.400  1.00  0.00           C
ATOM   1934  HB1 ASP A 135      34.240  62.610  56.750  1.00  0.00           H
ATOM   1935  HB2 ASP A 135      34.860  61.570  58.030  1.00  0.00           H
ATOM   1936  CG  ASP A 135      36.290  62.130  56.480  1.00  0.00           C
ATOM   1937  OD1 ASP A 135      37.140  63.000  56.150  1.00  0.00           O
ATOM   1938  OD2 ASP A 135      36.290  60.960  56.000  1.00  0.00           O
ATOM   1939  C   ASP A 135      35.930  63.390  59.590  1.00  0.00           C
ATOM   1940  O   ASP A 135      37.090  63.710  59.850  1.00  0.00           O
ATOM   1941  N   TYR A 136      35.180  62.750  60.510  1.00  0.00           N
ATOM   1942  HN  TYR A 136      34.420  62.170  60.240  1.00  0.00           H
ATOM   1943  CA  TYR A 136      35.370  62.710  61.930  1.00  0.00           C
ATOM   1944  HA  TYR A 136      36.370  63.070  62.080  1.00  0.00           H
ATOM   1945  CB  TYR A 136      34.440  63.650  62.730  1.00  0.00           C
ATOM   1946  HB1 TYR A 136      34.370  63.300  63.780  1.00  0.00           H
ATOM   1947  HB2 TYR A 136      33.460  63.650  62.220  1.00  0.00           H
ATOM   1948  CG  TYR A 136      35.020  65.020  62.740  1.00  0.00           C
ATOM   1949  CD1 TYR A 136      34.760  65.990  61.800  1.00  0.00           C
ATOM   1950  HD1 TYR A 136      34.210  65.690  60.920  1.00  0.00           H
ATOM   1951  CE1 TYR A 136      35.460  67.170  61.850  1.00  0.00           C
ATOM   1952  HE1 TYR A 136      35.230  68.000  61.190  1.00  0.00           H
ATOM   1953  CZ  TYR A 136      36.380  67.340  62.860  1.00  0.00           C
ATOM   1954  OH  TYR A 136      36.980  68.600  63.080  1.00  0.00           O
ATOM   1955  HH  TYR A 136      36.630  69.340  62.580  1.00  0.00           H
ATOM   1956  CD2 TYR A 136      35.880  65.230  63.790  1.00  0.00           C
ATOM   1957  HD2 TYR A 136      36.080  64.440  64.510  1.00  0.00           H
ATOM   1958  CE2 TYR A 136      36.590  66.400  63.830  1.00  0.00           C
ATOM   1959  HE2 TYR A 136      37.190  66.600  64.710  1.00  0.00           H
ATOM   1960  C   TYR A 136      35.280  61.330  62.470  1.00  0.00           C
ATOM   1961  O   TYR A 136      34.850  60.400  61.790  1.00  0.00           O
ATOM   1962  N   GLU A 137      35.840  61.100  63.670  1.00  0.00           N
ATOM   1963  HN  GLU A 137      36.430  61.820  64.030  1.00  0.00           H
ATOM   1964  CA  GLU A 137      35.770  59.820  64.300  1.00  0.00           C
ATOM   1965  HA  GLU A 137      34.780  59.470  64.050  1.00  0.00           H
ATOM   1966  CB  GLU A 137      36.880  58.870  63.820  1.00  0.00           C
ATOM   1967  HB1 GLU A 137      36.650  58.680  62.750  1.00  0.00           H
ATOM   1968  HB2 GLU A 137      36.800  57.880  64.330  1.00  0.00           H
ATOM   1969  CG  GLU A 137      38.320  59.310  64.040  1.00  0.00           C
ATOM   1970  HG1 GLU A 137      38.620  59.690  65.040  1.00  0.00           H
ATOM   1971  HG2 GLU A 137      38.390  60.250  63.450  1.00  0.00           H
ATOM   1972  CD  GLU A 137      39.360  58.280  63.620  1.00  0.00           C
ATOM   1973  OE1 GLU A 137      40.520  58.380  64.090  1.00  0.00           O
ATOM   1974  OE2 GLU A 137      39.040  57.350  62.830  1.00  0.00           O
ATOM   1975  C   GLU A 137      35.650  60.090  65.760  1.00  0.00           C
ATOM   1976  O   GLU A 137      36.140  61.090  66.300  1.00  0.00           O
ATOM   1977  N   PRO A 138      34.980  59.220  66.450  1.00  0.00           N
ATOM   1978  CD  PRO A 138      34.230  58.080  65.930  1.00  0.00           C
ATOM   1979  HD1 PRO A 138      33.560  58.410  65.100  1.00  0.00           H
ATOM   1980  HD2 PRO A 138      34.800  57.270  65.430  1.00  0.00           H
ATOM   1981  CA  PRO A 138      35.030  59.150  67.880  1.00  0.00           C
ATOM   1982  HA  PRO A 138      34.940  60.140  68.310  1.00  0.00           H
ATOM   1983  CB  PRO A 138      33.820  58.320  68.320  1.00  0.00           C
ATOM   1984  HB1 PRO A 138      33.010  59.070  68.440  1.00  0.00           H
ATOM   1985  HB2 PRO A 138      34.020  57.630  69.170  1.00  0.00           H
ATOM   1986  CG  PRO A 138      33.510  57.420  67.110  1.00  0.00           C
ATOM   1987  HG1 PRO A 138      32.420  57.290  66.940  1.00  0.00           H
ATOM   1988  HG2 PRO A 138      34.040  56.450  67.170  1.00  0.00           H
ATOM   1989  C   PRO A 138      36.360  58.730  68.380  1.00  0.00           C
ATOM   1990  O   PRO A 138      37.140  58.040  67.730  1.00  0.00           O
ATOM   1991  N   GLU A 139      36.760  59.160  69.590  1.00  0.00           N
ATOM   1992  HN  GLU A 139      36.080  59.610  70.170  1.00  0.00           H
ATOM   1993  CA  GLU A 139      38.120  58.950  69.980  1.00  0.00           C
ATOM   1994  HA  GLU A 139      38.770  58.940  69.110  1.00  0.00           H
ATOM   1995  CB  GLU A 139      38.730  60.000  70.930  1.00  0.00           C
ATOM   1996  HB1 GLU A 139      39.610  59.650  71.510  1.00  0.00           H
ATOM   1997  HB2 GLU A 139      37.970  60.300  71.680  1.00  0.00           H
ATOM   1998  CG  GLU A 139      39.070  61.300  70.190  1.00  0.00           C
ATOM   1999  HG1 GLU A 139      38.130  61.720  69.780  1.00  0.00           H
ATOM   2000  HG2 GLU A 139      39.740  61.210  69.310  1.00  0.00           H
ATOM   2001  CD  GLU A 139      39.580  62.340  71.170  1.00  0.00           C
ATOM   2002  OE1 GLU A 139      38.870  62.700  72.140  1.00  0.00           O
ATOM   2003  OE2 GLU A 139      40.700  62.840  70.870  1.00  0.00           O
ATOM   2004  C   GLU A 139      38.230  57.600  70.590  1.00  0.00           C
ATOM   2005  O   GLU A 139      37.380  57.020  71.260  1.00  0.00           O
ATOM   2006  N   ALA A 140      39.420  57.000  70.430  1.00  0.00           N
ATOM   2007  HN  ALA A 140      40.150  57.560  70.060  1.00  0.00           H
ATOM   2008  CA  ALA A 140      39.810  55.760  71.040  1.00  0.00           C
ATOM   2009  HA  ALA A 140      38.980  55.080  70.840  1.00  0.00           H
ATOM   2010  CB  ALA A 140      40.930  55.170  70.170  1.00  0.00           C
ATOM   2011  HB1 ALA A 140      41.260  54.190  70.580  1.00  0.00           H
ATOM   2012  HB2 ALA A 140      40.650  55.000  69.110  1.00  0.00           H
ATOM   2013  HB3 ALA A 140      41.750  55.910  70.210  1.00  0.00           H
ATOM   2014  C   ALA A 140      40.130  55.790  72.520  1.00  0.00           C
ATOM   2015  OT1 ALA A 140      40.970  56.650  72.920  1.00  0.00           O
ATOM   2016  OT2 ALA A 140      39.710  54.850  73.240  1.00  0.00           O
ATOM   2017  N   MET B   1      77.730  77.190  29.510  1.00  0.00           N
ATOM   2018  H1  MET B   1      78.650  77.440  29.110  1.00  0.00           H
ATOM   2019  H2  MET B   1      76.970  77.300  28.820  1.00  0.00           H
ATOM   2020  H3  MET B   1      77.590  77.790  30.360  1.00  0.00           H
ATOM   2021  CA  MET B   1      77.710  75.750  29.840  1.00  0.00           C
ATOM   2022  HA  MET B   1      77.820  75.250  28.890  1.00  0.00           H
ATOM   2023  CB  MET B   1      78.760  75.510  30.930  1.00  0.00           C
ATOM   2024  HB1 MET B   1      78.530  76.100  31.840  1.00  0.00           H
ATOM   2025  HB2 MET B   1      79.740  75.840  30.520  1.00  0.00           H
ATOM   2026  CG  MET B   1      78.940  74.030  31.280  1.00  0.00           C
ATOM   2027  HG1 MET B   1      79.280  73.420  30.420  1.00  0.00           H
ATOM   2028  HG2 MET B   1      78.010  73.470  31.510  1.00  0.00           H
ATOM   2029  SD  MET B   1      80.150  73.690  32.590  1.00  0.00           S
ATOM   2030  CE  MET B   1      79.500  74.390  34.140  1.00  0.00           C
ATOM   2031  HE1 MET B   1      78.780  73.730  34.660  1.00  0.00           H
ATOM   2032  HE2 MET B   1      80.330  74.620  34.850  1.00  0.00           H
ATOM   2033  HE3 MET B   1      78.970  75.310  33.820  1.00  0.00           H
ATOM   2034  C   MET B   1      76.350  75.560  30.420  1.00  0.00           C
ATOM   2035  O   MET B   1      76.120  76.060  31.510  1.00  0.00           O
ATOM   2036  N   ASP B   2      75.400  74.810  29.830  1.00  0.00           N
ATOM   2037  HN  ASP B   2      75.510  74.140  29.100  1.00  0.00           H
ATOM   2038  CA  ASP B   2      74.020  74.760  30.220  1.00  0.00           C
ATOM   2039  HA  ASP B   2      73.860  75.720  30.680  1.00  0.00           H
ATOM   2040  CB  ASP B   2      73.130  74.670  28.970  1.00  0.00           C
ATOM   2041  HB1 ASP B   2      73.350  75.550  28.330  1.00  0.00           H
ATOM   2042  HB2 ASP B   2      72.050  74.590  29.230  1.00  0.00           H
ATOM   2043  CG  ASP B   2      73.490  73.580  27.970  1.00  0.00           C
ATOM   2044  OD1 ASP B   2      72.690  73.500  27.000  1.00  0.00           O
ATOM   2045  OD2 ASP B   2      74.560  72.920  27.960  1.00  0.00           O
ATOM   2046  C   ASP B   2      73.730  73.710  31.240  1.00  0.00           C
ATOM   2047  O   ASP B   2      72.810  72.900  31.170  1.00  0.00           O
ATOM   2048  N   VAL B   3      74.590  73.700  32.270  1.00  0.00           N
ATOM   2049  HN  VAL B   3      75.350  74.330  32.190  1.00  0.00           H
ATOM   2050  CA  VAL B   3      74.570  72.890  33.460  1.00  0.00           C
ATOM   2051  HA  VAL B   3      74.740  71.870  33.150  1.00  0.00           H
ATOM   2052  CB  VAL B   3      75.730  73.060  34.400  1.00  0.00           C
ATOM   2053  HB  VAL B   3      76.580  72.820  33.720  1.00  0.00           H
ATOM   2054  CG1 VAL B   3      75.690  74.500  34.920  1.00  0.00           C
ATOM   2055 HG11 VAL B   3      75.350  75.140  34.080  1.00  0.00           H
ATOM   2056 HG12 VAL B   3      75.130  74.630  35.870  1.00  0.00           H
ATOM   2057 HG13 VAL B   3      76.740  74.800  35.120  1.00  0.00           H
ATOM   2058  CG2 VAL B   3      75.790  71.980  35.500  1.00  0.00           C
ATOM   2059 HG21 VAL B   3      76.760  71.970  36.040  1.00  0.00           H
ATOM   2060 HG22 VAL B   3      74.980  71.960  36.250  1.00  0.00           H
ATOM   2061 HG23 VAL B   3      75.740  70.930  35.150  1.00  0.00           H
ATOM   2062  C   VAL B   3      73.290  73.060  34.200  1.00  0.00           C
ATOM   2063  O   VAL B   3      72.650  74.100  34.300  1.00  0.00           O
ATOM   2064  N   PHE B   4      72.780  71.900  34.650  1.00  0.00           N
ATOM   2065  HN  PHE B   4      73.290  71.040  34.580  1.00  0.00           H
ATOM   2066  CA  PHE B   4      71.430  71.780  35.090  1.00  0.00           C
ATOM   2067  HA  PHE B   4      70.730  72.410  34.560  1.00  0.00           H
ATOM   2068  CB  PHE B   4      71.000  70.300  35.190  1.00  0.00           C
ATOM   2069  HB1 PHE B   4      71.220  69.860  36.190  1.00  0.00           H
ATOM   2070  HB2 PHE B   4      71.590  69.760  34.430  1.00  0.00           H
ATOM   2071  CG  PHE B   4      69.530  70.170  34.990  1.00  0.00           C
ATOM   2072  CD1 PHE B   4      68.690  69.560  35.890  1.00  0.00           C
ATOM   2073  HD1 PHE B   4      69.110  69.120  36.780  1.00  0.00           H
ATOM   2074  CE1 PHE B   4      67.350  69.380  35.620  1.00  0.00           C
ATOM   2075  HE1 PHE B   4      66.700  68.870  36.320  1.00  0.00           H
ATOM   2076  CZ  PHE B   4      66.850  69.840  34.430  1.00  0.00           C
ATOM   2077  HZ  PHE B   4      65.820  69.600  34.210  1.00  0.00           H
ATOM   2078  CD2 PHE B   4      69.030  70.690  33.820  1.00  0.00           C
ATOM   2079  HD2 PHE B   4      69.630  71.330  33.190  1.00  0.00           H
ATOM   2080  CE2 PHE B   4      67.700  70.490  33.560  1.00  0.00           C
ATOM   2081  HE2 PHE B   4      67.280  71.020  32.720  1.00  0.00           H
ATOM   2082  C   PHE B   4      71.360  72.260  36.500  1.00  0.00           C
ATOM   2083  O   PHE B   4      72.360  72.320  37.210  1.00  0.00           O
ATOM   2084  N   MET B   5      70.150  72.660  36.950  1.00  0.00           N
ATOM   2085  HN  MET B   5      69.350  72.520  36.370  1.00  0.00           H
ATOM   2086  CA  MET B   5      69.860  73.110  38.270  1.00  0.00           C
ATOM   2087  HA  MET B   5      70.750  73.500  38.750  1.00  0.00           H
ATOM   2088  CB  MET B   5      68.920  74.330  38.240  1.00  0.00           C
ATOM   2089  HB1 MET B   5      68.710  74.680  39.280  1.00  0.00           H
ATOM   2090  HB2 MET B   5      67.880  74.080  37.920  1.00  0.00           H
ATOM   2091  CG  MET B   5      69.640  75.460  37.510  1.00  0.00           C
ATOM   2092  HG1 MET B   5      69.840  75.220  36.440  1.00  0.00           H
ATOM   2093  HG2 MET B   5      70.620  75.450  38.040  1.00  0.00           H
ATOM   2094  SD  MET B   5      68.920  77.120  37.590  1.00  0.00           S
ATOM   2095  CE  MET B   5      67.840  76.760  36.170  1.00  0.00           C
ATOM   2096  HE1 MET B   5      67.120  77.610  36.120  1.00  0.00           H
ATOM   2097  HE2 MET B   5      68.380  76.630  35.210  1.00  0.00           H
ATOM   2098  HE3 MET B   5      67.340  75.790  36.320  1.00  0.00           H
ATOM   2099  C   MET B   5      69.390  72.060  39.210  1.00  0.00           C
ATOM   2100  O   MET B   5      68.800  71.060  38.790  1.00  0.00           O
ATOM   2101  N   LYS B   6      69.570  72.280  40.520  1.00  0.00           N
ATOM   2102  HN  LYS B   6      70.170  73.040  40.750  1.00  0.00           H
ATOM   2103  CA  LYS B   6      69.140  71.450  41.600  1.00  0.00           C
ATOM   2104  HA  LYS B   6      69.270  70.400  41.390  1.00  0.00           H
ATOM   2105  CB  LYS B   6      70.010  71.850  42.810  1.00  0.00           C
ATOM   2106  HB1 LYS B   6      69.630  71.280  43.690  1.00  0.00           H
ATOM   2107  HB2 LYS B   6      69.890  72.950  42.910  1.00  0.00           H
ATOM   2108  CG  LYS B   6      71.500  71.580  42.600  1.00  0.00           C
ATOM   2109  HG1 LYS B   6      71.750  71.760  41.530  1.00  0.00           H
ATOM   2110  HG2 LYS B   6      71.690  70.500  42.730  1.00  0.00           H
ATOM   2111  CD  LYS B   6      72.290  72.350  43.670  1.00  0.00           C
ATOM   2112  HD1 LYS B   6      73.370  72.130  43.730  1.00  0.00           H
ATOM   2113  HD2 LYS B   6      72.330  73.410  43.360  1.00  0.00           H
ATOM   2114  CE  LYS B   6      71.750  72.040  45.070  1.00  0.00           C
ATOM   2115  HE1 LYS B   6      71.560  70.980  45.340  1.00  0.00           H
ATOM   2116  HE2 LYS B   6      70.790  72.580  45.220  1.00  0.00           H
ATOM   2117  NZ  LYS B   6      72.670  72.550  46.120  1.00  0.00           N
ATOM   2118  HZ1 LYS B   6      72.390  72.270  47.080  1.00  0.00           H
ATOM   2119  HZ2 LYS B   6      73.600  72.210  45.820  1.00  0.00           H
ATOM   2120  HZ3 LYS B   6      72.710  73.590  46.130  1.00  0.00           H
ATOM   2121  C   LYS B   6      67.700  71.680  41.920  1.00  0.00           C
ATOM   2122  O   LYS B   6      67.190  72.790  41.770  1.00  0.00           O
ATOM   2123  N   GLY B   7      66.920  70.670  42.340  1.00  0.00           N
ATOM   2124  HN  GLY B   7      67.360  69.770  42.340  1.00  0.00           H
ATOM   2125  CA  GLY B   7      65.560  70.720  42.760  1.00  0.00           C
ATOM   2126  HA1 GLY B   7      65.450  70.150  43.670  1.00  0.00           H
ATOM   2127  HA2 GLY B   7      65.210  71.750  42.780  1.00  0.00           H
ATOM   2128  C   GLY B   7      64.510  70.220  41.830  1.00  0.00           C
ATOM   2129  O   GLY B   7      63.340  70.580  41.830  1.00  0.00           O
ATOM   2130  N   LEU B   8      64.910  69.260  40.980  1.00  0.00           N
ATOM   2131  HN  LEU B   8      65.850  68.920  40.980  1.00  0.00           H
ATOM   2132  CA  LEU B   8      63.980  68.810  39.990  1.00  0.00           C
ATOM   2133  HA  LEU B   8      62.970  69.110  40.220  1.00  0.00           H
ATOM   2134  CB  LEU B   8      64.130  69.310  38.540  1.00  0.00           C
ATOM   2135  HB1 LEU B   8      63.360  68.890  37.860  1.00  0.00           H
ATOM   2136  HB2 LEU B   8      65.070  68.820  38.190  1.00  0.00           H
ATOM   2137  CG  LEU B   8      64.210  70.830  38.390  1.00  0.00           C
ATOM   2138  HG  LEU B   8      63.790  71.080  39.380  1.00  0.00           H
ATOM   2139  CD1 LEU B   8      65.690  71.220  38.250  1.00  0.00           C
ATOM   2140 HD11 LEU B   8      66.120  70.710  37.360  1.00  0.00           H
ATOM   2141 HD12 LEU B   8      65.780  72.330  38.290  1.00  0.00           H
ATOM   2142 HD13 LEU B   8      66.280  70.820  39.100  1.00  0.00           H
ATOM   2143  CD2 LEU B   8      63.340  71.500  37.310  1.00  0.00           C
ATOM   2144 HD21 LEU B   8      63.680  71.110  36.320  1.00  0.00           H
ATOM   2145 HD22 LEU B   8      62.330  71.080  37.520  1.00  0.00           H
ATOM   2146 HD23 LEU B   8      63.350  72.610  37.340  1.00  0.00           H
ATOM   2147  C   LEU B   8      63.780  67.330  40.000  1.00  0.00           C
ATOM   2148  O   LEU B   8      64.740  66.570  40.040  1.00  0.00           O
ATOM   2149  N   SER B   9      62.520  66.860  39.960  1.00  0.00           N
ATOM   2150  HN  SER B   9      61.780  67.490  39.740  1.00  0.00           H
ATOM   2151  CA  SER B   9      62.210  65.470  40.070  1.00  0.00           C
ATOM   2152  HA  SER B   9      62.500  65.170  41.060  1.00  0.00           H
ATOM   2153  CB  SER B   9      60.720  65.210  39.780  1.00  0.00           C
ATOM   2154  HB1 SER B   9      60.390  64.150  39.810  1.00  0.00           H
ATOM   2155  HB2 SER B   9      60.430  65.460  38.740  1.00  0.00           H
ATOM   2156  OG  SER B   9      59.830  65.970  40.570  1.00  0.00           O
ATOM   2157  HG1 SER B   9      59.700  66.820  40.130  1.00  0.00           H
ATOM   2158  C   SER B   9      62.970  64.560  39.160  1.00  0.00           C
ATOM   2159  O   SER B   9      63.190  64.820  37.970  1.00  0.00           O
ATOM   2160  N   LYS B  10      63.290  63.350  39.630  1.00  0.00           N
ATOM   2161  HN  LYS B  10      63.210  63.090  40.590  1.00  0.00           H
ATOM   2162  CA  LYS B  10      63.790  62.310  38.770  1.00  0.00           C
ATOM   2163  HA  LYS B  10      64.640  62.690  38.230  1.00  0.00           H
ATOM   2164  CB  LYS B  10      64.320  61.150  39.620  1.00  0.00           C
ATOM   2165  HB1 LYS B  10      64.750  60.260  39.110  1.00  0.00           H
ATOM   2166  HB2 LYS B  10      63.520  60.780  40.290  1.00  0.00           H
ATOM   2167  CG  LYS B  10      65.540  61.530  40.460  1.00  0.00           C
ATOM   2168  HG1 LYS B  10      65.450  62.540  40.920  1.00  0.00           H
ATOM   2169  HG2 LYS B  10      66.480  61.590  39.860  1.00  0.00           H
ATOM   2170  CD  LYS B  10      65.710  60.640  41.690  1.00  0.00           C
ATOM   2171  HD1 LYS B  10      64.670  60.450  42.040  1.00  0.00           H
ATOM   2172  HD2 LYS B  10      66.230  59.690  41.440  1.00  0.00           H
ATOM   2173  CE  LYS B  10      66.560  61.340  42.750  1.00  0.00           C
ATOM   2174  HE1 LYS B  10      66.150  62.370  42.840  1.00  0.00           H
ATOM   2175  HE2 LYS B  10      67.630  61.270  42.470  1.00  0.00           H
ATOM   2176  NZ  LYS B  10      66.460  60.660  44.060  1.00  0.00           N
ATOM   2177  HZ1 LYS B  10      65.470  60.360  44.180  1.00  0.00           H
ATOM   2178  HZ2 LYS B  10      67.020  59.790  44.070  1.00  0.00           H
ATOM   2179  HZ3 LYS B  10      66.680  61.140  44.950  1.00  0.00           H
ATOM   2180  C   LYS B  10      63.000  61.860  37.590  1.00  0.00           C
ATOM   2181  O   LYS B  10      61.790  62.050  37.490  1.00  0.00           O
ATOM   2182  N   ALA B  11      63.680  61.160  36.650  1.00  0.00           N
ATOM   2183  HN  ALA B  11      64.670  61.210  36.580  1.00  0.00           H
ATOM   2184  CA  ALA B  11      62.950  60.380  35.710  1.00  0.00           C
ATOM   2185  HA  ALA B  11      62.040  60.900  35.440  1.00  0.00           H
ATOM   2186  CB  ALA B  11      63.720  60.320  34.380  1.00  0.00           C
ATOM   2187  HB1 ALA B  11      64.730  59.860  34.450  1.00  0.00           H
ATOM   2188  HB2 ALA B  11      63.130  59.750  33.630  1.00  0.00           H
ATOM   2189  HB3 ALA B  11      63.710  61.350  33.970  1.00  0.00           H
ATOM   2190  C   ALA B  11      62.690  58.990  36.190  1.00  0.00           C
ATOM   2191  O   ALA B  11      63.370  58.530  37.110  1.00  0.00           O
ATOM   2192  N   LYS B  12      61.660  58.330  35.630  1.00  0.00           N
ATOM   2193  HN  LYS B  12      61.030  58.780  35.010  1.00  0.00           H
ATOM   2194  CA  LYS B  12      61.210  57.030  36.010  1.00  0.00           C
ATOM   2195  HA  LYS B  12      61.580  56.680  36.970  1.00  0.00           H
ATOM   2196  CB  LYS B  12      59.670  57.050  35.890  1.00  0.00           C
ATOM   2197  HB1 LYS B  12      59.250  56.040  36.090  1.00  0.00           H
ATOM   2198  HB2 LYS B  12      59.390  57.460  34.900  1.00  0.00           H
ATOM   2199  CG  LYS B  12      59.010  58.070  36.820  1.00  0.00           C
ATOM   2200  HG1 LYS B  12      59.460  59.060  36.580  1.00  0.00           H
ATOM   2201  HG2 LYS B  12      59.290  57.990  37.890  1.00  0.00           H
ATOM   2202  CD  LYS B  12      57.480  58.140  36.770  1.00  0.00           C
ATOM   2203  HD1 LYS B  12      57.180  57.100  37.030  1.00  0.00           H
ATOM   2204  HD2 LYS B  12      57.040  58.770  37.570  1.00  0.00           H
ATOM   2205  CE  LYS B  12      56.840  58.470  35.420  1.00  0.00           C
ATOM   2206  HE1 LYS B  12      56.780  57.550  34.800  1.00  0.00           H
ATOM   2207  HE2 LYS B  12      57.280  59.300  34.820  1.00  0.00           H
ATOM   2208  NZ  LYS B  12      55.400  58.730  35.640  1.00  0.00           N
ATOM   2209  HZ1 LYS B  12      55.200  58.170  36.490  1.00  0.00           H
ATOM   2210  HZ2 LYS B  12      55.380  59.740  35.870  1.00  0.00           H
ATOM   2211  HZ3 LYS B  12      54.810  58.330  34.880  1.00  0.00           H
ATOM   2212  C   LYS B  12      61.680  56.060  34.980  1.00  0.00           C
ATOM   2213  O   LYS B  12      61.990  54.920  35.320  1.00  0.00           O
ATOM   2214  N   GLU B  13      61.840  56.510  33.720  1.00  0.00           N
ATOM   2215  HN  GLU B  13      61.760  57.460  33.430  1.00  0.00           H
ATOM   2216  CA  GLU B  13      62.410  55.690  32.700  1.00  0.00           C
ATOM   2217  HA  GLU B  13      61.890  54.750  32.730  1.00  0.00           H
ATOM   2218  CB  GLU B  13      62.100  56.250  31.300  1.00  0.00           C
ATOM   2219  HB1 GLU B  13      62.500  55.570  30.510  1.00  0.00           H
ATOM   2220  HB2 GLU B  13      62.710  57.170  31.190  1.00  0.00           H
ATOM   2221  CG  GLU B  13      60.600  56.420  31.020  1.00  0.00           C
ATOM   2222  HG1 GLU B  13      60.100  55.520  31.430  1.00  0.00           H
ATOM   2223  HG2 GLU B  13      60.410  56.490  29.930  1.00  0.00           H
ATOM   2224  CD  GLU B  13      59.990  57.680  31.620  1.00  0.00           C
ATOM   2225  OE1 GLU B  13      58.750  57.910  31.550  1.00  0.00           O
ATOM   2226  OE2 GLU B  13      60.760  58.490  32.200  1.00  0.00           O
ATOM   2227  C   GLU B  13      63.870  55.410  32.740  1.00  0.00           C
ATOM   2228  O   GLU B  13      64.620  56.300  33.130  1.00  0.00           O
ATOM   2229  N   GLY B  14      64.300  54.190  32.350  1.00  0.00           N
ATOM   2230  HN  GLY B  14      63.640  53.470  32.160  1.00  0.00           H
ATOM   2231  CA  GLY B  14      65.660  53.760  32.420  1.00  0.00           C
ATOM   2232  HA1 GLY B  14      66.270  54.650  32.340  1.00  0.00           H
ATOM   2233  HA2 GLY B  14      65.670  53.280  33.390  1.00  0.00           H
ATOM   2234  C   GLY B  14      65.830  52.780  31.320  1.00  0.00           C
ATOM   2235  O   GLY B  14      64.830  52.310  30.760  1.00  0.00           O
ATOM   2236  N   VAL B  15      67.090  52.520  30.920  1.00  0.00           N
ATOM   2237  HN  VAL B  15      67.870  52.930  31.370  1.00  0.00           H
ATOM   2238  CA  VAL B  15      67.400  51.560  29.900  1.00  0.00           C
ATOM   2239  HA  VAL B  15      66.540  51.000  29.560  1.00  0.00           H
ATOM   2240  CB  VAL B  15      67.940  52.200  28.650  1.00  0.00           C
ATOM   2241  HB  VAL B  15      68.630  53.000  28.980  1.00  0.00           H
ATOM   2242  CG1 VAL B  15      68.780  51.300  27.730  1.00  0.00           C
ATOM   2243 HG11 VAL B  15      69.130  51.850  26.830  1.00  0.00           H
ATOM   2244 HG12 VAL B  15      69.710  50.920  28.200  1.00  0.00           H
ATOM   2245 HG13 VAL B  15      68.180  50.480  27.290  1.00  0.00           H
ATOM   2246  CG2 VAL B  15      66.770  52.820  27.860  1.00  0.00           C
ATOM   2247 HG21 VAL B  15      67.100  53.280  26.910  1.00  0.00           H
ATOM   2248 HG22 VAL B  15      65.990  52.040  27.730  1.00  0.00           H
ATOM   2249 HG23 VAL B  15      66.340  53.630  28.490  1.00  0.00           H
ATOM   2250  C   VAL B  15      68.280  50.510  30.490  1.00  0.00           C
ATOM   2251  O   VAL B  15      69.390  50.840  30.910  1.00  0.00           O
ATOM   2252  N   VAL B  16      67.820  49.250  30.570  1.00  0.00           N
ATOM   2253  HN  VAL B  16      66.970  49.070  30.070  1.00  0.00           H
ATOM   2254  CA  VAL B  16      68.550  48.150  31.100  1.00  0.00           C
ATOM   2255  HA  VAL B  16      69.110  48.440  31.970  1.00  0.00           H
ATOM   2256  CB  VAL B  16      67.560  47.050  31.380  1.00  0.00           C
ATOM   2257  HB  VAL B  16      67.140  46.640  30.440  1.00  0.00           H
ATOM   2258  CG1 VAL B  16      68.240  45.980  32.250  1.00  0.00           C
ATOM   2259 HG11 VAL B  16      68.780  46.540  33.050  1.00  0.00           H
ATOM   2260 HG12 VAL B  16      67.570  45.170  32.590  1.00  0.00           H
ATOM   2261 HG13 VAL B  16      69.000  45.580  31.560  1.00  0.00           H
ATOM   2262  CG2 VAL B  16      66.350  47.530  32.200  1.00  0.00           C
ATOM   2263 HG21 VAL B  16      65.740  48.310  31.680  1.00  0.00           H
ATOM   2264 HG22 VAL B  16      65.740  46.750  32.700  1.00  0.00           H
ATOM   2265 HG23 VAL B  16      66.790  48.100  33.050  1.00  0.00           H
ATOM   2266  C   VAL B  16      69.520  47.670  30.070  1.00  0.00           C
ATOM   2267  O   VAL B  16      69.060  47.330  28.980  1.00  0.00           O
ATOM   2268  N   ALA B  17      70.830  47.570  30.370  1.00  0.00           N
ATOM   2269  HN  ALA B  17      71.130  47.910  31.260  1.00  0.00           H
ATOM   2270  CA  ALA B  17      71.940  47.350  29.500  1.00  0.00           C
ATOM   2271  HA  ALA B  17      71.630  46.610  28.780  1.00  0.00           H
ATOM   2272  CB  ALA B  17      72.370  48.620  28.750  1.00  0.00           C
ATOM   2273  HB1 ALA B  17      72.850  49.370  29.410  1.00  0.00           H
ATOM   2274  HB2 ALA B  17      73.010  48.330  27.890  1.00  0.00           H
ATOM   2275  HB3 ALA B  17      71.480  49.130  28.310  1.00  0.00           H
ATOM   2276  C   ALA B  17      73.120  46.670  30.090  1.00  0.00           C
ATOM   2277  O   ALA B  17      74.250  46.990  29.730  1.00  0.00           O
ATOM   2278  N   ALA B  18      72.850  45.820  31.100  1.00  0.00           N
ATOM   2279  HN  ALA B  18      71.890  45.670  31.320  1.00  0.00           H
ATOM   2280  CA  ALA B  18      73.790  45.140  31.950  1.00  0.00           C
ATOM   2281  HA  ALA B  18      74.480  45.910  32.270  1.00  0.00           H
ATOM   2282  CB  ALA B  18      73.030  44.500  33.120  1.00  0.00           C
ATOM   2283  HB1 ALA B  18      72.430  45.170  33.770  1.00  0.00           H
ATOM   2284  HB2 ALA B  18      72.420  43.650  32.750  1.00  0.00           H
ATOM   2285  HB3 ALA B  18      73.800  44.170  33.840  1.00  0.00           H
ATOM   2286  C   ALA B  18      74.630  44.160  31.210  1.00  0.00           C
ATOM   2287  O   ALA B  18      74.250  43.540  30.220  1.00  0.00           O
ATOM   2288  N   ALA B  19      75.860  43.980  31.720  1.00  0.00           N
ATOM   2289  HN  ALA B  19      76.100  44.390  32.600  1.00  0.00           H
ATOM   2290  CA  ALA B  19      76.700  42.920  31.270  1.00  0.00           C
ATOM   2291  HA  ALA B  19      76.810  43.030  30.210  1.00  0.00           H
ATOM   2292  CB  ALA B  19      78.110  43.040  31.880  1.00  0.00           C
ATOM   2293  HB1 ALA B  19      78.740  42.260  31.380  1.00  0.00           H
ATOM   2294  HB2 ALA B  19      78.480  44.080  31.730  1.00  0.00           H
ATOM   2295  HB3 ALA B  19      78.110  42.780  32.960  1.00  0.00           H
ATOM   2296  C   ALA B  19      76.100  41.570  31.510  1.00  0.00           C
ATOM   2297  O   ALA B  19      75.290  41.350  32.410  1.00  0.00           O
ATOM   2298  N   GLU B  20      76.620  40.580  30.770  1.00  0.00           N
ATOM   2299  HN  GLU B  20      77.250  40.790  30.020  1.00  0.00           H
ATOM   2300  CA  GLU B  20      76.280  39.210  31.010  1.00  0.00           C
ATOM   2301  HA  GLU B  20      75.330  39.070  31.490  1.00  0.00           H
ATOM   2302  CB  GLU B  20      76.150  38.530  29.630  1.00  0.00           C
ATOM   2303  HB1 GLU B  20      76.220  37.420  29.700  1.00  0.00           H
ATOM   2304  HB2 GLU B  20      77.040  38.920  29.100  1.00  0.00           H
ATOM   2305  CG  GLU B  20      74.820  38.810  28.930  1.00  0.00           C
ATOM   2306  HG1 GLU B  20      74.790  39.910  28.760  1.00  0.00           H
ATOM   2307  HG2 GLU B  20      73.980  38.440  29.550  1.00  0.00           H
ATOM   2308  CD  GLU B  20      74.760  38.080  27.600  1.00  0.00           C
ATOM   2309  OE1 GLU B  20      74.930  36.840  27.410  1.00  0.00           O
ATOM   2310  OE2 GLU B  20      74.590  38.770  26.560  1.00  0.00           O
ATOM   2311  C   GLU B  20      77.390  38.610  31.800  1.00  0.00           C
ATOM   2312  O   GLU B  20      77.950  37.580  31.430  1.00  0.00           O
ATOM   2313  N   LYS B  21      77.740  39.250  32.920  1.00  0.00           N
ATOM   2314  HN  LYS B  21      77.150  40.050  33.040  1.00  0.00           H
ATOM   2315  CA  LYS B  21      78.700  38.950  33.940  1.00  0.00           C
ATOM   2316  HA  LYS B  21      78.710  37.880  34.070  1.00  0.00           H
ATOM   2317  CB  LYS B  21      80.110  39.490  33.650  1.00  0.00           C
ATOM   2318  HB1 LYS B  21      80.130  40.590  33.840  1.00  0.00           H
ATOM   2319  HB2 LYS B  21      80.170  39.430  32.540  1.00  0.00           H
ATOM   2320  CG  LYS B  21      81.350  38.780  34.190  1.00  0.00           C
ATOM   2321  HG1 LYS B  21      81.130  37.700  34.020  1.00  0.00           H
ATOM   2322  HG2 LYS B  21      81.480  38.840  35.290  1.00  0.00           H
ATOM   2323  CD  LYS B  21      82.680  38.980  33.470  1.00  0.00           C
ATOM   2324  HD1 LYS B  21      83.530  38.340  33.810  1.00  0.00           H
ATOM   2325  HD2 LYS B  21      82.540  38.840  32.370  1.00  0.00           H
ATOM   2326  CE  LYS B  21      83.190  40.430  33.540  1.00  0.00           C
ATOM   2327  HE1 LYS B  21      82.540  41.150  33.000  1.00  0.00           H
ATOM   2328  HE2 LYS B  21      84.160  40.550  33.020  1.00  0.00           H
ATOM   2329  NZ  LYS B  21      83.330  41.010  34.900  1.00  0.00           N
ATOM   2330  HZ1 LYS B  21      82.750  40.500  35.600  1.00  0.00           H
ATOM   2331  HZ2 LYS B  21      84.340  40.910  35.130  1.00  0.00           H
ATOM   2332  HZ3 LYS B  21      83.030  42.000  34.760  1.00  0.00           H
ATOM   2333  C   LYS B  21      78.230  39.520  35.240  1.00  0.00           C
ATOM   2334  O   LYS B  21      77.820  40.670  35.320  1.00  0.00           O
ATOM   2335  N   THR B  22      78.150  38.650  36.260  1.00  0.00           N
ATOM   2336  HN  THR B  22      78.680  37.820  36.090  1.00  0.00           H
ATOM   2337  CA  THR B  22      77.850  39.010  37.610  1.00  0.00           C
ATOM   2338  HA  THR B  22      77.230  39.900  37.560  1.00  0.00           H
ATOM   2339  CB  THR B  22      77.010  38.040  38.390  1.00  0.00           C
ATOM   2340  HB  THR B  22      76.990  38.200  39.490  1.00  0.00           H
ATOM   2341  OG1 THR B  22      77.370  36.670  38.260  1.00  0.00           O
ATOM   2342  HG1 THR B  22      77.330  36.290  39.150  1.00  0.00           H
ATOM   2343  CG2 THR B  22      75.560  38.190  37.890  1.00  0.00           C
ATOM   2344 HG21 THR B  22      75.210  39.240  37.830  1.00  0.00           H
ATOM   2345 HG22 THR B  22      75.500  37.700  36.900  1.00  0.00           H
ATOM   2346 HG23 THR B  22      74.950  37.650  38.640  1.00  0.00           H
ATOM   2347  C   THR B  22      79.020  39.280  38.480  1.00  0.00           C
ATOM   2348  O   THR B  22      80.080  38.670  38.340  1.00  0.00           O
ATOM   2349  N   LYS B  23      78.740  40.110  39.500  1.00  0.00           N
ATOM   2350  HN  LYS B  23      77.830  40.490  39.630  1.00  0.00           H
ATOM   2351  CA  LYS B  23      79.710  40.500  40.480  1.00  0.00           C
ATOM   2352  HA  LYS B  23      80.540  39.810  40.440  1.00  0.00           H
ATOM   2353  CB  LYS B  23      80.270  41.910  40.200  1.00  0.00           C
ATOM   2354  HB1 LYS B  23      79.410  42.600  40.040  1.00  0.00           H
ATOM   2355  HB2 LYS B  23      80.920  41.880  39.300  1.00  0.00           H
ATOM   2356  CG  LYS B  23      81.000  42.620  41.340  1.00  0.00           C
ATOM   2357  HG1 LYS B  23      81.750  41.970  41.830  1.00  0.00           H
ATOM   2358  HG2 LYS B  23      80.280  42.820  42.160  1.00  0.00           H
ATOM   2359  CD  LYS B  23      81.590  43.900  40.730  1.00  0.00           C
ATOM   2360  HD1 LYS B  23      82.350  43.610  39.970  1.00  0.00           H
ATOM   2361  HD2 LYS B  23      80.810  44.340  40.060  1.00  0.00           H
ATOM   2362  CE  LYS B  23      82.150  44.770  41.850  1.00  0.00           C
ATOM   2363  HE1 LYS B  23      83.050  44.310  42.300  1.00  0.00           H
ATOM   2364  HE2 LYS B  23      81.390  44.960  42.630  1.00  0.00           H
ATOM   2365  NZ  LYS B  23      82.500  46.100  41.290  1.00  0.00           N
ATOM   2366  HZ1 LYS B  23      82.540  46.780  42.070  1.00  0.00           H
ATOM   2367  HZ2 LYS B  23      83.440  45.950  40.870  1.00  0.00           H
ATOM   2368  HZ3 LYS B  23      81.790  46.390  40.580  1.00  0.00           H
ATOM   2369  C   LYS B  23      79.080  40.330  41.820  1.00  0.00           C
ATOM   2370  O   LYS B  23      78.050  40.930  42.140  1.00  0.00           O
ATOM   2371  N   GLN B  24      79.750  39.510  42.650  1.00  0.00           N
ATOM   2372  HN  GLN B  24      80.580  39.020  42.410  1.00  0.00           H
ATOM   2373  CA  GLN B  24      79.180  39.110  43.900  1.00  0.00           C
ATOM   2374  HA  GLN B  24      78.110  39.120  43.820  1.00  0.00           H
ATOM   2375  CB  GLN B  24      79.710  37.740  44.360  1.00  0.00           C
ATOM   2376  HB1 GLN B  24      80.810  37.670  44.320  1.00  0.00           H
ATOM   2377  HB2 GLN B  24      79.340  36.970  43.640  1.00  0.00           H
ATOM   2378  CG  GLN B  24      79.190  37.400  45.760  1.00  0.00           C
ATOM   2379  HG1 GLN B  24      78.090  37.450  45.830  1.00  0.00           H
ATOM   2380  HG2 GLN B  24      79.580  38.250  46.350  1.00  0.00           H
ATOM   2381  CD  GLN B  24      79.710  36.140  46.440  1.00  0.00           C
ATOM   2382  OE1 GLN B  24      78.940  35.220  46.750  1.00  0.00           O
ATOM   2383  NE2 GLN B  24      81.020  36.150  46.780  1.00  0.00           N
ATOM   2384 HE21 GLN B  24      81.550  36.980  46.590  1.00  0.00           H
ATOM   2385 HE22 GLN B  24      81.440  35.570  47.480  1.00  0.00           H
ATOM   2386  C   GLN B  24      79.580  40.140  44.890  1.00  0.00           C
ATOM   2387  O   GLN B  24      80.770  40.460  45.000  1.00  0.00           O
ATOM   2388  N   GLY B  25      78.590  40.810  45.500  1.00  0.00           N
ATOM   2389  HN  GLY B  25      77.650  40.610  45.250  1.00  0.00           H
ATOM   2390  CA  GLY B  25      78.700  41.750  46.580  1.00  0.00           C
ATOM   2391  HA1 GLY B  25      79.260  42.600  46.200  1.00  0.00           H
ATOM   2392  HA2 GLY B  25      77.710  42.100  46.820  1.00  0.00           H
ATOM   2393  C   GLY B  25      79.510  41.380  47.780  1.00  0.00           C
ATOM   2394  O   GLY B  25      80.110  40.310  47.810  1.00  0.00           O
ATOM   2395  N   VAL B  26      79.440  42.270  48.780  1.00  0.00           N
ATOM   2396  HN  VAL B  26      79.000  43.160  48.700  1.00  0.00           H
ATOM   2397  CA  VAL B  26      80.220  42.160  49.970  1.00  0.00           C
ATOM   2398  HA  VAL B  26      80.980  41.400  49.840  1.00  0.00           H
ATOM   2399  CB  VAL B  26      80.990  43.410  50.260  1.00  0.00           C
ATOM   2400  HB  VAL B  26      80.270  44.250  50.360  1.00  0.00           H
ATOM   2401  CG1 VAL B  26      81.860  43.360  51.520  1.00  0.00           C
ATOM   2402 HG11 VAL B  26      81.100  43.310  52.330  1.00  0.00           H
ATOM   2403 HG12 VAL B  26      82.480  42.440  51.400  1.00  0.00           H
ATOM   2404 HG13 VAL B  26      82.580  44.180  51.740  1.00  0.00           H
ATOM   2405  CG2 VAL B  26      81.950  43.720  49.090  1.00  0.00           C
ATOM   2406 HG21 VAL B  26      81.390  44.180  48.250  1.00  0.00           H
ATOM   2407 HG22 VAL B  26      82.740  44.470  49.320  1.00  0.00           H
ATOM   2408 HG23 VAL B  26      82.440  42.830  48.650  1.00  0.00           H
ATOM   2409  C   VAL B  26      79.410  41.690  51.130  1.00  0.00           C
ATOM   2410  O   VAL B  26      78.330  42.210  51.410  1.00  0.00           O
ATOM   2411  N   ALA B  27      79.860  40.590  51.760  1.00  0.00           N
ATOM   2412  HN  ALA B  27      80.700  40.110  51.510  1.00  0.00           H
ATOM   2413  CA  ALA B  27      79.080  39.930  52.770  1.00  0.00           C
ATOM   2414  HA  ALA B  27      78.010  40.000  52.650  1.00  0.00           H
ATOM   2415  CB  ALA B  27      79.460  38.440  52.780  1.00  0.00           C
ATOM   2416  HB1 ALA B  27      78.830  37.890  53.510  1.00  0.00           H
ATOM   2417  HB2 ALA B  27      79.080  37.920  51.870  1.00  0.00           H
ATOM   2418  HB3 ALA B  27      80.540  38.210  52.860  1.00  0.00           H
ATOM   2419  C   ALA B  27      79.400  40.560  54.080  1.00  0.00           C
ATOM   2420  O   ALA B  27      80.450  41.140  54.360  1.00  0.00           O
ATOM   2421  N   GLU B  28      78.480  40.530  55.060  1.00  0.00           N
ATOM   2422  HN  GLU B  28      77.600  40.130  54.800  1.00  0.00           H
ATOM   2423  CA  GLU B  28      78.440  41.200  56.320  1.00  0.00           C
ATOM   2424  HA  GLU B  28      79.080  42.060  56.220  1.00  0.00           H
ATOM   2425  CB  GLU B  28      77.060  41.630  56.840  1.00  0.00           C
ATOM   2426  HB1 GLU B  28      76.820  41.190  57.830  1.00  0.00           H
ATOM   2427  HB2 GLU B  28      76.340  41.040  56.230  1.00  0.00           H
ATOM   2428  CG  GLU B  28      76.800  43.140  56.850  1.00  0.00           C
ATOM   2429  HG1 GLU B  28      75.710  43.330  56.810  1.00  0.00           H
ATOM   2430  HG2 GLU B  28      77.340  43.540  55.960  1.00  0.00           H
ATOM   2431  CD  GLU B  28      77.430  43.810  58.060  1.00  0.00           C
ATOM   2432  OE1 GLU B  28      78.670  43.670  58.230  1.00  0.00           O
ATOM   2433  OE2 GLU B  28      76.690  44.320  58.950  1.00  0.00           O
ATOM   2434  C   GLU B  28      79.160  40.320  57.280  1.00  0.00           C
ATOM   2435  O   GLU B  28      79.260  39.120  57.000  1.00  0.00           O
ATOM   2436  N   ALA B  29      79.570  40.900  58.420  1.00  0.00           N
ATOM   2437  HN  ALA B  29      79.460  41.890  58.420  1.00  0.00           H
ATOM   2438  CA  ALA B  29      79.990  40.250  59.620  1.00  0.00           C
ATOM   2439  HA  ALA B  29      80.510  39.380  59.240  1.00  0.00           H
ATOM   2440  CB  ALA B  29      80.910  41.050  60.560  1.00  0.00           C
ATOM   2441  HB1 ALA B  29      80.520  42.080  60.720  1.00  0.00           H
ATOM   2442  HB2 ALA B  29      81.070  40.530  61.530  1.00  0.00           H
ATOM   2443  HB3 ALA B  29      81.850  41.300  60.010  1.00  0.00           H
ATOM   2444  C   ALA B  29      78.770  39.980  60.430  1.00  0.00           C
ATOM   2445  O   ALA B  29      77.790  40.710  60.280  1.00  0.00           O
ATOM   2446  N   ALA B  30      78.650  38.930  61.260  1.00  0.00           N
ATOM   2447  HN  ALA B  30      79.350  38.240  61.380  1.00  0.00           H
ATOM   2448  CA  ALA B  30      77.490  38.730  62.080  1.00  0.00           C
ATOM   2449  HA  ALA B  30      76.630  38.670  61.430  1.00  0.00           H
ATOM   2450  CB  ALA B  30      77.710  37.410  62.840  1.00  0.00           C
ATOM   2451  HB1 ALA B  30      77.740  36.460  62.270  1.00  0.00           H
ATOM   2452  HB2 ALA B  30      78.550  37.360  63.560  1.00  0.00           H
ATOM   2453  HB3 ALA B  30      76.760  37.270  63.400  1.00  0.00           H
ATOM   2454  C   ALA B  30      77.250  39.760  63.120  1.00  0.00           C
ATOM   2455  O   ALA B  30      78.090  40.610  63.420  1.00  0.00           O
ATOM   2456  N   GLY B  31      75.940  39.840  63.450  1.00  0.00           N
ATOM   2457  HN  GLY B  31      75.350  39.160  63.010  1.00  0.00           H
ATOM   2458  CA  GLY B  31      75.210  40.890  64.090  1.00  0.00           C
ATOM   2459  HA1 GLY B  31      75.350  41.750  63.440  1.00  0.00           H
ATOM   2460  HA2 GLY B  31      74.180  40.590  64.130  1.00  0.00           H
ATOM   2461  C   GLY B  31      75.720  41.250  65.440  1.00  0.00           C
ATOM   2462  O   GLY B  31      75.410  42.330  65.940  1.00  0.00           O
ATOM   2463  N   LYS B  32      76.500  40.370  66.090  1.00  0.00           N
ATOM   2464  HN  LYS B  32      76.760  39.600  65.500  1.00  0.00           H
ATOM   2465  CA  LYS B  32      77.200  40.560  67.320  1.00  0.00           C
ATOM   2466  HA  LYS B  32      76.390  40.890  67.970  1.00  0.00           H
ATOM   2467  CB  LYS B  32      77.560  39.200  67.940  1.00  0.00           C
ATOM   2468  HB1 LYS B  32      77.890  39.460  68.970  1.00  0.00           H
ATOM   2469  HB2 LYS B  32      78.370  38.780  67.290  1.00  0.00           H
ATOM   2470  CG  LYS B  32      76.350  38.270  68.040  1.00  0.00           C
ATOM   2471  HG1 LYS B  32      76.120  37.920  67.020  1.00  0.00           H
ATOM   2472  HG2 LYS B  32      75.500  38.770  68.540  1.00  0.00           H
ATOM   2473  CD  LYS B  32      76.580  36.990  68.850  1.00  0.00           C
ATOM   2474  HD1 LYS B  32      75.740  36.310  68.620  1.00  0.00           H
ATOM   2475  HD2 LYS B  32      77.550  36.570  68.510  1.00  0.00           H
ATOM   2476  CE  LYS B  32      76.710  37.260  70.350  1.00  0.00           C
ATOM   2477  HE1 LYS B  32      77.560  37.950  70.580  1.00  0.00           H
ATOM   2478  HE2 LYS B  32      76.890  36.290  70.850  1.00  0.00           H
ATOM   2479  NZ  LYS B  32      75.530  37.910  70.970  1.00  0.00           N
ATOM   2480  HZ1 LYS B  32      75.340  38.900  70.730  1.00  0.00           H
ATOM   2481  HZ2 LYS B  32      74.660  37.440  70.620  1.00  0.00           H
ATOM   2482  HZ3 LYS B  32      75.680  37.870  71.990  1.00  0.00           H
ATOM   2483  C   LYS B  32      78.330  41.530  67.290  1.00  0.00           C
ATOM   2484  O   LYS B  32      78.730  42.150  68.270  1.00  0.00           O
ATOM   2485  N   THR B  33      78.990  41.720  66.140  1.00  0.00           N
ATOM   2486  HN  THR B  33      78.810  41.250  65.280  1.00  0.00           H
ATOM   2487  CA  THR B  33      79.890  42.810  65.870  1.00  0.00           C
ATOM   2488  HA  THR B  33      80.650  42.740  66.630  1.00  0.00           H
ATOM   2489  CB  THR B  33      80.630  42.560  64.590  1.00  0.00           C
ATOM   2490  HB  THR B  33      81.430  43.330  64.570  1.00  0.00           H
ATOM   2491  OG1 THR B  33      79.910  42.600  63.360  1.00  0.00           O
ATOM   2492  HG1 THR B  33      79.380  41.800  63.380  1.00  0.00           H
ATOM   2493  CG2 THR B  33      81.430  41.260  64.770  1.00  0.00           C
ATOM   2494 HG21 THR B  33      82.200  41.320  63.980  1.00  0.00           H
ATOM   2495 HG22 THR B  33      81.850  41.160  65.800  1.00  0.00           H
ATOM   2496 HG23 THR B  33      80.840  40.350  64.520  1.00  0.00           H
ATOM   2497  C   THR B  33      79.270  44.160  65.860  1.00  0.00           C
ATOM   2498  O   THR B  33      80.020  45.130  65.710  1.00  0.00           O
ATOM   2499  N   LYS B  34      77.930  44.280  65.840  1.00  0.00           N
ATOM   2500  HN  LYS B  34      77.400  43.440  65.910  1.00  0.00           H
ATOM   2501  CA  LYS B  34      77.250  45.530  65.790  1.00  0.00           C
ATOM   2502  HA  LYS B  34      77.960  46.280  65.450  1.00  0.00           H
ATOM   2503  CB  LYS B  34      76.220  45.460  64.650  1.00  0.00           C
ATOM   2504  HB1 LYS B  34      75.780  46.470  64.500  1.00  0.00           H
ATOM   2505  HB2 LYS B  34      75.410  44.790  65.020  1.00  0.00           H
ATOM   2506  CG  LYS B  34      76.770  44.980  63.310  1.00  0.00           C
ATOM   2507  HG1 LYS B  34      76.100  45.080  62.430  1.00  0.00           H
ATOM   2508  HG2 LYS B  34      77.050  43.910  63.280  1.00  0.00           H
ATOM   2509  CD  LYS B  34      77.990  45.800  62.870  1.00  0.00           C
ATOM   2510  HD1 LYS B  34      77.810  46.880  63.070  1.00  0.00           H
ATOM   2511  HD2 LYS B  34      78.810  45.510  63.550  1.00  0.00           H
ATOM   2512  CE  LYS B  34      78.300  45.580  61.390  1.00  0.00           C
ATOM   2513  HE1 LYS B  34      79.280  46.080  61.230  1.00  0.00           H
ATOM   2514  HE2 LYS B  34      77.460  45.990  60.800  1.00  0.00           H
ATOM   2515  NZ  LYS B  34      78.610  44.160  61.100  1.00  0.00           N
ATOM   2516  HZ1 LYS B  34      79.370  43.710  61.650  1.00  0.00           H
ATOM   2517  HZ2 LYS B  34      77.690  43.690  61.220  1.00  0.00           H
ATOM   2518  HZ3 LYS B  34      78.880  44.000  60.110  1.00  0.00           H
ATOM   2519  C   LYS B  34      76.700  45.880  67.130  1.00  0.00           C
ATOM   2520  O   LYS B  34      76.120  46.950  67.300  1.00  0.00           O
ATOM   2521  N   GLU B  35      76.820  45.000  68.140  1.00  0.00           N
ATOM   2522  HN  GLU B  35      77.460  44.250  68.020  1.00  0.00           H
ATOM   2523  CA  GLU B  35      76.440  45.250  69.500  1.00  0.00           C
ATOM   2524  HA  GLU B  35      75.370  45.320  69.470  1.00  0.00           H
ATOM   2525  CB  GLU B  35      76.740  44.090  70.470  1.00  0.00           C
ATOM   2526  HB1 GLU B  35      76.660  44.460  71.510  1.00  0.00           H
ATOM   2527  HB2 GLU B  35      77.800  43.840  70.260  1.00  0.00           H
ATOM   2528  CG  GLU B  35      75.910  42.850  70.130  1.00  0.00           C
ATOM   2529  HG1 GLU B  35      76.080  42.710  69.040  1.00  0.00           H
ATOM   2530  HG2 GLU B  35      74.820  42.980  70.280  1.00  0.00           H
ATOM   2531  CD  GLU B  35      76.410  41.550  70.740  1.00  0.00           C
ATOM   2532  OE1 GLU B  35      75.710  40.510  70.610  1.00  0.00           O
ATOM   2533  OE2 GLU B  35      77.380  41.620  71.540  1.00  0.00           O
ATOM   2534  C   GLU B  35      76.890  46.510  70.150  1.00  0.00           C
ATOM   2535  O   GLU B  35      77.940  47.050  69.800  1.00  0.00           O
ATOM   2536  N   GLY B  36      76.100  47.030  71.120  1.00  0.00           N
ATOM   2537  HN  GLY B  36      75.260  46.580  71.410  1.00  0.00           H
ATOM   2538  CA  GLY B  36      76.380  48.250  71.800  1.00  0.00           C
ATOM   2539  HA1 GLY B  36      76.940  48.950  71.200  1.00  0.00           H
ATOM   2540  HA2 GLY B  36      75.510  48.730  72.230  1.00  0.00           H
ATOM   2541  C   GLY B  36      77.270  48.140  72.990  1.00  0.00           C
ATOM   2542  O   GLY B  36      77.880  47.100  73.250  1.00  0.00           O
ATOM   2543  N   VAL B  37      77.300  49.230  73.780  1.00  0.00           N
ATOM   2544  HN  VAL B  37      76.780  50.040  73.550  1.00  0.00           H
ATOM   2545  CA  VAL B  37      78.210  49.310  74.880  1.00  0.00           C
ATOM   2546  HA  VAL B  37      79.090  48.750  74.620  1.00  0.00           H
ATOM   2547  CB  VAL B  37      78.640  50.720  75.130  1.00  0.00           C
ATOM   2548  HB  VAL B  37      77.780  51.430  75.160  1.00  0.00           H
ATOM   2549  CG1 VAL B  37      79.410  50.820  76.460  1.00  0.00           C
ATOM   2550 HG11 VAL B  37      79.990  51.750  76.670  1.00  0.00           H
ATOM   2551 HG12 VAL B  37      78.600  50.830  77.230  1.00  0.00           H
ATOM   2552 HG13 VAL B  37      80.160  50.020  76.620  1.00  0.00           H
ATOM   2553  CG2 VAL B  37      79.560  51.120  73.970  1.00  0.00           C
ATOM   2554 HG21 VAL B  37      79.140  51.080  72.940  1.00  0.00           H
ATOM   2555 HG22 VAL B  37      79.910  52.170  74.100  1.00  0.00           H
ATOM   2556 HG23 VAL B  37      80.420  50.410  74.030  1.00  0.00           H
ATOM   2557  C   VAL B  37      77.690  48.620  76.090  1.00  0.00           C
ATOM   2558  O   VAL B  37      76.500  48.780  76.390  1.00  0.00           O
ATOM   2559  N   LEU B  38      78.490  47.910  76.910  1.00  0.00           N
ATOM   2560  HN  LEU B  38      79.490  47.970  76.820  1.00  0.00           H
ATOM   2561  CA  LEU B  38      78.040  47.110  78.000  1.00  0.00           C
ATOM   2562  HA  LEU B  38      78.900  46.510  78.280  1.00  0.00           H
ATOM   2563  CB  LEU B  38      77.470  47.900  79.180  1.00  0.00           C
ATOM   2564  HB1 LEU B  38      77.320  47.230  80.060  1.00  0.00           H
ATOM   2565  HB2 LEU B  38      76.430  48.280  79.040  1.00  0.00           H
ATOM   2566  CG  LEU B  38      78.380  48.980  79.790  1.00  0.00           C
ATOM   2567  HG  LEU B  38      78.730  49.660  78.990  1.00  0.00           H
ATOM   2568  CD1 LEU B  38      77.580  49.820  80.800  1.00  0.00           C
ATOM   2569 HD11 LEU B  38      78.130  50.730  81.120  1.00  0.00           H
ATOM   2570 HD12 LEU B  38      76.660  50.170  80.280  1.00  0.00           H
ATOM   2571 HD13 LEU B  38      77.270  49.200  81.670  1.00  0.00           H
ATOM   2572  CD2 LEU B  38      79.680  48.440  80.420  1.00  0.00           C
ATOM   2573 HD21 LEU B  38      79.550  47.670  81.220  1.00  0.00           H
ATOM   2574 HD22 LEU B  38      80.280  48.030  79.590  1.00  0.00           H
ATOM   2575 HD23 LEU B  38      80.280  49.290  80.800  1.00  0.00           H
ATOM   2576  C   LEU B  38      77.180  45.940  77.650  1.00  0.00           C
ATOM   2577  O   LEU B  38      77.560  44.920  77.070  1.00  0.00           O
ATOM   2578  N   TYR B  39      75.920  46.030  78.110  1.00  0.00           N
ATOM   2579  HN  TYR B  39      75.750  46.770  78.760  1.00  0.00           H
ATOM   2580  CA  TYR B  39      74.910  45.030  77.960  1.00  0.00           C
ATOM   2581  HA  TYR B  39      75.490  44.130  77.800  1.00  0.00           H
ATOM   2582  CB  TYR B  39      74.080  44.860  79.240  1.00  0.00           C
ATOM   2583  HB1 TYR B  39      74.810  44.290  79.850  1.00  0.00           H
ATOM   2584  HB2 TYR B  39      73.210  44.190  79.040  1.00  0.00           H
ATOM   2585  CG  TYR B  39      73.660  46.150  79.850  1.00  0.00           C
ATOM   2586  CD1 TYR B  39      74.380  46.830  80.800  1.00  0.00           C
ATOM   2587  HD1 TYR B  39      75.270  46.330  81.160  1.00  0.00           H
ATOM   2588  CE1 TYR B  39      74.020  48.070  81.290  1.00  0.00           C
ATOM   2589  HE1 TYR B  39      74.560  48.550  82.090  1.00  0.00           H
ATOM   2590  CZ  TYR B  39      72.900  48.690  80.790  1.00  0.00           C
ATOM   2591  OH  TYR B  39      72.570  50.000  81.200  1.00  0.00           O
ATOM   2592  HH  TYR B  39      73.070  50.190  82.000  1.00  0.00           H
ATOM   2593  CD2 TYR B  39      72.490  46.740  79.430  1.00  0.00           C
ATOM   2594  HD2 TYR B  39      71.840  46.250  78.720  1.00  0.00           H
ATOM   2595  CE2 TYR B  39      72.170  48.010  79.830  1.00  0.00           C
ATOM   2596  HE2 TYR B  39      71.270  48.440  79.420  1.00  0.00           H
ATOM   2597  C   TYR B  39      74.070  45.240  76.750  1.00  0.00           C
ATOM   2598  O   TYR B  39      73.120  44.490  76.520  1.00  0.00           O
ATOM   2599  N   VAL B  40      74.370  46.170  75.830  1.00  0.00           N
ATOM   2600  HN  VAL B  40      75.170  46.770  75.930  1.00  0.00           H
ATOM   2601  CA  VAL B  40      73.460  46.480  74.770  1.00  0.00           C
ATOM   2602  HA  VAL B  40      72.480  46.260  75.180  1.00  0.00           H
ATOM   2603  CB  VAL B  40      73.450  47.940  74.430  1.00  0.00           C
ATOM   2604  HB  VAL B  40      74.480  48.290  74.210  1.00  0.00           H
ATOM   2605  CG1 VAL B  40      72.560  48.250  73.210  1.00  0.00           C
ATOM   2606 HG11 VAL B  40      72.960  47.980  72.220  1.00  0.00           H
ATOM   2607 HG12 VAL B  40      71.570  47.760  73.310  1.00  0.00           H
ATOM   2608 HG13 VAL B  40      72.360  49.340  73.130  1.00  0.00           H
ATOM   2609  CG2 VAL B  40      73.140  48.810  75.660  1.00  0.00           C
ATOM   2610 HG21 VAL B  40      73.300  49.860  75.350  1.00  0.00           H
ATOM   2611 HG22 VAL B  40      72.150  48.640  76.120  1.00  0.00           H
ATOM   2612 HG23 VAL B  40      73.960  48.650  76.400  1.00  0.00           H
ATOM   2613  C   VAL B  40      73.610  45.590  73.590  1.00  0.00           C
ATOM   2614  O   VAL B  40      74.710  45.280  73.150  1.00  0.00           O
ATOM   2615  N   GLY B  41      72.510  45.080  73.010  1.00  0.00           N
ATOM   2616  HN  GLY B  41      71.620  45.310  73.400  1.00  0.00           H
ATOM   2617  CA  GLY B  41      72.550  44.100  71.970  1.00  0.00           C
ATOM   2618  HA1 GLY B  41      73.420  43.460  71.930  1.00  0.00           H
ATOM   2619  HA2 GLY B  41      71.680  43.530  72.260  1.00  0.00           H
ATOM   2620  C   GLY B  41      72.390  44.670  70.600  1.00  0.00           C
ATOM   2621  O   GLY B  41      72.810  45.820  70.420  1.00  0.00           O
ATOM   2622  N   SER B  42      71.800  43.840  69.730  1.00  0.00           N
ATOM   2623  HN  SER B  42      71.700  42.860  69.840  1.00  0.00           H
ATOM   2624  CA  SER B  42      71.720  44.320  68.380  1.00  0.00           C
ATOM   2625  HA  SER B  42      71.750  45.400  68.370  1.00  0.00           H
ATOM   2626  CB  SER B  42      73.000  43.960  67.590  1.00  0.00           C
ATOM   2627  HB1 SER B  42      73.800  44.450  68.180  1.00  0.00           H
ATOM   2628  HB2 SER B  42      72.980  44.420  66.580  1.00  0.00           H
ATOM   2629  OG  SER B  42      73.200  42.560  67.510  1.00  0.00           O
ATOM   2630  HG1 SER B  42      73.980  42.490  66.940  1.00  0.00           H
ATOM   2631  C   SER B  42      70.440  43.880  67.770  1.00  0.00           C
ATOM   2632  O   SER B  42      69.730  43.070  68.370  1.00  0.00           O
ATOM   2633  N   LYS B  43      70.070  44.390  66.580  1.00  0.00           N
ATOM   2634  HN  LYS B  43      70.640  45.050  66.090  1.00  0.00           H
ATOM   2635  CA  LYS B  43      68.980  43.910  65.800  1.00  0.00           C
ATOM   2636  HA  LYS B  43      68.770  42.860  65.980  1.00  0.00           H
ATOM   2637  CB  LYS B  43      67.720  44.680  66.240  1.00  0.00           C
ATOM   2638  HB1 LYS B  43      67.340  44.370  67.230  1.00  0.00           H
ATOM   2639  HB2 LYS B  43      66.890  44.480  65.530  1.00  0.00           H
ATOM   2640  CG  LYS B  43      68.020  46.170  66.360  1.00  0.00           C
ATOM   2641  HG1 LYS B  43      68.490  46.580  65.440  1.00  0.00           H
ATOM   2642  HG2 LYS B  43      68.740  46.290  67.190  1.00  0.00           H
ATOM   2643  CD  LYS B  43      66.840  47.140  66.470  1.00  0.00           C
ATOM   2644  HD1 LYS B  43      66.340  47.060  67.460  1.00  0.00           H
ATOM   2645  HD2 LYS B  43      67.230  48.170  66.520  1.00  0.00           H
ATOM   2646  CE  LYS B  43      65.670  47.100  65.490  1.00  0.00           C
ATOM   2647  HE1 LYS B  43      64.830  47.770  65.750  1.00  0.00           H
ATOM   2648  HE2 LYS B  43      65.210  46.080  65.480  1.00  0.00           H
ATOM   2649  NZ  LYS B  43      66.150  47.460  64.140  1.00  0.00           N
ATOM   2650  HZ1 LYS B  43      66.730  48.330  64.160  1.00  0.00           H
ATOM   2651  HZ2 LYS B  43      66.690  46.670  63.730  1.00  0.00           H
ATOM   2652  HZ3 LYS B  43      65.370  47.670  63.490  1.00  0.00           H
ATOM   2653  C   LYS B  43      69.190  44.200  64.350  1.00  0.00           C
ATOM   2654  O   LYS B  43      70.180  44.880  64.090  1.00  0.00           O
ATOM   2655  N   THR B  44      68.440  43.600  63.410  1.00  0.00           N
ATOM   2656  HN  THR B  44      67.820  42.850  63.630  1.00  0.00           H
ATOM   2657  CA  THR B  44      68.650  43.850  62.020  1.00  0.00           C
ATOM   2658  HA  THR B  44      69.710  43.770  61.850  1.00  0.00           H
ATOM   2659  CB  THR B  44      67.910  42.810  61.230  1.00  0.00           C
ATOM   2660  HB  THR B  44      67.860  43.040  60.150  1.00  0.00           H
ATOM   2661  OG1 THR B  44      66.630  42.470  61.740  1.00  0.00           O
ATOM   2662  HG1 THR B  44      66.020  43.080  61.320  1.00  0.00           H
ATOM   2663  CG2 THR B  44      68.770  41.530  61.300  1.00  0.00           C
ATOM   2664 HG21 THR B  44      68.460  40.770  60.550  1.00  0.00           H
ATOM   2665 HG22 THR B  44      69.830  41.830  61.130  1.00  0.00           H
ATOM   2666 HG23 THR B  44      68.610  40.920  62.210  1.00  0.00           H
ATOM   2667  C   THR B  44      68.040  45.180  61.710  1.00  0.00           C
ATOM   2668  O   THR B  44      67.210  45.720  62.440  1.00  0.00           O
ATOM   2669  N   LYS B  45      68.550  45.860  60.670  1.00  0.00           N
ATOM   2670  HN  LYS B  45      69.380  45.530  60.230  1.00  0.00           H
ATOM   2671  CA  LYS B  45      68.130  47.140  60.200  1.00  0.00           C
ATOM   2672  HA  LYS B  45      68.090  47.790  61.070  1.00  0.00           H
ATOM   2673  CB  LYS B  45      69.280  47.690  59.340  1.00  0.00           C
ATOM   2674  HB1 LYS B  45      68.980  48.610  58.790  1.00  0.00           H
ATOM   2675  HB2 LYS B  45      69.330  46.980  58.490  1.00  0.00           H
ATOM   2676  CG  LYS B  45      70.620  48.020  60.000  1.00  0.00           C
ATOM   2677  HG1 LYS B  45      71.220  47.090  60.070  1.00  0.00           H
ATOM   2678  HG2 LYS B  45      70.450  48.310  61.050  1.00  0.00           H
ATOM   2679  CD  LYS B  45      71.370  49.130  59.240  1.00  0.00           C
ATOM   2680  HD1 LYS B  45      71.150  49.180  58.160  1.00  0.00           H
ATOM   2681  HD2 LYS B  45      70.980  50.070  59.680  1.00  0.00           H
ATOM   2682  CE  LYS B  45      72.810  49.090  59.740  1.00  0.00           C
ATOM   2683  HE1 LYS B  45      73.240  48.110  59.410  1.00  0.00           H
ATOM   2684  HE2 LYS B  45      72.880  49.130  60.850  1.00  0.00           H
ATOM   2685  NZ  LYS B  45      73.580  50.160  59.070  1.00  0.00           N
ATOM   2686  HZ1 LYS B  45      73.520  49.940  58.050  1.00  0.00           H
ATOM   2687  HZ2 LYS B  45      73.120  51.100  59.110  1.00  0.00           H
ATOM   2688  HZ3 LYS B  45      74.590  50.260  59.310  1.00  0.00           H
ATOM   2689  C   LYS B  45      66.800  47.150  59.510  1.00  0.00           C
ATOM   2690  O   LYS B  45      66.270  46.090  59.200  1.00  0.00           O
ATOM   2691  N   GLU B  46      66.140  48.300  59.310  1.00  0.00           N
ATOM   2692  HN  GLU B  46      66.430  49.160  59.720  1.00  0.00           H
ATOM   2693  CA  GLU B  46      64.910  48.400  58.590  1.00  0.00           C
ATOM   2694  HA  GLU B  46      64.180  47.710  58.980  1.00  0.00           H
ATOM   2695  CB  GLU B  46      64.370  49.840  58.660  1.00  0.00           C
ATOM   2696  HB1 GLU B  46      63.430  50.040  58.100  1.00  0.00           H
ATOM   2697  HB2 GLU B  46      65.160  50.580  58.430  1.00  0.00           H
ATOM   2698  CG  GLU B  46      63.890  50.050  60.100  1.00  0.00           C
ATOM   2699  HG1 GLU B  46      64.750  50.120  60.800  1.00  0.00           H
ATOM   2700  HG2 GLU B  46      63.260  49.250  60.520  1.00  0.00           H
ATOM   2701  CD  GLU B  46      63.130  51.370  60.120  1.00  0.00           C
ATOM   2702  OE1 GLU B  46      63.730  52.480  60.100  1.00  0.00           O
ATOM   2703  OE2 GLU B  46      61.880  51.300  60.260  1.00  0.00           O
ATOM   2704  C   GLU B  46      65.030  48.130  57.120  1.00  0.00           C
ATOM   2705  O   GLU B  46      64.160  48.520  56.350  1.00  0.00           O
ATOM   2706  N   GLY B  47      66.180  47.560  56.740  1.00  0.00           N
ATOM   2707  HN  GLY B  47      66.940  47.480  57.380  1.00  0.00           H
ATOM   2708  CA  GLY B  47      66.610  47.140  55.440  1.00  0.00           C
ATOM   2709  HA1 GLY B  47      66.780  48.040  54.860  1.00  0.00           H
ATOM   2710  HA2 GLY B  47      67.510  46.570  55.640  1.00  0.00           H
ATOM   2711  C   GLY B  47      65.630  46.210  54.820  1.00  0.00           C
ATOM   2712  O   GLY B  47      65.570  45.060  55.250  1.00  0.00           O
ATOM   2713  N   VAL B  48      65.060  46.610  53.660  1.00  0.00           N
ATOM   2714  HN  VAL B  48      65.390  47.450  53.240  1.00  0.00           H
ATOM   2715  CA  VAL B  48      64.140  45.770  52.960  1.00  0.00           C
ATOM   2716  HA  VAL B  48      63.680  45.090  53.660  1.00  0.00           H
ATOM   2717  CB  VAL B  48      63.110  46.640  52.300  1.00  0.00           C
ATOM   2718  HB  VAL B  48      63.590  47.270  51.520  1.00  0.00           H
ATOM   2719  CG1 VAL B  48      61.990  45.860  51.600  1.00  0.00           C
ATOM   2720 HG11 VAL B  48      61.420  45.450  52.460  1.00  0.00           H
ATOM   2721 HG12 VAL B  48      61.320  46.500  50.970  1.00  0.00           H
ATOM   2722 HG13 VAL B  48      62.200  44.970  50.960  1.00  0.00           H
ATOM   2723  CG2 VAL B  48      62.460  47.560  53.340  1.00  0.00           C
ATOM   2724 HG21 VAL B  48      62.420  47.150  54.370  1.00  0.00           H
ATOM   2725 HG22 VAL B  48      63.050  48.500  53.250  1.00  0.00           H
ATOM   2726 HG23 VAL B  48      61.400  47.810  53.080  1.00  0.00           H
ATOM   2727  C   VAL B  48      64.870  44.900  52.000  1.00  0.00           C
ATOM   2728  O   VAL B  48      64.510  43.780  51.620  1.00  0.00           O
ATOM   2729  N   VAL B  49      66.020  45.320  51.440  1.00  0.00           N
ATOM   2730  HN  VAL B  49      66.440  46.190  51.700  1.00  0.00           H
ATOM   2731  CA  VAL B  49      66.530  44.620  50.310  1.00  0.00           C
ATOM   2732  HA  VAL B  49      65.790  44.010  49.820  1.00  0.00           H
ATOM   2733  CB  VAL B  49      66.840  45.530  49.150  1.00  0.00           C
ATOM   2734  HB  VAL B  49      67.240  45.030  48.240  1.00  0.00           H
ATOM   2735  CG1 VAL B  49      65.530  46.290  48.870  1.00  0.00           C
ATOM   2736 HG11 VAL B  49      65.750  47.000  48.040  1.00  0.00           H
ATOM   2737 HG12 VAL B  49      64.790  45.530  48.540  1.00  0.00           H
ATOM   2738 HG13 VAL B  49      65.180  46.930  49.710  1.00  0.00           H
ATOM   2739  CG2 VAL B  49      67.960  46.490  49.570  1.00  0.00           C
ATOM   2740 HG21 VAL B  49      68.120  47.240  48.770  1.00  0.00           H
ATOM   2741 HG22 VAL B  49      67.750  47.060  50.500  1.00  0.00           H
ATOM   2742 HG23 VAL B  49      68.810  45.790  49.710  1.00  0.00           H
ATOM   2743  C   VAL B  49      67.620  43.630  50.570  1.00  0.00           C
ATOM   2744  O   VAL B  49      68.360  43.760  51.550  1.00  0.00           O
ATOM   2745  N   HIS B  50      67.830  42.640  49.700  1.00  0.00           N
ATOM   2746  HN  HIS B  50      67.140  42.410  49.010  1.00  0.00           H
ATOM   2747  CA  HIS B  50      68.970  41.770  49.800  1.00  0.00           C
ATOM   2748  HA  HIS B  50      68.870  41.260  50.750  1.00  0.00           H
ATOM   2749  CB  HIS B  50      68.860  40.580  48.830  1.00  0.00           C
ATOM   2750  HB1 HIS B  50      69.810  40.010  48.830  1.00  0.00           H
ATOM   2751  HB2 HIS B  50      68.670  40.930  47.790  1.00  0.00           H
ATOM   2752  ND1 HIS B  50      66.540  39.660  48.890  1.00  0.00           N
ATOM   2753  CG  HIS B  50      67.870  39.550  49.270  1.00  0.00           C
ATOM   2754  CE1 HIS B  50      65.930  38.650  49.470  1.00  0.00           C
ATOM   2755  HE1 HIS B  50      64.870  38.380  49.470  1.00  0.00           H
ATOM   2756  NE2 HIS B  50      66.790  37.870  50.170  1.00  0.00           N
ATOM   2757  HE2 HIS B  50      66.460  37.080  50.700  1.00  0.00           H
ATOM   2758  CD2 HIS B  50      68.030  38.460  50.070  1.00  0.00           C
ATOM   2759  HD2 HIS B  50      68.980  37.970  50.200  1.00  0.00           H
ATOM   2760  C   HIS B  50      70.330  42.370  49.690  1.00  0.00           C
ATOM   2761  O   HIS B  50      70.880  42.440  48.590  1.00  0.00           O
ATOM   2762  N   GLY B  51      70.900  42.920  50.770  1.00  0.00           N
ATOM   2763  HN  GLY B  51      70.360  43.120  51.580  1.00  0.00           H
ATOM   2764  CA  GLY B  51      72.200  43.520  50.720  1.00  0.00           C
ATOM   2765  HA1 GLY B  51      72.670  43.290  51.670  1.00  0.00           H
ATOM   2766  HA2 GLY B  51      72.680  43.260  49.790  1.00  0.00           H
ATOM   2767  C   GLY B  51      72.080  45.000  50.770  1.00  0.00           C
ATOM   2768  O   GLY B  51      71.220  45.460  51.510  1.00  0.00           O
ATOM   2769  N   VAL B  52      72.960  45.780  50.120  1.00  0.00           N
ATOM   2770  HN  VAL B  52      73.790  45.400  49.700  1.00  0.00           H
ATOM   2771  CA  VAL B  52      73.040  47.200  50.020  1.00  0.00           C
ATOM   2772  HA  VAL B  52      72.960  47.610  51.020  1.00  0.00           H
ATOM   2773  CB  VAL B  52      74.400  47.680  49.620  1.00  0.00           C
ATOM   2774  HB  VAL B  52      74.610  47.450  48.550  1.00  0.00           H
ATOM   2775  CG1 VAL B  52      74.440  49.200  49.860  1.00  0.00           C
ATOM   2776 HG11 VAL B  52      75.290  49.570  49.260  1.00  0.00           H
ATOM   2777 HG12 VAL B  52      73.670  49.790  49.320  1.00  0.00           H
ATOM   2778 HG13 VAL B  52      74.460  49.440  50.950  1.00  0.00           H
ATOM   2779  CG2 VAL B  52      75.540  47.030  50.420  1.00  0.00           C
ATOM   2780 HG21 VAL B  52      76.460  47.580  50.140  1.00  0.00           H
ATOM   2781 HG22 VAL B  52      75.360  47.150  51.510  1.00  0.00           H
ATOM   2782 HG23 VAL B  52      75.760  46.000  50.070  1.00  0.00           H
ATOM   2783  C   VAL B  52      71.920  47.810  49.250  1.00  0.00           C
ATOM   2784  O   VAL B  52      71.590  47.590  48.090  1.00  0.00           O
ATOM   2785  N   ALA B  53      71.270  48.760  49.950  1.00  0.00           N
ATOM   2786  HN  ALA B  53      71.460  48.870  50.920  1.00  0.00           H
ATOM   2787  CA  ALA B  53      70.210  49.600  49.470  1.00  0.00           C
ATOM   2788  HA  ALA B  53      69.360  48.940  49.350  1.00  0.00           H
ATOM   2789  CB  ALA B  53      69.800  50.630  50.530  1.00  0.00           C
ATOM   2790  HB1 ALA B  53      69.510  50.120  51.480  1.00  0.00           H
ATOM   2791  HB2 ALA B  53      70.610  51.360  50.780  1.00  0.00           H
ATOM   2792  HB3 ALA B  53      68.880  51.190  50.250  1.00  0.00           H
ATOM   2793  C   ALA B  53      70.550  50.400  48.270  1.00  0.00           C
ATOM   2794  O   ALA B  53      69.610  51.060  47.810  1.00  0.00           O
ATOM   2795  N   THR B  54      71.790  50.600  47.790  1.00  0.00           N
ATOM   2796  HN  THR B  54      72.490  50.240  48.400  1.00  0.00           H
ATOM   2797  CA  THR B  54      72.110  51.430  46.670  1.00  0.00           C
ATOM   2798  HA  THR B  54      71.240  52.030  46.460  1.00  0.00           H
ATOM   2799  CB  THR B  54      73.310  52.270  47.030  1.00  0.00           C
ATOM   2800  HB  THR B  54      73.660  52.850  46.140  1.00  0.00           H
ATOM   2801  OG1 THR B  54      74.480  51.570  47.410  1.00  0.00           O
ATOM   2802  HG1 THR B  54      75.230  52.120  47.190  1.00  0.00           H
ATOM   2803  CG2 THR B  54      72.940  53.270  48.140  1.00  0.00           C
ATOM   2804 HG21 THR B  54      73.070  52.770  49.130  1.00  0.00           H
ATOM   2805 HG22 THR B  54      73.720  54.060  48.220  1.00  0.00           H
ATOM   2806 HG23 THR B  54      71.920  53.660  47.990  1.00  0.00           H
ATOM   2807  C   THR B  54      72.340  50.610  45.450  1.00  0.00           C
ATOM   2808  O   THR B  54      72.660  51.160  44.400  1.00  0.00           O
ATOM   2809  N   VAL B  55      72.250  49.270  45.540  1.00  0.00           N
ATOM   2810  HN  VAL B  55      71.910  48.870  46.390  1.00  0.00           H
ATOM   2811  CA  VAL B  55      72.510  48.430  44.410  1.00  0.00           C
ATOM   2812  HA  VAL B  55      72.440  48.930  43.460  1.00  0.00           H
ATOM   2813  CB  VAL B  55      73.830  47.740  44.610  1.00  0.00           C
ATOM   2814  HB  VAL B  55      74.650  48.460  44.810  1.00  0.00           H
ATOM   2815  CG1 VAL B  55      73.970  46.710  45.750  1.00  0.00           C
ATOM   2816 HG11 VAL B  55      75.030  46.360  45.760  1.00  0.00           H
ATOM   2817 HG12 VAL B  55      73.830  47.130  46.770  1.00  0.00           H
ATOM   2818 HG13 VAL B  55      73.270  45.840  45.720  1.00  0.00           H
ATOM   2819  CG2 VAL B  55      74.430  47.160  43.320  1.00  0.00           C
ATOM   2820 HG21 VAL B  55      74.430  47.870  42.470  1.00  0.00           H
ATOM   2821 HG22 VAL B  55      75.490  46.890  43.460  1.00  0.00           H
ATOM   2822 HG23 VAL B  55      73.920  46.240  42.980  1.00  0.00           H
ATOM   2823  C   VAL B  55      71.450  47.390  44.220  1.00  0.00           C
ATOM   2824  O   VAL B  55      71.030  47.120  43.100  1.00  0.00           O
ATOM   2825  N   ALA B  56      70.950  46.730  45.280  1.00  0.00           N
ATOM   2826  HN  ALA B  56      71.360  46.850  46.180  1.00  0.00           H
ATOM   2827  CA  ALA B  56      70.080  45.600  45.310  1.00  0.00           C
ATOM   2828  HA  ALA B  56      70.570  44.910  44.630  1.00  0.00           H
ATOM   2829  CB  ALA B  56      70.180  44.910  46.690  1.00  0.00           C
ATOM   2830  HB1 ALA B  56      71.240  44.760  46.970  1.00  0.00           H
ATOM   2831  HB2 ALA B  56      69.680  45.410  47.550  1.00  0.00           H
ATOM   2832  HB3 ALA B  56      69.810  43.870  46.520  1.00  0.00           H
ATOM   2833  C   ALA B  56      68.680  45.800  44.860  1.00  0.00           C
ATOM   2834  O   ALA B  56      68.110  46.850  45.160  1.00  0.00           O
ATOM   2835  N   GLU B  57      68.000  44.870  44.160  1.00  0.00           N
ATOM   2836  HN  GLU B  57      68.460  44.010  43.960  1.00  0.00           H
ATOM   2837  CA  GLU B  57      66.640  44.990  43.730  1.00  0.00           C
ATOM   2838  HA  GLU B  57      66.310  46.010  43.870  1.00  0.00           H
ATOM   2839  CB  GLU B  57      66.490  44.760  42.220  1.00  0.00           C
ATOM   2840  HB1 GLU B  57      65.400  44.940  42.140  1.00  0.00           H
ATOM   2841  HB2 GLU B  57      66.610  43.670  42.030  1.00  0.00           H
ATOM   2842  CG  GLU B  57      67.330  45.590  41.250  1.00  0.00           C
ATOM   2843  HG1 GLU B  57      68.400  45.540  41.530  1.00  0.00           H
ATOM   2844  HG2 GLU B  57      67.020  46.650  41.340  1.00  0.00           H
ATOM   2845  CD  GLU B  57      67.130  45.190  39.790  1.00  0.00           C
ATOM   2846  OE1 GLU B  57      66.910  46.050  38.900  1.00  0.00           O
ATOM   2847  OE2 GLU B  57      67.400  43.990  39.520  1.00  0.00           O
ATOM   2848  C   GLU B  57      65.630  44.210  44.510  1.00  0.00           C
ATOM   2849  O   GLU B  57      64.510  44.660  44.730  1.00  0.00           O
ATOM   2850  N   LYS B  58      66.120  43.040  44.960  1.00  0.00           N
ATOM   2851  HN  LYS B  58      67.080  42.830  44.800  1.00  0.00           H
ATOM   2852  CA  LYS B  58      65.300  42.050  45.580  1.00  0.00           C
ATOM   2853  HA  LYS B  58      64.320  41.990  45.130  1.00  0.00           H
ATOM   2854  CB  LYS B  58      65.880  40.630  45.410  1.00  0.00           C
ATOM   2855  HB1 LYS B  58      65.120  39.900  45.760  1.00  0.00           H
ATOM   2856  HB2 LYS B  58      66.760  40.500  46.070  1.00  0.00           H
ATOM   2857  CG  LYS B  58      66.300  40.220  44.000  1.00  0.00           C
ATOM   2858  HG1 LYS B  58      66.450  39.120  44.040  1.00  0.00           H
ATOM   2859  HG2 LYS B  58      67.200  40.630  43.500  1.00  0.00           H
ATOM   2860  CD  LYS B  58      65.140  40.460  43.040  1.00  0.00           C
ATOM   2861  HD1 LYS B  58      64.170  40.090  43.430  1.00  0.00           H
ATOM   2862  HD2 LYS B  58      64.950  41.540  42.830  1.00  0.00           H
ATOM   2863  CE  LYS B  58      65.350  39.750  41.700  1.00  0.00           C
ATOM   2864  HE1 LYS B  58      65.490  38.650  41.830  1.00  0.00           H
ATOM   2865  HE2 LYS B  58      66.350  40.080  41.340  1.00  0.00           H
ATOM   2866  NZ  LYS B  58      64.300  40.030  40.710  1.00  0.00           N
ATOM   2867  HZ1 LYS B  58      64.620  39.890  39.730  1.00  0.00           H
ATOM   2868  HZ2 LYS B  58      63.470  39.450  40.960  1.00  0.00           H
ATOM   2869  HZ3 LYS B  58      63.990  41.020  40.800  1.00  0.00           H
ATOM   2870  C   LYS B  58      65.000  42.300  47.010  1.00  0.00           C
ATOM   2871  O   LYS B  58      65.820  42.870  47.720  1.00  0.00           O
ATOM   2872  N   THR B  59      63.750  42.050  47.470  1.00  0.00           N
ATOM   2873  HN  THR B  59      63.100  41.740  46.790  1.00  0.00           H
ATOM   2874  CA  THR B  59      63.300  42.180  48.810  1.00  0.00           C
ATOM   2875  HA  THR B  59      63.930  42.850  49.380  1.00  0.00           H
ATOM   2876  CB  THR B  59      61.900  42.730  48.900  1.00  0.00           C
ATOM   2877  HB  THR B  59      61.460  42.860  49.910  1.00  0.00           H
ATOM   2878  OG1 THR B  59      60.950  41.930  48.210  1.00  0.00           O
ATOM   2879  HG1 THR B  59      60.090  42.280  48.430  1.00  0.00           H
ATOM   2880  CG2 THR B  59      61.750  44.110  48.250  1.00  0.00           C
ATOM   2881 HG21 THR B  59      62.150  43.950  47.220  1.00  0.00           H
ATOM   2882 HG22 THR B  59      60.700  44.460  48.270  1.00  0.00           H
ATOM   2883 HG23 THR B  59      62.430  44.850  48.740  1.00  0.00           H
ATOM   2884  C   THR B  59      63.320  40.900  49.580  1.00  0.00           C
ATOM   2885  O   THR B  59      62.890  39.820  49.180  1.00  0.00           O
ATOM   2886  N   LYS B  60      63.880  40.980  50.800  1.00  0.00           N
ATOM   2887  HN  LYS B  60      64.150  41.880  51.120  1.00  0.00           H
ATOM   2888  CA  LYS B  60      63.850  40.050  51.880  1.00  0.00           C
ATOM   2889  HA  LYS B  60      64.200  39.090  51.540  1.00  0.00           H
ATOM   2890  CB  LYS B  60      64.770  40.490  53.030  1.00  0.00           C
ATOM   2891  HB1 LYS B  60      64.930  39.610  53.680  1.00  0.00           H
ATOM   2892  HB2 LYS B  60      64.380  41.340  53.640  1.00  0.00           H
ATOM   2893  CG  LYS B  60      66.140  40.950  52.520  1.00  0.00           C
ATOM   2894  HG1 LYS B  60      66.000  41.910  51.970  1.00  0.00           H
ATOM   2895  HG2 LYS B  60      66.570  40.210  51.810  1.00  0.00           H
ATOM   2896  CD  LYS B  60      67.170  41.230  53.600  1.00  0.00           C
ATOM   2897  HD1 LYS B  60      67.360  40.320  54.210  1.00  0.00           H
ATOM   2898  HD2 LYS B  60      68.110  41.470  53.050  1.00  0.00           H
ATOM   2899  CE  LYS B  60      66.680  42.350  54.520  1.00  0.00           C
ATOM   2900  HE1 LYS B  60      65.690  42.230  55.000  1.00  0.00           H
ATOM   2901  HE2 LYS B  60      66.640  43.220  53.830  1.00  0.00           H
ATOM   2902  NZ  LYS B  60      67.550  42.690  55.680  1.00  0.00           N
ATOM   2903  HZ1 LYS B  60      67.060  43.240  56.410  1.00  0.00           H
ATOM   2904  HZ2 LYS B  60      67.930  41.770  55.970  1.00  0.00           H
ATOM   2905  HZ3 LYS B  60      68.360  43.270  55.390  1.00  0.00           H
ATOM   2906  C   LYS B  60      62.480  39.740  52.390  1.00  0.00           C
ATOM   2907  O   LYS B  60      61.530  40.480  52.150  1.00  0.00           O
ATOM   2908  N   GLU B  61      62.280  38.540  52.970  1.00  0.00           N
ATOM   2909  HN  GLU B  61      62.940  37.790  52.960  1.00  0.00           H
ATOM   2910  CA  GLU B  61      61.210  38.010  53.760  1.00  0.00           C
ATOM   2911  HA  GLU B  61      60.350  37.910  53.120  1.00  0.00           H
ATOM   2912  CB  GLU B  61      61.680  36.620  54.220  1.00  0.00           C
ATOM   2913  HB1 GLU B  61      61.000  36.310  55.040  1.00  0.00           H
ATOM   2914  HB2 GLU B  61      62.670  36.690  54.710  1.00  0.00           H
ATOM   2915  CG  GLU B  61      61.890  35.540  53.150  1.00  0.00           C
ATOM   2916  HG1 GLU B  61      62.730  34.860  53.390  1.00  0.00           H
ATOM   2917  HG2 GLU B  61      62.210  36.040  52.210  1.00  0.00           H
ATOM   2918  CD  GLU B  61      60.660  34.700  52.860  1.00  0.00           C
ATOM   2919  OE1 GLU B  61      60.670  33.450  52.950  1.00  0.00           O
ATOM   2920  OE2 GLU B  61      59.580  35.250  52.500  1.00  0.00           O
ATOM   2921  C   GLU B  61      60.870  38.870  54.930  1.00  0.00           C
ATOM   2922  O   GLU B  61      61.640  39.600  55.560  1.00  0.00           O
ATOM   2923  N   GLN B  62      59.580  38.770  55.300  1.00  0.00           N
ATOM   2924  HN  GLN B  62      58.970  38.140  54.820  1.00  0.00           H
ATOM   2925  CA  GLN B  62      59.050  39.300  56.510  1.00  0.00           C
ATOM   2926  HA  GLN B  62      58.070  38.850  56.610  1.00  0.00           H
ATOM   2927  CB  GLN B  62      59.710  38.880  57.840  1.00  0.00           C
ATOM   2928  HB1 GLN B  62      59.340  39.460  58.710  1.00  0.00           H
ATOM   2929  HB2 GLN B  62      60.770  39.210  57.830  1.00  0.00           H
ATOM   2930  CG  GLN B  62      59.620  37.390  58.160  1.00  0.00           C
ATOM   2931  HG1 GLN B  62      60.360  36.840  57.540  1.00  0.00           H
ATOM   2932  HG2 GLN B  62      58.560  37.060  58.020  1.00  0.00           H
ATOM   2933  CD  GLN B  62      60.150  37.120  59.560  1.00  0.00           C
ATOM   2934  OE1 GLN B  62      61.370  37.200  59.680  1.00  0.00           O
ATOM   2935  NE2 GLN B  62      59.270  36.850  60.550  1.00  0.00           N
ATOM   2936 HE21 GLN B  62      58.270  36.840  60.500  1.00  0.00           H
ATOM   2937 HE22 GLN B  62      59.640  36.670  61.460  1.00  0.00           H
ATOM   2938  C   GLN B  62      58.680  40.740  56.410  1.00  0.00           C
ATOM   2939  O   GLN B  62      58.490  41.390  57.440  1.00  0.00           O
ATOM   2940  N   VAL B  63      58.490  41.270  55.190  1.00  0.00           N
ATOM   2941  HN  VAL B  63      58.710  40.830  54.320  1.00  0.00           H
ATOM   2942  CA  VAL B  63      58.250  42.660  54.980  1.00  0.00           C
ATOM   2943  HA  VAL B  63      58.420  43.060  55.970  1.00  0.00           H
ATOM   2944  CB  VAL B  63      59.280  43.160  54.010  1.00  0.00           C
ATOM   2945  HB  VAL B  63      59.150  44.240  53.810  1.00  0.00           H
ATOM   2946  CG1 VAL B  63      60.740  42.920  54.410  1.00  0.00           C
ATOM   2947 HG11 VAL B  63      60.930  43.410  55.390  1.00  0.00           H
ATOM   2948 HG12 VAL B  63      61.030  41.850  54.420  1.00  0.00           H
ATOM   2949 HG13 VAL B  63      61.510  43.330  53.720  1.00  0.00           H
ATOM   2950  CG2 VAL B  63      59.060  42.440  52.670  1.00  0.00           C
ATOM   2951 HG21 VAL B  63      58.050  42.680  52.290  1.00  0.00           H
ATOM   2952 HG22 VAL B  63      59.800  42.850  51.940  1.00  0.00           H
ATOM   2953 HG23 VAL B  63      59.210  41.340  52.660  1.00  0.00           H
ATOM   2954  C   VAL B  63      56.840  43.000  54.620  1.00  0.00           C
ATOM   2955  O   VAL B  63      56.420  44.150  54.590  1.00  0.00           O
ATOM   2956  N   THR B  64      56.040  41.930  54.390  1.00  0.00           N
ATOM   2957  HN  THR B  64      56.480  41.040  54.480  1.00  0.00           H
ATOM   2958  CA  THR B  64      54.680  42.020  53.990  1.00  0.00           C
ATOM   2959  HA  THR B  64      54.390  43.060  54.040  1.00  0.00           H
ATOM   2960  CB  THR B  64      54.320  41.520  52.620  1.00  0.00           C
ATOM   2961  HB  THR B  64      53.230  41.650  52.440  1.00  0.00           H
ATOM   2962  OG1 THR B  64      54.750  40.190  52.370  1.00  0.00           O
ATOM   2963  HG1 THR B  64      55.700  40.220  52.520  1.00  0.00           H
ATOM   2964  CG2 THR B  64      54.930  42.420  51.530  1.00  0.00           C
ATOM   2965 HG21 THR B  64      54.460  42.130  50.570  1.00  0.00           H
ATOM   2966 HG22 THR B  64      54.660  43.480  51.710  1.00  0.00           H
ATOM   2967 HG23 THR B  64      56.030  42.280  51.560  1.00  0.00           H
ATOM   2968  C   THR B  64      53.860  41.460  55.100  1.00  0.00           C
ATOM   2969  O   THR B  64      53.900  40.300  55.530  1.00  0.00           O
ATOM   2970  N   ASN B  65      53.050  42.270  55.800  1.00  0.00           N
ATOM   2971  HN  ASN B  65      52.810  43.180  55.470  1.00  0.00           H
ATOM   2972  CA  ASN B  65      52.490  41.890  57.060  1.00  0.00           C
ATOM   2973  HA  ASN B  65      52.740  40.870  57.320  1.00  0.00           H
ATOM   2974  CB  ASN B  65      53.140  42.760  58.150  1.00  0.00           C
ATOM   2975  HB1 ASN B  65      52.770  42.520  59.170  1.00  0.00           H
ATOM   2976  HB2 ASN B  65      53.030  43.830  57.850  1.00  0.00           H
ATOM   2977  CG  ASN B  65      54.620  42.480  58.350  1.00  0.00           C
ATOM   2978  OD1 ASN B  65      55.360  43.440  58.590  1.00  0.00           O
ATOM   2979  ND2 ASN B  65      55.100  41.220  58.200  1.00  0.00           N
ATOM   2980 HD21 ASN B  65      54.510  40.410  58.140  1.00  0.00           H
ATOM   2981 HD22 ASN B  65      56.100  41.170  58.250  1.00  0.00           H
ATOM   2982  C   ASN B  65      51.010  42.030  57.060  1.00  0.00           C
ATOM   2983  O   ASN B  65      50.490  43.120  56.870  1.00  0.00           O
ATOM   2984  N   VAL B  66      50.290  40.900  57.250  1.00  0.00           N
ATOM   2985  HN  VAL B  66      50.650  39.970  57.190  1.00  0.00           H
ATOM   2986  CA  VAL B  66      48.880  41.000  57.410  1.00  0.00           C
ATOM   2987  HA  VAL B  66      48.530  41.520  56.530  1.00  0.00           H
ATOM   2988  CB  VAL B  66      48.230  39.660  57.250  1.00  0.00           C
ATOM   2989  HB  VAL B  66      48.300  39.060  58.180  1.00  0.00           H
ATOM   2990  CG1 VAL B  66      46.730  39.760  56.910  1.00  0.00           C
ATOM   2991 HG11 VAL B  66      46.510  40.260  55.940  1.00  0.00           H
ATOM   2992 HG12 VAL B  66      46.180  38.790  56.910  1.00  0.00           H
ATOM   2993 HG13 VAL B  66      46.180  40.340  57.680  1.00  0.00           H
ATOM   2994  CG2 VAL B  66      48.850  38.810  56.130  1.00  0.00           C
ATOM   2995 HG21 VAL B  66      48.300  37.850  55.990  1.00  0.00           H
ATOM   2996 HG22 VAL B  66      48.680  39.100  55.070  1.00  0.00           H
ATOM   2997 HG23 VAL B  66      49.930  38.650  56.340  1.00  0.00           H
ATOM   2998  C   VAL B  66      48.430  41.670  58.660  1.00  0.00           C
ATOM   2999  O   VAL B  66      48.670  41.140  59.750  1.00  0.00           O
ATOM   3000  N   GLY B  67      47.830  42.870  58.560  1.00  0.00           N
ATOM   3001  HN  GLY B  67      47.520  43.180  57.670  1.00  0.00           H
ATOM   3002  CA  GLY B  67      47.710  43.810  59.630  1.00  0.00           C
ATOM   3003  HA1 GLY B  67      46.680  43.970  59.930  1.00  0.00           H
ATOM   3004  HA2 GLY B  67      48.170  43.490  60.560  1.00  0.00           H
ATOM   3005  C   GLY B  67      48.190  45.190  59.370  1.00  0.00           C
ATOM   3006  O   GLY B  67      47.630  46.170  59.850  1.00  0.00           O
ATOM   3007  N   GLY B  68      49.310  45.330  58.630  1.00  0.00           N
ATOM   3008  HN  GLY B  68      49.880  44.550  58.360  1.00  0.00           H
ATOM   3009  CA  GLY B  68      50.040  46.510  58.280  1.00  0.00           C
ATOM   3010  HA1 GLY B  68      50.050  47.230  59.080  1.00  0.00           H
ATOM   3011  HA2 GLY B  68      51.030  46.210  57.950  1.00  0.00           H
ATOM   3012  C   GLY B  68      49.450  47.220  57.110  1.00  0.00           C
ATOM   3013  O   GLY B  68      48.250  47.260  56.850  1.00  0.00           O
ATOM   3014  N   ALA B  69      50.420  47.780  56.370  1.00  0.00           N
ATOM   3015  HN  ALA B  69      51.350  47.920  56.720  1.00  0.00           H
ATOM   3016  CA  ALA B  69      50.120  48.480  55.160  1.00  0.00           C
ATOM   3017  HA  ALA B  69      49.370  47.950  54.600  1.00  0.00           H
ATOM   3018  CB  ALA B  69      49.670  49.930  55.390  1.00  0.00           C
ATOM   3019  HB1 ALA B  69      48.650  49.760  55.820  1.00  0.00           H
ATOM   3020  HB2 ALA B  69      50.380  50.350  56.130  1.00  0.00           H
ATOM   3021  HB3 ALA B  69      49.660  50.450  54.410  1.00  0.00           H
ATOM   3022  C   ALA B  69      51.290  48.320  54.250  1.00  0.00           C
ATOM   3023  O   ALA B  69      52.440  48.120  54.660  1.00  0.00           O
ATOM   3024  N   VAL B  70      51.060  48.400  52.930  1.00  0.00           N
ATOM   3025  HN  VAL B  70      50.140  48.590  52.600  1.00  0.00           H
ATOM   3026  CA  VAL B  70      51.910  47.980  51.860  1.00  0.00           C
ATOM   3027  HA  VAL B  70      52.750  47.420  52.250  1.00  0.00           H
ATOM   3028  CB  VAL B  70      51.320  47.020  50.870  1.00  0.00           C
ATOM   3029  HB  VAL B  70      52.040  46.760  50.070  1.00  0.00           H
ATOM   3030  CG1 VAL B  70      50.920  45.740  51.630  1.00  0.00           C
ATOM   3031 HG11 VAL B  70      51.800  45.280  52.140  1.00  0.00           H
ATOM   3032 HG12 VAL B  70      50.260  45.920  52.510  1.00  0.00           H
ATOM   3033 HG13 VAL B  70      50.400  45.020  50.970  1.00  0.00           H
ATOM   3034  CG2 VAL B  70      50.110  47.700  50.220  1.00  0.00           C
ATOM   3035 HG21 VAL B  70      49.340  47.800  51.020  1.00  0.00           H
ATOM   3036 HG22 VAL B  70      50.400  48.740  49.970  1.00  0.00           H
ATOM   3037 HG23 VAL B  70      49.960  47.160  49.260  1.00  0.00           H
ATOM   3038  C   VAL B  70      52.590  49.150  51.250  1.00  0.00           C
ATOM   3039  O   VAL B  70      53.010  49.150  50.090  1.00  0.00           O
ATOM   3040  N   VAL B  71      52.730  50.250  52.020  1.00  0.00           N
ATOM   3041  HN  VAL B  71      52.680  50.090  53.000  1.00  0.00           H
ATOM   3042  CA  VAL B  71      53.260  51.490  51.540  1.00  0.00           C
ATOM   3043  HA  VAL B  71      52.660  51.760  50.690  1.00  0.00           H
ATOM   3044  CB  VAL B  71      53.020  52.530  52.590  1.00  0.00           C
ATOM   3045  HB  VAL B  71      53.380  53.550  52.330  1.00  0.00           H
ATOM   3046  CG1 VAL B  71      51.510  52.700  52.830  1.00  0.00           C
ATOM   3047 HG11 VAL B  71      51.310  53.610  53.430  1.00  0.00           H
ATOM   3048 HG12 VAL B  71      50.980  52.630  51.860  1.00  0.00           H
ATOM   3049 HG13 VAL B  71      51.000  51.880  53.380  1.00  0.00           H
ATOM   3050  CG2 VAL B  71      53.640  52.120  53.940  1.00  0.00           C
ATOM   3051 HG21 VAL B  71      53.230  51.180  54.350  1.00  0.00           H
ATOM   3052 HG22 VAL B  71      54.710  51.820  53.840  1.00  0.00           H
ATOM   3053 HG23 VAL B  71      53.520  52.810  54.800  1.00  0.00           H
ATOM   3054  C   VAL B  71      54.690  51.470  51.110  1.00  0.00           C
ATOM   3055  O   VAL B  71      55.480  50.600  51.480  1.00  0.00           O
ATOM   3056  N   THR B  72      55.140  52.290  50.150  1.00  0.00           N
ATOM   3057  HN  THR B  72      54.520  52.940  49.720  1.00  0.00           H
ATOM   3058  CA  THR B  72      56.460  52.230  49.620  1.00  0.00           C
ATOM   3059  HA  THR B  72      57.220  52.040  50.370  1.00  0.00           H
ATOM   3060  CB  THR B  72      56.720  51.090  48.670  1.00  0.00           C
ATOM   3061  HB  THR B  72      56.470  50.180  49.260  1.00  0.00           H
ATOM   3062  OG1 THR B  72      58.050  50.950  48.180  1.00  0.00           O
ATOM   3063  HG1 THR B  72      58.500  51.030  49.020  1.00  0.00           H
ATOM   3064  CG2 THR B  72      55.840  51.270  47.430  1.00  0.00           C
ATOM   3065 HG21 THR B  72      56.280  51.980  46.690  1.00  0.00           H
ATOM   3066 HG22 THR B  72      55.880  50.280  46.920  1.00  0.00           H
ATOM   3067 HG23 THR B  72      54.800  51.620  47.610  1.00  0.00           H
ATOM   3068  C   THR B  72      56.790  53.560  49.040  1.00  0.00           C
ATOM   3069  O   THR B  72      55.910  54.380  48.800  1.00  0.00           O
ATOM   3070  N   GLY B  73      58.100  53.810  48.860  1.00  0.00           N
ATOM   3071  HN  GLY B  73      58.670  53.060  49.200  1.00  0.00           H
ATOM   3072  CA  GLY B  73      58.780  54.940  48.310  1.00  0.00           C
ATOM   3073  HA1 GLY B  73      59.700  54.470  48.000  1.00  0.00           H
ATOM   3074  HA2 GLY B  73      58.150  55.330  47.530  1.00  0.00           H
ATOM   3075  C   GLY B  73      59.120  56.050  49.250  1.00  0.00           C
ATOM   3076  O   GLY B  73      58.310  56.860  49.700  1.00  0.00           O
ATOM   3077  N   VAL B  74      60.430  56.250  49.480  1.00  0.00           N
ATOM   3078  HN  VAL B  74      60.980  55.550  49.030  1.00  0.00           H
ATOM   3079  CA  VAL B  74      60.940  57.190  50.420  1.00  0.00           C
ATOM   3080  HA  VAL B  74      60.200  57.850  50.850  1.00  0.00           H
ATOM   3081  CB  VAL B  74      61.730  56.480  51.490  1.00  0.00           C
ATOM   3082  HB  VAL B  74      62.520  55.900  50.960  1.00  0.00           H
ATOM   3083  CG1 VAL B  74      62.360  57.410  52.530  1.00  0.00           C
ATOM   3084 HG11 VAL B  74      61.600  58.070  53.000  1.00  0.00           H
ATOM   3085 HG12 VAL B  74      62.830  56.880  53.390  1.00  0.00           H
ATOM   3086 HG13 VAL B  74      63.170  58.060  52.140  1.00  0.00           H
ATOM   3087  CG2 VAL B  74      60.820  55.430  52.160  1.00  0.00           C
ATOM   3088 HG21 VAL B  74      59.960  55.930  52.650  1.00  0.00           H
ATOM   3089 HG22 VAL B  74      60.570  54.560  51.510  1.00  0.00           H
ATOM   3090 HG23 VAL B  74      61.400  54.940  52.970  1.00  0.00           H
ATOM   3091  C   VAL B  74      61.810  58.180  49.730  1.00  0.00           C
ATOM   3092  O   VAL B  74      63.010  58.000  49.530  1.00  0.00           O
ATOM   3093  N   THR B  75      61.310  59.360  49.340  1.00  0.00           N
ATOM   3094  HN  THR B  75      60.310  59.410  49.340  1.00  0.00           H
ATOM   3095  CA  THR B  75      61.960  60.500  48.780  1.00  0.00           C
ATOM   3096  HA  THR B  75      62.950  60.170  48.510  1.00  0.00           H
ATOM   3097  CB  THR B  75      61.330  61.090  47.560  1.00  0.00           C
ATOM   3098  HB  THR B  75      60.460  61.760  47.680  1.00  0.00           H
ATOM   3099  OG1 THR B  75      60.880  60.010  46.760  1.00  0.00           O
ATOM   3100  HG1 THR B  75      59.930  60.140  46.650  1.00  0.00           H
ATOM   3101  CG2 THR B  75      62.400  61.790  46.700  1.00  0.00           C
ATOM   3102 HG21 THR B  75      61.930  62.080  45.740  1.00  0.00           H
ATOM   3103 HG22 THR B  75      62.670  62.700  47.280  1.00  0.00           H
ATOM   3104 HG23 THR B  75      63.300  61.180  46.450  1.00  0.00           H
ATOM   3105  C   THR B  75      62.080  61.560  49.830  1.00  0.00           C
ATOM   3106  O   THR B  75      61.900  62.760  49.650  1.00  0.00           O
ATOM   3107  N   ALA B  76      62.330  61.150  51.090  1.00  0.00           N
ATOM   3108  HN  ALA B  76      62.660  60.230  51.280  1.00  0.00           H
ATOM   3109  CA  ALA B  76      62.290  61.960  52.270  1.00  0.00           C
ATOM   3110  HA  ALA B  76      62.910  62.800  51.990  1.00  0.00           H
ATOM   3111  CB  ALA B  76      60.850  62.400  52.600  1.00  0.00           C
ATOM   3112  HB1 ALA B  76      60.200  62.770  51.790  1.00  0.00           H
ATOM   3113  HB2 ALA B  76      60.330  61.510  53.020  1.00  0.00           H
ATOM   3114  HB3 ALA B  76      60.980  63.100  53.450  1.00  0.00           H
ATOM   3115  C   ALA B  76      63.030  61.330  53.400  1.00  0.00           C
ATOM   3116  O   ALA B  76      63.190  60.110  53.480  1.00  0.00           O
ATOM   3117  N   VAL B  77      63.580  62.260  54.200  1.00  0.00           N
ATOM   3118  HN  VAL B  77      63.420  63.220  53.990  1.00  0.00           H
ATOM   3119  CA  VAL B  77      64.500  62.120  55.280  1.00  0.00           C
ATOM   3120  HA  VAL B  77      64.630  61.060  55.440  1.00  0.00           H
ATOM   3121  CB  VAL B  77      65.790  62.740  54.850  1.00  0.00           C
ATOM   3122  HB  VAL B  77      65.780  63.810  55.150  1.00  0.00           H
ATOM   3123  CG1 VAL B  77      66.980  62.050  55.540  1.00  0.00           C
ATOM   3124 HG11 VAL B  77      66.880  61.980  56.640  1.00  0.00           H
ATOM   3125 HG12 VAL B  77      67.140  60.990  55.250  1.00  0.00           H
ATOM   3126 HG13 VAL B  77      67.900  62.630  55.330  1.00  0.00           H
ATOM   3127  CG2 VAL B  77      66.070  62.760  53.340  1.00  0.00           C
ATOM   3128 HG21 VAL B  77      66.990  63.360  53.170  1.00  0.00           H
ATOM   3129 HG22 VAL B  77      66.360  61.770  52.920  1.00  0.00           H
ATOM   3130 HG23 VAL B  77      65.260  63.360  52.870  1.00  0.00           H
ATOM   3131  C   VAL B  77      64.140  62.710  56.610  1.00  0.00           C
ATOM   3132  O   VAL B  77      63.360  63.660  56.710  1.00  0.00           O
ATOM   3133  N   ALA B  78      64.620  62.160  57.740  1.00  0.00           N
ATOM   3134  HN  ALA B  78      65.100  61.290  57.750  1.00  0.00           H
ATOM   3135  CA  ALA B  78      64.590  62.690  59.060  1.00  0.00           C
ATOM   3136  HA  ALA B  78      63.520  62.800  59.220  1.00  0.00           H
ATOM   3137  CB  ALA B  78      65.020  61.570  60.020  1.00  0.00           C
ATOM   3138  HB1 ALA B  78      64.440  60.630  59.930  1.00  0.00           H
ATOM   3139  HB2 ALA B  78      66.090  61.300  59.930  1.00  0.00           H
ATOM   3140  HB3 ALA B  78      64.680  61.990  60.990  1.00  0.00           H
ATOM   3141  C   ALA B  78      65.210  64.020  59.310  1.00  0.00           C
ATOM   3142  O   ALA B  78      66.200  64.440  58.720  1.00  0.00           O
ATOM   3143  N   GLN B  79      64.570  64.790  60.210  1.00  0.00           N
ATOM   3144  HN  GLN B  79      63.730  64.510  60.670  1.00  0.00           H
ATOM   3145  CA  GLN B  79      65.000  66.090  60.640  1.00  0.00           C
ATOM   3146  HA  GLN B  79      64.820  66.770  59.820  1.00  0.00           H
ATOM   3147  CB  GLN B  79      64.270  66.380  61.970  1.00  0.00           C
ATOM   3148  HB1 GLN B  79      64.890  67.200  62.400  1.00  0.00           H
ATOM   3149  HB2 GLN B  79      64.350  65.470  62.600  1.00  0.00           H
ATOM   3150  CG  GLN B  79      62.860  66.900  61.710  1.00  0.00           C
ATOM   3151  HG1 GLN B  79      62.400  66.890  62.720  1.00  0.00           H
ATOM   3152  HG2 GLN B  79      62.230  66.270  61.040  1.00  0.00           H
ATOM   3153  CD  GLN B  79      62.790  68.350  61.250  1.00  0.00           C
ATOM   3154  OE1 GLN B  79      63.710  69.150  61.400  1.00  0.00           O
ATOM   3155  NE2 GLN B  79      61.630  68.700  60.640  1.00  0.00           N
ATOM   3156 HE21 GLN B  79      60.870  68.070  60.480  1.00  0.00           H
ATOM   3157 HE22 GLN B  79      61.610  69.670  60.370  1.00  0.00           H
ATOM   3158  C   GLN B  79      66.450  66.230  60.960  1.00  0.00           C
ATOM   3159  O   GLN B  79      66.960  65.700  61.940  1.00  0.00           O
ATOM   3160  N   LYS B  80      67.110  67.050  60.120  1.00  0.00           N
ATOM   3161  HN  LYS B  80      66.690  67.330  59.260  1.00  0.00           H
ATOM   3162  CA  LYS B  80      68.420  67.610  60.160  1.00  0.00           C
ATOM   3163  HA  LYS B  80      68.520  68.280  59.320  1.00  0.00           H
ATOM   3164  CB  LYS B  80      68.490  68.580  61.350  1.00  0.00           C
ATOM   3165  HB1 LYS B  80      69.570  68.830  61.430  1.00  0.00           H
ATOM   3166  HB2 LYS B  80      68.230  68.000  62.260  1.00  0.00           H
ATOM   3167  CG  LYS B  80      67.610  69.820  61.220  1.00  0.00           C
ATOM   3168  HG1 LYS B  80      67.560  70.330  62.210  1.00  0.00           H
ATOM   3169  HG2 LYS B  80      66.570  69.620  60.900  1.00  0.00           H
ATOM   3170  CD  LYS B  80      68.160  70.880  60.260  1.00  0.00           C
ATOM   3171  HD1 LYS B  80      69.190  71.170  60.570  1.00  0.00           H
ATOM   3172  HD2 LYS B  80      68.280  70.360  59.290  1.00  0.00           H
ATOM   3173  CE  LYS B  80      67.210  72.090  60.160  1.00  0.00           C
ATOM   3174  HE1 LYS B  80      67.160  72.610  61.140  1.00  0.00           H
ATOM   3175  HE2 LYS B  80      66.170  71.820  59.900  1.00  0.00           H
ATOM   3176  NZ  LYS B  80      67.750  73.110  59.230  1.00  0.00           N
ATOM   3177  HZ1 LYS B  80      67.400  74.080  59.400  1.00  0.00           H
ATOM   3178  HZ2 LYS B  80      68.770  73.090  59.380  1.00  0.00           H
ATOM   3179  HZ3 LYS B  80      67.520  72.890  58.240  1.00  0.00           H
ATOM   3180  C   LYS B  80      69.540  66.630  60.090  1.00  0.00           C
ATOM   3181  O   LYS B  80      70.650  66.800  60.600  1.00  0.00           O
ATOM   3182  N   THR B  81      69.220  65.420  59.620  1.00  0.00           N
ATOM   3183  HN  THR B  81      68.280  65.300  59.300  1.00  0.00           H
ATOM   3184  CA  THR B  81      70.060  64.270  59.490  1.00  0.00           C
ATOM   3185  HA  THR B  81      70.820  64.240  60.250  1.00  0.00           H
ATOM   3186  CB  THR B  81      69.340  62.950  59.540  1.00  0.00           C
ATOM   3187  HB  THR B  81      70.040  62.090  59.450  1.00  0.00           H
ATOM   3188  OG1 THR B  81      68.380  62.770  58.510  1.00  0.00           O
ATOM   3189  HG1 THR B  81      67.720  63.450  58.610  1.00  0.00           H
ATOM   3190  CG2 THR B  81      68.600  62.810  60.880  1.00  0.00           C
ATOM   3191 HG21 THR B  81      67.670  63.390  61.050  1.00  0.00           H
ATOM   3192 HG22 THR B  81      68.220  61.770  60.840  1.00  0.00           H
ATOM   3193 HG23 THR B  81      69.220  63.020  61.780  1.00  0.00           H
ATOM   3194  C   THR B  81      70.890  64.310  58.250  1.00  0.00           C
ATOM   3195  O   THR B  81      70.660  65.120  57.350  1.00  0.00           O
ATOM   3196  N   VAL B  82      71.920  63.460  58.080  1.00  0.00           N
ATOM   3197  HN  VAL B  82      72.230  62.810  58.760  1.00  0.00           H
ATOM   3198  CA  VAL B  82      72.830  63.390  56.980  1.00  0.00           C
ATOM   3199  HA  VAL B  82      72.820  64.380  56.550  1.00  0.00           H
ATOM   3200  CB  VAL B  82      74.170  62.980  57.510  1.00  0.00           C
ATOM   3201  HB  VAL B  82      74.100  61.910  57.810  1.00  0.00           H
ATOM   3202  CG1 VAL B  82      75.170  62.960  56.330  1.00  0.00           C
ATOM   3203 HG11 VAL B  82      76.060  62.420  56.730  1.00  0.00           H
ATOM   3204 HG12 VAL B  82      74.790  62.520  55.390  1.00  0.00           H
ATOM   3205 HG13 VAL B  82      75.500  63.980  56.060  1.00  0.00           H
ATOM   3206  CG2 VAL B  82      74.600  63.840  58.710  1.00  0.00           C
ATOM   3207 HG21 VAL B  82      74.570  64.920  58.450  1.00  0.00           H
ATOM   3208 HG22 VAL B  82      74.130  63.690  59.700  1.00  0.00           H
ATOM   3209 HG23 VAL B  82      75.680  63.610  58.850  1.00  0.00           H
ATOM   3210  C   VAL B  82      72.220  62.400  56.040  1.00  0.00           C
ATOM   3211  O   VAL B  82      71.920  61.280  56.470  1.00  0.00           O
ATOM   3212  N   GLU B  83      72.090  62.810  54.770  1.00  0.00           N
ATOM   3213  HN  GLU B  83      72.350  63.760  54.590  1.00  0.00           H
ATOM   3214  CA  GLU B  83      71.570  62.010  53.710  1.00  0.00           C
ATOM   3215  HA  GLU B  83      70.610  61.620  54.000  1.00  0.00           H
ATOM   3216  CB  GLU B  83      71.480  62.910  52.470  1.00  0.00           C
ATOM   3217  HB1 GLU B  83      71.120  62.240  51.660  1.00  0.00           H
ATOM   3218  HB2 GLU B  83      72.450  63.270  52.060  1.00  0.00           H
ATOM   3219  CG  GLU B  83      70.530  64.100  52.630  1.00  0.00           C
ATOM   3220  HG1 GLU B  83      70.870  64.880  53.340  1.00  0.00           H
ATOM   3221  HG2 GLU B  83      69.550  63.730  53.020  1.00  0.00           H
ATOM   3222  CD  GLU B  83      70.160  64.690  51.280  1.00  0.00           C
ATOM   3223  OE1 GLU B  83      69.000  64.590  50.820  1.00  0.00           O
ATOM   3224  OE2 GLU B  83      71.060  65.220  50.570  1.00  0.00           O
ATOM   3225  C   GLU B  83      72.350  60.790  53.350  1.00  0.00           C
ATOM   3226  O   GLU B  83      73.580  60.820  53.420  1.00  0.00           O
ATOM   3227  N   GLY B  84      71.680  59.670  53.010  1.00  0.00           N
ATOM   3228  HN  GLY B  84      70.710  59.900  52.920  1.00  0.00           H
ATOM   3229  CA  GLY B  84      72.240  58.400  52.660  1.00  0.00           C
ATOM   3230  HA1 GLY B  84      72.560  57.920  53.570  1.00  0.00           H
ATOM   3231  HA2 GLY B  84      71.400  57.870  52.250  1.00  0.00           H
ATOM   3232  C   GLY B  84      73.300  58.460  51.620  1.00  0.00           C
ATOM   3233  O   GLY B  84      73.210  59.270  50.700  1.00  0.00           O
ATOM   3234  N   ALA B  85      74.350  57.620  51.710  1.00  0.00           N
ATOM   3235  HN  ALA B  85      74.350  56.930  52.430  1.00  0.00           H
ATOM   3236  CA  ALA B  85      75.440  57.720  50.790  1.00  0.00           C
ATOM   3237  HA  ALA B  85      75.420  58.730  50.430  1.00  0.00           H
ATOM   3238  CB  ALA B  85      76.780  57.510  51.520  1.00  0.00           C
ATOM   3239  HB1 ALA B  85      76.750  57.900  52.560  1.00  0.00           H
ATOM   3240  HB2 ALA B  85      76.970  56.420  51.550  1.00  0.00           H
ATOM   3241  HB3 ALA B  85      77.650  58.000  51.040  1.00  0.00           H
ATOM   3242  C   ALA B  85      75.190  56.830  49.620  1.00  0.00           C
ATOM   3243  O   ALA B  85      75.400  55.620  49.650  1.00  0.00           O
ATOM   3244  N   GLY B  86      74.830  57.490  48.510  1.00  0.00           N
ATOM   3245  HN  GLY B  86      74.630  58.460  48.640  1.00  0.00           H
ATOM   3246  CA  GLY B  86      74.600  56.960  47.200  1.00  0.00           C
ATOM   3247  HA1 GLY B  86      74.280  55.930  47.320  1.00  0.00           H
ATOM   3248  HA2 GLY B  86      73.910  57.670  46.760  1.00  0.00           H
ATOM   3249  C   GLY B  86      75.860  56.930  46.410  1.00  0.00           C
ATOM   3250  O   GLY B  86      77.010  56.740  46.820  1.00  0.00           O
ATOM   3251  N   SER B  87      75.670  57.110  45.100  1.00  0.00           N
ATOM   3252  HN  SER B  87      74.750  57.320  44.760  1.00  0.00           H
ATOM   3253  CA  SER B  87      76.630  57.220  44.050  1.00  0.00           C
ATOM   3254  HA  SER B  87      77.300  56.380  44.110  1.00  0.00           H
ATOM   3255  CB  SER B  87      76.010  57.040  42.650  1.00  0.00           C
ATOM   3256  HB1 SER B  87      75.640  56.010  42.480  1.00  0.00           H
ATOM   3257  HB2 SER B  87      76.780  57.150  41.850  1.00  0.00           H
ATOM   3258  OG  SER B  87      74.910  57.880  42.330  1.00  0.00           O
ATOM   3259  HG1 SER B  87      74.190  57.730  42.940  1.00  0.00           H
ATOM   3260  C   SER B  87      77.560  58.380  44.080  1.00  0.00           C
ATOM   3261  O   SER B  87      78.060  58.830  43.050  1.00  0.00           O
ATOM   3262  N   ILE B  88      77.760  59.000  45.260  1.00  0.00           N
ATOM   3263  HN  ILE B  88      77.390  58.650  46.120  1.00  0.00           H
ATOM   3264  CA  ILE B  88      78.700  60.060  45.420  1.00  0.00           C
ATOM   3265  HA  ILE B  88      78.310  60.870  44.820  1.00  0.00           H
ATOM   3266  CB  ILE B  88      78.750  60.710  46.770  1.00  0.00           C
ATOM   3267  HB  ILE B  88      79.580  61.440  46.770  1.00  0.00           H
ATOM   3268  CG2 ILE B  88      77.420  61.370  47.200  1.00  0.00           C
ATOM   3269 HG21 ILE B  88      76.940  61.820  46.300  1.00  0.00           H
ATOM   3270 HG22 ILE B  88      76.710  60.620  47.610  1.00  0.00           H
ATOM   3271 HG23 ILE B  88      77.620  62.110  48.000  1.00  0.00           H
ATOM   3272  CG1 ILE B  88      79.200  59.630  47.770  1.00  0.00           C
ATOM   3273 HG11 ILE B  88      80.140  59.170  47.410  1.00  0.00           H
ATOM   3274 HG12 ILE B  88      78.430  58.830  47.690  1.00  0.00           H
ATOM   3275  CD  ILE B  88      79.450  60.140  49.190  1.00  0.00           C
ATOM   3276  HD1 ILE B  88      79.680  59.300  49.890  1.00  0.00           H
ATOM   3277  HD2 ILE B  88      80.150  61.000  49.240  1.00  0.00           H
ATOM   3278  HD3 ILE B  88      78.470  60.500  49.570  1.00  0.00           H
ATOM   3279  C   ILE B  88      80.090  59.820  44.920  1.00  0.00           C
ATOM   3280  O   ILE B  88      80.570  58.690  44.840  1.00  0.00           O
ATOM   3281  N   ALA B  89      80.810  60.910  44.590  1.00  0.00           N
ATOM   3282  HN  ALA B  89      80.400  61.800  44.750  1.00  0.00           H
ATOM   3283  CA  ALA B  89      82.040  60.970  43.860  1.00  0.00           C
ATOM   3284  HA  ALA B  89      82.330  59.980  43.570  1.00  0.00           H
ATOM   3285  CB  ALA B  89      82.030  61.780  42.550  1.00  0.00           C
ATOM   3286  HB1 ALA B  89      83.080  61.940  42.230  1.00  0.00           H
ATOM   3287  HB2 ALA B  89      81.440  61.330  41.730  1.00  0.00           H
ATOM   3288  HB3 ALA B  89      81.670  62.820  42.720  1.00  0.00           H
ATOM   3289  C   ALA B  89      83.120  61.370  44.810  1.00  0.00           C
ATOM   3290  O   ALA B  89      83.030  62.300  45.610  1.00  0.00           O
ATOM   3291  N   ALA B  90      84.260  60.670  44.740  1.00  0.00           N
ATOM   3292  HN  ALA B  90      84.310  59.880  44.130  1.00  0.00           H
ATOM   3293  CA  ALA B  90      85.340  60.920  45.650  1.00  0.00           C
ATOM   3294  HA  ALA B  90      85.010  60.990  46.680  1.00  0.00           H
ATOM   3295  CB  ALA B  90      86.280  59.700  45.730  1.00  0.00           C
ATOM   3296  HB1 ALA B  90      85.720  58.880  46.230  1.00  0.00           H
ATOM   3297  HB2 ALA B  90      86.770  59.280  44.830  1.00  0.00           H
ATOM   3298  HB3 ALA B  90      87.020  59.850  46.550  1.00  0.00           H
ATOM   3299  C   ALA B  90      86.260  62.010  45.240  1.00  0.00           C
ATOM   3300  O   ALA B  90      87.080  62.570  45.970  1.00  0.00           O
ATOM   3301  N   ALA B  91      86.080  62.420  43.970  1.00  0.00           N
ATOM   3302  HN  ALA B  91      85.420  61.950  43.380  1.00  0.00           H
ATOM   3303  CA  ALA B  91      86.870  63.350  43.230  1.00  0.00           C
ATOM   3304  HA  ALA B  91      87.830  63.280  43.730  1.00  0.00           H
ATOM   3305  CB  ALA B  91      86.880  63.060  41.720  1.00  0.00           C
ATOM   3306  HB1 ALA B  91      87.470  63.760  41.100  1.00  0.00           H
ATOM   3307  HB2 ALA B  91      87.340  62.070  41.520  1.00  0.00           H
ATOM   3308  HB3 ALA B  91      85.840  63.110  41.330  1.00  0.00           H
ATOM   3309  C   ALA B  91      86.280  64.690  43.490  1.00  0.00           C
ATOM   3310  O   ALA B  91      85.930  65.490  42.620  1.00  0.00           O
ATOM   3311  N   THR B  92      86.070  64.980  44.790  1.00  0.00           N
ATOM   3312  HN  THR B  92      86.290  64.290  45.470  1.00  0.00           H
ATOM   3313  CA  THR B  92      85.450  66.140  45.340  1.00  0.00           C
ATOM   3314  HA  THR B  92      84.460  66.190  44.920  1.00  0.00           H
ATOM   3315  CB  THR B  92      85.350  66.090  46.840  1.00  0.00           C
ATOM   3316  HB  THR B  92      85.230  67.060  47.360  1.00  0.00           H
ATOM   3317  OG1 THR B  92      86.460  65.380  47.370  1.00  0.00           O
ATOM   3318  HG1 THR B  92      86.430  65.660  48.290  1.00  0.00           H
ATOM   3319  CG2 THR B  92      84.200  65.130  47.200  1.00  0.00           C
ATOM   3320 HG21 THR B  92      84.510  64.100  46.930  1.00  0.00           H
ATOM   3321 HG22 THR B  92      83.950  65.160  48.280  1.00  0.00           H
ATOM   3322 HG23 THR B  92      83.280  65.480  46.690  1.00  0.00           H
ATOM   3323  C   THR B  92      86.270  67.360  45.110  1.00  0.00           C
ATOM   3324  O   THR B  92      85.790  68.490  44.960  1.00  0.00           O
ATOM   3325  N   GLY B  93      87.600  67.290  44.940  1.00  0.00           N
ATOM   3326  HN  GLY B  93      87.970  66.440  45.320  1.00  0.00           H
ATOM   3327  CA  GLY B  93      88.590  68.270  44.620  1.00  0.00           C
ATOM   3328  HA1 GLY B  93      89.270  67.730  43.990  1.00  0.00           H
ATOM   3329  HA2 GLY B  93      88.170  69.170  44.200  1.00  0.00           H
ATOM   3330  C   GLY B  93      89.270  68.730  45.860  1.00  0.00           C
ATOM   3331  O   GLY B  93      88.860  68.370  46.970  1.00  0.00           O
ATOM   3332  N   PHE B  94      90.420  69.400  45.700  1.00  0.00           N
ATOM   3333  HN  PHE B  94      90.600  69.810  44.800  1.00  0.00           H
ATOM   3334  CA  PHE B  94      91.300  69.800  46.750  1.00  0.00           C
ATOM   3335  HA  PHE B  94      91.700  68.860  47.090  1.00  0.00           H
ATOM   3336  CB  PHE B  94      92.520  70.490  46.120  1.00  0.00           C
ATOM   3337  HB1 PHE B  94      92.180  71.430  45.620  1.00  0.00           H
ATOM   3338  HB2 PHE B  94      93.050  69.820  45.410  1.00  0.00           H
ATOM   3339  CG  PHE B  94      93.510  70.980  47.120  1.00  0.00           C
ATOM   3340  CD1 PHE B  94      94.630  70.260  47.450  1.00  0.00           C
ATOM   3341  HD1 PHE B  94      94.500  69.250  47.080  1.00  0.00           H
ATOM   3342  CE1 PHE B  94      95.500  70.750  48.390  1.00  0.00           C
ATOM   3343  HE1 PHE B  94      96.370  70.180  48.660  1.00  0.00           H
ATOM   3344  CZ  PHE B  94      95.400  72.030  48.880  1.00  0.00           C
ATOM   3345  HZ  PHE B  94      96.150  72.350  49.590  1.00  0.00           H
ATOM   3346  CD2 PHE B  94      93.400  72.250  47.640  1.00  0.00           C
ATOM   3347  HD2 PHE B  94      92.500  72.820  47.460  1.00  0.00           H
ATOM   3348  CE2 PHE B  94      94.300  72.780  48.540  1.00  0.00           C
ATOM   3349  HE2 PHE B  94      94.190  73.770  48.960  1.00  0.00           H
ATOM   3350  C   PHE B  94      90.680  70.470  47.920  1.00  0.00           C
ATOM   3351  O   PHE B  94      90.020  71.490  47.720  1.00  0.00           O
ATOM   3352  N   VAL B  95      90.840  69.990  49.170  1.00  0.00           N
ATOM   3353  HN  VAL B  95      91.490  69.260  49.340  1.00  0.00           H
ATOM   3354  CA  VAL B  95      90.330  70.230  50.480  1.00  0.00           C
ATOM   3355  HA  VAL B  95      90.430  69.300  51.020  1.00  0.00           H
ATOM   3356  CB  VAL B  95      91.150  71.280  51.180  1.00  0.00           C
ATOM   3357  HB  VAL B  95      90.800  71.400  52.220  1.00  0.00           H
ATOM   3358  CG1 VAL B  95      92.580  70.720  51.230  1.00  0.00           C
ATOM   3359 HG11 VAL B  95      93.010  71.000  50.240  1.00  0.00           H
ATOM   3360 HG12 VAL B  95      93.090  71.400  51.930  1.00  0.00           H
ATOM   3361 HG13 VAL B  95      92.690  69.630  51.440  1.00  0.00           H
ATOM   3362  CG2 VAL B  95      91.140  72.680  50.530  1.00  0.00           C
ATOM   3363 HG21 VAL B  95      91.540  72.520  49.510  1.00  0.00           H
ATOM   3364 HG22 VAL B  95      90.110  73.080  50.440  1.00  0.00           H
ATOM   3365 HG23 VAL B  95      91.830  73.360  51.070  1.00  0.00           H
ATOM   3366  C   VAL B  95      88.860  70.450  50.560  1.00  0.00           C
ATOM   3367  O   VAL B  95      88.450  71.000  51.580  1.00  0.00           O
ATOM   3368  N   LYS B  96      87.990  70.000  49.630  1.00  0.00           N
ATOM   3369  HN  LYS B  96      88.460  69.480  48.920  1.00  0.00           H
ATOM   3370  CA  LYS B  96      86.570  69.970  49.720  1.00  0.00           C
ATOM   3371  HA  LYS B  96      86.240  70.680  50.460  1.00  0.00           H
ATOM   3372  CB  LYS B  96      85.830  70.510  48.480  1.00  0.00           C
ATOM   3373  HB1 LYS B  96      86.470  70.110  47.660  1.00  0.00           H
ATOM   3374  HB2 LYS B  96      86.020  71.600  48.460  1.00  0.00           H
ATOM   3375  CG  LYS B  96      84.370  70.160  48.210  1.00  0.00           C
ATOM   3376  HG1 LYS B  96      83.680  70.370  49.060  1.00  0.00           H
ATOM   3377  HG2 LYS B  96      84.380  69.060  48.050  1.00  0.00           H
ATOM   3378  CD  LYS B  96      83.830  70.610  46.850  1.00  0.00           C
ATOM   3379  HD1 LYS B  96      83.420  71.640  46.920  1.00  0.00           H
ATOM   3380  HD2 LYS B  96      84.680  70.520  46.130  1.00  0.00           H
ATOM   3381  CE  LYS B  96      82.640  69.710  46.510  1.00  0.00           C
ATOM   3382  HE1 LYS B  96      81.820  69.760  47.260  1.00  0.00           H
ATOM   3383  HE2 LYS B  96      82.930  68.640  46.470  1.00  0.00           H
ATOM   3384  NZ  LYS B  96      82.130  70.110  45.180  1.00  0.00           N
ATOM   3385  HZ1 LYS B  96      81.210  69.630  45.050  1.00  0.00           H
ATOM   3386  HZ2 LYS B  96      81.860  71.110  45.130  1.00  0.00           H
ATOM   3387  HZ3 LYS B  96      82.790  69.800  44.440  1.00  0.00           H
ATOM   3388  C   LYS B  96      86.050  68.680  50.290  1.00  0.00           C
ATOM   3389  O   LYS B  96      86.430  67.590  49.860  1.00  0.00           O
ATOM   3390  N   LYS B  97      85.220  68.730  51.340  1.00  0.00           N
ATOM   3391  HN  LYS B  97      84.840  69.610  51.630  1.00  0.00           H
ATOM   3392  CA  LYS B  97      84.690  67.600  52.040  1.00  0.00           C
ATOM   3393  HA  LYS B  97      85.480  67.020  52.500  1.00  0.00           H
ATOM   3394  CB  LYS B  97      83.720  68.100  53.120  1.00  0.00           C
ATOM   3395  HB1 LYS B  97      82.840  68.440  52.540  1.00  0.00           H
ATOM   3396  HB2 LYS B  97      84.190  68.910  53.720  1.00  0.00           H
ATOM   3397  CG  LYS B  97      83.130  67.160  54.170  1.00  0.00           C
ATOM   3398  HG1 LYS B  97      84.010  66.630  54.580  1.00  0.00           H
ATOM   3399  HG2 LYS B  97      82.390  66.450  53.750  1.00  0.00           H
ATOM   3400  CD  LYS B  97      82.220  67.850  55.200  1.00  0.00           C
ATOM   3401  HD1 LYS B  97      81.950  67.100  55.970  1.00  0.00           H
ATOM   3402  HD2 LYS B  97      82.740  68.670  55.740  1.00  0.00           H
ATOM   3403  CE  LYS B  97      80.930  68.490  54.670  1.00  0.00           C
ATOM   3404  HE1 LYS B  97      81.080  69.380  54.020  1.00  0.00           H
ATOM   3405  HE2 LYS B  97      80.220  68.830  55.440  1.00  0.00           H
ATOM   3406  NZ  LYS B  97      80.110  67.520  53.910  1.00  0.00           N
ATOM   3407  HZ1 LYS B  97      79.820  66.660  54.430  1.00  0.00           H
ATOM   3408  HZ2 LYS B  97      79.280  67.900  53.410  1.00  0.00           H
ATOM   3409  HZ3 LYS B  97      80.590  67.140  53.070  1.00  0.00           H
ATOM   3410  C   LYS B  97      83.970  66.660  51.140  1.00  0.00           C
ATOM   3411  O   LYS B  97      83.510  66.970  50.040  1.00  0.00           O
ATOM   3412  N   ASP B  98      83.760  65.410  51.590  1.00  0.00           N
ATOM   3413  HN  ASP B  98      84.320  65.150  52.380  1.00  0.00           H
ATOM   3414  CA  ASP B  98      82.740  64.560  51.060  1.00  0.00           C
ATOM   3415  HA  ASP B  98      83.130  64.300  50.080  1.00  0.00           H
ATOM   3416  CB  ASP B  98      82.480  63.320  51.940  1.00  0.00           C
ATOM   3417  HB1 ASP B  98      81.620  62.710  51.610  1.00  0.00           H
ATOM   3418  HB2 ASP B  98      82.450  63.740  52.970  1.00  0.00           H
ATOM   3419  CG  ASP B  98      83.590  62.280  51.980  1.00  0.00           C
ATOM   3420  OD1 ASP B  98      83.470  61.410  52.880  1.00  0.00           O
ATOM   3421  OD2 ASP B  98      84.490  62.230  51.100  1.00  0.00           O
ATOM   3422  C   ASP B  98      81.410  65.170  50.780  1.00  0.00           C
ATOM   3423  O   ASP B  98      81.010  65.960  51.630  1.00  0.00           O
ATOM   3424  N   GLN B  99      80.660  64.790  49.730  1.00  0.00           N
ATOM   3425  HN  GLN B  99      80.970  64.020  49.190  1.00  0.00           H
ATOM   3426  CA  GLN B  99      79.410  65.360  49.330  1.00  0.00           C
ATOM   3427  HA  GLN B  99      79.410  66.430  49.420  1.00  0.00           H
ATOM   3428  CB  GLN B  99      79.180  64.880  47.880  1.00  0.00           C
ATOM   3429  HB1 GLN B  99      78.210  65.230  47.470  1.00  0.00           H
ATOM   3430  HB2 GLN B  99      79.080  63.770  47.920  1.00  0.00           H
ATOM   3431  CG  GLN B  99      80.280  65.280  46.900  1.00  0.00           C
ATOM   3432  HG1 GLN B  99      81.270  65.210  47.400  1.00  0.00           H
ATOM   3433  HG2 GLN B  99      80.250  66.350  46.580  1.00  0.00           H
ATOM   3434  CD  GLN B  99      80.280  64.460  45.620  1.00  0.00           C
ATOM   3435  OE1 GLN B  99      79.560  63.500  45.350  1.00  0.00           O
ATOM   3436  NE2 GLN B  99      81.220  64.800  44.700  1.00  0.00           N
ATOM   3437 HE21 GLN B  99      81.700  65.640  44.920  1.00  0.00           H
ATOM   3438 HE22 GLN B  99      81.460  64.160  43.970  1.00  0.00           H
ATOM   3439  C   GLN B  99      78.210  65.020  50.150  1.00  0.00           C
ATOM   3440  O   GLN B  99      77.040  65.090  49.760  1.00  0.00           O
ATOM   3441  N   LEU B 100      78.340  64.880  51.480  1.00  0.00           N
ATOM   3442  HN  LEU B 100      79.240  64.920  51.890  1.00  0.00           H
ATOM   3443  CA  LEU B 100      77.280  64.550  52.380  1.00  0.00           C
ATOM   3444  HA  LEU B 100      76.460  64.310  51.720  1.00  0.00           H
ATOM   3445  CB  LEU B 100      77.520  63.410  53.380  1.00  0.00           C
ATOM   3446  HB1 LEU B 100      76.560  63.350  53.930  1.00  0.00           H
ATOM   3447  HB2 LEU B 100      78.340  63.720  54.050  1.00  0.00           H
ATOM   3448  CG  LEU B 100      77.930  62.030  52.820  1.00  0.00           C
ATOM   3449  HG  LEU B 100      78.880  62.090  52.250  1.00  0.00           H
ATOM   3450  CD1 LEU B 100      78.200  61.070  53.990  1.00  0.00           C
ATOM   3451 HD11 LEU B 100      78.400  60.020  53.710  1.00  0.00           H
ATOM   3452 HD12 LEU B 100      79.110  61.430  54.520  1.00  0.00           H
ATOM   3453 HD13 LEU B 100      77.310  60.990  54.650  1.00  0.00           H
ATOM   3454  CD2 LEU B 100      76.790  61.510  51.930  1.00  0.00           C
ATOM   3455 HD21 LEU B 100      76.810  62.050  50.960  1.00  0.00           H
ATOM   3456 HD22 LEU B 100      76.860  60.410  51.840  1.00  0.00           H
ATOM   3457 HD23 LEU B 100      75.840  61.750  52.440  1.00  0.00           H
ATOM   3458  C   LEU B 100      76.840  65.740  53.160  1.00  0.00           C
ATOM   3459  O   LEU B 100      77.440  66.400  54.010  1.00  0.00           O
ATOM   3460  N   GLY B 101      75.590  66.110  52.810  1.00  0.00           N
ATOM   3461  HN  GLY B 101      75.030  65.600  52.160  1.00  0.00           H
ATOM   3462  CA  GLY B 101      75.000  67.330  53.250  1.00  0.00           C
ATOM   3463  HA1 GLY B 101      75.700  67.990  53.750  1.00  0.00           H
ATOM   3464  HA2 GLY B 101      74.500  67.860  52.460  1.00  0.00           H
ATOM   3465  C   GLY B 101      73.940  67.020  54.240  1.00  0.00           C
ATOM   3466  O   GLY B 101      74.090  66.040  54.980  1.00  0.00           O
ATOM   3467  N   LYS B 102      72.940  67.910  54.310  1.00  0.00           N
ATOM   3468  HN  LYS B 102      72.960  68.800  53.850  1.00  0.00           H
ATOM   3469  CA  LYS B 102      71.870  67.770  55.250  1.00  0.00           C
ATOM   3470  HA  LYS B 102      72.030  66.890  55.850  1.00  0.00           H
ATOM   3471  CB  LYS B 102      71.900  69.010  56.160  1.00  0.00           C
ATOM   3472  HB1 LYS B 102      70.930  69.040  56.680  1.00  0.00           H
ATOM   3473  HB2 LYS B 102      72.050  69.890  55.490  1.00  0.00           H
ATOM   3474  CG  LYS B 102      73.030  69.000  57.190  1.00  0.00           C
ATOM   3475  HG1 LYS B 102      73.330  70.060  57.380  1.00  0.00           H
ATOM   3476  HG2 LYS B 102      73.920  68.550  56.710  1.00  0.00           H
ATOM   3477  CD  LYS B 102      72.660  68.360  58.530  1.00  0.00           C
ATOM   3478  HD1 LYS B 102      71.820  69.010  58.860  1.00  0.00           H
ATOM   3479  HD2 LYS B 102      72.300  67.310  58.410  1.00  0.00           H
ATOM   3480  CE  LYS B 102      73.720  68.220  59.630  1.00  0.00           C
ATOM   3481  HE1 LYS B 102      74.330  69.150  59.630  1.00  0.00           H
ATOM   3482  HE2 LYS B 102      74.380  67.360  59.430  1.00  0.00           H
ATOM   3483  NZ  LYS B 102      73.040  68.010  60.930  1.00  0.00           N
ATOM   3484  HZ1 LYS B 102      73.610  67.400  61.530  1.00  0.00           H
ATOM   3485  HZ2 LYS B 102      72.880  68.900  61.460  1.00  0.00           H
ATOM   3486  HZ3 LYS B 102      72.090  67.580  60.840  1.00  0.00           H
ATOM   3487  C   LYS B 102      70.610  67.710  54.460  1.00  0.00           C
ATOM   3488  O   LYS B 102      70.570  67.990  53.260  1.00  0.00           O
ATOM   3489  N   ASN B 103      69.490  67.280  55.060  1.00  0.00           N
ATOM   3490  HN  ASN B 103      69.530  66.920  55.990  1.00  0.00           H
ATOM   3491  CA  ASN B 103      68.340  66.950  54.270  1.00  0.00           C
ATOM   3492  HA  ASN B 103      68.770  66.530  53.370  1.00  0.00           H
ATOM   3493  CB  ASN B 103      67.470  65.860  54.930  1.00  0.00           C
ATOM   3494  HB1 ASN B 103      68.150  65.000  55.090  1.00  0.00           H
ATOM   3495  HB2 ASN B 103      66.730  65.400  54.240  1.00  0.00           H
ATOM   3496  CG  ASN B 103      66.920  66.270  56.290  1.00  0.00           C
ATOM   3497  OD1 ASN B 103      67.720  66.440  57.220  1.00  0.00           O
ATOM   3498  ND2 ASN B 103      65.580  66.400  56.430  1.00  0.00           N
ATOM   3499 HD21 ASN B 103      65.070  66.560  55.590  1.00  0.00           H
ATOM   3500 HD22 ASN B 103      65.110  66.490  57.310  1.00  0.00           H
ATOM   3501  C   ASN B 103      67.520  68.160  53.970  1.00  0.00           C
ATOM   3502  O   ASN B 103      67.720  69.300  54.380  1.00  0.00           O
ATOM   3503  N   GLU B 104      66.580  68.040  53.020  1.00  0.00           N
ATOM   3504  HN  GLU B 104      66.450  67.200  52.490  1.00  0.00           H
ATOM   3505  CA  GLU B 104      65.640  69.100  52.790  1.00  0.00           C
ATOM   3506  HA  GLU B 104      66.210  69.990  52.550  1.00  0.00           H
ATOM   3507  CB  GLU B 104      64.930  68.860  51.450  1.00  0.00           C
ATOM   3508  HB1 GLU B 104      63.960  69.400  51.460  1.00  0.00           H
ATOM   3509  HB2 GLU B 104      64.660  67.780  51.410  1.00  0.00           H
ATOM   3510  CG  GLU B 104      65.770  69.420  50.310  1.00  0.00           C
ATOM   3511  HG1 GLU B 104      66.790  69.010  50.520  1.00  0.00           H
ATOM   3512  HG2 GLU B 104      65.850  70.530  50.380  1.00  0.00           H
ATOM   3513  CD  GLU B 104      65.190  69.160  48.930  1.00  0.00           C
ATOM   3514  OE1 GLU B 104      65.740  68.300  48.200  1.00  0.00           O
ATOM   3515  OE2 GLU B 104      64.090  69.690  48.590  1.00  0.00           O
ATOM   3516  C   GLU B 104      64.720  69.400  53.920  1.00  0.00           C
ATOM   3517  O   GLU B 104      64.500  68.490  54.720  1.00  0.00           O
ATOM   3518  N   GLU B 105      64.140  70.610  53.890  1.00  0.00           N
ATOM   3519  HN  GLU B 105      64.420  71.280  53.210  1.00  0.00           H
ATOM   3520  CA  GLU B 105      63.180  70.990  54.890  1.00  0.00           C
ATOM   3521  HA  GLU B 105      62.770  70.170  55.450  1.00  0.00           H
ATOM   3522  CB  GLU B 105      63.800  71.870  55.990  1.00  0.00           C
ATOM   3523  HB1 GLU B 105      64.550  71.190  56.450  1.00  0.00           H
ATOM   3524  HB2 GLU B 105      63.090  72.050  56.830  1.00  0.00           H
ATOM   3525  CG  GLU B 105      64.510  73.190  55.720  1.00  0.00           C
ATOM   3526  HG1 GLU B 105      63.640  73.880  55.660  1.00  0.00           H
ATOM   3527  HG2 GLU B 105      64.970  73.240  54.710  1.00  0.00           H
ATOM   3528  CD  GLU B 105      65.540  73.610  56.760  1.00  0.00           C
ATOM   3529  OE1 GLU B 105      66.660  73.050  56.670  1.00  0.00           O
ATOM   3530  OE2 GLU B 105      65.270  74.530  57.580  1.00  0.00           O
ATOM   3531  C   GLU B 105      61.960  71.460  54.180  1.00  0.00           C
ATOM   3532  O   GLU B 105      61.400  70.810  53.290  1.00  0.00           O
ATOM   3533  N   GLY B 106      61.540  72.680  54.540  1.00  0.00           N
ATOM   3534  HN  GLY B 106      62.020  73.090  55.310  1.00  0.00           H
ATOM   3535  CA  GLY B 106      60.580  73.490  53.850  1.00  0.00           C
ATOM   3536  HA1 GLY B 106      59.940  72.850  53.270  1.00  0.00           H
ATOM   3537  HA2 GLY B 106      60.110  74.100  54.610  1.00  0.00           H
ATOM   3538  C   GLY B 106      61.220  74.370  52.830  1.00  0.00           C
ATOM   3539  O   GLY B 106      60.450  75.070  52.180  1.00  0.00           O
ATOM   3540  N   ALA B 107      62.540  74.410  52.580  1.00  0.00           N
ATOM   3541  HN  ALA B 107      63.170  73.820  53.080  1.00  0.00           H
ATOM   3542  CA  ALA B 107      63.050  75.320  51.590  1.00  0.00           C
ATOM   3543  HA  ALA B 107      62.350  76.060  51.250  1.00  0.00           H
ATOM   3544  CB  ALA B 107      64.340  76.040  52.000  1.00  0.00           C
ATOM   3545  HB1 ALA B 107      64.140  76.630  52.920  1.00  0.00           H
ATOM   3546  HB2 ALA B 107      65.180  75.360  52.250  1.00  0.00           H
ATOM   3547  HB3 ALA B 107      64.710  76.690  51.170  1.00  0.00           H
ATOM   3548  C   ALA B 107      63.420  74.470  50.430  1.00  0.00           C
ATOM   3549  O   ALA B 107      64.180  73.540  50.690  1.00  0.00           O
ATOM   3550  N   PRO B 108      62.970  74.630  49.220  1.00  0.00           N
ATOM   3551  CD  PRO B 108      61.780  75.390  48.860  1.00  0.00           C
ATOM   3552  HD1 PRO B 108      61.040  75.500  49.680  1.00  0.00           H
ATOM   3553  HD2 PRO B 108      62.280  76.340  48.570  1.00  0.00           H
ATOM   3554  CA  PRO B 108      63.540  73.830  48.180  1.00  0.00           C
ATOM   3555  HA  PRO B 108      63.480  72.810  48.530  1.00  0.00           H
ATOM   3556  CB  PRO B 108      62.590  74.190  47.040  1.00  0.00           C
ATOM   3557  HB1 PRO B 108      62.510  73.260  46.430  1.00  0.00           H
ATOM   3558  HB2 PRO B 108      62.880  75.120  46.510  1.00  0.00           H
ATOM   3559  CG  PRO B 108      61.250  74.500  47.730  1.00  0.00           C
ATOM   3560  HG1 PRO B 108      60.920  73.510  48.120  1.00  0.00           H
ATOM   3561  HG2 PRO B 108      60.540  74.990  47.030  1.00  0.00           H
ATOM   3562  C   PRO B 108      64.970  74.100  47.880  1.00  0.00           C
ATOM   3563  O   PRO B 108      65.510  75.140  48.270  1.00  0.00           O
ATOM   3564  N   GLN B 109      65.650  73.200  47.160  1.00  0.00           N
ATOM   3565  HN  GLN B 109      65.120  72.390  46.920  1.00  0.00           H
ATOM   3566  CA  GLN B 109      67.010  73.250  46.720  1.00  0.00           C
ATOM   3567  HA  GLN B 109      67.580  73.210  47.640  1.00  0.00           H
ATOM   3568  CB  GLN B 109      67.400  72.050  45.830  1.00  0.00           C
ATOM   3569  HB1 GLN B 109      68.360  72.110  45.270  1.00  0.00           H
ATOM   3570  HB2 GLN B 109      66.640  71.870  45.040  1.00  0.00           H
ATOM   3571  CG  GLN B 109      67.500  70.750  46.620  1.00  0.00           C
ATOM   3572  HG1 GLN B 109      67.790  69.940  45.910  1.00  0.00           H
ATOM   3573  HG2 GLN B 109      66.590  70.320  47.090  1.00  0.00           H
ATOM   3574  CD  GLN B 109      68.660  70.730  47.600  1.00  0.00           C
ATOM   3575  OE1 GLN B 109      69.780  71.190  47.390  1.00  0.00           O
ATOM   3576  NE2 GLN B 109      68.480  69.930  48.690  1.00  0.00           N
ATOM   3577 HE21 GLN B 109      67.690  69.310  48.700  1.00  0.00           H
ATOM   3578 HE22 GLN B 109      69.260  69.880  49.310  1.00  0.00           H
ATOM   3579  C   GLN B 109      67.330  74.460  45.910  1.00  0.00           C
ATOM   3580  O   GLN B 109      66.530  75.030  45.180  1.00  0.00           O
ATOM   3581  N   GLU B 110      68.600  74.910  46.010  1.00  0.00           N
ATOM   3582  HN  GLU B 110      69.170  74.450  46.690  1.00  0.00           H
ATOM   3583  CA  GLU B 110      69.180  75.990  45.290  1.00  0.00           C
ATOM   3584  HA  GLU B 110      68.510  76.100  44.450  1.00  0.00           H
ATOM   3585  CB  GLU B 110      69.150  77.410  45.880  1.00  0.00           C
ATOM   3586  HB1 GLU B 110      69.510  78.160  45.140  1.00  0.00           H
ATOM   3587  HB2 GLU B 110      69.810  77.470  46.780  1.00  0.00           H
ATOM   3588  CG  GLU B 110      67.720  77.820  46.240  1.00  0.00           C
ATOM   3589  HG1 GLU B 110      67.320  77.000  46.870  1.00  0.00           H
ATOM   3590  HG2 GLU B 110      67.150  77.890  45.290  1.00  0.00           H
ATOM   3591  CD  GLU B 110      67.820  79.140  47.000  1.00  0.00           C
ATOM   3592  OE1 GLU B 110      67.380  80.150  46.380  1.00  0.00           O
ATOM   3593  OE2 GLU B 110      68.250  79.270  48.180  1.00  0.00           O
ATOM   3594  C   GLU B 110      70.410  75.770  44.470  1.00  0.00           C
ATOM   3595  O   GLU B 110      71.430  75.310  44.980  1.00  0.00           O
ATOM   3596  N   GLY B 111      70.500  76.200  43.200  1.00  0.00           N
ATOM   3597  HN  GLY B 111      69.690  76.510  42.700  1.00  0.00           H
ATOM   3598  CA  GLY B 111      71.760  76.330  42.540  1.00  0.00           C
ATOM   3599  HA1 GLY B 111      71.650  77.340  42.170  1.00  0.00           H
ATOM   3600  HA2 GLY B 111      72.610  76.370  43.210  1.00  0.00           H
ATOM   3601  C   GLY B 111      72.030  75.340  41.460  1.00  0.00           C
ATOM   3602  O   GLY B 111      71.080  74.640  41.100  1.00  0.00           O
ATOM   3603  N   ILE B 112      73.270  75.310  40.940  1.00  0.00           N
ATOM   3604  HN  ILE B 112      74.040  75.840  41.290  1.00  0.00           H
ATOM   3605  CA  ILE B 112      73.600  74.430  39.860  1.00  0.00           C
ATOM   3606  HA  ILE B 112      72.720  74.180  39.280  1.00  0.00           H
ATOM   3607  CB  ILE B 112      74.540  75.080  38.890  1.00  0.00           C
ATOM   3608  HB  ILE B 112      74.810  74.490  37.980  1.00  0.00           H
ATOM   3609  CG2 ILE B 112      73.840  76.290  38.230  1.00  0.00           C
ATOM   3610 HG21 ILE B 112      72.840  75.940  37.920  1.00  0.00           H
ATOM   3611 HG22 ILE B 112      73.780  77.140  38.940  1.00  0.00           H
ATOM   3612 HG23 ILE B 112      74.500  76.650  37.410  1.00  0.00           H
ATOM   3613  CG1 ILE B 112      75.860  75.560  39.510  1.00  0.00           C
ATOM   3614 HG11 ILE B 112      76.330  74.680  40.010  1.00  0.00           H
ATOM   3615 HG12 ILE B 112      75.640  76.390  40.210  1.00  0.00           H
ATOM   3616  CD  ILE B 112      76.920  76.130  38.570  1.00  0.00           C
ATOM   3617  HD1 ILE B 112      77.890  76.140  39.110  1.00  0.00           H
ATOM   3618  HD2 ILE B 112      77.010  75.420  37.720  1.00  0.00           H
ATOM   3619  HD3 ILE B 112      76.720  77.100  38.080  1.00  0.00           H
ATOM   3620  C   ILE B 112      74.210  73.160  40.340  1.00  0.00           C
ATOM   3621  O   ILE B 112      74.370  72.920  41.540  1.00  0.00           O
ATOM   3622  N   LEU B 113      74.440  72.230  39.390  1.00  0.00           N
ATOM   3623  HN  LEU B 113      74.180  72.210  38.430  1.00  0.00           H
ATOM   3624  CA  LEU B 113      75.130  71.030  39.750  1.00  0.00           C
ATOM   3625  HA  LEU B 113      74.820  70.770  40.750  1.00  0.00           H
ATOM   3626  CB  LEU B 113      74.700  69.790  38.950  1.00  0.00           C
ATOM   3627  HB1 LEU B 113      75.240  68.940  39.410  1.00  0.00           H
ATOM   3628  HB2 LEU B 113      75.190  69.920  37.960  1.00  0.00           H
ATOM   3629  CG  LEU B 113      73.210  69.440  38.740  1.00  0.00           C
ATOM   3630  HG  LEU B 113      72.610  70.330  38.470  1.00  0.00           H
ATOM   3631  CD1 LEU B 113      73.020  68.500  37.540  1.00  0.00           C
ATOM   3632 HD11 LEU B 113      73.400  68.930  36.580  1.00  0.00           H
ATOM   3633 HD12 LEU B 113      73.480  67.500  37.690  1.00  0.00           H
ATOM   3634 HD13 LEU B 113      71.930  68.300  37.440  1.00  0.00           H
ATOM   3635  CD2 LEU B 113      72.660  68.820  40.030  1.00  0.00           C
ATOM   3636 HD21 LEU B 113      71.670  68.390  39.780  1.00  0.00           H
ATOM   3637 HD22 LEU B 113      73.430  68.110  40.410  1.00  0.00           H
ATOM   3638 HD23 LEU B 113      72.470  69.570  40.830  1.00  0.00           H
ATOM   3639  C   LEU B 113      76.620  71.120  39.730  1.00  0.00           C
ATOM   3640  O   LEU B 113      77.320  71.250  38.730  1.00  0.00           O
ATOM   3641  N   GLU B 114      77.270  71.050  40.910  1.00  0.00           N
ATOM   3642  HN  GLU B 114      76.730  70.690  41.670  1.00  0.00           H
ATOM   3643  CA  GLU B 114      78.680  71.140  41.050  1.00  0.00           C
ATOM   3644  HA  GLU B 114      79.180  71.550  40.180  1.00  0.00           H
ATOM   3645  CB  GLU B 114      78.970  72.190  42.140  1.00  0.00           C
ATOM   3646  HB1 GLU B 114      78.400  72.030  43.070  1.00  0.00           H
ATOM   3647  HB2 GLU B 114      78.500  73.090  41.680  1.00  0.00           H
ATOM   3648  CG  GLU B 114      80.420  72.360  42.620  1.00  0.00           C
ATOM   3649  HG1 GLU B 114      80.920  72.800  41.730  1.00  0.00           H
ATOM   3650  HG2 GLU B 114      80.880  71.380  42.870  1.00  0.00           H
ATOM   3651  CD  GLU B 114      80.610  73.300  43.800  1.00  0.00           C
ATOM   3652  OE1 GLU B 114      81.220  72.830  44.800  1.00  0.00           O
ATOM   3653  OE2 GLU B 114      80.320  74.510  43.620  1.00  0.00           O
ATOM   3654  C   GLU B 114      79.390  69.850  41.270  1.00  0.00           C
ATOM   3655  O   GLU B 114      80.590  69.770  40.990  1.00  0.00           O
ATOM   3656  N   ASP B 115      78.620  68.880  41.790  1.00  0.00           N
ATOM   3657  HN  ASP B 115      77.720  69.170  42.100  1.00  0.00           H
ATOM   3658  CA  ASP B 115      78.980  67.510  41.990  1.00  0.00           C
ATOM   3659  HA  ASP B 115      79.960  67.280  41.590  1.00  0.00           H
ATOM   3660  CB  ASP B 115      78.820  67.230  43.500  1.00  0.00           C
ATOM   3661  HB1 ASP B 115      78.910  66.130  43.640  1.00  0.00           H
ATOM   3662  HB2 ASP B 115      77.860  67.650  43.860  1.00  0.00           H
ATOM   3663  CG  ASP B 115      79.930  67.960  44.250  1.00  0.00           C
ATOM   3664  OD1 ASP B 115      79.640  68.960  44.960  1.00  0.00           O
ATOM   3665  OD2 ASP B 115      81.120  67.620  44.020  1.00  0.00           O
ATOM   3666  C   ASP B 115      78.160  66.540  41.210  1.00  0.00           C
ATOM   3667  O   ASP B 115      76.950  66.450  41.400  1.00  0.00           O
ATOM   3668  N   MET B 116      78.750  65.680  40.360  1.00  0.00           N
ATOM   3669  HN  MET B 116      79.740  65.800  40.400  1.00  0.00           H
ATOM   3670  CA  MET B 116      78.170  64.700  39.500  1.00  0.00           C
ATOM   3671  HA  MET B 116      77.120  64.890  39.660  1.00  0.00           H
ATOM   3672  CB  MET B 116      78.550  64.690  38.010  1.00  0.00           C
ATOM   3673  HB1 MET B 116      78.380  63.650  37.660  1.00  0.00           H
ATOM   3674  HB2 MET B 116      79.650  64.810  37.920  1.00  0.00           H
ATOM   3675  CG  MET B 116      77.650  65.580  37.150  1.00  0.00           C
ATOM   3676  HG1 MET B 116      76.610  65.330  37.440  1.00  0.00           H
ATOM   3677  HG2 MET B 116      77.800  65.380  36.070  1.00  0.00           H
ATOM   3678  SD  MET B 116      77.830  67.360  37.480  1.00  0.00           S
ATOM   3679  CE  MET B 116      76.700  68.070  36.250  1.00  0.00           C
ATOM   3680  HE1 MET B 116      77.140  67.940  35.230  1.00  0.00           H
ATOM   3681  HE2 MET B 116      75.810  67.420  36.290  1.00  0.00           H
ATOM   3682  HE3 MET B 116      76.500  69.160  36.320  1.00  0.00           H
ATOM   3683  C   MET B 116      78.360  63.350  40.100  1.00  0.00           C
ATOM   3684  O   MET B 116      79.460  63.090  40.590  1.00  0.00           O
ATOM   3685  N   PRO B 117      77.470  62.410  40.120  1.00  0.00           N
ATOM   3686  CD  PRO B 117      76.200  62.480  39.410  1.00  0.00           C
ATOM   3687  HD1 PRO B 117      75.470  63.230  39.790  1.00  0.00           H
ATOM   3688  HD2 PRO B 117      76.540  62.670  38.370  1.00  0.00           H
ATOM   3689  CA  PRO B 117      77.660  61.100  40.670  1.00  0.00           C
ATOM   3690  HA  PRO B 117      78.130  61.210  41.630  1.00  0.00           H
ATOM   3691  CB  PRO B 117      76.250  60.520  40.770  1.00  0.00           C
ATOM   3692  HB1 PRO B 117      75.770  60.880  41.710  1.00  0.00           H
ATOM   3693  HB2 PRO B 117      76.230  59.410  40.760  1.00  0.00           H
ATOM   3694  CG  PRO B 117      75.480  61.140  39.600  1.00  0.00           C
ATOM   3695  HG1 PRO B 117      74.430  61.420  39.840  1.00  0.00           H
ATOM   3696  HG2 PRO B 117      75.570  60.470  38.710  1.00  0.00           H
ATOM   3697  C   PRO B 117      78.450  60.230  39.750  1.00  0.00           C
ATOM   3698  O   PRO B 117      78.630  60.540  38.570  1.00  0.00           O
ATOM   3699  N   VAL B 118      78.940  59.130  40.350  1.00  0.00           N
ATOM   3700  HN  VAL B 118      78.740  58.900  41.300  1.00  0.00           H
ATOM   3701  CA  VAL B 118      79.730  58.090  39.780  1.00  0.00           C
ATOM   3702  HA  VAL B 118      80.280  58.660  39.050  1.00  0.00           H
ATOM   3703  CB  VAL B 118      80.510  57.430  40.890  1.00  0.00           C
ATOM   3704  HB  VAL B 118      79.790  57.200  41.690  1.00  0.00           H
ATOM   3705  CG1 VAL B 118      81.300  56.200  40.410  1.00  0.00           C
ATOM   3706 HG11 VAL B 118      80.720  55.480  39.800  1.00  0.00           H
ATOM   3707 HG12 VAL B 118      82.290  56.400  39.950  1.00  0.00           H
ATOM   3708 HG13 VAL B 118      81.700  55.620  41.270  1.00  0.00           H
ATOM   3709  CG2 VAL B 118      81.430  58.480  41.550  1.00  0.00           C
ATOM   3710 HG21 VAL B 118      80.760  59.070  42.210  1.00  0.00           H
ATOM   3711 HG22 VAL B 118      82.330  58.010  41.990  1.00  0.00           H
ATOM   3712 HG23 VAL B 118      81.890  59.070  40.730  1.00  0.00           H
ATOM   3713  C   VAL B 118      79.000  57.130  38.910  1.00  0.00           C
ATOM   3714  O   VAL B 118      78.020  56.630  39.460  1.00  0.00           O
ATOM   3715  N   ASP B 119      79.360  56.900  37.630  1.00  0.00           N
ATOM   3716  HN  ASP B 119      80.150  57.410  37.300  1.00  0.00           H
ATOM   3717  CA  ASP B 119      78.670  55.990  36.780  1.00  0.00           C
ATOM   3718  HA  ASP B 119      77.710  56.480  36.720  1.00  0.00           H
ATOM   3719  CB  ASP B 119      79.390  55.880  35.420  1.00  0.00           C
ATOM   3720  HB1 ASP B 119      79.100  54.950  34.900  1.00  0.00           H
ATOM   3721  HB2 ASP B 119      80.490  55.870  35.530  1.00  0.00           H
ATOM   3722  CG  ASP B 119      79.030  57.060  34.530  1.00  0.00           C
ATOM   3723  OD1 ASP B 119      78.200  57.930  34.910  1.00  0.00           O
ATOM   3724  OD2 ASP B 119      79.560  57.060  33.390  1.00  0.00           O
ATOM   3725  C   ASP B 119      78.510  54.620  37.340  1.00  0.00           C
ATOM   3726  O   ASP B 119      79.320  54.110  38.110  1.00  0.00           O
ATOM   3727  N   PRO B 120      77.490  53.840  37.120  1.00  0.00           N
ATOM   3728  CD  PRO B 120      76.470  54.170  36.130  1.00  0.00           C
ATOM   3729  HD1 PRO B 120      75.860  54.970  36.590  1.00  0.00           H
ATOM   3730  HD2 PRO B 120      76.820  54.490  35.130  1.00  0.00           H
ATOM   3731  CA  PRO B 120      77.400  52.470  37.530  1.00  0.00           C
ATOM   3732  HA  PRO B 120      77.520  52.370  38.600  1.00  0.00           H
ATOM   3733  CB  PRO B 120      75.950  52.080  37.220  1.00  0.00           C
ATOM   3734  HB1 PRO B 120      75.310  52.490  38.030  1.00  0.00           H
ATOM   3735  HB2 PRO B 120      75.700  51.020  36.990  1.00  0.00           H
ATOM   3736  CG  PRO B 120      75.720  52.850  35.900  1.00  0.00           C
ATOM   3737  HG1 PRO B 120      74.630  52.880  35.690  1.00  0.00           H
ATOM   3738  HG2 PRO B 120      76.150  52.180  35.120  1.00  0.00           H
ATOM   3739  C   PRO B 120      78.310  51.470  36.910  1.00  0.00           C
ATOM   3740  O   PRO B 120      78.830  51.680  35.820  1.00  0.00           O
ATOM   3741  N   ASP B 121      78.530  50.330  37.600  1.00  0.00           N
ATOM   3742  HN  ASP B 121      78.060  50.180  38.470  1.00  0.00           H
ATOM   3743  CA  ASP B 121      79.180  49.230  36.970  1.00  0.00           C
ATOM   3744  HA  ASP B 121      80.120  49.450  36.480  1.00  0.00           H
ATOM   3745  CB  ASP B 121      79.490  48.100  37.960  1.00  0.00           C
ATOM   3746  HB1 ASP B 121      79.750  47.140  37.470  1.00  0.00           H
ATOM   3747  HB2 ASP B 121      78.620  47.800  38.590  1.00  0.00           H
ATOM   3748  CG  ASP B 121      80.650  48.150  38.950  1.00  0.00           C
ATOM   3749  OD1 ASP B 121      80.790  47.090  39.610  1.00  0.00           O
ATOM   3750  OD2 ASP B 121      81.320  49.180  39.210  1.00  0.00           O
ATOM   3751  C   ASP B 121      78.460  48.610  35.820  1.00  0.00           C
ATOM   3752  O   ASP B 121      77.240  48.560  35.700  1.00  0.00           O
ATOM   3753  N   ASN B 122      79.250  48.000  34.920  1.00  0.00           N
ATOM   3754  HN  ASN B 122      80.240  47.920  34.990  1.00  0.00           H
ATOM   3755  CA  ASN B 122      78.760  47.200  33.850  1.00  0.00           C
ATOM   3756  HA  ASN B 122      78.020  47.800  33.330  1.00  0.00           H
ATOM   3757  CB  ASN B 122      79.800  46.940  32.750  1.00  0.00           C
ATOM   3758  HB1 ASN B 122      79.490  46.210  31.970  1.00  0.00           H
ATOM   3759  HB2 ASN B 122      80.630  46.490  33.340  1.00  0.00           H
ATOM   3760  CG  ASN B 122      80.190  48.180  31.960  1.00  0.00           C
ATOM   3761  OD1 ASN B 122      79.730  48.280  30.820  1.00  0.00           O
ATOM   3762  ND2 ASN B 122      80.860  49.080  32.720  1.00  0.00           N
ATOM   3763 HD21 ASN B 122      81.300  48.730  33.550  1.00  0.00           H
ATOM   3764 HD22 ASN B 122      81.060  50.010  32.410  1.00  0.00           H
ATOM   3765  C   ASN B 122      78.130  45.900  34.240  1.00  0.00           C
ATOM   3766  O   ASN B 122      77.020  45.600  33.800  1.00  0.00           O
ATOM   3767  N   GLU B 123      78.730  45.170  35.190  1.00  0.00           N
ATOM   3768  HN  GLU B 123      79.620  45.500  35.510  1.00  0.00           H
ATOM   3769  CA  GLU B 123      78.220  43.950  35.740  1.00  0.00           C
ATOM   3770  HA  GLU B 123      78.200  43.140  35.020  1.00  0.00           H
ATOM   3771  CB  GLU B 123      79.360  43.550  36.690  1.00  0.00           C
ATOM   3772  HB1 GLU B 123      79.020  42.680  37.300  1.00  0.00           H
ATOM   3773  HB2 GLU B 123      79.490  44.360  37.440  1.00  0.00           H
ATOM   3774  CG  GLU B 123      80.680  43.010  36.130  1.00  0.00           C
ATOM   3775  HG1 GLU B 123      80.490  42.060  35.600  1.00  0.00           H
ATOM   3776  HG2 GLU B 123      81.330  42.760  36.990  1.00  0.00           H
ATOM   3777  CD  GLU B 123      81.490  43.920  35.210  1.00  0.00           C
ATOM   3778  OE1 GLU B 123      82.220  43.410  34.330  1.00  0.00           O
ATOM   3779  OE2 GLU B 123      81.560  45.150  35.460  1.00  0.00           O
ATOM   3780  C   GLU B 123      76.960  43.990  36.530  1.00  0.00           C
ATOM   3781  O   GLU B 123      76.650  44.960  37.220  1.00  0.00           O
ATOM   3782  N   ALA B 124      76.200  42.880  36.480  1.00  0.00           N
ATOM   3783  HN  ALA B 124      76.380  42.180  35.790  1.00  0.00           H
ATOM   3784  CA  ALA B 124      75.080  42.840  37.370  1.00  0.00           C
ATOM   3785  HA  ALA B 124      74.690  43.840  37.460  1.00  0.00           H
ATOM   3786  CB  ALA B 124      74.000  41.910  36.780  1.00  0.00           C
ATOM   3787  HB1 ALA B 124      73.200  41.900  37.550  1.00  0.00           H
ATOM   3788  HB2 ALA B 124      73.620  42.360  35.840  1.00  0.00           H
ATOM   3789  HB3 ALA B 124      74.380  40.930  36.450  1.00  0.00           H
ATOM   3790  C   ALA B 124      75.500  42.400  38.730  1.00  0.00           C
ATOM   3791  O   ALA B 124      76.290  41.490  38.990  1.00  0.00           O
ATOM   3792  N   TYR B 125      74.890  43.020  39.750  1.00  0.00           N
ATOM   3793  HN  TYR B 125      74.340  43.830  39.580  1.00  0.00           H
ATOM   3794  CA  TYR B 125      74.970  42.600  41.120  1.00  0.00           C
ATOM   3795  HA  TYR B 125      76.030  42.570  41.330  1.00  0.00           H
ATOM   3796  CB  TYR B 125      74.370  43.650  42.070  1.00  0.00           C
ATOM   3797  HB1 TYR B 125      73.350  43.950  41.750  1.00  0.00           H
ATOM   3798  HB2 TYR B 125      75.000  44.570  42.080  1.00  0.00           H
ATOM   3799  CG  TYR B 125      74.090  43.210  43.460  1.00  0.00           C
ATOM   3800  CD1 TYR B 125      75.190  43.160  44.280  1.00  0.00           C
ATOM   3801  HD1 TYR B 125      76.210  43.260  43.950  1.00  0.00           H
ATOM   3802  CE1 TYR B 125      75.020  42.830  45.600  1.00  0.00           C
ATOM   3803  HE1 TYR B 125      75.810  43.110  46.280  1.00  0.00           H
ATOM   3804  CZ  TYR B 125      73.770  42.550  46.100  1.00  0.00           C
ATOM   3805  OH  TYR B 125      73.450  42.560  47.470  1.00  0.00           O
ATOM   3806  HH  TYR B 125      72.490  42.560  47.530  1.00  0.00           H
ATOM   3807  CD2 TYR B 125      72.820  42.930  43.930  1.00  0.00           C
ATOM   3808  HD2 TYR B 125      71.980  43.020  43.260  1.00  0.00           H
ATOM   3809  CE2 TYR B 125      72.680  42.630  45.260  1.00  0.00           C
ATOM   3810  HE2 TYR B 125      71.690  42.430  45.640  1.00  0.00           H
ATOM   3811  C   TYR B 125      74.500  41.230  41.460  1.00  0.00           C
ATOM   3812  O   TYR B 125      73.310  40.950  41.300  1.00  0.00           O
ATOM   3813  N   GLU B 126      75.290  40.430  42.200  1.00  0.00           N
ATOM   3814  HN  GLU B 126      76.250  40.600  42.380  1.00  0.00           H
ATOM   3815  CA  GLU B 126      74.890  39.150  42.710  1.00  0.00           C
ATOM   3816  HA  GLU B 126      73.870  38.890  42.490  1.00  0.00           H
ATOM   3817  CB  GLU B 126      75.840  38.110  42.080  1.00  0.00           C
ATOM   3818  HB1 GLU B 126      76.920  38.350  42.190  1.00  0.00           H
ATOM   3819  HB2 GLU B 126      75.590  37.950  41.010  1.00  0.00           H
ATOM   3820  CG  GLU B 126      75.770  36.740  42.750  1.00  0.00           C
ATOM   3821  HG1 GLU B 126      74.730  36.380  42.920  1.00  0.00           H
ATOM   3822  HG2 GLU B 126      76.300  36.730  43.720  1.00  0.00           H
ATOM   3823  CD  GLU B 126      76.480  35.690  41.910  1.00  0.00           C
ATOM   3824  OE1 GLU B 126      76.860  35.840  40.720  1.00  0.00           O
ATOM   3825  OE2 GLU B 126      76.490  34.540  42.440  1.00  0.00           O
ATOM   3826  C   GLU B 126      75.060  39.210  44.190  1.00  0.00           C
ATOM   3827  O   GLU B 126      75.890  39.950  44.720  1.00  0.00           O
ATOM   3828  N   MET B 127      74.140  38.640  44.990  1.00  0.00           N
ATOM   3829  HN  MET B 127      73.360  38.140  44.620  1.00  0.00           H
ATOM   3830  CA  MET B 127      74.130  38.650  46.420  1.00  0.00           C
ATOM   3831  HA  MET B 127      74.380  39.670  46.650  1.00  0.00           H
ATOM   3832  CB  MET B 127      72.670  38.390  46.810  1.00  0.00           C
ATOM   3833  HB1 MET B 127      72.190  39.340  46.520  1.00  0.00           H
ATOM   3834  HB2 MET B 127      72.590  38.310  47.910  1.00  0.00           H
ATOM   3835  CG  MET B 127      71.860  37.220  46.230  1.00  0.00           C
ATOM   3836  HG1 MET B 127      72.340  36.220  46.260  1.00  0.00           H
ATOM   3837  HG2 MET B 127      71.710  37.360  45.140  1.00  0.00           H
ATOM   3838  SD  MET B 127      70.260  37.060  47.080  1.00  0.00           S
ATOM   3839  CE  MET B 127      70.560  35.460  47.870  1.00  0.00           C
ATOM   3840  HE1 MET B 127      69.540  35.260  48.270  1.00  0.00           H
ATOM   3841  HE2 MET B 127      70.740  34.600  47.190  1.00  0.00           H
ATOM   3842  HE3 MET B 127      71.320  35.620  48.670  1.00  0.00           H
ATOM   3843  C   MET B 127      75.060  37.710  47.110  1.00  0.00           C
ATOM   3844  O   MET B 127      75.500  36.730  46.510  1.00  0.00           O
ATOM   3845  N   PRO B 128      75.450  37.990  48.320  1.00  0.00           N
ATOM   3846  CD  PRO B 128      75.690  39.350  48.780  1.00  0.00           C
ATOM   3847  HD1 PRO B 128      76.130  40.040  48.030  1.00  0.00           H
ATOM   3848  HD2 PRO B 128      74.690  39.780  49.030  1.00  0.00           H
ATOM   3849  CA  PRO B 128      75.880  36.990  49.260  1.00  0.00           C
ATOM   3850  HA  PRO B 128      76.800  36.610  48.840  1.00  0.00           H
ATOM   3851  CB  PRO B 128      76.200  37.820  50.500  1.00  0.00           C
ATOM   3852  HB1 PRO B 128      76.920  37.350  51.210  1.00  0.00           H
ATOM   3853  HB2 PRO B 128      75.290  37.980  51.120  1.00  0.00           H
ATOM   3854  CG  PRO B 128      76.660  39.170  49.950  1.00  0.00           C
ATOM   3855  HG1 PRO B 128      77.680  39.150  49.490  1.00  0.00           H
ATOM   3856  HG2 PRO B 128      76.670  39.970  50.720  1.00  0.00           H
ATOM   3857  C   PRO B 128      74.990  35.810  49.440  1.00  0.00           C
ATOM   3858  O   PRO B 128      73.790  35.960  49.240  1.00  0.00           O
ATOM   3859  N   SER B 129      75.500  34.610  49.790  1.00  0.00           N
ATOM   3860  HN  SER B 129      76.490  34.500  49.780  1.00  0.00           H
ATOM   3861  CA  SER B 129      74.730  33.460  50.160  1.00  0.00           C
ATOM   3862  HA  SER B 129      73.800  33.430  49.630  1.00  0.00           H
ATOM   3863  CB  SER B 129      75.350  32.110  49.780  1.00  0.00           C
ATOM   3864  HB1 SER B 129      75.410  32.070  48.670  1.00  0.00           H
ATOM   3865  HB2 SER B 129      74.670  31.280  50.090  1.00  0.00           H
ATOM   3866  OG  SER B 129      76.700  31.920  50.180  1.00  0.00           O
ATOM   3867  HG1 SER B 129      77.250  32.520  49.680  1.00  0.00           H
ATOM   3868  C   SER B 129      74.400  33.550  51.620  1.00  0.00           C
ATOM   3869  O   SER B 129      74.960  34.380  52.340  1.00  0.00           O
ATOM   3870  N   GLU B 130      73.520  32.630  52.030  1.00  0.00           N
ATOM   3871  HN  GLU B 130      72.920  32.190  51.360  1.00  0.00           H
ATOM   3872  CA  GLU B 130      73.140  32.300  53.370  1.00  0.00           C
ATOM   3873  HA  GLU B 130      72.100  32.010  53.270  1.00  0.00           H
ATOM   3874  CB  GLU B 130      73.760  30.950  53.760  1.00  0.00           C
ATOM   3875  HB1 GLU B 130      73.780  30.970  54.880  1.00  0.00           H
ATOM   3876  HB2 GLU B 130      74.810  30.860  53.400  1.00  0.00           H
ATOM   3877  CG  GLU B 130      73.070  29.660  53.310  1.00  0.00           C
ATOM   3878  HG1 GLU B 130      72.020  29.660  53.670  1.00  0.00           H
ATOM   3879  HG2 GLU B 130      73.680  28.830  53.730  1.00  0.00           H
ATOM   3880  CD  GLU B 130      73.120  29.500  51.800  1.00  0.00           C
ATOM   3881  OE1 GLU B 130      74.210  29.160  51.270  1.00  0.00           O
ATOM   3882  OE2 GLU B 130      72.030  29.480  51.170  1.00  0.00           O
ATOM   3883  C   GLU B 130      73.240  33.340  54.430  1.00  0.00           C
ATOM   3884  O   GLU B 130      74.100  33.420  55.300  1.00  0.00           O
ATOM   3885  N   GLU B 131      72.330  34.330  54.360  1.00  0.00           N
ATOM   3886  HN  GLU B 131      71.680  34.360  53.610  1.00  0.00           H
ATOM   3887  CA  GLU B 131      72.190  35.320  55.380  1.00  0.00           C
ATOM   3888  HA  GLU B 131      71.330  35.950  55.230  1.00  0.00           H
ATOM   3889  CB  GLU B 131      71.830  34.720  56.750  1.00  0.00           C
ATOM   3890  HB1 GLU B 131      71.720  35.490  57.540  1.00  0.00           H
ATOM   3891  HB2 GLU B 131      72.610  33.950  56.960  1.00  0.00           H
ATOM   3892  CG  GLU B 131      70.450  34.060  56.720  1.00  0.00           C
ATOM   3893  HG1 GLU B 131      70.310  33.530  57.690  1.00  0.00           H
ATOM   3894  HG2 GLU B 131      70.430  33.360  55.860  1.00  0.00           H
ATOM   3895  CD  GLU B 131      69.250  34.990  56.580  1.00  0.00           C
ATOM   3896  OE1 GLU B 131      68.710  35.550  57.570  1.00  0.00           O
ATOM   3897  OE2 GLU B 131      68.650  34.920  55.470  1.00  0.00           O
ATOM   3898  C   GLU B 131      73.280  36.340  55.460  1.00  0.00           C
ATOM   3899  O   GLU B 131      73.230  37.280  56.250  1.00  0.00           O
ATOM   3900  N   GLY B 132      74.170  36.370  54.460  1.00  0.00           N
ATOM   3901  HN  GLY B 132      74.200  35.660  53.760  1.00  0.00           H
ATOM   3902  CA  GLY B 132      75.360  37.170  54.460  1.00  0.00           C
ATOM   3903  HA1 GLY B 132      75.810  37.170  55.440  1.00  0.00           H
ATOM   3904  HA2 GLY B 132      76.040  36.860  53.680  1.00  0.00           H
ATOM   3905  C   GLY B 132      75.040  38.580  54.070  1.00  0.00           C
ATOM   3906  O   GLY B 132      75.950  39.390  53.990  1.00  0.00           O
ATOM   3907  N   TYR B 133      73.760  38.860  53.780  1.00  0.00           N
ATOM   3908  HN  TYR B 133      73.210  38.030  53.880  1.00  0.00           H
ATOM   3909  CA  TYR B 133      73.170  40.110  53.420  1.00  0.00           C
ATOM   3910  HA  TYR B 133      73.880  40.870  53.130  1.00  0.00           H
ATOM   3911  CB  TYR B 133      72.160  40.020  52.270  1.00  0.00           C
ATOM   3912  HB1 TYR B 133      72.660  39.960  51.280  1.00  0.00           H
ATOM   3913  HB2 TYR B 133      71.470  40.880  52.120  1.00  0.00           H
ATOM   3914  CG  TYR B 133      71.330  38.790  52.460  1.00  0.00           C
ATOM   3915  CD1 TYR B 133      71.570  37.710  51.640  1.00  0.00           C
ATOM   3916  HD1 TYR B 133      72.350  37.790  50.900  1.00  0.00           H
ATOM   3917  CE1 TYR B 133      70.830  36.550  51.760  1.00  0.00           C
ATOM   3918  HE1 TYR B 133      70.950  35.690  51.110  1.00  0.00           H
ATOM   3919  CZ  TYR B 133      69.860  36.480  52.720  1.00  0.00           C
ATOM   3920  OH  TYR B 133      69.140  35.310  53.050  1.00  0.00           O
ATOM   3921  HH  TYR B 133      69.030  35.260  54.010  1.00  0.00           H
ATOM   3922  CD2 TYR B 133      70.300  38.720  53.360  1.00  0.00           C
ATOM   3923  HD2 TYR B 133      70.120  39.600  53.960  1.00  0.00           H
ATOM   3924  CE2 TYR B 133      69.610  37.540  53.550  1.00  0.00           C
ATOM   3925  HE2 TYR B 133      68.810  37.550  54.270  1.00  0.00           H
ATOM   3926  C   TYR B 133      72.460  40.750  54.570  1.00  0.00           C
ATOM   3927  O   TYR B 133      71.940  41.850  54.370  1.00  0.00           O
ATOM   3928  N   GLN B 134      72.420  40.160  55.780  1.00  0.00           N
ATOM   3929  HN  GLN B 134      72.830  39.270  55.980  1.00  0.00           H
ATOM   3930  CA  GLN B 134      71.720  40.730  56.890  1.00  0.00           C
ATOM   3931  HA  GLN B 134      70.850  41.240  56.490  1.00  0.00           H
ATOM   3932  CB  GLN B 134      71.100  39.680  57.820  1.00  0.00           C
ATOM   3933  HB1 GLN B 134      70.460  40.190  58.570  1.00  0.00           H
ATOM   3934  HB2 GLN B 134      71.850  39.090  58.380  1.00  0.00           H
ATOM   3935  CG  GLN B 134      70.120  38.660  57.230  1.00  0.00           C
ATOM   3936  HG1 GLN B 134      69.940  37.890  58.010  1.00  0.00           H
ATOM   3937  HG2 GLN B 134      70.530  38.160  56.330  1.00  0.00           H
ATOM   3938  CD  GLN B 134      68.780  39.270  56.830  1.00  0.00           C
ATOM   3939  OE1 GLN B 134      68.560  40.470  56.660  1.00  0.00           O
ATOM   3940  NE2 GLN B 134      67.780  38.400  56.550  1.00  0.00           N
ATOM   3941 HE21 GLN B 134      68.010  37.440  56.670  1.00  0.00           H
ATOM   3942 HE22 GLN B 134      66.850  38.750  56.460  1.00  0.00           H
ATOM   3943  C   GLN B 134      72.650  41.720  57.520  1.00  0.00           C
ATOM   3944  O   GLN B 134      73.800  41.460  57.840  1.00  0.00           O
ATOM   3945  N   ASP B 135      72.110  42.940  57.690  1.00  0.00           N
ATOM   3946  HN  ASP B 135      71.170  43.200  57.470  1.00  0.00           H
ATOM   3947  CA  ASP B 135      72.780  44.000  58.380  1.00  0.00           C
ATOM   3948  HA  ASP B 135      73.750  43.680  58.730  1.00  0.00           H
ATOM   3949  CB  ASP B 135      73.100  45.250  57.540  1.00  0.00           C
ATOM   3950  HB1 ASP B 135      73.910  44.950  56.850  1.00  0.00           H
ATOM   3951  HB2 ASP B 135      73.490  46.020  58.240  1.00  0.00           H
ATOM   3952  CG  ASP B 135      71.910  45.800  56.760  1.00  0.00           C
ATOM   3953  OD1 ASP B 135      70.770  45.310  56.970  1.00  0.00           O
ATOM   3954  OD2 ASP B 135      72.080  46.770  55.960  1.00  0.00           O
ATOM   3955  C   ASP B 135      72.180  44.260  59.720  1.00  0.00           C
ATOM   3956  O   ASP B 135      70.980  44.280  59.990  1.00  0.00           O
ATOM   3957  N   TYR B 136      73.000  44.500  60.760  1.00  0.00           N
ATOM   3958  HN  TYR B 136      73.990  44.520  60.660  1.00  0.00           H
ATOM   3959  CA  TYR B 136      72.600  44.740  62.110  1.00  0.00           C
ATOM   3960  HA  TYR B 136      71.540  44.610  62.250  1.00  0.00           H
ATOM   3961  CB  TYR B 136      73.390  43.740  62.970  1.00  0.00           C
ATOM   3962  HB1 TYR B 136      73.480  44.070  64.030  1.00  0.00           H
ATOM   3963  HB2 TYR B 136      74.440  43.640  62.620  1.00  0.00           H
ATOM   3964  CG  TYR B 136      72.710  42.410  62.930  1.00  0.00           C
ATOM   3965  CD1 TYR B 136      72.750  41.560  61.850  1.00  0.00           C
ATOM   3966  HD1 TYR B 136      73.360  41.950  61.040  1.00  0.00           H
ATOM   3967  CE1 TYR B 136      72.300  40.260  61.880  1.00  0.00           C
ATOM   3968  HE1 TYR B 136      72.590  39.530  61.150  1.00  0.00           H
ATOM   3969  CZ  TYR B 136      71.670  39.780  63.000  1.00  0.00           C
ATOM   3970  OH  TYR B 136      71.280  38.430  63.100  1.00  0.00           O
ATOM   3971  HH  TYR B 136      71.250  38.160  62.180  1.00  0.00           H
ATOM   3972  CD2 TYR B 136      72.000  41.900  63.990  1.00  0.00           C
ATOM   3973  HD2 TYR B 136      72.000  42.500  64.880  1.00  0.00           H
ATOM   3974  CE2 TYR B 136      71.430  40.650  64.040  1.00  0.00           C
ATOM   3975  HE2 TYR B 136      70.880  40.340  64.920  1.00  0.00           H
ATOM   3976  C   TYR B 136      72.980  46.120  62.540  1.00  0.00           C
ATOM   3977  O   TYR B 136      73.840  46.730  61.920  1.00  0.00           O
ATOM   3978  N   GLU B 137      72.310  46.660  63.580  1.00  0.00           N
ATOM   3979  HN  GLU B 137      71.620  46.110  64.060  1.00  0.00           H
ATOM   3980  CA  GLU B 137      72.630  47.880  64.250  1.00  0.00           C
ATOM   3981  HA  GLU B 137      73.620  48.180  63.970  1.00  0.00           H
ATOM   3982  CB  GLU B 137      71.700  49.020  63.820  1.00  0.00           C
ATOM   3983  HB1 GLU B 137      71.860  49.380  62.780  1.00  0.00           H
ATOM   3984  HB2 GLU B 137      71.850  50.000  64.330  1.00  0.00           H
ATOM   3985  CG  GLU B 137      70.220  48.630  63.900  1.00  0.00           C
ATOM   3986  HG1 GLU B 137      69.820  48.450  64.920  1.00  0.00           H
ATOM   3987  HG2 GLU B 137      70.080  47.730  63.260  1.00  0.00           H
ATOM   3988  CD  GLU B 137      69.220  49.660  63.390  1.00  0.00           C
ATOM   3989  OE1 GLU B 137      68.040  49.600  63.840  1.00  0.00           O
ATOM   3990  OE2 GLU B 137      69.490  50.470  62.470  1.00  0.00           O
ATOM   3991  C   GLU B 137      72.550  47.650  65.720  1.00  0.00           C
ATOM   3992  O   GLU B 137      71.720  46.790  66.040  1.00  0.00           O
ATOM   3993  N   PRO B 138      73.220  48.310  66.620  1.00  0.00           N
ATOM   3994  CD  PRO B 138      74.090  49.420  66.260  1.00  0.00           C
ATOM   3995  HD1 PRO B 138      75.080  48.990  65.990  1.00  0.00           H
ATOM   3996  HD2 PRO B 138      73.770  50.000  65.370  1.00  0.00           H
ATOM   3997  CA  PRO B 138      72.860  48.350  68.000  1.00  0.00           C
ATOM   3998  HA  PRO B 138      73.030  47.320  68.290  1.00  0.00           H
ATOM   3999  CB  PRO B 138      73.920  49.290  68.570  1.00  0.00           C
ATOM   4000  HB1 PRO B 138      74.820  48.660  68.700  1.00  0.00           H
ATOM   4001  HB2 PRO B 138      73.530  49.740  69.510  1.00  0.00           H
ATOM   4002  CG  PRO B 138      74.280  50.320  67.490  1.00  0.00           C
ATOM   4003  HG1 PRO B 138      75.310  50.730  67.620  1.00  0.00           H
ATOM   4004  HG2 PRO B 138      73.550  51.140  67.350  1.00  0.00           H
ATOM   4005  C   PRO B 138      71.490  48.790  68.390  1.00  0.00           C
ATOM   4006  O   PRO B 138      70.850  49.570  67.690  1.00  0.00           O
ATOM   4007  N   GLU B 139      71.060  48.300  69.560  1.00  0.00           N
ATOM   4008  HN  GLU B 139      71.560  47.550  69.990  1.00  0.00           H
ATOM   4009  CA  GLU B 139      69.820  48.720  70.150  1.00  0.00           C
ATOM   4010  HA  GLU B 139      69.150  48.800  69.310  1.00  0.00           H
ATOM   4011  CB  GLU B 139      69.280  47.720  71.190  1.00  0.00           C
ATOM   4012  HB1 GLU B 139      68.430  48.190  71.730  1.00  0.00           H
ATOM   4013  HB2 GLU B 139      70.130  47.540  71.880  1.00  0.00           H
ATOM   4014  CG  GLU B 139      68.860  46.380  70.590  1.00  0.00           C
ATOM   4015  HG1 GLU B 139      69.720  46.050  69.970  1.00  0.00           H
ATOM   4016  HG2 GLU B 139      68.070  46.420  69.810  1.00  0.00           H
ATOM   4017  CD  GLU B 139      68.470  45.430  71.720  1.00  0.00           C
ATOM   4018  OE1 GLU B 139      69.400  44.860  72.360  1.00  0.00           O
ATOM   4019  OE2 GLU B 139      67.270  45.100  71.860  1.00  0.00           O
ATOM   4020  C   GLU B 139      70.010  50.080  70.750  1.00  0.00           C
ATOM   4021  O   GLU B 139      71.020  50.430  71.360  1.00  0.00           O
ATOM   4022  N   ALA B 140      69.020  50.960  70.530  1.00  0.00           N
ATOM   4023  HN  ALA B 140      68.290  50.780  69.870  1.00  0.00           H
ATOM   4024  CA  ALA B 140      68.970  52.260  71.140  1.00  0.00           C
ATOM   4025  HA  ALA B 140      69.910  52.770  71.000  1.00  0.00           H
ATOM   4026  CB  ALA B 140      67.890  53.100  70.440  1.00  0.00           C
ATOM   4027  HB1 ALA B 140      67.840  54.150  70.800  1.00  0.00           H
ATOM   4028  HB2 ALA B 140      68.130  53.040  69.350  1.00  0.00           H
ATOM   4029  HB3 ALA B 140      66.850  52.740  70.560  1.00  0.00           H
ATOM   4030  C   ALA B 140      68.620  52.250  72.620  1.00  0.00           C
ATOM   4031  OT1 ALA B 140      67.830  51.380  73.080  1.00  0.00           O
ATOM   4032  OT2 ALA B 140      69.210  53.050  73.410  1.00  0.00           O
TER
ENDMDL
