# Supplementary material for: The Effect of SARS-COV‑2 Protein Fragments on the Dimerization of α‑Synuclein
Source: ACS Chem Neurosci. 2025 Oct 22;16(21):4279–88. doi: 10.1021/acschemneuro.5c00635 (PMC12593392; doi:10.1021/acschemneuro.5c00635)
Supplement: Supplementary file 1 [file cn5c00635_si_001.zip › aS Configurations - Supporting Information/Twister Binding Dimer/Control/t-c-1-final.pdb]

REMARK    GENERATED BY TRJCONV
TITLE     Protein in water t= 500000.00000 step= 250000000
REMARK    THIS IS A SIMULATION BOX
CRYST1  108.438  108.438  108.438  90.00  90.00  90.00 P 1           1
MODEL        1
ATOM      1  N   MET A   1      51.410  65.750  73.780  1.00  0.00           N
ATOM      2  H1  MET A   1      50.410  65.940  73.590  1.00  0.00           H
ATOM      3  H2  MET A   1      51.720  65.930  74.760  1.00  0.00           H
ATOM      4  H3  MET A   1      51.940  66.440  73.210  1.00  0.00           H
ATOM      5  CA  MET A   1      51.800  64.380  73.370  1.00  0.00           C
ATOM      6  HA  MET A   1      51.560  63.680  74.150  1.00  0.00           H
ATOM      7  CB  MET A   1      50.980  63.870  72.110  1.00  0.00           C
ATOM      8  HB1 MET A   1      49.990  63.630  72.560  1.00  0.00           H
ATOM      9  HB2 MET A   1      51.260  62.870  71.720  1.00  0.00           H
ATOM     10  CG  MET A   1      50.660  64.890  71.040  1.00  0.00           C
ATOM     11  HG1 MET A   1      50.190  65.820  71.450  1.00  0.00           H
ATOM     12  HG2 MET A   1      49.950  64.500  70.270  1.00  0.00           H
ATOM     13  SD  MET A   1      52.120  65.720  70.390  1.00  0.00           S
ATOM     14  CE  MET A   1      52.820  64.450  69.330  1.00  0.00           C
ATOM     15  HE1 MET A   1      53.150  63.510  69.830  1.00  0.00           H
ATOM     16  HE2 MET A   1      51.930  64.080  68.770  1.00  0.00           H
ATOM     17  HE3 MET A   1      53.610  64.800  68.630  1.00  0.00           H
ATOM     18  C   MET A   1      53.380  64.200  73.130  1.00  0.00           C
ATOM     19  O   MET A   1      54.090  65.120  73.470  1.00  0.00           O
ATOM     20  N   ASP A   2      53.820  63.030  72.550  1.00  0.00           N
ATOM     21  HN  ASP A   2      53.270  62.270  72.210  1.00  0.00           H
ATOM     22  CA  ASP A   2      55.200  62.640  72.690  1.00  0.00           C
ATOM     23  HA  ASP A   2      55.530  62.580  73.720  1.00  0.00           H
ATOM     24  CB  ASP A   2      55.460  61.210  72.130  1.00  0.00           C
ATOM     25  HB1 ASP A   2      56.520  60.880  72.170  1.00  0.00           H
ATOM     26  HB2 ASP A   2      54.850  61.130  71.200  1.00  0.00           H
ATOM     27  CG  ASP A   2      54.810  60.100  72.940  1.00  0.00           C
ATOM     28  OD1 ASP A   2      54.850  58.920  72.540  1.00  0.00           O
ATOM     29  OD2 ASP A   2      54.380  60.440  74.050  1.00  0.00           O
ATOM     30  C   ASP A   2      56.260  63.540  71.970  1.00  0.00           C
ATOM     31  O   ASP A   2      56.060  64.140  70.890  1.00  0.00           O
ATOM     32  N   VAL A   3      57.450  63.590  72.650  1.00  0.00           N
ATOM     33  HN  VAL A   3      57.470  63.090  73.510  1.00  0.00           H
ATOM     34  CA  VAL A   3      58.630  64.400  72.330  1.00  0.00           C
ATOM     35  HA  VAL A   3      58.380  65.180  71.640  1.00  0.00           H
ATOM     36  CB  VAL A   3      59.170  65.100  73.550  1.00  0.00           C
ATOM     37  HB  VAL A   3      59.340  64.370  74.370  1.00  0.00           H
ATOM     38  CG1 VAL A   3      60.470  65.840  73.290  1.00  0.00           C
ATOM     39 HG11 VAL A   3      60.480  66.360  72.310  1.00  0.00           H
ATOM     40 HG12 VAL A   3      60.590  66.620  74.070  1.00  0.00           H
ATOM     41 HG13 VAL A   3      61.440  65.290  73.280  1.00  0.00           H
ATOM     42  CG2 VAL A   3      58.090  66.020  74.120  1.00  0.00           C
ATOM     43 HG21 VAL A   3      57.220  65.450  74.500  1.00  0.00           H
ATOM     44 HG22 VAL A   3      58.590  66.520  74.980  1.00  0.00           H
ATOM     45 HG23 VAL A   3      57.730  66.780  73.390  1.00  0.00           H
ATOM     46  C   VAL A   3      59.680  63.540  71.740  1.00  0.00           C
ATOM     47  O   VAL A   3      60.270  62.730  72.440  1.00  0.00           O
ATOM     48  N   PHE A   4      60.030  63.700  70.450  1.00  0.00           N
ATOM     49  HN  PHE A   4      59.610  64.370  69.840  1.00  0.00           H
ATOM     50  CA  PHE A   4      60.980  62.970  69.790  1.00  0.00           C
ATOM     51  HA  PHE A   4      61.120  62.010  70.280  1.00  0.00           H
ATOM     52  CB  PHE A   4      60.420  62.610  68.380  1.00  0.00           C
ATOM     53  HB1 PHE A   4      61.250  62.290  67.720  1.00  0.00           H
ATOM     54  HB2 PHE A   4      59.900  63.450  67.880  1.00  0.00           H
ATOM     55  CG  PHE A   4      59.590  61.400  68.550  1.00  0.00           C
ATOM     56  CD1 PHE A   4      59.920  60.070  68.140  1.00  0.00           C
ATOM     57  HD1 PHE A   4      60.860  59.950  67.630  1.00  0.00           H
ATOM     58  CE1 PHE A   4      59.070  59.050  68.230  1.00  0.00           C
ATOM     59  HE1 PHE A   4      59.440  58.050  68.060  1.00  0.00           H
ATOM     60  CZ  PHE A   4      57.770  59.280  68.640  1.00  0.00           C
ATOM     61  HZ  PHE A   4      57.050  58.480  68.730  1.00  0.00           H
ATOM     62  CD2 PHE A   4      58.270  61.560  69.070  1.00  0.00           C
ATOM     63  HD2 PHE A   4      58.040  62.590  69.320  1.00  0.00           H
ATOM     64  CE2 PHE A   4      57.350  60.540  68.990  1.00  0.00           C
ATOM     65  HE2 PHE A   4      56.310  60.680  69.280  1.00  0.00           H
ATOM     66  C   PHE A   4      62.360  63.620  69.770  1.00  0.00           C
ATOM     67  O   PHE A   4      62.500  64.780  69.490  1.00  0.00           O
ATOM     68  N   MET A   5      63.450  62.840  69.980  1.00  0.00           N
ATOM     69  HN  MET A   5      63.420  61.950  70.440  1.00  0.00           H
ATOM     70  CA  MET A   5      64.800  63.360  69.880  1.00  0.00           C
ATOM     71  HA  MET A   5      64.750  64.430  69.740  1.00  0.00           H
ATOM     72  CB  MET A   5      65.750  62.970  71.020  1.00  0.00           C
ATOM     73  HB1 MET A   5      66.680  63.570  70.970  1.00  0.00           H
ATOM     74  HB2 MET A   5      65.980  61.880  70.940  1.00  0.00           H
ATOM     75  CG  MET A   5      65.070  63.220  72.370  1.00  0.00           C
ATOM     76  HG1 MET A   5      65.660  62.870  73.240  1.00  0.00           H
ATOM     77  HG2 MET A   5      64.200  62.530  72.400  1.00  0.00           H
ATOM     78  SD  MET A   5      64.450  64.960  72.680  1.00  0.00           S
ATOM     79  CE  MET A   5      63.800  64.770  74.290  1.00  0.00           C
ATOM     80  HE1 MET A   5      62.960  64.040  74.230  1.00  0.00           H
ATOM     81  HE2 MET A   5      64.620  64.470  74.990  1.00  0.00           H
ATOM     82  HE3 MET A   5      63.320  65.700  74.650  1.00  0.00           H
ATOM     83  C   MET A   5      65.500  62.850  68.620  1.00  0.00           C
ATOM     84  O   MET A   5      65.330  61.730  68.150  1.00  0.00           O
ATOM     85  N   LYS A   6      66.410  63.650  68.030  1.00  0.00           N
ATOM     86  HN  LYS A   6      66.480  64.610  68.280  1.00  0.00           H
ATOM     87  CA  LYS A   6      67.130  63.260  66.800  1.00  0.00           C
ATOM     88  HA  LYS A   6      66.380  62.790  66.180  1.00  0.00           H
ATOM     89  CB  LYS A   6      67.740  64.380  65.910  1.00  0.00           C
ATOM     90  HB1 LYS A   6      68.460  63.980  65.170  1.00  0.00           H
ATOM     91  HB2 LYS A   6      68.260  65.080  66.600  1.00  0.00           H
ATOM     92  CG  LYS A   6      66.750  65.240  65.130  1.00  0.00           C
ATOM     93  HG1 LYS A   6      66.080  65.650  65.920  1.00  0.00           H
ATOM     94  HG2 LYS A   6      66.270  64.440  64.530  1.00  0.00           H
ATOM     95  CD  LYS A   6      67.330  66.450  64.440  1.00  0.00           C
ATOM     96  HD1 LYS A   6      67.780  67.210  65.120  1.00  0.00           H
ATOM     97  HD2 LYS A   6      68.120  66.140  63.720  1.00  0.00           H
ATOM     98  CE  LYS A   6      66.250  67.170  63.620  1.00  0.00           C
ATOM     99  HE1 LYS A   6      66.720  68.030  63.100  1.00  0.00           H
ATOM    100  HE2 LYS A   6      65.420  67.670  64.160  1.00  0.00           H
ATOM    101  NZ  LYS A   6      65.640  66.290  62.580  1.00  0.00           N
ATOM    102  HZ1 LYS A   6      66.300  65.520  62.360  1.00  0.00           H
ATOM    103  HZ2 LYS A   6      64.790  65.900  63.050  1.00  0.00           H
ATOM    104  HZ3 LYS A   6      65.380  66.880  61.760  1.00  0.00           H
ATOM    105  C   LYS A   6      68.070  62.050  66.960  1.00  0.00           C
ATOM    106  O   LYS A   6      68.900  61.970  67.860  1.00  0.00           O
ATOM    107  N   GLY A   7      67.900  61.030  66.100  1.00  0.00           N
ATOM    108  HN  GLY A   7      67.100  61.100  65.500  1.00  0.00           H
ATOM    109  CA  GLY A   7      68.790  59.850  65.980  1.00  0.00           C
ATOM    110  HA1 GLY A   7      68.950  59.720  64.910  1.00  0.00           H
ATOM    111  HA2 GLY A   7      69.720  59.950  66.530  1.00  0.00           H
ATOM    112  C   GLY A   7      68.180  58.570  66.410  1.00  0.00           C
ATOM    113  O   GLY A   7      68.880  57.630  66.740  1.00  0.00           O
ATOM    114  N   LEU A   8      66.800  58.460  66.300  1.00  0.00           N
ATOM    115  HN  LEU A   8      66.200  59.120  65.840  1.00  0.00           H
ATOM    116  CA  LEU A   8      66.170  57.260  66.780  1.00  0.00           C
ATOM    117  HA  LEU A   8      66.280  57.060  67.840  1.00  0.00           H
ATOM    118  CB  LEU A   8      64.640  57.320  66.630  1.00  0.00           C
ATOM    119  HB1 LEU A   8      64.440  57.520  65.550  1.00  0.00           H
ATOM    120  HB2 LEU A   8      64.240  58.070  67.340  1.00  0.00           H
ATOM    121  CG  LEU A   8      63.790  55.960  66.850  1.00  0.00           C
ATOM    122  HG  LEU A   8      63.980  55.180  66.080  1.00  0.00           H
ATOM    123  CD1 LEU A   8      64.030  55.320  68.240  1.00  0.00           C
ATOM    124 HD11 LEU A   8      65.080  54.980  68.340  1.00  0.00           H
ATOM    125 HD12 LEU A   8      63.760  56.080  69.000  1.00  0.00           H
ATOM    126 HD13 LEU A   8      63.360  54.450  68.420  1.00  0.00           H
ATOM    127  CD2 LEU A   8      62.290  56.430  66.770  1.00  0.00           C
ATOM    128 HD21 LEU A   8      61.620  55.550  66.940  1.00  0.00           H
ATOM    129 HD22 LEU A   8      62.040  57.120  67.600  1.00  0.00           H
ATOM    130 HD23 LEU A   8      62.110  56.920  65.780  1.00  0.00           H
ATOM    131  C   LEU A   8      66.550  55.980  66.020  1.00  0.00           C
ATOM    132  O   LEU A   8      66.360  55.810  64.810  1.00  0.00           O
ATOM    133  N   SER A   9      67.140  55.020  66.670  1.00  0.00           N
ATOM    134  HN  SER A   9      67.150  55.110  67.670  1.00  0.00           H
ATOM    135  CA  SER A   9      67.760  53.850  66.130  1.00  0.00           C
ATOM    136  HA  SER A   9      67.870  53.860  65.060  1.00  0.00           H
ATOM    137  CB  SER A   9      69.150  53.650  66.660  1.00  0.00           C
ATOM    138  HB1 SER A   9      69.530  52.620  66.490  1.00  0.00           H
ATOM    139  HB2 SER A   9      69.090  53.820  67.760  1.00  0.00           H
ATOM    140  OG  SER A   9      70.000  54.710  66.240  1.00  0.00           O
ATOM    141  HG1 SER A   9      69.530  55.520  66.460  1.00  0.00           H
ATOM    142  C   SER A   9      66.850  52.690  66.510  1.00  0.00           C
ATOM    143  O   SER A   9      66.560  52.430  67.710  1.00  0.00           O
ATOM    144  N   LYS A  10      66.290  52.150  65.430  1.00  0.00           N
ATOM    145  HN  LYS A  10      66.410  52.570  64.540  1.00  0.00           H
ATOM    146  CA  LYS A  10      65.460  50.950  65.620  1.00  0.00           C
ATOM    147  HA  LYS A  10      65.870  50.400  66.450  1.00  0.00           H
ATOM    148  CB  LYS A  10      63.930  51.270  65.830  1.00  0.00           C
ATOM    149  HB1 LYS A  10      63.920  51.910  66.740  1.00  0.00           H
ATOM    150  HB2 LYS A  10      63.300  50.360  65.920  1.00  0.00           H
ATOM    151  CG  LYS A  10      63.380  52.260  64.700  1.00  0.00           C
ATOM    152  HG1 LYS A  10      63.530  51.700  63.750  1.00  0.00           H
ATOM    153  HG2 LYS A  10      64.020  53.170  64.740  1.00  0.00           H
ATOM    154  CD  LYS A  10      61.960  52.710  64.940  1.00  0.00           C
ATOM    155  HD1 LYS A  10      61.400  51.900  65.470  1.00  0.00           H
ATOM    156  HD2 LYS A  10      61.910  53.630  65.560  1.00  0.00           H
ATOM    157  CE  LYS A  10      61.180  52.900  63.610  1.00  0.00           C
ATOM    158  HE1 LYS A  10      61.880  53.370  62.880  1.00  0.00           H
ATOM    159  HE2 LYS A  10      60.240  53.450  63.840  1.00  0.00           H
ATOM    160  NZ  LYS A  10      60.740  51.610  63.110  1.00  0.00           N
ATOM    161  HZ1 LYS A  10      60.760  50.960  63.920  1.00  0.00           H
ATOM    162  HZ2 LYS A  10      59.800  51.580  62.690  1.00  0.00           H
ATOM    163  HZ3 LYS A  10      61.400  51.380  62.330  1.00  0.00           H
ATOM    164  C   LYS A  10      65.500  49.870  64.570  1.00  0.00           C
ATOM    165  O   LYS A  10      65.450  50.020  63.360  1.00  0.00           O
ATOM    166  N   ALA A  11      65.600  48.640  65.090  1.00  0.00           N
ATOM    167  HN  ALA A  11      65.570  48.620  66.090  1.00  0.00           H
ATOM    168  CA  ALA A  11      65.660  47.460  64.230  1.00  0.00           C
ATOM    169  HA  ALA A  11      65.890  47.670  63.200  1.00  0.00           H
ATOM    170  CB  ALA A  11      66.900  46.650  64.710  1.00  0.00           C
ATOM    171  HB1 ALA A  11      67.120  45.700  64.170  1.00  0.00           H
ATOM    172  HB2 ALA A  11      67.840  47.220  64.540  1.00  0.00           H
ATOM    173  HB3 ALA A  11      66.700  46.310  65.740  1.00  0.00           H
ATOM    174  C   ALA A  11      64.350  46.540  64.340  1.00  0.00           C
ATOM    175  O   ALA A  11      63.920  45.930  63.420  1.00  0.00           O
ATOM    176  N   LYS A  12      63.780  46.500  65.590  1.00  0.00           N
ATOM    177  HN  LYS A  12      64.230  46.950  66.360  1.00  0.00           H
ATOM    178  CA  LYS A  12      62.730  45.570  65.910  1.00  0.00           C
ATOM    179  HA  LYS A  12      63.080  44.570  65.730  1.00  0.00           H
ATOM    180  CB  LYS A  12      62.580  45.520  67.510  1.00  0.00           C
ATOM    181  HB1 LYS A  12      62.440  46.570  67.850  1.00  0.00           H
ATOM    182  HB2 LYS A  12      63.630  45.290  67.800  1.00  0.00           H
ATOM    183  CG  LYS A  12      61.500  44.630  68.180  1.00  0.00           C
ATOM    184  HG1 LYS A  12      61.640  43.580  67.850  1.00  0.00           H
ATOM    185  HG2 LYS A  12      60.460  44.900  67.900  1.00  0.00           H
ATOM    186  CD  LYS A  12      61.710  44.590  69.740  1.00  0.00           C
ATOM    187  HD1 LYS A  12      61.000  43.800  70.070  1.00  0.00           H
ATOM    188  HD2 LYS A  12      62.790  44.370  69.880  1.00  0.00           H
ATOM    189  CE  LYS A  12      61.290  45.850  70.440  1.00  0.00           C
ATOM    190  HE1 LYS A  12      62.000  46.680  70.270  1.00  0.00           H
ATOM    191  HE2 LYS A  12      61.370  45.800  71.550  1.00  0.00           H
ATOM    192  NZ  LYS A  12      59.910  46.270  70.070  1.00  0.00           N
ATOM    193  HZ1 LYS A  12      59.700  47.270  70.230  1.00  0.00           H
ATOM    194  HZ2 LYS A  12      59.730  45.890  69.120  1.00  0.00           H
ATOM    195  HZ3 LYS A  12      59.230  45.650  70.570  1.00  0.00           H
ATOM    196  C   LYS A  12      61.400  45.670  65.190  1.00  0.00           C
ATOM    197  O   LYS A  12      60.690  46.670  65.370  1.00  0.00           O
ATOM    198  N   GLU A  13      61.030  44.550  64.550  1.00  0.00           N
ATOM    199  HN  GLU A  13      61.530  43.690  64.570  1.00  0.00           H
ATOM    200  CA  GLU A  13      59.890  44.520  63.760  1.00  0.00           C
ATOM    201  HA  GLU A  13      60.040  45.350  63.070  1.00  0.00           H
ATOM    202  CB  GLU A  13      59.930  43.280  62.850  1.00  0.00           C
ATOM    203  HB1 GLU A  13      59.020  43.180  62.230  1.00  0.00           H
ATOM    204  HB2 GLU A  13      59.970  42.350  63.450  1.00  0.00           H
ATOM    205  CG  GLU A  13      61.150  43.300  61.820  1.00  0.00           C
ATOM    206  HG1 GLU A  13      62.140  43.590  62.240  1.00  0.00           H
ATOM    207  HG2 GLU A  13      60.880  44.050  61.050  1.00  0.00           H
ATOM    208  CD  GLU A  13      61.340  42.000  61.110  1.00  0.00           C
ATOM    209  OE1 GLU A  13      62.430  41.390  61.340  1.00  0.00           O
ATOM    210  OE2 GLU A  13      60.430  41.510  60.410  1.00  0.00           O
ATOM    211  C   GLU A  13      58.470  44.780  64.290  1.00  0.00           C
ATOM    212  O   GLU A  13      58.130  44.520  65.440  1.00  0.00           O
ATOM    213  N   GLY A  14      57.550  45.330  63.470  1.00  0.00           N
ATOM    214  HN  GLY A  14      57.730  45.670  62.550  1.00  0.00           H
ATOM    215  CA  GLY A  14      56.140  45.540  63.730  1.00  0.00           C
ATOM    216  HA1 GLY A  14      55.580  45.630  62.810  1.00  0.00           H
ATOM    217  HA2 GLY A  14      55.680  44.670  64.170  1.00  0.00           H
ATOM    218  C   GLY A  14      55.780  46.750  64.610  1.00  0.00           C
ATOM    219  O   GLY A  14      56.590  47.230  65.460  1.00  0.00           O
ATOM    220  N   VAL A  15      54.510  47.150  64.670  1.00  0.00           N
ATOM    221  HN  VAL A  15      53.760  46.680  64.200  1.00  0.00           H
ATOM    222  CA  VAL A  15      54.030  48.220  65.490  1.00  0.00           C
ATOM    223  HA  VAL A  15      54.720  49.040  65.350  1.00  0.00           H
ATOM    224  CB  VAL A  15      52.630  48.600  64.950  1.00  0.00           C
ATOM    225  HB  VAL A  15      52.080  47.640  64.950  1.00  0.00           H
ATOM    226  CG1 VAL A  15      51.960  49.580  65.940  1.00  0.00           C
ATOM    227 HG11 VAL A  15      51.080  49.920  65.360  1.00  0.00           H
ATOM    228 HG12 VAL A  15      51.730  49.120  66.930  1.00  0.00           H
ATOM    229 HG13 VAL A  15      52.620  50.470  66.050  1.00  0.00           H
ATOM    230  CG2 VAL A  15      52.640  49.240  63.540  1.00  0.00           C
ATOM    231 HG21 VAL A  15      53.010  48.600  62.700  1.00  0.00           H
ATOM    232 HG22 VAL A  15      51.570  49.430  63.320  1.00  0.00           H
ATOM    233 HG23 VAL A  15      53.210  50.190  63.590  1.00  0.00           H
ATOM    234  C   VAL A  15      53.970  47.850  66.940  1.00  0.00           C
ATOM    235  O   VAL A  15      53.760  46.700  67.320  1.00  0.00           O
ATOM    236  N   VAL A  16      54.220  48.830  67.840  1.00  0.00           N
ATOM    237  HN  VAL A  16      54.340  49.780  67.570  1.00  0.00           H
ATOM    238  CA  VAL A  16      54.030  48.590  69.290  1.00  0.00           C
ATOM    239  HA  VAL A  16      53.920  47.550  69.520  1.00  0.00           H
ATOM    240  CB  VAL A  16      55.210  49.180  70.090  1.00  0.00           C
ATOM    241  HB  VAL A  16      55.550  50.200  69.810  1.00  0.00           H
ATOM    242  CG1 VAL A  16      54.690  49.230  71.600  1.00  0.00           C
ATOM    243 HG11 VAL A  16      53.930  50.000  71.850  1.00  0.00           H
ATOM    244 HG12 VAL A  16      54.270  48.230  71.830  1.00  0.00           H
ATOM    245 HG13 VAL A  16      55.580  49.220  72.270  1.00  0.00           H
ATOM    246  CG2 VAL A  16      56.380  48.230  70.030  1.00  0.00           C
ATOM    247 HG21 VAL A  16      57.280  48.520  70.630  1.00  0.00           H
ATOM    248 HG22 VAL A  16      56.120  47.190  70.330  1.00  0.00           H
ATOM    249 HG23 VAL A  16      56.730  48.240  68.980  1.00  0.00           H
ATOM    250  C   VAL A  16      52.670  49.190  69.670  1.00  0.00           C
ATOM    251  O   VAL A  16      52.340  50.370  69.330  1.00  0.00           O
ATOM    252  N   ALA A  17      51.760  48.450  70.290  1.00  0.00           N
ATOM    253  HN  ALA A  17      52.000  47.510  70.520  1.00  0.00           H
ATOM    254  CA  ALA A  17      50.380  48.860  70.560  1.00  0.00           C
ATOM    255  HA  ALA A  17      50.310  49.880  70.930  1.00  0.00           H
ATOM    256  CB  ALA A  17      49.590  48.770  69.240  1.00  0.00           C
ATOM    257  HB1 ALA A  17      49.760  49.590  68.520  1.00  0.00           H
ATOM    258  HB2 ALA A  17      49.790  47.790  68.760  1.00  0.00           H
ATOM    259  HB3 ALA A  17      48.510  48.860  69.490  1.00  0.00           H
ATOM    260  C   ALA A  17      49.860  48.080  71.700  1.00  0.00           C
ATOM    261  O   ALA A  17      50.370  47.080  72.200  1.00  0.00           O
ATOM    262  N   ALA A  18      48.710  48.670  72.220  1.00  0.00           N
ATOM    263  HN  ALA A  18      48.430  49.520  71.780  1.00  0.00           H
ATOM    264  CA  ALA A  18      47.920  48.020  73.300  1.00  0.00           C
ATOM    265  HA  ALA A  18      48.510  47.970  74.200  1.00  0.00           H
ATOM    266  CB  ALA A  18      46.720  48.910  73.710  1.00  0.00           C
ATOM    267  HB1 ALA A  18      47.090  49.940  73.910  1.00  0.00           H
ATOM    268  HB2 ALA A  18      46.030  48.830  72.840  1.00  0.00           H
ATOM    269  HB3 ALA A  18      46.340  48.560  74.690  1.00  0.00           H
ATOM    270  C   ALA A  18      47.530  46.570  73.060  1.00  0.00           C
ATOM    271  O   ALA A  18      46.830  46.300  72.060  1.00  0.00           O
ATOM    272  N   ALA A  19      47.720  45.580  73.920  1.00  0.00           N
ATOM    273  HN  ALA A  19      48.240  45.730  74.760  1.00  0.00           H
ATOM    274  CA  ALA A  19      47.530  44.290  73.780  1.00  0.00           C
ATOM    275  HA  ALA A  19      46.700  44.120  73.120  1.00  0.00           H
ATOM    276  CB  ALA A  19      48.760  43.510  73.160  1.00  0.00           C
ATOM    277  HB1 ALA A  19      49.000  43.940  72.160  1.00  0.00           H
ATOM    278  HB2 ALA A  19      49.740  43.640  73.670  1.00  0.00           H
ATOM    279  HB3 ALA A  19      48.550  42.430  73.020  1.00  0.00           H
ATOM    280  C   ALA A  19      47.370  43.700  75.150  1.00  0.00           C
ATOM    281  O   ALA A  19      47.740  44.340  76.130  1.00  0.00           O
ATOM    282  N   GLU A  20      46.940  42.460  75.310  1.00  0.00           N
ATOM    283  HN  GLU A  20      46.670  42.010  74.460  1.00  0.00           H
ATOM    284  CA  GLU A  20      47.050  41.620  76.470  1.00  0.00           C
ATOM    285  HA  GLU A  20      47.050  42.300  77.310  1.00  0.00           H
ATOM    286  CB  GLU A  20      45.860  40.660  76.600  1.00  0.00           C
ATOM    287  HB1 GLU A  20      46.050  39.680  77.090  1.00  0.00           H
ATOM    288  HB2 GLU A  20      45.520  40.380  75.580  1.00  0.00           H
ATOM    289  CG  GLU A  20      44.590  41.350  77.190  1.00  0.00           C
ATOM    290  HG1 GLU A  20      44.520  42.340  76.690  1.00  0.00           H
ATOM    291  HG2 GLU A  20      44.700  41.360  78.290  1.00  0.00           H
ATOM    292  CD  GLU A  20      43.310  40.630  76.760  1.00  0.00           C
ATOM    293  OE1 GLU A  20      42.700  41.100  75.750  1.00  0.00           O
ATOM    294  OE2 GLU A  20      42.930  39.640  77.410  1.00  0.00           O
ATOM    295  C   GLU A  20      48.390  40.870  76.390  1.00  0.00           C
ATOM    296  O   GLU A  20      48.800  40.480  75.330  1.00  0.00           O
ATOM    297  N   LYS A  21      49.090  40.660  77.550  1.00  0.00           N
ATOM    298  HN  LYS A  21      48.800  41.130  78.380  1.00  0.00           H
ATOM    299  CA  LYS A  21      50.170  39.770  77.820  1.00  0.00           C
ATOM    300  HA  LYS A  21      51.030  40.090  77.240  1.00  0.00           H
ATOM    301  CB  LYS A  21      50.640  39.860  79.290  1.00  0.00           C
ATOM    302  HB1 LYS A  21      51.460  39.140  79.490  1.00  0.00           H
ATOM    303  HB2 LYS A  21      49.860  39.630  80.050  1.00  0.00           H
ATOM    304  CG  LYS A  21      51.300  41.190  79.600  1.00  0.00           C
ATOM    305  HG1 LYS A  21      51.040  41.470  80.640  1.00  0.00           H
ATOM    306  HG2 LYS A  21      50.910  42.040  79.000  1.00  0.00           H
ATOM    307  CD  LYS A  21      52.750  41.210  79.160  1.00  0.00           C
ATOM    308  HD1 LYS A  21      52.970  40.920  78.110  1.00  0.00           H
ATOM    309  HD2 LYS A  21      53.080  42.270  79.220  1.00  0.00           H
ATOM    310  CE  LYS A  21      53.710  40.360  80.050  1.00  0.00           C
ATOM    311  HE1 LYS A  21      54.750  40.670  79.830  1.00  0.00           H
ATOM    312  HE2 LYS A  21      53.600  39.260  79.960  1.00  0.00           H
ATOM    313  NZ  LYS A  21      53.520  40.480  81.560  1.00  0.00           N
ATOM    314  HZ1 LYS A  21      54.230  39.890  82.040  1.00  0.00           H
ATOM    315  HZ2 LYS A  21      53.660  41.460  81.860  1.00  0.00           H
ATOM    316  HZ3 LYS A  21      52.570  40.230  81.890  1.00  0.00           H
ATOM    317  C   LYS A  21      49.790  38.400  77.340  1.00  0.00           C
ATOM    318  O   LYS A  21      48.650  37.940  77.420  1.00  0.00           O
ATOM    319  N   THR A  22      50.740  37.660  76.760  1.00  0.00           N
ATOM    320  HN  THR A  22      51.690  37.960  76.780  1.00  0.00           H
ATOM    321  CA  THR A  22      50.580  36.290  76.240  1.00  0.00           C
ATOM    322  HA  THR A  22      49.730  35.910  76.780  1.00  0.00           H
ATOM    323  CB  THR A  22      50.350  36.250  74.730  1.00  0.00           C
ATOM    324  HB  THR A  22      49.630  37.000  74.350  1.00  0.00           H
ATOM    325  OG1 THR A  22      49.980  34.970  74.340  1.00  0.00           O
ATOM    326  HG1 THR A  22      49.030  34.920  74.440  1.00  0.00           H
ATOM    327  CG2 THR A  22      51.630  36.700  73.990  1.00  0.00           C
ATOM    328 HG21 THR A  22      51.920  37.770  74.040  1.00  0.00           H
ATOM    329 HG22 THR A  22      52.470  36.050  74.320  1.00  0.00           H
ATOM    330 HG23 THR A  22      51.610  36.480  72.900  1.00  0.00           H
ATOM    331  C   THR A  22      51.810  35.570  76.730  1.00  0.00           C
ATOM    332  O   THR A  22      52.790  36.180  77.210  1.00  0.00           O
ATOM    333  N   LYS A  23      51.750  34.260  76.650  1.00  0.00           N
ATOM    334  HN  LYS A  23      50.920  33.950  76.200  1.00  0.00           H
ATOM    335  CA  LYS A  23      52.650  33.330  77.290  1.00  0.00           C
ATOM    336  HA  LYS A  23      52.340  32.430  76.790  1.00  0.00           H
ATOM    337  CB  LYS A  23      54.180  33.640  77.060  1.00  0.00           C
ATOM    338  HB1 LYS A  23      54.860  32.830  77.380  1.00  0.00           H
ATOM    339  HB2 LYS A  23      54.580  34.500  77.630  1.00  0.00           H
ATOM    340  CG  LYS A  23      54.700  33.860  75.630  1.00  0.00           C
ATOM    341  HG1 LYS A  23      55.770  34.180  75.680  1.00  0.00           H
ATOM    342  HG2 LYS A  23      54.010  34.540  75.100  1.00  0.00           H
ATOM    343  CD  LYS A  23      54.500  32.540  74.760  1.00  0.00           C
ATOM    344  HD1 LYS A  23      54.610  31.560  75.270  1.00  0.00           H
ATOM    345  HD2 LYS A  23      53.460  32.620  74.370  1.00  0.00           H
ATOM    346  CE  LYS A  23      55.390  32.540  73.550  1.00  0.00           C
ATOM    347  HE1 LYS A  23      56.440  32.750  73.840  1.00  0.00           H
ATOM    348  HE2 LYS A  23      55.130  33.410  72.910  1.00  0.00           H
ATOM    349  NZ  LYS A  23      55.460  31.280  72.740  1.00  0.00           N
ATOM    350  HZ1 LYS A  23      56.080  31.280  71.910  1.00  0.00           H
ATOM    351  HZ2 LYS A  23      55.800  30.570  73.420  1.00  0.00           H
ATOM    352  HZ3 LYS A  23      54.510  31.060  72.380  1.00  0.00           H
ATOM    353  C   LYS A  23      52.360  33.120  78.760  1.00  0.00           C
ATOM    354  O   LYS A  23      53.180  32.770  79.570  1.00  0.00           O
ATOM    355  N   GLN A  24      51.080  33.350  79.170  1.00  0.00           N
ATOM    356  HN  GLN A  24      50.410  33.560  78.470  1.00  0.00           H
ATOM    357  CA  GLN A  24      50.580  32.990  80.440  1.00  0.00           C
ATOM    358  HA  GLN A  24      51.290  33.420  81.130  1.00  0.00           H
ATOM    359  CB  GLN A  24      49.240  33.770  80.590  1.00  0.00           C
ATOM    360  HB1 GLN A  24      48.830  33.360  81.540  1.00  0.00           H
ATOM    361  HB2 GLN A  24      48.530  33.490  79.780  1.00  0.00           H
ATOM    362  CG  GLN A  24      49.230  35.340  80.700  1.00  0.00           C
ATOM    363  HG1 GLN A  24      48.280  35.620  81.200  1.00  0.00           H
ATOM    364  HG2 GLN A  24      49.290  35.570  79.610  1.00  0.00           H
ATOM    365  CD  GLN A  24      50.490  35.970  81.350  1.00  0.00           C
ATOM    366  OE1 GLN A  24      51.010  36.960  80.820  1.00  0.00           O
ATOM    367  NE2 GLN A  24      51.050  35.480  82.480  1.00  0.00           N
ATOM    368 HE21 GLN A  24      50.800  34.590  82.860  1.00  0.00           H
ATOM    369 HE22 GLN A  24      51.860  35.980  82.800  1.00  0.00           H
ATOM    370  C   GLN A  24      50.550  31.470  80.850  1.00  0.00           C
ATOM    371  O   GLN A  24      50.570  30.560  79.970  1.00  0.00           O
ATOM    372  N   GLY A  25      50.720  31.120  82.130  1.00  0.00           N
ATOM    373  HN  GLY A  25      50.830  31.890  82.760  1.00  0.00           H
ATOM    374  CA  GLY A  25      50.400  29.730  82.550  1.00  0.00           C
ATOM    375  HA1 GLY A  25      50.980  29.000  82.010  1.00  0.00           H
ATOM    376  HA2 GLY A  25      50.600  29.640  83.600  1.00  0.00           H
ATOM    377  C   GLY A  25      48.950  29.170  82.500  1.00  0.00           C
ATOM    378  O   GLY A  25      47.990  29.780  82.050  1.00  0.00           O
ATOM    379  N   VAL A  26      48.800  27.930  82.950  1.00  0.00           N
ATOM    380  HN  VAL A  26      49.620  27.410  83.180  1.00  0.00           H
ATOM    381  CA  VAL A  26      47.600  27.160  82.950  1.00  0.00           C
ATOM    382  HA  VAL A  26      47.400  26.960  81.910  1.00  0.00           H
ATOM    383  CB  VAL A  26      47.800  25.800  83.550  1.00  0.00           C
ATOM    384  HB  VAL A  26      48.460  25.880  84.440  1.00  0.00           H
ATOM    385  CG1 VAL A  26      46.570  24.980  83.950  1.00  0.00           C
ATOM    386 HG11 VAL A  26      45.850  24.900  83.110  1.00  0.00           H
ATOM    387 HG12 VAL A  26      46.880  23.960  84.240  1.00  0.00           H
ATOM    388 HG13 VAL A  26      46.040  25.360  84.840  1.00  0.00           H
ATOM    389  CG2 VAL A  26      48.640  25.050  82.470  1.00  0.00           C
ATOM    390 HG21 VAL A  26      49.570  25.570  82.140  1.00  0.00           H
ATOM    391 HG22 VAL A  26      48.840  24.040  82.890  1.00  0.00           H
ATOM    392 HG23 VAL A  26      48.050  24.940  81.540  1.00  0.00           H
ATOM    393  C   VAL A  26      46.290  27.780  83.390  1.00  0.00           C
ATOM    394  O   VAL A  26      45.330  27.940  82.670  1.00  0.00           O
ATOM    395  N   ALA A  27      46.310  28.180  84.650  1.00  0.00           N
ATOM    396  HN  ALA A  27      47.140  27.950  85.150  1.00  0.00           H
ATOM    397  CA  ALA A  27      45.210  28.850  85.290  1.00  0.00           C
ATOM    398  HA  ALA A  27      44.290  28.600  84.790  1.00  0.00           H
ATOM    399  CB  ALA A  27      44.930  28.310  86.730  1.00  0.00           C
ATOM    400  HB1 ALA A  27      44.580  27.270  86.610  1.00  0.00           H
ATOM    401  HB2 ALA A  27      45.810  28.480  87.390  1.00  0.00           H
ATOM    402  HB3 ALA A  27      44.140  28.890  87.260  1.00  0.00           H
ATOM    403  C   ALA A  27      45.370  30.340  85.250  1.00  0.00           C
ATOM    404  O   ALA A  27      44.800  31.070  86.050  1.00  0.00           O
ATOM    405  N   GLU A  28      46.230  30.900  84.370  1.00  0.00           N
ATOM    406  HN  GLU A  28      46.720  30.340  83.700  1.00  0.00           H
ATOM    407  CA  GLU A  28      46.480  32.360  84.450  1.00  0.00           C
ATOM    408  HA  GLU A  28      46.420  32.640  85.500  1.00  0.00           H
ATOM    409  CB  GLU A  28      47.910  32.640  84.170  1.00  0.00           C
ATOM    410  HB1 GLU A  28      47.940  33.730  83.970  1.00  0.00           H
ATOM    411  HB2 GLU A  28      48.150  32.160  83.190  1.00  0.00           H
ATOM    412  CG  GLU A  28      48.950  32.250  85.280  1.00  0.00           C
ATOM    413  HG1 GLU A  28      49.090  31.160  85.140  1.00  0.00           H
ATOM    414  HG2 GLU A  28      48.530  32.460  86.290  1.00  0.00           H
ATOM    415  CD  GLU A  28      50.320  32.870  85.050  1.00  0.00           C
ATOM    416  OE1 GLU A  28      51.120  32.910  86.010  1.00  0.00           O
ATOM    417  OE2 GLU A  28      50.620  33.200  83.850  1.00  0.00           O
ATOM    418  C   GLU A  28      45.430  33.250  83.720  1.00  0.00           C
ATOM    419  O   GLU A  28      44.720  32.760  82.820  1.00  0.00           O
ATOM    420  N   ALA A  29      45.260  34.480  84.200  1.00  0.00           N
ATOM    421  HN  ALA A  29      45.710  34.650  85.070  1.00  0.00           H
ATOM    422  CA  ALA A  29      44.610  35.560  83.460  1.00  0.00           C
ATOM    423  HA  ALA A  29      44.300  35.160  82.510  1.00  0.00           H
ATOM    424  CB  ALA A  29      43.530  36.240  84.220  1.00  0.00           C
ATOM    425  HB1 ALA A  29      42.650  35.560  84.280  1.00  0.00           H
ATOM    426  HB2 ALA A  29      43.790  36.450  85.280  1.00  0.00           H
ATOM    427  HB3 ALA A  29      43.070  37.130  83.740  1.00  0.00           H
ATOM    428  C   ALA A  29      45.640  36.580  82.900  1.00  0.00           C
ATOM    429  O   ALA A  29      46.830  36.530  83.270  1.00  0.00           O
ATOM    430  N   ALA A  30      45.300  37.430  81.930  1.00  0.00           N
ATOM    431  HN  ALA A  30      44.390  37.530  81.560  1.00  0.00           H
ATOM    432  CA  ALA A  30      46.270  38.180  81.140  1.00  0.00           C
ATOM    433  HA  ALA A  30      47.260  37.940  81.500  1.00  0.00           H
ATOM    434  CB  ALA A  30      46.020  37.960  79.620  1.00  0.00           C
ATOM    435  HB1 ALA A  30      46.380  36.970  79.270  1.00  0.00           H
ATOM    436  HB2 ALA A  30      44.960  38.130  79.360  1.00  0.00           H
ATOM    437  HB3 ALA A  30      46.520  38.740  79.000  1.00  0.00           H
ATOM    438  C   ALA A  30      46.160  39.630  81.410  1.00  0.00           C
ATOM    439  O   ALA A  30      45.160  40.240  81.130  1.00  0.00           O
ATOM    440  N   GLY A  31      47.280  40.240  81.910  1.00  0.00           N
ATOM    441  HN  GLY A  31      48.020  39.720  82.330  1.00  0.00           H
ATOM    442  CA  GLY A  31      47.440  41.680  82.080  1.00  0.00           C
ATOM    443  HA1 GLY A  31      46.800  42.140  82.810  1.00  0.00           H
ATOM    444  HA2 GLY A  31      48.490  41.710  82.330  1.00  0.00           H
ATOM    445  C   GLY A  31      47.400  42.500  80.810  1.00  0.00           C
ATOM    446  O   GLY A  31      47.730  41.980  79.790  1.00  0.00           O
ATOM    447  N   LYS A  32      47.130  43.810  80.880  1.00  0.00           N
ATOM    448  HN  LYS A  32      47.000  44.210  81.780  1.00  0.00           H
ATOM    449  CA  LYS A  32      47.330  44.670  79.790  1.00  0.00           C
ATOM    450  HA  LYS A  32      46.990  44.230  78.870  1.00  0.00           H
ATOM    451  CB  LYS A  32      46.390  45.890  79.980  1.00  0.00           C
ATOM    452  HB1 LYS A  32      46.400  46.620  79.150  1.00  0.00           H
ATOM    453  HB2 LYS A  32      46.760  46.470  80.860  1.00  0.00           H
ATOM    454  CG  LYS A  32      44.870  45.620  80.080  1.00  0.00           C
ATOM    455  HG1 LYS A  32      44.440  46.640  80.190  1.00  0.00           H
ATOM    456  HG2 LYS A  32      44.630  45.070  81.020  1.00  0.00           H
ATOM    457  CD  LYS A  32      44.320  44.730  78.930  1.00  0.00           C
ATOM    458  HD1 LYS A  32      44.800  45.160  78.020  1.00  0.00           H
ATOM    459  HD2 LYS A  32      44.670  43.670  78.860  1.00  0.00           H
ATOM    460  CE  LYS A  32      42.800  44.690  78.660  1.00  0.00           C
ATOM    461  HE1 LYS A  32      42.650  44.150  77.700  1.00  0.00           H
ATOM    462  HE2 LYS A  32      42.390  45.720  78.660  1.00  0.00           H
ATOM    463  NZ  LYS A  32      42.100  43.990  79.780  1.00  0.00           N
ATOM    464  HZ1 LYS A  32      42.680  43.490  80.490  1.00  0.00           H
ATOM    465  HZ2 LYS A  32      41.570  44.730  80.290  1.00  0.00           H
ATOM    466  HZ3 LYS A  32      41.410  43.260  79.520  1.00  0.00           H
ATOM    467  C   LYS A  32      48.730  45.200  79.570  1.00  0.00           C
ATOM    468  O   LYS A  32      49.550  45.450  80.470  1.00  0.00           O
ATOM    469  N   THR A  33      49.080  45.340  78.260  1.00  0.00           N
ATOM    470  HN  THR A  33      48.440  45.210  77.510  1.00  0.00           H
ATOM    471  CA  THR A  33      50.390  45.880  77.910  1.00  0.00           C
ATOM    472  HA  THR A  33      50.790  46.550  78.660  1.00  0.00           H
ATOM    473  CB  THR A  33      51.520  44.770  77.670  1.00  0.00           C
ATOM    474  HB  THR A  33      51.650  44.120  78.570  1.00  0.00           H
ATOM    475  OG1 THR A  33      52.730  45.470  77.380  1.00  0.00           O
ATOM    476  HG1 THR A  33      53.430  44.910  77.730  1.00  0.00           H
ATOM    477  CG2 THR A  33      51.210  43.900  76.470  1.00  0.00           C
ATOM    478 HG21 THR A  33      51.210  44.450  75.500  1.00  0.00           H
ATOM    479 HG22 THR A  33      51.790  42.950  76.430  1.00  0.00           H
ATOM    480 HG23 THR A  33      50.200  43.450  76.570  1.00  0.00           H
ATOM    481  C   THR A  33      50.270  46.830  76.680  1.00  0.00           C
ATOM    482  O   THR A  33      49.620  46.530  75.690  1.00  0.00           O
ATOM    483  N   LYS A  34      51.020  47.950  76.750  1.00  0.00           N
ATOM    484  HN  LYS A  34      51.550  48.210  77.550  1.00  0.00           H
ATOM    485  CA  LYS A  34      51.220  48.880  75.640  1.00  0.00           C
ATOM    486  HA  LYS A  34      50.360  48.860  74.980  1.00  0.00           H
ATOM    487  CB  LYS A  34      51.200  50.400  76.150  1.00  0.00           C
ATOM    488  HB1 LYS A  34      51.440  51.110  75.330  1.00  0.00           H
ATOM    489  HB2 LYS A  34      52.030  50.530  76.880  1.00  0.00           H
ATOM    490  CG  LYS A  34      49.910  50.970  76.800  1.00  0.00           C
ATOM    491  HG1 LYS A  34      50.140  52.060  76.830  1.00  0.00           H
ATOM    492  HG2 LYS A  34      49.640  50.620  77.820  1.00  0.00           H
ATOM    493  CD  LYS A  34      48.700  50.950  75.900  1.00  0.00           C
ATOM    494  HD1 LYS A  34      48.980  51.150  74.840  1.00  0.00           H
ATOM    495  HD2 LYS A  34      48.360  49.900  75.830  1.00  0.00           H
ATOM    496  CE  LYS A  34      47.550  51.880  76.250  1.00  0.00           C
ATOM    497  HE1 LYS A  34      46.590  51.540  75.800  1.00  0.00           H
ATOM    498  HE2 LYS A  34      47.910  52.860  75.860  1.00  0.00           H
ATOM    499  NZ  LYS A  34      47.370  51.960  77.740  1.00  0.00           N
ATOM    500  HZ1 LYS A  34      47.410  50.950  77.970  1.00  0.00           H
ATOM    501  HZ2 LYS A  34      48.170  52.490  78.160  1.00  0.00           H
ATOM    502  HZ3 LYS A  34      46.490  52.480  77.930  1.00  0.00           H
ATOM    503  C   LYS A  34      52.480  48.670  74.870  1.00  0.00           C
ATOM    504  O   LYS A  34      52.690  49.410  73.920  1.00  0.00           O
ATOM    505  N   GLU A  35      53.300  47.660  75.290  1.00  0.00           N
ATOM    506  HN  GLU A  35      53.030  47.080  76.060  1.00  0.00           H
ATOM    507  CA  GLU A  35      54.490  47.290  74.550  1.00  0.00           C
ATOM    508  HA  GLU A  35      54.700  48.060  73.830  1.00  0.00           H
ATOM    509  CB  GLU A  35      55.650  47.260  75.620  1.00  0.00           C
ATOM    510  HB1 GLU A  35      56.590  46.960  75.120  1.00  0.00           H
ATOM    511  HB2 GLU A  35      55.370  46.530  76.410  1.00  0.00           H
ATOM    512  CG  GLU A  35      55.880  48.660  76.230  1.00  0.00           C
ATOM    513  HG1 GLU A  35      54.920  48.920  76.720  1.00  0.00           H
ATOM    514  HG2 GLU A  35      56.040  49.340  75.360  1.00  0.00           H
ATOM    515  CD  GLU A  35      56.960  48.900  77.280  1.00  0.00           C
ATOM    516  OE1 GLU A  35      57.670  47.940  77.710  1.00  0.00           O
ATOM    517  OE2 GLU A  35      57.200  50.070  77.620  1.00  0.00           O
ATOM    518  C   GLU A  35      54.370  45.940  73.810  1.00  0.00           C
ATOM    519  O   GLU A  35      55.310  45.460  73.310  1.00  0.00           O
ATOM    520  N   GLY A  36      53.120  45.530  73.670  1.00  0.00           N
ATOM    521  HN  GLY A  36      52.430  46.200  73.920  1.00  0.00           H
ATOM    522  CA  GLY A  36      52.730  44.370  72.810  1.00  0.00           C
ATOM    523  HA1 GLY A  36      53.280  43.500  73.140  1.00  0.00           H
ATOM    524  HA2 GLY A  36      51.660  44.500  72.860  1.00  0.00           H
ATOM    525  C   GLY A  36      53.080  44.670  71.360  1.00  0.00           C
ATOM    526  O   GLY A  36      53.040  45.760  70.790  1.00  0.00           O
ATOM    527  N   VAL A  37      53.510  43.630  70.700  1.00  0.00           N
ATOM    528  HN  VAL A  37      53.700  42.730  71.090  1.00  0.00           H
ATOM    529  CA  VAL A  37      53.530  43.650  69.240  1.00  0.00           C
ATOM    530  HA  VAL A  37      53.290  44.640  68.880  1.00  0.00           H
ATOM    531  CB  VAL A  37      54.930  43.430  68.600  1.00  0.00           C
ATOM    532  HB  VAL A  37      55.290  42.440  68.960  1.00  0.00           H
ATOM    533  CG1 VAL A  37      54.750  43.370  67.050  1.00  0.00           C
ATOM    534 HG11 VAL A  37      55.720  43.120  66.580  1.00  0.00           H
ATOM    535 HG12 VAL A  37      54.200  42.440  66.790  1.00  0.00           H
ATOM    536 HG13 VAL A  37      54.390  44.290  66.550  1.00  0.00           H
ATOM    537  CG2 VAL A  37      55.870  44.550  69.120  1.00  0.00           C
ATOM    538 HG21 VAL A  37      56.110  44.540  70.210  1.00  0.00           H
ATOM    539 HG22 VAL A  37      56.790  44.540  68.490  1.00  0.00           H
ATOM    540 HG23 VAL A  37      55.400  45.540  68.930  1.00  0.00           H
ATOM    541  C   VAL A  37      52.520  42.580  68.730  1.00  0.00           C
ATOM    542  O   VAL A  37      52.470  41.440  69.150  1.00  0.00           O
ATOM    543  N   LEU A  38      51.720  42.920  67.730  1.00  0.00           N
ATOM    544  HN  LEU A  38      51.660  43.890  67.510  1.00  0.00           H
ATOM    545  CA  LEU A  38      50.870  41.940  67.070  1.00  0.00           C
ATOM    546  HA  LEU A  38      50.740  41.100  67.740  1.00  0.00           H
ATOM    547  CB  LEU A  38      49.550  42.540  66.510  1.00  0.00           C
ATOM    548  HB1 LEU A  38      49.090  41.940  65.700  1.00  0.00           H
ATOM    549  HB2 LEU A  38      49.770  43.500  65.990  1.00  0.00           H
ATOM    550  CG  LEU A  38      48.430  42.860  67.580  1.00  0.00           C
ATOM    551  HG  LEU A  38      48.890  43.630  68.240  1.00  0.00           H
ATOM    552  CD1 LEU A  38      47.220  43.530  66.820  1.00  0.00           C
ATOM    553 HD11 LEU A  38      46.750  42.700  66.240  1.00  0.00           H
ATOM    554 HD12 LEU A  38      46.390  43.840  67.480  1.00  0.00           H
ATOM    555 HD13 LEU A  38      47.580  44.360  66.170  1.00  0.00           H
ATOM    556  CD2 LEU A  38      48.060  41.610  68.440  1.00  0.00           C
ATOM    557 HD21 LEU A  38      47.560  40.820  67.850  1.00  0.00           H
ATOM    558 HD22 LEU A  38      48.970  41.120  68.850  1.00  0.00           H
ATOM    559 HD23 LEU A  38      47.320  41.880  69.220  1.00  0.00           H
ATOM    560  C   LEU A  38      51.580  41.220  65.950  1.00  0.00           C
ATOM    561  O   LEU A  38      52.440  41.840  65.280  1.00  0.00           O
ATOM    562  N   TYR A  39      51.190  39.970  65.570  1.00  0.00           N
ATOM    563  HN  TYR A  39      50.410  39.550  66.010  1.00  0.00           H
ATOM    564  CA  TYR A  39      51.790  39.260  64.490  1.00  0.00           C
ATOM    565  HA  TYR A  39      52.620  39.830  64.100  1.00  0.00           H
ATOM    566  CB  TYR A  39      52.220  37.870  64.930  1.00  0.00           C
ATOM    567  HB1 TYR A  39      51.460  37.090  65.170  1.00  0.00           H
ATOM    568  HB2 TYR A  39      52.850  38.100  65.820  1.00  0.00           H
ATOM    569  CG  TYR A  39      53.210  37.300  63.990  1.00  0.00           C
ATOM    570  CD1 TYR A  39      54.310  38.040  63.570  1.00  0.00           C
ATOM    571  HD1 TYR A  39      54.440  38.990  64.080  1.00  0.00           H
ATOM    572  CE1 TYR A  39      55.300  37.500  62.740  1.00  0.00           C
ATOM    573  HE1 TYR A  39      56.170  38.080  62.480  1.00  0.00           H
ATOM    574  CZ  TYR A  39      55.120  36.230  62.200  1.00  0.00           C
ATOM    575  OH  TYR A  39      56.000  35.780  61.180  1.00  0.00           O
ATOM    576  HH  TYR A  39      55.630  34.910  60.970  1.00  0.00           H
ATOM    577  CD2 TYR A  39      53.040  36.040  63.440  1.00  0.00           C
ATOM    578  HD2 TYR A  39      52.180  35.460  63.740  1.00  0.00           H
ATOM    579  CE2 TYR A  39      54.010  35.480  62.600  1.00  0.00           C
ATOM    580  HE2 TYR A  39      53.860  34.530  62.110  1.00  0.00           H
ATOM    581  C   TYR A  39      50.710  39.050  63.400  1.00  0.00           C
ATOM    582  O   TYR A  39      49.650  38.410  63.680  1.00  0.00           O
ATOM    583  N   VAL A  40      51.010  39.640  62.230  1.00  0.00           N
ATOM    584  HN  VAL A  40      51.920  40.010  62.110  1.00  0.00           H
ATOM    585  CA  VAL A  40      50.160  39.730  61.010  1.00  0.00           C
ATOM    586  HA  VAL A  40      49.280  40.340  61.170  1.00  0.00           H
ATOM    587  CB  VAL A  40      50.850  40.500  59.840  1.00  0.00           C
ATOM    588  HB  VAL A  40      51.710  39.910  59.450  1.00  0.00           H
ATOM    589  CG1 VAL A  40      49.880  40.660  58.660  1.00  0.00           C
ATOM    590 HG11 VAL A  40      48.960  41.240  58.910  1.00  0.00           H
ATOM    591 HG12 VAL A  40      50.480  41.240  57.930  1.00  0.00           H
ATOM    592 HG13 VAL A  40      49.670  39.640  58.270  1.00  0.00           H
ATOM    593  CG2 VAL A  40      51.280  41.910  60.320  1.00  0.00           C
ATOM    594 HG21 VAL A  40      51.980  41.780  61.170  1.00  0.00           H
ATOM    595 HG22 VAL A  40      51.700  42.540  59.500  1.00  0.00           H
ATOM    596 HG23 VAL A  40      50.450  42.530  60.720  1.00  0.00           H
ATOM    597  C   VAL A  40      49.660  38.400  60.500  1.00  0.00           C
ATOM    598  O   VAL A  40      50.490  37.490  60.510  1.00  0.00           O
ATOM    599  N   GLY A  41      48.380  38.270  60.110  1.00  0.00           N
ATOM    600  HN  GLY A  41      47.720  38.990  59.920  1.00  0.00           H
ATOM    601  CA  GLY A  41      47.900  37.010  59.670  1.00  0.00           C
ATOM    602  HA1 GLY A  41      48.090  36.310  60.480  1.00  0.00           H
ATOM    603  HA2 GLY A  41      46.830  37.170  59.580  1.00  0.00           H
ATOM    604  C   GLY A  41      48.360  36.530  58.360  1.00  0.00           C
ATOM    605  O   GLY A  41      48.970  37.260  57.580  1.00  0.00           O
ATOM    606  N   SER A  42      48.170  35.240  58.130  1.00  0.00           N
ATOM    607  HN  SER A  42      47.680  34.620  58.740  1.00  0.00           H
ATOM    608  CA  SER A  42      48.590  34.740  56.930  1.00  0.00           C
ATOM    609  HA  SER A  42      49.250  35.390  56.370  1.00  0.00           H
ATOM    610  CB  SER A  42      49.700  33.650  57.140  1.00  0.00           C
ATOM    611  HB1 SER A  42      49.360  32.940  57.930  1.00  0.00           H
ATOM    612  HB2 SER A  42      50.590  34.090  57.650  1.00  0.00           H
ATOM    613  OG  SER A  42      50.160  32.960  55.980  1.00  0.00           O
ATOM    614  HG1 SER A  42      50.570  32.160  56.310  1.00  0.00           H
ATOM    615  C   SER A  42      47.510  34.120  56.020  1.00  0.00           C
ATOM    616  O   SER A  42      46.740  33.300  56.580  1.00  0.00           O
ATOM    617  N   LYS A  43      47.440  34.530  54.790  1.00  0.00           N
ATOM    618  HN  LYS A  43      48.160  35.090  54.380  1.00  0.00           H
ATOM    619  CA  LYS A  43      46.320  34.110  53.940  1.00  0.00           C
ATOM    620  HA  LYS A  43      45.560  33.540  54.450  1.00  0.00           H
ATOM    621  CB  LYS A  43      45.610  35.320  53.420  1.00  0.00           C
ATOM    622  HB1 LYS A  43      46.400  36.070  53.190  1.00  0.00           H
ATOM    623  HB2 LYS A  43      44.890  35.710  54.170  1.00  0.00           H
ATOM    624  CG  LYS A  43      45.050  35.310  52.040  1.00  0.00           C
ATOM    625  HG1 LYS A  43      44.210  34.600  51.860  1.00  0.00           H
ATOM    626  HG2 LYS A  43      45.850  34.950  51.360  1.00  0.00           H
ATOM    627  CD  LYS A  43      44.480  36.600  51.520  1.00  0.00           C
ATOM    628  HD1 LYS A  43      43.660  37.040  52.140  1.00  0.00           H
ATOM    629  HD2 LYS A  43      45.220  37.420  51.440  1.00  0.00           H
ATOM    630  CE  LYS A  43      43.810  36.360  50.160  1.00  0.00           C
ATOM    631  HE1 LYS A  43      43.370  37.330  49.840  1.00  0.00           H
ATOM    632  HE2 LYS A  43      43.000  35.620  50.310  1.00  0.00           H
ATOM    633  NZ  LYS A  43      44.700  35.980  49.070  1.00  0.00           N
ATOM    634  HZ1 LYS A  43      45.560  36.550  48.940  1.00  0.00           H
ATOM    635  HZ2 LYS A  43      45.030  35.030  49.330  1.00  0.00           H
ATOM    636  HZ3 LYS A  43      44.190  35.830  48.170  1.00  0.00           H
ATOM    637  C   LYS A  43      46.770  33.150  52.870  1.00  0.00           C
ATOM    638  O   LYS A  43      47.930  33.280  52.350  1.00  0.00           O
ATOM    639  N   THR A  44      45.900  32.150  52.440  1.00  0.00           N
ATOM    640  HN  THR A  44      45.120  31.910  53.000  1.00  0.00           H
ATOM    641  CA  THR A  44      45.910  31.460  51.140  1.00  0.00           C
ATOM    642  HA  THR A  44      46.620  30.660  51.260  1.00  0.00           H
ATOM    643  CB  THR A  44      44.660  30.740  50.960  1.00  0.00           C
ATOM    644  HB  THR A  44      44.310  30.340  51.930  1.00  0.00           H
ATOM    645  OG1 THR A  44      44.840  29.620  50.190  1.00  0.00           O
ATOM    646  HG1 THR A  44      44.980  28.970  50.890  1.00  0.00           H
ATOM    647  CG2 THR A  44      43.440  31.640  50.540  1.00  0.00           C
ATOM    648 HG21 THR A  44      43.610  31.930  49.480  1.00  0.00           H
ATOM    649 HG22 THR A  44      42.530  31.020  50.650  1.00  0.00           H
ATOM    650 HG23 THR A  44      43.310  32.530  51.180  1.00  0.00           H
ATOM    651  C   THR A  44      46.240  32.210  49.920  1.00  0.00           C
ATOM    652  O   THR A  44      45.870  33.350  49.750  1.00  0.00           O
ATOM    653  N   LYS A  45      47.080  31.520  49.070  1.00  0.00           N
ATOM    654  HN  LYS A  45      47.300  30.600  49.390  1.00  0.00           H
ATOM    655  CA  LYS A  45      47.650  32.090  47.930  1.00  0.00           C
ATOM    656  HA  LYS A  45      47.790  33.160  48.030  1.00  0.00           H
ATOM    657  CB  LYS A  45      48.930  31.350  47.810  1.00  0.00           C
ATOM    658  HB1 LYS A  45      48.720  30.280  47.600  1.00  0.00           H
ATOM    659  HB2 LYS A  45      49.540  31.450  48.740  1.00  0.00           H
ATOM    660  CG  LYS A  45      49.870  31.930  46.620  1.00  0.00           C
ATOM    661  HG1 LYS A  45      50.060  33.010  46.840  1.00  0.00           H
ATOM    662  HG2 LYS A  45      49.260  31.920  45.700  1.00  0.00           H
ATOM    663  CD  LYS A  45      51.290  31.310  46.570  1.00  0.00           C
ATOM    664  HD1 LYS A  45      51.980  31.880  45.930  1.00  0.00           H
ATOM    665  HD2 LYS A  45      51.710  31.290  47.600  1.00  0.00           H
ATOM    666  CE  LYS A  45      51.260  29.870  46.040  1.00  0.00           C
ATOM    667  HE1 LYS A  45      50.820  29.860  45.010  1.00  0.00           H
ATOM    668  HE2 LYS A  45      50.590  29.240  46.660  1.00  0.00           H
ATOM    669  NZ  LYS A  45      52.580  29.210  45.930  1.00  0.00           N
ATOM    670  HZ1 LYS A  45      53.120  29.180  46.820  1.00  0.00           H
ATOM    671  HZ2 LYS A  45      52.350  28.250  45.590  1.00  0.00           H
ATOM    672  HZ3 LYS A  45      53.080  29.780  45.210  1.00  0.00           H
ATOM    673  C   LYS A  45      46.710  31.980  46.650  1.00  0.00           C
ATOM    674  O   LYS A  45      46.050  30.950  46.590  1.00  0.00           O
ATOM    675  N   GLU A  46      46.600  32.960  45.850  1.00  0.00           N
ATOM    676  HN  GLU A  46      47.240  33.730  45.900  1.00  0.00           H
ATOM    677  CA  GLU A  46      45.620  32.990  44.800  1.00  0.00           C
ATOM    678  HA  GLU A  46      45.280  32.000  44.520  1.00  0.00           H
ATOM    679  CB  GLU A  46      44.400  33.910  45.160  1.00  0.00           C
ATOM    680  HB1 GLU A  46      43.850  34.130  44.210  1.00  0.00           H
ATOM    681  HB2 GLU A  46      44.740  34.890  45.550  1.00  0.00           H
ATOM    682  CG  GLU A  46      43.660  33.280  46.280  1.00  0.00           C
ATOM    683  HG1 GLU A  46      44.470  33.280  47.040  1.00  0.00           H
ATOM    684  HG2 GLU A  46      43.200  32.280  46.170  1.00  0.00           H
ATOM    685  CD  GLU A  46      42.600  34.240  46.850  1.00  0.00           C
ATOM    686  OE1 GLU A  46      41.440  33.840  47.180  1.00  0.00           O
ATOM    687  OE2 GLU A  46      42.980  35.410  47.160  1.00  0.00           O
ATOM    688  C   GLU A  46      46.340  33.740  43.570  1.00  0.00           C
ATOM    689  O   GLU A  46      46.920  34.800  43.780  1.00  0.00           O
ATOM    690  N   GLY A  47      46.360  33.200  42.320  1.00  0.00           N
ATOM    691  HN  GLY A  47      45.830  32.390  42.080  1.00  0.00           H
ATOM    692  CA  GLY A  47      47.010  33.790  41.150  1.00  0.00           C
ATOM    693  HA1 GLY A  47      46.600  33.370  40.240  1.00  0.00           H
ATOM    694  HA2 GLY A  47      47.020  34.870  41.110  1.00  0.00           H
ATOM    695  C   GLY A  47      48.430  33.420  41.110  1.00  0.00           C
ATOM    696  O   GLY A  47      49.130  33.110  42.080  1.00  0.00           O
ATOM    697  N   VAL A  48      49.010  33.480  39.910  1.00  0.00           N
ATOM    698  HN  VAL A  48      48.540  33.920  39.140  1.00  0.00           H
ATOM    699  CA  VAL A  48      50.450  33.260  39.670  1.00  0.00           C
ATOM    700  HA  VAL A  48      50.940  33.150  40.630  1.00  0.00           H
ATOM    701  CB  VAL A  48      50.860  32.060  38.860  1.00  0.00           C
ATOM    702  HB  VAL A  48      51.960  32.020  38.950  1.00  0.00           H
ATOM    703  CG1 VAL A  48      50.230  30.790  39.510  1.00  0.00           C
ATOM    704 HG11 VAL A  48      50.360  29.920  38.840  1.00  0.00           H
ATOM    705 HG12 VAL A  48      50.780  30.480  40.420  1.00  0.00           H
ATOM    706 HG13 VAL A  48      49.150  30.970  39.700  1.00  0.00           H
ATOM    707  CG2 VAL A  48      50.440  32.060  37.380  1.00  0.00           C
ATOM    708 HG21 VAL A  48      50.970  32.870  36.820  1.00  0.00           H
ATOM    709 HG22 VAL A  48      50.800  31.200  36.780  1.00  0.00           H
ATOM    710 HG23 VAL A  48      49.380  32.290  37.130  1.00  0.00           H
ATOM    711  C   VAL A  48      51.050  34.500  39.040  1.00  0.00           C
ATOM    712  O   VAL A  48      50.290  35.390  38.620  1.00  0.00           O
ATOM    713  N   VAL A  49      52.390  34.670  38.970  1.00  0.00           N
ATOM    714  HN  VAL A  49      52.960  33.890  39.220  1.00  0.00           H
ATOM    715  CA  VAL A  49      53.020  35.850  38.330  1.00  0.00           C
ATOM    716  HA  VAL A  49      52.270  36.620  38.340  1.00  0.00           H
ATOM    717  CB  VAL A  49      54.270  36.450  38.960  1.00  0.00           C
ATOM    718  HB  VAL A  49      54.880  35.650  39.430  1.00  0.00           H
ATOM    719  CG1 VAL A  49      55.080  37.410  38.110  1.00  0.00           C
ATOM    720 HG11 VAL A  49      54.420  38.260  37.840  1.00  0.00           H
ATOM    721 HG12 VAL A  49      56.070  37.670  38.550  1.00  0.00           H
ATOM    722 HG13 VAL A  49      55.310  37.000  37.110  1.00  0.00           H
ATOM    723  CG2 VAL A  49      53.820  37.230  40.190  1.00  0.00           C
ATOM    724 HG21 VAL A  49      53.210  38.160  40.070  1.00  0.00           H
ATOM    725 HG22 VAL A  49      53.340  36.550  40.920  1.00  0.00           H
ATOM    726 HG23 VAL A  49      54.710  37.440  40.820  1.00  0.00           H
ATOM    727  C   VAL A  49      53.260  35.550  36.850  1.00  0.00           C
ATOM    728  O   VAL A  49      53.920  34.540  36.560  1.00  0.00           O
ATOM    729  N   HIS A  50      52.760  36.390  35.870  1.00  0.00           N
ATOM    730  HN  HIS A  50      52.230  37.200  36.080  1.00  0.00           H
ATOM    731  CA  HIS A  50      52.910  36.230  34.440  1.00  0.00           C
ATOM    732  HA  HIS A  50      53.540  35.380  34.210  1.00  0.00           H
ATOM    733  CB  HIS A  50      51.500  36.160  33.700  1.00  0.00           C
ATOM    734  HB1 HIS A  50      50.850  36.990  34.050  1.00  0.00           H
ATOM    735  HB2 HIS A  50      51.100  35.160  33.970  1.00  0.00           H
ATOM    736  ND1 HIS A  50      52.390  35.430  31.490  1.00  0.00           N
ATOM    737  CG  HIS A  50      51.570  36.300  32.200  1.00  0.00           C
ATOM    738  CE1 HIS A  50      52.390  35.880  30.250  1.00  0.00           C
ATOM    739  HE1 HIS A  50      53.180  35.670  29.530  1.00  0.00           H
ATOM    740  NE2 HIS A  50      51.590  36.920  30.090  1.00  0.00           N
ATOM    741  HE2 HIS A  50      51.410  37.530  29.320  1.00  0.00           H
ATOM    742  CD2 HIS A  50      51.030  37.250  31.340  1.00  0.00           C
ATOM    743  HD2 HIS A  50      50.350  38.050  31.600  1.00  0.00           H
ATOM    744  C   HIS A  50      53.690  37.550  34.050  1.00  0.00           C
ATOM    745  O   HIS A  50      53.750  38.530  34.820  1.00  0.00           O
ATOM    746  N   GLY A  51      54.290  37.560  32.820  1.00  0.00           N
ATOM    747  HN  GLY A  51      54.220  36.750  32.240  1.00  0.00           H
ATOM    748  CA  GLY A  51      54.990  38.710  32.200  1.00  0.00           C
ATOM    749  HA1 GLY A  51      54.740  38.540  31.160  1.00  0.00           H
ATOM    750  HA2 GLY A  51      54.730  39.670  32.610  1.00  0.00           H
ATOM    751  C   GLY A  51      56.440  38.770  32.220  1.00  0.00           C
ATOM    752  O   GLY A  51      57.050  39.770  32.000  1.00  0.00           O
ATOM    753  N   VAL A  52      57.050  37.660  32.410  1.00  0.00           N
ATOM    754  HN  VAL A  52      56.470  36.880  32.640  1.00  0.00           H
ATOM    755  CA  VAL A  52      58.420  37.350  32.620  1.00  0.00           C
ATOM    756  HA  VAL A  52      59.000  38.170  33.010  1.00  0.00           H
ATOM    757  CB  VAL A  52      58.610  36.280  33.630  1.00  0.00           C
ATOM    758  HB  VAL A  52      58.110  35.340  33.330  1.00  0.00           H
ATOM    759  CG1 VAL A  52      60.140  35.960  33.910  1.00  0.00           C
ATOM    760 HG11 VAL A  52      60.550  35.320  33.100  1.00  0.00           H
ATOM    761 HG12 VAL A  52      60.700  36.920  34.020  1.00  0.00           H
ATOM    762 HG13 VAL A  52      60.180  35.270  34.780  1.00  0.00           H
ATOM    763  CG2 VAL A  52      58.040  36.810  34.970  1.00  0.00           C
ATOM    764 HG21 VAL A  52      58.410  36.120  35.750  1.00  0.00           H
ATOM    765 HG22 VAL A  52      58.310  37.840  35.300  1.00  0.00           H
ATOM    766 HG23 VAL A  52      56.940  36.730  35.030  1.00  0.00           H
ATOM    767  C   VAL A  52      59.090  36.840  31.350  1.00  0.00           C
ATOM    768  O   VAL A  52      58.820  35.730  30.910  1.00  0.00           O
ATOM    769  N   ALA A  53      60.090  37.540  30.830  1.00  0.00           N
ATOM    770  HN  ALA A  53      60.580  38.290  31.240  1.00  0.00           H
ATOM    771  CA  ALA A  53      60.500  37.180  29.460  1.00  0.00           C
ATOM    772  HA  ALA A  53      59.680  36.630  29.010  1.00  0.00           H
ATOM    773  CB  ALA A  53      60.820  38.550  28.780  1.00  0.00           C
ATOM    774  HB1 ALA A  53      61.670  39.090  29.240  1.00  0.00           H
ATOM    775  HB2 ALA A  53      61.170  38.270  27.760  1.00  0.00           H
ATOM    776  HB3 ALA A  53      59.870  39.130  28.680  1.00  0.00           H
ATOM    777  C   ALA A  53      61.770  36.340  29.380  1.00  0.00           C
ATOM    778  O   ALA A  53      62.170  35.910  28.320  1.00  0.00           O
ATOM    779  N   THR A  54      62.500  36.000  30.510  1.00  0.00           N
ATOM    780  HN  THR A  54      62.140  36.300  31.390  1.00  0.00           H
ATOM    781  CA  THR A  54      63.760  35.210  30.460  1.00  0.00           C
ATOM    782  HA  THR A  54      64.400  35.780  29.790  1.00  0.00           H
ATOM    783  CB  THR A  54      64.530  35.350  31.800  1.00  0.00           C
ATOM    784  HB  THR A  54      64.530  36.410  32.120  1.00  0.00           H
ATOM    785  OG1 THR A  54      65.810  34.930  31.590  1.00  0.00           O
ATOM    786  HG1 THR A  54      66.090  34.670  32.480  1.00  0.00           H
ATOM    787  CG2 THR A  54      63.900  34.450  32.900  1.00  0.00           C
ATOM    788 HG21 THR A  54      64.350  34.610  33.910  1.00  0.00           H
ATOM    789 HG22 THR A  54      62.820  34.660  32.990  1.00  0.00           H
ATOM    790 HG23 THR A  54      63.880  33.360  32.690  1.00  0.00           H
ATOM    791  C   THR A  54      63.510  33.730  30.040  1.00  0.00           C
ATOM    792  O   THR A  54      62.540  33.180  30.500  1.00  0.00           O
ATOM    793  N   VAL A  55      64.320  33.190  29.150  1.00  0.00           N
ATOM    794  HN  VAL A  55      65.110  33.710  28.840  1.00  0.00           H
ATOM    795  CA  VAL A  55      64.260  31.800  28.720  1.00  0.00           C
ATOM    796  HA  VAL A  55      65.110  31.780  28.060  1.00  0.00           H
ATOM    797  CB  VAL A  55      64.590  30.810  29.770  1.00  0.00           C
ATOM    798  HB  VAL A  55      63.680  30.670  30.390  1.00  0.00           H
ATOM    799  CG1 VAL A  55      64.790  29.470  29.020  1.00  0.00           C
ATOM    800 HG11 VAL A  55      65.690  29.680  28.420  1.00  0.00           H
ATOM    801 HG12 VAL A  55      65.040  28.730  29.810  1.00  0.00           H
ATOM    802 HG13 VAL A  55      63.850  29.160  28.520  1.00  0.00           H
ATOM    803  CG2 VAL A  55      65.750  31.070  30.670  1.00  0.00           C
ATOM    804 HG21 VAL A  55      65.950  30.190  31.320  1.00  0.00           H
ATOM    805 HG22 VAL A  55      66.660  31.280  30.080  1.00  0.00           H
ATOM    806 HG23 VAL A  55      65.490  31.920  31.330  1.00  0.00           H
ATOM    807  C   VAL A  55      63.040  31.460  27.930  1.00  0.00           C
ATOM    808  O   VAL A  55      62.020  31.060  28.420  1.00  0.00           O
ATOM    809  N   ALA A  56      63.160  31.710  26.610  1.00  0.00           N
ATOM    810  HN  ALA A  56      63.890  32.280  26.250  1.00  0.00           H
ATOM    811  CA  ALA A  56      62.060  31.390  25.800  1.00  0.00           C
ATOM    812  HA  ALA A  56      61.200  31.880  26.230  1.00  0.00           H
ATOM    813  CB  ALA A  56      62.210  31.980  24.380  1.00  0.00           C
ATOM    814  HB1 ALA A  56      62.110  33.080  24.300  1.00  0.00           H
ATOM    815  HB2 ALA A  56      63.200  31.720  23.960  1.00  0.00           H
ATOM    816  HB3 ALA A  56      61.560  31.550  23.580  1.00  0.00           H
ATOM    817  C   ALA A  56      61.860  29.880  25.570  1.00  0.00           C
ATOM    818  O   ALA A  56      62.830  29.130  25.580  1.00  0.00           O
ATOM    819  N   GLU A  57      60.640  29.450  25.560  1.00  0.00           N
ATOM    820  HN  GLU A  57      59.910  30.130  25.500  1.00  0.00           H
ATOM    821  CA  GLU A  57      60.130  28.110  25.410  1.00  0.00           C
ATOM    822  HA  GLU A  57      59.060  28.230  25.410  1.00  0.00           H
ATOM    823  CB  GLU A  57      60.460  27.460  24.070  1.00  0.00           C
ATOM    824  HB1 GLU A  57      59.800  26.570  23.980  1.00  0.00           H
ATOM    825  HB2 GLU A  57      61.500  27.090  23.950  1.00  0.00           H
ATOM    826  CG  GLU A  57      60.370  28.340  22.780  1.00  0.00           C
ATOM    827  HG1 GLU A  57      61.300  28.960  22.690  1.00  0.00           H
ATOM    828  HG2 GLU A  57      59.490  29.010  22.780  1.00  0.00           H
ATOM    829  CD  GLU A  57      60.320  27.540  21.490  1.00  0.00           C
ATOM    830  OE1 GLU A  57      59.120  27.370  21.040  1.00  0.00           O
ATOM    831  OE2 GLU A  57      61.400  27.100  21.050  1.00  0.00           O
ATOM    832  C   GLU A  57      60.380  27.240  26.590  1.00  0.00           C
ATOM    833  O   GLU A  57      60.340  26.020  26.470  1.00  0.00           O
ATOM    834  N   LYS A  58      60.550  27.740  27.850  1.00  0.00           N
ATOM    835  HN  LYS A  58      60.570  28.730  27.980  1.00  0.00           H
ATOM    836  CA  LYS A  58      60.590  27.060  29.160  1.00  0.00           C
ATOM    837  HA  LYS A  58      60.450  26.000  29.000  1.00  0.00           H
ATOM    838  CB  LYS A  58      61.990  27.180  29.840  1.00  0.00           C
ATOM    839  HB1 LYS A  58      61.990  26.570  30.770  1.00  0.00           H
ATOM    840  HB2 LYS A  58      62.130  28.240  30.150  1.00  0.00           H
ATOM    841  CG  LYS A  58      63.090  26.640  28.990  1.00  0.00           C
ATOM    842  HG1 LYS A  58      64.100  26.660  29.440  1.00  0.00           H
ATOM    843  HG2 LYS A  58      63.140  27.300  28.100  1.00  0.00           H
ATOM    844  CD  LYS A  58      62.860  25.200  28.570  1.00  0.00           C
ATOM    845  HD1 LYS A  58      62.340  24.670  29.400  1.00  0.00           H
ATOM    846  HD2 LYS A  58      62.110  25.310  27.760  1.00  0.00           H
ATOM    847  CE  LYS A  58      64.050  24.230  28.270  1.00  0.00           C
ATOM    848  HE1 LYS A  58      63.810  23.150  28.160  1.00  0.00           H
ATOM    849  HE2 LYS A  58      64.730  24.310  29.140  1.00  0.00           H
ATOM    850  NZ  LYS A  58      64.800  24.720  27.080  1.00  0.00           N
ATOM    851  HZ1 LYS A  58      64.210  24.870  26.240  1.00  0.00           H
ATOM    852  HZ2 LYS A  58      65.350  25.600  27.170  1.00  0.00           H
ATOM    853  HZ3 LYS A  58      65.500  23.980  26.870  1.00  0.00           H
ATOM    854  C   LYS A  58      59.490  27.590  30.020  1.00  0.00           C
ATOM    855  O   LYS A  58      59.350  28.810  30.290  1.00  0.00           O
ATOM    856  N   THR A  59      58.470  26.780  30.370  1.00  0.00           N
ATOM    857  HN  THR A  59      58.580  25.800  30.240  1.00  0.00           H
ATOM    858  CA  THR A  59      57.170  27.110  30.950  1.00  0.00           C
ATOM    859  HA  THR A  59      56.840  27.830  30.210  1.00  0.00           H
ATOM    860  CB  THR A  59      56.160  26.000  30.910  1.00  0.00           C
ATOM    861  HB  THR A  59      55.970  25.660  29.870  1.00  0.00           H
ATOM    862  OG1 THR A  59      54.900  26.490  31.340  1.00  0.00           O
ATOM    863  HG1 THR A  59      54.430  26.750  30.540  1.00  0.00           H
ATOM    864  CG2 THR A  59      56.460  24.900  31.950  1.00  0.00           C
ATOM    865 HG21 THR A  59      56.670  25.380  32.930  1.00  0.00           H
ATOM    866 HG22 THR A  59      55.520  24.330  32.080  1.00  0.00           H
ATOM    867 HG23 THR A  59      57.270  24.210  31.610  1.00  0.00           H
ATOM    868  C   THR A  59      57.090  27.990  32.240  1.00  0.00           C
ATOM    869  O   THR A  59      57.800  27.820  33.220  1.00  0.00           O
ATOM    870  N   LYS A  60      56.200  28.990  32.230  1.00  0.00           N
ATOM    871  HN  LYS A  60      55.580  29.190  31.480  1.00  0.00           H
ATOM    872  CA  LYS A  60      56.090  29.990  33.260  1.00  0.00           C
ATOM    873  HA  LYS A  60      56.920  29.990  33.960  1.00  0.00           H
ATOM    874  CB  LYS A  60      56.170  31.450  32.770  1.00  0.00           C
ATOM    875  HB1 LYS A  60      56.030  32.130  33.630  1.00  0.00           H
ATOM    876  HB2 LYS A  60      55.250  31.540  32.140  1.00  0.00           H
ATOM    877  CG  LYS A  60      57.450  31.950  31.980  1.00  0.00           C
ATOM    878  HG1 LYS A  60      57.480  33.060  31.940  1.00  0.00           H
ATOM    879  HG2 LYS A  60      57.360  31.620  30.920  1.00  0.00           H
ATOM    880  CD  LYS A  60      58.760  31.460  32.670  1.00  0.00           C
ATOM    881  HD1 LYS A  60      58.550  31.730  33.720  1.00  0.00           H
ATOM    882  HD2 LYS A  60      58.810  30.350  32.700  1.00  0.00           H
ATOM    883  CE  LYS A  60      60.040  32.170  32.200  1.00  0.00           C
ATOM    884  HE1 LYS A  60      60.730  32.220  33.070  1.00  0.00           H
ATOM    885  HE2 LYS A  60      59.830  33.190  31.820  1.00  0.00           H
ATOM    886  NZ  LYS A  60      60.590  31.410  31.090  1.00  0.00           N
ATOM    887  HZ1 LYS A  60      59.870  31.150  30.390  1.00  0.00           H
ATOM    888  HZ2 LYS A  60      61.280  31.960  30.540  1.00  0.00           H
ATOM    889  HZ3 LYS A  60      60.940  30.460  31.310  1.00  0.00           H
ATOM    890  C   LYS A  60      54.870  29.710  34.170  1.00  0.00           C
ATOM    891  O   LYS A  60      54.430  30.540  34.930  1.00  0.00           O
ATOM    892  N   GLU A  61      54.250  28.530  34.100  1.00  0.00           N
ATOM    893  HN  GLU A  61      54.530  27.830  33.450  1.00  0.00           H
ATOM    894  CA  GLU A  61      53.020  28.140  34.890  1.00  0.00           C
ATOM    895  HA  GLU A  61      52.760  29.020  35.470  1.00  0.00           H
ATOM    896  CB  GLU A  61      52.020  27.490  33.880  1.00  0.00           C
ATOM    897  HB1 GLU A  61      51.190  26.960  34.400  1.00  0.00           H
ATOM    898  HB2 GLU A  61      52.560  26.810  33.180  1.00  0.00           H
ATOM    899  CG  GLU A  61      51.360  28.510  32.990  1.00  0.00           C
ATOM    900  HG1 GLU A  61      52.060  29.350  32.810  1.00  0.00           H
ATOM    901  HG2 GLU A  61      50.480  28.900  33.560  1.00  0.00           H
ATOM    902  CD  GLU A  61      50.810  28.050  31.640  1.00  0.00           C
ATOM    903  OE1 GLU A  61      50.340  28.840  30.870  1.00  0.00           O
ATOM    904  OE2 GLU A  61      50.800  26.820  31.410  1.00  0.00           O
ATOM    905  C   GLU A  61      53.220  27.140  36.000  1.00  0.00           C
ATOM    906  O   GLU A  61      54.100  26.280  35.930  1.00  0.00           O
ATOM    907  N   GLN A  62      52.380  27.260  37.060  1.00  0.00           N
ATOM    908  HN  GLN A  62      51.590  27.880  37.020  1.00  0.00           H
ATOM    909  CA  GLN A  62      52.430  26.390  38.180  1.00  0.00           C
ATOM    910  HA  GLN A  62      52.510  25.400  37.740  1.00  0.00           H
ATOM    911  CB  GLN A  62      53.650  26.580  39.160  1.00  0.00           C
ATOM    912  HB1 GLN A  62      54.570  26.170  38.690  1.00  0.00           H
ATOM    913  HB2 GLN A  62      53.580  25.860  40.000  1.00  0.00           H
ATOM    914  CG  GLN A  62      53.910  28.050  39.440  1.00  0.00           C
ATOM    915  HG1 GLN A  62      52.980  28.510  39.850  1.00  0.00           H
ATOM    916  HG2 GLN A  62      54.300  28.540  38.520  1.00  0.00           H
ATOM    917  CD  GLN A  62      55.060  28.040  40.410  1.00  0.00           C
ATOM    918  OE1 GLN A  62      56.230  28.100  39.970  1.00  0.00           O
ATOM    919  NE2 GLN A  62      54.790  27.840  41.700  1.00  0.00           N
ATOM    920 HE21 GLN A  62      55.420  27.930  42.480  1.00  0.00           H
ATOM    921 HE22 GLN A  62      53.870  27.660  42.050  1.00  0.00           H
ATOM    922  C   GLN A  62      51.100  26.340  38.910  1.00  0.00           C
ATOM    923  O   GLN A  62      50.240  27.170  38.780  1.00  0.00           O
ATOM    924  N   VAL A  63      50.910  25.260  39.620  1.00  0.00           N
ATOM    925  HN  VAL A  63      51.590  24.530  39.680  1.00  0.00           H
ATOM    926  CA  VAL A  63      49.600  25.080  40.340  1.00  0.00           C
ATOM    927  HA  VAL A  63      48.890  24.900  39.540  1.00  0.00           H
ATOM    928  CB  VAL A  63      49.500  23.740  41.090  1.00  0.00           C
ATOM    929  HB  VAL A  63      49.870  22.990  40.360  1.00  0.00           H
ATOM    930  CG1 VAL A  63      50.550  23.780  42.240  1.00  0.00           C
ATOM    931 HG11 VAL A  63      50.520  22.750  42.660  1.00  0.00           H
ATOM    932 HG12 VAL A  63      51.580  23.970  41.850  1.00  0.00           H
ATOM    933 HG13 VAL A  63      50.390  24.540  43.040  1.00  0.00           H
ATOM    934  CG2 VAL A  63      48.090  23.420  41.660  1.00  0.00           C
ATOM    935 HG21 VAL A  63      48.040  22.420  42.140  1.00  0.00           H
ATOM    936 HG22 VAL A  63      47.960  24.090  42.540  1.00  0.00           H
ATOM    937 HG23 VAL A  63      47.250  23.450  40.920  1.00  0.00           H
ATOM    938  C   VAL A  63      49.190  26.240  41.220  1.00  0.00           C
ATOM    939  O   VAL A  63      50.070  26.880  41.890  1.00  0.00           O
ATOM    940  N   THR A  64      47.890  26.520  41.330  1.00  0.00           N
ATOM    941  HN  THR A  64      47.290  25.950  40.770  1.00  0.00           H
ATOM    942  CA  THR A  64      47.150  27.520  42.110  1.00  0.00           C
ATOM    943  HA  THR A  64      46.540  27.010  42.840  1.00  0.00           H
ATOM    944  CB  THR A  64      48.030  28.540  42.930  1.00  0.00           C
ATOM    945  HB  THR A  64      48.810  29.090  42.360  1.00  0.00           H
ATOM    946  OG1 THR A  64      48.670  27.880  44.030  1.00  0.00           O
ATOM    947  HG1 THR A  64      49.380  27.410  43.570  1.00  0.00           H
ATOM    948  CG2 THR A  64      47.210  29.660  43.550  1.00  0.00           C
ATOM    949 HG21 THR A  64      46.490  30.080  42.810  1.00  0.00           H
ATOM    950 HG22 THR A  64      46.720  29.320  44.490  1.00  0.00           H
ATOM    951 HG23 THR A  64      47.890  30.440  43.960  1.00  0.00           H
ATOM    952  C   THR A  64      46.270  28.280  41.050  1.00  0.00           C
ATOM    953  O   THR A  64      46.690  28.630  39.990  1.00  0.00           O
ATOM    954  N   ASN A  65      44.940  28.430  41.390  1.00  0.00           N
ATOM    955  HN  ASN A  65      44.720  28.050  42.280  1.00  0.00           H
ATOM    956  CA  ASN A  65      43.880  29.070  40.560  1.00  0.00           C
ATOM    957  HA  ASN A  65      44.090  28.850  39.530  1.00  0.00           H
ATOM    958  CB  ASN A  65      42.500  28.550  40.830  1.00  0.00           C
ATOM    959  HB1 ASN A  65      41.840  28.940  40.020  1.00  0.00           H
ATOM    960  HB2 ASN A  65      42.160  28.860  41.840  1.00  0.00           H
ATOM    961  CG  ASN A  65      42.360  27.080  40.630  1.00  0.00           C
ATOM    962  OD1 ASN A  65      43.040  26.570  39.730  1.00  0.00           O
ATOM    963  ND2 ASN A  65      41.520  26.390  41.440  1.00  0.00           N
ATOM    964 HD21 ASN A  65      41.240  26.830  42.290  1.00  0.00           H
ATOM    965 HD22 ASN A  65      41.510  25.390  41.390  1.00  0.00           H
ATOM    966  C   ASN A  65      43.980  30.650  40.560  1.00  0.00           C
ATOM    967  O   ASN A  65      44.400  31.170  41.550  1.00  0.00           O
ATOM    968  N   VAL A  66      43.620  31.380  39.460  1.00  0.00           N
ATOM    969  HN  VAL A  66      43.350  31.010  38.570  1.00  0.00           H
ATOM    970  CA  VAL A  66      43.510  32.890  39.450  1.00  0.00           C
ATOM    971  HA  VAL A  66      44.530  33.190  39.220  1.00  0.00           H
ATOM    972  CB  VAL A  66      42.680  33.360  38.300  1.00  0.00           C
ATOM    973  HB  VAL A  66      42.650  34.470  38.280  1.00  0.00           H
ATOM    974  CG1 VAL A  66      43.410  32.980  36.980  1.00  0.00           C
ATOM    975 HG11 VAL A  66      42.780  33.440  36.190  1.00  0.00           H
ATOM    976 HG12 VAL A  66      44.440  33.360  36.910  1.00  0.00           H
ATOM    977 HG13 VAL A  66      43.500  31.880  36.840  1.00  0.00           H
ATOM    978  CG2 VAL A  66      41.240  32.690  38.410  1.00  0.00           C
ATOM    979 HG21 VAL A  66      41.370  31.590  38.500  1.00  0.00           H
ATOM    980 HG22 VAL A  66      40.610  33.030  39.260  1.00  0.00           H
ATOM    981 HG23 VAL A  66      40.740  33.010  37.470  1.00  0.00           H
ATOM    982  C   VAL A  66      43.070  33.700  40.670  1.00  0.00           C
ATOM    983  O   VAL A  66      42.210  33.260  41.390  1.00  0.00           O
ATOM    984  N   GLY A  67      43.630  34.920  40.770  1.00  0.00           N
ATOM    985  HN  GLY A  67      44.330  35.220  40.120  1.00  0.00           H
ATOM    986  CA  GLY A  67      43.260  35.950  41.680  1.00  0.00           C
ATOM    987  HA1 GLY A  67      43.310  35.650  42.720  1.00  0.00           H
ATOM    988  HA2 GLY A  67      44.020  36.690  41.490  1.00  0.00           H
ATOM    989  C   GLY A  67      41.970  36.610  41.530  1.00  0.00           C
ATOM    990  O   GLY A  67      41.340  36.800  40.470  1.00  0.00           O
ATOM    991  N   GLY A  68      41.500  37.250  42.670  1.00  0.00           N
ATOM    992  HN  GLY A  68      41.960  37.050  43.520  1.00  0.00           H
ATOM    993  CA  GLY A  68      40.280  38.090  42.780  1.00  0.00           C
ATOM    994  HA1 GLY A  68      39.430  37.550  42.390  1.00  0.00           H
ATOM    995  HA2 GLY A  68      40.170  38.240  43.850  1.00  0.00           H
ATOM    996  C   GLY A  68      40.390  39.440  42.070  1.00  0.00           C
ATOM    997  O   GLY A  68      41.140  39.630  41.140  1.00  0.00           O
ATOM    998  N   ALA A  69      39.540  40.430  42.490  1.00  0.00           N
ATOM    999  HN  ALA A  69      38.810  40.350  43.170  1.00  0.00           H
ATOM   1000  CA  ALA A  69      39.610  41.800  41.920  1.00  0.00           C
ATOM   1001  HA  ALA A  69      39.490  41.600  40.870  1.00  0.00           H
ATOM   1002  CB  ALA A  69      38.460  42.720  42.380  1.00  0.00           C
ATOM   1003  HB1 ALA A  69      37.480  42.250  42.140  1.00  0.00           H
ATOM   1004  HB2 ALA A  69      38.590  43.060  43.430  1.00  0.00           H
ATOM   1005  HB3 ALA A  69      38.500  43.650  41.780  1.00  0.00           H
ATOM   1006  C   ALA A  69      40.990  42.440  42.010  1.00  0.00           C
ATOM   1007  O   ALA A  69      41.500  43.090  41.090  1.00  0.00           O
ATOM   1008  N   VAL A  70      41.680  42.390  43.160  1.00  0.00           N
ATOM   1009  HN  VAL A  70      41.400  42.060  44.060  1.00  0.00           H
ATOM   1010  CA  VAL A  70      43.020  42.970  43.210  1.00  0.00           C
ATOM   1011  HA  VAL A  70      43.510  42.840  42.260  1.00  0.00           H
ATOM   1012  CB  VAL A  70      43.070  44.480  43.530  1.00  0.00           C
ATOM   1013  HB  VAL A  70      42.560  44.980  42.670  1.00  0.00           H
ATOM   1014  CG1 VAL A  70      42.250  44.930  44.750  1.00  0.00           C
ATOM   1015 HG11 VAL A  70      42.650  44.470  45.680  1.00  0.00           H
ATOM   1016 HG12 VAL A  70      42.400  46.030  44.740  1.00  0.00           H
ATOM   1017 HG13 VAL A  70      41.160  44.770  44.620  1.00  0.00           H
ATOM   1018  CG2 VAL A  70      44.550  45.050  43.450  1.00  0.00           C
ATOM   1019 HG21 VAL A  70      44.590  46.070  43.880  1.00  0.00           H
ATOM   1020 HG22 VAL A  70      45.220  44.490  44.140  1.00  0.00           H
ATOM   1021 HG23 VAL A  70      44.880  45.090  42.390  1.00  0.00           H
ATOM   1022  C   VAL A  70      43.910  42.030  44.090  1.00  0.00           C
ATOM   1023  O   VAL A  70      43.560  41.620  45.170  1.00  0.00           O
ATOM   1024  N   VAL A  71      45.170  41.840  43.690  1.00  0.00           N
ATOM   1025  HN  VAL A  71      45.560  42.320  42.910  1.00  0.00           H
ATOM   1026  CA  VAL A  71      46.140  40.980  44.410  1.00  0.00           C
ATOM   1027  HA  VAL A  71      45.560  40.340  45.060  1.00  0.00           H
ATOM   1028  CB  VAL A  71      46.920  40.000  43.500  1.00  0.00           C
ATOM   1029  HB  VAL A  71      47.600  40.480  42.750  1.00  0.00           H
ATOM   1030  CG1 VAL A  71      47.830  39.210  44.430  1.00  0.00           C
ATOM   1031 HG11 VAL A  71      48.200  38.300  43.920  1.00  0.00           H
ATOM   1032 HG12 VAL A  71      48.640  39.860  44.820  1.00  0.00           H
ATOM   1033 HG13 VAL A  71      47.240  38.920  45.330  1.00  0.00           H
ATOM   1034  CG2 VAL A  71      45.790  39.030  42.890  1.00  0.00           C
ATOM   1035 HG21 VAL A  71      44.950  38.930  43.610  1.00  0.00           H
ATOM   1036 HG22 VAL A  71      45.440  39.360  41.880  1.00  0.00           H
ATOM   1037 HG23 VAL A  71      46.290  38.040  42.880  1.00  0.00           H
ATOM   1038  C   VAL A  71      47.050  41.820  45.380  1.00  0.00           C
ATOM   1039  O   VAL A  71      47.750  42.770  44.940  1.00  0.00           O
ATOM   1040  N   THR A  72      46.990  41.580  46.720  1.00  0.00           N
ATOM   1041  HN  THR A  72      46.330  40.920  47.070  1.00  0.00           H
ATOM   1042  CA  THR A  72      47.660  42.290  47.740  1.00  0.00           C
ATOM   1043  HA  THR A  72      48.090  43.180  47.310  1.00  0.00           H
ATOM   1044  CB  THR A  72      46.630  42.760  48.720  1.00  0.00           C
ATOM   1045  HB  THR A  72      47.070  43.040  49.700  1.00  0.00           H
ATOM   1046  OG1 THR A  72      45.630  41.780  48.940  1.00  0.00           O
ATOM   1047  HG1 THR A  72      46.050  41.200  49.590  1.00  0.00           H
ATOM   1048  CG2 THR A  72      45.910  43.950  48.140  1.00  0.00           C
ATOM   1049 HG21 THR A  72      45.250  43.620  47.310  1.00  0.00           H
ATOM   1050 HG22 THR A  72      45.420  44.460  49.000  1.00  0.00           H
ATOM   1051 HG23 THR A  72      46.660  44.670  47.750  1.00  0.00           H
ATOM   1052  C   THR A  72      48.820  41.590  48.470  1.00  0.00           C
ATOM   1053  O   THR A  72      49.350  42.040  49.440  1.00  0.00           O
ATOM   1054  N   GLY A  73      49.240  40.440  47.940  1.00  0.00           N
ATOM   1055  HN  GLY A  73      48.750  39.890  47.260  1.00  0.00           H
ATOM   1056  CA  GLY A  73      50.550  39.830  48.290  1.00  0.00           C
ATOM   1057  HA1 GLY A  73      50.500  39.440  49.300  1.00  0.00           H
ATOM   1058  HA2 GLY A  73      50.640  39.050  47.550  1.00  0.00           H
ATOM   1059  C   GLY A  73      51.790  40.670  48.180  1.00  0.00           C
ATOM   1060  O   GLY A  73      51.740  41.820  47.650  1.00  0.00           O
ATOM   1061  N   VAL A  74      52.940  40.120  48.680  1.00  0.00           N
ATOM   1062  HN  VAL A  74      52.870  39.150  48.900  1.00  0.00           H
ATOM   1063  CA  VAL A  74      54.120  40.910  49.030  1.00  0.00           C
ATOM   1064  HA  VAL A  74      53.870  41.890  48.660  1.00  0.00           H
ATOM   1065  CB  VAL A  74      54.240  40.990  50.580  1.00  0.00           C
ATOM   1066  HB  VAL A  74      53.210  41.090  50.980  1.00  0.00           H
ATOM   1067  CG1 VAL A  74      54.770  39.780  51.310  1.00  0.00           C
ATOM   1068 HG11 VAL A  74      54.060  38.930  51.390  1.00  0.00           H
ATOM   1069 HG12 VAL A  74      55.700  39.370  50.860  1.00  0.00           H
ATOM   1070 HG13 VAL A  74      54.980  40.010  52.380  1.00  0.00           H
ATOM   1071  CG2 VAL A  74      54.980  42.290  50.990  1.00  0.00           C
ATOM   1072 HG21 VAL A  74      56.080  42.250  50.870  1.00  0.00           H
ATOM   1073 HG22 VAL A  74      54.620  43.070  50.290  1.00  0.00           H
ATOM   1074 HG23 VAL A  74      54.690  42.510  52.040  1.00  0.00           H
ATOM   1075  C   VAL A  74      55.310  40.390  48.230  1.00  0.00           C
ATOM   1076  O   VAL A  74      55.600  39.210  48.050  1.00  0.00           O
ATOM   1077  N   THR A  75      56.050  41.410  47.670  1.00  0.00           N
ATOM   1078  HN  THR A  75      55.960  42.340  48.010  1.00  0.00           H
ATOM   1079  CA  THR A  75      57.310  41.080  47.030  1.00  0.00           C
ATOM   1080  HA  THR A  75      57.590  40.050  47.180  1.00  0.00           H
ATOM   1081  CB  THR A  75      57.410  41.300  45.510  1.00  0.00           C
ATOM   1082  HB  THR A  75      56.680  40.660  44.970  1.00  0.00           H
ATOM   1083  OG1 THR A  75      58.660  40.940  44.860  1.00  0.00           O
ATOM   1084  HG1 THR A  75      58.620  39.980  44.890  1.00  0.00           H
ATOM   1085  CG2 THR A  75      57.090  42.690  45.070  1.00  0.00           C
ATOM   1086 HG21 THR A  75      57.140  42.850  43.970  1.00  0.00           H
ATOM   1087 HG22 THR A  75      56.030  42.910  45.300  1.00  0.00           H
ATOM   1088 HG23 THR A  75      57.780  43.470  45.480  1.00  0.00           H
ATOM   1089  C   THR A  75      58.420  41.740  47.820  1.00  0.00           C
ATOM   1090  O   THR A  75      58.230  42.820  48.440  1.00  0.00           O
ATOM   1091  N   ALA A  76      59.590  41.090  47.890  1.00  0.00           N
ATOM   1092  HN  ALA A  76      59.530  40.140  47.620  1.00  0.00           H
ATOM   1093  CA  ALA A  76      60.790  41.420  48.590  1.00  0.00           C
ATOM   1094  HA  ALA A  76      60.580  41.060  49.580  1.00  0.00           H
ATOM   1095  CB  ALA A  76      61.870  40.470  48.130  1.00  0.00           C
ATOM   1096  HB1 ALA A  76      61.430  39.470  48.280  1.00  0.00           H
ATOM   1097  HB2 ALA A  76      61.890  40.630  47.030  1.00  0.00           H
ATOM   1098  HB3 ALA A  76      62.830  40.570  48.670  1.00  0.00           H
ATOM   1099  C   ALA A  76      61.240  42.840  48.490  1.00  0.00           C
ATOM   1100  O   ALA A  76      60.850  43.590  47.570  1.00  0.00           O
ATOM   1101  N   VAL A  77      62.050  43.260  49.470  1.00  0.00           N
ATOM   1102  HN  VAL A  77      62.290  42.690  50.250  1.00  0.00           H
ATOM   1103  CA  VAL A  77      62.500  44.640  49.770  1.00  0.00           C
ATOM   1104  HA  VAL A  77      61.690  45.340  49.680  1.00  0.00           H
ATOM   1105  CB  VAL A  77      62.830  44.880  51.260  1.00  0.00           C
ATOM   1106  HB  VAL A  77      63.570  44.130  51.610  1.00  0.00           H
ATOM   1107  CG1 VAL A  77      63.460  46.240  51.480  1.00  0.00           C
ATOM   1108 HG11 VAL A  77      62.770  47.110  51.440  1.00  0.00           H
ATOM   1109 HG12 VAL A  77      63.650  46.250  52.570  1.00  0.00           H
ATOM   1110 HG13 VAL A  77      64.510  46.340  51.120  1.00  0.00           H
ATOM   1111  CG2 VAL A  77      61.550  44.730  52.120  1.00  0.00           C
ATOM   1112 HG21 VAL A  77      61.750  44.730  53.210  1.00  0.00           H
ATOM   1113 HG22 VAL A  77      60.770  45.500  51.940  1.00  0.00           H
ATOM   1114 HG23 VAL A  77      61.060  43.750  51.940  1.00  0.00           H
ATOM   1115  C   VAL A  77      63.620  44.980  48.860  1.00  0.00           C
ATOM   1116  O   VAL A  77      64.650  44.270  48.840  1.00  0.00           O
ATOM   1117  N   ALA A  78      63.630  46.130  48.180  1.00  0.00           N
ATOM   1118  HN  ALA A  78      62.820  46.700  48.320  1.00  0.00           H
ATOM   1119  CA  ALA A  78      64.620  46.720  47.430  1.00  0.00           C
ATOM   1120  HA  ALA A  78      65.060  46.040  46.730  1.00  0.00           H
ATOM   1121  CB  ALA A  78      64.020  47.820  46.560  1.00  0.00           C
ATOM   1122  HB1 ALA A  78      63.550  48.580  47.220  1.00  0.00           H
ATOM   1123  HB2 ALA A  78      64.830  48.350  46.020  1.00  0.00           H
ATOM   1124  HB3 ALA A  78      63.210  47.450  45.890  1.00  0.00           H
ATOM   1125  C   ALA A  78      65.770  47.240  48.250  1.00  0.00           C
ATOM   1126  O   ALA A  78      65.550  47.910  49.240  1.00  0.00           O
ATOM   1127  N   GLN A  79      67.070  47.000  47.770  1.00  0.00           N
ATOM   1128  HN  GLN A  79      67.210  46.440  46.960  1.00  0.00           H
ATOM   1129  CA  GLN A  79      68.250  47.340  48.470  1.00  0.00           C
ATOM   1130  HA  GLN A  79      68.080  47.000  49.490  1.00  0.00           H
ATOM   1131  CB  GLN A  79      69.410  46.530  47.870  1.00  0.00           C
ATOM   1132  HB1 GLN A  79      69.020  45.490  47.800  1.00  0.00           H
ATOM   1133  HB2 GLN A  79      70.260  46.410  48.570  1.00  0.00           H
ATOM   1134  CG  GLN A  79      69.970  46.890  46.470  1.00  0.00           C
ATOM   1135  HG1 GLN A  79      70.510  47.860  46.570  1.00  0.00           H
ATOM   1136  HG2 GLN A  79      69.130  47.110  45.780  1.00  0.00           H
ATOM   1137  CD  GLN A  79      71.000  45.970  45.760  1.00  0.00           C
ATOM   1138  OE1 GLN A  79      70.470  45.120  45.050  1.00  0.00           O
ATOM   1139  NE2 GLN A  79      72.360  46.050  46.100  1.00  0.00           N
ATOM   1140 HE21 GLN A  79      72.740  46.840  46.560  1.00  0.00           H
ATOM   1141 HE22 GLN A  79      72.930  45.470  45.510  1.00  0.00           H
ATOM   1142  C   GLN A  79      68.460  48.860  48.510  1.00  0.00           C
ATOM   1143  O   GLN A  79      68.120  49.540  47.570  1.00  0.00           O
ATOM   1144  N   LYS A  80      68.940  49.330  49.670  1.00  0.00           N
ATOM   1145  HN  LYS A  80      69.120  48.660  50.390  1.00  0.00           H
ATOM   1146  CA  LYS A  80      69.020  50.780  49.820  1.00  0.00           C
ATOM   1147  HA  LYS A  80      69.170  51.160  48.820  1.00  0.00           H
ATOM   1148  CB  LYS A  80      67.810  51.360  50.500  1.00  0.00           C
ATOM   1149  HB1 LYS A  80      68.010  52.420  50.760  1.00  0.00           H
ATOM   1150  HB2 LYS A  80      67.650  50.920  51.510  1.00  0.00           H
ATOM   1151  CG  LYS A  80      66.540  51.390  49.560  1.00  0.00           C
ATOM   1152  HG1 LYS A  80      66.340  50.390  49.130  1.00  0.00           H
ATOM   1153  HG2 LYS A  80      66.890  52.010  48.700  1.00  0.00           H
ATOM   1154  CD  LYS A  80      65.440  52.030  50.340  1.00  0.00           C
ATOM   1155  HD1 LYS A  80      65.140  51.210  51.020  1.00  0.00           H
ATOM   1156  HD2 LYS A  80      65.880  52.860  50.930  1.00  0.00           H
ATOM   1157  CE  LYS A  80      64.280  52.670  49.570  1.00  0.00           C
ATOM   1158  HE1 LYS A  80      64.690  53.400  48.840  1.00  0.00           H
ATOM   1159  HE2 LYS A  80      63.500  53.040  50.270  1.00  0.00           H
ATOM   1160  NZ  LYS A  80      63.660  51.570  48.880  1.00  0.00           N
ATOM   1161  HZ1 LYS A  80      64.190  51.190  48.070  1.00  0.00           H
ATOM   1162  HZ2 LYS A  80      63.480  50.770  49.520  1.00  0.00           H
ATOM   1163  HZ3 LYS A  80      62.800  51.950  48.440  1.00  0.00           H
ATOM   1164  C   LYS A  80      70.390  51.190  50.340  1.00  0.00           C
ATOM   1165  O   LYS A  80      70.940  50.270  50.950  1.00  0.00           O
ATOM   1166  N   THR A  81      70.900  52.460  50.140  1.00  0.00           N
ATOM   1167  HN  THR A  81      70.450  53.140  49.570  1.00  0.00           H
ATOM   1168  CA  THR A  81      72.140  52.950  50.720  1.00  0.00           C
ATOM   1169  HA  THR A  81      72.780  52.160  50.350  1.00  0.00           H
ATOM   1170  CB  THR A  81      72.650  54.210  50.100  1.00  0.00           C
ATOM   1171  HB  THR A  81      73.260  54.730  50.880  1.00  0.00           H
ATOM   1172  OG1 THR A  81      71.650  55.200  49.810  1.00  0.00           O
ATOM   1173  HG1 THR A  81      71.980  55.720  49.080  1.00  0.00           H
ATOM   1174  CG2 THR A  81      73.320  53.950  48.700  1.00  0.00           C
ATOM   1175 HG21 THR A  81      73.730  52.920  48.750  1.00  0.00           H
ATOM   1176 HG22 THR A  81      72.500  53.930  47.960  1.00  0.00           H
ATOM   1177 HG23 THR A  81      74.120  54.700  48.540  1.00  0.00           H
ATOM   1178  C   THR A  81      72.160  52.940  52.230  1.00  0.00           C
ATOM   1179  O   THR A  81      73.020  52.400  52.850  1.00  0.00           O
ATOM   1180  N   VAL A  82      71.040  53.470  52.870  1.00  0.00           N
ATOM   1181  HN  VAL A  82      70.250  53.700  52.300  1.00  0.00           H
ATOM   1182  CA  VAL A  82      70.780  53.340  54.260  1.00  0.00           C
ATOM   1183  HA  VAL A  82      71.580  52.780  54.700  1.00  0.00           H
ATOM   1184  CB  VAL A  82      70.770  54.710  54.860  1.00  0.00           C
ATOM   1185  HB  VAL A  82      70.020  55.370  54.370  1.00  0.00           H
ATOM   1186  CG1 VAL A  82      70.530  54.590  56.400  1.00  0.00           C
ATOM   1187 HG11 VAL A  82      69.450  54.540  56.680  1.00  0.00           H
ATOM   1188 HG12 VAL A  82      71.040  53.650  56.710  1.00  0.00           H
ATOM   1189 HG13 VAL A  82      71.080  55.410  56.900  1.00  0.00           H
ATOM   1190  CG2 VAL A  82      72.140  55.340  54.710  1.00  0.00           C
ATOM   1191 HG21 VAL A  82      72.610  55.240  53.710  1.00  0.00           H
ATOM   1192 HG22 VAL A  82      72.030  56.430  54.870  1.00  0.00           H
ATOM   1193 HG23 VAL A  82      72.860  54.960  55.460  1.00  0.00           H
ATOM   1194  C   VAL A  82      69.460  52.510  54.510  1.00  0.00           C
ATOM   1195  O   VAL A  82      68.480  52.690  53.710  1.00  0.00           O
ATOM   1196  N   GLU A  83      69.480  51.560  55.430  1.00  0.00           N
ATOM   1197  HN  GLU A  83      70.220  51.360  56.060  1.00  0.00           H
ATOM   1198  CA  GLU A  83      68.390  50.600  55.560  1.00  0.00           C
ATOM   1199  HA  GLU A  83      67.720  50.670  54.720  1.00  0.00           H
ATOM   1200  CB  GLU A  83      68.870  49.160  55.720  1.00  0.00           C
ATOM   1201  HB1 GLU A  83      68.020  48.480  55.910  1.00  0.00           H
ATOM   1202  HB2 GLU A  83      69.580  49.160  56.580  1.00  0.00           H
ATOM   1203  CG  GLU A  83      69.510  48.580  54.480  1.00  0.00           C
ATOM   1204  HG1 GLU A  83      70.510  49.060  54.420  1.00  0.00           H
ATOM   1205  HG2 GLU A  83      68.920  48.660  53.540  1.00  0.00           H
ATOM   1206  CD  GLU A  83      69.730  47.070  54.660  1.00  0.00           C
ATOM   1207  OE1 GLU A  83      69.850  46.350  53.630  1.00  0.00           O
ATOM   1208  OE2 GLU A  83      69.840  46.570  55.820  1.00  0.00           O
ATOM   1209  C   GLU A  83      67.580  50.980  56.900  1.00  0.00           C
ATOM   1210  O   GLU A  83      68.180  51.370  57.890  1.00  0.00           O
ATOM   1211  N   GLY A  84      66.290  50.880  56.840  1.00  0.00           N
ATOM   1212  HN  GLY A  84      65.810  50.560  56.030  1.00  0.00           H
ATOM   1213  CA  GLY A  84      65.480  51.530  57.750  1.00  0.00           C
ATOM   1214  HA1 GLY A  84      64.470  51.320  57.430  1.00  0.00           H
ATOM   1215  HA2 GLY A  84      65.700  51.240  58.760  1.00  0.00           H
ATOM   1216  C   GLY A  84      65.490  53.010  57.700  1.00  0.00           C
ATOM   1217  O   GLY A  84      65.670  53.580  58.790  1.00  0.00           O
ATOM   1218  N   ALA A  85      65.330  53.660  56.560  1.00  0.00           N
ATOM   1219  HN  ALA A  85      65.360  53.210  55.670  1.00  0.00           H
ATOM   1220  CA  ALA A  85      65.430  55.110  56.370  1.00  0.00           C
ATOM   1221  HA  ALA A  85      65.330  55.520  57.360  1.00  0.00           H
ATOM   1222  CB  ALA A  85      66.840  55.690  56.060  1.00  0.00           C
ATOM   1223  HB1 ALA A  85      66.680  56.780  56.240  1.00  0.00           H
ATOM   1224  HB2 ALA A  85      67.640  55.300  56.710  1.00  0.00           H
ATOM   1225  HB3 ALA A  85      67.130  55.500  55.000  1.00  0.00           H
ATOM   1226  C   ALA A  85      64.440  55.670  55.330  1.00  0.00           C
ATOM   1227  O   ALA A  85      64.160  55.050  54.290  1.00  0.00           O
ATOM   1228  N   GLY A  86      63.890  56.830  55.580  1.00  0.00           N
ATOM   1229  HN  GLY A  86      64.190  57.430  56.330  1.00  0.00           H
ATOM   1230  CA  GLY A  86      62.950  57.530  54.800  1.00  0.00           C
ATOM   1231  HA1 GLY A  86      62.030  56.960  54.770  1.00  0.00           H
ATOM   1232  HA2 GLY A  86      62.580  58.410  55.290  1.00  0.00           H
ATOM   1233  C   GLY A  86      63.370  57.960  53.390  1.00  0.00           C
ATOM   1234  O   GLY A  86      64.520  57.920  52.990  1.00  0.00           O
ATOM   1235  N   SER A  87      62.410  58.360  52.530  1.00  0.00           N
ATOM   1236  HN  SER A  87      61.450  58.140  52.720  1.00  0.00           H
ATOM   1237  CA  SER A  87      62.750  59.100  51.330  1.00  0.00           C
ATOM   1238  HA  SER A  87      63.760  59.460  51.390  1.00  0.00           H
ATOM   1239  CB  SER A  87      62.510  58.370  49.970  1.00  0.00           C
ATOM   1240  HB1 SER A  87      62.910  58.990  49.140  1.00  0.00           H
ATOM   1241  HB2 SER A  87      61.480  57.970  49.840  1.00  0.00           H
ATOM   1242  OG  SER A  87      63.190  57.130  49.950  1.00  0.00           O
ATOM   1243  HG1 SER A  87      62.670  56.630  50.590  1.00  0.00           H
ATOM   1244  C   SER A  87      61.860  60.400  51.310  1.00  0.00           C
ATOM   1245  O   SER A  87      60.830  60.420  52.050  1.00  0.00           O
ATOM   1246  N   ILE A  88      62.240  61.470  50.530  1.00  0.00           N
ATOM   1247  HN  ILE A  88      63.170  61.380  50.170  1.00  0.00           H
ATOM   1248  CA  ILE A  88      61.400  62.670  50.460  1.00  0.00           C
ATOM   1249  HA  ILE A  88      60.820  62.850  51.360  1.00  0.00           H
ATOM   1250  CB  ILE A  88      62.240  63.980  50.190  1.00  0.00           C
ATOM   1251  HB  ILE A  88      62.770  63.860  49.210  1.00  0.00           H
ATOM   1252  CG2 ILE A  88      61.240  65.220  50.040  1.00  0.00           C
ATOM   1253 HG21 ILE A  88      61.750  66.200  50.130  1.00  0.00           H
ATOM   1254 HG22 ILE A  88      60.680  65.160  49.080  1.00  0.00           H
ATOM   1255 HG23 ILE A  88      60.400  65.120  50.770  1.00  0.00           H
ATOM   1256  CG1 ILE A  88      63.260  64.200  51.340  1.00  0.00           C
ATOM   1257 HG11 ILE A  88      63.980  64.940  50.930  1.00  0.00           H
ATOM   1258 HG12 ILE A  88      63.700  63.210  51.590  1.00  0.00           H
ATOM   1259  CD  ILE A  88      62.690  64.710  52.690  1.00  0.00           C
ATOM   1260  HD1 ILE A  88      61.750  64.210  53.020  1.00  0.00           H
ATOM   1261  HD2 ILE A  88      63.440  64.730  53.510  1.00  0.00           H
ATOM   1262  HD3 ILE A  88      62.530  65.790  52.480  1.00  0.00           H
ATOM   1263  C   ILE A  88      60.440  62.380  49.290  1.00  0.00           C
ATOM   1264  O   ILE A  88      60.900  61.990  48.230  1.00  0.00           O
ATOM   1265  N   ALA A  89      59.090  62.360  49.510  1.00  0.00           N
ATOM   1266  HN  ALA A  89      58.870  62.450  50.470  1.00  0.00           H
ATOM   1267  CA  ALA A  89      58.180  62.070  48.440  1.00  0.00           C
ATOM   1268  HA  ALA A  89      58.670  61.670  47.570  1.00  0.00           H
ATOM   1269  CB  ALA A  89      57.160  61.090  48.870  1.00  0.00           C
ATOM   1270  HB1 ALA A  89      57.670  60.120  49.050  1.00  0.00           H
ATOM   1271  HB2 ALA A  89      56.730  61.480  49.820  1.00  0.00           H
ATOM   1272  HB3 ALA A  89      56.330  61.000  48.130  1.00  0.00           H
ATOM   1273  C   ALA A  89      57.470  63.360  47.890  1.00  0.00           C
ATOM   1274  O   ALA A  89      56.870  63.280  46.790  1.00  0.00           O
ATOM   1275  N   ALA A  90      57.510  64.560  48.490  1.00  0.00           N
ATOM   1276  HN  ALA A  90      57.900  64.680  49.400  1.00  0.00           H
ATOM   1277  CA  ALA A  90      57.150  65.820  47.870  1.00  0.00           C
ATOM   1278  HA  ALA A  90      56.180  65.660  47.430  1.00  0.00           H
ATOM   1279  CB  ALA A  90      56.920  66.970  48.900  1.00  0.00           C
ATOM   1280  HB1 ALA A  90      56.260  67.710  48.380  1.00  0.00           H
ATOM   1281  HB2 ALA A  90      56.310  66.530  49.710  1.00  0.00           H
ATOM   1282  HB3 ALA A  90      57.880  67.420  49.230  1.00  0.00           H
ATOM   1283  C   ALA A  90      58.100  66.300  46.850  1.00  0.00           C
ATOM   1284  O   ALA A  90      59.320  66.080  46.890  1.00  0.00           O
ATOM   1285  N   ALA A  91      57.580  67.010  45.820  1.00  0.00           N
ATOM   1286  HN  ALA A  91      56.590  67.110  45.890  1.00  0.00           H
ATOM   1287  CA  ALA A  91      58.250  67.360  44.550  1.00  0.00           C
ATOM   1288  HA  ALA A  91      59.280  67.610  44.740  1.00  0.00           H
ATOM   1289  CB  ALA A  91      58.280  66.130  43.640  1.00  0.00           C
ATOM   1290  HB1 ALA A  91      58.750  65.220  44.080  1.00  0.00           H
ATOM   1291  HB2 ALA A  91      57.210  65.850  43.520  1.00  0.00           H
ATOM   1292  HB3 ALA A  91      58.800  66.230  42.660  1.00  0.00           H
ATOM   1293  C   ALA A  91      57.670  68.410  43.720  1.00  0.00           C
ATOM   1294  O   ALA A  91      58.160  68.740  42.680  1.00  0.00           O
ATOM   1295  N   THR A  92      56.540  68.960  44.180  1.00  0.00           N
ATOM   1296  HN  THR A  92      56.130  68.700  45.050  1.00  0.00           H
ATOM   1297  CA  THR A  92      55.840  70.030  43.480  1.00  0.00           C
ATOM   1298  HA  THR A  92      55.730  69.770  42.440  1.00  0.00           H
ATOM   1299  CB  THR A  92      54.450  70.250  44.020  1.00  0.00           C
ATOM   1300  HB  THR A  92      54.500  70.460  45.110  1.00  0.00           H
ATOM   1301  OG1 THR A  92      53.690  69.080  43.750  1.00  0.00           O
ATOM   1302  HG1 THR A  92      54.050  68.540  44.450  1.00  0.00           H
ATOM   1303  CG2 THR A  92      53.800  71.430  43.260  1.00  0.00           C
ATOM   1304 HG21 THR A  92      52.780  71.540  43.680  1.00  0.00           H
ATOM   1305 HG22 THR A  92      54.390  72.370  43.360  1.00  0.00           H
ATOM   1306 HG23 THR A  92      53.810  71.100  42.200  1.00  0.00           H
ATOM   1307  C   THR A  92      56.640  71.310  43.370  1.00  0.00           C
ATOM   1308  O   THR A  92      56.990  71.840  44.430  1.00  0.00           O
ATOM   1309  N   GLY A  93      56.840  71.870  42.160  1.00  0.00           N
ATOM   1310  HN  GLY A  93      56.410  71.530  41.330  1.00  0.00           H
ATOM   1311  CA  GLY A  93      57.700  72.980  41.960  1.00  0.00           C
ATOM   1312  HA1 GLY A  93      58.040  72.960  40.930  1.00  0.00           H
ATOM   1313  HA2 GLY A  93      57.160  73.900  42.120  1.00  0.00           H
ATOM   1314  C   GLY A  93      59.030  73.040  42.730  1.00  0.00           C
ATOM   1315  O   GLY A  93      59.680  72.020  42.970  1.00  0.00           O
ATOM   1316  N   PHE A  94      59.510  74.250  43.050  1.00  0.00           N
ATOM   1317  HN  PHE A  94      59.000  75.040  42.720  1.00  0.00           H
ATOM   1318  CA  PHE A  94      60.690  74.420  43.880  1.00  0.00           C
ATOM   1319  HA  PHE A  94      61.510  73.950  43.350  1.00  0.00           H
ATOM   1320  CB  PHE A  94      61.110  75.890  44.090  1.00  0.00           C
ATOM   1321  HB1 PHE A  94      60.220  76.400  44.520  1.00  0.00           H
ATOM   1322  HB2 PHE A  94      61.250  76.290  43.060  1.00  0.00           H
ATOM   1323  CG  PHE A  94      62.310  76.100  44.970  1.00  0.00           C
ATOM   1324  CD1 PHE A  94      62.190  76.840  46.180  1.00  0.00           C
ATOM   1325  HD1 PHE A  94      61.270  77.250  46.560  1.00  0.00           H
ATOM   1326  CE1 PHE A  94      63.390  77.010  46.960  1.00  0.00           C
ATOM   1327  HE1 PHE A  94      63.230  77.570  47.870  1.00  0.00           H
ATOM   1328  CZ  PHE A  94      64.610  76.620  46.450  1.00  0.00           C
ATOM   1329  HZ  PHE A  94      65.500  76.880  47.000  1.00  0.00           H
ATOM   1330  CD2 PHE A  94      63.590  75.660  44.540  1.00  0.00           C
ATOM   1331  HD2 PHE A  94      63.680  75.260  43.540  1.00  0.00           H
ATOM   1332  CE2 PHE A  94      64.720  75.900  45.230  1.00  0.00           C
ATOM   1333  HE2 PHE A  94      65.710  75.780  44.800  1.00  0.00           H
ATOM   1334  C   PHE A  94      60.570  73.690  45.250  1.00  0.00           C
ATOM   1335  O   PHE A  94      59.690  74.040  46.000  1.00  0.00           O
ATOM   1336  N   VAL A  95      61.470  72.690  45.590  1.00  0.00           N
ATOM   1337  HN  VAL A  95      62.070  72.320  44.890  1.00  0.00           H
ATOM   1338  CA  VAL A  95      61.460  72.010  46.830  1.00  0.00           C
ATOM   1339  HA  VAL A  95      60.760  72.520  47.480  1.00  0.00           H
ATOM   1340  CB  VAL A  95      61.260  70.550  46.760  1.00  0.00           C
ATOM   1341  HB  VAL A  95      62.060  69.990  46.220  1.00  0.00           H
ATOM   1342  CG1 VAL A  95      61.320  70.000  48.230  1.00  0.00           C
ATOM   1343 HG11 VAL A  95      60.540  70.430  48.900  1.00  0.00           H
ATOM   1344 HG12 VAL A  95      61.190  68.900  48.210  1.00  0.00           H
ATOM   1345 HG13 VAL A  95      62.340  70.180  48.630  1.00  0.00           H
ATOM   1346  CG2 VAL A  95      59.960  70.190  46.010  1.00  0.00           C
ATOM   1347 HG21 VAL A  95      59.280  70.990  46.380  1.00  0.00           H
ATOM   1348 HG22 VAL A  95      60.060  70.290  44.910  1.00  0.00           H
ATOM   1349 HG23 VAL A  95      59.600  69.160  46.220  1.00  0.00           H
ATOM   1350  C   VAL A  95      62.740  72.490  47.390  1.00  0.00           C
ATOM   1351  O   VAL A  95      63.790  72.350  46.760  1.00  0.00           O
ATOM   1352  N   LYS A  96      62.860  73.090  48.600  1.00  0.00           N
ATOM   1353  HN  LYS A  96      62.060  73.080  49.190  1.00  0.00           H
ATOM   1354  CA  LYS A  96      64.110  73.220  49.400  1.00  0.00           C
ATOM   1355  HA  LYS A  96      64.870  73.560  48.720  1.00  0.00           H
ATOM   1356  CB  LYS A  96      63.900  74.140  50.670  1.00  0.00           C
ATOM   1357  HB1 LYS A  96      64.700  74.150  51.440  1.00  0.00           H
ATOM   1358  HB2 LYS A  96      62.950  73.940  51.210  1.00  0.00           H
ATOM   1359  CG  LYS A  96      63.820  75.650  50.230  1.00  0.00           C
ATOM   1360  HG1 LYS A  96      63.090  75.610  49.390  1.00  0.00           H
ATOM   1361  HG2 LYS A  96      64.830  75.890  49.840  1.00  0.00           H
ATOM   1362  CD  LYS A  96      63.400  76.650  51.250  1.00  0.00           C
ATOM   1363  HD1 LYS A  96      63.070  77.620  50.830  1.00  0.00           H
ATOM   1364  HD2 LYS A  96      62.510  76.150  51.680  1.00  0.00           H
ATOM   1365  CE  LYS A  96      64.370  76.890  52.360  1.00  0.00           C
ATOM   1366  HE1 LYS A  96      64.840  75.940  52.690  1.00  0.00           H
ATOM   1367  HE2 LYS A  96      63.840  77.400  53.190  1.00  0.00           H
ATOM   1368  NZ  LYS A  96      65.420  77.830  51.910  1.00  0.00           N
ATOM   1369  HZ1 LYS A  96      66.230  77.240  51.630  1.00  0.00           H
ATOM   1370  HZ2 LYS A  96      65.150  78.240  51.000  1.00  0.00           H
ATOM   1371  HZ3 LYS A  96      65.740  78.470  52.670  1.00  0.00           H
ATOM   1372  C   LYS A  96      64.630  71.830  49.900  1.00  0.00           C
ATOM   1373  O   LYS A  96      63.940  70.890  50.300  1.00  0.00           O
ATOM   1374  N   LYS A  97      65.990  71.680  49.890  1.00  0.00           N
ATOM   1375  HN  LYS A  97      66.510  72.500  49.650  1.00  0.00           H
ATOM   1376  CA  LYS A  97      66.760  70.510  50.320  1.00  0.00           C
ATOM   1377  HA  LYS A  97      66.070  69.680  50.400  1.00  0.00           H
ATOM   1378  CB  LYS A  97      68.040  70.190  49.450  1.00  0.00           C
ATOM   1379  HB1 LYS A  97      68.560  69.330  49.920  1.00  0.00           H
ATOM   1380  HB2 LYS A  97      68.740  71.050  49.470  1.00  0.00           H
ATOM   1381  CG  LYS A  97      67.830  69.600  48.040  1.00  0.00           C
ATOM   1382  HG1 LYS A  97      68.740  69.130  47.610  1.00  0.00           H
ATOM   1383  HG2 LYS A  97      67.460  70.430  47.400  1.00  0.00           H
ATOM   1384  CD  LYS A  97      66.850  68.390  47.940  1.00  0.00           C
ATOM   1385  HD1 LYS A  97      67.180  67.570  48.610  1.00  0.00           H
ATOM   1386  HD2 LYS A  97      65.930  68.870  48.350  1.00  0.00           H
ATOM   1387  CE  LYS A  97      66.830  67.820  46.530  1.00  0.00           C
ATOM   1388  HE1 LYS A  97      67.860  67.540  46.240  1.00  0.00           H
ATOM   1389  HE2 LYS A  97      66.440  68.670  45.940  1.00  0.00           H
ATOM   1390  NZ  LYS A  97      66.060  66.580  46.300  1.00  0.00           N
ATOM   1391  HZ1 LYS A  97      66.330  65.680  46.750  1.00  0.00           H
ATOM   1392  HZ2 LYS A  97      65.130  66.730  46.730  1.00  0.00           H
ATOM   1393  HZ3 LYS A  97      65.990  66.510  45.260  1.00  0.00           H
ATOM   1394  C   LYS A  97      67.240  70.710  51.780  1.00  0.00           C
ATOM   1395  O   LYS A  97      67.940  71.710  52.040  1.00  0.00           O
ATOM   1396  N   ASP A  98      66.960  69.780  52.680  1.00  0.00           N
ATOM   1397  HN  ASP A  98      66.360  69.060  52.350  1.00  0.00           H
ATOM   1398  CA  ASP A  98      67.670  69.620  53.910  1.00  0.00           C
ATOM   1399  HA  ASP A  98      67.860  70.580  54.370  1.00  0.00           H
ATOM   1400  CB  ASP A  98      66.910  68.820  55.010  1.00  0.00           C
ATOM   1401  HB1 ASP A  98      67.590  68.700  55.870  1.00  0.00           H
ATOM   1402  HB2 ASP A  98      66.520  67.870  54.580  1.00  0.00           H
ATOM   1403  CG  ASP A  98      65.700  69.610  55.500  1.00  0.00           C
ATOM   1404  OD1 ASP A  98      64.950  69.000  56.340  1.00  0.00           O
ATOM   1405  OD2 ASP A  98      65.600  70.780  55.240  1.00  0.00           O
ATOM   1406  C   ASP A  98      69.070  69.030  53.630  1.00  0.00           C
ATOM   1407  O   ASP A  98      69.230  68.270  52.690  1.00  0.00           O
ATOM   1408  N   GLN A  99      70.090  69.540  54.370  1.00  0.00           N
ATOM   1409  HN  GLN A  99      70.030  70.410  54.860  1.00  0.00           H
ATOM   1410  CA  GLN A  99      71.460  69.190  54.160  1.00  0.00           C
ATOM   1411  HA  GLN A  99      71.550  68.280  53.600  1.00  0.00           H
ATOM   1412  CB  GLN A  99      72.240  70.280  53.380  1.00  0.00           C
ATOM   1413  HB1 GLN A  99      73.270  69.920  53.190  1.00  0.00           H
ATOM   1414  HB2 GLN A  99      72.330  71.210  53.990  1.00  0.00           H
ATOM   1415  CG  GLN A  99      71.680  70.610  51.930  1.00  0.00           C
ATOM   1416  HG1 GLN A  99      70.600  70.880  51.890  1.00  0.00           H
ATOM   1417  HG2 GLN A  99      71.760  69.730  51.260  1.00  0.00           H
ATOM   1418  CD  GLN A  99      72.580  71.710  51.360  1.00  0.00           C
ATOM   1419  OE1 GLN A  99      73.330  71.460  50.410  1.00  0.00           O
ATOM   1420  NE2 GLN A  99      72.570  72.930  51.940  1.00  0.00           N
ATOM   1421 HE21 GLN A  99      72.040  73.160  52.750  1.00  0.00           H
ATOM   1422 HE22 GLN A  99      73.190  73.640  51.620  1.00  0.00           H
ATOM   1423  C   GLN A  99      72.210  68.860  55.460  1.00  0.00           C
ATOM   1424  O   GLN A  99      72.240  69.590  56.410  1.00  0.00           O
ATOM   1425  N   LEU A 100      72.880  67.670  55.470  1.00  0.00           N
ATOM   1426  HN  LEU A 100      72.950  67.170  54.610  1.00  0.00           H
ATOM   1427  CA  LEU A 100      73.750  67.110  56.490  1.00  0.00           C
ATOM   1428  HA  LEU A 100      73.130  66.910  57.350  1.00  0.00           H
ATOM   1429  CB  LEU A 100      74.430  65.840  56.080  1.00  0.00           C
ATOM   1430  HB1 LEU A 100      73.630  65.080  56.130  1.00  0.00           H
ATOM   1431  HB2 LEU A 100      75.120  65.590  56.910  1.00  0.00           H
ATOM   1432  CG  LEU A 100      75.160  65.830  54.690  1.00  0.00           C
ATOM   1433  HG  LEU A 100      75.660  66.780  54.430  1.00  0.00           H
ATOM   1434  CD1 LEU A 100      76.370  64.860  54.760  1.00  0.00           C
ATOM   1435 HD11 LEU A 100      75.980  63.830  54.940  1.00  0.00           H
ATOM   1436 HD12 LEU A 100      76.920  64.820  53.800  1.00  0.00           H
ATOM   1437 HD13 LEU A 100      76.920  65.180  55.670  1.00  0.00           H
ATOM   1438  CD2 LEU A 100      74.410  65.340  53.470  1.00  0.00           C
ATOM   1439 HD21 LEU A 100      75.160  65.160  52.670  1.00  0.00           H
ATOM   1440 HD22 LEU A 100      73.950  64.370  53.760  1.00  0.00           H
ATOM   1441 HD23 LEU A 100      73.560  66.010  53.200  1.00  0.00           H
ATOM   1442  C   LEU A 100      74.800  68.090  57.050  1.00  0.00           C
ATOM   1443  O   LEU A 100      75.640  68.600  56.290  1.00  0.00           O
ATOM   1444  N   GLY A 101      74.730  68.400  58.350  1.00  0.00           N
ATOM   1445  HN  GLY A 101      73.900  68.110  58.820  1.00  0.00           H
ATOM   1446  CA  GLY A 101      75.720  69.140  59.060  1.00  0.00           C
ATOM   1447  HA1 GLY A 101      75.400  69.030  60.090  1.00  0.00           H
ATOM   1448  HA2 GLY A 101      76.750  68.830  58.940  1.00  0.00           H
ATOM   1449  C   GLY A 101      75.770  70.580  58.860  1.00  0.00           C
ATOM   1450  O   GLY A 101      76.730  71.310  59.140  1.00  0.00           O
ATOM   1451  N   LYS A 102      74.730  71.180  58.260  1.00  0.00           N
ATOM   1452  HN  LYS A 102      73.920  70.630  58.080  1.00  0.00           H
ATOM   1453  CA  LYS A 102      74.800  72.500  57.760  1.00  0.00           C
ATOM   1454  HA  LYS A 102      75.300  73.140  58.480  1.00  0.00           H
ATOM   1455  CB  LYS A 102      75.660  72.610  56.420  1.00  0.00           C
ATOM   1456  HB1 LYS A 102      76.640  72.130  56.610  1.00  0.00           H
ATOM   1457  HB2 LYS A 102      75.840  73.690  56.280  1.00  0.00           H
ATOM   1458  CG  LYS A 102      74.960  71.940  55.140  1.00  0.00           C
ATOM   1459  HG1 LYS A 102      74.200  72.650  54.750  1.00  0.00           H
ATOM   1460  HG2 LYS A 102      74.460  71.000  55.460  1.00  0.00           H
ATOM   1461  CD  LYS A 102      75.960  71.510  54.040  1.00  0.00           C
ATOM   1462  HD1 LYS A 102      76.380  70.540  54.360  1.00  0.00           H
ATOM   1463  HD2 LYS A 102      75.360  71.360  53.110  1.00  0.00           H
ATOM   1464  CE  LYS A 102      77.170  72.490  53.720  1.00  0.00           C
ATOM   1465  HE1 LYS A 102      77.880  72.460  54.580  1.00  0.00           H
ATOM   1466  HE2 LYS A 102      76.640  73.470  53.670  1.00  0.00           H
ATOM   1467  NZ  LYS A 102      77.800  72.140  52.510  1.00  0.00           N
ATOM   1468  HZ1 LYS A 102      78.490  72.890  52.310  1.00  0.00           H
ATOM   1469  HZ2 LYS A 102      78.220  71.200  52.680  1.00  0.00           H
ATOM   1470  HZ3 LYS A 102      77.180  72.060  51.690  1.00  0.00           H
ATOM   1471  C   LYS A 102      73.330  72.900  57.560  1.00  0.00           C
ATOM   1472  O   LYS A 102      72.400  72.130  57.680  1.00  0.00           O
ATOM   1473  N   ASN A 103      73.100  74.160  57.290  1.00  0.00           N
ATOM   1474  HN  ASN A 103      73.830  74.840  57.230  1.00  0.00           H
ATOM   1475  CA  ASN A 103      71.740  74.520  56.910  1.00  0.00           C
ATOM   1476  HA  ASN A 103      71.320  73.670  56.390  1.00  0.00           H
ATOM   1477  CB  ASN A 103      70.810  75.040  58.060  1.00  0.00           C
ATOM   1478  HB1 ASN A 103      71.070  76.090  58.350  1.00  0.00           H
ATOM   1479  HB2 ASN A 103      71.010  74.370  58.920  1.00  0.00           H
ATOM   1480  CG  ASN A 103      69.350  74.900  57.550  1.00  0.00           C
ATOM   1481  OD1 ASN A 103      69.060  74.410  56.410  1.00  0.00           O
ATOM   1482  ND2 ASN A 103      68.390  75.250  58.420  1.00  0.00           N
ATOM   1483 HD21 ASN A 103      68.640  75.550  59.340  1.00  0.00           H
ATOM   1484 HD22 ASN A 103      67.450  75.090  58.140  1.00  0.00           H
ATOM   1485  C   ASN A 103      72.020  75.680  55.950  1.00  0.00           C
ATOM   1486  O   ASN A 103      73.120  76.220  55.960  1.00  0.00           O
ATOM   1487  N   GLU A 104      71.040  76.040  55.110  1.00  0.00           N
ATOM   1488  HN  GLU A 104      70.210  75.510  54.980  1.00  0.00           H
ATOM   1489  CA  GLU A 104      71.170  77.240  54.360  1.00  0.00           C
ATOM   1490  HA  GLU A 104      72.090  77.100  53.810  1.00  0.00           H
ATOM   1491  CB  GLU A 104      70.030  77.490  53.410  1.00  0.00           C
ATOM   1492  HB1 GLU A 104      70.070  78.510  52.980  1.00  0.00           H
ATOM   1493  HB2 GLU A 104      69.090  77.510  53.990  1.00  0.00           H
ATOM   1494  CG  GLU A 104      69.970  76.490  52.190  1.00  0.00           C
ATOM   1495  HG1 GLU A 104      69.770  75.440  52.510  1.00  0.00           H
ATOM   1496  HG2 GLU A 104      70.890  76.510  51.580  1.00  0.00           H
ATOM   1497  CD  GLU A 104      68.820  76.870  51.320  1.00  0.00           C
ATOM   1498  OE1 GLU A 104      67.790  76.190  51.450  1.00  0.00           O
ATOM   1499  OE2 GLU A 104      68.950  77.850  50.500  1.00  0.00           O
ATOM   1500  C   GLU A 104      71.430  78.530  55.130  1.00  0.00           C
ATOM   1501  O   GLU A 104      72.160  79.380  54.730  1.00  0.00           O
ATOM   1502  N   GLU A 105      70.780  78.770  56.300  1.00  0.00           N
ATOM   1503  HN  GLU A 105      70.230  78.010  56.630  1.00  0.00           H
ATOM   1504  CA  GLU A 105      70.640  80.020  56.900  1.00  0.00           C
ATOM   1505  HA  GLU A 105      71.530  80.590  56.720  1.00  0.00           H
ATOM   1506  CB  GLU A 105      69.350  80.790  56.460  1.00  0.00           C
ATOM   1507  HB1 GLU A 105      69.260  81.760  57.000  1.00  0.00           H
ATOM   1508  HB2 GLU A 105      68.450  80.190  56.700  1.00  0.00           H
ATOM   1509  CG  GLU A 105      69.410  81.150  54.990  1.00  0.00           C
ATOM   1510  HG1 GLU A 105      69.550  80.360  54.220  1.00  0.00           H
ATOM   1511  HG2 GLU A 105      70.320  81.780  54.920  1.00  0.00           H
ATOM   1512  CD  GLU A 105      68.230  81.900  54.540  1.00  0.00           C
ATOM   1513  OE1 GLU A 105      67.090  81.390  54.470  1.00  0.00           O
ATOM   1514  OE2 GLU A 105      68.430  83.060  54.120  1.00  0.00           O
ATOM   1515  C   GLU A 105      70.540  79.730  58.420  1.00  0.00           C
ATOM   1516  O   GLU A 105      70.180  78.660  58.830  1.00  0.00           O
ATOM   1517  N   GLY A 106      71.040  80.620  59.290  1.00  0.00           N
ATOM   1518  HN  GLY A 106      71.470  81.440  58.920  1.00  0.00           H
ATOM   1519  CA  GLY A 106      71.080  80.430  60.710  1.00  0.00           C
ATOM   1520  HA1 GLY A 106      71.090  81.430  61.120  1.00  0.00           H
ATOM   1521  HA2 GLY A 106      70.200  79.850  60.960  1.00  0.00           H
ATOM   1522  C   GLY A 106      72.370  79.660  61.060  1.00  0.00           C
ATOM   1523  O   GLY A 106      72.920  78.920  60.300  1.00  0.00           O
ATOM   1524  N   ALA A 107      72.950  79.930  62.270  1.00  0.00           N
ATOM   1525  HN  ALA A 107      72.480  80.630  62.810  1.00  0.00           H
ATOM   1526  CA  ALA A 107      74.150  79.440  62.850  1.00  0.00           C
ATOM   1527  HA  ALA A 107      74.990  79.800  62.270  1.00  0.00           H
ATOM   1528  CB  ALA A 107      74.190  80.090  64.240  1.00  0.00           C
ATOM   1529  HB1 ALA A 107      74.930  79.570  64.880  1.00  0.00           H
ATOM   1530  HB2 ALA A 107      74.490  81.150  64.100  1.00  0.00           H
ATOM   1531  HB3 ALA A 107      73.270  80.110  64.870  1.00  0.00           H
ATOM   1532  C   ALA A 107      74.070  77.910  62.930  1.00  0.00           C
ATOM   1533  O   ALA A 107      72.970  77.330  63.010  1.00  0.00           O
ATOM   1534  N   PRO A 108      75.230  77.300  63.120  1.00  0.00           N
ATOM   1535  CD  PRO A 108      76.490  77.970  63.070  1.00  0.00           C
ATOM   1536  HD1 PRO A 108      76.560  78.670  62.210  1.00  0.00           H
ATOM   1537  HD2 PRO A 108      76.730  78.480  64.020  1.00  0.00           H
ATOM   1538  CA  PRO A 108      75.450  75.880  63.460  1.00  0.00           C
ATOM   1539  HA  PRO A 108      74.940  75.350  62.670  1.00  0.00           H
ATOM   1540  CB  PRO A 108      76.910  75.710  63.710  1.00  0.00           C
ATOM   1541  HB1 PRO A 108      77.340  74.740  63.380  1.00  0.00           H
ATOM   1542  HB2 PRO A 108      77.150  75.790  64.790  1.00  0.00           H
ATOM   1543  CG  PRO A 108      77.450  76.880  62.870  1.00  0.00           C
ATOM   1544  HG1 PRO A 108      77.520  76.540  61.820  1.00  0.00           H
ATOM   1545  HG2 PRO A 108      78.460  77.210  63.210  1.00  0.00           H
ATOM   1546  C   PRO A 108      74.630  75.440  64.700  1.00  0.00           C
ATOM   1547  O   PRO A 108      74.240  76.260  65.510  1.00  0.00           O
ATOM   1548  N   GLN A 109      74.460  74.080  64.790  1.00  0.00           N
ATOM   1549  HN  GLN A 109      74.880  73.520  64.090  1.00  0.00           H
ATOM   1550  CA  GLN A 109      73.710  73.440  65.850  1.00  0.00           C
ATOM   1551  HA  GLN A 109      73.370  74.200  66.540  1.00  0.00           H
ATOM   1552  CB  GLN A 109      72.530  72.530  65.460  1.00  0.00           C
ATOM   1553  HB1 GLN A 109      72.130  72.070  66.390  1.00  0.00           H
ATOM   1554  HB2 GLN A 109      73.000  71.750  64.830  1.00  0.00           H
ATOM   1555  CG  GLN A 109      71.390  73.390  64.790  1.00  0.00           C
ATOM   1556  HG1 GLN A 109      70.680  72.700  64.280  1.00  0.00           H
ATOM   1557  HG2 GLN A 109      71.870  74.090  64.070  1.00  0.00           H
ATOM   1558  CD  GLN A 109      70.590  74.130  65.800  1.00  0.00           C
ATOM   1559  OE1 GLN A 109      70.050  73.430  66.680  1.00  0.00           O
ATOM   1560  NE2 GLN A 109      70.550  75.490  65.760  1.00  0.00           N
ATOM   1561 HE21 GLN A 109      69.730  75.950  66.090  1.00  0.00           H
ATOM   1562 HE22 GLN A 109      71.220  76.080  65.300  1.00  0.00           H
ATOM   1563  C   GLN A 109      74.720  72.640  66.690  1.00  0.00           C
ATOM   1564  O   GLN A 109      75.740  72.220  66.200  1.00  0.00           O
ATOM   1565  N   GLU A 110      74.440  72.470  68.030  1.00  0.00           N
ATOM   1566  HN  GLU A 110      73.700  72.910  68.540  1.00  0.00           H
ATOM   1567  CA  GLU A 110      75.270  71.610  68.850  1.00  0.00           C
ATOM   1568  HA  GLU A 110      75.730  70.880  68.190  1.00  0.00           H
ATOM   1569  CB  GLU A 110      76.230  72.400  69.830  1.00  0.00           C
ATOM   1570  HB1 GLU A 110      76.780  71.590  70.350  1.00  0.00           H
ATOM   1571  HB2 GLU A 110      75.690  72.990  70.610  1.00  0.00           H
ATOM   1572  CG  GLU A 110      77.220  73.320  69.210  1.00  0.00           C
ATOM   1573  HG1 GLU A 110      76.720  74.250  68.860  1.00  0.00           H
ATOM   1574  HG2 GLU A 110      77.600  72.810  68.300  1.00  0.00           H
ATOM   1575  CD  GLU A 110      78.450  73.730  70.050  1.00  0.00           C
ATOM   1576  OE1 GLU A 110      78.270  74.360  71.180  1.00  0.00           O
ATOM   1577  OE2 GLU A 110      79.590  73.610  69.530  1.00  0.00           O
ATOM   1578  C   GLU A 110      74.400  70.760  69.790  1.00  0.00           C
ATOM   1579  O   GLU A 110      73.260  71.130  70.120  1.00  0.00           O
ATOM   1580  N   GLY A 111      74.870  69.590  70.250  1.00  0.00           N
ATOM   1581  HN  GLY A 111      75.790  69.290  70.000  1.00  0.00           H
ATOM   1582  CA  GLY A 111      73.970  68.760  71.040  1.00  0.00           C
ATOM   1583  HA1 GLY A 111      74.620  68.000  71.440  1.00  0.00           H
ATOM   1584  HA2 GLY A 111      73.630  69.300  71.900  1.00  0.00           H
ATOM   1585  C   GLY A 111      72.870  67.960  70.310  1.00  0.00           C
ATOM   1586  O   GLY A 111      72.500  68.130  69.130  1.00  0.00           O
ATOM   1587  N   ILE A 112      72.140  67.180  71.180  1.00  0.00           N
ATOM   1588  HN  ILE A 112      72.620  66.820  71.980  1.00  0.00           H
ATOM   1589  CA  ILE A 112      70.900  66.480  70.880  1.00  0.00           C
ATOM   1590  HA  ILE A 112      71.070  65.990  69.930  1.00  0.00           H
ATOM   1591  CB  ILE A 112      70.640  65.170  71.720  1.00  0.00           C
ATOM   1592  HB  ILE A 112      71.510  64.500  71.570  1.00  0.00           H
ATOM   1593  CG2 ILE A 112      70.600  65.460  73.200  1.00  0.00           C
ATOM   1594 HG21 ILE A 112      71.480  65.910  73.700  1.00  0.00           H
ATOM   1595 HG22 ILE A 112      69.690  66.010  73.530  1.00  0.00           H
ATOM   1596 HG23 ILE A 112      70.470  64.430  73.590  1.00  0.00           H
ATOM   1597  CG1 ILE A 112      69.340  64.420  71.230  1.00  0.00           C
ATOM   1598 HG11 ILE A 112      69.300  64.410  70.120  1.00  0.00           H
ATOM   1599 HG12 ILE A 112      68.430  64.940  71.620  1.00  0.00           H
ATOM   1600  CD  ILE A 112      69.410  62.980  71.680  1.00  0.00           C
ATOM   1601  HD1 ILE A 112      70.290  62.530  71.170  1.00  0.00           H
ATOM   1602  HD2 ILE A 112      69.360  62.820  72.770  1.00  0.00           H
ATOM   1603  HD3 ILE A 112      68.510  62.370  71.440  1.00  0.00           H
ATOM   1604  C   ILE A 112      69.710  67.460  70.720  1.00  0.00           C
ATOM   1605  O   ILE A 112      69.450  68.360  71.500  1.00  0.00           O
ATOM   1606  N   LEU A 113      69.140  67.300  69.520  1.00  0.00           N
ATOM   1607  HN  LEU A 113      69.580  66.710  68.860  1.00  0.00           H
ATOM   1608  CA  LEU A 113      67.980  68.200  69.130  1.00  0.00           C
ATOM   1609  HA  LEU A 113      67.820  68.890  69.950  1.00  0.00           H
ATOM   1610  CB  LEU A 113      68.100  69.000  67.800  1.00  0.00           C
ATOM   1611  HB1 LEU A 113      67.160  69.550  67.570  1.00  0.00           H
ATOM   1612  HB2 LEU A 113      68.090  68.150  67.090  1.00  0.00           H
ATOM   1613  CG  LEU A 113      69.350  69.830  67.620  1.00  0.00           C
ATOM   1614  HG  LEU A 113      70.190  69.120  67.830  1.00  0.00           H
ATOM   1615  CD1 LEU A 113      69.350  70.240  66.130  1.00  0.00           C
ATOM   1616 HD11 LEU A 113      69.430  69.320  65.530  1.00  0.00           H
ATOM   1617 HD12 LEU A 113      68.360  70.720  65.960  1.00  0.00           H
ATOM   1618 HD13 LEU A 113      70.180  70.890  65.790  1.00  0.00           H
ATOM   1619  CD2 LEU A 113      69.420  71.030  68.490  1.00  0.00           C
ATOM   1620 HD21 LEU A 113      70.470  71.380  68.490  1.00  0.00           H
ATOM   1621 HD22 LEU A 113      68.860  71.870  68.020  1.00  0.00           H
ATOM   1622 HD23 LEU A 113      69.120  70.910  69.560  1.00  0.00           H
ATOM   1623  C   LEU A 113      66.740  67.330  69.220  1.00  0.00           C
ATOM   1624  O   LEU A 113      66.900  66.050  69.190  1.00  0.00           O
ATOM   1625  N   GLU A 114      65.550  67.930  69.220  1.00  0.00           N
ATOM   1626  HN  GLU A 114      65.430  68.920  69.170  1.00  0.00           H
ATOM   1627  CA  GLU A 114      64.310  67.280  69.070  1.00  0.00           C
ATOM   1628  HA  GLU A 114      64.260  66.310  69.530  1.00  0.00           H
ATOM   1629  CB  GLU A 114      63.230  68.290  69.580  1.00  0.00           C
ATOM   1630  HB1 GLU A 114      62.220  68.010  69.210  1.00  0.00           H
ATOM   1631  HB2 GLU A 114      63.450  69.320  69.230  1.00  0.00           H
ATOM   1632  CG  GLU A 114      63.240  68.360  71.130  1.00  0.00           C
ATOM   1633  HG1 GLU A 114      64.290  68.430  71.500  1.00  0.00           H
ATOM   1634  HG2 GLU A 114      62.670  67.490  71.540  1.00  0.00           H
ATOM   1635  CD  GLU A 114      62.530  69.580  71.630  1.00  0.00           C
ATOM   1636  OE1 GLU A 114      61.330  69.510  71.750  1.00  0.00           O
ATOM   1637  OE2 GLU A 114      63.230  70.560  72.160  1.00  0.00           O
ATOM   1638  C   GLU A 114      64.130  67.160  67.570  1.00  0.00           C
ATOM   1639  O   GLU A 114      64.770  67.930  66.820  1.00  0.00           O
ATOM   1640  N   ASP A 115      63.290  66.200  67.150  1.00  0.00           N
ATOM   1641  HN  ASP A 115      62.900  65.550  67.790  1.00  0.00           H
ATOM   1642  CA  ASP A 115      63.000  65.830  65.820  1.00  0.00           C
ATOM   1643  HA  ASP A 115      63.450  66.560  65.160  1.00  0.00           H
ATOM   1644  CB  ASP A 115      63.470  64.290  65.680  1.00  0.00           C
ATOM   1645  HB1 ASP A 115      62.800  63.530  66.130  1.00  0.00           H
ATOM   1646  HB2 ASP A 115      64.520  64.230  66.020  1.00  0.00           H
ATOM   1647  CG  ASP A 115      63.600  64.070  64.160  1.00  0.00           C
ATOM   1648  OD1 ASP A 115      63.890  62.970  63.680  1.00  0.00           O
ATOM   1649  OD2 ASP A 115      63.520  65.080  63.350  1.00  0.00           O
ATOM   1650  C   ASP A 115      61.500  65.980  65.670  1.00  0.00           C
ATOM   1651  O   ASP A 115      60.750  66.320  66.590  1.00  0.00           O
ATOM   1652  N   MET A 116      60.970  65.880  64.440  1.00  0.00           N
ATOM   1653  HN  MET A 116      61.620  65.700  63.700  1.00  0.00           H
ATOM   1654  CA  MET A 116      59.610  65.610  64.020  1.00  0.00           C
ATOM   1655  HA  MET A 116      59.010  66.350  64.520  1.00  0.00           H
ATOM   1656  CB  MET A 116      59.490  65.620  62.490  1.00  0.00           C
ATOM   1657  HB1 MET A 116      58.400  65.490  62.360  1.00  0.00           H
ATOM   1658  HB2 MET A 116      60.060  64.820  61.960  1.00  0.00           H
ATOM   1659  CG  MET A 116      59.840  67.060  61.890  1.00  0.00           C
ATOM   1660  HG1 MET A 116      59.770  66.920  60.790  1.00  0.00           H
ATOM   1661  HG2 MET A 116      60.880  67.170  62.270  1.00  0.00           H
ATOM   1662  SD  MET A 116      58.950  68.480  62.580  1.00  0.00           S
ATOM   1663  CE  MET A 116      57.580  68.330  61.420  1.00  0.00           C
ATOM   1664  HE1 MET A 116      57.160  67.300  61.490  1.00  0.00           H
ATOM   1665  HE2 MET A 116      56.770  69.000  61.760  1.00  0.00           H
ATOM   1666  HE3 MET A 116      57.780  68.610  60.360  1.00  0.00           H
ATOM   1667  C   MET A 116      59.080  64.280  64.550  1.00  0.00           C
ATOM   1668  O   MET A 116      59.800  63.300  64.410  1.00  0.00           O
ATOM   1669  N   PRO A 117      57.920  64.120  65.150  1.00  0.00           N
ATOM   1670  CD  PRO A 117      57.060  65.150  65.670  1.00  0.00           C
ATOM   1671  HD1 PRO A 117      57.570  66.050  66.050  1.00  0.00           H
ATOM   1672  HD2 PRO A 117      56.300  65.480  64.930  1.00  0.00           H
ATOM   1673  CA  PRO A 117      57.390  62.800  65.530  1.00  0.00           C
ATOM   1674  HA  PRO A 117      58.070  62.450  66.290  1.00  0.00           H
ATOM   1675  CB  PRO A 117      56.030  63.020  66.120  1.00  0.00           C
ATOM   1676  HB1 PRO A 117      55.690  62.150  66.710  1.00  0.00           H
ATOM   1677  HB2 PRO A 117      55.180  63.160  65.410  1.00  0.00           H
ATOM   1678  CG  PRO A 117      56.200  64.420  66.780  1.00  0.00           C
ATOM   1679  HG1 PRO A 117      56.770  64.290  67.730  1.00  0.00           H
ATOM   1680  HG2 PRO A 117      55.190  64.870  66.930  1.00  0.00           H
ATOM   1681  C   PRO A 117      57.410  61.720  64.390  1.00  0.00           C
ATOM   1682  O   PRO A 117      57.070  62.020  63.210  1.00  0.00           O
ATOM   1683  N   VAL A 118      57.860  60.440  64.710  1.00  0.00           N
ATOM   1684  HN  VAL A 118      58.060  60.250  65.670  1.00  0.00           H
ATOM   1685  CA  VAL A 118      58.060  59.280  63.780  1.00  0.00           C
ATOM   1686  HA  VAL A 118      58.800  59.480  63.030  1.00  0.00           H
ATOM   1687  CB  VAL A 118      58.860  58.260  64.550  1.00  0.00           C
ATOM   1688  HB  VAL A 118      59.570  58.760  65.240  1.00  0.00           H
ATOM   1689  CG1 VAL A 118      58.000  57.400  65.480  1.00  0.00           C
ATOM   1690 HG11 VAL A 118      57.330  56.770  64.840  1.00  0.00           H
ATOM   1691 HG12 VAL A 118      58.540  56.720  66.180  1.00  0.00           H
ATOM   1692 HG13 VAL A 118      57.230  58.020  65.980  1.00  0.00           H
ATOM   1693  CG2 VAL A 118      59.690  57.390  63.600  1.00  0.00           C
ATOM   1694 HG21 VAL A 118      59.060  56.720  62.970  1.00  0.00           H
ATOM   1695 HG22 VAL A 118      60.230  58.010  62.850  1.00  0.00           H
ATOM   1696 HG23 VAL A 118      60.390  56.690  64.110  1.00  0.00           H
ATOM   1697  C   VAL A 118      56.920  58.750  62.980  1.00  0.00           C
ATOM   1698  O   VAL A 118      55.760  58.620  63.390  1.00  0.00           O
ATOM   1699  N   ASP A 119      57.170  58.440  61.720  1.00  0.00           N
ATOM   1700  HN  ASP A 119      58.100  58.390  61.380  1.00  0.00           H
ATOM   1701  CA  ASP A 119      56.200  57.840  60.830  1.00  0.00           C
ATOM   1702  HA  ASP A 119      55.450  58.620  60.790  1.00  0.00           H
ATOM   1703  CB  ASP A 119      56.690  57.760  59.360  1.00  0.00           C
ATOM   1704  HB1 ASP A 119      56.700  58.800  58.950  1.00  0.00           H
ATOM   1705  HB2 ASP A 119      56.010  57.190  58.690  1.00  0.00           H
ATOM   1706  CG  ASP A 119      58.100  57.310  59.190  1.00  0.00           C
ATOM   1707  OD1 ASP A 119      58.420  56.360  58.410  1.00  0.00           O
ATOM   1708  OD2 ASP A 119      59.000  57.980  59.710  1.00  0.00           O
ATOM   1709  C   ASP A 119      55.580  56.480  61.390  1.00  0.00           C
ATOM   1710  O   ASP A 119      56.260  55.740  62.160  1.00  0.00           O
ATOM   1711  N   PRO A 120      54.350  56.140  60.930  1.00  0.00           N
ATOM   1712  CD  PRO A 120      53.350  57.080  60.350  1.00  0.00           C
ATOM   1713  HD1 PRO A 120      53.420  58.140  60.660  1.00  0.00           H
ATOM   1714  HD2 PRO A 120      53.560  57.080  59.260  1.00  0.00           H
ATOM   1715  CA  PRO A 120      53.800  54.800  61.170  1.00  0.00           C
ATOM   1716  HA  PRO A 120      53.660  54.680  62.230  1.00  0.00           H
ATOM   1717  CB  PRO A 120      52.390  54.960  60.560  1.00  0.00           C
ATOM   1718  HB1 PRO A 120      51.680  54.330  61.130  1.00  0.00           H
ATOM   1719  HB2 PRO A 120      52.430  54.690  59.480  1.00  0.00           H
ATOM   1720  CG  PRO A 120      51.990  56.420  60.570  1.00  0.00           C
ATOM   1721  HG1 PRO A 120      51.530  56.810  61.500  1.00  0.00           H
ATOM   1722  HG2 PRO A 120      51.230  56.590  59.770  1.00  0.00           H
ATOM   1723  C   PRO A 120      54.610  53.490  60.780  1.00  0.00           C
ATOM   1724  O   PRO A 120      55.070  53.450  59.630  1.00  0.00           O
ATOM   1725  N   ASP A 121      54.860  52.570  61.700  1.00  0.00           N
ATOM   1726  HN  ASP A 121      54.520  52.620  62.630  1.00  0.00           H
ATOM   1727  CA  ASP A 121      55.520  51.270  61.440  1.00  0.00           C
ATOM   1728  HA  ASP A 121      56.280  51.550  60.720  1.00  0.00           H
ATOM   1729  CB  ASP A 121      56.110  50.440  62.570  1.00  0.00           C
ATOM   1730  HB1 ASP A 121      56.340  49.420  62.200  1.00  0.00           H
ATOM   1731  HB2 ASP A 121      55.460  50.380  63.470  1.00  0.00           H
ATOM   1732  CG  ASP A 121      57.380  51.160  63.020  1.00  0.00           C
ATOM   1733  OD1 ASP A 121      57.680  51.260  64.260  1.00  0.00           O
ATOM   1734  OD2 ASP A 121      58.260  51.420  62.130  1.00  0.00           O
ATOM   1735  C   ASP A 121      54.620  50.410  60.560  1.00  0.00           C
ATOM   1736  O   ASP A 121      53.400  50.370  60.710  1.00  0.00           O
ATOM   1737  N   ASN A 122      55.250  49.580  59.720  1.00  0.00           N
ATOM   1738  HN  ASN A 122      56.240  49.600  59.590  1.00  0.00           H
ATOM   1739  CA  ASN A 122      54.630  48.440  59.130  1.00  0.00           C
ATOM   1740  HA  ASN A 122      53.620  48.690  58.860  1.00  0.00           H
ATOM   1741  CB  ASN A 122      55.430  48.030  57.890  1.00  0.00           C
ATOM   1742  HB1 ASN A 122      54.720  47.400  57.320  1.00  0.00           H
ATOM   1743  HB2 ASN A 122      56.320  47.390  58.100  1.00  0.00           H
ATOM   1744  CG  ASN A 122      56.040  49.110  56.960  1.00  0.00           C
ATOM   1745  OD1 ASN A 122      57.230  49.070  56.590  1.00  0.00           O
ATOM   1746  ND2 ASN A 122      55.190  50.100  56.600  1.00  0.00           N
ATOM   1747 HD21 ASN A 122      55.620  50.940  56.280  1.00  0.00           H
ATOM   1748 HD22 ASN A 122      54.200  50.060  56.730  1.00  0.00           H
ATOM   1749  C   ASN A 122      54.540  47.280  60.050  1.00  0.00           C
ATOM   1750  O   ASN A 122      55.540  46.940  60.700  1.00  0.00           O
ATOM   1751  N   GLU A 123      53.350  46.580  60.090  1.00  0.00           N
ATOM   1752  HN  GLU A 123      52.730  46.640  59.320  1.00  0.00           H
ATOM   1753  CA  GLU A 123      53.080  45.400  60.960  1.00  0.00           C
ATOM   1754  HA  GLU A 123      53.300  45.660  61.980  1.00  0.00           H
ATOM   1755  CB  GLU A 123      51.580  45.080  60.970  1.00  0.00           C
ATOM   1756  HB1 GLU A 123      51.430  44.150  61.560  1.00  0.00           H
ATOM   1757  HB2 GLU A 123      51.280  44.870  59.920  1.00  0.00           H
ATOM   1758  CG  GLU A 123      50.790  46.240  61.510  1.00  0.00           C
ATOM   1759  HG1 GLU A 123      50.840  47.240  61.030  1.00  0.00           H
ATOM   1760  HG2 GLU A 123      51.170  46.340  62.550  1.00  0.00           H
ATOM   1761  CD  GLU A 123      49.290  45.930  61.780  1.00  0.00           C
ATOM   1762  OE1 GLU A 123      48.880  45.880  62.950  1.00  0.00           O
ATOM   1763  OE2 GLU A 123      48.470  45.880  60.790  1.00  0.00           O
ATOM   1764  C   GLU A 123      53.960  44.220  60.610  1.00  0.00           C
ATOM   1765  O   GLU A 123      54.340  44.000  59.500  1.00  0.00           O
ATOM   1766  N   ALA A 124      54.330  43.490  61.690  1.00  0.00           N
ATOM   1767  HN  ALA A 124      53.990  43.740  62.600  1.00  0.00           H
ATOM   1768  CA  ALA A 124      55.170  42.300  61.850  1.00  0.00           C
ATOM   1769  HA  ALA A 124      56.180  42.610  61.640  1.00  0.00           H
ATOM   1770  CB  ALA A 124      55.320  41.870  63.340  1.00  0.00           C
ATOM   1771  HB1 ALA A 124      55.590  42.650  64.080  1.00  0.00           H
ATOM   1772  HB2 ALA A 124      54.320  41.510  63.650  1.00  0.00           H
ATOM   1773  HB3 ALA A 124      55.970  40.980  63.500  1.00  0.00           H
ATOM   1774  C   ALA A 124      54.870  41.070  61.000  1.00  0.00           C
ATOM   1775  O   ALA A 124      53.960  40.220  61.290  1.00  0.00           O
ATOM   1776  N   TYR A 125      55.620  40.950  59.910  1.00  0.00           N
ATOM   1777  HN  TYR A 125      56.310  41.630  59.690  1.00  0.00           H
ATOM   1778  CA  TYR A 125      55.510  39.870  59.010  1.00  0.00           C
ATOM   1779  HA  TYR A 125      55.060  39.030  59.530  1.00  0.00           H
ATOM   1780  CB  TYR A 125      54.610  40.370  57.800  1.00  0.00           C
ATOM   1781  HB1 TYR A 125      55.100  41.340  57.530  1.00  0.00           H
ATOM   1782  HB2 TYR A 125      53.650  40.730  58.250  1.00  0.00           H
ATOM   1783  CG  TYR A 125      54.390  39.380  56.750  1.00  0.00           C
ATOM   1784  CD1 TYR A 125      53.190  38.610  56.820  1.00  0.00           C
ATOM   1785  HD1 TYR A 125      52.580  38.820  57.680  1.00  0.00           H
ATOM   1786  CE1 TYR A 125      52.840  37.810  55.770  1.00  0.00           C
ATOM   1787  HE1 TYR A 125      51.880  37.310  55.750  1.00  0.00           H
ATOM   1788  CZ  TYR A 125      53.620  37.730  54.670  1.00  0.00           C
ATOM   1789  OH  TYR A 125      53.400  36.730  53.740  1.00  0.00           O
ATOM   1790  HH  TYR A 125      52.770  36.130  54.160  1.00  0.00           H
ATOM   1791  CD2 TYR A 125      55.200  39.300  55.640  1.00  0.00           C
ATOM   1792  HD2 TYR A 125      56.070  39.900  55.420  1.00  0.00           H
ATOM   1793  CE2 TYR A 125      54.840  38.400  54.580  1.00  0.00           C
ATOM   1794  HE2 TYR A 125      55.450  38.240  53.700  1.00  0.00           H
ATOM   1795  C   TYR A 125      57.000  39.530  58.500  1.00  0.00           C
ATOM   1796  O   TYR A 125      57.860  40.400  58.220  1.00  0.00           O
ATOM   1797  N   GLU A 126      57.320  38.210  58.450  1.00  0.00           N
ATOM   1798  HN  GLU A 126      56.770  37.410  58.690  1.00  0.00           H
ATOM   1799  CA  GLU A 126      58.560  37.710  57.860  1.00  0.00           C
ATOM   1800  HA  GLU A 126      59.430  38.150  58.330  1.00  0.00           H
ATOM   1801  CB  GLU A 126      58.650  36.230  58.180  1.00  0.00           C
ATOM   1802  HB1 GLU A 126      59.360  35.730  57.490  1.00  0.00           H
ATOM   1803  HB2 GLU A 126      57.660  35.780  57.980  1.00  0.00           H
ATOM   1804  CG  GLU A 126      58.950  36.000  59.660  1.00  0.00           C
ATOM   1805  HG1 GLU A 126      57.970  36.150  60.160  1.00  0.00           H
ATOM   1806  HG2 GLU A 126      59.720  36.690  60.070  1.00  0.00           H
ATOM   1807  CD  GLU A 126      59.400  34.570  59.850  1.00  0.00           C
ATOM   1808  OE1 GLU A 126      58.540  33.650  60.030  1.00  0.00           O
ATOM   1809  OE2 GLU A 126      60.650  34.440  59.870  1.00  0.00           O
ATOM   1810  C   GLU A 126      58.700  37.890  56.370  1.00  0.00           C
ATOM   1811  O   GLU A 126      58.100  37.210  55.580  1.00  0.00           O
ATOM   1812  N   MET A 127      59.560  38.880  55.970  1.00  0.00           N
ATOM   1813  HN  MET A 127      60.090  39.420  56.610  1.00  0.00           H
ATOM   1814  CA  MET A 127      59.750  39.400  54.670  1.00  0.00           C
ATOM   1815  HA  MET A 127      58.730  39.440  54.310  1.00  0.00           H
ATOM   1816  CB  MET A 127      60.230  40.840  54.640  1.00  0.00           C
ATOM   1817  HB1 MET A 127      61.170  40.860  55.230  1.00  0.00           H
ATOM   1818  HB2 MET A 127      59.560  41.420  55.310  1.00  0.00           H
ATOM   1819  CG  MET A 127      60.480  41.520  53.260  1.00  0.00           C
ATOM   1820  HG1 MET A 127      61.370  41.120  52.720  1.00  0.00           H
ATOM   1821  HG2 MET A 127      60.840  42.490  53.660  1.00  0.00           H
ATOM   1822  SD  MET A 127      58.920  41.640  52.270  1.00  0.00           S
ATOM   1823  CE  MET A 127      57.660  42.400  53.320  1.00  0.00           C
ATOM   1824  HE1 MET A 127      57.090  43.090  52.650  1.00  0.00           H
ATOM   1825  HE2 MET A 127      56.880  41.670  53.640  1.00  0.00           H
ATOM   1826  HE3 MET A 127      57.950  43.060  54.170  1.00  0.00           H
ATOM   1827  C   MET A 127      60.440  38.450  53.720  1.00  0.00           C
ATOM   1828  O   MET A 127      61.510  37.930  54.140  1.00  0.00           O
ATOM   1829  N   PRO A 128      59.940  38.010  52.550  1.00  0.00           N
ATOM   1830  CD  PRO A 128      58.440  37.940  52.330  1.00  0.00           C
ATOM   1831  HD1 PRO A 128      57.970  37.290  53.100  1.00  0.00           H
ATOM   1832  HD2 PRO A 128      57.980  38.950  52.370  1.00  0.00           H
ATOM   1833  CA  PRO A 128      60.710  37.410  51.500  1.00  0.00           C
ATOM   1834  HA  PRO A 128      60.710  36.380  51.830  1.00  0.00           H
ATOM   1835  CB  PRO A 128      59.670  37.640  50.330  1.00  0.00           C
ATOM   1836  HB1 PRO A 128      59.840  36.880  49.540  1.00  0.00           H
ATOM   1837  HB2 PRO A 128      59.620  38.690  49.990  1.00  0.00           H
ATOM   1838  CG  PRO A 128      58.270  37.310  50.930  1.00  0.00           C
ATOM   1839  HG1 PRO A 128      58.270  36.200  50.990  1.00  0.00           H
ATOM   1840  HG2 PRO A 128      57.380  37.730  50.410  1.00  0.00           H
ATOM   1841  C   PRO A 128      62.080  38.040  51.150  1.00  0.00           C
ATOM   1842  O   PRO A 128      62.200  39.280  51.200  1.00  0.00           O
ATOM   1843  N   SER A 129      63.150  37.270  50.800  1.00  0.00           N
ATOM   1844  HN  SER A 129      63.180  36.270  50.830  1.00  0.00           H
ATOM   1845  CA  SER A 129      64.430  37.810  50.330  1.00  0.00           C
ATOM   1846  HA  SER A 129      64.310  38.860  50.530  1.00  0.00           H
ATOM   1847  CB  SER A 129      65.480  37.200  51.140  1.00  0.00           C
ATOM   1848  HB1 SER A 129      65.510  37.580  52.180  1.00  0.00           H
ATOM   1849  HB2 SER A 129      66.450  37.550  50.730  1.00  0.00           H
ATOM   1850  OG  SER A 129      65.380  35.760  51.100  1.00  0.00           O
ATOM   1851  HG1 SER A 129      66.120  35.450  50.590  1.00  0.00           H
ATOM   1852  C   SER A 129      64.620  37.660  48.840  1.00  0.00           C
ATOM   1853  O   SER A 129      65.450  38.370  48.280  1.00  0.00           O
ATOM   1854  N   GLU A 130      63.910  36.820  48.080  1.00  0.00           N
ATOM   1855  HN  GLU A 130      63.320  36.150  48.540  1.00  0.00           H
ATOM   1856  CA  GLU A 130      64.010  36.790  46.710  1.00  0.00           C
ATOM   1857  HA  GLU A 130      64.910  37.310  46.440  1.00  0.00           H
ATOM   1858  CB  GLU A 130      63.860  35.320  46.320  1.00  0.00           C
ATOM   1859  HB1 GLU A 130      63.900  35.280  45.210  1.00  0.00           H
ATOM   1860  HB2 GLU A 130      62.890  34.830  46.560  1.00  0.00           H
ATOM   1861  CG  GLU A 130      65.080  34.450  46.810  1.00  0.00           C
ATOM   1862  HG1 GLU A 130      64.930  34.170  47.870  1.00  0.00           H
ATOM   1863  HG2 GLU A 130      66.090  34.910  46.760  1.00  0.00           H
ATOM   1864  CD  GLU A 130      65.250  33.240  45.930  1.00  0.00           C
ATOM   1865  OE1 GLU A 130      66.350  32.790  45.580  1.00  0.00           O
ATOM   1866  OE2 GLU A 130      64.160  32.640  45.580  1.00  0.00           O
ATOM   1867  C   GLU A 130      62.870  37.480  46.060  1.00  0.00           C
ATOM   1868  O   GLU A 130      61.750  37.630  46.590  1.00  0.00           O
ATOM   1869  N   GLU A 131      63.180  38.000  44.800  1.00  0.00           N
ATOM   1870  HN  GLU A 131      64.080  37.910  44.390  1.00  0.00           H
ATOM   1871  CA  GLU A 131      62.210  38.670  43.980  1.00  0.00           C
ATOM   1872  HA  GLU A 131      61.930  39.550  44.540  1.00  0.00           H
ATOM   1873  CB  GLU A 131      63.010  39.150  42.770  1.00  0.00           C
ATOM   1874  HB1 GLU A 131      62.280  39.720  42.160  1.00  0.00           H
ATOM   1875  HB2 GLU A 131      63.350  38.360  42.070  1.00  0.00           H
ATOM   1876  CG  GLU A 131      64.220  39.950  43.160  1.00  0.00           C
ATOM   1877  HG1 GLU A 131      65.010  39.310  43.600  1.00  0.00           H
ATOM   1878  HG2 GLU A 131      63.850  40.660  43.930  1.00  0.00           H
ATOM   1879  CD  GLU A 131      64.730  40.840  42.080  1.00  0.00           C
ATOM   1880  OE1 GLU A 131      65.510  40.400  41.240  1.00  0.00           O
ATOM   1881  OE2 GLU A 131      64.360  42.030  42.140  1.00  0.00           O
ATOM   1882  C   GLU A 131      60.970  37.910  43.470  1.00  0.00           C
ATOM   1883  O   GLU A 131      59.870  38.460  43.510  1.00  0.00           O
ATOM   1884  N   GLY A 132      61.170  36.550  43.030  1.00  0.00           N
ATOM   1885  HN  GLY A 132      62.090  36.180  43.040  1.00  0.00           H
ATOM   1886  CA  GLY A 132      60.110  35.630  42.590  1.00  0.00           C
ATOM   1887  HA1 GLY A 132      59.810  35.950  41.600  1.00  0.00           H
ATOM   1888  HA2 GLY A 132      60.500  34.630  42.650  1.00  0.00           H
ATOM   1889  C   GLY A 132      58.890  35.560  43.480  1.00  0.00           C
ATOM   1890  O   GLY A 132      58.850  36.080  44.610  1.00  0.00           O
ATOM   1891  N   TYR A 133      57.870  34.810  43.020  1.00  0.00           N
ATOM   1892  HN  TYR A 133      57.880  34.480  42.080  1.00  0.00           H
ATOM   1893  CA  TYR A 133      56.570  34.670  43.650  1.00  0.00           C
ATOM   1894  HA  TYR A 133      56.210  35.560  44.160  1.00  0.00           H
ATOM   1895  CB  TYR A 133      55.520  34.540  42.550  1.00  0.00           C
ATOM   1896  HB1 TYR A 133      55.760  33.670  41.910  1.00  0.00           H
ATOM   1897  HB2 TYR A 133      55.630  35.510  42.010  1.00  0.00           H
ATOM   1898  CG  TYR A 133      54.150  34.380  43.070  1.00  0.00           C
ATOM   1899  CD1 TYR A 133      53.430  33.160  42.970  1.00  0.00           C
ATOM   1900  HD1 TYR A 133      53.900  32.300  42.520  1.00  0.00           H
ATOM   1901  CE1 TYR A 133      52.040  33.160  43.220  1.00  0.00           C
ATOM   1902  HE1 TYR A 133      51.530  32.230  43.030  1.00  0.00           H
ATOM   1903  CZ  TYR A 133      51.510  34.330  43.850  1.00  0.00           C
ATOM   1904  OH  TYR A 133      50.180  34.370  44.350  1.00  0.00           O
ATOM   1905  HH  TYR A 133      49.630  33.710  43.930  1.00  0.00           H
ATOM   1906  CD2 TYR A 133      53.550  35.440  43.700  1.00  0.00           C
ATOM   1907  HD2 TYR A 133      54.170  36.310  43.850  1.00  0.00           H
ATOM   1908  CE2 TYR A 133      52.270  35.420  44.190  1.00  0.00           C
ATOM   1909  HE2 TYR A 133      51.900  36.230  44.800  1.00  0.00           H
ATOM   1910  C   TYR A 133      56.630  33.550  44.690  1.00  0.00           C
ATOM   1911  O   TYR A 133      56.830  32.380  44.420  1.00  0.00           O
ATOM   1912  N   GLN A 134      56.440  33.940  45.940  1.00  0.00           N
ATOM   1913  HN  GLN A 134      56.300  34.920  46.040  1.00  0.00           H
ATOM   1914  CA  GLN A 134      56.600  33.090  47.150  1.00  0.00           C
ATOM   1915  HA  GLN A 134      57.180  32.230  46.840  1.00  0.00           H
ATOM   1916  CB  GLN A 134      57.290  33.940  48.320  1.00  0.00           C
ATOM   1917  HB1 GLN A 134      57.350  33.360  49.260  1.00  0.00           H
ATOM   1918  HB2 GLN A 134      56.640  34.770  48.650  1.00  0.00           H
ATOM   1919  CG  GLN A 134      58.680  34.470  47.980  1.00  0.00           C
ATOM   1920  HG1 GLN A 134      59.180  34.820  48.910  1.00  0.00           H
ATOM   1921  HG2 GLN A 134      58.510  35.460  47.500  1.00  0.00           H
ATOM   1922  CD  GLN A 134      59.630  33.540  47.250  1.00  0.00           C
ATOM   1923  OE1 GLN A 134      59.890  32.350  47.600  1.00  0.00           O
ATOM   1924  NE2 GLN A 134      60.320  34.030  46.270  1.00  0.00           N
ATOM   1925 HE21 GLN A 134      60.250  35.020  46.250  1.00  0.00           H
ATOM   1926 HE22 GLN A 134      60.950  33.450  45.750  1.00  0.00           H
ATOM   1927  C   GLN A 134      55.240  32.510  47.700  1.00  0.00           C
ATOM   1928  O   GLN A 134      54.170  32.800  47.170  1.00  0.00           O
ATOM   1929  N   ASP A 135      55.190  31.590  48.710  1.00  0.00           N
ATOM   1930  HN  ASP A 135      56.080  31.350  49.100  1.00  0.00           H
ATOM   1931  CA  ASP A 135      54.030  31.070  49.390  1.00  0.00           C
ATOM   1932  HA  ASP A 135      53.340  30.780  48.610  1.00  0.00           H
ATOM   1933  CB  ASP A 135      54.280  29.760  50.140  1.00  0.00           C
ATOM   1934  HB1 ASP A 135      53.420  29.600  50.830  1.00  0.00           H
ATOM   1935  HB2 ASP A 135      55.240  29.840  50.690  1.00  0.00           H
ATOM   1936  CG  ASP A 135      54.420  28.420  49.350  1.00  0.00           C
ATOM   1937  OD1 ASP A 135      54.840  27.350  49.920  1.00  0.00           O
ATOM   1938  OD2 ASP A 135      53.970  28.370  48.170  1.00  0.00           O
ATOM   1939  C   ASP A 135      53.260  32.030  50.200  1.00  0.00           C
ATOM   1940  O   ASP A 135      53.750  33.050  50.740  1.00  0.00           O
ATOM   1941  N   TYR A 136      51.900  31.870  50.320  1.00  0.00           N
ATOM   1942  HN  TYR A 136      51.540  31.030  49.920  1.00  0.00           H
ATOM   1943  CA  TYR A 136      51.000  32.670  51.100  1.00  0.00           C
ATOM   1944  HA  TYR A 136      50.040  32.260  50.810  1.00  0.00           H
ATOM   1945  CB  TYR A 136      51.170  32.260  52.600  1.00  0.00           C
ATOM   1946  HB1 TYR A 136      50.460  32.890  53.180  1.00  0.00           H
ATOM   1947  HB2 TYR A 136      52.240  32.420  52.850  1.00  0.00           H
ATOM   1948  CG  TYR A 136      50.820  30.800  52.850  1.00  0.00           C
ATOM   1949  CD1 TYR A 136      51.690  30.020  53.600  1.00  0.00           C
ATOM   1950  HD1 TYR A 136      52.550  30.510  54.050  1.00  0.00           H
ATOM   1951  CE1 TYR A 136      51.440  28.680  53.810  1.00  0.00           C
ATOM   1952  HE1 TYR A 136      52.160  28.050  54.320  1.00  0.00           H
ATOM   1953  CZ  TYR A 136      50.260  28.070  53.350  1.00  0.00           C
ATOM   1954  OH  TYR A 136      49.880  26.700  53.350  1.00  0.00           O
ATOM   1955  HH  TYR A 136      50.480  26.220  53.930  1.00  0.00           H
ATOM   1956  CD2 TYR A 136      49.620  30.240  52.390  1.00  0.00           C
ATOM   1957  HD2 TYR A 136      48.860  30.830  51.900  1.00  0.00           H
ATOM   1958  CE2 TYR A 136      49.380  28.900  52.600  1.00  0.00           C
ATOM   1959  HE2 TYR A 136      48.480  28.480  52.180  1.00  0.00           H
ATOM   1960  C   TYR A 136      50.860  34.190  50.830  1.00  0.00           C
ATOM   1961  O   TYR A 136      51.600  34.810  50.040  1.00  0.00           O
ATOM   1962  N   GLU A 137      49.960  34.950  51.550  1.00  0.00           N
ATOM   1963  HN  GLU A 137      49.210  34.470  52.010  1.00  0.00           H
ATOM   1964  CA  GLU A 137      49.910  36.410  51.550  1.00  0.00           C
ATOM   1965  HA  GLU A 137      50.830  36.860  51.210  1.00  0.00           H
ATOM   1966  CB  GLU A 137      48.710  36.920  50.800  1.00  0.00           C
ATOM   1967  HB1 GLU A 137      48.550  38.000  51.020  1.00  0.00           H
ATOM   1968  HB2 GLU A 137      47.820  36.420  51.260  1.00  0.00           H
ATOM   1969  CG  GLU A 137      48.820  36.780  49.300  1.00  0.00           C
ATOM   1970  HG1 GLU A 137      48.720  35.690  49.080  1.00  0.00           H
ATOM   1971  HG2 GLU A 137      49.810  37.220  49.070  1.00  0.00           H
ATOM   1972  CD  GLU A 137      47.770  37.510  48.420  1.00  0.00           C
ATOM   1973  OE1 GLU A 137      46.730  38.010  48.960  1.00  0.00           O
ATOM   1974  OE2 GLU A 137      47.900  37.410  47.150  1.00  0.00           O
ATOM   1975  C   GLU A 137      49.770  36.900  52.980  1.00  0.00           C
ATOM   1976  O   GLU A 137      49.340  36.120  53.790  1.00  0.00           O
ATOM   1977  N   PRO A 138      50.110  38.160  53.300  1.00  0.00           N
ATOM   1978  CD  PRO A 138      50.930  39.090  52.510  1.00  0.00           C
ATOM   1979  HD1 PRO A 138      51.870  38.610  52.150  1.00  0.00           H
ATOM   1980  HD2 PRO A 138      50.290  39.460  51.680  1.00  0.00           H
ATOM   1981  CA  PRO A 138      49.330  38.920  54.250  1.00  0.00           C
ATOM   1982  HA  PRO A 138      49.620  38.550  55.220  1.00  0.00           H
ATOM   1983  CB  PRO A 138      49.790  40.400  54.090  1.00  0.00           C
ATOM   1984  HB1 PRO A 138      49.930  40.920  55.060  1.00  0.00           H
ATOM   1985  HB2 PRO A 138      48.980  40.930  53.540  1.00  0.00           H
ATOM   1986  CG  PRO A 138      51.230  40.200  53.510  1.00  0.00           C
ATOM   1987  HG1 PRO A 138      52.030  39.870  54.220  1.00  0.00           H
ATOM   1988  HG2 PRO A 138      51.420  41.160  53.000  1.00  0.00           H
ATOM   1989  C   PRO A 138      47.870  38.840  54.370  1.00  0.00           C
ATOM   1990  O   PRO A 138      47.120  39.050  53.430  1.00  0.00           O
ATOM   1991  N   GLU A 139      47.310  38.530  55.600  1.00  0.00           N
ATOM   1992  HN  GLU A 139      47.940  38.220  56.310  1.00  0.00           H
ATOM   1993  CA  GLU A 139      45.900  38.630  55.840  1.00  0.00           C
ATOM   1994  HA  GLU A 139      45.500  38.540  54.830  1.00  0.00           H
ATOM   1995  CB  GLU A 139      45.420  37.560  56.760  1.00  0.00           C
ATOM   1996  HB1 GLU A 139      45.970  37.720  57.700  1.00  0.00           H
ATOM   1997  HB2 GLU A 139      45.620  36.550  56.330  1.00  0.00           H
ATOM   1998  CG  GLU A 139      43.880  37.600  57.120  1.00  0.00           C
ATOM   1999  HG1 GLU A 139      43.360  37.510  56.140  1.00  0.00           H
ATOM   2000  HG2 GLU A 139      43.560  38.540  57.630  1.00  0.00           H
ATOM   2001  CD  GLU A 139      43.390  36.590  58.100  1.00  0.00           C
ATOM   2002  OE1 GLU A 139      44.100  36.340  59.090  1.00  0.00           O
ATOM   2003  OE2 GLU A 139      42.320  35.890  57.910  1.00  0.00           O
ATOM   2004  C   GLU A 139      45.470  39.970  56.400  1.00  0.00           C
ATOM   2005  O   GLU A 139      46.000  40.470  57.400  1.00  0.00           O
ATOM   2006  N   ALA A 140      44.510  40.640  55.700  1.00  0.00           N
ATOM   2007  HN  ALA A 140      44.140  40.350  54.820  1.00  0.00           H
ATOM   2008  CA  ALA A 140      43.960  41.870  56.070  1.00  0.00           C
ATOM   2009  HA  ALA A 140      44.140  42.070  57.110  1.00  0.00           H
ATOM   2010  CB  ALA A 140      44.510  43.130  55.260  1.00  0.00           C
ATOM   2011  HB1 ALA A 140      44.130  42.970  54.230  1.00  0.00           H
ATOM   2012  HB2 ALA A 140      44.120  44.070  55.700  1.00  0.00           H
ATOM   2013  HB3 ALA A 140      45.620  43.180  55.190  1.00  0.00           H
ATOM   2014  C   ALA A 140      42.420  41.900  55.960  1.00  0.00           C
ATOM   2015  OT1 ALA A 140      41.680  42.300  56.890  1.00  0.00           O
ATOM   2016  OT2 ALA A 140      41.970  41.650  54.820  1.00  0.00           O
ATOM   2017  N   MET B   1      64.780  56.000  47.250  1.00  0.00           N
ATOM   2018  H1  MET B   1      65.030  56.050  48.260  1.00  0.00           H
ATOM   2019  H2  MET B   1      63.750  56.060  47.170  1.00  0.00           H
ATOM   2020  H3  MET B   1      65.240  55.160  46.830  1.00  0.00           H
ATOM   2021  CA  MET B   1      65.270  57.230  46.560  1.00  0.00           C
ATOM   2022  HA  MET B   1      66.220  57.600  46.920  1.00  0.00           H
ATOM   2023  CB  MET B   1      65.260  57.100  44.980  1.00  0.00           C
ATOM   2024  HB1 MET B   1      64.230  57.230  44.600  1.00  0.00           H
ATOM   2025  HB2 MET B   1      65.640  56.110  44.650  1.00  0.00           H
ATOM   2026  CG  MET B   1      66.250  58.020  44.300  1.00  0.00           C
ATOM   2027  HG1 MET B   1      65.960  59.070  44.490  1.00  0.00           H
ATOM   2028  HG2 MET B   1      66.160  57.770  43.220  1.00  0.00           H
ATOM   2029  SD  MET B   1      68.020  57.700  44.740  1.00  0.00           S
ATOM   2030  CE  MET B   1      68.400  56.180  43.740  1.00  0.00           C
ATOM   2031  HE1 MET B   1      68.560  55.280  44.360  1.00  0.00           H
ATOM   2032  HE2 MET B   1      67.600  55.960  43.000  1.00  0.00           H
ATOM   2033  HE3 MET B   1      69.380  56.270  43.230  1.00  0.00           H
ATOM   2034  C   MET B   1      64.220  58.360  46.770  1.00  0.00           C
ATOM   2035  O   MET B   1      63.050  58.010  46.840  1.00  0.00           O
ATOM   2036  N   ASP B   2      64.580  59.660  46.960  1.00  0.00           N
ATOM   2037  HN  ASP B   2      65.530  59.920  47.050  1.00  0.00           H
ATOM   2038  CA  ASP B   2      63.670  60.770  47.000  1.00  0.00           C
ATOM   2039  HA  ASP B   2      62.850  60.480  47.640  1.00  0.00           H
ATOM   2040  CB  ASP B   2      64.350  62.090  47.420  1.00  0.00           C
ATOM   2041  HB1 ASP B   2      63.540  62.830  47.590  1.00  0.00           H
ATOM   2042  HB2 ASP B   2      64.940  62.430  46.540  1.00  0.00           H
ATOM   2043  CG  ASP B   2      65.170  61.980  48.650  1.00  0.00           C
ATOM   2044  OD1 ASP B   2      66.060  62.830  48.850  1.00  0.00           O
ATOM   2045  OD2 ASP B   2      64.930  61.060  49.460  1.00  0.00           O
ATOM   2046  C   ASP B   2      62.950  60.890  45.650  1.00  0.00           C
ATOM   2047  O   ASP B   2      63.550  60.550  44.680  1.00  0.00           O
ATOM   2048  N   VAL B   3      61.720  61.400  45.620  1.00  0.00           N
ATOM   2049  HN  VAL B   3      61.360  61.830  46.440  1.00  0.00           H
ATOM   2050  CA  VAL B   3      61.080  61.550  44.310  1.00  0.00           C
ATOM   2051  HA  VAL B   3      61.230  60.620  43.780  1.00  0.00           H
ATOM   2052  CB  VAL B   3      59.600  61.640  44.480  1.00  0.00           C
ATOM   2053  HB  VAL B   3      59.450  62.390  45.280  1.00  0.00           H
ATOM   2054  CG1 VAL B   3      58.850  61.930  43.150  1.00  0.00           C
ATOM   2055 HG11 VAL B   3      59.170  61.130  42.450  1.00  0.00           H
ATOM   2056 HG12 VAL B   3      57.770  61.860  43.410  1.00  0.00           H
ATOM   2057 HG13 VAL B   3      59.160  62.910  42.730  1.00  0.00           H
ATOM   2058  CG2 VAL B   3      59.110  60.300  45.130  1.00  0.00           C
ATOM   2059 HG21 VAL B   3      58.000  60.280  45.210  1.00  0.00           H
ATOM   2060 HG22 VAL B   3      59.330  59.430  44.480  1.00  0.00           H
ATOM   2061 HG23 VAL B   3      59.490  60.080  46.160  1.00  0.00           H
ATOM   2062  C   VAL B   3      61.690  62.760  43.470  1.00  0.00           C
ATOM   2063  O   VAL B   3      61.870  62.690  42.270  1.00  0.00           O
ATOM   2064  N   PHE B   4      61.990  63.920  44.090  1.00  0.00           N
ATOM   2065  HN  PHE B   4      61.810  63.990  45.070  1.00  0.00           H
ATOM   2066  CA  PHE B   4      62.590  65.080  43.480  1.00  0.00           C
ATOM   2067  HA  PHE B   4      62.330  65.140  42.440  1.00  0.00           H
ATOM   2068  CB  PHE B   4      61.980  66.370  44.120  1.00  0.00           C
ATOM   2069  HB1 PHE B   4      62.130  66.340  45.220  1.00  0.00           H
ATOM   2070  HB2 PHE B   4      60.870  66.320  44.020  1.00  0.00           H
ATOM   2071  CG  PHE B   4      62.360  67.690  43.560  1.00  0.00           C
ATOM   2072  CD1 PHE B   4      63.310  68.550  44.220  1.00  0.00           C
ATOM   2073  HD1 PHE B   4      63.650  68.160  45.160  1.00  0.00           H
ATOM   2074  CE1 PHE B   4      63.660  69.810  43.750  1.00  0.00           C
ATOM   2075  HE1 PHE B   4      64.240  70.500  44.340  1.00  0.00           H
ATOM   2076  CZ  PHE B   4      63.280  70.130  42.450  1.00  0.00           C
ATOM   2077  HZ  PHE B   4      63.440  71.140  42.120  1.00  0.00           H
ATOM   2078  CD2 PHE B   4      62.070  68.030  42.240  1.00  0.00           C
ATOM   2079  HD2 PHE B   4      61.430  67.380  41.650  1.00  0.00           H
ATOM   2080  CE2 PHE B   4      62.430  69.270  41.750  1.00  0.00           C
ATOM   2081  HE2 PHE B   4      61.990  69.590  40.820  1.00  0.00           H
ATOM   2082  C   PHE B   4      64.110  65.030  43.450  1.00  0.00           C
ATOM   2083  O   PHE B   4      64.770  64.810  44.500  1.00  0.00           O
ATOM   2084  N   MET B   5      64.680  65.390  42.230  1.00  0.00           N
ATOM   2085  HN  MET B   5      64.210  65.850  41.470  1.00  0.00           H
ATOM   2086  CA  MET B   5      66.120  65.170  41.970  1.00  0.00           C
ATOM   2087  HA  MET B   5      66.270  64.110  41.860  1.00  0.00           H
ATOM   2088  CB  MET B   5      66.390  65.710  40.550  1.00  0.00           C
ATOM   2089  HB1 MET B   5      67.420  65.420  40.240  1.00  0.00           H
ATOM   2090  HB2 MET B   5      66.390  66.820  40.590  1.00  0.00           H
ATOM   2091  CG  MET B   5      65.370  65.250  39.440  1.00  0.00           C
ATOM   2092  HG1 MET B   5      64.970  64.230  39.630  1.00  0.00           H
ATOM   2093  HG2 MET B   5      65.990  65.230  38.520  1.00  0.00           H
ATOM   2094  SD  MET B   5      63.910  66.340  39.330  1.00  0.00           S
ATOM   2095  CE  MET B   5      62.910  65.380  38.170  1.00  0.00           C
ATOM   2096  HE1 MET B   5      62.560  64.370  38.470  1.00  0.00           H
ATOM   2097  HE2 MET B   5      61.950  65.940  38.100  1.00  0.00           H
ATOM   2098  HE3 MET B   5      63.350  65.400  37.150  1.00  0.00           H
ATOM   2099  C   MET B   5      67.150  65.680  42.930  1.00  0.00           C
ATOM   2100  O   MET B   5      66.920  66.660  43.510  1.00  0.00           O
ATOM   2101  N   LYS B   6      68.270  64.950  43.040  1.00  0.00           N
ATOM   2102  HN  LYS B   6      68.300  64.100  42.520  1.00  0.00           H
ATOM   2103  CA  LYS B   6      69.450  65.310  43.790  1.00  0.00           C
ATOM   2104  HA  LYS B   6      69.300  64.960  44.800  1.00  0.00           H
ATOM   2105  CB  LYS B   6      70.590  64.430  43.220  1.00  0.00           C
ATOM   2106  HB1 LYS B   6      70.400  63.380  43.540  1.00  0.00           H
ATOM   2107  HB2 LYS B   6      71.520  64.690  43.760  1.00  0.00           H
ATOM   2108  CG  LYS B   6      70.860  64.520  41.680  1.00  0.00           C
ATOM   2109  HG1 LYS B   6      71.090  65.570  41.420  1.00  0.00           H
ATOM   2110  HG2 LYS B   6      69.890  64.290  41.180  1.00  0.00           H
ATOM   2111  CD  LYS B   6      71.920  63.550  41.230  1.00  0.00           C
ATOM   2112  HD1 LYS B   6      72.770  63.320  41.900  1.00  0.00           H
ATOM   2113  HD2 LYS B   6      71.460  62.540  41.160  1.00  0.00           H
ATOM   2114  CE  LYS B   6      72.370  64.020  39.850  1.00  0.00           C
ATOM   2115  HE1 LYS B   6      72.960  64.940  40.050  1.00  0.00           H
ATOM   2116  HE2 LYS B   6      71.520  64.180  39.170  1.00  0.00           H
ATOM   2117  NZ  LYS B   6      73.300  63.030  39.280  1.00  0.00           N
ATOM   2118  HZ1 LYS B   6      72.870  62.090  39.210  1.00  0.00           H
ATOM   2119  HZ2 LYS B   6      73.620  63.340  38.340  1.00  0.00           H
ATOM   2120  HZ3 LYS B   6      74.190  63.120  39.810  1.00  0.00           H
ATOM   2121  C   LYS B   6      69.920  66.800  43.860  1.00  0.00           C
ATOM   2122  O   LYS B   6      69.710  67.540  42.980  1.00  0.00           O
ATOM   2123  N   GLY B   7      70.490  67.160  45.030  1.00  0.00           N
ATOM   2124  HN  GLY B   7      70.610  66.490  45.750  1.00  0.00           H
ATOM   2125  CA  GLY B   7      71.030  68.490  45.300  1.00  0.00           C
ATOM   2126  HA1 GLY B   7      71.370  68.310  46.310  1.00  0.00           H
ATOM   2127  HA2 GLY B   7      71.880  68.580  44.650  1.00  0.00           H
ATOM   2128  C   GLY B   7      70.100  69.660  45.180  1.00  0.00           C
ATOM   2129  O   GLY B   7      68.890  69.630  45.020  1.00  0.00           O
ATOM   2130  N   LEU B   8      70.710  70.860  45.130  1.00  0.00           N
ATOM   2131  HN  LEU B   8      71.690  71.050  45.140  1.00  0.00           H
ATOM   2132  CA  LEU B   8      69.900  72.030  45.020  1.00  0.00           C
ATOM   2133  HA  LEU B   8      69.050  71.920  45.690  1.00  0.00           H
ATOM   2134  CB  LEU B   8      70.680  73.260  45.470  1.00  0.00           C
ATOM   2135  HB1 LEU B   8      70.020  74.150  45.510  1.00  0.00           H
ATOM   2136  HB2 LEU B   8      71.500  73.500  44.760  1.00  0.00           H
ATOM   2137  CG  LEU B   8      71.330  73.100  46.890  1.00  0.00           C
ATOM   2138  HG  LEU B   8      71.970  72.210  46.740  1.00  0.00           H
ATOM   2139  CD1 LEU B   8      72.180  74.350  47.240  1.00  0.00           C
ATOM   2140 HD11 LEU B   8      72.860  74.340  48.110  1.00  0.00           H
ATOM   2141 HD12 LEU B   8      72.730  74.650  46.320  1.00  0.00           H
ATOM   2142 HD13 LEU B   8      71.480  75.150  47.550  1.00  0.00           H
ATOM   2143  CD2 LEU B   8      70.290  72.780  47.990  1.00  0.00           C
ATOM   2144 HD21 LEU B   8      70.830  72.550  48.940  1.00  0.00           H
ATOM   2145 HD22 LEU B   8      69.650  73.650  48.210  1.00  0.00           H
ATOM   2146 HD23 LEU B   8      69.630  71.920  47.760  1.00  0.00           H
ATOM   2147  C   LEU B   8      69.300  72.180  43.640  1.00  0.00           C
ATOM   2148  O   LEU B   8      69.960  71.960  42.650  1.00  0.00           O
ATOM   2149  N   SER B   9      68.020  72.570  43.520  1.00  0.00           N
ATOM   2150  HN  SER B   9      67.470  72.670  44.350  1.00  0.00           H
ATOM   2151  CA  SER B   9      67.380  72.820  42.240  1.00  0.00           C
ATOM   2152  HA  SER B   9      67.920  72.410  41.400  1.00  0.00           H
ATOM   2153  CB  SER B   9      65.940  72.270  42.180  1.00  0.00           C
ATOM   2154  HB1 SER B   9      65.970  71.170  42.290  1.00  0.00           H
ATOM   2155  HB2 SER B   9      65.520  72.430  41.160  1.00  0.00           H
ATOM   2156  OG  SER B   9      65.080  72.860  43.150  1.00  0.00           O
ATOM   2157  HG1 SER B   9      65.420  72.570  44.000  1.00  0.00           H
ATOM   2158  C   SER B   9      67.360  74.360  42.080  1.00  0.00           C
ATOM   2159  O   SER B   9      67.320  75.130  42.980  1.00  0.00           O
ATOM   2160  N   LYS B  10      67.340  74.750  40.830  1.00  0.00           N
ATOM   2161  HN  LYS B  10      67.370  74.060  40.100  1.00  0.00           H
ATOM   2162  CA  LYS B  10      67.300  76.150  40.410  1.00  0.00           C
ATOM   2163  HA  LYS B  10      67.990  76.680  41.050  1.00  0.00           H
ATOM   2164  CB  LYS B  10      67.930  76.270  38.990  1.00  0.00           C
ATOM   2165  HB1 LYS B  10      67.880  77.330  38.680  1.00  0.00           H
ATOM   2166  HB2 LYS B  10      67.260  75.640  38.360  1.00  0.00           H
ATOM   2167  CG  LYS B  10      69.360  75.980  38.930  1.00  0.00           C
ATOM   2168  HG1 LYS B  10      69.670  75.770  37.880  1.00  0.00           H
ATOM   2169  HG2 LYS B  10      69.490  75.020  39.460  1.00  0.00           H
ATOM   2170  CD  LYS B  10      70.320  76.970  39.490  1.00  0.00           C
ATOM   2171  HD1 LYS B  10      70.170  77.880  38.870  1.00  0.00           H
ATOM   2172  HD2 LYS B  10      70.020  77.280  40.510  1.00  0.00           H
ATOM   2173  CE  LYS B  10      71.800  76.600  39.660  1.00  0.00           C
ATOM   2174  HE1 LYS B  10      71.960  75.780  40.400  1.00  0.00           H
ATOM   2175  HE2 LYS B  10      72.340  77.510  39.990  1.00  0.00           H
ATOM   2176  NZ  LYS B  10      72.380  76.120  38.500  1.00  0.00           N
ATOM   2177  HZ1 LYS B  10      72.200  76.720  37.670  1.00  0.00           H
ATOM   2178  HZ2 LYS B  10      73.400  76.070  38.680  1.00  0.00           H
ATOM   2179  HZ3 LYS B  10      72.020  75.170  38.280  1.00  0.00           H
ATOM   2180  C   LYS B  10      65.940  76.690  40.460  1.00  0.00           C
ATOM   2181  O   LYS B  10      65.000  76.280  39.770  1.00  0.00           O
ATOM   2182  N   ALA B  11      65.740  77.690  41.280  1.00  0.00           N
ATOM   2183  HN  ALA B  11      66.520  77.890  41.860  1.00  0.00           H
ATOM   2184  CA  ALA B  11      64.500  78.370  41.470  1.00  0.00           C
ATOM   2185  HA  ALA B  11      63.730  77.610  41.390  1.00  0.00           H
ATOM   2186  CB  ALA B  11      64.440  79.060  42.850  1.00  0.00           C
ATOM   2187  HB1 ALA B  11      64.770  78.400  43.670  1.00  0.00           H
ATOM   2188  HB2 ALA B  11      65.160  79.910  42.940  1.00  0.00           H
ATOM   2189  HB3 ALA B  11      63.440  79.490  43.060  1.00  0.00           H
ATOM   2190  C   ALA B  11      64.190  79.390  40.380  1.00  0.00           C
ATOM   2191  O   ALA B  11      64.930  80.390  40.150  1.00  0.00           O
ATOM   2192  N   LYS B  12      63.010  79.190  39.760  1.00  0.00           N
ATOM   2193  HN  LYS B  12      62.290  78.610  40.110  1.00  0.00           H
ATOM   2194  CA  LYS B  12      62.460  80.170  38.820  1.00  0.00           C
ATOM   2195  HA  LYS B  12      63.220  80.270  38.050  1.00  0.00           H
ATOM   2196  CB  LYS B  12      61.190  79.610  38.130  1.00  0.00           C
ATOM   2197  HB1 LYS B  12      60.860  80.420  37.440  1.00  0.00           H
ATOM   2198  HB2 LYS B  12      60.430  79.390  38.910  1.00  0.00           H
ATOM   2199  CG  LYS B  12      61.450  78.180  37.450  1.00  0.00           C
ATOM   2200  HG1 LYS B  12      61.570  77.410  38.240  1.00  0.00           H
ATOM   2201  HG2 LYS B  12      62.330  78.340  36.780  1.00  0.00           H
ATOM   2202  CD  LYS B  12      60.280  77.650  36.540  1.00  0.00           C
ATOM   2203  HD1 LYS B  12      59.510  77.340  37.280  1.00  0.00           H
ATOM   2204  HD2 LYS B  12      59.890  78.470  35.890  1.00  0.00           H
ATOM   2205  CE  LYS B  12      60.680  76.390  35.730  1.00  0.00           C
ATOM   2206  HE1 LYS B  12      61.560  76.690  35.120  1.00  0.00           H
ATOM   2207  HE2 LYS B  12      59.770  76.000  35.230  1.00  0.00           H
ATOM   2208  NZ  LYS B  12      61.150  75.260  36.490  1.00  0.00           N
ATOM   2209  HZ1 LYS B  12      61.290  74.450  35.860  1.00  0.00           H
ATOM   2210  HZ2 LYS B  12      62.030  75.390  37.030  1.00  0.00           H
ATOM   2211  HZ3 LYS B  12      60.360  75.100  37.140  1.00  0.00           H
ATOM   2212  C   LYS B  12      62.110  81.620  39.340  1.00  0.00           C
ATOM   2213  O   LYS B  12      61.640  81.720  40.460  1.00  0.00           O
ATOM   2214  N   GLU B  13      62.350  82.650  38.500  1.00  0.00           N
ATOM   2215  HN  GLU B  13      62.860  82.620  37.640  1.00  0.00           H
ATOM   2216  CA  GLU B  13      62.090  84.030  38.870  1.00  0.00           C
ATOM   2217  HA  GLU B  13      62.000  84.100  39.950  1.00  0.00           H
ATOM   2218  CB  GLU B  13      63.380  84.920  38.590  1.00  0.00           C
ATOM   2219  HB1 GLU B  13      63.230  86.010  38.730  1.00  0.00           H
ATOM   2220  HB2 GLU B  13      63.630  84.740  37.520  1.00  0.00           H
ATOM   2221  CG  GLU B  13      64.550  84.500  39.470  1.00  0.00           C
ATOM   2222  HG1 GLU B  13      64.990  83.530  39.170  1.00  0.00           H
ATOM   2223  HG2 GLU B  13      64.250  84.380  40.530  1.00  0.00           H
ATOM   2224  CD  GLU B  13      65.720  85.480  39.320  1.00  0.00           C
ATOM   2225  OE1 GLU B  13      66.090  85.960  38.230  1.00  0.00           O
ATOM   2226  OE2 GLU B  13      66.350  85.750  40.390  1.00  0.00           O
ATOM   2227  C   GLU B  13      60.920  84.610  38.080  1.00  0.00           C
ATOM   2228  O   GLU B  13      60.410  85.720  38.390  1.00  0.00           O
ATOM   2229  N   GLY B  14      60.250  83.800  37.170  1.00  0.00           N
ATOM   2230  HN  GLY B  14      60.570  82.950  36.750  1.00  0.00           H
ATOM   2231  CA  GLY B  14      59.000  84.230  36.600  1.00  0.00           C
ATOM   2232  HA1 GLY B  14      58.360  84.570  37.390  1.00  0.00           H
ATOM   2233  HA2 GLY B  14      59.290  85.070  35.980  1.00  0.00           H
ATOM   2234  C   GLY B  14      58.470  83.120  35.620  1.00  0.00           C
ATOM   2235  O   GLY B  14      58.850  81.980  35.810  1.00  0.00           O
ATOM   2236  N   VAL B  15      57.410  83.440  34.880  1.00  0.00           N
ATOM   2237  HN  VAL B  15      57.120  84.390  34.760  1.00  0.00           H
ATOM   2238  CA  VAL B  15      56.630  82.510  34.080  1.00  0.00           C
ATOM   2239  HA  VAL B  15      56.320  81.730  34.760  1.00  0.00           H
ATOM   2240  CB  VAL B  15      55.400  83.170  33.460  1.00  0.00           C
ATOM   2241  HB  VAL B  15      54.890  82.490  32.750  1.00  0.00           H
ATOM   2242  CG1 VAL B  15      54.310  83.520  34.540  1.00  0.00           C
ATOM   2243 HG11 VAL B  15      54.020  82.530  34.940  1.00  0.00           H
ATOM   2244 HG12 VAL B  15      54.710  84.220  35.300  1.00  0.00           H
ATOM   2245 HG13 VAL B  15      53.460  84.100  34.120  1.00  0.00           H
ATOM   2246  CG2 VAL B  15      55.570  84.420  32.670  1.00  0.00           C
ATOM   2247 HG21 VAL B  15      56.450  84.460  31.990  1.00  0.00           H
ATOM   2248 HG22 VAL B  15      54.670  84.790  32.130  1.00  0.00           H
ATOM   2249 HG23 VAL B  15      55.880  85.230  33.370  1.00  0.00           H
ATOM   2250  C   VAL B  15      57.520  81.890  32.960  1.00  0.00           C
ATOM   2251  O   VAL B  15      58.320  82.510  32.300  1.00  0.00           O
ATOM   2252  N   VAL B  16      57.360  80.560  32.800  1.00  0.00           N
ATOM   2253  HN  VAL B  16      57.050  79.940  33.520  1.00  0.00           H
ATOM   2254  CA  VAL B  16      57.920  79.890  31.640  1.00  0.00           C
ATOM   2255  HA  VAL B  16      58.110  80.620  30.860  1.00  0.00           H
ATOM   2256  CB  VAL B  16      59.190  79.100  31.980  1.00  0.00           C
ATOM   2257  HB  VAL B  16      59.430  78.540  31.040  1.00  0.00           H
ATOM   2258  CG1 VAL B  16      60.430  80.040  32.190  1.00  0.00           C
ATOM   2259 HG11 VAL B  16      60.180  80.660  33.080  1.00  0.00           H
ATOM   2260 HG12 VAL B  16      61.270  79.360  32.440  1.00  0.00           H
ATOM   2261 HG13 VAL B  16      60.590  80.670  31.290  1.00  0.00           H
ATOM   2262  CG2 VAL B  16      59.100  78.160  33.210  1.00  0.00           C
ATOM   2263 HG21 VAL B  16      60.090  77.700  33.430  1.00  0.00           H
ATOM   2264 HG22 VAL B  16      58.770  78.810  34.050  1.00  0.00           H
ATOM   2265 HG23 VAL B  16      58.210  77.510  33.110  1.00  0.00           H
ATOM   2266  C   VAL B  16      56.820  78.910  31.010  1.00  0.00           C
ATOM   2267  O   VAL B  16      55.850  78.650  31.660  1.00  0.00           O
ATOM   2268  N   ALA B  17      57.010  78.490  29.690  1.00  0.00           N
ATOM   2269  HN  ALA B  17      57.790  78.810  29.170  1.00  0.00           H
ATOM   2270  CA  ALA B  17      56.110  77.570  28.980  1.00  0.00           C
ATOM   2271  HA  ALA B  17      55.120  77.920  29.230  1.00  0.00           H
ATOM   2272  CB  ALA B  17      56.650  77.540  27.510  1.00  0.00           C
ATOM   2273  HB1 ALA B  17      56.960  78.560  27.190  1.00  0.00           H
ATOM   2274  HB2 ALA B  17      57.520  76.850  27.470  1.00  0.00           H
ATOM   2275  HB3 ALA B  17      55.880  77.110  26.850  1.00  0.00           H
ATOM   2276  C   ALA B  17      56.170  76.180  29.530  1.00  0.00           C
ATOM   2277  O   ALA B  17      57.200  75.810  30.110  1.00  0.00           O
ATOM   2278  N   ALA B  18      55.170  75.380  29.380  1.00  0.00           N
ATOM   2279  HN  ALA B  18      54.420  75.700  28.810  1.00  0.00           H
ATOM   2280  CA  ALA B  18      55.000  74.130  30.120  1.00  0.00           C
ATOM   2281  HA  ALA B  18      55.660  74.040  30.970  1.00  0.00           H
ATOM   2282  CB  ALA B  18      53.590  74.180  30.690  1.00  0.00           C
ATOM   2283  HB1 ALA B  18      53.450  73.320  31.380  1.00  0.00           H
ATOM   2284  HB2 ALA B  18      53.450  75.110  31.280  1.00  0.00           H
ATOM   2285  HB3 ALA B  18      52.950  74.240  29.780  1.00  0.00           H
ATOM   2286  C   ALA B  18      55.050  72.890  29.280  1.00  0.00           C
ATOM   2287  O   ALA B  18      54.280  72.730  28.330  1.00  0.00           O
ATOM   2288  N   ALA B  19      55.860  71.850  29.600  1.00  0.00           N
ATOM   2289  HN  ALA B  19      56.510  71.990  30.340  1.00  0.00           H
ATOM   2290  CA  ALA B  19      55.680  70.480  29.030  1.00  0.00           C
ATOM   2291  HA  ALA B  19      55.760  70.480  27.950  1.00  0.00           H
ATOM   2292  CB  ALA B  19      56.810  69.520  29.430  1.00  0.00           C
ATOM   2293  HB1 ALA B  19      56.880  69.370  30.530  1.00  0.00           H
ATOM   2294  HB2 ALA B  19      56.740  68.510  28.960  1.00  0.00           H
ATOM   2295  HB3 ALA B  19      57.760  70.060  29.280  1.00  0.00           H
ATOM   2296  C   ALA B  19      54.440  69.790  29.520  1.00  0.00           C
ATOM   2297  O   ALA B  19      54.250  69.660  30.680  1.00  0.00           O
ATOM   2298  N   GLU B  20      53.500  69.390  28.610  1.00  0.00           N
ATOM   2299  HN  GLU B  20      53.640  69.540  27.640  1.00  0.00           H
ATOM   2300  CA  GLU B  20      52.130  68.970  29.020  1.00  0.00           C
ATOM   2301  HA  GLU B  20      51.910  69.510  29.930  1.00  0.00           H
ATOM   2302  CB  GLU B  20      50.990  69.390  27.970  1.00  0.00           C
ATOM   2303  HB1 GLU B  20      49.960  69.060  28.230  1.00  0.00           H
ATOM   2304  HB2 GLU B  20      51.220  68.940  26.980  1.00  0.00           H
ATOM   2305  CG  GLU B  20      50.830  70.950  27.640  1.00  0.00           C
ATOM   2306  HG1 GLU B  20      51.830  71.410  27.510  1.00  0.00           H
ATOM   2307  HG2 GLU B  20      50.180  71.310  28.470  1.00  0.00           H
ATOM   2308  CD  GLU B  20      50.100  71.210  26.300  1.00  0.00           C
ATOM   2309  OE1 GLU B  20      48.920  71.720  26.260  1.00  0.00           O
ATOM   2310  OE2 GLU B  20      50.620  70.690  25.280  1.00  0.00           O
ATOM   2311  C   GLU B  20      52.000  67.470  29.310  1.00  0.00           C
ATOM   2312  O   GLU B  20      50.990  66.930  29.620  1.00  0.00           O
ATOM   2313  N   LYS B  21      53.190  66.760  29.150  1.00  0.00           N
ATOM   2314  HN  LYS B  21      54.060  67.210  28.930  1.00  0.00           H
ATOM   2315  CA  LYS B  21      53.390  65.330  29.040  1.00  0.00           C
ATOM   2316  HA  LYS B  21      52.610  64.940  29.680  1.00  0.00           H
ATOM   2317  CB  LYS B  21      53.320  64.740  27.600  1.00  0.00           C
ATOM   2318  HB1 LYS B  21      53.830  63.750  27.590  1.00  0.00           H
ATOM   2319  HB2 LYS B  21      53.860  65.480  26.970  1.00  0.00           H
ATOM   2320  CG  LYS B  21      51.920  64.650  27.040  1.00  0.00           C
ATOM   2321  HG1 LYS B  21      51.900  64.390  25.950  1.00  0.00           H
ATOM   2322  HG2 LYS B  21      51.310  65.550  27.240  1.00  0.00           H
ATOM   2323  CD  LYS B  21      51.060  63.550  27.670  1.00  0.00           C
ATOM   2324  HD1 LYS B  21      50.820  63.930  28.690  1.00  0.00           H
ATOM   2325  HD2 LYS B  21      50.090  63.600  27.140  1.00  0.00           H
ATOM   2326  CE  LYS B  21      51.700  62.160  27.960  1.00  0.00           C
ATOM   2327  HE1 LYS B  21      52.500  62.200  28.740  1.00  0.00           H
ATOM   2328  HE2 LYS B  21      52.210  61.840  27.020  1.00  0.00           H
ATOM   2329  NZ  LYS B  21      50.720  61.260  28.310  1.00  0.00           N
ATOM   2330  HZ1 LYS B  21      49.970  61.630  28.930  1.00  0.00           H
ATOM   2331  HZ2 LYS B  21      50.210  60.890  27.480  1.00  0.00           H
ATOM   2332  HZ3 LYS B  21      51.250  60.510  28.790  1.00  0.00           H
ATOM   2333  C   LYS B  21      54.730  64.840  29.660  1.00  0.00           C
ATOM   2334  O   LYS B  21      55.840  65.380  29.410  1.00  0.00           O
ATOM   2335  N   THR B  22      54.720  63.670  30.370  1.00  0.00           N
ATOM   2336  HN  THR B  22      53.870  63.170  30.530  1.00  0.00           H
ATOM   2337  CA  THR B  22      55.910  63.060  31.010  1.00  0.00           C
ATOM   2338  HA  THR B  22      56.320  63.890  31.570  1.00  0.00           H
ATOM   2339  CB  THR B  22      55.510  61.850  31.980  1.00  0.00           C
ATOM   2340  HB  THR B  22      54.750  62.260  32.680  1.00  0.00           H
ATOM   2341  OG1 THR B  22      56.630  61.330  32.650  1.00  0.00           O
ATOM   2342  HG1 THR B  22      56.860  61.900  33.390  1.00  0.00           H
ATOM   2343  CG2 THR B  22      55.020  60.660  31.240  1.00  0.00           C
ATOM   2344 HG21 THR B  22      54.610  59.890  31.940  1.00  0.00           H
ATOM   2345 HG22 THR B  22      54.290  61.030  30.490  1.00  0.00           H
ATOM   2346 HG23 THR B  22      55.880  60.260  30.650  1.00  0.00           H
ATOM   2347  C   THR B  22      56.910  62.600  29.950  1.00  0.00           C
ATOM   2348  O   THR B  22      56.600  62.310  28.830  1.00  0.00           O
ATOM   2349  N   LYS B  23      58.230  62.690  30.280  1.00  0.00           N
ATOM   2350  HN  LYS B  23      58.530  63.070  31.160  1.00  0.00           H
ATOM   2351  CA  LYS B  23      59.310  62.310  29.400  1.00  0.00           C
ATOM   2352  HA  LYS B  23      59.130  62.610  28.380  1.00  0.00           H
ATOM   2353  CB  LYS B  23      60.610  62.940  29.920  1.00  0.00           C
ATOM   2354  HB1 LYS B  23      61.360  62.460  29.240  1.00  0.00           H
ATOM   2355  HB2 LYS B  23      60.850  62.620  30.960  1.00  0.00           H
ATOM   2356  CG  LYS B  23      60.620  64.430  29.680  1.00  0.00           C
ATOM   2357  HG1 LYS B  23      59.950  65.000  30.350  1.00  0.00           H
ATOM   2358  HG2 LYS B  23      60.280  64.670  28.650  1.00  0.00           H
ATOM   2359  CD  LYS B  23      62.020  65.030  29.870  1.00  0.00           C
ATOM   2360  HD1 LYS B  23      62.480  64.580  28.960  1.00  0.00           H
ATOM   2361  HD2 LYS B  23      62.010  66.100  29.580  1.00  0.00           H
ATOM   2362  CE  LYS B  23      62.600  64.820  31.290  1.00  0.00           C
ATOM   2363  HE1 LYS B  23      62.340  63.760  31.520  1.00  0.00           H
ATOM   2364  HE2 LYS B  23      62.110  65.500  32.010  1.00  0.00           H
ATOM   2365  NZ  LYS B  23      64.050  64.930  31.240  1.00  0.00           N
ATOM   2366  HZ1 LYS B  23      64.350  65.170  32.210  1.00  0.00           H
ATOM   2367  HZ2 LYS B  23      64.420  64.010  30.920  1.00  0.00           H
ATOM   2368  HZ3 LYS B  23      64.410  65.680  30.620  1.00  0.00           H
ATOM   2369  C   LYS B  23      59.440  60.770  29.420  1.00  0.00           C
ATOM   2370  O   LYS B  23      59.980  60.170  28.460  1.00  0.00           O
ATOM   2371  N   GLN B  24      59.010  60.160  30.550  1.00  0.00           N
ATOM   2372  HN  GLN B  24      58.520  60.650  31.260  1.00  0.00           H
ATOM   2373  CA  GLN B  24      59.020  58.710  30.670  1.00  0.00           C
ATOM   2374  HA  GLN B  24      60.050  58.480  30.900  1.00  0.00           H
ATOM   2375  CB  GLN B  24      58.230  58.240  31.910  1.00  0.00           C
ATOM   2376  HB1 GLN B  24      58.100  57.140  31.980  1.00  0.00           H
ATOM   2377  HB2 GLN B  24      57.260  58.780  31.890  1.00  0.00           H
ATOM   2378  CG  GLN B  24      58.810  58.640  33.330  1.00  0.00           C
ATOM   2379  HG1 GLN B  24      58.340  58.110  34.190  1.00  0.00           H
ATOM   2380  HG2 GLN B  24      58.600  59.720  33.500  1.00  0.00           H
ATOM   2381  CD  GLN B  24      60.320  58.290  33.500  1.00  0.00           C
ATOM   2382  OE1 GLN B  24      60.720  57.140  33.340  1.00  0.00           O
ATOM   2383  NE2 GLN B  24      61.070  59.310  33.830  1.00  0.00           N
ATOM   2384 HE21 GLN B  24      60.750  60.250  33.750  1.00  0.00           H
ATOM   2385 HE22 GLN B  24      62.060  59.290  33.990  1.00  0.00           H
ATOM   2386  C   GLN B  24      58.540  57.880  29.530  1.00  0.00           C
ATOM   2387  O   GLN B  24      57.440  58.040  28.970  1.00  0.00           O
ATOM   2388  N   GLY B  25      59.250  56.880  29.170  1.00  0.00           N
ATOM   2389  HN  GLY B  25      60.150  56.780  29.570  1.00  0.00           H
ATOM   2390  CA  GLY B  25      58.780  55.850  28.240  1.00  0.00           C
ATOM   2391  HA1 GLY B  25      57.920  56.180  27.690  1.00  0.00           H
ATOM   2392  HA2 GLY B  25      59.570  55.490  27.600  1.00  0.00           H
ATOM   2393  C   GLY B  25      58.160  54.610  29.030  1.00  0.00           C
ATOM   2394  O   GLY B  25      57.350  53.880  28.440  1.00  0.00           O
ATOM   2395  N   VAL B  26      58.440  54.600  30.340  1.00  0.00           N
ATOM   2396  HN  VAL B  26      58.940  55.390  30.680  1.00  0.00           H
ATOM   2397  CA  VAL B  26      57.710  53.760  31.320  1.00  0.00           C
ATOM   2398  HA  VAL B  26      57.710  52.760  30.930  1.00  0.00           H
ATOM   2399  CB  VAL B  26      58.530  53.820  32.650  1.00  0.00           C
ATOM   2400  HB  VAL B  26      58.690  54.850  33.010  1.00  0.00           H
ATOM   2401  CG1 VAL B  26      57.770  53.090  33.790  1.00  0.00           C
ATOM   2402 HG11 VAL B  26      57.660  52.010  33.560  1.00  0.00           H
ATOM   2403 HG12 VAL B  26      58.440  53.330  34.650  1.00  0.00           H
ATOM   2404 HG13 VAL B  26      56.760  53.480  34.020  1.00  0.00           H
ATOM   2405  CG2 VAL B  26      59.940  53.300  32.520  1.00  0.00           C
ATOM   2406 HG21 VAL B  26      60.520  53.520  33.450  1.00  0.00           H
ATOM   2407 HG22 VAL B  26      59.800  52.220  32.320  1.00  0.00           H
ATOM   2408 HG23 VAL B  26      60.390  53.840  31.660  1.00  0.00           H
ATOM   2409  C   VAL B  26      56.300  54.420  31.470  1.00  0.00           C
ATOM   2410  O   VAL B  26      56.080  55.650  31.580  1.00  0.00           O
ATOM   2411  N   ALA B  27      55.260  53.560  31.350  1.00  0.00           N
ATOM   2412  HN  ALA B  27      55.330  52.600  31.080  1.00  0.00           H
ATOM   2413  CA  ALA B  27      53.880  54.040  31.310  1.00  0.00           C
ATOM   2414  HA  ALA B  27      53.820  54.680  30.440  1.00  0.00           H
ATOM   2415  CB  ALA B  27      53.090  52.730  31.300  1.00  0.00           C
ATOM   2416  HB1 ALA B  27      51.990  52.890  31.320  1.00  0.00           H
ATOM   2417  HB2 ALA B  27      53.390  52.140  30.410  1.00  0.00           H
ATOM   2418  HB3 ALA B  27      53.150  52.070  32.200  1.00  0.00           H
ATOM   2419  C   ALA B  27      53.410  54.750  32.510  1.00  0.00           C
ATOM   2420  O   ALA B  27      53.800  54.450  33.620  1.00  0.00           O
ATOM   2421  N   GLU B  28      52.420  55.640  32.420  1.00  0.00           N
ATOM   2422  HN  GLU B  28      52.130  55.990  31.530  1.00  0.00           H
ATOM   2423  CA  GLU B  28      51.670  56.130  33.570  1.00  0.00           C
ATOM   2424  HA  GLU B  28      52.350  56.200  34.400  1.00  0.00           H
ATOM   2425  CB  GLU B  28      50.920  57.510  33.170  1.00  0.00           C
ATOM   2426  HB1 GLU B  28      50.070  57.710  33.850  1.00  0.00           H
ATOM   2427  HB2 GLU B  28      50.560  57.300  32.140  1.00  0.00           H
ATOM   2428  CG  GLU B  28      51.960  58.620  32.970  1.00  0.00           C
ATOM   2429  HG1 GLU B  28      52.590  58.430  32.080  1.00  0.00           H
ATOM   2430  HG2 GLU B  28      52.660  58.550  33.830  1.00  0.00           H
ATOM   2431  CD  GLU B  28      51.350  59.980  32.850  1.00  0.00           C
ATOM   2432  OE1 GLU B  28      51.770  61.000  33.510  1.00  0.00           O
ATOM   2433  OE2 GLU B  28      50.410  60.120  32.030  1.00  0.00           O
ATOM   2434  C   GLU B  28      50.650  55.140  34.090  1.00  0.00           C
ATOM   2435  O   GLU B  28      49.970  54.440  33.350  1.00  0.00           O
ATOM   2436  N   ALA B  29      50.570  55.000  35.410  1.00  0.00           N
ATOM   2437  HN  ALA B  29      51.000  55.730  35.930  1.00  0.00           H
ATOM   2438  CA  ALA B  29      49.400  54.300  35.960  1.00  0.00           C
ATOM   2439  HA  ALA B  29      49.240  53.360  35.440  1.00  0.00           H
ATOM   2440  CB  ALA B  29      49.710  54.030  37.450  1.00  0.00           C
ATOM   2441  HB1 ALA B  29      50.420  53.180  37.450  1.00  0.00           H
ATOM   2442  HB2 ALA B  29      50.130  54.950  37.920  1.00  0.00           H
ATOM   2443  HB3 ALA B  29      48.930  53.600  38.110  1.00  0.00           H
ATOM   2444  C   ALA B  29      48.150  55.120  35.820  1.00  0.00           C
ATOM   2445  O   ALA B  29      48.240  56.350  35.830  1.00  0.00           O
ATOM   2446  N   ALA B  30      46.950  54.490  35.560  1.00  0.00           N
ATOM   2447  HN  ALA B  30      46.890  53.520  35.760  1.00  0.00           H
ATOM   2448  CA  ALA B  30      45.670  55.160  35.290  1.00  0.00           C
ATOM   2449  HA  ALA B  30      45.780  55.620  34.320  1.00  0.00           H
ATOM   2450  CB  ALA B  30      44.580  54.060  35.300  1.00  0.00           C
ATOM   2451  HB1 ALA B  30      44.380  53.660  36.310  1.00  0.00           H
ATOM   2452  HB2 ALA B  30      43.630  54.470  34.890  1.00  0.00           H
ATOM   2453  HB3 ALA B  30      44.800  53.230  34.590  1.00  0.00           H
ATOM   2454  C   ALA B  30      45.250  56.220  36.310  1.00  0.00           C
ATOM   2455  O   ALA B  30      45.520  56.120  37.510  1.00  0.00           O
ATOM   2456  N   GLY B  31      44.550  57.270  35.730  1.00  0.00           N
ATOM   2457  HN  GLY B  31      44.290  57.120  34.780  1.00  0.00           H
ATOM   2458  CA  GLY B  31      44.010  58.380  36.450  1.00  0.00           C
ATOM   2459  HA1 GLY B  31      43.320  58.880  35.800  1.00  0.00           H
ATOM   2460  HA2 GLY B  31      43.390  57.930  37.210  1.00  0.00           H
ATOM   2461  C   GLY B  31      44.970  59.340  37.170  1.00  0.00           C
ATOM   2462  O   GLY B  31      46.160  59.120  37.460  1.00  0.00           O
ATOM   2463  N   LYS B  32      44.460  60.530  37.420  1.00  0.00           N
ATOM   2464  HN  LYS B  32      43.500  60.750  37.240  1.00  0.00           H
ATOM   2465  CA  LYS B  32      45.200  61.690  38.020  1.00  0.00           C
ATOM   2466  HA  LYS B  32      46.260  61.490  37.880  1.00  0.00           H
ATOM   2467  CB  LYS B  32      44.940  63.020  37.190  1.00  0.00           C
ATOM   2468  HB1 LYS B  32      45.430  63.930  37.580  1.00  0.00           H
ATOM   2469  HB2 LYS B  32      43.830  63.130  37.200  1.00  0.00           H
ATOM   2470  CG  LYS B  32      45.350  62.930  35.750  1.00  0.00           C
ATOM   2471  HG1 LYS B  32      44.950  63.820  35.210  1.00  0.00           H
ATOM   2472  HG2 LYS B  32      44.890  61.990  35.360  1.00  0.00           H
ATOM   2473  CD  LYS B  32      46.880  62.790  35.530  1.00  0.00           C
ATOM   2474  HD1 LYS B  32      47.360  61.950  36.080  1.00  0.00           H
ATOM   2475  HD2 LYS B  32      47.000  62.430  34.490  1.00  0.00           H
ATOM   2476  CE  LYS B  32      47.660  64.050  35.890  1.00  0.00           C
ATOM   2477  HE1 LYS B  32      48.750  63.980  35.680  1.00  0.00           H
ATOM   2478  HE2 LYS B  32      47.520  64.320  36.950  1.00  0.00           H
ATOM   2479  NZ  LYS B  32      47.210  65.290  35.150  1.00  0.00           N
ATOM   2480  HZ1 LYS B  32      47.340  65.220  34.120  1.00  0.00           H
ATOM   2481  HZ2 LYS B  32      46.210  65.470  35.360  1.00  0.00           H
ATOM   2482  HZ3 LYS B  32      47.700  66.170  35.410  1.00  0.00           H
ATOM   2483  C   LYS B  32      44.990  61.910  39.470  1.00  0.00           C
ATOM   2484  O   LYS B  32      45.340  62.990  39.930  1.00  0.00           O
ATOM   2485  N   THR B  33      44.590  60.860  40.220  1.00  0.00           N
ATOM   2486  HN  THR B  33      44.650  59.950  39.810  1.00  0.00           H
ATOM   2487  CA  THR B  33      44.260  60.980  41.670  1.00  0.00           C
ATOM   2488  HA  THR B  33      44.630  61.910  42.090  1.00  0.00           H
ATOM   2489  CB  THR B  33      42.720  61.110  41.870  1.00  0.00           C
ATOM   2490  HB  THR B  33      42.430  62.010  41.300  1.00  0.00           H
ATOM   2491  OG1 THR B  33      42.330  61.220  43.260  1.00  0.00           O
ATOM   2492  HG1 THR B  33      41.380  61.240  43.200  1.00  0.00           H
ATOM   2493  CG2 THR B  33      41.900  59.910  41.290  1.00  0.00           C
ATOM   2494 HG21 THR B  33      42.060  58.990  41.890  1.00  0.00           H
ATOM   2495 HG22 THR B  33      40.830  60.190  41.340  1.00  0.00           H
ATOM   2496 HG23 THR B  33      42.160  59.650  40.240  1.00  0.00           H
ATOM   2497  C   THR B  33      44.770  59.780  42.440  1.00  0.00           C
ATOM   2498  O   THR B  33      44.840  58.670  41.870  1.00  0.00           O
ATOM   2499  N   LYS B  34      45.230  59.970  43.670  1.00  0.00           N
ATOM   2500  HN  LYS B  34      45.180  60.860  44.110  1.00  0.00           H
ATOM   2501  CA  LYS B  34      45.560  58.900  44.640  1.00  0.00           C
ATOM   2502  HA  LYS B  34      45.940  58.090  44.030  1.00  0.00           H
ATOM   2503  CB  LYS B  34      46.570  59.360  45.790  1.00  0.00           C
ATOM   2504  HB1 LYS B  34      46.760  58.510  46.480  1.00  0.00           H
ATOM   2505  HB2 LYS B  34      46.150  60.220  46.360  1.00  0.00           H
ATOM   2506  CG  LYS B  34      47.860  59.950  45.180  1.00  0.00           C
ATOM   2507  HG1 LYS B  34      48.490  60.350  46.000  1.00  0.00           H
ATOM   2508  HG2 LYS B  34      47.700  60.770  44.440  1.00  0.00           H
ATOM   2509  CD  LYS B  34      48.780  58.850  44.610  1.00  0.00           C
ATOM   2510  HD1 LYS B  34      48.980  58.200  45.490  1.00  0.00           H
ATOM   2511  HD2 LYS B  34      48.130  58.270  43.920  1.00  0.00           H
ATOM   2512  CE  LYS B  34      50.040  59.380  43.960  1.00  0.00           C
ATOM   2513  HE1 LYS B  34      50.650  59.930  44.700  1.00  0.00           H
ATOM   2514  HE2 LYS B  34      49.840  60.170  43.210  1.00  0.00           H
ATOM   2515  NZ  LYS B  34      50.880  58.290  43.440  1.00  0.00           N
ATOM   2516  HZ1 LYS B  34      51.000  57.580  44.190  1.00  0.00           H
ATOM   2517  HZ2 LYS B  34      50.430  57.890  42.600  1.00  0.00           H
ATOM   2518  HZ3 LYS B  34      51.840  58.580  43.150  1.00  0.00           H
ATOM   2519  C   LYS B  34      44.310  58.370  45.340  1.00  0.00           C
ATOM   2520  O   LYS B  34      44.350  57.370  46.020  1.00  0.00           O
ATOM   2521  N   GLU B  35      43.150  59.030  45.220  1.00  0.00           N
ATOM   2522  HN  GLU B  35      43.040  59.880  44.710  1.00  0.00           H
ATOM   2523  CA  GLU B  35      41.890  58.370  45.700  1.00  0.00           C
ATOM   2524  HA  GLU B  35      42.050  58.020  46.710  1.00  0.00           H
ATOM   2525  CB  GLU B  35      40.700  59.330  45.670  1.00  0.00           C
ATOM   2526  HB1 GLU B  35      39.750  58.870  46.010  1.00  0.00           H
ATOM   2527  HB2 GLU B  35      40.430  59.700  44.660  1.00  0.00           H
ATOM   2528  CG  GLU B  35      41.000  60.570  46.600  1.00  0.00           C
ATOM   2529  HG1 GLU B  35      41.880  61.120  46.200  1.00  0.00           H
ATOM   2530  HG2 GLU B  35      41.090  60.200  47.650  1.00  0.00           H
ATOM   2531  CD  GLU B  35      39.940  61.690  46.720  1.00  0.00           C
ATOM   2532  OE1 GLU B  35      39.050  61.550  47.600  1.00  0.00           O
ATOM   2533  OE2 GLU B  35      40.130  62.680  45.950  1.00  0.00           O
ATOM   2534  C   GLU B  35      41.430  57.100  44.930  1.00  0.00           C
ATOM   2535  O   GLU B  35      41.480  56.950  43.710  1.00  0.00           O
ATOM   2536  N   GLY B  36      40.870  56.140  45.770  1.00  0.00           N
ATOM   2537  HN  GLY B  36      41.000  56.180  46.760  1.00  0.00           H
ATOM   2538  CA  GLY B  36      40.190  54.900  45.260  1.00  0.00           C
ATOM   2539  HA1 GLY B  36      39.600  54.520  46.090  1.00  0.00           H
ATOM   2540  HA2 GLY B  36      39.710  55.070  44.310  1.00  0.00           H
ATOM   2541  C   GLY B  36      41.250  53.840  44.890  1.00  0.00           C
ATOM   2542  O   GLY B  36      42.370  54.040  45.210  1.00  0.00           O
ATOM   2543  N   VAL B  37      40.820  52.780  44.250  1.00  0.00           N
ATOM   2544  HN  VAL B  37      39.860  52.820  43.990  1.00  0.00           H
ATOM   2545  CA  VAL B  37      41.630  51.590  44.060  1.00  0.00           C
ATOM   2546  HA  VAL B  37      42.670  51.870  44.080  1.00  0.00           H
ATOM   2547  CB  VAL B  37      41.260  50.440  44.980  1.00  0.00           C
ATOM   2548  HB  VAL B  37      40.190  50.160  44.900  1.00  0.00           H
ATOM   2549  CG1 VAL B  37      42.170  49.290  44.570  1.00  0.00           C
ATOM   2550 HG11 VAL B  37      42.060  48.420  45.240  1.00  0.00           H
ATOM   2551 HG12 VAL B  37      41.860  49.010  43.540  1.00  0.00           H
ATOM   2552 HG13 VAL B  37      43.210  49.680  44.670  1.00  0.00           H
ATOM   2553  CG2 VAL B  37      41.500  50.810  46.450  1.00  0.00           C
ATOM   2554 HG21 VAL B  37      42.560  50.820  46.770  1.00  0.00           H
ATOM   2555 HG22 VAL B  37      41.090  51.830  46.640  1.00  0.00           H
ATOM   2556 HG23 VAL B  37      41.060  50.070  47.150  1.00  0.00           H
ATOM   2557  C   VAL B  37      41.330  51.370  42.570  1.00  0.00           C
ATOM   2558  O   VAL B  37      40.210  51.670  42.100  1.00  0.00           O
ATOM   2559  N   LEU B  38      42.320  50.980  41.710  1.00  0.00           N
ATOM   2560  HN  LEU B  38      43.170  50.780  42.180  1.00  0.00           H
ATOM   2561  CA  LEU B  38      42.140  50.480  40.300  1.00  0.00           C
ATOM   2562  HA  LEU B  38      41.440  51.200  39.900  1.00  0.00           H
ATOM   2563  CB  LEU B  38      43.510  50.540  39.460  1.00  0.00           C
ATOM   2564  HB1 LEU B  38      43.180  50.310  38.420  1.00  0.00           H
ATOM   2565  HB2 LEU B  38      44.200  49.710  39.710  1.00  0.00           H
ATOM   2566  CG  LEU B  38      44.130  51.910  39.560  1.00  0.00           C
ATOM   2567  HG  LEU B  38      44.570  52.020  40.580  1.00  0.00           H
ATOM   2568  CD1 LEU B  38      45.260  52.020  38.490  1.00  0.00           C
ATOM   2569 HD11 LEU B  38      45.960  51.160  38.610  1.00  0.00           H
ATOM   2570 HD12 LEU B  38      44.940  52.130  37.430  1.00  0.00           H
ATOM   2571 HD13 LEU B  38      45.810  52.950  38.740  1.00  0.00           H
ATOM   2572  CD2 LEU B  38      43.190  53.140  39.320  1.00  0.00           C
ATOM   2573 HD21 LEU B  38      43.830  54.050  39.340  1.00  0.00           H
ATOM   2574 HD22 LEU B  38      42.720  53.190  38.310  1.00  0.00           H
ATOM   2575 HD23 LEU B  38      42.370  53.340  40.040  1.00  0.00           H
ATOM   2576  C   LEU B  38      41.410  49.130  40.190  1.00  0.00           C
ATOM   2577  O   LEU B  38      41.470  48.240  41.070  1.00  0.00           O
ATOM   2578  N   TYR B  39      40.620  48.880  39.110  1.00  0.00           N
ATOM   2579  HN  TYR B  39      40.670  49.610  38.430  1.00  0.00           H
ATOM   2580  CA  TYR B  39      40.130  47.560  38.760  1.00  0.00           C
ATOM   2581  HA  TYR B  39      40.020  47.690  37.700  1.00  0.00           H
ATOM   2582  CB  TYR B  39      41.000  46.320  39.020  1.00  0.00           C
ATOM   2583  HB1 TYR B  39      40.680  45.420  38.450  1.00  0.00           H
ATOM   2584  HB2 TYR B  39      40.920  46.220  40.130  1.00  0.00           H
ATOM   2585  CG  TYR B  39      42.430  46.470  38.590  1.00  0.00           C
ATOM   2586  CD1 TYR B  39      42.690  46.700  37.200  1.00  0.00           C
ATOM   2587  HD1 TYR B  39      41.900  46.870  36.480  1.00  0.00           H
ATOM   2588  CE1 TYR B  39      44.040  46.760  36.810  1.00  0.00           C
ATOM   2589  HE1 TYR B  39      44.180  46.830  35.740  1.00  0.00           H
ATOM   2590  CZ  TYR B  39      45.080  46.600  37.700  1.00  0.00           C
ATOM   2591  OH  TYR B  39      46.390  46.550  37.250  1.00  0.00           O
ATOM   2592  HH  TYR B  39      46.300  46.870  36.350  1.00  0.00           H
ATOM   2593  CD2 TYR B  39      43.440  46.450  39.510  1.00  0.00           C
ATOM   2594  HD2 TYR B  39      43.350  46.310  40.580  1.00  0.00           H
ATOM   2595  CE2 TYR B  39      44.800  46.450  39.050  1.00  0.00           C
ATOM   2596  HE2 TYR B  39      45.590  46.380  39.780  1.00  0.00           H
ATOM   2597  C   TYR B  39      38.710  47.260  39.260  1.00  0.00           C
ATOM   2598  O   TYR B  39      37.860  46.540  38.650  1.00  0.00           O
ATOM   2599  N   VAL B  40      38.380  47.860  40.410  1.00  0.00           N
ATOM   2600  HN  VAL B  40      39.120  48.370  40.830  1.00  0.00           H
ATOM   2601  CA  VAL B  40      37.280  47.530  41.320  1.00  0.00           C
ATOM   2602  HA  VAL B  40      36.520  47.070  40.700  1.00  0.00           H
ATOM   2603  CB  VAL B  40      37.800  46.640  42.530  1.00  0.00           C
ATOM   2604  HB  VAL B  40      38.440  45.820  42.130  1.00  0.00           H
ATOM   2605  CG1 VAL B  40      38.810  47.420  43.430  1.00  0.00           C
ATOM   2606 HG11 VAL B  40      39.090  46.800  44.300  1.00  0.00           H
ATOM   2607 HG12 VAL B  40      39.640  47.780  42.790  1.00  0.00           H
ATOM   2608 HG13 VAL B  40      38.320  48.300  43.920  1.00  0.00           H
ATOM   2609  CG2 VAL B  40      36.620  46.100  43.370  1.00  0.00           C
ATOM   2610 HG21 VAL B  40      36.120  46.940  43.890  1.00  0.00           H
ATOM   2611 HG22 VAL B  40      35.880  45.490  42.810  1.00  0.00           H
ATOM   2612 HG23 VAL B  40      37.100  45.560  44.210  1.00  0.00           H
ATOM   2613  C   VAL B  40      36.710  48.780  41.900  1.00  0.00           C
ATOM   2614  O   VAL B  40      37.390  49.780  42.020  1.00  0.00           O
ATOM   2615  N   GLY B  41      35.380  48.860  42.110  1.00  0.00           N
ATOM   2616  HN  GLY B  41      34.770  48.100  41.890  1.00  0.00           H
ATOM   2617  CA  GLY B  41      34.770  50.020  42.810  1.00  0.00           C
ATOM   2618  HA1 GLY B  41      34.960  50.980  42.350  1.00  0.00           H
ATOM   2619  HA2 GLY B  41      33.720  49.870  42.990  1.00  0.00           H
ATOM   2620  C   GLY B  41      35.290  50.050  44.310  1.00  0.00           C
ATOM   2621  O   GLY B  41      36.010  49.200  44.780  1.00  0.00           O
ATOM   2622  N   SER B  42      34.960  51.090  45.050  1.00  0.00           N
ATOM   2623  HN  SER B  42      34.560  51.870  44.580  1.00  0.00           H
ATOM   2624  CA  SER B  42      35.420  51.430  46.400  1.00  0.00           C
ATOM   2625  HA  SER B  42      35.430  50.520  46.980  1.00  0.00           H
ATOM   2626  CB  SER B  42      36.790  52.130  46.510  1.00  0.00           C
ATOM   2627  HB1 SER B  42      37.480  51.260  46.390  1.00  0.00           H
ATOM   2628  HB2 SER B  42      37.050  52.540  47.510  1.00  0.00           H
ATOM   2629  OG  SER B  42      37.070  53.230  45.610  1.00  0.00           O
ATOM   2630  HG1 SER B  42      37.140  52.840  44.730  1.00  0.00           H
ATOM   2631  C   SER B  42      34.460  52.350  47.200  1.00  0.00           C
ATOM   2632  O   SER B  42      33.580  52.980  46.650  1.00  0.00           O
ATOM   2633  N   LYS B  43      34.640  52.310  48.530  1.00  0.00           N
ATOM   2634  HN  LYS B  43      35.310  51.680  48.920  1.00  0.00           H
ATOM   2635  CA  LYS B  43      33.890  52.880  49.630  1.00  0.00           C
ATOM   2636  HA  LYS B  43      33.070  53.350  49.110  1.00  0.00           H
ATOM   2637  CB  LYS B  43      33.220  51.710  50.560  1.00  0.00           C
ATOM   2638  HB1 LYS B  43      32.530  52.230  51.260  1.00  0.00           H
ATOM   2639  HB2 LYS B  43      33.950  51.290  51.290  1.00  0.00           H
ATOM   2640  CG  LYS B  43      32.560  50.480  49.730  1.00  0.00           C
ATOM   2641  HG1 LYS B  43      33.380  49.950  49.210  1.00  0.00           H
ATOM   2642  HG2 LYS B  43      32.000  51.050  48.950  1.00  0.00           H
ATOM   2643  CD  LYS B  43      31.670  49.720  50.680  1.00  0.00           C
ATOM   2644  HD1 LYS B  43      32.250  48.990  51.280  1.00  0.00           H
ATOM   2645  HD2 LYS B  43      31.220  50.390  51.450  1.00  0.00           H
ATOM   2646  CE  LYS B  43      30.520  48.930  50.080  1.00  0.00           C
ATOM   2647  HE1 LYS B  43      29.720  48.700  50.810  1.00  0.00           H
ATOM   2648  HE2 LYS B  43      30.810  47.930  49.680  1.00  0.00           H
ATOM   2649  NZ  LYS B  43      29.820  49.700  49.000  1.00  0.00           N
ATOM   2650  HZ1 LYS B  43      29.750  50.650  49.410  1.00  0.00           H
ATOM   2651  HZ2 LYS B  43      30.260  49.710  48.050  1.00  0.00           H
ATOM   2652  HZ3 LYS B  43      28.850  49.370  48.800  1.00  0.00           H
ATOM   2653  C   LYS B  43      34.760  53.820  50.530  1.00  0.00           C
ATOM   2654  O   LYS B  43      35.740  53.340  51.030  1.00  0.00           O
ATOM   2655  N   THR B  44      34.350  55.110  50.740  1.00  0.00           N
ATOM   2656  HN  THR B  44      33.470  55.380  50.360  1.00  0.00           H
ATOM   2657  CA  THR B  44      35.020  55.900  51.780  1.00  0.00           C
ATOM   2658  HA  THR B  44      36.030  55.850  51.400  1.00  0.00           H
ATOM   2659  CB  THR B  44      34.700  57.400  51.810  1.00  0.00           C
ATOM   2660  HB  THR B  44      35.230  57.920  52.640  1.00  0.00           H
ATOM   2661  OG1 THR B  44      33.280  57.590  51.980  1.00  0.00           O
ATOM   2662  HG1 THR B  44      33.240  58.210  52.710  1.00  0.00           H
ATOM   2663  CG2 THR B  44      35.230  58.140  50.580  1.00  0.00           C
ATOM   2664 HG21 THR B  44      36.340  58.060  50.630  1.00  0.00           H
ATOM   2665 HG22 THR B  44      34.960  57.650  49.620  1.00  0.00           H
ATOM   2666 HG23 THR B  44      34.920  59.210  50.540  1.00  0.00           H
ATOM   2667  C   THR B  44      35.050  55.410  53.150  1.00  0.00           C
ATOM   2668  O   THR B  44      34.000  55.090  53.690  1.00  0.00           O
ATOM   2669  N   LYS B  45      36.260  55.550  53.730  1.00  0.00           N
ATOM   2670  HN  LYS B  45      37.030  55.940  53.210  1.00  0.00           H
ATOM   2671  CA  LYS B  45      36.490  55.200  55.100  1.00  0.00           C
ATOM   2672  HA  LYS B  45      35.580  54.890  55.590  1.00  0.00           H
ATOM   2673  CB  LYS B  45      37.490  54.050  55.220  1.00  0.00           C
ATOM   2674  HB1 LYS B  45      37.400  53.590  56.220  1.00  0.00           H
ATOM   2675  HB2 LYS B  45      38.560  54.260  55.010  1.00  0.00           H
ATOM   2676  CG  LYS B  45      37.320  52.820  54.230  1.00  0.00           C
ATOM   2677  HG1 LYS B  45      38.080  52.050  54.480  1.00  0.00           H
ATOM   2678  HG2 LYS B  45      37.530  53.170  53.200  1.00  0.00           H
ATOM   2679  CD  LYS B  45      35.960  52.210  54.460  1.00  0.00           C
ATOM   2680  HD1 LYS B  45      35.200  53.010  54.370  1.00  0.00           H
ATOM   2681  HD2 LYS B  45      35.590  51.470  53.720  1.00  0.00           H
ATOM   2682  CE  LYS B  45      35.680  51.480  55.840  1.00  0.00           C
ATOM   2683  HE1 LYS B  45      34.630  51.130  55.910  1.00  0.00           H
ATOM   2684  HE2 LYS B  45      35.940  52.200  56.650  1.00  0.00           H
ATOM   2685  NZ  LYS B  45      36.680  50.350  55.940  1.00  0.00           N
ATOM   2686  HZ1 LYS B  45      36.660  49.840  56.850  1.00  0.00           H
ATOM   2687  HZ2 LYS B  45      36.380  49.670  55.210  1.00  0.00           H
ATOM   2688  HZ3 LYS B  45      37.660  50.650  55.790  1.00  0.00           H
ATOM   2689  C   LYS B  45      37.070  56.380  55.790  1.00  0.00           C
ATOM   2690  O   LYS B  45      37.410  57.350  55.130  1.00  0.00           O
ATOM   2691  N   GLU B  46      37.160  56.260  57.090  1.00  0.00           N
ATOM   2692  HN  GLU B  46      36.920  55.430  57.590  1.00  0.00           H
ATOM   2693  CA  GLU B  46      37.350  57.410  57.970  1.00  0.00           C
ATOM   2694  HA  GLU B  46      37.080  58.330  57.480  1.00  0.00           H
ATOM   2695  CB  GLU B  46      36.470  57.320  59.210  1.00  0.00           C
ATOM   2696  HB1 GLU B  46      36.730  58.130  59.920  1.00  0.00           H
ATOM   2697  HB2 GLU B  46      36.710  56.380  59.750  1.00  0.00           H
ATOM   2698  CG  GLU B  46      34.950  57.430  59.100  1.00  0.00           C
ATOM   2699  HG1 GLU B  46      34.550  56.910  58.190  1.00  0.00           H
ATOM   2700  HG2 GLU B  46      34.540  58.460  59.120  1.00  0.00           H
ATOM   2701  CD  GLU B  46      34.190  56.880  60.290  1.00  0.00           C
ATOM   2702  OE1 GLU B  46      34.570  57.210  61.470  1.00  0.00           O
ATOM   2703  OE2 GLU B  46      33.190  56.120  60.040  1.00  0.00           O
ATOM   2704  C   GLU B  46      38.760  57.800  58.320  1.00  0.00           C
ATOM   2705  O   GLU B  46      38.970  58.900  58.870  1.00  0.00           O
ATOM   2706  N   GLY B  47      39.750  56.890  58.110  1.00  0.00           N
ATOM   2707  HN  GLY B  47      39.530  56.000  57.720  1.00  0.00           H
ATOM   2708  CA  GLY B  47      41.160  57.200  58.310  1.00  0.00           C
ATOM   2709  HA1 GLY B  47      41.250  57.540  59.330  1.00  0.00           H
ATOM   2710  HA2 GLY B  47      41.630  56.260  58.070  1.00  0.00           H
ATOM   2711  C   GLY B  47      41.690  58.140  57.330  1.00  0.00           C
ATOM   2712  O   GLY B  47      41.370  58.150  56.160  1.00  0.00           O
ATOM   2713  N   VAL B  48      42.690  59.040  57.690  1.00  0.00           N
ATOM   2714  HN  VAL B  48      43.120  59.180  58.580  1.00  0.00           H
ATOM   2715  CA  VAL B  48      43.220  60.080  56.860  1.00  0.00           C
ATOM   2716  HA  VAL B  48      42.700  60.070  55.910  1.00  0.00           H
ATOM   2717  CB  VAL B  48      43.240  61.600  57.440  1.00  0.00           C
ATOM   2718  HB  VAL B  48      43.980  61.730  58.250  1.00  0.00           H
ATOM   2719  CG1 VAL B  48      43.560  62.650  56.290  1.00  0.00           C
ATOM   2720 HG11 VAL B  48      43.470  63.700  56.640  1.00  0.00           H
ATOM   2721 HG12 VAL B  48      44.570  62.410  55.890  1.00  0.00           H
ATOM   2722 HG13 VAL B  48      42.940  62.520  55.370  1.00  0.00           H
ATOM   2723  CG2 VAL B  48      41.870  61.820  58.100  1.00  0.00           C
ATOM   2724 HG21 VAL B  48      41.870  61.430  59.150  1.00  0.00           H
ATOM   2725 HG22 VAL B  48      41.640  62.890  58.250  1.00  0.00           H
ATOM   2726 HG23 VAL B  48      41.070  61.390  57.460  1.00  0.00           H
ATOM   2727  C   VAL B  48      44.680  59.650  56.640  1.00  0.00           C
ATOM   2728  O   VAL B  48      45.450  59.540  57.640  1.00  0.00           O
ATOM   2729  N   VAL B  49      45.020  59.410  55.400  1.00  0.00           N
ATOM   2730  HN  VAL B  49      44.280  59.430  54.730  1.00  0.00           H
ATOM   2731  CA  VAL B  49      46.270  58.960  54.960  1.00  0.00           C
ATOM   2732  HA  VAL B  49      46.750  58.390  55.740  1.00  0.00           H
ATOM   2733  CB  VAL B  49      46.150  58.190  53.650  1.00  0.00           C
ATOM   2734  HB  VAL B  49      45.780  58.820  52.820  1.00  0.00           H
ATOM   2735  CG1 VAL B  49      47.570  57.610  53.340  1.00  0.00           C
ATOM   2736 HG11 VAL B  49      47.840  56.750  53.980  1.00  0.00           H
ATOM   2737 HG12 VAL B  49      47.580  57.370  52.260  1.00  0.00           H
ATOM   2738 HG13 VAL B  49      48.420  58.300  53.540  1.00  0.00           H
ATOM   2739  CG2 VAL B  49      45.210  57.010  53.820  1.00  0.00           C
ATOM   2740 HG21 VAL B  49      45.050  56.570  52.810  1.00  0.00           H
ATOM   2741 HG22 VAL B  49      45.740  56.330  54.520  1.00  0.00           H
ATOM   2742 HG23 VAL B  49      44.220  57.330  54.190  1.00  0.00           H
ATOM   2743  C   VAL B  49      47.010  60.140  54.680  1.00  0.00           C
ATOM   2744  O   VAL B  49      46.870  60.930  53.710  1.00  0.00           O
ATOM   2745  N   HIS B  50      47.960  60.450  55.610  1.00  0.00           N
ATOM   2746  HN  HIS B  50      48.130  59.880  56.410  1.00  0.00           H
ATOM   2747  CA  HIS B  50      48.720  61.620  55.510  1.00  0.00           C
ATOM   2748  HA  HIS B  50      48.060  62.460  55.360  1.00  0.00           H
ATOM   2749  CB  HIS B  50      49.380  61.800  56.930  1.00  0.00           C
ATOM   2750  HB1 HIS B  50      50.100  62.650  56.870  1.00  0.00           H
ATOM   2751  HB2 HIS B  50      50.020  60.900  57.030  1.00  0.00           H
ATOM   2752  ND1 HIS B  50      48.970  62.290  59.380  1.00  0.00           N
ATOM   2753  CG  HIS B  50      48.470  62.100  58.100  1.00  0.00           C
ATOM   2754  CE1 HIS B  50      47.880  62.550  60.100  1.00  0.00           C
ATOM   2755  HE1 HIS B  50      48.030  62.650  61.170  1.00  0.00           H
ATOM   2756  NE2 HIS B  50      46.780  62.500  59.330  1.00  0.00           N
ATOM   2757  HE2 HIS B  50      45.870  62.600  59.730  1.00  0.00           H
ATOM   2758  CD2 HIS B  50      47.110  62.170  58.100  1.00  0.00           C
ATOM   2759  HD2 HIS B  50      46.300  61.910  57.420  1.00  0.00           H
ATOM   2760  C   HIS B  50      49.630  61.770  54.300  1.00  0.00           C
ATOM   2761  O   HIS B  50      50.520  60.950  54.000  1.00  0.00           O
ATOM   2762  N   GLY B  51      49.380  62.840  53.600  1.00  0.00           N
ATOM   2763  HN  GLY B  51      48.690  63.430  54.000  1.00  0.00           H
ATOM   2764  CA  GLY B  51      49.970  63.200  52.340  1.00  0.00           C
ATOM   2765  HA1 GLY B  51      49.750  62.370  51.690  1.00  0.00           H
ATOM   2766  HA2 GLY B  51      49.440  64.030  51.900  1.00  0.00           H
ATOM   2767  C   GLY B  51      51.510  63.250  52.280  1.00  0.00           C
ATOM   2768  O   GLY B  51      52.140  63.160  53.340  1.00  0.00           O
ATOM   2769  N   VAL B  52      52.190  63.250  51.140  1.00  0.00           N
ATOM   2770  HN  VAL B  52      51.720  63.470  50.290  1.00  0.00           H
ATOM   2771  CA  VAL B  52      53.590  63.390  50.990  1.00  0.00           C
ATOM   2772  HA  VAL B  52      54.080  62.680  51.630  1.00  0.00           H
ATOM   2773  CB  VAL B  52      54.020  63.210  49.490  1.00  0.00           C
ATOM   2774  HB  VAL B  52      55.110  63.110  49.300  1.00  0.00           H
ATOM   2775  CG1 VAL B  52      53.580  61.800  48.900  1.00  0.00           C
ATOM   2776 HG11 VAL B  52      52.480  61.830  48.980  1.00  0.00           H
ATOM   2777 HG12 VAL B  52      53.840  61.720  47.820  1.00  0.00           H
ATOM   2778 HG13 VAL B  52      54.090  60.970  49.430  1.00  0.00           H
ATOM   2779  CG2 VAL B  52      53.380  64.320  48.640  1.00  0.00           C
ATOM   2780 HG21 VAL B  52      54.020  65.180  48.330  1.00  0.00           H
ATOM   2781 HG22 VAL B  52      53.050  63.910  47.660  1.00  0.00           H
ATOM   2782 HG23 VAL B  52      52.440  64.690  49.090  1.00  0.00           H
ATOM   2783  C   VAL B  52      54.080  64.740  51.470  1.00  0.00           C
ATOM   2784  O   VAL B  52      53.430  65.760  51.340  1.00  0.00           O
ATOM   2785  N   ALA B  53      55.270  64.820  52.010  1.00  0.00           N
ATOM   2786  HN  ALA B  53      55.870  64.020  52.000  1.00  0.00           H
ATOM   2787  CA  ALA B  53      55.880  65.940  52.620  1.00  0.00           C
ATOM   2788  HA  ALA B  53      55.430  66.830  52.210  1.00  0.00           H
ATOM   2789  CB  ALA B  53      55.650  65.800  54.150  1.00  0.00           C
ATOM   2790  HB1 ALA B  53      55.910  66.760  54.640  1.00  0.00           H
ATOM   2791  HB2 ALA B  53      54.560  65.760  54.340  1.00  0.00           H
ATOM   2792  HB3 ALA B  53      56.130  64.900  54.590  1.00  0.00           H
ATOM   2793  C   ALA B  53      57.380  65.950  52.390  1.00  0.00           C
ATOM   2794  O   ALA B  53      57.870  65.110  51.640  1.00  0.00           O
ATOM   2795  N   THR B  54      58.160  66.890  53.120  1.00  0.00           N
ATOM   2796  HN  THR B  54      57.790  67.590  53.720  1.00  0.00           H
ATOM   2797  CA  THR B  54      59.570  66.980  52.990  1.00  0.00           C
ATOM   2798  HA  THR B  54      59.880  66.260  52.250  1.00  0.00           H
ATOM   2799  CB  THR B  54      60.110  68.430  52.620  1.00  0.00           C
ATOM   2800  HB  THR B  54      61.220  68.450  52.550  1.00  0.00           H
ATOM   2801  OG1 THR B  54      59.750  69.410  53.570  1.00  0.00           O
ATOM   2802  HG1 THR B  54      59.980  70.220  53.120  1.00  0.00           H
ATOM   2803  CG2 THR B  54      59.540  68.770  51.180  1.00  0.00           C
ATOM   2804 HG21 THR B  54      59.840  67.990  50.450  1.00  0.00           H
ATOM   2805 HG22 THR B  54      58.430  68.740  51.210  1.00  0.00           H
ATOM   2806 HG23 THR B  54      59.710  69.800  50.800  1.00  0.00           H
ATOM   2807  C   THR B  54      60.210  66.550  54.260  1.00  0.00           C
ATOM   2808  O   THR B  54      61.410  66.730  54.450  1.00  0.00           O
ATOM   2809  N   VAL B  55      59.420  65.830  55.040  1.00  0.00           N
ATOM   2810  HN  VAL B  55      58.460  65.810  54.800  1.00  0.00           H
ATOM   2811  CA  VAL B  55      59.940  64.960  56.170  1.00  0.00           C
ATOM   2812  HA  VAL B  55      60.860  65.360  56.550  1.00  0.00           H
ATOM   2813  CB  VAL B  55      58.920  65.050  57.320  1.00  0.00           C
ATOM   2814  HB  VAL B  55      57.950  64.600  57.010  1.00  0.00           H
ATOM   2815  CG1 VAL B  55      59.420  64.230  58.540  1.00  0.00           C
ATOM   2816 HG11 VAL B  55      60.520  64.390  58.580  1.00  0.00           H
ATOM   2817 HG12 VAL B  55      58.930  64.540  59.490  1.00  0.00           H
ATOM   2818 HG13 VAL B  55      59.250  63.150  58.330  1.00  0.00           H
ATOM   2819  CG2 VAL B  55      58.820  66.550  57.720  1.00  0.00           C
ATOM   2820 HG21 VAL B  55      59.820  66.960  57.950  1.00  0.00           H
ATOM   2821 HG22 VAL B  55      58.320  67.120  56.910  1.00  0.00           H
ATOM   2822 HG23 VAL B  55      58.120  66.650  58.580  1.00  0.00           H
ATOM   2823  C   VAL B  55      60.210  63.570  55.650  1.00  0.00           C
ATOM   2824  O   VAL B  55      59.440  62.960  54.900  1.00  0.00           O
ATOM   2825  N   ALA B  56      61.400  62.970  55.920  1.00  0.00           N
ATOM   2826  HN  ALA B  56      62.050  63.190  56.640  1.00  0.00           H
ATOM   2827  CA  ALA B  56      61.710  61.630  55.450  1.00  0.00           C
ATOM   2828  HA  ALA B  56      61.630  61.630  54.370  1.00  0.00           H
ATOM   2829  CB  ALA B  56      63.130  61.340  55.670  1.00  0.00           C
ATOM   2830  HB1 ALA B  56      63.470  60.350  55.290  1.00  0.00           H
ATOM   2831  HB2 ALA B  56      63.770  62.140  55.240  1.00  0.00           H
ATOM   2832  HB3 ALA B  56      63.330  61.370  56.760  1.00  0.00           H
ATOM   2833  C   ALA B  56      60.790  60.520  56.020  1.00  0.00           C
ATOM   2834  O   ALA B  56      60.790  60.290  57.250  1.00  0.00           O
ATOM   2835  N   GLU B  57      60.000  59.830  55.160  1.00  0.00           N
ATOM   2836  HN  GLU B  57      59.910  59.960  54.180  1.00  0.00           H
ATOM   2837  CA  GLU B  57      59.080  58.790  55.610  1.00  0.00           C
ATOM   2838  HA  GLU B  57      59.050  58.620  56.680  1.00  0.00           H
ATOM   2839  CB  GLU B  57      57.650  59.110  55.380  1.00  0.00           C
ATOM   2840  HB1 GLU B  57      57.050  58.240  55.720  1.00  0.00           H
ATOM   2841  HB2 GLU B  57      57.400  59.100  54.300  1.00  0.00           H
ATOM   2842  CG  GLU B  57      57.120  60.440  55.960  1.00  0.00           C
ATOM   2843  HG1 GLU B  57      57.710  61.310  55.610  1.00  0.00           H
ATOM   2844  HG2 GLU B  57      57.320  60.340  57.040  1.00  0.00           H
ATOM   2845  CD  GLU B  57      55.650  60.700  55.710  1.00  0.00           C
ATOM   2846  OE1 GLU B  57      54.950  59.760  56.030  1.00  0.00           O
ATOM   2847  OE2 GLU B  57      55.210  61.750  55.220  1.00  0.00           O
ATOM   2848  C   GLU B  57      59.410  57.500  54.850  1.00  0.00           C
ATOM   2849  O   GLU B  57      59.710  57.500  53.640  1.00  0.00           O
ATOM   2850  N   LYS B  58      59.430  56.370  55.580  1.00  0.00           N
ATOM   2851  HN  LYS B  58      59.140  56.440  56.530  1.00  0.00           H
ATOM   2852  CA  LYS B  58      59.810  55.060  55.050  1.00  0.00           C
ATOM   2853  HA  LYS B  58      60.700  55.310  54.480  1.00  0.00           H
ATOM   2854  CB  LYS B  58      60.180  54.200  56.260  1.00  0.00           C
ATOM   2855  HB1 LYS B  58      60.610  53.210  55.980  1.00  0.00           H
ATOM   2856  HB2 LYS B  58      59.350  54.060  56.990  1.00  0.00           H
ATOM   2857  CG  LYS B  58      61.260  54.770  57.160  1.00  0.00           C
ATOM   2858  HG1 LYS B  58      60.960  55.730  57.610  1.00  0.00           H
ATOM   2859  HG2 LYS B  58      62.150  54.880  56.510  1.00  0.00           H
ATOM   2860  CD  LYS B  58      61.840  53.870  58.330  1.00  0.00           C
ATOM   2861  HD1 LYS B  58      62.320  52.930  57.970  1.00  0.00           H
ATOM   2862  HD2 LYS B  58      62.670  54.440  58.800  1.00  0.00           H
ATOM   2863  CE  LYS B  58      60.730  53.610  59.390  1.00  0.00           C
ATOM   2864  HE1 LYS B  58      60.950  52.990  60.280  1.00  0.00           H
ATOM   2865  HE2 LYS B  58      59.870  53.180  58.840  1.00  0.00           H
ATOM   2866  NZ  LYS B  58      60.280  54.960  59.970  1.00  0.00           N
ATOM   2867  HZ1 LYS B  58      59.520  54.810  60.670  1.00  0.00           H
ATOM   2868  HZ2 LYS B  58      61.090  55.440  60.420  1.00  0.00           H
ATOM   2869  HZ3 LYS B  58      59.890  55.530  59.190  1.00  0.00           H
ATOM   2870  C   LYS B  58      58.880  54.290  54.080  1.00  0.00           C
ATOM   2871  O   LYS B  58      59.210  53.790  53.020  1.00  0.00           O
ATOM   2872  N   THR B  59      57.510  54.330  54.220  1.00  0.00           N
ATOM   2873  HN  THR B  59      57.080  54.770  55.010  1.00  0.00           H
ATOM   2874  CA  THR B  59      56.560  53.680  53.270  1.00  0.00           C
ATOM   2875  HA  THR B  59      56.950  53.680  52.270  1.00  0.00           H
ATOM   2876  CB  THR B  59      56.160  52.360  53.930  1.00  0.00           C
ATOM   2877  HB  THR B  59      55.270  51.900  53.460  1.00  0.00           H
ATOM   2878  OG1 THR B  59      55.970  52.450  55.310  1.00  0.00           O
ATOM   2879  HG1 THR B  59      55.320  53.140  55.480  1.00  0.00           H
ATOM   2880  CG2 THR B  59      57.390  51.340  53.740  1.00  0.00           C
ATOM   2881 HG21 THR B  59      57.520  51.270  52.640  1.00  0.00           H
ATOM   2882 HG22 THR B  59      58.250  51.830  54.250  1.00  0.00           H
ATOM   2883 HG23 THR B  59      57.280  50.300  54.110  1.00  0.00           H
ATOM   2884  C   THR B  59      55.250  54.470  53.120  1.00  0.00           C
ATOM   2885  O   THR B  59      54.540  54.830  54.090  1.00  0.00           O
ATOM   2886  N   LYS B  60      54.910  54.800  51.840  1.00  0.00           N
ATOM   2887  HN  LYS B  60      55.410  54.400  51.070  1.00  0.00           H
ATOM   2888  CA  LYS B  60      53.870  55.670  51.390  1.00  0.00           C
ATOM   2889  HA  LYS B  60      53.080  55.920  52.080  1.00  0.00           H
ATOM   2890  CB  LYS B  60      54.410  57.050  50.810  1.00  0.00           C
ATOM   2891  HB1 LYS B  60      53.600  57.680  50.410  1.00  0.00           H
ATOM   2892  HB2 LYS B  60      55.030  56.830  49.920  1.00  0.00           H
ATOM   2893  CG  LYS B  60      55.230  57.820  51.810  1.00  0.00           C
ATOM   2894  HG1 LYS B  60      55.790  58.610  51.270  1.00  0.00           H
ATOM   2895  HG2 LYS B  60      55.970  57.160  52.310  1.00  0.00           H
ATOM   2896  CD  LYS B  60      54.550  58.560  52.990  1.00  0.00           C
ATOM   2897  HD1 LYS B  60      54.100  57.760  53.610  1.00  0.00           H
ATOM   2898  HD2 LYS B  60      55.330  59.120  53.540  1.00  0.00           H
ATOM   2899  CE  LYS B  60      53.500  59.630  52.700  1.00  0.00           C
ATOM   2900  HE1 LYS B  60      52.580  59.070  52.440  1.00  0.00           H
ATOM   2901  HE2 LYS B  60      53.730  60.360  51.890  1.00  0.00           H
ATOM   2902  NZ  LYS B  60      53.220  60.280  53.990  1.00  0.00           N
ATOM   2903  HZ1 LYS B  60      52.350  60.850  54.000  1.00  0.00           H
ATOM   2904  HZ2 LYS B  60      52.950  59.530  54.660  1.00  0.00           H
ATOM   2905  HZ3 LYS B  60      54.050  60.790  54.360  1.00  0.00           H
ATOM   2906  C   LYS B  60      53.240  54.890  50.160  1.00  0.00           C
ATOM   2907  O   LYS B  60      53.950  54.340  49.350  1.00  0.00           O
ATOM   2908  N   GLU B  61      51.910  54.770  50.260  1.00  0.00           N
ATOM   2909  HN  GLU B  61      51.450  55.170  51.050  1.00  0.00           H
ATOM   2910  CA  GLU B  61      51.000  54.200  49.290  1.00  0.00           C
ATOM   2911  HA  GLU B  61      50.020  54.440  49.660  1.00  0.00           H
ATOM   2912  CB  GLU B  61      51.190  54.650  47.780  1.00  0.00           C
ATOM   2913  HB1 GLU B  61      50.440  54.060  47.210  1.00  0.00           H
ATOM   2914  HB2 GLU B  61      52.210  54.380  47.440  1.00  0.00           H
ATOM   2915  CG  GLU B  61      50.740  56.140  47.560  1.00  0.00           C
ATOM   2916  HG1 GLU B  61      51.090  56.870  48.330  1.00  0.00           H
ATOM   2917  HG2 GLU B  61      49.650  56.310  47.470  1.00  0.00           H
ATOM   2918  CD  GLU B  61      51.380  56.690  46.250  1.00  0.00           C
ATOM   2919  OE1 GLU B  61      51.200  56.190  45.130  1.00  0.00           O
ATOM   2920  OE2 GLU B  61      52.150  57.670  46.320  1.00  0.00           O
ATOM   2921  C   GLU B  61      50.960  52.710  49.310  1.00  0.00           C
ATOM   2922  O   GLU B  61      50.760  51.990  48.330  1.00  0.00           O
ATOM   2923  N   GLN B  62      51.180  52.120  50.480  1.00  0.00           N
ATOM   2924  HN  GLN B  62      51.530  52.600  51.280  1.00  0.00           H
ATOM   2925  CA  GLN B  62      51.040  50.690  50.730  1.00  0.00           C
ATOM   2926  HA  GLN B  62      51.650  50.250  49.950  1.00  0.00           H
ATOM   2927  CB  GLN B  62      51.610  50.290  52.150  1.00  0.00           C
ATOM   2928  HB1 GLN B  62      51.430  49.190  52.140  1.00  0.00           H
ATOM   2929  HB2 GLN B  62      50.960  50.800  52.890  1.00  0.00           H
ATOM   2930  CG  GLN B  62      53.140  50.610  52.280  1.00  0.00           C
ATOM   2931  HG1 GLN B  62      53.510  50.270  53.270  1.00  0.00           H
ATOM   2932  HG2 GLN B  62      53.200  51.700  52.090  1.00  0.00           H
ATOM   2933  CD  GLN B  62      53.870  49.770  51.220  1.00  0.00           C
ATOM   2934  OE1 GLN B  62      54.080  50.200  50.110  1.00  0.00           O
ATOM   2935  NE2 GLN B  62      54.300  48.500  51.480  1.00  0.00           N
ATOM   2936 HE21 GLN B  62      54.100  48.060  52.360  1.00  0.00           H
ATOM   2937 HE22 GLN B  62      54.600  47.920  50.720  1.00  0.00           H
ATOM   2938  C   GLN B  62      49.580  50.190  50.540  1.00  0.00           C
ATOM   2939  O   GLN B  62      48.670  50.860  50.990  1.00  0.00           O
ATOM   2940  N   VAL B  63      49.400  48.960  49.960  1.00  0.00           N
ATOM   2941  HN  VAL B  63      50.170  48.490  49.550  1.00  0.00           H
ATOM   2942  CA  VAL B  63      48.080  48.420  49.730  1.00  0.00           C
ATOM   2943  HA  VAL B  63      47.360  49.210  49.580  1.00  0.00           H
ATOM   2944  CB  VAL B  63      48.160  47.290  48.670  1.00  0.00           C
ATOM   2945  HB  VAL B  63      47.140  46.960  48.400  1.00  0.00           H
ATOM   2946  CG1 VAL B  63      48.720  48.020  47.390  1.00  0.00           C
ATOM   2947 HG11 VAL B  63      49.810  48.240  47.380  1.00  0.00           H
ATOM   2948 HG12 VAL B  63      48.610  47.360  46.500  1.00  0.00           H
ATOM   2949 HG13 VAL B  63      48.300  49.030  47.210  1.00  0.00           H
ATOM   2950  CG2 VAL B  63      48.940  45.980  49.070  1.00  0.00           C
ATOM   2951 HG21 VAL B  63      49.040  45.270  48.220  1.00  0.00           H
ATOM   2952 HG22 VAL B  63      49.930  46.030  49.570  1.00  0.00           H
ATOM   2953 HG23 VAL B  63      48.260  45.470  49.780  1.00  0.00           H
ATOM   2954  C   VAL B  63      47.440  47.740  50.940  1.00  0.00           C
ATOM   2955  O   VAL B  63      46.250  47.460  50.990  1.00  0.00           O
ATOM   2956  N   THR B  64      48.310  47.630  51.970  1.00  0.00           N
ATOM   2957  HN  THR B  64      49.290  47.780  51.860  1.00  0.00           H
ATOM   2958  CA  THR B  64      47.990  47.160  53.300  1.00  0.00           C
ATOM   2959  HA  THR B  64      47.150  47.670  53.750  1.00  0.00           H
ATOM   2960  CB  THR B  64      47.600  45.670  53.440  1.00  0.00           C
ATOM   2961  HB  THR B  64      46.850  45.390  52.680  1.00  0.00           H
ATOM   2962  OG1 THR B  64      47.120  45.270  54.730  1.00  0.00           O
ATOM   2963  HG1 THR B  64      46.300  45.710  54.950  1.00  0.00           H
ATOM   2964  CG2 THR B  64      48.870  44.770  53.290  1.00  0.00           C
ATOM   2965 HG21 THR B  64      49.260  44.880  52.260  1.00  0.00           H
ATOM   2966 HG22 THR B  64      49.640  45.190  53.960  1.00  0.00           H
ATOM   2967 HG23 THR B  64      48.600  43.730  53.590  1.00  0.00           H
ATOM   2968  C   THR B  64      49.070  47.580  54.250  1.00  0.00           C
ATOM   2969  O   THR B  64      50.110  48.090  53.890  1.00  0.00           O
ATOM   2970  N   ASN B  65      48.860  47.510  55.580  1.00  0.00           N
ATOM   2971  HN  ASN B  65      48.100  46.980  55.930  1.00  0.00           H
ATOM   2972  CA  ASN B  65      49.730  48.030  56.650  1.00  0.00           C
ATOM   2973  HA  ASN B  65      50.160  48.900  56.180  1.00  0.00           H
ATOM   2974  CB  ASN B  65      48.990  48.520  57.920  1.00  0.00           C
ATOM   2975  HB1 ASN B  65      49.640  49.150  58.580  1.00  0.00           H
ATOM   2976  HB2 ASN B  65      48.670  47.760  58.670  1.00  0.00           H
ATOM   2977  CG  ASN B  65      47.850  49.480  57.490  1.00  0.00           C
ATOM   2978  OD1 ASN B  65      48.020  50.310  56.540  1.00  0.00           O
ATOM   2979  ND2 ASN B  65      46.640  49.340  58.160  1.00  0.00           N
ATOM   2980 HD21 ASN B  65      46.630  48.840  59.030  1.00  0.00           H
ATOM   2981 HD22 ASN B  65      45.730  49.560  57.810  1.00  0.00           H
ATOM   2982  C   ASN B  65      50.910  47.050  56.990  1.00  0.00           C
ATOM   2983  O   ASN B  65      51.130  46.680  58.110  1.00  0.00           O
ATOM   2984  N   VAL B  66      51.650  46.670  55.890  1.00  0.00           N
ATOM   2985  HN  VAL B  66      51.310  46.990  55.010  1.00  0.00           H
ATOM   2986  CA  VAL B  66      52.830  45.900  55.900  1.00  0.00           C
ATOM   2987  HA  VAL B  66      53.290  46.000  56.870  1.00  0.00           H
ATOM   2988  CB  VAL B  66      52.650  44.450  55.430  1.00  0.00           C
ATOM   2989  HB  VAL B  66      53.550  43.890  55.750  1.00  0.00           H
ATOM   2990  CG1 VAL B  66      51.430  43.760  56.120  1.00  0.00           C
ATOM   2991 HG11 VAL B  66      50.470  44.250  55.840  1.00  0.00           H
ATOM   2992 HG12 VAL B  66      51.340  42.700  55.800  1.00  0.00           H
ATOM   2993 HG13 VAL B  66      51.460  43.710  57.230  1.00  0.00           H
ATOM   2994  CG2 VAL B  66      52.620  44.200  53.870  1.00  0.00           C
ATOM   2995 HG21 VAL B  66      51.950  44.910  53.330  1.00  0.00           H
ATOM   2996 HG22 VAL B  66      53.620  44.210  53.380  1.00  0.00           H
ATOM   2997 HG23 VAL B  66      52.100  43.230  53.740  1.00  0.00           H
ATOM   2998  C   VAL B  66      53.780  46.610  54.900  1.00  0.00           C
ATOM   2999  O   VAL B  66      53.330  47.470  54.130  1.00  0.00           O
ATOM   3000  N   GLY B  67      55.110  46.420  55.050  1.00  0.00           N
ATOM   3001  HN  GLY B  67      55.370  45.770  55.770  1.00  0.00           H
ATOM   3002  CA  GLY B  67      56.210  46.870  54.190  1.00  0.00           C
ATOM   3003  HA1 GLY B  67      55.930  47.870  53.890  1.00  0.00           H
ATOM   3004  HA2 GLY B  67      57.070  46.880  54.830  1.00  0.00           H
ATOM   3005  C   GLY B  67      56.450  45.960  53.000  1.00  0.00           C
ATOM   3006  O   GLY B  67      55.600  45.140  52.650  1.00  0.00           O
ATOM   3007  N   GLY B  68      57.620  46.130  52.290  1.00  0.00           N
ATOM   3008  HN  GLY B  68      58.210  46.880  52.550  1.00  0.00           H
ATOM   3009  CA  GLY B  68      57.850  45.470  50.930  1.00  0.00           C
ATOM   3010  HA1 GLY B  68      58.910  45.490  50.720  1.00  0.00           H
ATOM   3011  HA2 GLY B  68      57.470  44.450  50.950  1.00  0.00           H
ATOM   3012  C   GLY B  68      57.110  46.240  49.980  1.00  0.00           C
ATOM   3013  O   GLY B  68      56.960  47.470  50.040  1.00  0.00           O
ATOM   3014  N   ALA B  69      56.610  45.570  48.950  1.00  0.00           N
ATOM   3015  HN  ALA B  69      56.810  44.590  48.840  1.00  0.00           H
ATOM   3016  CA  ALA B  69      55.840  46.150  47.900  1.00  0.00           C
ATOM   3017  HA  ALA B  69      55.330  47.000  48.310  1.00  0.00           H
ATOM   3018  CB  ALA B  69      56.720  46.550  46.700  1.00  0.00           C
ATOM   3019  HB1 ALA B  69      57.600  45.880  46.650  1.00  0.00           H
ATOM   3020  HB2 ALA B  69      56.230  46.510  45.700  1.00  0.00           H
ATOM   3021  HB3 ALA B  69      57.150  47.560  46.900  1.00  0.00           H
ATOM   3022  C   ALA B  69      54.850  45.080  47.410  1.00  0.00           C
ATOM   3023  O   ALA B  69      54.870  43.900  47.700  1.00  0.00           O
ATOM   3024  N   VAL B  70      53.780  45.650  46.760  1.00  0.00           N
ATOM   3025  HN  VAL B  70      53.710  46.640  46.630  1.00  0.00           H
ATOM   3026  CA  VAL B  70      52.800  44.740  46.100  1.00  0.00           C
ATOM   3027  HA  VAL B  70      52.580  43.870  46.710  1.00  0.00           H
ATOM   3028  CB  VAL B  70      51.420  45.500  45.970  1.00  0.00           C
ATOM   3029  HB  VAL B  70      51.220  45.900  46.990  1.00  0.00           H
ATOM   3030  CG1 VAL B  70      51.470  46.660  44.930  1.00  0.00           C
ATOM   3031 HG11 VAL B  70      51.620  46.100  43.980  1.00  0.00           H
ATOM   3032 HG12 VAL B  70      50.530  47.220  44.780  1.00  0.00           H
ATOM   3033 HG13 VAL B  70      52.410  47.240  45.090  1.00  0.00           H
ATOM   3034  CG2 VAL B  70      50.220  44.650  45.610  1.00  0.00           C
ATOM   3035 HG21 VAL B  70      49.330  45.270  45.410  1.00  0.00           H
ATOM   3036 HG22 VAL B  70      50.460  44.080  44.680  1.00  0.00           H
ATOM   3037 HG23 VAL B  70      49.960  43.890  46.370  1.00  0.00           H
ATOM   3038  C   VAL B  70      53.260  44.040  44.850  1.00  0.00           C
ATOM   3039  O   VAL B  70      54.090  44.530  44.070  1.00  0.00           O
ATOM   3040  N   VAL B  71      52.870  42.820  44.750  1.00  0.00           N
ATOM   3041  HN  VAL B  71      52.290  42.420  45.460  1.00  0.00           H
ATOM   3042  CA  VAL B  71      53.120  42.000  43.540  1.00  0.00           C
ATOM   3043  HA  VAL B  71      54.160  42.030  43.260  1.00  0.00           H
ATOM   3044  CB  VAL B  71      52.850  40.510  43.670  1.00  0.00           C
ATOM   3045  HB  VAL B  71      52.760  39.960  42.710  1.00  0.00           H
ATOM   3046  CG1 VAL B  71      54.100  39.950  44.380  1.00  0.00           C
ATOM   3047 HG11 VAL B  71      54.310  40.350  45.400  1.00  0.00           H
ATOM   3048 HG12 VAL B  71      53.790  38.950  44.770  1.00  0.00           H
ATOM   3049 HG13 VAL B  71      55.030  39.770  43.800  1.00  0.00           H
ATOM   3050  CG2 VAL B  71      51.450  40.260  44.410  1.00  0.00           C
ATOM   3051 HG21 VAL B  71      51.500  40.580  45.470  1.00  0.00           H
ATOM   3052 HG22 VAL B  71      50.580  40.750  43.920  1.00  0.00           H
ATOM   3053 HG23 VAL B  71      51.230  39.180  44.310  1.00  0.00           H
ATOM   3054  C   VAL B  71      52.440  42.550  42.330  1.00  0.00           C
ATOM   3055  O   VAL B  71      51.280  42.840  42.440  1.00  0.00           O
ATOM   3056  N   THR B  72      53.160  42.630  41.190  1.00  0.00           N
ATOM   3057  HN  THR B  72      54.130  42.380  41.270  1.00  0.00           H
ATOM   3058  CA  THR B  72      52.710  43.220  39.960  1.00  0.00           C
ATOM   3059  HA  THR B  72      51.710  43.600  40.110  1.00  0.00           H
ATOM   3060  CB  THR B  72      53.490  44.420  39.380  1.00  0.00           C
ATOM   3061  HB  THR B  72      53.600  45.260  40.090  1.00  0.00           H
ATOM   3062  OG1 THR B  72      52.820  45.030  38.350  1.00  0.00           O
ATOM   3063  HG1 THR B  72      53.470  45.660  38.030  1.00  0.00           H
ATOM   3064  CG2 THR B  72      54.830  44.000  38.920  1.00  0.00           C
ATOM   3065 HG21 THR B  72      55.540  44.850  38.830  1.00  0.00           H
ATOM   3066 HG22 THR B  72      55.270  43.320  39.680  1.00  0.00           H
ATOM   3067 HG23 THR B  72      54.710  43.510  37.930  1.00  0.00           H
ATOM   3068  C   THR B  72      52.660  42.100  38.980  1.00  0.00           C
ATOM   3069  O   THR B  72      53.380  41.060  39.040  1.00  0.00           O
ATOM   3070  N   GLY B  73      51.730  42.120  38.030  1.00  0.00           N
ATOM   3071  HN  GLY B  73      50.860  42.600  38.070  1.00  0.00           H
ATOM   3072  CA  GLY B  73      51.730  41.170  36.870  1.00  0.00           C
ATOM   3073  HA1 GLY B  73      51.100  41.710  36.180  1.00  0.00           H
ATOM   3074  HA2 GLY B  73      52.710  40.850  36.550  1.00  0.00           H
ATOM   3075  C   GLY B  73      51.020  39.820  37.170  1.00  0.00           C
ATOM   3076  O   GLY B  73      51.200  38.750  36.560  1.00  0.00           O
ATOM   3077  N   VAL B  74      50.110  39.950  38.120  1.00  0.00           N
ATOM   3078  HN  VAL B  74      49.840  40.850  38.470  1.00  0.00           H
ATOM   3079  CA  VAL B  74      49.360  38.780  38.620  1.00  0.00           C
ATOM   3080  HA  VAL B  74      50.080  37.980  38.560  1.00  0.00           H
ATOM   3081  CB  VAL B  74      49.020  38.880  40.120  1.00  0.00           C
ATOM   3082  HB  VAL B  74      48.360  39.760  40.290  1.00  0.00           H
ATOM   3083  CG1 VAL B  74      48.190  37.700  40.700  1.00  0.00           C
ATOM   3084 HG11 VAL B  74      48.850  36.810  40.580  1.00  0.00           H
ATOM   3085 HG12 VAL B  74      48.070  37.900  41.780  1.00  0.00           H
ATOM   3086 HG13 VAL B  74      47.200  37.550  40.220  1.00  0.00           H
ATOM   3087  CG2 VAL B  74      50.280  39.070  41.020  1.00  0.00           C
ATOM   3088 HG21 VAL B  74      50.960  38.210  41.150  1.00  0.00           H
ATOM   3089 HG22 VAL B  74      50.850  39.930  40.600  1.00  0.00           H
ATOM   3090 HG23 VAL B  74      50.000  39.240  42.090  1.00  0.00           H
ATOM   3091  C   VAL B  74      48.140  38.290  37.830  1.00  0.00           C
ATOM   3092  O   VAL B  74      47.300  39.060  37.310  1.00  0.00           O
ATOM   3093  N   THR B  75      47.990  37.000  37.630  1.00  0.00           N
ATOM   3094  HN  THR B  75      48.730  36.410  37.940  1.00  0.00           H
ATOM   3095  CA  THR B  75      46.820  36.450  36.910  1.00  0.00           C
ATOM   3096  HA  THR B  75      46.750  37.050  36.010  1.00  0.00           H
ATOM   3097  CB  THR B  75      46.970  35.070  36.390  1.00  0.00           C
ATOM   3098  HB  THR B  75      46.050  34.720  35.880  1.00  0.00           H
ATOM   3099  OG1 THR B  75      47.380  34.140  37.440  1.00  0.00           O
ATOM   3100  HG1 THR B  75      47.190  33.250  37.110  1.00  0.00           H
ATOM   3101  CG2 THR B  75      48.160  35.070  35.360  1.00  0.00           C
ATOM   3102 HG21 THR B  75      48.200  34.160  34.730  1.00  0.00           H
ATOM   3103 HG22 THR B  75      48.050  35.910  34.630  1.00  0.00           H
ATOM   3104 HG23 THR B  75      49.070  35.240  35.960  1.00  0.00           H
ATOM   3105  C   THR B  75      45.500  36.520  37.650  1.00  0.00           C
ATOM   3106  O   THR B  75      45.480  36.180  38.860  1.00  0.00           O
ATOM   3107  N   ALA B  76      44.460  37.130  37.120  1.00  0.00           N
ATOM   3108  HN  ALA B  76      44.490  37.500  36.190  1.00  0.00           H
ATOM   3109  CA  ALA B  76      43.250  37.540  37.860  1.00  0.00           C
ATOM   3110  HA  ALA B  76      43.180  36.990  38.790  1.00  0.00           H
ATOM   3111  CB  ALA B  76      43.120  39.050  38.350  1.00  0.00           C
ATOM   3112  HB1 ALA B  76      44.130  39.370  38.680  1.00  0.00           H
ATOM   3113  HB2 ALA B  76      42.780  39.740  37.540  1.00  0.00           H
ATOM   3114  HB3 ALA B  76      42.320  39.160  39.110  1.00  0.00           H
ATOM   3115  C   ALA B  76      42.090  37.060  36.970  1.00  0.00           C
ATOM   3116  O   ALA B  76      42.270  36.850  35.780  1.00  0.00           O
ATOM   3117  N   VAL B  77      40.890  36.890  37.530  1.00  0.00           N
ATOM   3118  HN  VAL B  77      40.700  37.250  38.440  1.00  0.00           H
ATOM   3119  CA  VAL B  77      39.680  36.490  36.830  1.00  0.00           C
ATOM   3120  HA  VAL B  77      39.960  35.590  36.310  1.00  0.00           H
ATOM   3121  CB  VAL B  77      38.390  36.160  37.630  1.00  0.00           C
ATOM   3122  HB  VAL B  77      37.510  36.010  36.970  1.00  0.00           H
ATOM   3123  CG1 VAL B  77      38.700  34.740  38.320  1.00  0.00           C
ATOM   3124 HG11 VAL B  77      39.650  34.950  38.870  1.00  0.00           H
ATOM   3125 HG12 VAL B  77      37.960  34.340  39.050  1.00  0.00           H
ATOM   3126 HG13 VAL B  77      38.780  34.060  37.450  1.00  0.00           H
ATOM   3127  CG2 VAL B  77      38.160  37.330  38.660  1.00  0.00           C
ATOM   3128 HG21 VAL B  77      39.030  37.530  39.310  1.00  0.00           H
ATOM   3129 HG22 VAL B  77      37.950  38.290  38.130  1.00  0.00           H
ATOM   3130 HG23 VAL B  77      37.400  36.970  39.390  1.00  0.00           H
ATOM   3131  C   VAL B  77      39.330  37.380  35.720  1.00  0.00           C
ATOM   3132  O   VAL B  77      38.880  37.020  34.620  1.00  0.00           O
ATOM   3133  N   ALA B  78      39.730  38.620  35.870  1.00  0.00           N
ATOM   3134  HN  ALA B  78      39.970  39.010  36.750  1.00  0.00           H
ATOM   3135  CA  ALA B  78      39.900  39.690  34.900  1.00  0.00           C
ATOM   3136  HA  ALA B  78      38.930  40.020  34.540  1.00  0.00           H
ATOM   3137  CB  ALA B  78      40.630  40.870  35.570  1.00  0.00           C
ATOM   3138  HB1 ALA B  78      40.160  41.270  36.500  1.00  0.00           H
ATOM   3139  HB2 ALA B  78      41.610  40.400  35.780  1.00  0.00           H
ATOM   3140  HB3 ALA B  78      40.830  41.660  34.820  1.00  0.00           H
ATOM   3141  C   ALA B  78      40.510  39.410  33.490  1.00  0.00           C
ATOM   3142  O   ALA B  78      41.380  38.520  33.300  1.00  0.00           O
ATOM   3143  N   GLN B  79      40.180  40.230  32.470  1.00  0.00           N
ATOM   3144  HN  GLN B  79      39.470  40.920  32.610  1.00  0.00           H
ATOM   3145  CA  GLN B  79      40.730  40.190  31.120  1.00  0.00           C
ATOM   3146  HA  GLN B  79      40.500  39.210  30.730  1.00  0.00           H
ATOM   3147  CB  GLN B  79      40.080  41.270  30.210  1.00  0.00           C
ATOM   3148  HB1 GLN B  79      40.600  41.360  29.240  1.00  0.00           H
ATOM   3149  HB2 GLN B  79      40.010  42.220  30.780  1.00  0.00           H
ATOM   3150  CG  GLN B  79      38.670  40.750  29.770  1.00  0.00           C
ATOM   3151  HG1 GLN B  79      37.960  40.390  30.540  1.00  0.00           H
ATOM   3152  HG2 GLN B  79      38.800  39.930  29.030  1.00  0.00           H
ATOM   3153  CD  GLN B  79      37.980  42.040  29.220  1.00  0.00           C
ATOM   3154  OE1 GLN B  79      37.550  42.910  29.930  1.00  0.00           O
ATOM   3155  NE2 GLN B  79      37.810  42.140  27.870  1.00  0.00           N
ATOM   3156 HE21 GLN B  79      37.140  42.800  27.520  1.00  0.00           H
ATOM   3157 HE22 GLN B  79      38.250  41.490  27.250  1.00  0.00           H
ATOM   3158  C   GLN B  79      42.250  40.340  31.010  1.00  0.00           C
ATOM   3159  O   GLN B  79      42.950  39.690  30.290  1.00  0.00           O
ATOM   3160  N   LYS B  80      42.810  41.290  31.730  1.00  0.00           N
ATOM   3161  HN  LYS B  80      42.150  41.790  32.280  1.00  0.00           H
ATOM   3162  CA  LYS B  80      44.220  41.590  31.750  1.00  0.00           C
ATOM   3163  HA  LYS B  80      44.770  40.930  31.090  1.00  0.00           H
ATOM   3164  CB  LYS B  80      44.590  43.050  31.280  1.00  0.00           C
ATOM   3165  HB1 LYS B  80      45.690  43.200  31.320  1.00  0.00           H
ATOM   3166  HB2 LYS B  80      44.140  43.810  31.950  1.00  0.00           H
ATOM   3167  CG  LYS B  80      44.060  43.360  29.860  1.00  0.00           C
ATOM   3168  HG1 LYS B  80      43.010  43.710  29.860  1.00  0.00           H
ATOM   3169  HG2 LYS B  80      44.130  42.440  29.240  1.00  0.00           H
ATOM   3170  CD  LYS B  80      45.020  44.420  29.160  1.00  0.00           C
ATOM   3171  HD1 LYS B  80      45.010  45.340  29.780  1.00  0.00           H
ATOM   3172  HD2 LYS B  80      45.990  43.880  29.240  1.00  0.00           H
ATOM   3173  CE  LYS B  80      44.810  44.680  27.660  1.00  0.00           C
ATOM   3174  HE1 LYS B  80      44.270  43.830  27.190  1.00  0.00           H
ATOM   3175  HE2 LYS B  80      45.690  44.830  27.000  1.00  0.00           H
ATOM   3176  NZ  LYS B  80      43.950  45.840  27.560  1.00  0.00           N
ATOM   3177  HZ1 LYS B  80      44.560  46.670  27.660  1.00  0.00           H
ATOM   3178  HZ2 LYS B  80      43.350  46.030  26.740  1.00  0.00           H
ATOM   3179  HZ3 LYS B  80      43.270  45.850  28.350  1.00  0.00           H
ATOM   3180  C   LYS B  80      44.780  41.470  33.150  1.00  0.00           C
ATOM   3181  O   LYS B  80      44.090  41.490  34.170  1.00  0.00           O
ATOM   3182  N   THR B  81      46.070  41.210  33.230  1.00  0.00           N
ATOM   3183  HN  THR B  81      46.600  41.150  32.390  1.00  0.00           H
ATOM   3184  CA  THR B  81      46.810  41.060  34.460  1.00  0.00           C
ATOM   3185  HA  THR B  81      46.420  40.150  34.880  1.00  0.00           H
ATOM   3186  CB  THR B  81      48.380  40.640  34.270  1.00  0.00           C
ATOM   3187  HB  THR B  81      48.820  40.610  35.280  1.00  0.00           H
ATOM   3188  OG1 THR B  81      49.090  41.380  33.310  1.00  0.00           O
ATOM   3189  HG1 THR B  81      50.000  41.080  33.390  1.00  0.00           H
ATOM   3190  CG2 THR B  81      48.470  39.240  33.720  1.00  0.00           C
ATOM   3191 HG21 THR B  81      49.490  38.790  33.740  1.00  0.00           H
ATOM   3192 HG22 THR B  81      47.940  38.510  34.360  1.00  0.00           H
ATOM   3193 HG23 THR B  81      48.060  39.140  32.690  1.00  0.00           H
ATOM   3194  C   THR B  81      46.660  42.250  35.470  1.00  0.00           C
ATOM   3195  O   THR B  81      46.610  43.410  35.090  1.00  0.00           O
ATOM   3196  N   VAL B  82      46.630  41.890  36.790  1.00  0.00           N
ATOM   3197  HN  VAL B  82      46.610  40.910  36.970  1.00  0.00           H
ATOM   3198  CA  VAL B  82      46.690  42.830  37.910  1.00  0.00           C
ATOM   3199  HA  VAL B  82      46.260  43.740  37.520  1.00  0.00           H
ATOM   3200  CB  VAL B  82      46.050  42.240  39.150  1.00  0.00           C
ATOM   3201  HB  VAL B  82      46.060  41.130  39.140  1.00  0.00           H
ATOM   3202  CG1 VAL B  82      46.660  42.650  40.500  1.00  0.00           C
ATOM   3203 HG11 VAL B  82      46.660  43.760  40.580  1.00  0.00           H
ATOM   3204 HG12 VAL B  82      46.000  42.250  41.310  1.00  0.00           H
ATOM   3205 HG13 VAL B  82      47.690  42.320  40.730  1.00  0.00           H
ATOM   3206  CG2 VAL B  82      44.540  42.500  39.170  1.00  0.00           C
ATOM   3207 HG21 VAL B  82      44.390  43.600  39.070  1.00  0.00           H
ATOM   3208 HG22 VAL B  82      43.990  41.950  38.380  1.00  0.00           H
ATOM   3209 HG23 VAL B  82      44.150  42.150  40.160  1.00  0.00           H
ATOM   3210  C   VAL B  82      48.160  43.300  38.170  1.00  0.00           C
ATOM   3211  O   VAL B  82      49.100  42.580  38.530  1.00  0.00           O
ATOM   3212  N   GLU B  83      48.360  44.620  37.960  1.00  0.00           N
ATOM   3213  HN  GLU B  83      47.590  45.210  37.750  1.00  0.00           H
ATOM   3214  CA  GLU B  83      49.620  45.340  38.080  1.00  0.00           C
ATOM   3215  HA  GLU B  83      50.460  44.670  38.200  1.00  0.00           H
ATOM   3216  CB  GLU B  83      49.960  46.410  36.990  1.00  0.00           C
ATOM   3217  HB1 GLU B  83      51.050  46.640  37.040  1.00  0.00           H
ATOM   3218  HB2 GLU B  83      49.390  47.350  37.120  1.00  0.00           H
ATOM   3219  CG  GLU B  83      49.890  45.760  35.610  1.00  0.00           C
ATOM   3220  HG1 GLU B  83      48.830  45.580  35.330  1.00  0.00           H
ATOM   3221  HG2 GLU B  83      50.530  44.860  35.470  1.00  0.00           H
ATOM   3222  CD  GLU B  83      50.510  46.590  34.550  1.00  0.00           C
ATOM   3223  OE1 GLU B  83      51.790  46.650  34.570  1.00  0.00           O
ATOM   3224  OE2 GLU B  83      49.760  47.300  33.800  1.00  0.00           O
ATOM   3225  C   GLU B  83      49.610  46.160  39.310  1.00  0.00           C
ATOM   3226  O   GLU B  83      48.640  46.900  39.550  1.00  0.00           O
ATOM   3227  N   GLY B  84      50.690  46.140  40.140  1.00  0.00           N
ATOM   3228  HN  GLY B  84      51.470  45.560  39.920  1.00  0.00           H
ATOM   3229  CA  GLY B  84      50.830  47.040  41.290  1.00  0.00           C
ATOM   3230  HA1 GLY B  84      50.120  46.640  42.000  1.00  0.00           H
ATOM   3231  HA2 GLY B  84      51.830  46.830  41.630  1.00  0.00           H
ATOM   3232  C   GLY B  84      50.770  48.500  41.000  1.00  0.00           C
ATOM   3233  O   GLY B  84      51.520  49.010  40.170  1.00  0.00           O
ATOM   3234  N   ALA B  85      49.860  49.210  41.700  1.00  0.00           N
ATOM   3235  HN  ALA B  85      49.230  48.700  42.290  1.00  0.00           H
ATOM   3236  CA  ALA B  85      49.690  50.680  41.770  1.00  0.00           C
ATOM   3237  HA  ALA B  85      50.460  51.160  41.180  1.00  0.00           H
ATOM   3238  CB  ALA B  85      48.220  51.030  41.230  1.00  0.00           C
ATOM   3239  HB1 ALA B  85      47.530  50.520  41.930  1.00  0.00           H
ATOM   3240  HB2 ALA B  85      48.050  52.120  41.370  1.00  0.00           H
ATOM   3241  HB3 ALA B  85      48.260  50.730  40.160  1.00  0.00           H
ATOM   3242  C   ALA B  85      50.010  51.130  43.120  1.00  0.00           C
ATOM   3243  O   ALA B  85      50.330  52.310  43.410  1.00  0.00           O
ATOM   3244  N   GLY B  86      49.980  50.240  44.110  1.00  0.00           N
ATOM   3245  HN  GLY B  86      49.600  49.340  43.940  1.00  0.00           H
ATOM   3246  CA  GLY B  86      50.550  50.540  45.390  1.00  0.00           C
ATOM   3247  HA1 GLY B  86      50.320  51.550  45.700  1.00  0.00           H
ATOM   3248  HA2 GLY B  86      50.210  49.890  46.180  1.00  0.00           H
ATOM   3249  C   GLY B  86      52.040  50.510  45.420  1.00  0.00           C
ATOM   3250  O   GLY B  86      52.710  50.100  44.500  1.00  0.00           O
ATOM   3251  N   SER B  87      52.460  51.040  46.570  1.00  0.00           N
ATOM   3252  HN  SER B  87      51.870  51.350  47.310  1.00  0.00           H
ATOM   3253  CA  SER B  87      53.860  51.300  46.910  1.00  0.00           C
ATOM   3254  HA  SER B  87      53.640  51.460  47.950  1.00  0.00           H
ATOM   3255  CB  SER B  87      54.750  50.040  46.780  1.00  0.00           C
ATOM   3256  HB1 SER B  87      55.760  50.280  47.180  1.00  0.00           H
ATOM   3257  HB2 SER B  87      54.750  49.680  45.720  1.00  0.00           H
ATOM   3258  OG  SER B  87      54.210  49.070  47.620  1.00  0.00           O
ATOM   3259  HG1 SER B  87      54.170  49.510  48.470  1.00  0.00           H
ATOM   3260  C   SER B  87      54.530  52.520  46.290  1.00  0.00           C
ATOM   3261  O   SER B  87      54.020  53.120  45.400  1.00  0.00           O
ATOM   3262  N   ILE B  88      55.660  53.000  46.920  1.00  0.00           N
ATOM   3263  HN  ILE B  88      56.230  52.470  47.550  1.00  0.00           H
ATOM   3264  CA  ILE B  88      56.140  54.360  46.680  1.00  0.00           C
ATOM   3265  HA  ILE B  88      55.240  54.950  46.710  1.00  0.00           H
ATOM   3266  CB  ILE B  88      57.060  54.790  47.860  1.00  0.00           C
ATOM   3267  HB  ILE B  88      56.460  54.590  48.770  1.00  0.00           H
ATOM   3268  CG2 ILE B  88      58.270  53.830  48.040  1.00  0.00           C
ATOM   3269 HG21 ILE B  88      57.910  52.840  48.410  1.00  0.00           H
ATOM   3270 HG22 ILE B  88      58.900  53.700  47.130  1.00  0.00           H
ATOM   3271 HG23 ILE B  88      58.840  54.190  48.920  1.00  0.00           H
ATOM   3272  CG1 ILE B  88      57.410  56.320  47.740  1.00  0.00           C
ATOM   3273 HG11 ILE B  88      56.460  56.890  47.710  1.00  0.00           H
ATOM   3274 HG12 ILE B  88      58.030  56.690  46.900  1.00  0.00           H
ATOM   3275  CD  ILE B  88      57.970  56.780  49.080  1.00  0.00           C
ATOM   3276  HD1 ILE B  88      58.090  57.890  49.030  1.00  0.00           H
ATOM   3277  HD2 ILE B  88      57.300  56.400  49.890  1.00  0.00           H
ATOM   3278  HD3 ILE B  88      58.980  56.340  49.120  1.00  0.00           H
ATOM   3279  C   ILE B  88      56.850  54.510  45.360  1.00  0.00           C
ATOM   3280  O   ILE B  88      57.600  53.610  44.890  1.00  0.00           O
ATOM   3281  N   ALA B  89      56.650  55.560  44.620  1.00  0.00           N
ATOM   3282  HN  ALA B  89      55.930  56.180  44.920  1.00  0.00           H
ATOM   3283  CA  ALA B  89      57.370  55.830  43.390  1.00  0.00           C
ATOM   3284  HA  ALA B  89      57.300  54.880  42.880  1.00  0.00           H
ATOM   3285  CB  ALA B  89      56.670  56.970  42.570  1.00  0.00           C
ATOM   3286  HB1 ALA B  89      55.580  56.780  42.500  1.00  0.00           H
ATOM   3287  HB2 ALA B  89      56.840  57.960  43.020  1.00  0.00           H
ATOM   3288  HB3 ALA B  89      57.060  56.930  41.520  1.00  0.00           H
ATOM   3289  C   ALA B  89      58.800  56.230  43.630  1.00  0.00           C
ATOM   3290  O   ALA B  89      59.260  56.470  44.760  1.00  0.00           O
ATOM   3291  N   ALA B  90      59.610  56.070  42.580  1.00  0.00           N
ATOM   3292  HN  ALA B  90      59.160  55.790  41.730  1.00  0.00           H
ATOM   3293  CA  ALA B  90      61.010  56.490  42.510  1.00  0.00           C
ATOM   3294  HA  ALA B  90      61.390  56.780  43.480  1.00  0.00           H
ATOM   3295  CB  ALA B  90      61.950  55.450  42.070  1.00  0.00           C
ATOM   3296  HB1 ALA B  90      62.990  55.830  42.130  1.00  0.00           H
ATOM   3297  HB2 ALA B  90      61.820  54.510  42.650  1.00  0.00           H
ATOM   3298  HB3 ALA B  90      61.760  55.140  41.020  1.00  0.00           H
ATOM   3299  C   ALA B  90      61.210  57.680  41.590  1.00  0.00           C
ATOM   3300  O   ALA B  90      62.310  58.250  41.440  1.00  0.00           O
ATOM   3301  N   ALA B  91      60.210  58.160  40.940  1.00  0.00           N
ATOM   3302  HN  ALA B  91      59.290  57.790  41.040  1.00  0.00           H
ATOM   3303  CA  ALA B  91      60.410  59.160  39.920  1.00  0.00           C
ATOM   3304  HA  ALA B  91      61.240  59.840  40.060  1.00  0.00           H
ATOM   3305  CB  ALA B  91      60.470  58.480  38.500  1.00  0.00           C
ATOM   3306  HB1 ALA B  91      60.660  59.210  37.690  1.00  0.00           H
ATOM   3307  HB2 ALA B  91      61.370  57.830  38.620  1.00  0.00           H
ATOM   3308  HB3 ALA B  91      59.550  57.910  38.260  1.00  0.00           H
ATOM   3309  C   ALA B  91      59.160  60.040  39.770  1.00  0.00           C
ATOM   3310  O   ALA B  91      57.970  59.750  40.050  1.00  0.00           O
ATOM   3311  N   THR B  92      59.400  61.220  39.240  1.00  0.00           N
ATOM   3312  HN  THR B  92      60.310  61.430  38.890  1.00  0.00           H
ATOM   3313  CA  THR B  92      58.370  62.280  39.130  1.00  0.00           C
ATOM   3314  HA  THR B  92      57.940  62.370  40.110  1.00  0.00           H
ATOM   3315  CB  THR B  92      58.910  63.700  38.840  1.00  0.00           C
ATOM   3316  HB  THR B  92      58.050  64.400  38.980  1.00  0.00           H
ATOM   3317  OG1 THR B  92      59.430  63.820  37.530  1.00  0.00           O
ATOM   3318  HG1 THR B  92      58.610  64.090  37.110  1.00  0.00           H
ATOM   3319  CG2 THR B  92      60.120  64.020  39.820  1.00  0.00           C
ATOM   3320 HG21 THR B  92      60.520  65.000  39.480  1.00  0.00           H
ATOM   3321 HG22 THR B  92      59.800  64.090  40.880  1.00  0.00           H
ATOM   3322 HG23 THR B  92      60.850  63.180  39.750  1.00  0.00           H
ATOM   3323  C   THR B  92      57.160  62.020  38.230  1.00  0.00           C
ATOM   3324  O   THR B  92      57.250  61.540  37.110  1.00  0.00           O
ATOM   3325  N   GLY B  93      55.900  62.390  38.680  1.00  0.00           N
ATOM   3326  HN  GLY B  93      55.890  62.630  39.650  1.00  0.00           H
ATOM   3327  CA  GLY B  93      54.690  62.160  37.900  1.00  0.00           C
ATOM   3328  HA1 GLY B  93      54.010  62.970  38.130  1.00  0.00           H
ATOM   3329  HA2 GLY B  93      54.950  62.020  36.860  1.00  0.00           H
ATOM   3330  C   GLY B  93      53.950  60.970  38.340  1.00  0.00           C
ATOM   3331  O   GLY B  93      53.930  60.600  39.520  1.00  0.00           O
ATOM   3332  N   PHE B  94      53.230  60.430  37.340  1.00  0.00           N
ATOM   3333  HN  PHE B  94      53.320  60.770  36.410  1.00  0.00           H
ATOM   3334  CA  PHE B  94      52.300  59.380  37.680  1.00  0.00           C
ATOM   3335  HA  PHE B  94      52.190  59.170  38.730  1.00  0.00           H
ATOM   3336  CB  PHE B  94      50.860  59.660  37.190  1.00  0.00           C
ATOM   3337  HB1 PHE B  94      50.130  58.840  37.350  1.00  0.00           H
ATOM   3338  HB2 PHE B  94      50.870  59.860  36.100  1.00  0.00           H
ATOM   3339  CG  PHE B  94      50.300  60.860  37.870  1.00  0.00           C
ATOM   3340  CD1 PHE B  94      50.430  62.160  37.440  1.00  0.00           C
ATOM   3341  HD1 PHE B  94      50.900  62.430  36.510  1.00  0.00           H
ATOM   3342  CE1 PHE B  94      49.980  63.250  38.310  1.00  0.00           C
ATOM   3343  HE1 PHE B  94      50.170  64.270  38.010  1.00  0.00           H
ATOM   3344  CZ  PHE B  94      49.230  62.930  39.410  1.00  0.00           C
ATOM   3345  HZ  PHE B  94      48.840  63.760  39.970  1.00  0.00           H
ATOM   3346  CD2 PHE B  94      49.560  60.540  39.010  1.00  0.00           C
ATOM   3347  HD2 PHE B  94      49.360  59.520  39.310  1.00  0.00           H
ATOM   3348  CE2 PHE B  94      49.050  61.610  39.840  1.00  0.00           C
ATOM   3349  HE2 PHE B  94      48.360  61.470  40.660  1.00  0.00           H
ATOM   3350  C   PHE B  94      52.720  58.070  37.020  1.00  0.00           C
ATOM   3351  O   PHE B  94      52.040  57.020  37.000  1.00  0.00           O
ATOM   3352  N   VAL B  95      53.920  57.990  36.480  1.00  0.00           N
ATOM   3353  HN  VAL B  95      54.500  58.800  36.410  1.00  0.00           H
ATOM   3354  CA  VAL B  95      54.650  56.830  35.950  1.00  0.00           C
ATOM   3355  HA  VAL B  95      54.110  56.460  35.090  1.00  0.00           H
ATOM   3356  CB  VAL B  95      56.150  57.130  35.660  1.00  0.00           C
ATOM   3357  HB  VAL B  95      56.070  57.830  34.800  1.00  0.00           H
ATOM   3358  CG1 VAL B  95      56.980  57.710  36.810  1.00  0.00           C
ATOM   3359 HG11 VAL B  95      58.060  57.800  36.550  1.00  0.00           H
ATOM   3360 HG12 VAL B  95      56.560  58.700  37.090  1.00  0.00           H
ATOM   3361 HG13 VAL B  95      56.950  57.060  37.710  1.00  0.00           H
ATOM   3362  CG2 VAL B  95      56.770  55.890  35.010  1.00  0.00           C
ATOM   3363 HG21 VAL B  95      57.680  56.080  34.390  1.00  0.00           H
ATOM   3364 HG22 VAL B  95      57.060  55.020  35.650  1.00  0.00           H
ATOM   3365 HG23 VAL B  95      56.150  55.400  34.230  1.00  0.00           H
ATOM   3366  C   VAL B  95      54.630  55.700  37.010  1.00  0.00           C
ATOM   3367  O   VAL B  95      54.600  55.900  38.210  1.00  0.00           O
ATOM   3368  N   LYS B  96      54.540  54.440  36.480  1.00  0.00           N
ATOM   3369  HN  LYS B  96      54.380  54.240  35.520  1.00  0.00           H
ATOM   3370  CA  LYS B  96      54.710  53.170  37.210  1.00  0.00           C
ATOM   3371  HA  LYS B  96      53.750  53.100  37.710  1.00  0.00           H
ATOM   3372  CB  LYS B  96      54.770  52.010  36.290  1.00  0.00           C
ATOM   3373  HB1 LYS B  96      55.100  51.140  36.880  1.00  0.00           H
ATOM   3374  HB2 LYS B  96      55.570  52.170  35.530  1.00  0.00           H
ATOM   3375  CG  LYS B  96      53.420  51.670  35.620  1.00  0.00           C
ATOM   3376  HG1 LYS B  96      53.010  52.660  35.360  1.00  0.00           H
ATOM   3377  HG2 LYS B  96      52.710  51.480  36.450  1.00  0.00           H
ATOM   3378  CD  LYS B  96      53.450  50.680  34.550  1.00  0.00           C
ATOM   3379  HD1 LYS B  96      52.410  50.600  34.180  1.00  0.00           H
ATOM   3380  HD2 LYS B  96      54.120  51.070  33.750  1.00  0.00           H
ATOM   3381  CE  LYS B  96      53.910  49.270  34.970  1.00  0.00           C
ATOM   3382  HE1 LYS B  96      54.910  49.400  35.440  1.00  0.00           H
ATOM   3383  HE2 LYS B  96      54.100  48.620  34.080  1.00  0.00           H
ATOM   3384  NZ  LYS B  96      52.980  48.570  35.920  1.00  0.00           N
ATOM   3385  HZ1 LYS B  96      52.400  48.000  35.260  1.00  0.00           H
ATOM   3386  HZ2 LYS B  96      53.440  47.990  36.650  1.00  0.00           H
ATOM   3387  HZ3 LYS B  96      52.360  49.210  36.450  1.00  0.00           H
ATOM   3388  C   LYS B  96      55.720  53.190  38.420  1.00  0.00           C
ATOM   3389  O   LYS B  96      56.840  53.720  38.340  1.00  0.00           O
ATOM   3390  N   LYS B  97      55.390  52.510  39.530  1.00  0.00           N
ATOM   3391  HN  LYS B  97      54.470  52.140  39.670  1.00  0.00           H
ATOM   3392  CA  LYS B  97      56.220  52.180  40.640  1.00  0.00           C
ATOM   3393  HA  LYS B  97      56.850  53.040  40.790  1.00  0.00           H
ATOM   3394  CB  LYS B  97      55.290  51.700  41.810  1.00  0.00           C
ATOM   3395  HB1 LYS B  97      55.890  51.690  42.750  1.00  0.00           H
ATOM   3396  HB2 LYS B  97      54.850  50.680  41.710  1.00  0.00           H
ATOM   3397  CG  LYS B  97      53.970  52.530  42.100  1.00  0.00           C
ATOM   3398  HG1 LYS B  97      53.500  52.000  42.950  1.00  0.00           H
ATOM   3399  HG2 LYS B  97      53.210  52.280  41.330  1.00  0.00           H
ATOM   3400  CD  LYS B  97      54.140  54.090  42.290  1.00  0.00           C
ATOM   3401  HD1 LYS B  97      54.860  54.100  43.140  1.00  0.00           H
ATOM   3402  HD2 LYS B  97      54.630  54.500  41.380  1.00  0.00           H
ATOM   3403  CE  LYS B  97      52.860  54.900  42.560  1.00  0.00           C
ATOM   3404  HE1 LYS B  97      52.200  54.860  41.670  1.00  0.00           H
ATOM   3405  HE2 LYS B  97      53.240  55.920  42.780  1.00  0.00           H
ATOM   3406  NZ  LYS B  97      52.190  54.280  43.710  1.00  0.00           N
ATOM   3407  HZ1 LYS B  97      51.570  54.950  44.210  1.00  0.00           H
ATOM   3408  HZ2 LYS B  97      51.540  53.490  43.520  1.00  0.00           H
ATOM   3409  HZ3 LYS B  97      52.940  53.980  44.360  1.00  0.00           H
ATOM   3410  C   LYS B  97      57.070  50.990  40.270  1.00  0.00           C
ATOM   3411  O   LYS B  97      58.210  50.950  40.740  1.00  0.00           O
ATOM   3412  N   ASP B  98      56.540  49.970  39.560  1.00  0.00           N
ATOM   3413  HN  ASP B  98      55.590  49.970  39.250  1.00  0.00           H
ATOM   3414  CA  ASP B  98      57.200  48.700  39.340  1.00  0.00           C
ATOM   3415  HA  ASP B  98      57.780  48.410  40.200  1.00  0.00           H
ATOM   3416  CB  ASP B  98      56.030  47.630  39.230  1.00  0.00           C
ATOM   3417  HB1 ASP B  98      55.560  47.570  40.230  1.00  0.00           H
ATOM   3418  HB2 ASP B  98      56.560  46.690  38.990  1.00  0.00           H
ATOM   3419  CG  ASP B  98      54.930  47.960  38.220  1.00  0.00           C
ATOM   3420  OD1 ASP B  98      54.470  46.980  37.530  1.00  0.00           O
ATOM   3421  OD2 ASP B  98      54.530  49.140  38.130  1.00  0.00           O
ATOM   3422  C   ASP B  98      58.110  48.800  38.120  1.00  0.00           C
ATOM   3423  O   ASP B  98      57.890  49.590  37.190  1.00  0.00           O
ATOM   3424  N   GLN B  99      59.110  47.860  38.030  1.00  0.00           N
ATOM   3425  HN  GLN B  99      59.240  47.110  38.670  1.00  0.00           H
ATOM   3426  CA  GLN B  99      59.940  47.680  36.850  1.00  0.00           C
ATOM   3427  HA  GLN B  99      59.630  48.340  36.050  1.00  0.00           H
ATOM   3428  CB  GLN B  99      61.500  47.900  36.990  1.00  0.00           C
ATOM   3429  HB1 GLN B  99      61.590  49.000  36.940  1.00  0.00           H
ATOM   3430  HB2 GLN B  99      62.170  47.540  36.170  1.00  0.00           H
ATOM   3431  CG  GLN B  99      62.150  47.220  38.180  1.00  0.00           C
ATOM   3432  HG1 GLN B  99      62.290  46.150  37.920  1.00  0.00           H
ATOM   3433  HG2 GLN B  99      61.520  47.280  39.090  1.00  0.00           H
ATOM   3434  CD  GLN B  99      63.530  47.860  38.530  1.00  0.00           C
ATOM   3435  OE1 GLN B  99      63.730  48.150  39.740  1.00  0.00           O
ATOM   3436  NE2 GLN B  99      64.350  48.150  37.520  1.00  0.00           N
ATOM   3437 HE21 GLN B  99      65.130  48.750  37.680  1.00  0.00           H
ATOM   3438 HE22 GLN B  99      64.040  48.010  36.580  1.00  0.00           H
ATOM   3439  C   GLN B  99      59.720  46.220  36.410  1.00  0.00           C
ATOM   3440  O   GLN B  99      59.440  45.370  37.220  1.00  0.00           O
ATOM   3441  N   LEU B 100      59.890  45.960  35.090  1.00  0.00           N
ATOM   3442  HN  LEU B 100      59.950  46.700  34.420  1.00  0.00           H
ATOM   3443  CA  LEU B 100      60.010  44.670  34.470  1.00  0.00           C
ATOM   3444  HA  LEU B 100      59.060  44.200  34.670  1.00  0.00           H
ATOM   3445  CB  LEU B 100      59.930  44.670  32.890  1.00  0.00           C
ATOM   3446  HB1 LEU B 100      60.270  43.750  32.370  1.00  0.00           H
ATOM   3447  HB2 LEU B 100      60.720  45.390  32.580  1.00  0.00           H
ATOM   3448  CG  LEU B 100      58.580  45.060  32.260  1.00  0.00           C
ATOM   3449  HG  LEU B 100      58.370  46.030  32.770  1.00  0.00           H
ATOM   3450  CD1 LEU B 100      58.680  45.250  30.780  1.00  0.00           C
ATOM   3451 HD11 LEU B 100      59.470  45.940  30.420  1.00  0.00           H
ATOM   3452 HD12 LEU B 100      58.930  44.240  30.400  1.00  0.00           H
ATOM   3453 HD13 LEU B 100      57.690  45.630  30.450  1.00  0.00           H
ATOM   3454  CD2 LEU B 100      57.380  44.150  32.550  1.00  0.00           C
ATOM   3455 HD21 LEU B 100      56.960  44.310  33.570  1.00  0.00           H
ATOM   3456 HD22 LEU B 100      56.530  44.280  31.850  1.00  0.00           H
ATOM   3457 HD23 LEU B 100      57.610  43.070  32.420  1.00  0.00           H
ATOM   3458  C   LEU B 100      61.210  43.800  34.900  1.00  0.00           C
ATOM   3459  O   LEU B 100      62.190  44.340  35.410  1.00  0.00           O
ATOM   3460  N   GLY B 101      60.980  42.480  34.790  1.00  0.00           N
ATOM   3461  HN  GLY B 101      60.180  42.080  34.360  1.00  0.00           H
ATOM   3462  CA  GLY B 101      61.750  41.490  35.520  1.00  0.00           C
ATOM   3463  HA1 GLY B 101      61.910  41.910  36.500  1.00  0.00           H
ATOM   3464  HA2 GLY B 101      61.160  40.580  35.540  1.00  0.00           H
ATOM   3465  C   GLY B 101      63.080  41.150  34.850  1.00  0.00           C
ATOM   3466  O   GLY B 101      63.770  42.070  34.360  1.00  0.00           O
ATOM   3467  N   LYS B 102      63.550  39.920  34.870  1.00  0.00           N
ATOM   3468  HN  LYS B 102      63.020  39.290  35.440  1.00  0.00           H
ATOM   3469  CA  LYS B 102      64.580  39.330  34.090  1.00  0.00           C
ATOM   3470  HA  LYS B 102      65.570  39.760  34.040  1.00  0.00           H
ATOM   3471  CB  LYS B 102      64.830  37.930  34.650  1.00  0.00           C
ATOM   3472  HB1 LYS B 102      65.670  37.360  34.200  1.00  0.00           H
ATOM   3473  HB2 LYS B 102      63.910  37.320  34.650  1.00  0.00           H
ATOM   3474  CG  LYS B 102      65.150  37.940  36.200  1.00  0.00           C
ATOM   3475  HG1 LYS B 102      64.810  36.920  36.470  1.00  0.00           H
ATOM   3476  HG2 LYS B 102      64.560  38.660  36.810  1.00  0.00           H
ATOM   3477  CD  LYS B 102      66.570  38.400  36.660  1.00  0.00           C
ATOM   3478  HD1 LYS B 102      67.250  37.680  36.160  1.00  0.00           H
ATOM   3479  HD2 LYS B 102      66.790  39.410  36.250  1.00  0.00           H
ATOM   3480  CE  LYS B 102      66.630  38.380  38.160  1.00  0.00           C
ATOM   3481  HE1 LYS B 102      67.720  38.350  38.400  1.00  0.00           H
ATOM   3482  HE2 LYS B 102      66.020  37.530  38.520  1.00  0.00           H
ATOM   3483  NZ  LYS B 102      66.090  39.660  38.700  1.00  0.00           N
ATOM   3484  HZ1 LYS B 102      65.150  39.840  38.300  1.00  0.00           H
ATOM   3485  HZ2 LYS B 102      65.910  39.590  39.720  1.00  0.00           H
ATOM   3486  HZ3 LYS B 102      66.660  40.530  38.620  1.00  0.00           H
ATOM   3487  C   LYS B 102      64.140  39.070  32.690  1.00  0.00           C
ATOM   3488  O   LYS B 102      63.110  38.440  32.440  1.00  0.00           O
ATOM   3489  N   ASN B 103      64.920  39.590  31.780  1.00  0.00           N
ATOM   3490  HN  ASN B 103      65.670  40.170  32.090  1.00  0.00           H
ATOM   3491  CA  ASN B 103      64.890  39.460  30.320  1.00  0.00           C
ATOM   3492  HA  ASN B 103      63.880  39.200  30.040  1.00  0.00           H
ATOM   3493  CB  ASN B 103      65.320  40.740  29.580  1.00  0.00           C
ATOM   3494  HB1 ASN B 103      65.600  40.440  28.550  1.00  0.00           H
ATOM   3495  HB2 ASN B 103      66.240  41.220  30.000  1.00  0.00           H
ATOM   3496  CG  ASN B 103      64.260  41.850  29.560  1.00  0.00           C
ATOM   3497  OD1 ASN B 103      63.110  41.790  30.000  1.00  0.00           O
ATOM   3498  ND2 ASN B 103      64.640  42.940  28.880  1.00  0.00           N
ATOM   3499 HD21 ASN B 103      65.390  42.980  28.220  1.00  0.00           H
ATOM   3500 HD22 ASN B 103      64.140  43.800  29.000  1.00  0.00           H
ATOM   3501  C   ASN B 103      65.860  38.300  30.060  1.00  0.00           C
ATOM   3502  O   ASN B 103      66.680  37.830  30.880  1.00  0.00           O
ATOM   3503  N   GLU B 104      65.800  37.790  28.820  1.00  0.00           N
ATOM   3504  HN  GLU B 104      65.170  38.210  28.180  1.00  0.00           H
ATOM   3505  CA  GLU B 104      66.630  36.740  28.230  1.00  0.00           C
ATOM   3506  HA  GLU B 104      66.320  35.890  28.810  1.00  0.00           H
ATOM   3507  CB  GLU B 104      66.310  36.490  26.740  1.00  0.00           C
ATOM   3508  HB1 GLU B 104      67.180  35.860  26.450  1.00  0.00           H
ATOM   3509  HB2 GLU B 104      66.380  37.360  26.050  1.00  0.00           H
ATOM   3510  CG  GLU B 104      64.940  35.810  26.500  1.00  0.00           C
ATOM   3511  HG1 GLU B 104      64.110  36.450  26.870  1.00  0.00           H
ATOM   3512  HG2 GLU B 104      64.840  34.950  27.200  1.00  0.00           H
ATOM   3513  CD  GLU B 104      64.670  35.330  25.030  1.00  0.00           C
ATOM   3514  OE1 GLU B 104      65.470  34.680  24.330  1.00  0.00           O
ATOM   3515  OE2 GLU B 104      63.630  35.790  24.490  1.00  0.00           O
ATOM   3516  C   GLU B 104      68.130  36.790  28.490  1.00  0.00           C
ATOM   3517  O   GLU B 104      68.720  37.880  28.600  1.00  0.00           O
ATOM   3518  N   GLU B 105      68.790  35.650  28.780  1.00  0.00           N
ATOM   3519  HN  GLU B 105      68.320  34.820  28.520  1.00  0.00           H
ATOM   3520  CA  GLU B 105      70.080  35.520  29.550  1.00  0.00           C
ATOM   3521  HA  GLU B 105      70.220  34.460  29.700  1.00  0.00           H
ATOM   3522  CB  GLU B 105      71.340  35.770  28.670  1.00  0.00           C
ATOM   3523  HB1 GLU B 105      72.240  35.500  29.260  1.00  0.00           H
ATOM   3524  HB2 GLU B 105      71.440  36.860  28.510  1.00  0.00           H
ATOM   3525  CG  GLU B 105      71.270  34.930  27.320  1.00  0.00           C
ATOM   3526  HG1 GLU B 105      70.560  35.520  26.690  1.00  0.00           H
ATOM   3527  HG2 GLU B 105      70.730  33.990  27.530  1.00  0.00           H
ATOM   3528  CD  GLU B 105      72.510  34.790  26.460  1.00  0.00           C
ATOM   3529  OE1 GLU B 105      73.050  35.860  26.090  1.00  0.00           O
ATOM   3530  OE2 GLU B 105      73.020  33.670  26.210  1.00  0.00           O
ATOM   3531  C   GLU B 105      70.080  36.100  30.900  1.00  0.00           C
ATOM   3532  O   GLU B 105      71.050  36.600  31.350  1.00  0.00           O
ATOM   3533  N   GLY B 106      68.930  36.260  31.670  1.00  0.00           N
ATOM   3534  HN  GLY B 106      68.070  36.270  31.170  1.00  0.00           H
ATOM   3535  CA  GLY B 106      68.870  36.570  33.100  1.00  0.00           C
ATOM   3536  HA1 GLY B 106      67.910  36.320  33.540  1.00  0.00           H
ATOM   3537  HA2 GLY B 106      69.650  36.000  33.600  1.00  0.00           H
ATOM   3538  C   GLY B 106      69.060  38.020  33.440  1.00  0.00           C
ATOM   3539  O   GLY B 106      69.350  38.320  34.580  1.00  0.00           O
ATOM   3540  N   ALA B 107      68.920  38.910  32.480  1.00  0.00           N
ATOM   3541  HN  ALA B 107      68.490  38.850  31.580  1.00  0.00           H
ATOM   3542  CA  ALA B 107      69.230  40.310  32.640  1.00  0.00           C
ATOM   3543  HA  ALA B 107      70.040  40.390  33.350  1.00  0.00           H
ATOM   3544  CB  ALA B 107      69.730  40.930  31.280  1.00  0.00           C
ATOM   3545  HB1 ALA B 107      68.850  41.070  30.620  1.00  0.00           H
ATOM   3546  HB2 ALA B 107      70.320  41.870  31.340  1.00  0.00           H
ATOM   3547  HB3 ALA B 107      70.260  40.140  30.710  1.00  0.00           H
ATOM   3548  C   ALA B 107      68.000  41.230  33.100  1.00  0.00           C
ATOM   3549  O   ALA B 107      67.050  41.260  32.310  1.00  0.00           O
ATOM   3550  N   PRO B 108      68.020  41.970  34.190  1.00  0.00           N
ATOM   3551  CD  PRO B 108      69.100  41.850  35.220  1.00  0.00           C
ATOM   3552  HD1 PRO B 108      69.270  40.770  35.430  1.00  0.00           H
ATOM   3553  HD2 PRO B 108      69.990  42.360  34.810  1.00  0.00           H
ATOM   3554  CA  PRO B 108      67.000  43.010  34.440  1.00  0.00           C
ATOM   3555  HA  PRO B 108      66.040  42.520  34.560  1.00  0.00           H
ATOM   3556  CB  PRO B 108      67.480  43.650  35.710  1.00  0.00           C
ATOM   3557  HB1 PRO B 108      66.620  43.850  36.380  1.00  0.00           H
ATOM   3558  HB2 PRO B 108      68.020  44.580  35.450  1.00  0.00           H
ATOM   3559  CG  PRO B 108      68.440  42.640  36.340  1.00  0.00           C
ATOM   3560  HG1 PRO B 108      67.970  41.920  37.040  1.00  0.00           H
ATOM   3561  HG2 PRO B 108      69.190  43.200  36.940  1.00  0.00           H
ATOM   3562  C   PRO B 108      66.720  44.050  33.310  1.00  0.00           C
ATOM   3563  O   PRO B 108      67.680  44.630  32.880  1.00  0.00           O
ATOM   3564  N   GLN B 109      65.400  44.290  32.930  1.00  0.00           N
ATOM   3565  HN  GLN B 109      64.650  43.780  33.330  1.00  0.00           H
ATOM   3566  CA  GLN B 109      65.040  45.450  32.160  1.00  0.00           C
ATOM   3567  HA  GLN B 109      65.590  45.650  31.250  1.00  0.00           H
ATOM   3568  CB  GLN B 109      63.510  45.450  31.970  1.00  0.00           C
ATOM   3569  HB1 GLN B 109      63.030  45.400  32.970  1.00  0.00           H
ATOM   3570  HB2 GLN B 109      63.380  44.460  31.480  1.00  0.00           H
ATOM   3571  CG  GLN B 109      62.840  46.520  31.080  1.00  0.00           C
ATOM   3572  HG1 GLN B 109      62.940  47.520  31.550  1.00  0.00           H
ATOM   3573  HG2 GLN B 109      61.760  46.270  31.070  1.00  0.00           H
ATOM   3574  CD  GLN B 109      63.480  46.480  29.680  1.00  0.00           C
ATOM   3575  OE1 GLN B 109      64.680  46.710  29.470  1.00  0.00           O
ATOM   3576  NE2 GLN B 109      62.620  46.130  28.670  1.00  0.00           N
ATOM   3577 HE21 GLN B 109      61.670  45.860  28.830  1.00  0.00           H
ATOM   3578 HE22 GLN B 109      62.880  46.110  27.700  1.00  0.00           H
ATOM   3579  C   GLN B 109      65.130  46.630  33.070  1.00  0.00           C
ATOM   3580  O   GLN B 109      64.580  46.620  34.180  1.00  0.00           O
ATOM   3581  N   GLU B 110      65.860  47.660  32.630  1.00  0.00           N
ATOM   3582  HN  GLU B 110      66.320  47.620  31.740  1.00  0.00           H
ATOM   3583  CA  GLU B 110      65.830  49.020  33.200  1.00  0.00           C
ATOM   3584  HA  GLU B 110      66.330  48.820  34.140  1.00  0.00           H
ATOM   3585  CB  GLU B 110      66.750  49.970  32.320  1.00  0.00           C
ATOM   3586  HB1 GLU B 110      66.750  51.050  32.580  1.00  0.00           H
ATOM   3587  HB2 GLU B 110      66.270  49.970  31.310  1.00  0.00           H
ATOM   3588  CG  GLU B 110      68.210  49.520  32.150  1.00  0.00           C
ATOM   3589  HG1 GLU B 110      68.290  48.460  31.830  1.00  0.00           H
ATOM   3590  HG2 GLU B 110      68.700  49.530  33.150  1.00  0.00           H
ATOM   3591  CD  GLU B 110      68.990  50.430  31.240  1.00  0.00           C
ATOM   3592  OE1 GLU B 110      69.910  51.100  31.770  1.00  0.00           O
ATOM   3593  OE2 GLU B 110      68.780  50.420  29.950  1.00  0.00           O
ATOM   3594  C   GLU B 110      64.500  49.540  33.570  1.00  0.00           C
ATOM   3595  O   GLU B 110      63.510  49.520  32.910  1.00  0.00           O
ATOM   3596  N   GLY B 111      64.450  50.160  34.780  1.00  0.00           N
ATOM   3597  HN  GLY B 111      65.340  50.260  35.220  1.00  0.00           H
ATOM   3598  CA  GLY B 111      63.360  50.950  35.280  1.00  0.00           C
ATOM   3599  HA1 GLY B 111      62.510  50.300  35.190  1.00  0.00           H
ATOM   3600  HA2 GLY B 111      63.640  51.220  36.290  1.00  0.00           H
ATOM   3601  C   GLY B 111      63.110  52.270  34.570  1.00  0.00           C
ATOM   3602  O   GLY B 111      63.510  52.440  33.400  1.00  0.00           O
ATOM   3603  N   ILE B 112      62.330  53.200  35.200  1.00  0.00           N
ATOM   3604  HN  ILE B 112      61.980  52.930  36.090  1.00  0.00           H
ATOM   3605  CA  ILE B 112      62.250  54.630  34.980  1.00  0.00           C
ATOM   3606  HA  ILE B 112      61.580  54.840  34.160  1.00  0.00           H
ATOM   3607  CB  ILE B 112      61.560  55.360  36.190  1.00  0.00           C
ATOM   3608  HB  ILE B 112      61.530  56.470  36.120  1.00  0.00           H
ATOM   3609  CG2 ILE B 112      60.070  54.930  36.020  1.00  0.00           C
ATOM   3610 HG21 ILE B 112      59.490  55.240  36.920  1.00  0.00           H
ATOM   3611 HG22 ILE B 112      59.590  55.260  35.080  1.00  0.00           H
ATOM   3612 HG23 ILE B 112      60.100  53.820  35.950  1.00  0.00           H
ATOM   3613  CG1 ILE B 112      62.100  54.920  37.630  1.00  0.00           C
ATOM   3614 HG11 ILE B 112      62.490  53.880  37.590  1.00  0.00           H
ATOM   3615 HG12 ILE B 112      61.250  54.910  38.330  1.00  0.00           H
ATOM   3616  CD  ILE B 112      63.260  55.740  38.210  1.00  0.00           C
ATOM   3617  HD1 ILE B 112      64.220  55.300  37.880  1.00  0.00           H
ATOM   3618  HD2 ILE B 112      63.360  56.770  37.800  1.00  0.00           H
ATOM   3619  HD3 ILE B 112      63.080  55.830  39.300  1.00  0.00           H
ATOM   3620  C   ILE B 112      63.520  55.310  34.530  1.00  0.00           C
ATOM   3621  O   ILE B 112      64.670  55.110  34.980  1.00  0.00           O
ATOM   3622  N   LEU B 113      63.330  56.260  33.550  1.00  0.00           N
ATOM   3623  HN  LEU B 113      62.390  56.500  33.340  1.00  0.00           H
ATOM   3624  CA  LEU B 113      64.380  57.060  32.990  1.00  0.00           C
ATOM   3625  HA  LEU B 113      65.230  56.470  32.690  1.00  0.00           H
ATOM   3626  CB  LEU B 113      63.800  57.780  31.740  1.00  0.00           C
ATOM   3627  HB1 LEU B 113      64.560  58.580  31.570  1.00  0.00           H
ATOM   3628  HB2 LEU B 113      62.860  58.240  32.110  1.00  0.00           H
ATOM   3629  CG  LEU B 113      63.730  56.930  30.470  1.00  0.00           C
ATOM   3630  HG  LEU B 113      62.900  56.220  30.670  1.00  0.00           H
ATOM   3631  CD1 LEU B 113      63.160  57.860  29.370  1.00  0.00           C
ATOM   3632 HD11 LEU B 113      62.270  58.410  29.740  1.00  0.00           H
ATOM   3633 HD12 LEU B 113      63.950  58.570  29.030  1.00  0.00           H
ATOM   3634 HD13 LEU B 113      62.920  57.180  28.530  1.00  0.00           H
ATOM   3635  CD2 LEU B 113      64.960  56.190  30.030  1.00  0.00           C
ATOM   3636 HD21 LEU B 113      64.900  55.150  30.400  1.00  0.00           H
ATOM   3637 HD22 LEU B 113      64.920  56.140  28.920  1.00  0.00           H
ATOM   3638 HD23 LEU B 113      65.910  56.620  30.410  1.00  0.00           H
ATOM   3639  C   LEU B 113      64.860  57.990  34.030  1.00  0.00           C
ATOM   3640  O   LEU B 113      64.090  58.870  34.460  1.00  0.00           O
ATOM   3641  N   GLU B 114      66.160  57.920  34.510  1.00  0.00           N
ATOM   3642  HN  GLU B 114      66.760  57.240  34.080  1.00  0.00           H
ATOM   3643  CA  GLU B 114      66.700  58.590  35.600  1.00  0.00           C
ATOM   3644  HA  GLU B 114      65.930  58.590  36.360  1.00  0.00           H
ATOM   3645  CB  GLU B 114      67.970  57.940  36.240  1.00  0.00           C
ATOM   3646  HB1 GLU B 114      68.450  58.480  37.080  1.00  0.00           H
ATOM   3647  HB2 GLU B 114      68.760  57.870  35.460  1.00  0.00           H
ATOM   3648  CG  GLU B 114      67.760  56.500  36.720  1.00  0.00           C
ATOM   3649  HG1 GLU B 114      67.620  55.930  35.770  1.00  0.00           H
ATOM   3650  HG2 GLU B 114      66.990  56.260  37.480  1.00  0.00           H
ATOM   3651  CD  GLU B 114      69.110  55.910  37.280  1.00  0.00           C
ATOM   3652  OE1 GLU B 114      69.700  55.080  36.650  1.00  0.00           O
ATOM   3653  OE2 GLU B 114      69.510  56.370  38.430  1.00  0.00           O
ATOM   3654  C   GLU B 114      67.060  60.000  35.160  1.00  0.00           C
ATOM   3655  O   GLU B 114      67.740  60.170  34.160  1.00  0.00           O
ATOM   3656  N   ASP B 115      66.670  60.960  35.950  1.00  0.00           N
ATOM   3657  HN  ASP B 115      66.340  60.780  36.870  1.00  0.00           H
ATOM   3658  CA  ASP B 115      66.570  62.340  35.450  1.00  0.00           C
ATOM   3659  HA  ASP B 115      66.920  62.300  34.430  1.00  0.00           H
ATOM   3660  CB  ASP B 115      65.090  62.840  35.480  1.00  0.00           C
ATOM   3661  HB1 ASP B 115      64.880  63.140  36.520  1.00  0.00           H
ATOM   3662  HB2 ASP B 115      64.500  61.940  35.190  1.00  0.00           H
ATOM   3663  CG  ASP B 115      64.720  63.910  34.470  1.00  0.00           C
ATOM   3664  OD1 ASP B 115      63.580  64.470  34.490  1.00  0.00           O
ATOM   3665  OD2 ASP B 115      65.590  64.380  33.660  1.00  0.00           O
ATOM   3666  C   ASP B 115      67.530  63.340  36.140  1.00  0.00           C
ATOM   3667  O   ASP B 115      68.160  63.060  37.160  1.00  0.00           O
ATOM   3668  N   MET B 116      67.820  64.470  35.430  1.00  0.00           N
ATOM   3669  HN  MET B 116      67.190  64.760  34.720  1.00  0.00           H
ATOM   3670  CA  MET B 116      68.700  65.570  35.850  1.00  0.00           C
ATOM   3671  HA  MET B 116      69.370  65.230  36.630  1.00  0.00           H
ATOM   3672  CB  MET B 116      69.530  65.810  34.580  1.00  0.00           C
ATOM   3673  HB1 MET B 116      70.020  66.800  34.730  1.00  0.00           H
ATOM   3674  HB2 MET B 116      68.840  65.880  33.720  1.00  0.00           H
ATOM   3675  CG  MET B 116      70.450  64.630  34.110  1.00  0.00           C
ATOM   3676  HG1 MET B 116      70.990  64.930  33.180  1.00  0.00           H
ATOM   3677  HG2 MET B 116      69.930  63.660  34.040  1.00  0.00           H
ATOM   3678  SD  MET B 116      71.990  64.530  35.200  1.00  0.00           S
ATOM   3679  CE  MET B 116      72.700  66.000  34.380  1.00  0.00           C
ATOM   3680  HE1 MET B 116      73.280  66.660  35.070  1.00  0.00           H
ATOM   3681  HE2 MET B 116      73.360  65.760  33.520  1.00  0.00           H
ATOM   3682  HE3 MET B 116      71.900  66.650  33.960  1.00  0.00           H
ATOM   3683  C   MET B 116      67.790  66.830  36.330  1.00  0.00           C
ATOM   3684  O   MET B 116      66.670  67.010  35.830  1.00  0.00           O
ATOM   3685  N   PRO B 117      68.260  67.590  37.360  1.00  0.00           N
ATOM   3686  CD  PRO B 117      69.370  67.120  38.230  1.00  0.00           C
ATOM   3687  HD1 PRO B 117      69.070  66.230  38.830  1.00  0.00           H
ATOM   3688  HD2 PRO B 117      70.280  66.960  37.620  1.00  0.00           H
ATOM   3689  CA  PRO B 117      67.600  68.670  38.060  1.00  0.00           C
ATOM   3690  HA  PRO B 117      66.880  68.200  38.710  1.00  0.00           H
ATOM   3691  CB  PRO B 117      68.760  69.340  38.790  1.00  0.00           C
ATOM   3692  HB1 PRO B 117      68.410  69.950  39.650  1.00  0.00           H
ATOM   3693  HB2 PRO B 117      69.330  69.850  37.990  1.00  0.00           H
ATOM   3694  CG  PRO B 117      69.640  68.170  39.300  1.00  0.00           C
ATOM   3695  HG1 PRO B 117      69.460  67.790  40.320  1.00  0.00           H
ATOM   3696  HG2 PRO B 117      70.690  68.470  39.120  1.00  0.00           H
ATOM   3697  C   PRO B 117      66.720  69.590  37.220  1.00  0.00           C
ATOM   3698  O   PRO B 117      67.090  70.000  36.120  1.00  0.00           O
ATOM   3699  N   VAL B 118      65.520  70.060  37.700  1.00  0.00           N
ATOM   3700  HN  VAL B 118      65.260  69.770  38.620  1.00  0.00           H
ATOM   3701  CA  VAL B 118      64.630  70.820  36.840  1.00  0.00           C
ATOM   3702  HA  VAL B 118      64.490  70.120  36.030  1.00  0.00           H
ATOM   3703  CB  VAL B 118      63.230  71.030  37.460  1.00  0.00           C
ATOM   3704  HB  VAL B 118      62.670  71.780  36.850  1.00  0.00           H
ATOM   3705  CG1 VAL B 118      62.540  69.640  37.280  1.00  0.00           C
ATOM   3706 HG11 VAL B 118      62.340  69.350  36.230  1.00  0.00           H
ATOM   3707 HG12 VAL B 118      63.170  68.840  37.720  1.00  0.00           H
ATOM   3708 HG13 VAL B 118      61.610  69.500  37.870  1.00  0.00           H
ATOM   3709  CG2 VAL B 118      63.290  71.550  38.900  1.00  0.00           C
ATOM   3710 HG21 VAL B 118      63.850  72.510  38.920  1.00  0.00           H
ATOM   3711 HG22 VAL B 118      62.280  71.690  39.350  1.00  0.00           H
ATOM   3712 HG23 VAL B 118      63.840  70.830  39.560  1.00  0.00           H
ATOM   3713  C   VAL B 118      65.180  72.160  36.370  1.00  0.00           C
ATOM   3714  O   VAL B 118      65.680  73.100  37.040  1.00  0.00           O
ATOM   3715  N   ASP B 119      65.090  72.260  35.000  1.00  0.00           N
ATOM   3716  HN  ASP B 119      64.690  71.520  34.470  1.00  0.00           H
ATOM   3717  CA  ASP B 119      65.560  73.460  34.310  1.00  0.00           C
ATOM   3718  HA  ASP B 119      66.580  73.650  34.640  1.00  0.00           H
ATOM   3719  CB  ASP B 119      65.530  73.160  32.770  1.00  0.00           C
ATOM   3720  HB1 ASP B 119      65.550  74.120  32.210  1.00  0.00           H
ATOM   3721  HB2 ASP B 119      64.580  72.670  32.460  1.00  0.00           H
ATOM   3722  CG  ASP B 119      66.770  72.400  32.310  1.00  0.00           C
ATOM   3723  OD1 ASP B 119      66.600  71.420  31.550  1.00  0.00           O
ATOM   3724  OD2 ASP B 119      67.910  72.690  32.780  1.00  0.00           O
ATOM   3725  C   ASP B 119      64.780  74.760  34.590  1.00  0.00           C
ATOM   3726  O   ASP B 119      63.550  74.780  34.570  1.00  0.00           O
ATOM   3727  N   PRO B 120      65.510  75.860  34.900  1.00  0.00           N
ATOM   3728  CD  PRO B 120      66.940  75.900  35.140  1.00  0.00           C
ATOM   3729  HD1 PRO B 120      67.160  75.290  36.050  1.00  0.00           H
ATOM   3730  HD2 PRO B 120      67.440  75.530  34.220  1.00  0.00           H
ATOM   3731  CA  PRO B 120      64.780  77.090  35.250  1.00  0.00           C
ATOM   3732  HA  PRO B 120      63.890  76.810  35.800  1.00  0.00           H
ATOM   3733  CB  PRO B 120      65.820  77.890  36.180  1.00  0.00           C
ATOM   3734  HB1 PRO B 120      65.760  77.650  37.260  1.00  0.00           H
ATOM   3735  HB2 PRO B 120      65.680  78.990  36.090  1.00  0.00           H
ATOM   3736  CG  PRO B 120      67.190  77.350  35.550  1.00  0.00           C
ATOM   3737  HG1 PRO B 120      67.940  77.550  36.350  1.00  0.00           H
ATOM   3738  HG2 PRO B 120      67.530  77.860  34.620  1.00  0.00           H
ATOM   3739  C   PRO B 120      64.290  77.870  34.070  1.00  0.00           C
ATOM   3740  O   PRO B 120      63.640  78.930  34.290  1.00  0.00           O
ATOM   3741  N   ASP B 121      64.360  77.380  32.820  1.00  0.00           N
ATOM   3742  HN  ASP B 121      64.800  76.510  32.600  1.00  0.00           H
ATOM   3743  CA  ASP B 121      63.860  78.070  31.670  1.00  0.00           C
ATOM   3744  HA  ASP B 121      63.430  79.030  31.910  1.00  0.00           H
ATOM   3745  CB  ASP B 121      65.060  78.530  30.760  1.00  0.00           C
ATOM   3746  HB1 ASP B 121      65.610  79.330  31.310  1.00  0.00           H
ATOM   3747  HB2 ASP B 121      64.690  78.970  29.810  1.00  0.00           H
ATOM   3748  CG  ASP B 121      66.160  77.500  30.520  1.00  0.00           C
ATOM   3749  OD1 ASP B 121      67.050  77.750  29.640  1.00  0.00           O
ATOM   3750  OD2 ASP B 121      66.010  76.340  30.990  1.00  0.00           O
ATOM   3751  C   ASP B 121      62.790  77.300  30.910  1.00  0.00           C
ATOM   3752  O   ASP B 121      62.320  77.670  29.840  1.00  0.00           O
ATOM   3753  N   ASN B 122      62.310  76.150  31.450  1.00  0.00           N
ATOM   3754  HN  ASN B 122      62.660  75.820  32.320  1.00  0.00           H
ATOM   3755  CA  ASN B 122      61.170  75.380  30.900  1.00  0.00           C
ATOM   3756  HA  ASN B 122      60.500  76.060  30.400  1.00  0.00           H
ATOM   3757  CB  ASN B 122      61.540  74.310  29.860  1.00  0.00           C
ATOM   3758  HB1 ASN B 122      62.270  73.630  30.330  1.00  0.00           H
ATOM   3759  HB2 ASN B 122      61.970  74.830  28.970  1.00  0.00           H
ATOM   3760  CG  ASN B 122      60.400  73.530  29.370  1.00  0.00           C
ATOM   3761  OD1 ASN B 122      60.490  72.290  29.280  1.00  0.00           O
ATOM   3762  ND2 ASN B 122      59.280  74.170  28.910  1.00  0.00           N
ATOM   3763 HD21 ASN B 122      58.630  73.740  28.280  1.00  0.00           H
ATOM   3764 HD22 ASN B 122      59.190  75.160  28.990  1.00  0.00           H
ATOM   3765  C   ASN B 122      60.460  74.860  32.190  1.00  0.00           C
ATOM   3766  O   ASN B 122      61.160  74.690  33.170  1.00  0.00           O
ATOM   3767  N   GLU B 123      59.110  74.710  32.230  1.00  0.00           N
ATOM   3768  HN  GLU B 123      58.560  75.140  31.520  1.00  0.00           H
ATOM   3769  CA  GLU B 123      58.370  74.060  33.320  1.00  0.00           C
ATOM   3770  HA  GLU B 123      59.060  74.110  34.150  1.00  0.00           H
ATOM   3771  CB  GLU B 123      57.220  75.010  33.810  1.00  0.00           C
ATOM   3772  HB1 GLU B 123      56.730  75.500  32.950  1.00  0.00           H
ATOM   3773  HB2 GLU B 123      57.770  75.880  34.220  1.00  0.00           H
ATOM   3774  CG  GLU B 123      56.240  74.280  34.690  1.00  0.00           C
ATOM   3775  HG1 GLU B 123      56.700  73.700  35.520  1.00  0.00           H
ATOM   3776  HG2 GLU B 123      55.740  73.420  34.200  1.00  0.00           H
ATOM   3777  CD  GLU B 123      55.260  75.190  35.430  1.00  0.00           C
ATOM   3778  OE1 GLU B 123      54.400  74.640  36.130  1.00  0.00           O
ATOM   3779  OE2 GLU B 123      55.400  76.430  35.350  1.00  0.00           O
ATOM   3780  C   GLU B 123      57.980  72.560  33.000  1.00  0.00           C
ATOM   3781  O   GLU B 123      57.290  72.260  32.050  1.00  0.00           O
ATOM   3782  N   ALA B 124      58.410  71.660  33.880  1.00  0.00           N
ATOM   3783  HN  ALA B 124      58.860  71.960  34.720  1.00  0.00           H
ATOM   3784  CA  ALA B 124      58.020  70.290  33.950  1.00  0.00           C
ATOM   3785  HA  ALA B 124      58.410  69.850  33.050  1.00  0.00           H
ATOM   3786  CB  ALA B 124      58.860  69.580  35.020  1.00  0.00           C
ATOM   3787  HB1 ALA B 124      59.950  69.760  34.960  1.00  0.00           H
ATOM   3788  HB2 ALA B 124      58.410  70.000  35.950  1.00  0.00           H
ATOM   3789  HB3 ALA B 124      58.770  68.470  35.110  1.00  0.00           H
ATOM   3790  C   ALA B 124      56.490  69.940  33.950  1.00  0.00           C
ATOM   3791  O   ALA B 124      55.590  70.800  34.120  1.00  0.00           O
ATOM   3792  N   TYR B 125      56.230  68.670  33.770  1.00  0.00           N
ATOM   3793  HN  TYR B 125      57.030  68.080  33.700  1.00  0.00           H
ATOM   3794  CA  TYR B 125      54.900  68.130  33.890  1.00  0.00           C
ATOM   3795  HA  TYR B 125      54.270  68.750  33.280  1.00  0.00           H
ATOM   3796  CB  TYR B 125      54.960  66.770  33.220  1.00  0.00           C
ATOM   3797  HB1 TYR B 125      55.780  66.210  33.710  1.00  0.00           H
ATOM   3798  HB2 TYR B 125      55.300  66.970  32.170  1.00  0.00           H
ATOM   3799  CG  TYR B 125      53.810  65.880  33.400  1.00  0.00           C
ATOM   3800  CD1 TYR B 125      53.860  64.750  34.190  1.00  0.00           C
ATOM   3801  HD1 TYR B 125      54.770  64.400  34.680  1.00  0.00           H
ATOM   3802  CE1 TYR B 125      52.780  63.980  34.360  1.00  0.00           C
ATOM   3803  HE1 TYR B 125      52.840  63.100  34.980  1.00  0.00           H
ATOM   3804  CZ  TYR B 125      51.580  64.340  33.760  1.00  0.00           C
ATOM   3805  OH  TYR B 125      50.530  63.430  33.830  1.00  0.00           O
ATOM   3806  HH  TYR B 125      50.810  62.520  33.960  1.00  0.00           H
ATOM   3807  CD2 TYR B 125      52.590  66.210  32.710  1.00  0.00           C
ATOM   3808  HD2 TYR B 125      52.570  67.090  32.090  1.00  0.00           H
ATOM   3809  CE2 TYR B 125      51.470  65.420  32.920  1.00  0.00           C
ATOM   3810  HE2 TYR B 125      50.570  65.690  32.400  1.00  0.00           H
ATOM   3811  C   TYR B 125      54.440  68.130  35.350  1.00  0.00           C
ATOM   3812  O   TYR B 125      55.200  67.950  36.280  1.00  0.00           O
ATOM   3813  N   GLU B 126      53.120  68.280  35.470  1.00  0.00           N
ATOM   3814  HN  GLU B 126      52.610  68.470  34.630  1.00  0.00           H
ATOM   3815  CA  GLU B 126      52.360  68.090  36.690  1.00  0.00           C
ATOM   3816  HA  GLU B 126      52.520  69.040  37.200  1.00  0.00           H
ATOM   3817  CB  GLU B 126      50.870  67.900  36.310  1.00  0.00           C
ATOM   3818  HB1 GLU B 126      50.300  67.690  37.240  1.00  0.00           H
ATOM   3819  HB2 GLU B 126      50.740  66.980  35.690  1.00  0.00           H
ATOM   3820  CG  GLU B 126      50.140  69.200  35.740  1.00  0.00           C
ATOM   3821  HG1 GLU B 126      50.520  69.480  34.740  1.00  0.00           H
ATOM   3822  HG2 GLU B 126      50.250  70.040  36.460  1.00  0.00           H
ATOM   3823  CD  GLU B 126      48.610  68.960  35.560  1.00  0.00           C
ATOM   3824  OE1 GLU B 126      48.100  67.800  35.440  1.00  0.00           O
ATOM   3825  OE2 GLU B 126      47.880  69.990  35.380  1.00  0.00           O
ATOM   3826  C   GLU B 126      52.830  66.950  37.580  1.00  0.00           C
ATOM   3827  O   GLU B 126      53.120  65.840  37.240  1.00  0.00           O
ATOM   3828  N   MET B 127      52.950  67.290  38.870  1.00  0.00           N
ATOM   3829  HN  MET B 127      52.880  68.270  39.060  1.00  0.00           H
ATOM   3830  CA  MET B 127      53.220  66.270  39.910  1.00  0.00           C
ATOM   3831  HA  MET B 127      53.760  65.440  39.470  1.00  0.00           H
ATOM   3832  CB  MET B 127      54.080  66.970  41.000  1.00  0.00           C
ATOM   3833  HB1 MET B 127      54.290  66.190  41.760  1.00  0.00           H
ATOM   3834  HB2 MET B 127      53.540  67.770  41.540  1.00  0.00           H
ATOM   3835  CG  MET B 127      55.460  67.510  40.470  1.00  0.00           C
ATOM   3836  HG1 MET B 127      55.960  67.770  41.420  1.00  0.00           H
ATOM   3837  HG2 MET B 127      55.260  68.390  39.830  1.00  0.00           H
ATOM   3838  SD  MET B 127      56.440  66.330  39.480  1.00  0.00           S
ATOM   3839  CE  MET B 127      57.910  67.320  39.440  1.00  0.00           C
ATOM   3840  HE1 MET B 127      58.280  67.570  40.450  1.00  0.00           H
ATOM   3841  HE2 MET B 127      58.800  66.820  38.990  1.00  0.00           H
ATOM   3842  HE3 MET B 127      57.830  68.210  38.780  1.00  0.00           H
ATOM   3843  C   MET B 127      51.860  65.810  40.550  1.00  0.00           C
ATOM   3844  O   MET B 127      50.880  66.550  40.550  1.00  0.00           O
ATOM   3845  N   PRO B 128      51.860  64.600  41.150  1.00  0.00           N
ATOM   3846  CD  PRO B 128      52.870  63.520  40.950  1.00  0.00           C
ATOM   3847  HD1 PRO B 128      52.930  63.190  39.890  1.00  0.00           H
ATOM   3848  HD2 PRO B 128      53.810  63.900  41.400  1.00  0.00           H
ATOM   3849  CA  PRO B 128      50.910  64.220  42.200  1.00  0.00           C
ATOM   3850  HA  PRO B 128      49.990  63.870  41.750  1.00  0.00           H
ATOM   3851  CB  PRO B 128      51.580  63.000  42.850  1.00  0.00           C
ATOM   3852  HB1 PRO B 128      50.780  62.350  43.270  1.00  0.00           H
ATOM   3853  HB2 PRO B 128      52.300  63.460  43.570  1.00  0.00           H
ATOM   3854  CG  PRO B 128      52.250  62.290  41.740  1.00  0.00           C
ATOM   3855  HG1 PRO B 128      51.570  61.570  41.240  1.00  0.00           H
ATOM   3856  HG2 PRO B 128      53.110  61.740  42.160  1.00  0.00           H
ATOM   3857  C   PRO B 128      50.530  65.300  43.200  1.00  0.00           C
ATOM   3858  O   PRO B 128      51.300  66.200  43.510  1.00  0.00           O
ATOM   3859  N   SER B 129      49.280  65.300  43.650  1.00  0.00           N
ATOM   3860  HN  SER B 129      48.720  64.520  43.380  1.00  0.00           H
ATOM   3861  CA  SER B 129      48.780  66.160  44.760  1.00  0.00           C
ATOM   3862  HA  SER B 129      49.050  67.190  44.550  1.00  0.00           H
ATOM   3863  CB  SER B 129      47.240  66.170  44.810  1.00  0.00           C
ATOM   3864  HB1 SER B 129      46.890  66.720  45.710  1.00  0.00           H
ATOM   3865  HB2 SER B 129      46.880  65.120  44.930  1.00  0.00           H
ATOM   3866  OG  SER B 129      46.760  66.720  43.610  1.00  0.00           O
ATOM   3867  HG1 SER B 129      46.780  66.030  42.940  1.00  0.00           H
ATOM   3868  C   SER B 129      49.240  65.820  46.120  1.00  0.00           C
ATOM   3869  O   SER B 129      49.310  64.690  46.590  1.00  0.00           O
ATOM   3870  N   GLU B 130      49.660  66.830  46.850  1.00  0.00           N
ATOM   3871  HN  GLU B 130      49.590  67.790  46.620  1.00  0.00           H
ATOM   3872  CA  GLU B 130      50.640  66.590  47.970  1.00  0.00           C
ATOM   3873  HA  GLU B 130      51.150  65.650  47.810  1.00  0.00           H
ATOM   3874  CB  GLU B 130      51.710  67.760  48.060  1.00  0.00           C
ATOM   3875  HB1 GLU B 130      52.550  67.270  48.590  1.00  0.00           H
ATOM   3876  HB2 GLU B 130      51.430  68.720  48.550  1.00  0.00           H
ATOM   3877  CG  GLU B 130      52.360  68.060  46.650  1.00  0.00           C
ATOM   3878  HG1 GLU B 130      51.790  68.920  46.260  1.00  0.00           H
ATOM   3879  HG2 GLU B 130      52.270  67.270  45.880  1.00  0.00           H
ATOM   3880  CD  GLU B 130      53.820  68.560  46.740  1.00  0.00           C
ATOM   3881  OE1 GLU B 130      54.170  69.510  47.520  1.00  0.00           O
ATOM   3882  OE2 GLU B 130      54.710  68.010  46.010  1.00  0.00           O
ATOM   3883  C   GLU B 130      49.820  66.350  49.240  1.00  0.00           C
ATOM   3884  O   GLU B 130      50.290  65.560  50.090  1.00  0.00           O
ATOM   3885  N   GLU B 131      48.650  66.970  49.370  1.00  0.00           N
ATOM   3886  HN  GLU B 131      48.270  67.530  48.640  1.00  0.00           H
ATOM   3887  CA  GLU B 131      47.770  66.800  50.530  1.00  0.00           C
ATOM   3888  HA  GLU B 131      48.430  67.020  51.350  1.00  0.00           H
ATOM   3889  CB  GLU B 131      46.630  67.730  50.650  1.00  0.00           C
ATOM   3890  HB1 GLU B 131      45.990  67.600  51.560  1.00  0.00           H
ATOM   3891  HB2 GLU B 131      46.080  67.620  49.690  1.00  0.00           H
ATOM   3892  CG  GLU B 131      47.230  69.180  50.780  1.00  0.00           C
ATOM   3893  HG1 GLU B 131      48.060  69.350  50.060  1.00  0.00           H
ATOM   3894  HG2 GLU B 131      47.600  69.250  51.830  1.00  0.00           H
ATOM   3895  CD  GLU B 131      46.260  70.360  50.640  1.00  0.00           C
ATOM   3896  OE1 GLU B 131      46.240  70.960  49.520  1.00  0.00           O
ATOM   3897  OE2 GLU B 131      45.580  70.690  51.610  1.00  0.00           O
ATOM   3898  C   GLU B 131      47.270  65.410  50.780  1.00  0.00           C
ATOM   3899  O   GLU B 131      47.290  64.540  49.950  1.00  0.00           O
ATOM   3900  N   GLY B 132      46.950  65.110  52.030  1.00  0.00           N
ATOM   3901  HN  GLY B 132      47.120  65.820  52.720  1.00  0.00           H
ATOM   3902  CA  GLY B 132      46.330  63.880  52.470  1.00  0.00           C
ATOM   3903  HA1 GLY B 132      47.020  63.060  52.360  1.00  0.00           H
ATOM   3904  HA2 GLY B 132      46.040  64.050  53.500  1.00  0.00           H
ATOM   3905  C   GLY B 132      45.010  63.520  51.790  1.00  0.00           C
ATOM   3906  O   GLY B 132      44.280  64.340  51.200  1.00  0.00           O
ATOM   3907  N   TYR B 133      44.600  62.280  51.950  1.00  0.00           N
ATOM   3908  HN  TYR B 133      45.180  61.580  52.380  1.00  0.00           H
ATOM   3909  CA  TYR B 133      43.280  61.850  51.480  1.00  0.00           C
ATOM   3910  HA  TYR B 133      42.610  62.680  51.680  1.00  0.00           H
ATOM   3911  CB  TYR B 133      43.330  61.430  50.000  1.00  0.00           C
ATOM   3912  HB1 TYR B 133      43.320  62.320  49.340  1.00  0.00           H
ATOM   3913  HB2 TYR B 133      42.420  60.860  49.740  1.00  0.00           H
ATOM   3914  CG  TYR B 133      44.450  60.550  49.740  1.00  0.00           C
ATOM   3915  CD1 TYR B 133      45.680  61.030  49.300  1.00  0.00           C
ATOM   3916  HD1 TYR B 133      45.820  62.090  49.220  1.00  0.00           H
ATOM   3917  CE1 TYR B 133      46.690  60.120  48.910  1.00  0.00           C
ATOM   3918  HE1 TYR B 133      47.660  60.490  48.610  1.00  0.00           H
ATOM   3919  CZ  TYR B 133      46.550  58.720  49.140  1.00  0.00           C
ATOM   3920  OH  TYR B 133      47.730  57.820  49.030  1.00  0.00           O
ATOM   3921  HH  TYR B 133      47.440  56.930  49.240  1.00  0.00           H
ATOM   3922  CD2 TYR B 133      44.320  59.120  49.840  1.00  0.00           C
ATOM   3923  HD2 TYR B 133      43.430  58.660  50.250  1.00  0.00           H
ATOM   3924  CE2 TYR B 133      45.330  58.250  49.660  1.00  0.00           C
ATOM   3925  HE2 TYR B 133      45.320  57.190  49.830  1.00  0.00           H
ATOM   3926  C   TYR B 133      42.750  60.770  52.320  1.00  0.00           C
ATOM   3927  O   TYR B 133      43.420  60.180  53.080  1.00  0.00           O
ATOM   3928  N   GLN B 134      41.410  60.540  52.120  1.00  0.00           N
ATOM   3929  HN  GLN B 134      40.870  61.160  51.550  1.00  0.00           H
ATOM   3930  CA  GLN B 134      40.750  59.440  52.800  1.00  0.00           C
ATOM   3931  HA  GLN B 134      40.890  59.560  53.860  1.00  0.00           H
ATOM   3932  CB  GLN B 134      39.210  59.470  52.550  1.00  0.00           C
ATOM   3933  HB1 GLN B 134      38.790  58.530  52.970  1.00  0.00           H
ATOM   3934  HB2 GLN B 134      39.100  59.510  51.450  1.00  0.00           H
ATOM   3935  CG  GLN B 134      38.340  60.570  53.270  1.00  0.00           C
ATOM   3936  HG1 GLN B 134      37.370  60.090  53.500  1.00  0.00           H
ATOM   3937  HG2 GLN B 134      38.230  61.450  52.600  1.00  0.00           H
ATOM   3938  CD  GLN B 134      38.980  61.100  54.550  1.00  0.00           C
ATOM   3939  OE1 GLN B 134      39.760  62.110  54.590  1.00  0.00           O
ATOM   3940  NE2 GLN B 134      38.790  60.310  55.610  1.00  0.00           N
ATOM   3941 HE21 GLN B 134      38.330  59.430  55.510  1.00  0.00           H
ATOM   3942 HE22 GLN B 134      39.360  60.460  56.420  1.00  0.00           H
ATOM   3943  C   GLN B 134      41.310  58.000  52.540  1.00  0.00           C
ATOM   3944  O   GLN B 134      41.770  57.710  51.440  1.00  0.00           O
ATOM   3945  N   ASP B 135      41.180  57.070  53.550  1.00  0.00           N
ATOM   3946  HN  ASP B 135      40.860  57.310  54.460  1.00  0.00           H
ATOM   3947  CA  ASP B 135      41.310  55.630  53.400  1.00  0.00           C
ATOM   3948  HA  ASP B 135      42.250  55.470  52.890  1.00  0.00           H
ATOM   3949  CB  ASP B 135      41.290  55.180  54.810  1.00  0.00           C
ATOM   3950  HB1 ASP B 135      40.530  55.690  55.430  1.00  0.00           H
ATOM   3951  HB2 ASP B 135      42.280  55.550  55.170  1.00  0.00           H
ATOM   3952  CG  ASP B 135      41.290  53.670  54.990  1.00  0.00           C
ATOM   3953  OD1 ASP B 135      40.930  53.140  56.060  1.00  0.00           O
ATOM   3954  OD2 ASP B 135      41.800  53.050  54.060  1.00  0.00           O
ATOM   3955  C   ASP B 135      40.150  55.090  52.500  1.00  0.00           C
ATOM   3956  O   ASP B 135      38.940  55.460  52.660  1.00  0.00           O
ATOM   3957  N   TYR B 136      40.510  54.270  51.510  1.00  0.00           N
ATOM   3958  HN  TYR B 136      41.480  54.050  51.380  1.00  0.00           H
ATOM   3959  CA  TYR B 136      39.500  53.860  50.580  1.00  0.00           C
ATOM   3960  HA  TYR B 136      38.500  54.190  50.820  1.00  0.00           H
ATOM   3961  CB  TYR B 136      39.890  54.370  49.150  1.00  0.00           C
ATOM   3962  HB1 TYR B 136      39.520  53.820  48.260  1.00  0.00           H
ATOM   3963  HB2 TYR B 136      40.990  54.410  48.980  1.00  0.00           H
ATOM   3964  CG  TYR B 136      39.270  55.770  48.960  1.00  0.00           C
ATOM   3965  CD1 TYR B 136      37.910  55.830  48.530  1.00  0.00           C
ATOM   3966  HD1 TYR B 136      37.390  54.910  48.310  1.00  0.00           H
ATOM   3967  CE1 TYR B 136      37.290  56.980  48.190  1.00  0.00           C
ATOM   3968  HE1 TYR B 136      36.340  56.970  47.670  1.00  0.00           H
ATOM   3969  CZ  TYR B 136      37.920  58.220  48.400  1.00  0.00           C
ATOM   3970  OH  TYR B 136      37.370  59.410  47.900  1.00  0.00           O
ATOM   3971  HH  TYR B 136      38.000  60.120  48.080  1.00  0.00           H
ATOM   3972  CD2 TYR B 136      39.950  56.980  49.070  1.00  0.00           C
ATOM   3973  HD2 TYR B 136      41.020  56.930  49.230  1.00  0.00           H
ATOM   3974  CE2 TYR B 136      39.290  58.180  48.740  1.00  0.00           C
ATOM   3975  HE2 TYR B 136      39.850  59.100  48.810  1.00  0.00           H
ATOM   3976  C   TYR B 136      39.510  52.330  50.540  1.00  0.00           C
ATOM   3977  O   TYR B 136      40.510  51.640  50.300  1.00  0.00           O
ATOM   3978  N   GLU B 137      38.320  51.730  50.690  1.00  0.00           N
ATOM   3979  HN  GLU B 137      37.570  52.350  50.890  1.00  0.00           H
ATOM   3980  CA  GLU B 137      38.110  50.260  50.740  1.00  0.00           C
ATOM   3981  HA  GLU B 137      39.020  49.760  51.050  1.00  0.00           H
ATOM   3982  CB  GLU B 137      37.020  49.940  51.870  1.00  0.00           C
ATOM   3983  HB1 GLU B 137      36.210  50.710  51.810  1.00  0.00           H
ATOM   3984  HB2 GLU B 137      37.400  50.090  52.900  1.00  0.00           H
ATOM   3985  CG  GLU B 137      36.320  48.580  51.810  1.00  0.00           C
ATOM   3986  HG1 GLU B 137      37.140  47.830  51.820  1.00  0.00           H
ATOM   3987  HG2 GLU B 137      35.770  48.420  50.860  1.00  0.00           H
ATOM   3988  CD  GLU B 137      35.410  48.340  53.030  1.00  0.00           C
ATOM   3989  OE1 GLU B 137      35.890  48.600  54.170  1.00  0.00           O
ATOM   3990  OE2 GLU B 137      34.220  47.880  52.770  1.00  0.00           O
ATOM   3991  C   GLU B 137      37.750  49.660  49.440  1.00  0.00           C
ATOM   3992  O   GLU B 137      36.740  50.030  48.840  1.00  0.00           O
ATOM   3993  N   PRO B 138      38.440  48.550  48.870  1.00  0.00           N
ATOM   3994  CD  PRO B 138      39.690  48.060  49.340  1.00  0.00           C
ATOM   3995  HD1 PRO B 138      40.430  48.890  49.480  1.00  0.00           H
ATOM   3996  HD2 PRO B 138      39.590  47.540  50.310  1.00  0.00           H
ATOM   3997  CA  PRO B 138      37.920  47.780  47.750  1.00  0.00           C
ATOM   3998  HA  PRO B 138      37.880  48.520  46.960  1.00  0.00           H
ATOM   3999  CB  PRO B 138      38.970  46.720  47.450  1.00  0.00           C
ATOM   4000  HB1 PRO B 138      39.200  46.360  46.420  1.00  0.00           H
ATOM   4001  HB2 PRO B 138      38.710  45.820  48.050  1.00  0.00           H
ATOM   4002  CG  PRO B 138      40.240  47.210  48.160  1.00  0.00           C
ATOM   4003  HG1 PRO B 138      40.820  47.930  47.540  1.00  0.00           H
ATOM   4004  HG2 PRO B 138      40.850  46.420  48.640  1.00  0.00           H
ATOM   4005  C   PRO B 138      36.460  47.160  47.860  1.00  0.00           C
ATOM   4006  O   PRO B 138      36.270  46.460  48.900  1.00  0.00           O
ATOM   4007  N   GLU B 139      35.570  47.400  46.910  1.00  0.00           N
ATOM   4008  HN  GLU B 139      35.950  48.110  46.330  1.00  0.00           H
ATOM   4009  CA  GLU B 139      34.210  46.870  46.900  1.00  0.00           C
ATOM   4010  HA  GLU B 139      33.880  46.910  47.930  1.00  0.00           H
ATOM   4011  CB  GLU B 139      33.220  47.710  46.070  1.00  0.00           C
ATOM   4012  HB1 GLU B 139      33.350  47.660  44.970  1.00  0.00           H
ATOM   4013  HB2 GLU B 139      33.530  48.710  46.450  1.00  0.00           H
ATOM   4014  CG  GLU B 139      31.750  47.410  46.400  1.00  0.00           C
ATOM   4015  HG1 GLU B 139      31.440  47.260  47.460  1.00  0.00           H
ATOM   4016  HG2 GLU B 139      31.390  46.540  45.820  1.00  0.00           H
ATOM   4017  CD  GLU B 139      30.780  48.520  45.990  1.00  0.00           C
ATOM   4018  OE1 GLU B 139      30.800  49.640  46.570  1.00  0.00           O
ATOM   4019  OE2 GLU B 139      30.030  48.300  44.980  1.00  0.00           O
ATOM   4020  C   GLU B 139      34.080  45.350  46.710  1.00  0.00           C
ATOM   4021  O   GLU B 139      34.840  44.690  46.020  1.00  0.00           O
ATOM   4022  N   ALA B 140      33.020  44.790  47.340  1.00  0.00           N
ATOM   4023  HN  ALA B 140      32.380  45.230  47.960  1.00  0.00           H
ATOM   4024  CA  ALA B 140      32.840  43.360  47.450  1.00  0.00           C
ATOM   4025  HA  ALA B 140      33.780  42.830  47.430  1.00  0.00           H
ATOM   4026  CB  ALA B 140      32.270  42.940  48.770  1.00  0.00           C
ATOM   4027  HB1 ALA B 140      32.210  41.830  48.810  1.00  0.00           H
ATOM   4028  HB2 ALA B 140      32.910  43.390  49.570  1.00  0.00           H
ATOM   4029  HB3 ALA B 140      31.230  43.240  49.000  1.00  0.00           H
ATOM   4030  C   ALA B 140      32.030  42.680  46.340  1.00  0.00           C
ATOM   4031  OT1 ALA B 140      30.730  42.730  46.430  1.00  0.00           O
ATOM   4032  OT2 ALA B 140      32.540  42.220  45.310  1.00  0.00           O
TER
ENDMDL
