# Supplementary material for: The Effect of SARS-COV‑2 Protein Fragments on the Dimerization of α‑Synuclein
Source: ACS Chem Neurosci. 2025 Oct 22;16(21):4279–88. doi: 10.1021/acschemneuro.5c00635 (PMC12593392; doi:10.1021/acschemneuro.5c00635)
Supplement: Supplementary file 1 [file cn5c00635_si_001.zip › aS Configurations - Supporting Information/Twister Binding Dimer/with SK9/t-SK9-2-initial.pdb]

REMARK    GENERATED BY TRJCONV
TITLE     Protein in water t=   0.00000 step= 0
REMARK    THIS IS A SIMULATION BOX
CRYST1  107.821  107.821  107.821  90.00  90.00  90.00 P 1           1
MODEL        1
ATOM      1  N   MET A   1      29.310  29.630  31.590  1.00  0.00           N
ATOM      2  H1  MET A   1      28.510  29.460  30.940  1.00  0.00           H
ATOM      3  H2  MET A   1      29.930  28.810  31.470  1.00  0.00           H
ATOM      4  H3  MET A   1      28.880  29.680  32.530  1.00  0.00           H
ATOM      5  CA  MET A   1      30.060  30.880  31.380  1.00  0.00           C
ATOM      6  HA  MET A   1      30.050  31.010  30.310  1.00  0.00           H
ATOM      7  CB  MET A   1      29.280  32.050  32.010  1.00  0.00           C
ATOM      8  HB1 MET A   1      28.290  31.680  32.350  1.00  0.00           H
ATOM      9  HB2 MET A   1      29.090  32.870  31.290  1.00  0.00           H
ATOM     10  CG  MET A   1      29.860  32.690  33.280  1.00  0.00           C
ATOM     11  HG1 MET A   1      30.800  33.180  32.930  1.00  0.00           H
ATOM     12  HG2 MET A   1      30.030  32.040  34.160  1.00  0.00           H
ATOM     13  SD  MET A   1      28.750  34.010  33.840  1.00  0.00           S
ATOM     14  CE  MET A   1      28.540  33.400  35.540  1.00  0.00           C
ATOM     15  HE1 MET A   1      27.920  32.480  35.560  1.00  0.00           H
ATOM     16  HE2 MET A   1      29.530  33.100  35.950  1.00  0.00           H
ATOM     17  HE3 MET A   1      28.090  34.200  36.160  1.00  0.00           H
ATOM     18  C   MET A   1      31.510  30.930  31.740  1.00  0.00           C
ATOM     19  O   MET A   1      32.030  30.280  32.650  1.00  0.00           O
ATOM     20  N   ASP A   2      32.280  31.740  31.000  1.00  0.00           N
ATOM     21  HN  ASP A   2      31.880  32.170  30.200  1.00  0.00           H
ATOM     22  CA  ASP A   2      33.670  32.060  31.160  1.00  0.00           C
ATOM     23  HA  ASP A   2      34.220  31.210  31.550  1.00  0.00           H
ATOM     24  CB  ASP A   2      34.390  32.190  29.810  1.00  0.00           C
ATOM     25  HB1 ASP A   2      34.420  31.200  29.300  1.00  0.00           H
ATOM     26  HB2 ASP A   2      35.480  32.320  29.980  1.00  0.00           H
ATOM     27  CG  ASP A   2      33.880  33.240  28.840  1.00  0.00           C
ATOM     28  OD1 ASP A   2      34.680  33.620  27.930  1.00  0.00           O
ATOM     29  OD2 ASP A   2      32.650  33.480  28.770  1.00  0.00           O
ATOM     30  C   ASP A   2      33.920  33.160  32.130  1.00  0.00           C
ATOM     31  O   ASP A   2      34.660  34.140  32.000  1.00  0.00           O
ATOM     32  N   VAL A   3      33.370  32.900  33.320  1.00  0.00           N
ATOM     33  HN  VAL A   3      32.960  32.010  33.530  1.00  0.00           H
ATOM     34  CA  VAL A   3      33.600  33.700  34.490  1.00  0.00           C
ATOM     35  HA  VAL A   3      33.580  34.730  34.180  1.00  0.00           H
ATOM     36  CB  VAL A   3      32.620  33.470  35.600  1.00  0.00           C
ATOM     37  HB  VAL A   3      31.650  33.580  35.070  1.00  0.00           H
ATOM     38  CG1 VAL A   3      32.800  32.130  36.330  1.00  0.00           C
ATOM     39 HG11 VAL A   3      33.680  32.020  37.000  1.00  0.00           H
ATOM     40 HG12 VAL A   3      31.940  31.950  37.010  1.00  0.00           H
ATOM     41 HG13 VAL A   3      32.730  31.260  35.630  1.00  0.00           H
ATOM     42  CG2 VAL A   3      32.680  34.560  36.690  1.00  0.00           C
ATOM     43 HG21 VAL A   3      31.790  34.560  37.350  1.00  0.00           H
ATOM     44 HG22 VAL A   3      33.630  34.530  37.260  1.00  0.00           H
ATOM     45 HG23 VAL A   3      32.540  35.590  36.280  1.00  0.00           H
ATOM     46  C   VAL A   3      34.990  33.670  35.020  1.00  0.00           C
ATOM     47  O   VAL A   3      35.510  32.610  35.350  1.00  0.00           O
ATOM     48  N   PHE A   4      35.570  34.850  35.300  1.00  0.00           N
ATOM     49  HN  PHE A   4      35.140  35.740  35.150  1.00  0.00           H
ATOM     50  CA  PHE A   4      36.890  34.940  35.820  1.00  0.00           C
ATOM     51  HA  PHE A   4      37.490  34.250  35.240  1.00  0.00           H
ATOM     52  CB  PHE A   4      37.280  36.350  35.360  1.00  0.00           C
ATOM     53  HB1 PHE A   4      36.700  37.120  35.920  1.00  0.00           H
ATOM     54  HB2 PHE A   4      37.060  36.370  34.280  1.00  0.00           H
ATOM     55  CG  PHE A   4      38.720  36.700  35.530  1.00  0.00           C
ATOM     56  CD1 PHE A   4      39.270  37.400  36.580  1.00  0.00           C
ATOM     57  HD1 PHE A   4      38.650  37.780  37.370  1.00  0.00           H
ATOM     58  CE1 PHE A   4      40.610  37.720  36.590  1.00  0.00           C
ATOM     59  HE1 PHE A   4      41.090  38.320  37.350  1.00  0.00           H
ATOM     60  CZ  PHE A   4      41.440  37.440  35.530  1.00  0.00           C
ATOM     61  HZ  PHE A   4      42.500  37.680  35.520  1.00  0.00           H
ATOM     62  CD2 PHE A   4      39.540  36.420  34.460  1.00  0.00           C
ATOM     63  HD2 PHE A   4      39.250  35.880  33.580  1.00  0.00           H
ATOM     64  CE2 PHE A   4      40.860  36.800  34.460  1.00  0.00           C
ATOM     65  HE2 PHE A   4      41.480  36.770  33.570  1.00  0.00           H
ATOM     66  C   PHE A   4      37.040  34.670  37.280  1.00  0.00           C
ATOM     67  O   PHE A   4      36.090  34.810  38.050  1.00  0.00           O
ATOM     68  N   MET A   5      38.210  34.350  37.870  1.00  0.00           N
ATOM     69  HN  MET A   5      39.070  34.200  37.390  1.00  0.00           H
ATOM     70  CA  MET A   5      38.470  34.040  39.240  1.00  0.00           C
ATOM     71  HA  MET A   5      37.600  33.590  39.690  1.00  0.00           H
ATOM     72  CB  MET A   5      39.640  33.060  39.420  1.00  0.00           C
ATOM     73  HB1 MET A   5      40.140  32.990  40.410  1.00  0.00           H
ATOM     74  HB2 MET A   5      40.510  33.330  38.770  1.00  0.00           H
ATOM     75  CG  MET A   5      39.190  31.670  38.970  1.00  0.00           C
ATOM     76  HG1 MET A   5      38.700  31.780  37.980  1.00  0.00           H
ATOM     77  HG2 MET A   5      38.460  31.420  39.770  1.00  0.00           H
ATOM     78  SD  MET A   5      40.570  30.490  38.920  1.00  0.00           S
ATOM     79  CE  MET A   5      39.870  28.860  38.550  1.00  0.00           C
ATOM     80  HE1 MET A   5      38.970  28.860  37.900  1.00  0.00           H
ATOM     81  HE2 MET A   5      40.620  28.220  38.040  1.00  0.00           H
ATOM     82  HE3 MET A   5      39.600  28.330  39.490  1.00  0.00           H
ATOM     83  C   MET A   5      38.830  35.190  40.120  1.00  0.00           C
ATOM     84  O   MET A   5      39.450  36.210  39.790  1.00  0.00           O
ATOM     85  N   LYS A   6      38.490  35.180  41.420  1.00  0.00           N
ATOM     86  HN  LYS A   6      37.960  34.400  41.730  1.00  0.00           H
ATOM     87  CA  LYS A   6      38.870  36.100  42.450  1.00  0.00           C
ATOM     88  HA  LYS A   6      38.600  37.110  42.170  1.00  0.00           H
ATOM     89  CB  LYS A   6      38.020  36.000  43.730  1.00  0.00           C
ATOM     90  HB1 LYS A   6      38.350  36.710  44.530  1.00  0.00           H
ATOM     91  HB2 LYS A   6      38.060  34.970  44.140  1.00  0.00           H
ATOM     92  CG  LYS A   6      36.530  36.210  43.460  1.00  0.00           C
ATOM     93  HG1 LYS A   6      36.210  35.590  42.590  1.00  0.00           H
ATOM     94  HG2 LYS A   6      36.230  37.260  43.250  1.00  0.00           H
ATOM     95  CD  LYS A   6      35.660  35.640  44.580  1.00  0.00           C
ATOM     96  HD1 LYS A   6      34.640  36.040  44.370  1.00  0.00           H
ATOM     97  HD2 LYS A   6      35.640  34.530  44.530  1.00  0.00           H
ATOM     98  CE  LYS A   6      36.060  35.940  46.020  1.00  0.00           C
ATOM     99  HE1 LYS A   6      35.990  37.010  46.290  1.00  0.00           H
ATOM    100  HE2 LYS A   6      37.090  35.540  46.170  1.00  0.00           H
ATOM    101  NZ  LYS A   6      35.090  35.240  46.890  1.00  0.00           N
ATOM    102  HZ1 LYS A   6      34.230  35.170  46.300  1.00  0.00           H
ATOM    103  HZ2 LYS A   6      35.490  34.290  47.040  1.00  0.00           H
ATOM    104  HZ3 LYS A   6      34.980  35.650  47.840  1.00  0.00           H
ATOM    105  C   LYS A   6      40.300  36.000  42.850  1.00  0.00           C
ATOM    106  O   LYS A   6      40.920  34.940  42.860  1.00  0.00           O
ATOM    107  N   GLY A   7      40.880  37.120  43.310  1.00  0.00           N
ATOM    108  HN  GLY A   7      40.350  37.970  43.260  1.00  0.00           H
ATOM    109  CA  GLY A   7      42.170  37.350  43.880  1.00  0.00           C
ATOM    110  HA1 GLY A   7      42.030  38.110  44.640  1.00  0.00           H
ATOM    111  HA2 GLY A   7      42.350  36.430  44.420  1.00  0.00           H
ATOM    112  C   GLY A   7      43.330  37.620  43.000  1.00  0.00           C
ATOM    113  O   GLY A   7      44.460  37.470  43.460  1.00  0.00           O
ATOM    114  N   LEU A   8      43.150  37.990  41.720  1.00  0.00           N
ATOM    115  HN  LEU A   8      42.230  38.130  41.360  1.00  0.00           H
ATOM    116  CA  LEU A   8      44.200  38.380  40.840  1.00  0.00           C
ATOM    117  HA  LEU A   8      45.160  37.940  41.070  1.00  0.00           H
ATOM    118  CB  LEU A   8      43.890  37.830  39.430  1.00  0.00           C
ATOM    119  HB1 LEU A   8      44.490  38.250  38.600  1.00  0.00           H
ATOM    120  HB2 LEU A   8      42.920  38.150  38.990  1.00  0.00           H
ATOM    121  CG  LEU A   8      43.960  36.300  39.300  1.00  0.00           C
ATOM    122  HG  LEU A   8      44.770  35.810  39.880  1.00  0.00           H
ATOM    123  CD1 LEU A   8      42.600  35.610  39.510  1.00  0.00           C
ATOM    124 HD11 LEU A   8      41.840  36.110  38.870  1.00  0.00           H
ATOM    125 HD12 LEU A   8      42.680  34.520  39.310  1.00  0.00           H
ATOM    126 HD13 LEU A   8      42.350  35.650  40.590  1.00  0.00           H
ATOM    127  CD2 LEU A   8      44.420  35.890  37.890  1.00  0.00           C
ATOM    128 HD21 LEU A   8      45.340  36.390  37.520  1.00  0.00           H
ATOM    129 HD22 LEU A   8      44.530  34.780  37.960  1.00  0.00           H
ATOM    130 HD23 LEU A   8      43.570  36.070  37.200  1.00  0.00           H
ATOM    131  C   LEU A   8      44.400  39.860  40.780  1.00  0.00           C
ATOM    132  O   LEU A   8      43.510  40.620  41.160  1.00  0.00           O
ATOM    133  N   SER A   9      45.540  40.410  40.340  1.00  0.00           N
ATOM    134  HN  SER A   9      46.200  39.740  40.020  1.00  0.00           H
ATOM    135  CA  SER A   9      45.940  41.780  40.340  1.00  0.00           C
ATOM    136  HA  SER A   9      45.700  42.150  41.320  1.00  0.00           H
ATOM    137  CB  SER A   9      47.410  42.140  40.060  1.00  0.00           C
ATOM    138  HB1 SER A   9      47.570  43.190  39.740  1.00  0.00           H
ATOM    139  HB2 SER A   9      47.770  41.510  39.210  1.00  0.00           H
ATOM    140  OG  SER A   9      48.250  42.000  41.190  1.00  0.00           O
ATOM    141  HG1 SER A   9      48.150  41.090  41.490  1.00  0.00           H
ATOM    142  C   SER A   9      45.070  42.580  39.430  1.00  0.00           C
ATOM    143  O   SER A   9      44.720  42.150  38.330  1.00  0.00           O
ATOM    144  N   LYS A  10      44.630  43.750  39.940  1.00  0.00           N
ATOM    145  HN  LYS A  10      45.140  44.080  40.720  1.00  0.00           H
ATOM    146  CA  LYS A  10      43.750  44.690  39.320  1.00  0.00           C
ATOM    147  HA  LYS A  10      43.000  44.170  38.740  1.00  0.00           H
ATOM    148  CB  LYS A  10      43.070  45.590  40.370  1.00  0.00           C
ATOM    149  HB1 LYS A  10      42.500  46.370  39.840  1.00  0.00           H
ATOM    150  HB2 LYS A  10      43.880  46.140  40.900  1.00  0.00           H
ATOM    151  CG  LYS A  10      42.070  44.800  41.220  1.00  0.00           C
ATOM    152  HG1 LYS A  10      42.520  43.910  41.700  1.00  0.00           H
ATOM    153  HG2 LYS A  10      41.230  44.400  40.610  1.00  0.00           H
ATOM    154  CD  LYS A  10      41.560  45.660  42.380  1.00  0.00           C
ATOM    155  HD1 LYS A  10      42.300  46.440  42.660  1.00  0.00           H
ATOM    156  HD2 LYS A  10      40.710  46.250  42.000  1.00  0.00           H
ATOM    157  CE  LYS A  10      41.220  44.910  43.670  1.00  0.00           C
ATOM    158  HE1 LYS A  10      42.100  44.400  44.130  1.00  0.00           H
ATOM    159  HE2 LYS A  10      40.510  44.080  43.510  1.00  0.00           H
ATOM    160  NZ  LYS A  10      40.770  45.860  44.720  1.00  0.00           N
ATOM    161  HZ1 LYS A  10      39.730  45.780  44.680  1.00  0.00           H
ATOM    162  HZ2 LYS A  10      41.060  45.580  45.680  1.00  0.00           H
ATOM    163  HZ3 LYS A  10      41.030  46.860  44.600  1.00  0.00           H
ATOM    164  C   LYS A  10      44.540  45.560  38.400  1.00  0.00           C
ATOM    165  O   LYS A  10      45.740  45.810  38.480  1.00  0.00           O
ATOM    166  N   ALA A  11      43.970  45.990  37.260  1.00  0.00           N
ATOM    167  HN  ALA A  11      42.990  45.840  37.130  1.00  0.00           H
ATOM    168  CA  ALA A  11      44.570  46.910  36.340  1.00  0.00           C
ATOM    169  HA  ALA A  11      45.560  46.490  36.230  1.00  0.00           H
ATOM    170  CB  ALA A  11      43.980  46.920  34.910  1.00  0.00           C
ATOM    171  HB1 ALA A  11      44.000  45.960  34.350  1.00  0.00           H
ATOM    172  HB2 ALA A  11      42.950  47.310  34.980  1.00  0.00           H
ATOM    173  HB3 ALA A  11      44.510  47.610  34.220  1.00  0.00           H
ATOM    174  C   ALA A  11      44.710  48.310  36.830  1.00  0.00           C
ATOM    175  O   ALA A  11      43.990  48.800  37.690  1.00  0.00           O
ATOM    176  N   LYS A  12      45.720  48.980  36.240  1.00  0.00           N
ATOM    177  HN  LYS A  12      46.370  48.480  35.670  1.00  0.00           H
ATOM    178  CA  LYS A  12      46.030  50.340  36.520  1.00  0.00           C
ATOM    179  HA  LYS A  12      45.530  50.750  37.390  1.00  0.00           H
ATOM    180  CB  LYS A  12      47.540  50.530  36.700  1.00  0.00           C
ATOM    181  HB1 LYS A  12      47.700  51.570  37.080  1.00  0.00           H
ATOM    182  HB2 LYS A  12      48.000  50.440  35.690  1.00  0.00           H
ATOM    183  CG  LYS A  12      48.170  49.600  37.740  1.00  0.00           C
ATOM    184  HG1 LYS A  12      48.000  48.520  37.530  1.00  0.00           H
ATOM    185  HG2 LYS A  12      47.560  49.860  38.630  1.00  0.00           H
ATOM    186  CD  LYS A  12      49.690  49.660  37.800  1.00  0.00           C
ATOM    187  HD1 LYS A  12      50.120  50.610  37.410  1.00  0.00           H
ATOM    188  HD2 LYS A  12      50.100  49.630  38.840  1.00  0.00           H
ATOM    189  CE  LYS A  12      50.420  48.500  37.140  1.00  0.00           C
ATOM    190  HE1 LYS A  12      50.020  47.540  37.540  1.00  0.00           H
ATOM    191  HE2 LYS A  12      51.450  48.600  37.550  1.00  0.00           H
ATOM    192  NZ  LYS A  12      50.250  48.460  35.670  1.00  0.00           N
ATOM    193  HZ1 LYS A  12      49.260  48.460  35.360  1.00  0.00           H
ATOM    194  HZ2 LYS A  12      50.640  49.280  35.160  1.00  0.00           H
ATOM    195  HZ3 LYS A  12      50.740  47.610  35.320  1.00  0.00           H
ATOM    196  C   LYS A  12      45.520  51.200  35.400  1.00  0.00           C
ATOM    197  O   LYS A  12      44.940  52.260  35.620  1.00  0.00           O
ATOM    198  N   GLU A  13      45.770  50.770  34.150  1.00  0.00           N
ATOM    199  HN  GLU A  13      46.230  49.890  34.080  1.00  0.00           H
ATOM    200  CA  GLU A  13      45.430  51.360  32.890  1.00  0.00           C
ATOM    201  HA  GLU A  13      45.750  52.380  33.040  1.00  0.00           H
ATOM    202  CB  GLU A  13      46.060  50.730  31.640  1.00  0.00           C
ATOM    203  HB1 GLU A  13      45.750  51.430  30.840  1.00  0.00           H
ATOM    204  HB2 GLU A  13      45.850  49.650  31.480  1.00  0.00           H
ATOM    205  CG  GLU A  13      47.580  50.940  31.630  1.00  0.00           C
ATOM    206  HG1 GLU A  13      47.970  51.970  31.760  1.00  0.00           H
ATOM    207  HG2 GLU A  13      47.810  50.620  30.590  1.00  0.00           H
ATOM    208  CD  GLU A  13      48.430  49.940  32.410  1.00  0.00           C
ATOM    209  OE1 GLU A  13      48.380  48.750  32.000  1.00  0.00           O
ATOM    210  OE2 GLU A  13      49.210  50.250  33.340  1.00  0.00           O
ATOM    211  C   GLU A  13      43.960  51.420  32.640  1.00  0.00           C
ATOM    212  O   GLU A  13      43.350  50.520  33.210  1.00  0.00           O
ATOM    213  N   GLY A  14      43.400  52.450  31.990  1.00  0.00           N
ATOM    214  HN  GLY A  14      43.930  53.210  31.630  1.00  0.00           H
ATOM    215  CA  GLY A  14      41.990  52.600  31.800  1.00  0.00           C
ATOM    216  HA1 GLY A  14      41.710  51.740  31.200  1.00  0.00           H
ATOM    217  HA2 GLY A  14      41.540  52.680  32.770  1.00  0.00           H
ATOM    218  C   GLY A  14      41.710  53.850  31.040  1.00  0.00           C
ATOM    219  O   GLY A  14      42.560  54.730  30.890  1.00  0.00           O
ATOM    220  N   VAL A  15      40.460  53.930  30.540  1.00  0.00           N
ATOM    221  HN  VAL A  15      39.830  53.200  30.770  1.00  0.00           H
ATOM    222  CA  VAL A  15      39.930  54.970  29.720  1.00  0.00           C
ATOM    223  HA  VAL A  15      40.780  55.520  29.330  1.00  0.00           H
ATOM    224  CB  VAL A  15      39.150  54.460  28.550  1.00  0.00           C
ATOM    225  HB  VAL A  15      38.360  53.710  28.790  1.00  0.00           H
ATOM    226  CG1 VAL A  15      38.460  55.620  27.810  1.00  0.00           C
ATOM    227 HG11 VAL A  15      37.640  56.070  28.420  1.00  0.00           H
ATOM    228 HG12 VAL A  15      39.180  56.450  27.660  1.00  0.00           H
ATOM    229 HG13 VAL A  15      37.960  55.220  26.900  1.00  0.00           H
ATOM    230  CG2 VAL A  15      40.160  53.670  27.690  1.00  0.00           C
ATOM    231 HG21 VAL A  15      39.690  53.460  26.710  1.00  0.00           H
ATOM    232 HG22 VAL A  15      41.070  54.270  27.490  1.00  0.00           H
ATOM    233 HG23 VAL A  15      40.570  52.790  28.230  1.00  0.00           H
ATOM    234  C   VAL A  15      39.120  55.850  30.610  1.00  0.00           C
ATOM    235  O   VAL A  15      38.200  55.410  31.300  1.00  0.00           O
ATOM    236  N   VAL A  16      39.510  57.140  30.600  1.00  0.00           N
ATOM    237  HN  VAL A  16      40.100  57.320  29.820  1.00  0.00           H
ATOM    238  CA  VAL A  16      38.810  58.170  31.300  1.00  0.00           C
ATOM    239  HA  VAL A  16      38.460  57.650  32.180  1.00  0.00           H
ATOM    240  CB  VAL A  16      39.690  59.330  31.680  1.00  0.00           C
ATOM    241  HB  VAL A  16      40.070  59.900  30.820  1.00  0.00           H
ATOM    242  CG1 VAL A  16      38.750  60.280  32.450  1.00  0.00           C
ATOM    243 HG11 VAL A  16      38.410  59.750  33.360  1.00  0.00           H
ATOM    244 HG12 VAL A  16      39.340  61.140  32.820  1.00  0.00           H
ATOM    245 HG13 VAL A  16      37.840  60.610  31.900  1.00  0.00           H
ATOM    246  CG2 VAL A  16      40.940  58.900  32.460  1.00  0.00           C
ATOM    247 HG21 VAL A  16      40.540  58.340  33.340  1.00  0.00           H
ATOM    248 HG22 VAL A  16      41.660  58.310  31.860  1.00  0.00           H
ATOM    249 HG23 VAL A  16      41.430  59.770  32.940  1.00  0.00           H
ATOM    250  C   VAL A  16      37.620  58.510  30.470  1.00  0.00           C
ATOM    251  O   VAL A  16      37.580  58.870  29.300  1.00  0.00           O
ATOM    252  N   ALA A  17      36.460  58.420  31.150  1.00  0.00           N
ATOM    253  HN  ALA A  17      36.680  58.240  32.100  1.00  0.00           H
ATOM    254  CA  ALA A  17      35.190  58.640  30.520  1.00  0.00           C
ATOM    255  HA  ALA A  17      35.260  59.280  29.660  1.00  0.00           H
ATOM    256  CB  ALA A  17      34.630  57.270  30.100  1.00  0.00           C
ATOM    257  HB1 ALA A  17      35.420  56.570  29.750  1.00  0.00           H
ATOM    258  HB2 ALA A  17      34.170  56.710  30.940  1.00  0.00           H
ATOM    259  HB3 ALA A  17      33.920  57.260  29.250  1.00  0.00           H
ATOM    260  C   ALA A  17      34.260  59.370  31.430  1.00  0.00           C
ATOM    261  O   ALA A  17      33.850  58.930  32.500  1.00  0.00           O
ATOM    262  N   ALA A  18      33.770  60.520  30.940  1.00  0.00           N
ATOM    263  HN  ALA A  18      34.000  60.850  30.030  1.00  0.00           H
ATOM    264  CA  ALA A  18      32.860  61.290  31.730  1.00  0.00           C
ATOM    265  HA  ALA A  18      32.130  60.560  32.080  1.00  0.00           H
ATOM    266  CB  ALA A  18      33.600  62.090  32.810  1.00  0.00           C
ATOM    267  HB1 ALA A  18      34.270  62.840  32.350  1.00  0.00           H
ATOM    268  HB2 ALA A  18      32.890  62.610  33.500  1.00  0.00           H
ATOM    269  HB3 ALA A  18      34.200  61.430  33.470  1.00  0.00           H
ATOM    270  C   ALA A  18      32.000  62.180  30.900  1.00  0.00           C
ATOM    271  O   ALA A  18      32.310  62.520  29.750  1.00  0.00           O
ATOM    272  N   ALA A  19      30.830  62.610  31.390  1.00  0.00           N
ATOM    273  HN  ALA A  19      30.540  62.390  32.320  1.00  0.00           H
ATOM    274  CA  ALA A  19      30.040  63.690  30.890  1.00  0.00           C
ATOM    275  HA  ALA A  19      29.930  63.680  29.820  1.00  0.00           H
ATOM    276  CB  ALA A  19      28.650  63.490  31.510  1.00  0.00           C
ATOM    277  HB1 ALA A  19      28.580  63.540  32.620  1.00  0.00           H
ATOM    278  HB2 ALA A  19      27.860  64.070  30.980  1.00  0.00           H
ATOM    279  HB3 ALA A  19      28.340  62.460  31.230  1.00  0.00           H
ATOM    280  C   ALA A  19      30.500  65.070  31.190  1.00  0.00           C
ATOM    281  O   ALA A  19      31.350  65.250  32.060  1.00  0.00           O
ATOM    282  N   GLU A  20      29.950  66.030  30.430  1.00  0.00           N
ATOM    283  HN  GLU A  20      29.210  65.780  29.810  1.00  0.00           H
ATOM    284  CA  GLU A  20      30.410  67.370  30.580  1.00  0.00           C
ATOM    285  HA  GLU A  20      31.370  67.350  31.080  1.00  0.00           H
ATOM    286  CB  GLU A  20      30.380  68.090  29.220  1.00  0.00           C
ATOM    287  HB1 GLU A  20      30.480  69.180  29.430  1.00  0.00           H
ATOM    288  HB2 GLU A  20      29.310  68.030  28.900  1.00  0.00           H
ATOM    289  CG  GLU A  20      31.440  67.560  28.260  1.00  0.00           C
ATOM    290  HG1 GLU A  20      31.320  66.490  27.980  1.00  0.00           H
ATOM    291  HG2 GLU A  20      32.380  67.630  28.850  1.00  0.00           H
ATOM    292  CD  GLU A  20      31.690  68.300  26.960  1.00  0.00           C
ATOM    293  OE1 GLU A  20      32.090  69.490  26.920  1.00  0.00           O
ATOM    294  OE2 GLU A  20      31.430  67.660  25.900  1.00  0.00           O
ATOM    295  C   GLU A  20      29.610  68.040  31.640  1.00  0.00           C
ATOM    296  O   GLU A  20      29.300  69.230  31.570  1.00  0.00           O
ATOM    297  N   LYS A  21      29.220  67.290  32.690  1.00  0.00           N
ATOM    298  HN  LYS A  21      29.480  66.330  32.740  1.00  0.00           H
ATOM    299  CA  LYS A  21      28.420  67.780  33.770  1.00  0.00           C
ATOM    300  HA  LYS A  21      28.320  68.850  33.710  1.00  0.00           H
ATOM    301  CB  LYS A  21      26.950  67.330  33.690  1.00  0.00           C
ATOM    302  HB1 LYS A  21      26.790  66.280  34.000  1.00  0.00           H
ATOM    303  HB2 LYS A  21      26.750  67.440  32.600  1.00  0.00           H
ATOM    304  CG  LYS A  21      25.900  68.040  34.540  1.00  0.00           C
ATOM    305  HG1 LYS A  21      26.040  69.140  34.470  1.00  0.00           H
ATOM    306  HG2 LYS A  21      25.960  67.700  35.600  1.00  0.00           H
ATOM    307  CD  LYS A  21      24.460  67.800  34.070  1.00  0.00           C
ATOM    308  HD1 LYS A  21      23.770  68.470  34.610  1.00  0.00           H
ATOM    309  HD2 LYS A  21      24.350  68.140  33.020  1.00  0.00           H
ATOM    310  CE  LYS A  21      23.810  66.430  34.230  1.00  0.00           C
ATOM    311  HE1 LYS A  21      22.710  66.600  34.210  1.00  0.00           H
ATOM    312  HE2 LYS A  21      24.000  65.930  35.210  1.00  0.00           H
ATOM    313  NZ  LYS A  21      24.150  65.480  33.150  1.00  0.00           N
ATOM    314  HZ1 LYS A  21      24.790  64.730  33.480  1.00  0.00           H
ATOM    315  HZ2 LYS A  21      23.250  64.990  32.920  1.00  0.00           H
ATOM    316  HZ3 LYS A  21      24.570  66.070  32.410  1.00  0.00           H
ATOM    317  C   LYS A  21      28.990  67.440  35.110  1.00  0.00           C
ATOM    318  O   LYS A  21      29.800  66.520  35.230  1.00  0.00           O
ATOM    319  N   THR A  22      28.680  68.170  36.190  1.00  0.00           N
ATOM    320  HN  THR A  22      28.120  69.000  36.220  1.00  0.00           H
ATOM    321  CA  THR A  22      29.150  67.840  37.500  1.00  0.00           C
ATOM    322  HA  THR A  22      29.700  66.910  37.540  1.00  0.00           H
ATOM    323  CB  THR A  22      30.060  68.850  38.130  1.00  0.00           C
ATOM    324  HB  THR A  22      30.280  68.520  39.170  1.00  0.00           H
ATOM    325  OG1 THR A  22      29.470  70.140  38.170  1.00  0.00           O
ATOM    326  HG1 THR A  22      29.420  70.410  39.090  1.00  0.00           H
ATOM    327  CG2 THR A  22      31.290  68.990  37.220  1.00  0.00           C
ATOM    328 HG21 THR A  22      32.050  69.690  37.630  1.00  0.00           H
ATOM    329 HG22 THR A  22      31.810  68.010  37.290  1.00  0.00           H
ATOM    330 HG23 THR A  22      31.140  69.440  36.210  1.00  0.00           H
ATOM    331  C   THR A  22      28.090  67.480  38.480  1.00  0.00           C
ATOM    332  O   THR A  22      27.010  68.070  38.490  1.00  0.00           O
ATOM    333  N   LYS A  23      28.260  66.560  39.440  1.00  0.00           N
ATOM    334  HN  LYS A  23      29.080  66.000  39.490  1.00  0.00           H
ATOM    335  CA  LYS A  23      27.400  66.270  40.550  1.00  0.00           C
ATOM    336  HA  LYS A  23      26.600  66.990  40.550  1.00  0.00           H
ATOM    337  CB  LYS A  23      26.840  64.840  40.440  1.00  0.00           C
ATOM    338  HB1 LYS A  23      27.670  64.120  40.310  1.00  0.00           H
ATOM    339  HB2 LYS A  23      26.240  64.880  39.500  1.00  0.00           H
ATOM    340  CG  LYS A  23      25.960  64.270  41.550  1.00  0.00           C
ATOM    341  HG1 LYS A  23      25.210  65.050  41.790  1.00  0.00           H
ATOM    342  HG2 LYS A  23      26.540  64.040  42.470  1.00  0.00           H
ATOM    343  CD  LYS A  23      25.290  62.950  41.150  1.00  0.00           C
ATOM    344  HD1 LYS A  23      24.800  62.540  42.060  1.00  0.00           H
ATOM    345  HD2 LYS A  23      24.600  63.210  40.320  1.00  0.00           H
ATOM    346  CE  LYS A  23      26.250  61.860  40.670  1.00  0.00           C
ATOM    347  HE1 LYS A  23      26.830  61.510  41.560  1.00  0.00           H
ATOM    348  HE2 LYS A  23      26.930  62.330  39.930  1.00  0.00           H
ATOM    349  NZ  LYS A  23      25.560  60.670  40.130  1.00  0.00           N
ATOM    350  HZ1 LYS A  23      24.860  60.940  39.420  1.00  0.00           H
ATOM    351  HZ2 LYS A  23      26.280  60.030  39.720  1.00  0.00           H
ATOM    352  HZ3 LYS A  23      25.180  60.110  40.920  1.00  0.00           H
ATOM    353  C   LYS A  23      28.190  66.340  41.820  1.00  0.00           C
ATOM    354  O   LYS A  23      29.240  65.730  42.040  1.00  0.00           O
ATOM    355  N   GLN A  24      27.600  67.100  42.750  1.00  0.00           N
ATOM    356  HN  GLN A  24      26.780  67.580  42.440  1.00  0.00           H
ATOM    357  CA  GLN A  24      27.900  67.300  44.140  1.00  0.00           C
ATOM    358  HA  GLN A  24      28.930  67.640  44.050  1.00  0.00           H
ATOM    359  CB  GLN A  24      26.990  68.360  44.780  1.00  0.00           C
ATOM    360  HB1 GLN A  24      25.940  68.010  44.780  1.00  0.00           H
ATOM    361  HB2 GLN A  24      27.110  69.230  44.110  1.00  0.00           H
ATOM    362  CG  GLN A  24      27.410  68.840  46.170  1.00  0.00           C
ATOM    363  HG1 GLN A  24      28.400  69.350  46.190  1.00  0.00           H
ATOM    364  HG2 GLN A  24      27.440  68.060  46.960  1.00  0.00           H
ATOM    365  CD  GLN A  24      26.380  69.830  46.690  1.00  0.00           C
ATOM    366  OE1 GLN A  24      26.600  71.040  46.690  1.00  0.00           O
ATOM    367  NE2 GLN A  24      25.190  69.340  47.150  1.00  0.00           N
ATOM    368 HE21 GLN A  24      25.120  68.400  47.470  1.00  0.00           H
ATOM    369 HE22 GLN A  24      24.560  70.040  47.490  1.00  0.00           H
ATOM    370  C   GLN A  24      27.770  66.040  44.920  1.00  0.00           C
ATOM    371  O   GLN A  24      26.700  65.440  44.910  1.00  0.00           O
ATOM    372  N   GLY A  25      28.860  65.580  45.570  1.00  0.00           N
ATOM    373  HN  GLY A  25      29.710  66.060  45.350  1.00  0.00           H
ATOM    374  CA  GLY A  25      28.860  64.620  46.630  1.00  0.00           C
ATOM    375  HA1 GLY A  25      28.590  63.680  46.170  1.00  0.00           H
ATOM    376  HA2 GLY A  25      29.870  64.610  47.010  1.00  0.00           H
ATOM    377  C   GLY A  25      28.000  64.940  47.790  1.00  0.00           C
ATOM    378  O   GLY A  25      27.590  66.080  48.030  1.00  0.00           O
ATOM    379  N   VAL A  26      27.790  63.980  48.710  1.00  0.00           N
ATOM    380  HN  VAL A  26      28.150  63.070  48.530  1.00  0.00           H
ATOM    381  CA  VAL A  26      27.130  64.220  49.960  1.00  0.00           C
ATOM    382  HA  VAL A  26      26.280  64.860  49.790  1.00  0.00           H
ATOM    383  CB  VAL A  26      26.860  62.870  50.570  1.00  0.00           C
ATOM    384  HB  VAL A  26      27.850  62.410  50.790  1.00  0.00           H
ATOM    385  CG1 VAL A  26      26.020  63.020  51.850  1.00  0.00           C
ATOM    386 HG11 VAL A  26      25.000  63.330  51.550  1.00  0.00           H
ATOM    387 HG12 VAL A  26      25.890  62.050  52.370  1.00  0.00           H
ATOM    388 HG13 VAL A  26      26.490  63.760  52.530  1.00  0.00           H
ATOM    389  CG2 VAL A  26      26.110  62.020  49.540  1.00  0.00           C
ATOM    390 HG21 VAL A  26      25.930  60.980  49.880  1.00  0.00           H
ATOM    391 HG22 VAL A  26      25.150  62.470  49.210  1.00  0.00           H
ATOM    392 HG23 VAL A  26      26.580  61.780  48.570  1.00  0.00           H
ATOM    393  C   VAL A  26      28.050  64.970  50.860  1.00  0.00           C
ATOM    394  O   VAL A  26      29.170  64.540  51.120  1.00  0.00           O
ATOM    395  N   ALA A  27      27.720  66.110  51.500  1.00  0.00           N
ATOM    396  HN  ALA A  27      26.850  66.570  51.340  1.00  0.00           H
ATOM    397  CA  ALA A  27      28.550  66.890  52.360  1.00  0.00           C
ATOM    398  HA  ALA A  27      29.570  66.830  52.010  1.00  0.00           H
ATOM    399  CB  ALA A  27      28.260  68.400  52.310  1.00  0.00           C
ATOM    400  HB1 ALA A  27      29.140  68.970  52.670  1.00  0.00           H
ATOM    401  HB2 ALA A  27      28.110  68.740  51.260  1.00  0.00           H
ATOM    402  HB3 ALA A  27      27.380  68.630  52.950  1.00  0.00           H
ATOM    403  C   ALA A  27      28.430  66.410  53.770  1.00  0.00           C
ATOM    404  O   ALA A  27      27.430  65.900  54.270  1.00  0.00           O
ATOM    405  N   GLU A  28      29.540  66.510  54.530  1.00  0.00           N
ATOM    406  HN  GLU A  28      30.450  66.710  54.190  1.00  0.00           H
ATOM    407  CA  GLU A  28      29.510  66.500  55.960  1.00  0.00           C
ATOM    408  HA  GLU A  28      28.820  65.770  56.360  1.00  0.00           H
ATOM    409  CB  GLU A  28      30.890  66.070  56.490  1.00  0.00           C
ATOM    410  HB1 GLU A  28      31.070  66.610  57.450  1.00  0.00           H
ATOM    411  HB2 GLU A  28      31.740  66.280  55.810  1.00  0.00           H
ATOM    412  CG  GLU A  28      31.020  64.560  56.740  1.00  0.00           C
ATOM    413  HG1 GLU A  28      31.990  64.290  57.210  1.00  0.00           H
ATOM    414  HG2 GLU A  28      30.970  64.060  55.750  1.00  0.00           H
ATOM    415  CD  GLU A  28      30.030  63.980  57.740  1.00  0.00           C
ATOM    416  OE1 GLU A  28      28.970  63.460  57.290  1.00  0.00           O
ATOM    417  OE2 GLU A  28      30.230  64.100  58.980  1.00  0.00           O
ATOM    418  C   GLU A  28      28.870  67.730  56.500  1.00  0.00           C
ATOM    419  O   GLU A  28      28.990  68.800  55.920  1.00  0.00           O
ATOM    420  N   ALA A  29      28.270  67.600  57.700  1.00  0.00           N
ATOM    421  HN  ALA A  29      27.960  66.710  58.020  1.00  0.00           H
ATOM    422  CA  ALA A  29      27.800  68.600  58.610  1.00  0.00           C
ATOM    423  HA  ALA A  29      27.580  69.500  58.060  1.00  0.00           H
ATOM    424  CB  ALA A  29      26.460  68.080  59.150  1.00  0.00           C
ATOM    425  HB1 ALA A  29      25.790  67.780  58.320  1.00  0.00           H
ATOM    426  HB2 ALA A  29      26.610  67.280  59.900  1.00  0.00           H
ATOM    427  HB3 ALA A  29      25.880  68.830  59.740  1.00  0.00           H
ATOM    428  C   ALA A  29      28.750  69.030  59.680  1.00  0.00           C
ATOM    429  O   ALA A  29      29.950  69.230  59.500  1.00  0.00           O
ATOM    430  N   ALA A  30      28.250  69.270  60.910  1.00  0.00           N
ATOM    431  HN  ALA A  30      27.290  69.260  61.200  1.00  0.00           H
ATOM    432  CA  ALA A  30      29.070  69.540  62.050  1.00  0.00           C
ATOM    433  HA  ALA A  30      29.640  70.410  61.750  1.00  0.00           H
ATOM    434  CB  ALA A  30      28.220  70.010  63.250  1.00  0.00           C
ATOM    435  HB1 ALA A  30      28.810  69.910  64.190  1.00  0.00           H
ATOM    436  HB2 ALA A  30      28.030  71.080  63.030  1.00  0.00           H
ATOM    437  HB3 ALA A  30      27.310  69.380  63.310  1.00  0.00           H
ATOM    438  C   ALA A  30      29.940  68.410  62.460  1.00  0.00           C
ATOM    439  O   ALA A  30      29.540  67.250  62.440  1.00  0.00           O
ATOM    440  N   GLY A  31      31.190  68.560  62.930  1.00  0.00           N
ATOM    441  HN  GLY A  31      31.800  69.300  62.660  1.00  0.00           H
ATOM    442  CA  GLY A  31      31.940  67.500  63.530  1.00  0.00           C
ATOM    443  HA1 GLY A  31      31.950  66.700  62.800  1.00  0.00           H
ATOM    444  HA2 GLY A  31      32.940  67.890  63.660  1.00  0.00           H
ATOM    445  C   GLY A  31      31.420  67.010  64.840  1.00  0.00           C
ATOM    446  O   GLY A  31      31.900  65.980  65.330  1.00  0.00           O
ATOM    447  N   LYS A  32      30.410  67.670  65.430  1.00  0.00           N
ATOM    448  HN  LYS A  32      30.070  68.550  65.120  1.00  0.00           H
ATOM    449  CA  LYS A  32      29.830  67.220  66.660  1.00  0.00           C
ATOM    450  HA  LYS A  32      30.510  66.710  67.320  1.00  0.00           H
ATOM    451  CB  LYS A  32      29.320  68.390  67.520  1.00  0.00           C
ATOM    452  HB1 LYS A  32      29.000  67.970  68.490  1.00  0.00           H
ATOM    453  HB2 LYS A  32      28.430  68.840  67.020  1.00  0.00           H
ATOM    454  CG  LYS A  32      30.390  69.360  68.030  1.00  0.00           C
ATOM    455  HG1 LYS A  32      30.830  69.870  67.150  1.00  0.00           H
ATOM    456  HG2 LYS A  32      31.220  68.780  68.490  1.00  0.00           H
ATOM    457  CD  LYS A  32      29.820  70.370  69.020  1.00  0.00           C
ATOM    458  HD1 LYS A  32      30.600  71.090  69.360  1.00  0.00           H
ATOM    459  HD2 LYS A  32      29.130  70.980  68.390  1.00  0.00           H
ATOM    460  CE  LYS A  32      28.960  69.880  70.190  1.00  0.00           C
ATOM    461  HE1 LYS A  32      28.100  69.260  69.830  1.00  0.00           H
ATOM    462  HE2 LYS A  32      28.560  70.610  70.920  1.00  0.00           H
ATOM    463  NZ  LYS A  32      29.840  69.050  71.030  1.00  0.00           N
ATOM    464  HZ1 LYS A  32      29.380  68.870  71.950  1.00  0.00           H
ATOM    465  HZ2 LYS A  32      30.010  68.090  70.680  1.00  0.00           H
ATOM    466  HZ3 LYS A  32      30.680  69.630  71.280  1.00  0.00           H
ATOM    467  C   LYS A  32      28.740  66.240  66.400  1.00  0.00           C
ATOM    468  O   LYS A  32      28.070  65.770  67.310  1.00  0.00           O
ATOM    469  N   THR A  33      28.440  65.960  65.110  1.00  0.00           N
ATOM    470  HN  THR A  33      28.860  66.490  64.370  1.00  0.00           H
ATOM    471  CA  THR A  33      27.510  64.970  64.690  1.00  0.00           C
ATOM    472  HA  THR A  33      26.660  65.200  65.300  1.00  0.00           H
ATOM    473  CB  THR A  33      27.070  65.020  63.260  1.00  0.00           C
ATOM    474  HB  THR A  33      26.430  64.170  62.940  1.00  0.00           H
ATOM    475  OG1 THR A  33      28.150  65.090  62.330  1.00  0.00           O
ATOM    476  HG1 THR A  33      28.540  65.960  62.270  1.00  0.00           H
ATOM    477  CG2 THR A  33      26.220  66.290  63.050  1.00  0.00           C
ATOM    478 HG21 THR A  33      25.340  66.150  63.700  1.00  0.00           H
ATOM    479 HG22 THR A  33      26.740  67.230  63.350  1.00  0.00           H
ATOM    480 HG23 THR A  33      25.940  66.350  61.970  1.00  0.00           H
ATOM    481  C   THR A  33      27.950  63.570  64.950  1.00  0.00           C
ATOM    482  O   THR A  33      27.210  62.600  65.130  1.00  0.00           O
ATOM    483  N   LYS A  34      29.290  63.460  64.950  1.00  0.00           N
ATOM    484  HN  LYS A  34      29.820  64.280  64.720  1.00  0.00           H
ATOM    485  CA  LYS A  34      29.870  62.150  65.010  1.00  0.00           C
ATOM    486  HA  LYS A  34      29.130  61.360  65.060  1.00  0.00           H
ATOM    487  CB  LYS A  34      30.910  61.910  63.900  1.00  0.00           C
ATOM    488  HB1 LYS A  34      31.260  60.860  63.980  1.00  0.00           H
ATOM    489  HB2 LYS A  34      31.800  62.560  64.080  1.00  0.00           H
ATOM    490  CG  LYS A  34      30.430  62.220  62.490  1.00  0.00           C
ATOM    491  HG1 LYS A  34      31.370  62.160  61.890  1.00  0.00           H
ATOM    492  HG2 LYS A  34      30.110  63.290  62.440  1.00  0.00           H
ATOM    493  CD  LYS A  34      29.220  61.380  62.080  1.00  0.00           C
ATOM    494  HD1 LYS A  34      29.440  60.330  62.360  1.00  0.00           H
ATOM    495  HD2 LYS A  34      28.390  61.690  62.740  1.00  0.00           H
ATOM    496  CE  LYS A  34      28.790  61.650  60.630  1.00  0.00           C
ATOM    497  HE1 LYS A  34      28.000  60.970  60.250  1.00  0.00           H
ATOM    498  HE2 LYS A  34      29.670  61.570  59.950  1.00  0.00           H
ATOM    499  NZ  LYS A  34      28.320  63.040  60.510  1.00  0.00           N
ATOM    500  HZ1 LYS A  34      28.280  63.560  61.410  1.00  0.00           H
ATOM    501  HZ2 LYS A  34      28.930  63.630  59.900  1.00  0.00           H
ATOM    502  HZ3 LYS A  34      27.320  63.050  60.220  1.00  0.00           H
ATOM    503  C   LYS A  34      30.520  62.060  66.340  1.00  0.00           C
ATOM    504  O   LYS A  34      31.430  61.230  66.430  1.00  0.00           O
ATOM    505  N   GLU A  35      30.190  62.860  67.370  1.00  0.00           N
ATOM    506  HN  GLU A  35      29.470  63.540  67.240  1.00  0.00           H
ATOM    507  CA  GLU A  35      30.680  62.750  68.710  1.00  0.00           C
ATOM    508  HA  GLU A  35      31.740  62.550  68.690  1.00  0.00           H
ATOM    509  CB  GLU A  35      30.360  64.130  69.320  1.00  0.00           C
ATOM    510  HB1 GLU A  35      29.270  64.330  69.230  1.00  0.00           H
ATOM    511  HB2 GLU A  35      31.050  64.820  68.800  1.00  0.00           H
ATOM    512  CG  GLU A  35      30.720  64.380  70.790  1.00  0.00           C
ATOM    513  HG1 GLU A  35      31.760  64.100  71.020  1.00  0.00           H
ATOM    514  HG2 GLU A  35      30.060  63.820  71.480  1.00  0.00           H
ATOM    515  CD  GLU A  35      30.540  65.870  71.030  1.00  0.00           C
ATOM    516  OE1 GLU A  35      31.190  66.800  70.480  1.00  0.00           O
ATOM    517  OE2 GLU A  35      29.670  66.210  71.880  1.00  0.00           O
ATOM    518  C   GLU A  35      30.240  61.590  69.540  1.00  0.00           C
ATOM    519  O   GLU A  35      29.150  61.050  69.350  1.00  0.00           O
ATOM    520  N   GLY A  36      31.080  61.220  70.520  1.00  0.00           N
ATOM    521  HN  GLY A  36      31.910  61.750  70.660  1.00  0.00           H
ATOM    522  CA  GLY A  36      30.770  60.210  71.480  1.00  0.00           C
ATOM    523  HA1 GLY A  36      30.620  59.260  70.990  1.00  0.00           H
ATOM    524  HA2 GLY A  36      31.710  60.050  71.990  1.00  0.00           H
ATOM    525  C   GLY A  36      29.690  60.370  72.490  1.00  0.00           C
ATOM    526  O   GLY A  36      28.820  61.230  72.350  1.00  0.00           O
ATOM    527  N   VAL A  37      29.750  59.480  73.500  1.00  0.00           N
ATOM    528  HN  VAL A  37      30.470  58.800  73.550  1.00  0.00           H
ATOM    529  CA  VAL A  37      28.780  59.190  74.510  1.00  0.00           C
ATOM    530  HA  VAL A  37      27.930  59.860  74.420  1.00  0.00           H
ATOM    531  CB  VAL A  37      28.420  57.740  74.340  1.00  0.00           C
ATOM    532  HB  VAL A  37      29.310  57.210  73.950  1.00  0.00           H
ATOM    533  CG1 VAL A  37      27.790  57.100  75.590  1.00  0.00           C
ATOM    534 HG11 VAL A  37      28.440  57.070  76.490  1.00  0.00           H
ATOM    535 HG12 VAL A  37      26.770  57.510  75.770  1.00  0.00           H
ATOM    536 HG13 VAL A  37      27.560  56.070  75.260  1.00  0.00           H
ATOM    537  CG2 VAL A  37      27.410  57.550  73.190  1.00  0.00           C
ATOM    538 HG21 VAL A  37      26.990  56.520  73.280  1.00  0.00           H
ATOM    539 HG22 VAL A  37      26.590  58.270  73.350  1.00  0.00           H
ATOM    540 HG23 VAL A  37      27.950  57.710  72.230  1.00  0.00           H
ATOM    541  C   VAL A  37      29.270  59.550  75.870  1.00  0.00           C
ATOM    542  O   VAL A  37      30.430  59.310  76.180  1.00  0.00           O
ATOM    543  N   LEU A  38      28.350  60.060  76.700  1.00  0.00           N
ATOM    544  HN  LEU A  38      27.360  60.100  76.540  1.00  0.00           H
ATOM    545  CA  LEU A  38      28.690  60.580  77.990  1.00  0.00           C
ATOM    546  HA  LEU A  38      27.800  60.960  78.470  1.00  0.00           H
ATOM    547  CB  LEU A  38      29.350  59.660  79.030  1.00  0.00           C
ATOM    548  HB1 LEU A  38      29.610  60.330  79.880  1.00  0.00           H
ATOM    549  HB2 LEU A  38      30.310  59.290  78.620  1.00  0.00           H
ATOM    550  CG  LEU A  38      28.520  58.490  79.570  1.00  0.00           C
ATOM    551  HG  LEU A  38      28.500  57.640  78.850  1.00  0.00           H
ATOM    552  CD1 LEU A  38      29.260  57.990  80.820  1.00  0.00           C
ATOM    553 HD11 LEU A  38      29.310  58.800  81.580  1.00  0.00           H
ATOM    554 HD12 LEU A  38      28.820  57.120  81.370  1.00  0.00           H
ATOM    555 HD13 LEU A  38      30.310  57.750  80.550  1.00  0.00           H
ATOM    556  CD2 LEU A  38      27.150  59.030  80.030  1.00  0.00           C
ATOM    557 HD21 LEU A  38      26.670  59.170  79.040  1.00  0.00           H
ATOM    558 HD22 LEU A  38      26.680  58.320  80.740  1.00  0.00           H
ATOM    559 HD23 LEU A  38      27.130  60.010  80.550  1.00  0.00           H
ATOM    560  C   LEU A  38      29.560  61.780  77.920  1.00  0.00           C
ATOM    561  O   LEU A  38      29.130  62.930  78.020  1.00  0.00           O
ATOM    562  N   TYR A  39      30.900  61.680  77.870  1.00  0.00           N
ATOM    563  HN  TYR A  39      31.380  60.810  77.860  1.00  0.00           H
ATOM    564  CA  TYR A  39      31.790  62.800  77.920  1.00  0.00           C
ATOM    565  HA  TYR A  39      31.310  63.760  77.860  1.00  0.00           H
ATOM    566  CB  TYR A  39      32.470  62.820  79.300  1.00  0.00           C
ATOM    567  HB1 TYR A  39      31.710  63.080  80.070  1.00  0.00           H
ATOM    568  HB2 TYR A  39      33.260  63.600  79.240  1.00  0.00           H
ATOM    569  CG  TYR A  39      33.070  61.520  79.710  1.00  0.00           C
ATOM    570  CD1 TYR A  39      32.320  60.740  80.560  1.00  0.00           C
ATOM    571  HD1 TYR A  39      31.400  61.140  80.960  1.00  0.00           H
ATOM    572  CE1 TYR A  39      32.790  59.510  80.960  1.00  0.00           C
ATOM    573  HE1 TYR A  39      32.210  58.840  81.580  1.00  0.00           H
ATOM    574  CZ  TYR A  39      33.990  59.020  80.520  1.00  0.00           C
ATOM    575  OH  TYR A  39      34.510  57.780  80.950  1.00  0.00           O
ATOM    576  HH  TYR A  39      33.990  57.460  81.690  1.00  0.00           H
ATOM    577  CD2 TYR A  39      34.300  61.080  79.290  1.00  0.00           C
ATOM    578  HD2 TYR A  39      34.980  61.680  78.700  1.00  0.00           H
ATOM    579  CE2 TYR A  39      34.770  59.890  79.790  1.00  0.00           C
ATOM    580  HE2 TYR A  39      35.700  59.480  79.430  1.00  0.00           H
ATOM    581  C   TYR A  39      32.800  62.780  76.830  1.00  0.00           C
ATOM    582  O   TYR A  39      33.820  63.470  76.780  1.00  0.00           O
ATOM    583  N   VAL A  40      32.590  61.880  75.850  1.00  0.00           N
ATOM    584  HN  VAL A  40      31.790  61.300  75.740  1.00  0.00           H
ATOM    585  CA  VAL A  40      33.610  61.490  74.920  1.00  0.00           C
ATOM    586  HA  VAL A  40      34.570  61.790  75.310  1.00  0.00           H
ATOM    587  CB  VAL A  40      33.490  60.040  74.580  1.00  0.00           C
ATOM    588  HB  VAL A  40      32.400  59.810  74.490  1.00  0.00           H
ATOM    589  CG1 VAL A  40      34.250  59.620  73.300  1.00  0.00           C
ATOM    590 HG11 VAL A  40      33.950  58.610  72.940  1.00  0.00           H
ATOM    591 HG12 VAL A  40      33.930  60.250  72.450  1.00  0.00           H
ATOM    592 HG13 VAL A  40      35.360  59.690  73.290  1.00  0.00           H
ATOM    593  CG2 VAL A  40      33.970  59.160  75.750  1.00  0.00           C
ATOM    594 HG21 VAL A  40      34.970  59.490  76.100  1.00  0.00           H
ATOM    595 HG22 VAL A  40      33.270  59.150  76.610  1.00  0.00           H
ATOM    596 HG23 VAL A  40      34.150  58.100  75.460  1.00  0.00           H
ATOM    597  C   VAL A  40      33.410  62.320  73.700  1.00  0.00           C
ATOM    598  O   VAL A  40      32.250  62.670  73.470  1.00  0.00           O
ATOM    599  N   GLY A  41      34.430  62.760  72.950  1.00  0.00           N
ATOM    600  HN  GLY A  41      35.340  62.480  73.230  1.00  0.00           H
ATOM    601  CA  GLY A  41      34.360  63.780  71.940  1.00  0.00           C
ATOM    602  HA1 GLY A  41      33.420  64.310  71.930  1.00  0.00           H
ATOM    603  HA2 GLY A  41      35.230  64.410  71.940  1.00  0.00           H
ATOM    604  C   GLY A  41      34.420  63.220  70.560  1.00  0.00           C
ATOM    605  O   GLY A  41      34.000  62.080  70.350  1.00  0.00           O
ATOM    606  N   SER A  42      34.900  64.000  69.570  1.00  0.00           N
ATOM    607  HN  SER A  42      34.950  64.920  69.940  1.00  0.00           H
ATOM    608  CA  SER A  42      35.170  63.590  68.230  1.00  0.00           C
ATOM    609  HA  SER A  42      35.070  62.510  68.230  1.00  0.00           H
ATOM    610  CB  SER A  42      34.170  64.050  67.160  1.00  0.00           C
ATOM    611  HB1 SER A  42      33.230  63.480  67.330  1.00  0.00           H
ATOM    612  HB2 SER A  42      34.480  63.850  66.110  1.00  0.00           H
ATOM    613  OG  SER A  42      33.770  65.410  67.230  1.00  0.00           O
ATOM    614  HG1 SER A  42      33.210  65.520  66.450  1.00  0.00           H
ATOM    615  C   SER A  42      36.570  63.920  67.850  1.00  0.00           C
ATOM    616  O   SER A  42      37.180  64.890  68.270  1.00  0.00           O
ATOM    617  N   LYS A  43      37.150  63.100  66.950  1.00  0.00           N
ATOM    618  HN  LYS A  43      36.750  62.290  66.540  1.00  0.00           H
ATOM    619  CA  LYS A  43      38.470  63.230  66.420  1.00  0.00           C
ATOM    620  HA  LYS A  43      38.900  64.200  66.620  1.00  0.00           H
ATOM    621  CB  LYS A  43      39.420  62.130  66.920  1.00  0.00           C
ATOM    622  HB1 LYS A  43      39.600  62.250  68.010  1.00  0.00           H
ATOM    623  HB2 LYS A  43      40.340  62.200  66.300  1.00  0.00           H
ATOM    624  CG  LYS A  43      38.830  60.730  66.740  1.00  0.00           C
ATOM    625  HG1 LYS A  43      38.330  60.410  65.790  1.00  0.00           H
ATOM    626  HG2 LYS A  43      38.100  60.680  67.580  1.00  0.00           H
ATOM    627  CD  LYS A  43      39.910  59.700  67.040  1.00  0.00           C
ATOM    628  HD1 LYS A  43      40.220  59.700  68.110  1.00  0.00           H
ATOM    629  HD2 LYS A  43      39.530  58.670  66.870  1.00  0.00           H
ATOM    630  CE  LYS A  43      41.190  59.740  66.200  1.00  0.00           C
ATOM    631  HE1 LYS A  43      41.930  59.010  66.590  1.00  0.00           H
ATOM    632  HE2 LYS A  43      41.690  60.740  66.150  1.00  0.00           H
ATOM    633  NZ  LYS A  43      40.840  59.300  64.830  1.00  0.00           N
ATOM    634  HZ1 LYS A  43      41.700  58.940  64.350  1.00  0.00           H
ATOM    635  HZ2 LYS A  43      40.060  58.610  64.850  1.00  0.00           H
ATOM    636  HZ3 LYS A  43      40.550  60.100  64.240  1.00  0.00           H
ATOM    637  C   LYS A  43      38.430  63.050  64.950  1.00  0.00           C
ATOM    638  O   LYS A  43      37.450  62.580  64.370  1.00  0.00           O
ATOM    639  N   THR A  44      39.460  63.490  64.200  1.00  0.00           N
ATOM    640  HN  THR A  44      40.280  63.820  64.670  1.00  0.00           H
ATOM    641  CA  THR A  44      39.520  63.390  62.780  1.00  0.00           C
ATOM    642  HA  THR A  44      38.540  63.430  62.310  1.00  0.00           H
ATOM    643  CB  THR A  44      40.410  64.450  62.220  1.00  0.00           C
ATOM    644  HB  THR A  44      41.510  64.270  62.240  1.00  0.00           H
ATOM    645  OG1 THR A  44      40.200  65.750  62.760  1.00  0.00           O
ATOM    646  HG1 THR A  44      40.150  65.510  63.690  1.00  0.00           H
ATOM    647  CG2 THR A  44      40.050  64.590  60.730  1.00  0.00           C
ATOM    648 HG21 THR A  44      40.580  65.370  60.150  1.00  0.00           H
ATOM    649 HG22 THR A  44      40.210  63.620  60.210  1.00  0.00           H
ATOM    650 HG23 THR A  44      38.970  64.740  60.520  1.00  0.00           H
ATOM    651  C   THR A  44      40.170  62.080  62.490  1.00  0.00           C
ATOM    652  O   THR A  44      40.830  61.520  63.370  1.00  0.00           O
ATOM    653  N   LYS A  45      39.900  61.520  61.310  1.00  0.00           N
ATOM    654  HN  LYS A  45      39.310  61.930  60.620  1.00  0.00           H
ATOM    655  CA  LYS A  45      40.320  60.220  60.880  1.00  0.00           C
ATOM    656  HA  LYS A  45      40.680  59.660  61.730  1.00  0.00           H
ATOM    657  CB  LYS A  45      39.180  59.430  60.210  1.00  0.00           C
ATOM    658  HB1 LYS A  45      39.640  58.450  59.930  1.00  0.00           H
ATOM    659  HB2 LYS A  45      38.870  60.010  59.320  1.00  0.00           H
ATOM    660  CG  LYS A  45      37.950  59.240  61.100  1.00  0.00           C
ATOM    661  HG1 LYS A  45      37.390  60.150  61.400  1.00  0.00           H
ATOM    662  HG2 LYS A  45      38.320  58.570  61.900  1.00  0.00           H
ATOM    663  CD  LYS A  45      36.990  58.430  60.230  1.00  0.00           C
ATOM    664  HD1 LYS A  45      35.990  58.500  60.720  1.00  0.00           H
ATOM    665  HD2 LYS A  45      37.060  58.920  59.240  1.00  0.00           H
ATOM    666  CE  LYS A  45      37.320  56.960  59.960  1.00  0.00           C
ATOM    667  HE1 LYS A  45      38.420  56.840  59.860  1.00  0.00           H
ATOM    668  HE2 LYS A  45      36.910  56.490  59.030  1.00  0.00           H
ATOM    669  NZ  LYS A  45      36.970  56.010  61.040  1.00  0.00           N
ATOM    670  HZ1 LYS A  45      35.970  55.750  61.140  1.00  0.00           H
ATOM    671  HZ2 LYS A  45      37.310  55.090  60.710  1.00  0.00           H
ATOM    672  HZ3 LYS A  45      37.320  56.400  61.940  1.00  0.00           H
ATOM    673  C   LYS A  45      41.460  60.500  59.960  1.00  0.00           C
ATOM    674  O   LYS A  45      42.090  61.550  60.040  1.00  0.00           O
ATOM    675  N   GLU A  46      41.710  59.530  59.060  1.00  0.00           N
ATOM    676  HN  GLU A  46      41.140  58.730  58.910  1.00  0.00           H
ATOM    677  CA  GLU A  46      42.850  59.600  58.190  1.00  0.00           C
ATOM    678  HA  GLU A  46      43.560  60.340  58.520  1.00  0.00           H
ATOM    679  CB  GLU A  46      43.710  58.320  58.220  1.00  0.00           C
ATOM    680  HB1 GLU A  46      44.580  58.480  57.540  1.00  0.00           H
ATOM    681  HB2 GLU A  46      43.210  57.430  57.770  1.00  0.00           H
ATOM    682  CG  GLU A  46      44.380  57.930  59.530  1.00  0.00           C
ATOM    683  HG1 GLU A  46      44.140  58.760  60.230  1.00  0.00           H
ATOM    684  HG2 GLU A  46      45.460  57.820  59.300  1.00  0.00           H
ATOM    685  CD  GLU A  46      43.710  56.650  59.990  1.00  0.00           C
ATOM    686  OE1 GLU A  46      42.990  56.640  61.020  1.00  0.00           O
ATOM    687  OE2 GLU A  46      43.930  55.640  59.270  1.00  0.00           O
ATOM    688  C   GLU A  46      42.510  59.970  56.790  1.00  0.00           C
ATOM    689  O   GLU A  46      43.210  59.570  55.860  1.00  0.00           O
ATOM    690  N   GLY A  47      41.490  60.790  56.500  1.00  0.00           N
ATOM    691  HN  GLY A  47      40.790  60.930  57.200  1.00  0.00           H
ATOM    692  CA  GLY A  47      41.020  61.380  55.280  1.00  0.00           C
ATOM    693  HA1 GLY A  47      40.710  60.550  54.660  1.00  0.00           H
ATOM    694  HA2 GLY A  47      40.150  61.950  55.570  1.00  0.00           H
ATOM    695  C   GLY A  47      41.980  62.190  54.480  1.00  0.00           C
ATOM    696  O   GLY A  47      41.950  63.420  54.430  1.00  0.00           O
ATOM    697  N   VAL A  48      42.930  61.530  53.790  1.00  0.00           N
ATOM    698  HN  VAL A  48      43.110  60.570  53.990  1.00  0.00           H
ATOM    699  CA  VAL A  48      43.850  62.120  52.870  1.00  0.00           C
ATOM    700  HA  VAL A  48      44.510  62.820  53.360  1.00  0.00           H
ATOM    701  CB  VAL A  48      44.770  61.100  52.270  1.00  0.00           C
ATOM    702  HB  VAL A  48      44.220  60.380  51.620  1.00  0.00           H
ATOM    703  CG1 VAL A  48      45.960  61.690  51.500  1.00  0.00           C
ATOM    704 HG11 VAL A  48      46.740  62.160  52.140  1.00  0.00           H
ATOM    705 HG12 VAL A  48      46.320  60.890  50.820  1.00  0.00           H
ATOM    706 HG13 VAL A  48      45.590  62.450  50.770  1.00  0.00           H
ATOM    707  CG2 VAL A  48      45.460  60.350  53.420  1.00  0.00           C
ATOM    708 HG21 VAL A  48      46.060  61.030  54.060  1.00  0.00           H
ATOM    709 HG22 VAL A  48      44.720  59.820  54.050  1.00  0.00           H
ATOM    710 HG23 VAL A  48      46.160  59.570  53.040  1.00  0.00           H
ATOM    711  C   VAL A  48      43.120  62.830  51.780  1.00  0.00           C
ATOM    712  O   VAL A  48      43.470  63.960  51.450  1.00  0.00           O
ATOM    713  N   VAL A  49      42.090  62.180  51.220  1.00  0.00           N
ATOM    714  HN  VAL A  49      41.900  61.260  51.550  1.00  0.00           H
ATOM    715  CA  VAL A  49      41.240  62.600  50.140  1.00  0.00           C
ATOM    716  HA  VAL A  49      41.860  63.260  49.560  1.00  0.00           H
ATOM    717  CB  VAL A  49      40.490  61.490  49.460  1.00  0.00           C
ATOM    718  HB  VAL A  49      39.760  61.960  48.770  1.00  0.00           H
ATOM    719  CG1 VAL A  49      41.480  60.760  48.540  1.00  0.00           C
ATOM    720 HG11 VAL A  49      40.930  59.980  47.970  1.00  0.00           H
ATOM    721 HG12 VAL A  49      41.840  61.450  47.760  1.00  0.00           H
ATOM    722 HG13 VAL A  49      42.270  60.250  49.140  1.00  0.00           H
ATOM    723  CG2 VAL A  49      39.780  60.540  50.450  1.00  0.00           C
ATOM    724 HG21 VAL A  49      39.410  61.070  51.350  1.00  0.00           H
ATOM    725 HG22 VAL A  49      38.880  60.130  49.960  1.00  0.00           H
ATOM    726 HG23 VAL A  49      40.370  59.680  50.830  1.00  0.00           H
ATOM    727  C   VAL A  49      40.180  63.520  50.650  1.00  0.00           C
ATOM    728  O   VAL A  49      39.800  63.530  51.820  1.00  0.00           O
ATOM    729  N   HIS A  50      39.570  64.360  49.800  1.00  0.00           N
ATOM    730  HN  HIS A  50      39.860  64.380  48.850  1.00  0.00           H
ATOM    731  CA  HIS A  50      38.350  65.100  49.940  1.00  0.00           C
ATOM    732  HA  HIS A  50      38.380  65.740  50.810  1.00  0.00           H
ATOM    733  CB  HIS A  50      38.030  66.170  48.880  1.00  0.00           C
ATOM    734  HB1 HIS A  50      36.960  66.460  49.010  1.00  0.00           H
ATOM    735  HB2 HIS A  50      38.200  65.690  47.890  1.00  0.00           H
ATOM    736  ND1 HIS A  50      40.080  67.420  48.640  1.00  0.00           N
ATOM    737  CG  HIS A  50      38.780  67.450  49.080  1.00  0.00           C
ATOM    738  CE1 HIS A  50      40.590  68.630  48.770  1.00  0.00           C
ATOM    739  HE1 HIS A  50      41.590  68.980  48.500  1.00  0.00           H
ATOM    740  NE2 HIS A  50      39.660  69.380  49.420  1.00  0.00           N
ATOM    741  HE2 HIS A  50      39.790  70.310  49.760  1.00  0.00           H
ATOM    742  CD2 HIS A  50      38.490  68.670  49.600  1.00  0.00           C
ATOM    743  HD2 HIS A  50      37.570  69.220  49.780  1.00  0.00           H
ATOM    744  C   HIS A  50      37.210  64.230  50.350  1.00  0.00           C
ATOM    745  O   HIS A  50      36.370  63.940  49.500  1.00  0.00           O
ATOM    746  N   GLY A  51      37.180  63.660  51.570  1.00  0.00           N
ATOM    747  HN  GLY A  51      37.980  63.800  52.150  1.00  0.00           H
ATOM    748  CA  GLY A  51      36.130  62.880  52.150  1.00  0.00           C
ATOM    749  HA1 GLY A  51      36.310  62.940  53.210  1.00  0.00           H
ATOM    750  HA2 GLY A  51      35.200  63.380  51.930  1.00  0.00           H
ATOM    751  C   GLY A  51      36.170  61.440  51.770  1.00  0.00           C
ATOM    752  O   GLY A  51      36.800  60.590  52.400  1.00  0.00           O
ATOM    753  N   VAL A  52      35.410  61.100  50.720  1.00  0.00           N
ATOM    754  HN  VAL A  52      35.190  61.800  50.040  1.00  0.00           H
ATOM    755  CA  VAL A  52      35.120  59.750  50.360  1.00  0.00           C
ATOM    756  HA  VAL A  52      35.380  59.200  51.250  1.00  0.00           H
ATOM    757  CB  VAL A  52      33.650  59.570  50.080  1.00  0.00           C
ATOM    758  HB  VAL A  52      33.300  60.220  49.250  1.00  0.00           H
ATOM    759  CG1 VAL A  52      33.360  58.150  49.580  1.00  0.00           C
ATOM    760 HG11 VAL A  52      32.260  57.980  49.560  1.00  0.00           H
ATOM    761 HG12 VAL A  52      33.850  57.820  48.640  1.00  0.00           H
ATOM    762 HG13 VAL A  52      33.750  57.410  50.310  1.00  0.00           H
ATOM    763  CG2 VAL A  52      32.830  59.850  51.350  1.00  0.00           C
ATOM    764 HG21 VAL A  52      32.990  60.910  51.640  1.00  0.00           H
ATOM    765 HG22 VAL A  52      31.770  59.640  51.100  1.00  0.00           H
ATOM    766 HG23 VAL A  52      33.180  59.160  52.150  1.00  0.00           H
ATOM    767  C   VAL A  52      36.030  59.270  49.280  1.00  0.00           C
ATOM    768  O   VAL A  52      36.000  59.690  48.120  1.00  0.00           O
ATOM    769  N   ALA A  53      36.850  58.270  49.640  1.00  0.00           N
ATOM    770  HN  ALA A  53      36.890  58.010  50.610  1.00  0.00           H
ATOM    771  CA  ALA A  53      37.910  57.770  48.820  1.00  0.00           C
ATOM    772  HA  ALA A  53      38.480  58.670  48.630  1.00  0.00           H
ATOM    773  CB  ALA A  53      38.810  56.770  49.560  1.00  0.00           C
ATOM    774  HB1 ALA A  53      39.650  56.280  49.000  1.00  0.00           H
ATOM    775  HB2 ALA A  53      39.190  57.320  50.440  1.00  0.00           H
ATOM    776  HB3 ALA A  53      38.160  55.910  49.860  1.00  0.00           H
ATOM    777  C   ALA A  53      37.460  57.210  47.520  1.00  0.00           C
ATOM    778  O   ALA A  53      38.170  57.190  46.520  1.00  0.00           O
ATOM    779  N   THR A  54      36.190  56.770  47.470  1.00  0.00           N
ATOM    780  HN  THR A  54      35.620  56.800  48.290  1.00  0.00           H
ATOM    781  CA  THR A  54      35.690  56.100  46.310  1.00  0.00           C
ATOM    782  HA  THR A  54      36.510  55.660  45.760  1.00  0.00           H
ATOM    783  CB  THR A  54      34.880  54.850  46.480  1.00  0.00           C
ATOM    784  HB  THR A  54      34.110  54.680  45.690  1.00  0.00           H
ATOM    785  OG1 THR A  54      34.240  54.820  47.750  1.00  0.00           O
ATOM    786  HG1 THR A  54      34.910  54.770  48.430  1.00  0.00           H
ATOM    787  CG2 THR A  54      35.820  53.640  46.400  1.00  0.00           C
ATOM    788 HG21 THR A  54      36.780  53.930  46.870  1.00  0.00           H
ATOM    789 HG22 THR A  54      35.300  52.790  46.900  1.00  0.00           H
ATOM    790 HG23 THR A  54      36.110  53.280  45.390  1.00  0.00           H
ATOM    791  C   THR A  54      35.110  57.010  45.290  1.00  0.00           C
ATOM    792  O   THR A  54      34.620  56.610  44.240  1.00  0.00           O
ATOM    793  N   VAL A  55      35.160  58.340  45.450  1.00  0.00           N
ATOM    794  HN  VAL A  55      35.670  58.660  46.240  1.00  0.00           H
ATOM    795  CA  VAL A  55      34.650  59.380  44.600  1.00  0.00           C
ATOM    796  HA  VAL A  55      34.590  59.000  43.590  1.00  0.00           H
ATOM    797  CB  VAL A  55      33.220  59.710  44.920  1.00  0.00           C
ATOM    798  HB  VAL A  55      32.650  58.760  45.000  1.00  0.00           H
ATOM    799  CG1 VAL A  55      33.040  60.540  46.200  1.00  0.00           C
ATOM    800 HG11 VAL A  55      33.440  61.560  46.010  1.00  0.00           H
ATOM    801 HG12 VAL A  55      31.960  60.490  46.480  1.00  0.00           H
ATOM    802 HG13 VAL A  55      33.590  60.070  47.040  1.00  0.00           H
ATOM    803  CG2 VAL A  55      32.590  60.360  43.680  1.00  0.00           C
ATOM    804 HG21 VAL A  55      32.380  59.650  42.850  1.00  0.00           H
ATOM    805 HG22 VAL A  55      31.610  60.820  43.910  1.00  0.00           H
ATOM    806 HG23 VAL A  55      33.140  61.190  43.180  1.00  0.00           H
ATOM    807  C   VAL A  55      35.650  60.480  44.490  1.00  0.00           C
ATOM    808  O   VAL A  55      35.530  61.340  43.620  1.00  0.00           O
ATOM    809  N   ALA A  56      36.620  60.710  45.390  1.00  0.00           N
ATOM    810  HN  ALA A  56      36.790  60.070  46.130  1.00  0.00           H
ATOM    811  CA  ALA A  56      37.580  61.770  45.470  1.00  0.00           C
ATOM    812  HA  ALA A  56      37.380  62.510  44.710  1.00  0.00           H
ATOM    813  CB  ALA A  56      37.590  62.410  46.870  1.00  0.00           C
ATOM    814  HB1 ALA A  56      36.760  63.140  47.000  1.00  0.00           H
ATOM    815  HB2 ALA A  56      37.510  61.700  47.720  1.00  0.00           H
ATOM    816  HB3 ALA A  56      38.560  62.950  46.940  1.00  0.00           H
ATOM    817  C   ALA A  56      38.930  61.300  45.070  1.00  0.00           C
ATOM    818  O   ALA A  56      39.460  60.320  45.600  1.00  0.00           O
ATOM    819  N   GLU A  57      39.640  61.990  44.160  1.00  0.00           N
ATOM    820  HN  GLU A  57      39.270  62.860  43.830  1.00  0.00           H
ATOM    821  CA  GLU A  57      41.020  61.730  43.910  1.00  0.00           C
ATOM    822  HA  GLU A  57      41.300  60.890  44.530  1.00  0.00           H
ATOM    823  CB  GLU A  57      41.390  61.350  42.460  1.00  0.00           C
ATOM    824  HB1 GLU A  57      41.210  60.250  42.400  1.00  0.00           H
ATOM    825  HB2 GLU A  57      42.490  61.450  42.410  1.00  0.00           H
ATOM    826  CG  GLU A  57      40.680  62.070  41.310  1.00  0.00           C
ATOM    827  HG1 GLU A  57      39.600  61.890  41.470  1.00  0.00           H
ATOM    828  HG2 GLU A  57      40.830  61.500  40.360  1.00  0.00           H
ATOM    829  CD  GLU A  57      41.020  63.550  41.230  1.00  0.00           C
ATOM    830  OE1 GLU A  57      42.190  63.780  40.830  1.00  0.00           O
ATOM    831  OE2 GLU A  57      40.190  64.450  41.520  1.00  0.00           O
ATOM    832  C   GLU A  57      41.860  62.830  44.450  1.00  0.00           C
ATOM    833  O   GLU A  57      43.090  62.780  44.500  1.00  0.00           O
ATOM    834  N   LYS A  58      41.200  63.950  44.800  1.00  0.00           N
ATOM    835  HN  LYS A  58      40.220  63.970  44.630  1.00  0.00           H
ATOM    836  CA  LYS A  58      41.840  65.100  45.380  1.00  0.00           C
ATOM    837  HA  LYS A  58      42.820  65.140  44.920  1.00  0.00           H
ATOM    838  CB  LYS A  58      41.060  66.410  45.270  1.00  0.00           C
ATOM    839  HB1 LYS A  58      41.590  67.270  45.740  1.00  0.00           H
ATOM    840  HB2 LYS A  58      40.180  66.310  45.940  1.00  0.00           H
ATOM    841  CG  LYS A  58      40.770  66.870  43.840  1.00  0.00           C
ATOM    842  HG1 LYS A  58      40.270  67.850  43.710  1.00  0.00           H
ATOM    843  HG2 LYS A  58      40.080  66.150  43.340  1.00  0.00           H
ATOM    844  CD  LYS A  58      42.080  66.910  43.040  1.00  0.00           C
ATOM    845  HD1 LYS A  58      42.850  67.500  43.590  1.00  0.00           H
ATOM    846  HD2 LYS A  58      42.420  65.890  42.760  1.00  0.00           H
ATOM    847  CE  LYS A  58      41.910  67.680  41.730  1.00  0.00           C
ATOM    848  HE1 LYS A  58      42.810  67.540  41.090  1.00  0.00           H
ATOM    849  HE2 LYS A  58      41.650  68.750  41.870  1.00  0.00           H
ATOM    850  NZ  LYS A  58      40.880  67.170  40.800  1.00  0.00           N
ATOM    851  HZ1 LYS A  58      41.100  66.190  40.520  1.00  0.00           H
ATOM    852  HZ2 LYS A  58      39.960  67.140  41.270  1.00  0.00           H
ATOM    853  HZ3 LYS A  58      40.920  67.740  39.930  1.00  0.00           H
ATOM    854  C   LYS A  58      42.130  64.880  46.820  1.00  0.00           C
ATOM    855  O   LYS A  58      41.490  64.070  47.480  1.00  0.00           O
ATOM    856  N   THR A  59      43.190  65.590  47.260  1.00  0.00           N
ATOM    857  HN  THR A  59      43.620  66.250  46.640  1.00  0.00           H
ATOM    858  CA  THR A  59      43.770  65.620  48.560  1.00  0.00           C
ATOM    859  HA  THR A  59      43.250  64.880  49.160  1.00  0.00           H
ATOM    860  CB  THR A  59      45.230  65.260  48.570  1.00  0.00           C
ATOM    861  HB  THR A  59      45.630  65.190  49.610  1.00  0.00           H
ATOM    862  OG1 THR A  59      46.030  66.140  47.790  1.00  0.00           O
ATOM    863  HG1 THR A  59      45.530  66.540  47.070  1.00  0.00           H
ATOM    864  CG2 THR A  59      45.420  63.860  47.980  1.00  0.00           C
ATOM    865 HG21 THR A  59      46.420  63.520  48.330  1.00  0.00           H
ATOM    866 HG22 THR A  59      44.800  63.050  48.410  1.00  0.00           H
ATOM    867 HG23 THR A  59      45.500  63.960  46.870  1.00  0.00           H
ATOM    868  C   THR A  59      43.680  66.930  49.270  1.00  0.00           C
ATOM    869  O   THR A  59      43.580  67.990  48.670  1.00  0.00           O
ATOM    870  N   LYS A  60      43.530  66.810  50.600  1.00  0.00           N
ATOM    871  HN  LYS A  60      43.510  65.920  51.040  1.00  0.00           H
ATOM    872  CA  LYS A  60      43.410  67.900  51.530  1.00  0.00           C
ATOM    873  HA  LYS A  60      42.980  68.770  51.060  1.00  0.00           H
ATOM    874  CB  LYS A  60      42.510  67.380  52.670  1.00  0.00           C
ATOM    875  HB1 LYS A  60      42.430  68.140  53.480  1.00  0.00           H
ATOM    876  HB2 LYS A  60      42.780  66.380  53.060  1.00  0.00           H
ATOM    877  CG  LYS A  60      41.090  67.010  52.260  1.00  0.00           C
ATOM    878  HG1 LYS A  60      40.960  66.130  51.600  1.00  0.00           H
ATOM    879  HG2 LYS A  60      40.850  67.840  51.560  1.00  0.00           H
ATOM    880  CD  LYS A  60      40.120  67.080  53.440  1.00  0.00           C
ATOM    881  HD1 LYS A  60      40.280  67.960  54.110  1.00  0.00           H
ATOM    882  HD2 LYS A  60      39.160  67.270  52.900  1.00  0.00           H
ATOM    883  CE  LYS A  60      40.000  65.760  54.200  1.00  0.00           C
ATOM    884  HE1 LYS A  60      40.650  65.000  53.730  1.00  0.00           H
ATOM    885  HE2 LYS A  60      38.930  65.470  54.070  1.00  0.00           H
ATOM    886  NZ  LYS A  60      40.340  65.700  55.640  1.00  0.00           N
ATOM    887  HZ1 LYS A  60      39.770  66.400  56.160  1.00  0.00           H
ATOM    888  HZ2 LYS A  60      40.220  64.750  56.060  1.00  0.00           H
ATOM    889  HZ3 LYS A  60      41.360  65.900  55.700  1.00  0.00           H
ATOM    890  C   LYS A  60      44.700  68.480  52.000  1.00  0.00           C
ATOM    891  O   LYS A  60      45.820  67.990  51.860  1.00  0.00           O
ATOM    892  N   GLU A  61      44.520  69.610  52.700  1.00  0.00           N
ATOM    893  HN  GLU A  61      43.650  70.100  52.790  1.00  0.00           H
ATOM    894  CA  GLU A  61      45.540  70.210  53.500  1.00  0.00           C
ATOM    895  HA  GLU A  61      46.330  70.510  52.830  1.00  0.00           H
ATOM    896  CB  GLU A  61      44.990  71.490  54.160  1.00  0.00           C
ATOM    897  HB1 GLU A  61      45.570  71.790  55.060  1.00  0.00           H
ATOM    898  HB2 GLU A  61      43.940  71.190  54.380  1.00  0.00           H
ATOM    899  CG  GLU A  61      45.010  72.740  53.280  1.00  0.00           C
ATOM    900  HG1 GLU A  61      44.330  73.530  53.660  1.00  0.00           H
ATOM    901  HG2 GLU A  61      44.730  72.420  52.260  1.00  0.00           H
ATOM    902  CD  GLU A  61      46.390  73.370  53.130  1.00  0.00           C
ATOM    903  OE1 GLU A  61      46.530  74.400  52.410  1.00  0.00           O
ATOM    904  OE2 GLU A  61      47.340  72.760  53.690  1.00  0.00           O
ATOM    905  C   GLU A  61      46.200  69.410  54.570  1.00  0.00           C
ATOM    906  O   GLU A  61      45.520  68.610  55.210  1.00  0.00           O
ATOM    907  N   GLN A  62      47.510  69.580  54.810  1.00  0.00           N
ATOM    908  HN  GLN A  62      48.010  70.210  54.210  1.00  0.00           H
ATOM    909  CA  GLN A  62      48.240  69.050  55.920  1.00  0.00           C
ATOM    910  HA  GLN A  62      49.270  69.390  55.900  1.00  0.00           H
ATOM    911  CB  GLN A  62      47.670  69.480  57.280  1.00  0.00           C
ATOM    912  HB1 GLN A  62      48.270  68.990  58.070  1.00  0.00           H
ATOM    913  HB2 GLN A  62      46.600  69.260  57.490  1.00  0.00           H
ATOM    914  CG  GLN A  62      47.840  70.980  57.510  1.00  0.00           C
ATOM    915  HG1 GLN A  62      47.320  71.640  56.790  1.00  0.00           H
ATOM    916  HG2 GLN A  62      48.890  71.320  57.370  1.00  0.00           H
ATOM    917  CD  GLN A  62      47.480  71.310  58.950  1.00  0.00           C
ATOM    918  OE1 GLN A  62      46.390  71.850  59.170  1.00  0.00           O
ATOM    919  NE2 GLN A  62      48.380  71.150  59.960  1.00  0.00           N
ATOM    920 HE21 GLN A  62      49.130  70.490  59.820  1.00  0.00           H
ATOM    921 HE22 GLN A  62      48.050  71.420  60.860  1.00  0.00           H
ATOM    922  C   GLN A  62      48.400  67.570  55.920  1.00  0.00           C
ATOM    923  O   GLN A  62      48.580  66.970  56.990  1.00  0.00           O
ATOM    924  N   VAL A  63      48.240  66.910  54.760  1.00  0.00           N
ATOM    925  HN  VAL A  63      48.090  67.380  53.890  1.00  0.00           H
ATOM    926  CA  VAL A  63      48.290  65.490  54.680  1.00  0.00           C
ATOM    927  HA  VAL A  63      48.040  65.120  55.660  1.00  0.00           H
ATOM    928  CB  VAL A  63      47.230  64.830  53.840  1.00  0.00           C
ATOM    929  HB  VAL A  63      47.310  63.740  54.060  1.00  0.00           H
ATOM    930  CG1 VAL A  63      45.860  65.380  54.270  1.00  0.00           C
ATOM    931 HG11 VAL A  63      45.770  64.990  55.300  1.00  0.00           H
ATOM    932 HG12 VAL A  63      45.810  66.480  54.170  1.00  0.00           H
ATOM    933 HG13 VAL A  63      45.110  64.840  53.650  1.00  0.00           H
ATOM    934  CG2 VAL A  63      47.510  65.060  52.350  1.00  0.00           C
ATOM    935 HG21 VAL A  63      46.620  65.040  51.670  1.00  0.00           H
ATOM    936 HG22 VAL A  63      48.000  66.010  52.060  1.00  0.00           H
ATOM    937 HG23 VAL A  63      48.270  64.340  52.000  1.00  0.00           H
ATOM    938  C   VAL A  63      49.630  64.930  54.370  1.00  0.00           C
ATOM    939  O   VAL A  63      49.900  63.730  54.350  1.00  0.00           O
ATOM    940  N   THR A  64      50.570  65.860  54.130  1.00  0.00           N
ATOM    941  HN  THR A  64      50.290  66.810  54.030  1.00  0.00           H
ATOM    942  CA  THR A  64      51.960  65.530  53.990  1.00  0.00           C
ATOM    943  HA  THR A  64      52.170  64.480  54.170  1.00  0.00           H
ATOM    944  CB  THR A  64      52.380  65.730  52.560  1.00  0.00           C
ATOM    945  HB  THR A  64      52.080  66.760  52.280  1.00  0.00           H
ATOM    946  OG1 THR A  64      51.740  64.800  51.700  1.00  0.00           O
ATOM    947  HG1 THR A  64      52.040  63.950  52.030  1.00  0.00           H
ATOM    948  CG2 THR A  64      53.890  65.620  52.290  1.00  0.00           C
ATOM    949 HG21 THR A  64      54.360  64.740  52.790  1.00  0.00           H
ATOM    950 HG22 THR A  64      54.180  65.620  51.220  1.00  0.00           H
ATOM    951 HG23 THR A  64      54.380  66.500  52.760  1.00  0.00           H
ATOM    952  C   THR A  64      52.700  66.420  54.920  1.00  0.00           C
ATOM    953  O   THR A  64      52.560  67.630  55.010  1.00  0.00           O
ATOM    954  N   ASN A  65      53.700  65.910  55.670  1.00  0.00           N
ATOM    955  HN  ASN A  65      53.960  64.960  55.530  1.00  0.00           H
ATOM    956  CA  ASN A  65      54.530  66.730  56.500  1.00  0.00           C
ATOM    957  HA  ASN A  65      54.660  67.730  56.110  1.00  0.00           H
ATOM    958  CB  ASN A  65      53.960  66.710  57.930  1.00  0.00           C
ATOM    959  HB1 ASN A  65      53.850  65.660  58.260  1.00  0.00           H
ATOM    960  HB2 ASN A  65      52.960  67.180  57.990  1.00  0.00           H
ATOM    961  CG  ASN A  65      54.780  67.520  58.930  1.00  0.00           C
ATOM    962  OD1 ASN A  65      55.330  68.590  58.680  1.00  0.00           O
ATOM    963  ND2 ASN A  65      54.850  66.920  60.150  1.00  0.00           N
ATOM    964 HD21 ASN A  65      54.360  66.080  60.400  1.00  0.00           H
ATOM    965 HD22 ASN A  65      55.540  67.360  60.720  1.00  0.00           H
ATOM    966  C   ASN A  65      55.940  66.260  56.460  1.00  0.00           C
ATOM    967  O   ASN A  65      56.270  65.080  56.380  1.00  0.00           O
ATOM    968  N   VAL A  66      56.930  67.160  56.640  1.00  0.00           N
ATOM    969  HN  VAL A  66      56.620  68.040  56.980  1.00  0.00           H
ATOM    970  CA  VAL A  66      58.350  66.990  56.750  1.00  0.00           C
ATOM    971  HA  VAL A  66      58.640  66.120  56.190  1.00  0.00           H
ATOM    972  CB  VAL A  66      59.150  68.210  56.390  1.00  0.00           C
ATOM    973  HB  VAL A  66      58.840  69.100  56.970  1.00  0.00           H
ATOM    974  CG1 VAL A  66      60.670  68.060  56.580  1.00  0.00           C
ATOM    975 HG11 VAL A  66      60.980  67.450  57.450  1.00  0.00           H
ATOM    976 HG12 VAL A  66      61.080  67.470  55.730  1.00  0.00           H
ATOM    977 HG13 VAL A  66      61.140  69.060  56.580  1.00  0.00           H
ATOM    978  CG2 VAL A  66      58.890  68.480  54.890  1.00  0.00           C
ATOM    979 HG21 VAL A  66      59.390  69.410  54.550  1.00  0.00           H
ATOM    980 HG22 VAL A  66      59.400  67.730  54.240  1.00  0.00           H
ATOM    981 HG23 VAL A  66      57.820  68.440  54.600  1.00  0.00           H
ATOM    982  C   VAL A  66      58.730  66.500  58.110  1.00  0.00           C
ATOM    983  O   VAL A  66      58.460  67.130  59.130  1.00  0.00           O
ATOM    984  N   GLY A  67      59.300  65.290  58.280  1.00  0.00           N
ATOM    985  HN  GLY A  67      59.670  64.840  57.470  1.00  0.00           H
ATOM    986  CA  GLY A  67      59.520  64.660  59.540  1.00  0.00           C
ATOM    987  HA1 GLY A  67      60.540  64.810  59.870  1.00  0.00           H
ATOM    988  HA2 GLY A  67      58.860  65.130  60.250  1.00  0.00           H
ATOM    989  C   GLY A  67      59.180  63.220  59.400  1.00  0.00           C
ATOM    990  O   GLY A  67      59.710  62.370  60.120  1.00  0.00           O
ATOM    991  N   GLY A  68      58.330  62.830  58.430  1.00  0.00           N
ATOM    992  HN  GLY A  68      57.850  63.520  57.900  1.00  0.00           H
ATOM    993  CA  GLY A  68      57.950  61.470  58.210  1.00  0.00           C
ATOM    994  HA1 GLY A  68      58.530  60.810  58.840  1.00  0.00           H
ATOM    995  HA2 GLY A  68      56.880  61.420  58.360  1.00  0.00           H
ATOM    996  C   GLY A  68      58.190  61.000  56.820  1.00  0.00           C
ATOM    997  O   GLY A  68      59.340  60.830  56.420  1.00  0.00           O
ATOM    998  N   ALA A  69      57.110  60.700  56.070  1.00  0.00           N
ATOM    999  HN  ALA A  69      56.200  60.930  56.390  1.00  0.00           H
ATOM   1000  CA  ALA A  69      57.150  60.000  54.830  1.00  0.00           C
ATOM   1001  HA  ALA A  69      58.110  60.120  54.350  1.00  0.00           H
ATOM   1002  CB  ALA A  69      57.030  58.520  55.230  1.00  0.00           C
ATOM   1003  HB1 ALA A  69      57.820  58.090  55.880  1.00  0.00           H
ATOM   1004  HB2 ALA A  69      56.060  58.220  55.680  1.00  0.00           H
ATOM   1005  HB3 ALA A  69      57.060  57.940  54.280  1.00  0.00           H
ATOM   1006  C   ALA A  69      56.070  60.300  53.860  1.00  0.00           C
ATOM   1007  O   ALA A  69      55.000  60.800  54.200  1.00  0.00           O
ATOM   1008  N   VAL A  70      56.280  60.010  52.560  1.00  0.00           N
ATOM   1009  HN  VAL A  70      57.220  59.840  52.250  1.00  0.00           H
ATOM   1010  CA  VAL A  70      55.270  60.150  51.560  1.00  0.00           C
ATOM   1011  HA  VAL A  70      54.370  60.470  52.070  1.00  0.00           H
ATOM   1012  CB  VAL A  70      55.570  61.100  50.440  1.00  0.00           C
ATOM   1013  HB  VAL A  70      54.730  61.160  49.710  1.00  0.00           H
ATOM   1014  CG1 VAL A  70      55.680  62.540  50.980  1.00  0.00           C
ATOM   1015 HG11 VAL A  70      55.750  63.220  50.100  1.00  0.00           H
ATOM   1016 HG12 VAL A  70      54.830  62.840  51.640  1.00  0.00           H
ATOM   1017 HG13 VAL A  70      56.480  62.700  51.730  1.00  0.00           H
ATOM   1018  CG2 VAL A  70      56.820  60.560  49.730  1.00  0.00           C
ATOM   1019 HG21 VAL A  70      56.820  59.480  49.470  1.00  0.00           H
ATOM   1020 HG22 VAL A  70      57.070  61.000  48.740  1.00  0.00           H
ATOM   1021 HG23 VAL A  70      57.690  60.800  50.380  1.00  0.00           H
ATOM   1022  C   VAL A  70      54.850  58.800  51.090  1.00  0.00           C
ATOM   1023  O   VAL A  70      54.360  58.630  49.980  1.00  0.00           O
ATOM   1024  N   VAL A  71      55.050  57.800  51.970  1.00  0.00           N
ATOM   1025  HN  VAL A  71      55.550  57.960  52.810  1.00  0.00           H
ATOM   1026  CA  VAL A  71      54.420  56.530  51.780  1.00  0.00           C
ATOM   1027  HA  VAL A  71      54.790  56.470  50.770  1.00  0.00           H
ATOM   1028  CB  VAL A  71      55.060  55.460  52.620  1.00  0.00           C
ATOM   1029  HB  VAL A  71      54.690  54.450  52.310  1.00  0.00           H
ATOM   1030  CG1 VAL A  71      56.590  55.470  52.520  1.00  0.00           C
ATOM   1031 HG11 VAL A  71      56.830  55.000  51.540  1.00  0.00           H
ATOM   1032 HG12 VAL A  71      57.180  56.400  52.640  1.00  0.00           H
ATOM   1033 HG13 VAL A  71      57.060  54.830  53.310  1.00  0.00           H
ATOM   1034  CG2 VAL A  71      54.670  55.650  54.090  1.00  0.00           C
ATOM   1035 HG21 VAL A  71      54.880  56.670  54.470  1.00  0.00           H
ATOM   1036 HG22 VAL A  71      53.590  55.470  54.240  1.00  0.00           H
ATOM   1037 HG23 VAL A  71      55.120  54.960  54.830  1.00  0.00           H
ATOM   1038  C   VAL A  71      52.930  56.480  51.700  1.00  0.00           C
ATOM   1039  O   VAL A  71      52.230  57.260  52.350  1.00  0.00           O
ATOM   1040  N   THR A  72      52.400  55.710  50.730  1.00  0.00           N
ATOM   1041  HN  THR A  72      52.990  55.100  50.210  1.00  0.00           H
ATOM   1042  CA  THR A  72      51.050  55.680  50.260  1.00  0.00           C
ATOM   1043  HA  THR A  72      50.340  56.020  51.000  1.00  0.00           H
ATOM   1044  CB  THR A  72      50.850  56.590  49.080  1.00  0.00           C
ATOM   1045  HB  THR A  72      51.060  57.640  49.400  1.00  0.00           H
ATOM   1046  OG1 THR A  72      49.570  56.560  48.480  1.00  0.00           O
ATOM   1047  HG1 THR A  72      49.170  57.350  48.850  1.00  0.00           H
ATOM   1048  CG2 THR A  72      51.790  56.390  47.880  1.00  0.00           C
ATOM   1049 HG21 THR A  72      51.430  57.140  47.150  1.00  0.00           H
ATOM   1050 HG22 THR A  72      52.830  56.580  48.190  1.00  0.00           H
ATOM   1051 HG23 THR A  72      51.650  55.370  47.440  1.00  0.00           H
ATOM   1052  C   THR A  72      50.740  54.270  49.890  1.00  0.00           C
ATOM   1053  O   THR A  72      51.520  53.580  49.240  1.00  0.00           O
ATOM   1054  N   GLY A  73      49.560  53.750  50.260  1.00  0.00           N
ATOM   1055  HN  GLY A  73      48.850  54.340  50.630  1.00  0.00           H
ATOM   1056  CA  GLY A  73      49.170  52.400  49.970  1.00  0.00           C
ATOM   1057  HA1 GLY A  73      48.540  52.410  49.090  1.00  0.00           H
ATOM   1058  HA2 GLY A  73      50.030  51.780  49.750  1.00  0.00           H
ATOM   1059  C   GLY A  73      48.480  51.740  51.110  1.00  0.00           C
ATOM   1060  O   GLY A  73      48.850  50.680  51.600  1.00  0.00           O
ATOM   1061  N   VAL A  74      47.330  52.320  51.510  1.00  0.00           N
ATOM   1062  HN  VAL A  74      47.150  53.260  51.220  1.00  0.00           H
ATOM   1063  CA  VAL A  74      46.430  51.760  52.470  1.00  0.00           C
ATOM   1064  HA  VAL A  74      46.930  51.240  53.270  1.00  0.00           H
ATOM   1065  CB  VAL A  74      45.770  52.880  53.230  1.00  0.00           C
ATOM   1066  HB  VAL A  74      45.340  53.550  52.450  1.00  0.00           H
ATOM   1067  CG1 VAL A  74      44.600  52.510  54.160  1.00  0.00           C
ATOM   1068 HG11 VAL A  74      44.200  53.470  54.560  1.00  0.00           H
ATOM   1069 HG12 VAL A  74      43.790  52.010  53.580  1.00  0.00           H
ATOM   1070 HG13 VAL A  74      44.860  51.930  55.070  1.00  0.00           H
ATOM   1071  CG2 VAL A  74      46.860  53.600  54.030  1.00  0.00           C
ATOM   1072 HG21 VAL A  74      47.420  52.990  54.770  1.00  0.00           H
ATOM   1073 HG22 VAL A  74      47.560  54.110  53.340  1.00  0.00           H
ATOM   1074 HG23 VAL A  74      46.330  54.380  54.620  1.00  0.00           H
ATOM   1075  C   VAL A  74      45.480  50.820  51.820  1.00  0.00           C
ATOM   1076  O   VAL A  74      44.370  51.140  51.430  1.00  0.00           O
ATOM   1077  N   THR A  75      45.970  49.580  51.620  1.00  0.00           N
ATOM   1078  HN  THR A  75      46.960  49.500  51.680  1.00  0.00           H
ATOM   1079  CA  THR A  75      45.340  48.630  50.760  1.00  0.00           C
ATOM   1080  HA  THR A  75      44.370  48.960  50.410  1.00  0.00           H
ATOM   1081  CB  THR A  75      46.070  48.260  49.510  1.00  0.00           C
ATOM   1082  HB  THR A  75      46.780  47.420  49.670  1.00  0.00           H
ATOM   1083  OG1 THR A  75      46.840  49.330  48.980  1.00  0.00           O
ATOM   1084  HG1 THR A  75      47.470  48.920  48.390  1.00  0.00           H
ATOM   1085  CG2 THR A  75      45.040  47.990  48.400  1.00  0.00           C
ATOM   1086 HG21 THR A  75      45.640  47.980  47.470  1.00  0.00           H
ATOM   1087 HG22 THR A  75      44.380  47.110  48.550  1.00  0.00           H
ATOM   1088 HG23 THR A  75      44.300  48.810  48.270  1.00  0.00           H
ATOM   1089  C   THR A  75      45.080  47.420  51.610  1.00  0.00           C
ATOM   1090  O   THR A  75      44.560  46.440  51.080  1.00  0.00           O
ATOM   1091  N   ALA A  76      45.410  47.500  52.910  1.00  0.00           N
ATOM   1092  HN  ALA A  76      45.740  48.310  53.380  1.00  0.00           H
ATOM   1093  CA  ALA A  76      45.100  46.430  53.800  1.00  0.00           C
ATOM   1094  HA  ALA A  76      44.240  45.970  53.340  1.00  0.00           H
ATOM   1095  CB  ALA A  76      46.230  45.400  53.950  1.00  0.00           C
ATOM   1096  HB1 ALA A  76      46.770  45.040  53.040  1.00  0.00           H
ATOM   1097  HB2 ALA A  76      47.020  45.800  54.610  1.00  0.00           H
ATOM   1098  HB3 ALA A  76      45.740  44.540  54.460  1.00  0.00           H
ATOM   1099  C   ALA A  76      44.700  46.880  55.160  1.00  0.00           C
ATOM   1100  O   ALA A  76      45.010  48.010  55.560  1.00  0.00           O
ATOM   1101  N   VAL A  77      43.840  46.080  55.810  1.00  0.00           N
ATOM   1102  HN  VAL A  77      43.660  45.160  55.460  1.00  0.00           H
ATOM   1103  CA  VAL A  77      43.270  46.390  57.080  1.00  0.00           C
ATOM   1104  HA  VAL A  77      43.380  47.440  57.320  1.00  0.00           H
ATOM   1105  CB  VAL A  77      41.810  46.040  57.130  1.00  0.00           C
ATOM   1106  HB  VAL A  77      41.620  44.990  57.440  1.00  0.00           H
ATOM   1107  CG1 VAL A  77      41.010  47.040  57.980  1.00  0.00           C
ATOM   1108 HG11 VAL A  77      39.950  46.810  57.760  1.00  0.00           H
ATOM   1109 HG12 VAL A  77      41.210  46.960  59.060  1.00  0.00           H
ATOM   1110 HG13 VAL A  77      41.300  48.060  57.620  1.00  0.00           H
ATOM   1111  CG2 VAL A  77      41.160  46.140  55.750  1.00  0.00           C
ATOM   1112 HG21 VAL A  77      40.070  45.940  55.770  1.00  0.00           H
ATOM   1113 HG22 VAL A  77      41.430  47.050  55.180  1.00  0.00           H
ATOM   1114 HG23 VAL A  77      41.550  45.260  55.190  1.00  0.00           H
ATOM   1115  C   VAL A  77      44.030  45.680  58.150  1.00  0.00           C
ATOM   1116  O   VAL A  77      45.190  45.370  57.910  1.00  0.00           O
ATOM   1117  N   ALA A  78      43.370  45.370  59.280  1.00  0.00           N
ATOM   1118  HN  ALA A  78      42.460  45.770  59.310  1.00  0.00           H
ATOM   1119  CA  ALA A  78      43.980  44.860  60.480  1.00  0.00           C
ATOM   1120  HA  ALA A  78      45.000  45.180  60.340  1.00  0.00           H
ATOM   1121  CB  ALA A  78      43.250  45.540  61.650  1.00  0.00           C
ATOM   1122  HB1 ALA A  78      43.190  46.640  61.550  1.00  0.00           H
ATOM   1123  HB2 ALA A  78      42.260  45.100  61.870  1.00  0.00           H
ATOM   1124  HB3 ALA A  78      43.870  45.410  62.570  1.00  0.00           H
ATOM   1125  C   ALA A  78      43.960  43.380  60.680  1.00  0.00           C
ATOM   1126  O   ALA A  78      44.670  42.610  60.050  1.00  0.00           O
ATOM   1127  N   GLN A  79      43.150  42.800  61.580  1.00  0.00           N
ATOM   1128  HN  GLN A  79      42.640  43.340  62.260  1.00  0.00           H
ATOM   1129  CA  GLN A  79      43.060  41.380  61.720  1.00  0.00           C
ATOM   1130  HA  GLN A  79      43.480  40.720  60.980  1.00  0.00           H
ATOM   1131  CB  GLN A  79      43.820  40.840  62.950  1.00  0.00           C
ATOM   1132  HB1 GLN A  79      43.670  39.750  63.070  1.00  0.00           H
ATOM   1133  HB2 GLN A  79      43.280  41.280  63.810  1.00  0.00           H
ATOM   1134  CG  GLN A  79      45.270  41.270  63.150  1.00  0.00           C
ATOM   1135  HG1 GLN A  79      45.660  41.170  64.190  1.00  0.00           H
ATOM   1136  HG2 GLN A  79      45.580  42.300  62.860  1.00  0.00           H
ATOM   1137  CD  GLN A  79      46.210  40.310  62.430  1.00  0.00           C
ATOM   1138  OE1 GLN A  79      46.930  39.550  63.070  1.00  0.00           O
ATOM   1139  NE2 GLN A  79      46.390  40.350  61.080  1.00  0.00           N
ATOM   1140 HE21 GLN A  79      45.800  40.870  60.460  1.00  0.00           H
ATOM   1141 HE22 GLN A  79      47.100  39.800  60.640  1.00  0.00           H
ATOM   1142  C   GLN A  79      41.600  41.070  61.840  1.00  0.00           C
ATOM   1143  O   GLN A  79      40.890  41.610  62.680  1.00  0.00           O
ATOM   1144  N   LYS A  80      41.020  40.340  60.870  1.00  0.00           N
ATOM   1145  HN  LYS A  80      41.640  40.130  60.110  1.00  0.00           H
ATOM   1146  CA  LYS A  80      39.640  40.120  60.580  1.00  0.00           C
ATOM   1147  HA  LYS A  80      39.680  39.940  59.520  1.00  0.00           H
ATOM   1148  CB  LYS A  80      38.980  38.820  61.070  1.00  0.00           C
ATOM   1149  HB1 LYS A  80      37.880  38.860  60.940  1.00  0.00           H
ATOM   1150  HB2 LYS A  80      39.200  38.690  62.150  1.00  0.00           H
ATOM   1151  CG  LYS A  80      39.510  37.610  60.310  1.00  0.00           C
ATOM   1152  HG1 LYS A  80      39.320  36.750  61.000  1.00  0.00           H
ATOM   1153  HG2 LYS A  80      40.620  37.690  60.330  1.00  0.00           H
ATOM   1154  CD  LYS A  80      38.750  37.400  59.000  1.00  0.00           C
ATOM   1155  HD1 LYS A  80      37.690  37.300  59.310  1.00  0.00           H
ATOM   1156  HD2 LYS A  80      38.960  38.310  58.390  1.00  0.00           H
ATOM   1157  CE  LYS A  80      39.100  36.130  58.220  1.00  0.00           C
ATOM   1158  HE1 LYS A  80      38.310  36.080  57.440  1.00  0.00           H
ATOM   1159  HE2 LYS A  80      39.050  35.220  58.860  1.00  0.00           H
ATOM   1160  NZ  LYS A  80      40.370  36.230  57.470  1.00  0.00           N
ATOM   1161  HZ1 LYS A  80      40.310  35.440  56.800  1.00  0.00           H
ATOM   1162  HZ2 LYS A  80      40.570  37.130  56.970  1.00  0.00           H
ATOM   1163  HZ3 LYS A  80      41.130  36.020  58.150  1.00  0.00           H
ATOM   1164  C   LYS A  80      38.680  41.240  60.820  1.00  0.00           C
ATOM   1165  O   LYS A  80      37.960  41.370  61.810  1.00  0.00           O
ATOM   1166  N   THR A  81      38.740  42.250  59.930  1.00  0.00           N
ATOM   1167  HN  THR A  81      39.300  42.210  59.100  1.00  0.00           H
ATOM   1168  CA  THR A  81      38.120  43.530  59.970  1.00  0.00           C
ATOM   1169  HA  THR A  81      37.490  43.650  60.840  1.00  0.00           H
ATOM   1170  CB  THR A  81      39.190  44.570  60.090  1.00  0.00           C
ATOM   1171  HB  THR A  81      39.930  44.520  59.270  1.00  0.00           H
ATOM   1172  OG1 THR A  81      39.940  44.380  61.290  1.00  0.00           O
ATOM   1173  HG1 THR A  81      39.940  43.430  61.430  1.00  0.00           H
ATOM   1174  CG2 THR A  81      38.630  46.000  60.180  1.00  0.00           C
ATOM   1175 HG21 THR A  81      39.420  46.620  60.660  1.00  0.00           H
ATOM   1176 HG22 THR A  81      38.220  46.420  59.240  1.00  0.00           H
ATOM   1177 HG23 THR A  81      37.820  45.960  60.940  1.00  0.00           H
ATOM   1178  C   THR A  81      37.290  43.710  58.740  1.00  0.00           C
ATOM   1179  O   THR A  81      37.660  43.170  57.700  1.00  0.00           O
ATOM   1180  N   VAL A  82      36.140  44.390  58.900  1.00  0.00           N
ATOM   1181  HN  VAL A  82      35.980  44.900  59.740  1.00  0.00           H
ATOM   1182  CA  VAL A  82      35.210  44.550  57.820  1.00  0.00           C
ATOM   1183  HA  VAL A  82      35.330  43.670  57.210  1.00  0.00           H
ATOM   1184  CB  VAL A  82      33.770  44.770  58.170  1.00  0.00           C
ATOM   1185  HB  VAL A  82      33.540  45.750  58.640  1.00  0.00           H
ATOM   1186  CG1 VAL A  82      32.920  44.830  56.900  1.00  0.00           C
ATOM   1187 HG11 VAL A  82      32.740  43.820  56.470  1.00  0.00           H
ATOM   1188 HG12 VAL A  82      31.900  45.100  57.250  1.00  0.00           H
ATOM   1189 HG13 VAL A  82      33.190  45.490  56.050  1.00  0.00           H
ATOM   1190  CG2 VAL A  82      33.290  43.750  59.220  1.00  0.00           C
ATOM   1191 HG21 VAL A  82      33.980  43.700  60.090  1.00  0.00           H
ATOM   1192 HG22 VAL A  82      32.340  44.140  59.640  1.00  0.00           H
ATOM   1193 HG23 VAL A  82      33.160  42.770  58.720  1.00  0.00           H
ATOM   1194  C   VAL A  82      35.720  45.700  57.020  1.00  0.00           C
ATOM   1195  O   VAL A  82      35.810  46.810  57.550  1.00  0.00           O
ATOM   1196  N   GLU A  83      36.050  45.510  55.730  1.00  0.00           N
ATOM   1197  HN  GLU A  83      35.790  44.650  55.290  1.00  0.00           H
ATOM   1198  CA  GLU A  83      36.500  46.510  54.800  1.00  0.00           C
ATOM   1199  HA  GLU A  83      37.360  47.020  55.190  1.00  0.00           H
ATOM   1200  CB  GLU A  83      36.950  45.940  53.440  1.00  0.00           C
ATOM   1201  HB1 GLU A  83      37.310  46.770  52.800  1.00  0.00           H
ATOM   1202  HB2 GLU A  83      36.170  45.430  52.840  1.00  0.00           H
ATOM   1203  CG  GLU A  83      38.170  45.030  53.580  1.00  0.00           C
ATOM   1204  HG1 GLU A  83      37.870  44.050  54.010  1.00  0.00           H
ATOM   1205  HG2 GLU A  83      38.820  45.600  54.260  1.00  0.00           H
ATOM   1206  CD  GLU A  83      38.940  44.670  52.320  1.00  0.00           C
ATOM   1207  OE1 GLU A  83      39.410  45.590  51.580  1.00  0.00           O
ATOM   1208  OE2 GLU A  83      39.070  43.470  51.960  1.00  0.00           O
ATOM   1209  C   GLU A  83      35.490  47.590  54.610  1.00  0.00           C
ATOM   1210  O   GLU A  83      34.300  47.380  54.810  1.00  0.00           O
ATOM   1211  N   GLY A  84      36.000  48.780  54.240  1.00  0.00           N
ATOM   1212  HN  GLY A  84      36.980  48.860  54.110  1.00  0.00           H
ATOM   1213  CA  GLY A  84      35.310  50.000  53.970  1.00  0.00           C
ATOM   1214  HA1 GLY A  84      34.880  50.210  54.940  1.00  0.00           H
ATOM   1215  HA2 GLY A  84      35.930  50.770  53.530  1.00  0.00           H
ATOM   1216  C   GLY A  84      34.210  49.860  52.980  1.00  0.00           C
ATOM   1217  O   GLY A  84      34.360  49.040  52.070  1.00  0.00           O
ATOM   1218  N   ALA A  85      33.140  50.670  53.010  1.00  0.00           N
ATOM   1219  HN  ALA A  85      33.000  51.040  53.920  1.00  0.00           H
ATOM   1220  CA  ALA A  85      32.220  50.740  51.930  1.00  0.00           C
ATOM   1221  HA  ALA A  85      31.960  49.790  51.480  1.00  0.00           H
ATOM   1222  CB  ALA A  85      30.810  51.240  52.280  1.00  0.00           C
ATOM   1223  HB1 ALA A  85      30.170  51.580  51.440  1.00  0.00           H
ATOM   1224  HB2 ALA A  85      30.340  50.410  52.850  1.00  0.00           H
ATOM   1225  HB3 ALA A  85      30.840  52.100  52.980  1.00  0.00           H
ATOM   1226  C   ALA A  85      32.820  51.410  50.740  1.00  0.00           C
ATOM   1227  O   ALA A  85      32.700  52.630  50.580  1.00  0.00           O
ATOM   1228  N   GLY A  86      33.300  50.530  49.850  1.00  0.00           N
ATOM   1229  HN  GLY A  86      33.490  49.600  50.160  1.00  0.00           H
ATOM   1230  CA  GLY A  86      33.780  50.920  48.560  1.00  0.00           C
ATOM   1231  HA1 GLY A  86      34.120  51.940  48.430  1.00  0.00           H
ATOM   1232  HA2 GLY A  86      34.560  50.210  48.340  1.00  0.00           H
ATOM   1233  C   GLY A  86      32.670  50.780  47.580  1.00  0.00           C
ATOM   1234  O   GLY A  86      31.540  51.250  47.690  1.00  0.00           O
ATOM   1235  N   SER A  87      33.090  50.120  46.480  1.00  0.00           N
ATOM   1236  HN  SER A  87      33.950  49.620  46.490  1.00  0.00           H
ATOM   1237  CA  SER A  87      32.340  50.010  45.270  1.00  0.00           C
ATOM   1238  HA  SER A  87      31.760  50.920  45.160  1.00  0.00           H
ATOM   1239  CB  SER A  87      33.240  49.920  44.020  1.00  0.00           C
ATOM   1240  HB1 SER A  87      32.710  50.000  43.050  1.00  0.00           H
ATOM   1241  HB2 SER A  87      33.740  48.940  43.890  1.00  0.00           H
ATOM   1242  OG  SER A  87      34.280  50.890  44.040  1.00  0.00           O
ATOM   1243  HG1 SER A  87      33.840  51.710  43.820  1.00  0.00           H
ATOM   1244  C   SER A  87      31.350  48.900  45.280  1.00  0.00           C
ATOM   1245  O   SER A  87      30.910  48.360  44.270  1.00  0.00           O
ATOM   1246  N   ILE A  88      30.810  48.590  46.480  1.00  0.00           N
ATOM   1247  HN  ILE A  88      30.940  49.250  47.220  1.00  0.00           H
ATOM   1248  CA  ILE A  88      29.850  47.550  46.640  1.00  0.00           C
ATOM   1249  HA  ILE A  88      30.270  46.640  46.230  1.00  0.00           H
ATOM   1250  CB  ILE A  88      29.590  47.370  48.110  1.00  0.00           C
ATOM   1251  HB  ILE A  88      28.620  46.850  48.250  1.00  0.00           H
ATOM   1252  CG2 ILE A  88      30.760  46.570  48.700  1.00  0.00           C
ATOM   1253 HG21 ILE A  88      31.080  45.750  48.020  1.00  0.00           H
ATOM   1254 HG22 ILE A  88      31.680  47.140  48.940  1.00  0.00           H
ATOM   1255 HG23 ILE A  88      30.430  46.110  49.660  1.00  0.00           H
ATOM   1256  CG1 ILE A  88      29.440  48.670  48.920  1.00  0.00           C
ATOM   1257 HG11 ILE A  88      28.670  49.270  48.390  1.00  0.00           H
ATOM   1258 HG12 ILE A  88      30.360  49.270  48.840  1.00  0.00           H
ATOM   1259  CD  ILE A  88      28.890  48.530  50.340  1.00  0.00           C
ATOM   1260  HD1 ILE A  88      29.580  47.920  50.960  1.00  0.00           H
ATOM   1261  HD2 ILE A  88      28.850  49.440  50.980  1.00  0.00           H
ATOM   1262  HD3 ILE A  88      27.890  48.100  50.570  1.00  0.00           H
ATOM   1263  C   ILE A  88      28.520  47.760  46.000  1.00  0.00           C
ATOM   1264  O   ILE A  88      27.990  48.870  45.940  1.00  0.00           O
ATOM   1265  N   ALA A  89      27.920  46.740  45.350  1.00  0.00           N
ATOM   1266  HN  ALA A  89      28.380  45.860  45.330  1.00  0.00           H
ATOM   1267  CA  ALA A  89      26.670  46.990  44.700  1.00  0.00           C
ATOM   1268  HA  ALA A  89      26.580  47.950  44.200  1.00  0.00           H
ATOM   1269  CB  ALA A  89      26.630  46.010  43.520  1.00  0.00           C
ATOM   1270  HB1 ALA A  89      26.630  44.950  43.870  1.00  0.00           H
ATOM   1271  HB2 ALA A  89      25.680  46.150  42.960  1.00  0.00           H
ATOM   1272  HB3 ALA A  89      27.460  46.200  42.810  1.00  0.00           H
ATOM   1273  C   ALA A  89      25.490  46.760  45.580  1.00  0.00           C
ATOM   1274  O   ALA A  89      25.470  45.800  46.350  1.00  0.00           O
ATOM   1275  N   ALA A  90      24.480  47.630  45.400  1.00  0.00           N
ATOM   1276  HN  ALA A  90      24.500  48.400  44.770  1.00  0.00           H
ATOM   1277  CA  ALA A  90      23.350  47.470  46.270  1.00  0.00           C
ATOM   1278  HA  ALA A  90      23.760  47.160  47.220  1.00  0.00           H
ATOM   1279  CB  ALA A  90      22.720  48.850  46.510  1.00  0.00           C
ATOM   1280  HB1 ALA A  90      23.490  49.560  46.870  1.00  0.00           H
ATOM   1281  HB2 ALA A  90      22.380  49.330  45.560  1.00  0.00           H
ATOM   1282  HB3 ALA A  90      21.930  48.820  47.290  1.00  0.00           H
ATOM   1283  C   ALA A  90      22.340  46.480  45.820  1.00  0.00           C
ATOM   1284  O   ALA A  90      21.200  46.450  46.280  1.00  0.00           O
ATOM   1285  N   ALA A  91      22.760  45.550  44.940  1.00  0.00           N
ATOM   1286  HN  ALA A  91      23.730  45.450  44.730  1.00  0.00           H
ATOM   1287  CA  ALA A  91      21.840  44.730  44.210  1.00  0.00           C
ATOM   1288  HA  ALA A  91      20.850  44.820  44.620  1.00  0.00           H
ATOM   1289  CB  ALA A  91      21.720  45.230  42.760  1.00  0.00           C
ATOM   1290  HB1 ALA A  91      21.260  46.240  42.770  1.00  0.00           H
ATOM   1291  HB2 ALA A  91      22.680  45.240  42.200  1.00  0.00           H
ATOM   1292  HB3 ALA A  91      20.990  44.600  42.210  1.00  0.00           H
ATOM   1293  C   ALA A  91      22.360  43.340  44.290  1.00  0.00           C
ATOM   1294  O   ALA A  91      22.620  42.740  43.250  1.00  0.00           O
ATOM   1295  N   THR A  92      22.640  42.760  45.470  1.00  0.00           N
ATOM   1296  HN  THR A  92      22.320  43.230  46.300  1.00  0.00           H
ATOM   1297  CA  THR A  92      23.280  41.490  45.610  1.00  0.00           C
ATOM   1298  HA  THR A  92      24.160  41.480  44.980  1.00  0.00           H
ATOM   1299  CB  THR A  92      23.750  41.250  47.020  1.00  0.00           C
ATOM   1300  HB  THR A  92      24.130  40.260  47.340  1.00  0.00           H
ATOM   1301  OG1 THR A  92      22.870  41.710  48.030  1.00  0.00           O
ATOM   1302  HG1 THR A  92      23.330  41.410  48.820  1.00  0.00           H
ATOM   1303  CG2 THR A  92      24.910  42.220  47.250  1.00  0.00           C
ATOM   1304 HG21 THR A  92      25.600  42.300  46.380  1.00  0.00           H
ATOM   1305 HG22 THR A  92      24.630  43.280  47.450  1.00  0.00           H
ATOM   1306 HG23 THR A  92      25.560  41.810  48.050  1.00  0.00           H
ATOM   1307  C   THR A  92      22.520  40.280  45.180  1.00  0.00           C
ATOM   1308  O   THR A  92      23.030  39.350  44.560  1.00  0.00           O
ATOM   1309  N   GLY A  93      21.220  40.190  45.490  1.00  0.00           N
ATOM   1310  HN  GLY A  93      20.850  40.920  46.070  1.00  0.00           H
ATOM   1311  CA  GLY A  93      20.340  39.190  44.990  1.00  0.00           C
ATOM   1312  HA1 GLY A  93      19.620  39.630  44.310  1.00  0.00           H
ATOM   1313  HA2 GLY A  93      20.840  38.280  44.700  1.00  0.00           H
ATOM   1314  C   GLY A  93      19.340  38.920  46.070  1.00  0.00           C
ATOM   1315  O   GLY A  93      19.300  39.610  47.090  1.00  0.00           O
ATOM   1316  N   PHE A  94      18.550  37.880  45.790  1.00  0.00           N
ATOM   1317  HN  PHE A  94      18.650  37.370  44.940  1.00  0.00           H
ATOM   1318  CA  PHE A  94      17.500  37.410  46.640  1.00  0.00           C
ATOM   1319  HA  PHE A  94      16.810  38.190  46.920  1.00  0.00           H
ATOM   1320  CB  PHE A  94      16.620  36.460  45.810  1.00  0.00           C
ATOM   1321  HB1 PHE A  94      17.260  35.610  45.510  1.00  0.00           H
ATOM   1322  HB2 PHE A  94      16.250  36.960  44.890  1.00  0.00           H
ATOM   1323  CG  PHE A  94      15.440  35.960  46.580  1.00  0.00           C
ATOM   1324  CD1 PHE A  94      14.370  36.720  46.970  1.00  0.00           C
ATOM   1325  HD1 PHE A  94      14.230  37.740  46.630  1.00  0.00           H
ATOM   1326  CE1 PHE A  94      13.460  36.260  47.890  1.00  0.00           C
ATOM   1327  HE1 PHE A  94      12.720  36.920  48.330  1.00  0.00           H
ATOM   1328  CZ  PHE A  94      13.680  35.040  48.480  1.00  0.00           C
ATOM   1329  HZ  PHE A  94      12.970  34.680  49.210  1.00  0.00           H
ATOM   1330  CD2 PHE A  94      15.580  34.710  47.140  1.00  0.00           C
ATOM   1331  HD2 PHE A  94      16.370  34.040  46.820  1.00  0.00           H
ATOM   1332  CE2 PHE A  94      14.700  34.210  48.070  1.00  0.00           C
ATOM   1333  HE2 PHE A  94      14.800  33.290  48.620  1.00  0.00           H
ATOM   1334  C   PHE A  94      17.990  36.950  47.980  1.00  0.00           C
ATOM   1335  O   PHE A  94      18.700  35.950  48.090  1.00  0.00           O
ATOM   1336  N   VAL A  95      17.590  37.610  49.080  1.00  0.00           N
ATOM   1337  HN  VAL A  95      16.880  38.310  48.980  1.00  0.00           H
ATOM   1338  CA  VAL A  95      17.930  37.490  50.460  1.00  0.00           C
ATOM   1339  HA  VAL A  95      17.520  38.420  50.800  1.00  0.00           H
ATOM   1340  CB  VAL A  95      17.180  36.470  51.260  1.00  0.00           C
ATOM   1341  HB  VAL A  95      17.460  36.550  52.340  1.00  0.00           H
ATOM   1342  CG1 VAL A  95      15.650  36.660  51.220  1.00  0.00           C
ATOM   1343 HG11 VAL A  95      15.300  36.840  50.190  1.00  0.00           H
ATOM   1344 HG12 VAL A  95      15.170  35.780  51.710  1.00  0.00           H
ATOM   1345 HG13 VAL A  95      15.400  37.560  51.830  1.00  0.00           H
ATOM   1346  CG2 VAL A  95      17.430  35.050  50.730  1.00  0.00           C
ATOM   1347 HG21 VAL A  95      18.450  34.660  50.910  1.00  0.00           H
ATOM   1348 HG22 VAL A  95      16.830  34.290  51.270  1.00  0.00           H
ATOM   1349 HG23 VAL A  95      17.120  34.920  49.670  1.00  0.00           H
ATOM   1350  C   VAL A  95      19.400  37.490  50.740  1.00  0.00           C
ATOM   1351  O   VAL A  95      19.790  37.330  51.890  1.00  0.00           O
ATOM   1352  N   LYS A  96      20.260  37.600  49.710  1.00  0.00           N
ATOM   1353  HN  LYS A  96      19.990  37.310  48.790  1.00  0.00           H
ATOM   1354  CA  LYS A  96      21.670  37.730  49.860  1.00  0.00           C
ATOM   1355  HA  LYS A  96      22.040  36.950  50.520  1.00  0.00           H
ATOM   1356  CB  LYS A  96      22.320  37.710  48.470  1.00  0.00           C
ATOM   1357  HB1 LYS A  96      22.070  38.670  47.960  1.00  0.00           H
ATOM   1358  HB2 LYS A  96      21.850  36.890  47.880  1.00  0.00           H
ATOM   1359  CG  LYS A  96      23.840  37.540  48.440  1.00  0.00           C
ATOM   1360  HG1 LYS A  96      23.970  36.660  49.110  1.00  0.00           H
ATOM   1361  HG2 LYS A  96      24.380  38.360  48.960  1.00  0.00           H
ATOM   1362  CD  LYS A  96      24.480  37.370  47.070  1.00  0.00           C
ATOM   1363  HD1 LYS A  96      23.880  36.620  46.520  1.00  0.00           H
ATOM   1364  HD2 LYS A  96      24.460  38.340  46.520  1.00  0.00           H
ATOM   1365  CE  LYS A  96      25.940  36.910  47.210  1.00  0.00           C
ATOM   1366  HE1 LYS A  96      25.880  35.830  47.480  1.00  0.00           H
ATOM   1367  HE2 LYS A  96      26.650  37.480  47.840  1.00  0.00           H
ATOM   1368  NZ  LYS A  96      26.460  36.980  45.830  1.00  0.00           N
ATOM   1369  HZ1 LYS A  96      27.040  37.840  45.710  1.00  0.00           H
ATOM   1370  HZ2 LYS A  96      26.920  36.150  45.410  1.00  0.00           H
ATOM   1371  HZ3 LYS A  96      25.720  37.180  45.130  1.00  0.00           H
ATOM   1372  C   LYS A  96      22.070  38.950  50.600  1.00  0.00           C
ATOM   1373  O   LYS A  96      21.540  40.050  50.470  1.00  0.00           O
ATOM   1374  N   LYS A  97      23.170  38.750  51.360  1.00  0.00           N
ATOM   1375  HN  LYS A  97      23.580  37.850  51.390  1.00  0.00           H
ATOM   1376  CA  LYS A  97      23.720  39.840  52.110  1.00  0.00           C
ATOM   1377  HA  LYS A  97      22.940  40.140  52.790  1.00  0.00           H
ATOM   1378  CB  LYS A  97      24.830  39.230  53.000  1.00  0.00           C
ATOM   1379  HB1 LYS A  97      25.760  39.080  52.410  1.00  0.00           H
ATOM   1380  HB2 LYS A  97      24.430  38.240  53.320  1.00  0.00           H
ATOM   1381  CG  LYS A  97      25.180  40.040  54.260  1.00  0.00           C
ATOM   1382  HG1 LYS A  97      24.260  40.290  54.820  1.00  0.00           H
ATOM   1383  HG2 LYS A  97      25.570  41.060  54.050  1.00  0.00           H
ATOM   1384  CD  LYS A  97      26.220  39.420  55.190  1.00  0.00           C
ATOM   1385  HD1 LYS A  97      26.160  39.990  56.140  1.00  0.00           H
ATOM   1386  HD2 LYS A  97      25.820  38.390  55.310  1.00  0.00           H
ATOM   1387  CE  LYS A  97      27.590  39.210  54.550  1.00  0.00           C
ATOM   1388  HE1 LYS A  97      27.550  38.500  53.690  1.00  0.00           H
ATOM   1389  HE2 LYS A  97      28.350  38.820  55.260  1.00  0.00           H
ATOM   1390  NZ  LYS A  97      28.180  40.460  54.020  1.00  0.00           N
ATOM   1391  HZ1 LYS A  97      27.770  40.730  53.110  1.00  0.00           H
ATOM   1392  HZ2 LYS A  97      27.910  41.290  54.580  1.00  0.00           H
ATOM   1393  HZ3 LYS A  97      29.210  40.360  53.870  1.00  0.00           H
ATOM   1394  C   LYS A  97      24.280  40.990  51.350  1.00  0.00           C
ATOM   1395  O   LYS A  97      24.460  40.810  50.150  1.00  0.00           O
ATOM   1396  N   ASP A  98      24.680  42.120  51.960  1.00  0.00           N
ATOM   1397  HN  ASP A  98      24.380  42.340  52.890  1.00  0.00           H
ATOM   1398  CA  ASP A  98      25.670  42.990  51.400  1.00  0.00           C
ATOM   1399  HA  ASP A  98      25.260  43.390  50.480  1.00  0.00           H
ATOM   1400  CB  ASP A  98      25.890  44.180  52.350  1.00  0.00           C
ATOM   1401  HB1 ASP A  98      24.950  44.740  52.550  1.00  0.00           H
ATOM   1402  HB2 ASP A  98      26.520  44.970  51.890  1.00  0.00           H
ATOM   1403  CG  ASP A  98      26.660  44.050  53.650  1.00  0.00           C
ATOM   1404  OD1 ASP A  98      26.920  45.050  54.370  1.00  0.00           O
ATOM   1405  OD2 ASP A  98      27.140  42.900  53.880  1.00  0.00           O
ATOM   1406  C   ASP A  98      26.950  42.340  51.030  1.00  0.00           C
ATOM   1407  O   ASP A  98      27.380  41.330  51.590  1.00  0.00           O
ATOM   1408  N   GLN A  99      27.700  42.920  50.080  1.00  0.00           N
ATOM   1409  HN  GLN A  99      27.400  43.830  49.790  1.00  0.00           H
ATOM   1410  CA  GLN A  99      28.980  42.440  49.670  1.00  0.00           C
ATOM   1411  HA  GLN A  99      28.900  41.390  49.400  1.00  0.00           H
ATOM   1412  CB  GLN A  99      29.330  43.010  48.280  1.00  0.00           C
ATOM   1413  HB1 GLN A  99      30.410  42.840  48.090  1.00  0.00           H
ATOM   1414  HB2 GLN A  99      29.200  44.120  48.280  1.00  0.00           H
ATOM   1415  CG  GLN A  99      28.530  42.510  47.080  1.00  0.00           C
ATOM   1416  HG1 GLN A  99      27.460  42.600  47.360  1.00  0.00           H
ATOM   1417  HG2 GLN A  99      28.740  41.450  46.800  1.00  0.00           H
ATOM   1418  CD  GLN A  99      28.800  43.450  45.910  1.00  0.00           C
ATOM   1419  OE1 GLN A  99      29.550  44.420  45.970  1.00  0.00           O
ATOM   1420  NE2 GLN A  99      28.220  43.110  44.730  1.00  0.00           N
ATOM   1421 HE21 GLN A  99      27.850  42.190  44.610  1.00  0.00           H
ATOM   1422 HE22 GLN A  99      28.330  43.730  43.960  1.00  0.00           H
ATOM   1423  C   GLN A  99      30.070  42.530  50.680  1.00  0.00           C
ATOM   1424  O   GLN A  99      31.030  41.780  50.490  1.00  0.00           O
ATOM   1425  N   LEU A 100      30.020  43.390  51.710  1.00  0.00           N
ATOM   1426  HN  LEU A 100      29.240  44.000  51.770  1.00  0.00           H
ATOM   1427  CA  LEU A 100      31.150  43.470  52.590  1.00  0.00           C
ATOM   1428  HA  LEU A 100      32.030  43.660  52.000  1.00  0.00           H
ATOM   1429  CB  LEU A 100      30.870  44.660  53.530  1.00  0.00           C
ATOM   1430  HB1 LEU A 100      31.580  44.690  54.380  1.00  0.00           H
ATOM   1431  HB2 LEU A 100      29.890  44.470  54.020  1.00  0.00           H
ATOM   1432  CG  LEU A 100      30.790  46.060  52.900  1.00  0.00           C
ATOM   1433  HG  LEU A 100      30.080  45.980  52.050  1.00  0.00           H
ATOM   1434  CD1 LEU A 100      30.390  47.150  53.910  1.00  0.00           C
ATOM   1435 HD11 LEU A 100      30.180  48.150  53.490  1.00  0.00           H
ATOM   1436 HD12 LEU A 100      29.470  46.830  54.460  1.00  0.00           H
ATOM   1437 HD13 LEU A 100      31.210  47.290  54.650  1.00  0.00           H
ATOM   1438  CD2 LEU A 100      32.150  46.350  52.260  1.00  0.00           C
ATOM   1439 HD21 LEU A 100      32.960  46.380  53.030  1.00  0.00           H
ATOM   1440 HD22 LEU A 100      32.330  45.590  51.460  1.00  0.00           H
ATOM   1441 HD23 LEU A 100      32.030  47.370  51.840  1.00  0.00           H
ATOM   1442  C   LEU A 100      31.560  42.280  53.390  1.00  0.00           C
ATOM   1443  O   LEU A 100      30.700  41.640  53.990  1.00  0.00           O
ATOM   1444  N   GLY A 101      32.840  41.870  53.360  1.00  0.00           N
ATOM   1445  HN  GLY A 101      33.480  42.430  52.840  1.00  0.00           H
ATOM   1446  CA  GLY A 101      33.380  40.890  54.260  1.00  0.00           C
ATOM   1447  HA1 GLY A 101      32.660  40.540  54.990  1.00  0.00           H
ATOM   1448  HA2 GLY A 101      33.630  40.040  53.650  1.00  0.00           H
ATOM   1449  C   GLY A 101      34.480  41.280  55.190  1.00  0.00           C
ATOM   1450  O   GLY A 101      34.700  42.470  55.370  1.00  0.00           O
ATOM   1451  N   LYS A 102      35.310  40.320  55.650  1.00  0.00           N
ATOM   1452  HN  LYS A 102      35.200  39.350  55.480  1.00  0.00           H
ATOM   1453  CA  LYS A 102      36.500  40.590  56.410  1.00  0.00           C
ATOM   1454  HA  LYS A 102      36.570  41.660  56.480  1.00  0.00           H
ATOM   1455  CB  LYS A 102      36.370  39.960  57.810  1.00  0.00           C
ATOM   1456  HB1 LYS A 102      37.270  40.280  58.360  1.00  0.00           H
ATOM   1457  HB2 LYS A 102      36.160  38.880  57.690  1.00  0.00           H
ATOM   1458  CG  LYS A 102      35.240  40.510  58.680  1.00  0.00           C
ATOM   1459  HG1 LYS A 102      34.270  40.380  58.150  1.00  0.00           H
ATOM   1460  HG2 LYS A 102      35.410  41.610  58.770  1.00  0.00           H
ATOM   1461  CD  LYS A 102      35.190  39.940  60.100  1.00  0.00           C
ATOM   1462  HD1 LYS A 102      34.630  38.980  60.030  1.00  0.00           H
ATOM   1463  HD2 LYS A 102      36.190  39.770  60.570  1.00  0.00           H
ATOM   1464  CE  LYS A 102      34.350  40.800  61.030  1.00  0.00           C
ATOM   1465  HE1 LYS A 102      33.370  41.110  60.610  1.00  0.00           H
ATOM   1466  HE2 LYS A 102      34.900  41.680  61.420  1.00  0.00           H
ATOM   1467  NZ  LYS A 102      34.080  40.110  62.320  1.00  0.00           N
ATOM   1468  HZ1 LYS A 102      33.100  39.780  62.440  1.00  0.00           H
ATOM   1469  HZ2 LYS A 102      34.650  39.250  62.460  1.00  0.00           H
ATOM   1470  HZ3 LYS A 102      34.360  40.790  63.060  1.00  0.00           H
ATOM   1471  C   LYS A 102      37.790  40.250  55.750  1.00  0.00           C
ATOM   1472  O   LYS A 102      38.000  39.240  55.070  1.00  0.00           O
ATOM   1473  N   ASN A 103      38.780  41.130  55.970  1.00  0.00           N
ATOM   1474  HN  ASN A 103      38.670  41.870  56.620  1.00  0.00           H
ATOM   1475  CA  ASN A 103      40.120  41.030  55.480  1.00  0.00           C
ATOM   1476  HA  ASN A 103      39.960  41.280  54.450  1.00  0.00           H
ATOM   1477  CB  ASN A 103      41.090  42.140  55.940  1.00  0.00           C
ATOM   1478  HB1 ASN A 103      40.500  43.070  55.780  1.00  0.00           H
ATOM   1479  HB2 ASN A 103      42.000  42.210  55.320  1.00  0.00           H
ATOM   1480  CG  ASN A 103      41.580  42.020  57.380  1.00  0.00           C
ATOM   1481  OD1 ASN A 103      40.770  42.050  58.300  1.00  0.00           O
ATOM   1482  ND2 ASN A 103      42.920  41.830  57.520  1.00  0.00           N
ATOM   1483 HD21 ASN A 103      43.470  41.660  56.700  1.00  0.00           H
ATOM   1484 HD22 ASN A 103      43.320  41.920  58.430  1.00  0.00           H
ATOM   1485  C   ASN A 103      40.820  39.720  55.560  1.00  0.00           C
ATOM   1486  O   ASN A 103      40.760  38.930  56.500  1.00  0.00           O
ATOM   1487  N   GLU A 104      41.580  39.340  54.510  1.00  0.00           N
ATOM   1488  HN  GLU A 104      41.600  39.980  53.750  1.00  0.00           H
ATOM   1489  CA  GLU A 104      42.300  38.110  54.460  1.00  0.00           C
ATOM   1490  HA  GLU A 104      41.580  37.370  54.790  1.00  0.00           H
ATOM   1491  CB  GLU A 104      42.770  37.680  53.060  1.00  0.00           C
ATOM   1492  HB1 GLU A 104      43.170  36.650  53.150  1.00  0.00           H
ATOM   1493  HB2 GLU A 104      43.540  38.340  52.620  1.00  0.00           H
ATOM   1494  CG  GLU A 104      41.730  37.580  51.940  1.00  0.00           C
ATOM   1495  HG1 GLU A 104      40.770  37.230  52.380  1.00  0.00           H
ATOM   1496  HG2 GLU A 104      41.990  36.760  51.240  1.00  0.00           H
ATOM   1497  CD  GLU A 104      41.700  38.860  51.120  1.00  0.00           C
ATOM   1498  OE1 GLU A 104      40.740  39.650  51.340  1.00  0.00           O
ATOM   1499  OE2 GLU A 104      42.580  39.050  50.230  1.00  0.00           O
ATOM   1500  C   GLU A 104      43.470  38.240  55.370  1.00  0.00           C
ATOM   1501  O   GLU A 104      43.750  39.330  55.850  1.00  0.00           O
ATOM   1502  N   GLU A 105      44.220  37.130  55.520  1.00  0.00           N
ATOM   1503  HN  GLU A 105      43.910  36.240  55.180  1.00  0.00           H
ATOM   1504  CA  GLU A 105      45.420  37.220  56.300  1.00  0.00           C
ATOM   1505  HA  GLU A 105      45.710  38.260  56.320  1.00  0.00           H
ATOM   1506  CB  GLU A 105      45.270  36.900  57.790  1.00  0.00           C
ATOM   1507  HB1 GLU A 105      44.560  37.680  58.140  1.00  0.00           H
ATOM   1508  HB2 GLU A 105      46.180  37.210  58.360  1.00  0.00           H
ATOM   1509  CG  GLU A 105      44.740  35.540  58.240  1.00  0.00           C
ATOM   1510  HG1 GLU A 105      45.140  35.240  59.240  1.00  0.00           H
ATOM   1511  HG2 GLU A 105      45.020  34.750  57.500  1.00  0.00           H
ATOM   1512  CD  GLU A 105      43.230  35.440  58.320  1.00  0.00           C
ATOM   1513  OE1 GLU A 105      42.640  34.570  57.630  1.00  0.00           O
ATOM   1514  OE2 GLU A 105      42.600  36.310  58.990  1.00  0.00           O
ATOM   1515  C   GLU A 105      46.510  36.400  55.690  1.00  0.00           C
ATOM   1516  O   GLU A 105      47.460  37.010  55.210  1.00  0.00           O
ATOM   1517  N   GLY A 106      46.440  35.060  55.600  1.00  0.00           N
ATOM   1518  HN  GLY A 106      45.660  34.550  55.970  1.00  0.00           H
ATOM   1519  CA  GLY A 106      47.440  34.270  54.960  1.00  0.00           C
ATOM   1520  HA1 GLY A 106      48.180  34.930  54.520  1.00  0.00           H
ATOM   1521  HA2 GLY A 106      47.800  33.570  55.700  1.00  0.00           H
ATOM   1522  C   GLY A 106      46.990  33.600  53.700  1.00  0.00           C
ATOM   1523  O   GLY A 106      47.800  33.220  52.860  1.00  0.00           O
ATOM   1524  N   ALA A 107      45.680  33.370  53.500  1.00  0.00           N
ATOM   1525  HN  ALA A 107      45.030  33.890  54.060  1.00  0.00           H
ATOM   1526  CA  ALA A 107      45.130  32.730  52.350  1.00  0.00           C
ATOM   1527  HA  ALA A 107      45.860  32.200  51.770  1.00  0.00           H
ATOM   1528  CB  ALA A 107      44.100  31.760  52.970  1.00  0.00           C
ATOM   1529  HB1 ALA A 107      43.730  31.080  52.180  1.00  0.00           H
ATOM   1530  HB2 ALA A 107      44.560  31.220  53.820  1.00  0.00           H
ATOM   1531  HB3 ALA A 107      43.220  32.300  53.390  1.00  0.00           H
ATOM   1532  C   ALA A 107      44.430  33.660  51.410  1.00  0.00           C
ATOM   1533  O   ALA A 107      43.940  34.700  51.850  1.00  0.00           O
ATOM   1534  N   PRO A 108      44.290  33.390  50.150  1.00  0.00           N
ATOM   1535  CD  PRO A 108      44.710  32.180  49.460  1.00  0.00           C
ATOM   1536  HD1 PRO A 108      45.800  32.140  49.680  1.00  0.00           H
ATOM   1537  HD2 PRO A 108      44.200  31.270  49.840  1.00  0.00           H
ATOM   1538  CA  PRO A 108      43.800  34.420  49.280  1.00  0.00           C
ATOM   1539  HA  PRO A 108      44.090  35.350  49.750  1.00  0.00           H
ATOM   1540  CB  PRO A 108      44.450  34.040  47.960  1.00  0.00           C
ATOM   1541  HB1 PRO A 108      45.490  34.440  47.980  1.00  0.00           H
ATOM   1542  HB2 PRO A 108      44.020  34.430  47.010  1.00  0.00           H
ATOM   1543  CG  PRO A 108      44.550  32.510  47.970  1.00  0.00           C
ATOM   1544  HG1 PRO A 108      45.420  32.030  47.470  1.00  0.00           H
ATOM   1545  HG2 PRO A 108      43.580  32.090  47.620  1.00  0.00           H
ATOM   1546  C   PRO A 108      42.310  34.470  49.120  1.00  0.00           C
ATOM   1547  O   PRO A 108      41.640  33.740  49.850  1.00  0.00           O
ATOM   1548  N   GLN A 109      41.840  35.360  48.230  1.00  0.00           N
ATOM   1549  HN  GLN A 109      42.560  35.920  47.830  1.00  0.00           H
ATOM   1550  CA  GLN A 109      40.460  35.280  47.880  1.00  0.00           C
ATOM   1551  HA  GLN A 109      39.900  34.820  48.690  1.00  0.00           H
ATOM   1552  CB  GLN A 109      39.990  36.670  47.410  1.00  0.00           C
ATOM   1553  HB1 GLN A 109      39.080  36.750  46.780  1.00  0.00           H
ATOM   1554  HB2 GLN A 109      40.710  37.060  46.660  1.00  0.00           H
ATOM   1555  CG  GLN A 109      39.800  37.760  48.470  1.00  0.00           C
ATOM   1556  HG1 GLN A 109      39.660  38.650  47.820  1.00  0.00           H
ATOM   1557  HG2 GLN A 109      40.740  37.820  49.050  1.00  0.00           H
ATOM   1558  CD  GLN A 109      38.580  37.510  49.340  1.00  0.00           C
ATOM   1559  OE1 GLN A 109      37.530  36.980  48.980  1.00  0.00           O
ATOM   1560  NE2 GLN A 109      38.530  38.350  50.410  1.00  0.00           N
ATOM   1561 HE21 GLN A 109      39.400  38.800  50.640  1.00  0.00           H
ATOM   1562 HE22 GLN A 109      37.680  38.490  50.910  1.00  0.00           H
ATOM   1563  C   GLN A 109      40.250  34.280  46.790  1.00  0.00           C
ATOM   1564  O   GLN A 109      40.920  34.340  45.760  1.00  0.00           O
ATOM   1565  N   GLU A 110      39.410  33.270  47.050  1.00  0.00           N
ATOM   1566  HN  GLU A 110      38.820  33.140  47.850  1.00  0.00           H
ATOM   1567  CA  GLU A 110      39.150  32.140  46.200  1.00  0.00           C
ATOM   1568  HA  GLU A 110      39.740  32.150  45.300  1.00  0.00           H
ATOM   1569  CB  GLU A 110      39.380  30.780  46.880  1.00  0.00           C
ATOM   1570  HB1 GLU A 110      39.310  30.050  46.050  1.00  0.00           H
ATOM   1571  HB2 GLU A 110      38.560  30.580  47.600  1.00  0.00           H
ATOM   1572  CG  GLU A 110      40.730  30.590  47.580  1.00  0.00           C
ATOM   1573  HG1 GLU A 110      40.820  31.420  48.310  1.00  0.00           H
ATOM   1574  HG2 GLU A 110      41.470  30.840  46.790  1.00  0.00           H
ATOM   1575  CD  GLU A 110      40.890  29.170  48.120  1.00  0.00           C
ATOM   1576  OE1 GLU A 110      40.980  29.060  49.370  1.00  0.00           O
ATOM   1577  OE2 GLU A 110      40.910  28.180  47.340  1.00  0.00           O
ATOM   1578  C   GLU A 110      37.740  32.300  45.740  1.00  0.00           C
ATOM   1579  O   GLU A 110      37.000  33.170  46.190  1.00  0.00           O
ATOM   1580  N   GLY A 111      37.370  31.510  44.720  1.00  0.00           N
ATOM   1581  HN  GLY A 111      37.990  31.000  44.130  1.00  0.00           H
ATOM   1582  CA  GLY A 111      36.070  31.520  44.120  1.00  0.00           C
ATOM   1583  HA1 GLY A 111      35.870  30.480  43.910  1.00  0.00           H
ATOM   1584  HA2 GLY A 111      35.400  31.950  44.840  1.00  0.00           H
ATOM   1585  C   GLY A 111      36.080  32.190  42.780  1.00  0.00           C
ATOM   1586  O   GLY A 111      37.140  32.470  42.230  1.00  0.00           O
ATOM   1587  N   ILE A 112      34.880  32.530  42.300  1.00  0.00           N
ATOM   1588  HN  ILE A 112      34.040  32.640  42.830  1.00  0.00           H
ATOM   1589  CA  ILE A 112      34.750  33.180  41.030  1.00  0.00           C
ATOM   1590  HA  ILE A 112      35.750  33.350  40.660  1.00  0.00           H
ATOM   1591  CB  ILE A 112      34.140  32.240  40.040  1.00  0.00           C
ATOM   1592  HB  ILE A 112      33.810  32.810  39.140  1.00  0.00           H
ATOM   1593  CG2 ILE A 112      35.300  31.340  39.590  1.00  0.00           C
ATOM   1594 HG21 ILE A 112      36.220  31.880  39.280  1.00  0.00           H
ATOM   1595 HG22 ILE A 112      35.640  30.670  40.420  1.00  0.00           H
ATOM   1596 HG23 ILE A 112      35.010  30.750  38.700  1.00  0.00           H
ATOM   1597  CG1 ILE A 112      32.840  31.490  40.410  1.00  0.00           C
ATOM   1598 HG11 ILE A 112      32.880  31.090  41.450  1.00  0.00           H
ATOM   1599 HG12 ILE A 112      32.830  30.630  39.710  1.00  0.00           H
ATOM   1600  CD  ILE A 112      31.550  32.290  40.240  1.00  0.00           C
ATOM   1601  HD1 ILE A 112      31.520  33.230  40.830  1.00  0.00           H
ATOM   1602  HD2 ILE A 112      31.490  32.680  39.200  1.00  0.00           H
ATOM   1603  HD3 ILE A 112      30.590  31.750  40.360  1.00  0.00           H
ATOM   1604  C   ILE A 112      33.990  34.450  41.180  1.00  0.00           C
ATOM   1605  O   ILE A 112      33.260  34.650  42.150  1.00  0.00           O
ATOM   1606  N   LEU A 113      34.110  35.340  40.180  1.00  0.00           N
ATOM   1607  HN  LEU A 113      34.740  35.170  39.420  1.00  0.00           H
ATOM   1608  CA  LEU A 113      33.420  36.590  40.050  1.00  0.00           C
ATOM   1609  HA  LEU A 113      33.570  36.980  41.050  1.00  0.00           H
ATOM   1610  CB  LEU A 113      34.000  37.650  39.100  1.00  0.00           C
ATOM   1611  HB1 LEU A 113      33.340  38.550  39.100  1.00  0.00           H
ATOM   1612  HB2 LEU A 113      33.860  37.080  38.160  1.00  0.00           H
ATOM   1613  CG  LEU A 113      35.470  38.050  39.300  1.00  0.00           C
ATOM   1614  HG  LEU A 113      36.200  37.220  39.400  1.00  0.00           H
ATOM   1615  CD1 LEU A 113      35.900  39.070  38.240  1.00  0.00           C
ATOM   1616 HD11 LEU A 113      36.020  38.600  37.240  1.00  0.00           H
ATOM   1617 HD12 LEU A 113      35.160  39.900  38.140  1.00  0.00           H
ATOM   1618 HD13 LEU A 113      36.920  39.470  38.420  1.00  0.00           H
ATOM   1619  CD2 LEU A 113      35.590  38.830  40.620  1.00  0.00           C
ATOM   1620 HD21 LEU A 113      36.660  39.120  40.710  1.00  0.00           H
ATOM   1621 HD22 LEU A 113      35.040  39.760  40.840  1.00  0.00           H
ATOM   1622 HD23 LEU A 113      35.430  38.140  41.480  1.00  0.00           H
ATOM   1623  C   LEU A 113      31.940  36.500  39.910  1.00  0.00           C
ATOM   1624  O   LEU A 113      31.440  36.510  38.790  1.00  0.00           O
ATOM   1625  N   GLU A 114      31.230  36.590  41.050  1.00  0.00           N
ATOM   1626  HN  GLU A 114      31.710  36.630  41.920  1.00  0.00           H
ATOM   1627  CA  GLU A 114      29.810  36.430  41.160  1.00  0.00           C
ATOM   1628  HA  GLU A 114      29.420  36.040  40.230  1.00  0.00           H
ATOM   1629  CB  GLU A 114      29.460  35.320  42.170  1.00  0.00           C
ATOM   1630  HB1 GLU A 114      30.210  35.330  42.990  1.00  0.00           H
ATOM   1631  HB2 GLU A 114      29.680  34.410  41.570  1.00  0.00           H
ATOM   1632  CG  GLU A 114      28.040  35.280  42.740  1.00  0.00           C
ATOM   1633  HG1 GLU A 114      27.390  35.070  41.870  1.00  0.00           H
ATOM   1634  HG2 GLU A 114      27.870  36.300  43.150  1.00  0.00           H
ATOM   1635  CD  GLU A 114      27.890  34.270  43.860  1.00  0.00           C
ATOM   1636  OE1 GLU A 114      27.560  34.720  44.990  1.00  0.00           O
ATOM   1637  OE2 GLU A 114      28.060  33.030  43.670  1.00  0.00           O
ATOM   1638  C   GLU A 114      29.170  37.730  41.520  1.00  0.00           C
ATOM   1639  O   GLU A 114      28.060  38.070  41.120  1.00  0.00           O
ATOM   1640  N   ASP A 115      30.030  38.580  42.100  1.00  0.00           N
ATOM   1641  HN  ASP A 115      30.950  38.300  42.350  1.00  0.00           H
ATOM   1642  CA  ASP A 115      29.680  39.830  42.710  1.00  0.00           C
ATOM   1643  HA  ASP A 115      28.600  39.840  42.630  1.00  0.00           H
ATOM   1644  CB  ASP A 115      30.290  39.650  44.110  1.00  0.00           C
ATOM   1645  HB1 ASP A 115      30.180  40.600  44.660  1.00  0.00           H
ATOM   1646  HB2 ASP A 115      31.340  39.300  44.040  1.00  0.00           H
ATOM   1647  CG  ASP A 115      29.630  38.580  44.960  1.00  0.00           C
ATOM   1648  OD1 ASP A 115      30.240  37.610  45.490  1.00  0.00           O
ATOM   1649  OD2 ASP A 115      28.370  38.670  45.030  1.00  0.00           O
ATOM   1650  C   ASP A 115      30.310  40.960  41.970  1.00  0.00           C
ATOM   1651  O   ASP A 115      31.520  41.130  41.830  1.00  0.00           O
ATOM   1652  N   MET A 116      29.500  41.870  41.400  1.00  0.00           N
ATOM   1653  HN  MET A 116      28.520  41.880  41.590  1.00  0.00           H
ATOM   1654  CA  MET A 116      29.870  42.990  40.590  1.00  0.00           C
ATOM   1655  HA  MET A 116      30.850  42.890  40.150  1.00  0.00           H
ATOM   1656  CB  MET A 116      28.950  43.070  39.360  1.00  0.00           C
ATOM   1657  HB1 MET A 116      29.090  44.060  38.870  1.00  0.00           H
ATOM   1658  HB2 MET A 116      27.890  43.020  39.670  1.00  0.00           H
ATOM   1659  CG  MET A 116      29.330  42.110  38.230  1.00  0.00           C
ATOM   1660  HG1 MET A 116      30.370  42.390  37.990  1.00  0.00           H
ATOM   1661  HG2 MET A 116      28.700  42.400  37.360  1.00  0.00           H
ATOM   1662  SD  MET A 116      29.200  40.310  38.460  1.00  0.00           S
ATOM   1663  CE  MET A 116      29.830  39.780  36.840  1.00  0.00           C
ATOM   1664  HE1 MET A 116      29.560  38.720  36.650  1.00  0.00           H
ATOM   1665  HE2 MET A 116      29.540  40.410  35.970  1.00  0.00           H
ATOM   1666  HE3 MET A 116      30.920  39.870  36.680  1.00  0.00           H
ATOM   1667  C   MET A 116      29.860  44.330  41.230  1.00  0.00           C
ATOM   1668  O   MET A 116      28.950  44.530  42.040  1.00  0.00           O
ATOM   1669  N   PRO A 117      30.700  45.280  40.960  1.00  0.00           N
ATOM   1670  CD  PRO A 117      31.850  45.200  40.070  1.00  0.00           C
ATOM   1671  HD1 PRO A 117      32.530  44.420  40.480  1.00  0.00           H
ATOM   1672  HD2 PRO A 117      31.520  44.990  39.040  1.00  0.00           H
ATOM   1673  CA  PRO A 117      30.760  46.450  41.790  1.00  0.00           C
ATOM   1674  HA  PRO A 117      30.540  46.150  42.800  1.00  0.00           H
ATOM   1675  CB  PRO A 117      32.240  46.830  41.750  1.00  0.00           C
ATOM   1676  HB1 PRO A 117      32.870  46.090  42.280  1.00  0.00           H
ATOM   1677  HB2 PRO A 117      32.370  47.840  42.180  1.00  0.00           H
ATOM   1678  CG  PRO A 117      32.590  46.540  40.280  1.00  0.00           C
ATOM   1679  HG1 PRO A 117      33.680  46.440  40.120  1.00  0.00           H
ATOM   1680  HG2 PRO A 117      32.120  47.270  39.590  1.00  0.00           H
ATOM   1681  C   PRO A 117      29.850  47.480  41.220  1.00  0.00           C
ATOM   1682  O   PRO A 117      29.050  47.210  40.320  1.00  0.00           O
ATOM   1683  N   VAL A 118      29.870  48.720  41.740  1.00  0.00           N
ATOM   1684  HN  VAL A 118      30.320  48.870  42.620  1.00  0.00           H
ATOM   1685  CA  VAL A 118      29.230  49.880  41.190  1.00  0.00           C
ATOM   1686  HA  VAL A 118      28.280  49.410  40.970  1.00  0.00           H
ATOM   1687  CB  VAL A 118      29.170  50.930  42.250  1.00  0.00           C
ATOM   1688  HB  VAL A 118      30.200  51.220  42.560  1.00  0.00           H
ATOM   1689  CG1 VAL A 118      28.270  52.100  41.820  1.00  0.00           C
ATOM   1690 HG11 VAL A 118      28.650  52.750  41.000  1.00  0.00           H
ATOM   1691 HG12 VAL A 118      27.310  51.590  41.600  1.00  0.00           H
ATOM   1692 HG13 VAL A 118      28.190  52.740  42.730  1.00  0.00           H
ATOM   1693  CG2 VAL A 118      28.370  50.310  43.400  1.00  0.00           C
ATOM   1694 HG21 VAL A 118      27.600  49.610  42.990  1.00  0.00           H
ATOM   1695 HG22 VAL A 118      29.090  49.690  43.970  1.00  0.00           H
ATOM   1696 HG23 VAL A 118      27.940  51.060  44.110  1.00  0.00           H
ATOM   1697  C   VAL A 118      29.790  50.430  39.920  1.00  0.00           C
ATOM   1698  O   VAL A 118      30.980  50.680  39.760  1.00  0.00           O
ATOM   1699  N   ASP A 119      28.880  50.740  38.980  1.00  0.00           N
ATOM   1700  HN  ASP A 119      27.910  50.500  39.070  1.00  0.00           H
ATOM   1701  CA  ASP A 119      29.230  51.250  37.690  1.00  0.00           C
ATOM   1702  HA  ASP A 119      29.870  50.480  37.260  1.00  0.00           H
ATOM   1703  CB  ASP A 119      27.940  51.330  36.850  1.00  0.00           C
ATOM   1704  HB1 ASP A 119      28.110  51.550  35.780  1.00  0.00           H
ATOM   1705  HB2 ASP A 119      27.320  52.140  37.310  1.00  0.00           H
ATOM   1706  CG  ASP A 119      27.130  50.040  36.950  1.00  0.00           C
ATOM   1707  OD1 ASP A 119      26.880  49.420  35.880  1.00  0.00           O
ATOM   1708  OD2 ASP A 119      26.620  49.710  38.050  1.00  0.00           O
ATOM   1709  C   ASP A 119      29.880  52.580  37.710  1.00  0.00           C
ATOM   1710  O   ASP A 119      29.500  53.470  38.480  1.00  0.00           O
ATOM   1711  N   PRO A 120      30.890  52.800  36.920  1.00  0.00           N
ATOM   1712  CD  PRO A 120      31.800  51.820  36.350  1.00  0.00           C
ATOM   1713  HD1 PRO A 120      32.190  51.140  37.140  1.00  0.00           H
ATOM   1714  HD2 PRO A 120      31.260  51.360  35.490  1.00  0.00           H
ATOM   1715  CA  PRO A 120      31.340  54.130  36.620  1.00  0.00           C
ATOM   1716  HA  PRO A 120      31.790  54.480  37.540  1.00  0.00           H
ATOM   1717  CB  PRO A 120      32.300  53.940  35.450  1.00  0.00           C
ATOM   1718  HB1 PRO A 120      33.040  54.760  35.360  1.00  0.00           H
ATOM   1719  HB2 PRO A 120      31.760  53.990  34.480  1.00  0.00           H
ATOM   1720  CG  PRO A 120      33.000  52.640  35.860  1.00  0.00           C
ATOM   1721  HG1 PRO A 120      33.820  52.780  36.600  1.00  0.00           H
ATOM   1722  HG2 PRO A 120      33.480  52.200  34.960  1.00  0.00           H
ATOM   1723  C   PRO A 120      30.270  55.130  36.340  1.00  0.00           C
ATOM   1724  O   PRO A 120      29.220  54.830  35.760  1.00  0.00           O
ATOM   1725  N   ASP A 121      30.480  56.370  36.830  1.00  0.00           N
ATOM   1726  HN  ASP A 121      31.280  56.550  37.380  1.00  0.00           H
ATOM   1727  CA  ASP A 121      29.500  57.410  36.860  1.00  0.00           C
ATOM   1728  HA  ASP A 121      28.500  57.000  36.810  1.00  0.00           H
ATOM   1729  CB  ASP A 121      29.390  58.130  38.210  1.00  0.00           C
ATOM   1730  HB1 ASP A 121      30.310  58.710  38.450  1.00  0.00           H
ATOM   1731  HB2 ASP A 121      29.280  57.450  39.080  1.00  0.00           H
ATOM   1732  CG  ASP A 121      28.160  59.000  38.470  1.00  0.00           C
ATOM   1733  OD1 ASP A 121      27.170  58.930  37.700  1.00  0.00           O
ATOM   1734  OD2 ASP A 121      28.050  59.760  39.470  1.00  0.00           O
ATOM   1735  C   ASP A 121      29.660  58.290  35.670  1.00  0.00           C
ATOM   1736  O   ASP A 121      30.610  58.220  34.890  1.00  0.00           O
ATOM   1737  N   ASN A 122      28.710  59.160  35.300  1.00  0.00           N
ATOM   1738  HN  ASN A 122      27.870  59.310  35.810  1.00  0.00           H
ATOM   1739  CA  ASN A 122      28.890  59.950  34.110  1.00  0.00           C
ATOM   1740  HA  ASN A 122      29.580  59.500  33.420  1.00  0.00           H
ATOM   1741  CB  ASN A 122      27.590  60.030  33.300  1.00  0.00           C
ATOM   1742  HB1 ASN A 122      27.780  60.710  32.440  1.00  0.00           H
ATOM   1743  HB2 ASN A 122      26.830  60.650  33.820  1.00  0.00           H
ATOM   1744  CG  ASN A 122      27.050  58.710  32.770  1.00  0.00           C
ATOM   1745  OD1 ASN A 122      27.310  58.360  31.620  1.00  0.00           O
ATOM   1746  ND2 ASN A 122      26.200  58.030  33.580  1.00  0.00           N
ATOM   1747 HD21 ASN A 122      26.210  58.350  34.530  1.00  0.00           H
ATOM   1748 HD22 ASN A 122      25.650  57.290  33.200  1.00  0.00           H
ATOM   1749  C   ASN A 122      29.300  61.340  34.470  1.00  0.00           C
ATOM   1750  O   ASN A 122      30.220  61.930  33.900  1.00  0.00           O
ATOM   1751  N   GLU A 123      28.690  61.950  35.500  1.00  0.00           N
ATOM   1752  HN  GLU A 123      27.860  61.500  35.800  1.00  0.00           H
ATOM   1753  CA  GLU A 123      29.160  63.140  36.150  1.00  0.00           C
ATOM   1754  HA  GLU A 123      29.320  63.840  35.340  1.00  0.00           H
ATOM   1755  CB  GLU A 123      28.060  63.700  37.060  1.00  0.00           C
ATOM   1756  HB1 GLU A 123      28.470  64.450  37.770  1.00  0.00           H
ATOM   1757  HB2 GLU A 123      27.640  62.890  37.700  1.00  0.00           H
ATOM   1758  CG  GLU A 123      26.990  64.470  36.290  1.00  0.00           C
ATOM   1759  HG1 GLU A 123      27.500  65.230  35.660  1.00  0.00           H
ATOM   1760  HG2 GLU A 123      26.380  65.030  37.040  1.00  0.00           H
ATOM   1761  CD  GLU A 123      25.980  63.650  35.490  1.00  0.00           C
ATOM   1762  OE1 GLU A 123      26.120  63.720  34.240  1.00  0.00           O
ATOM   1763  OE2 GLU A 123      24.980  63.080  36.000  1.00  0.00           O
ATOM   1764  C   GLU A 123      30.440  63.100  36.910  1.00  0.00           C
ATOM   1765  O   GLU A 123      30.920  62.080  37.410  1.00  0.00           O
ATOM   1766  N   ALA A 124      31.110  64.270  36.910  1.00  0.00           N
ATOM   1767  HN  ALA A 124      30.690  64.980  36.340  1.00  0.00           H
ATOM   1768  CA  ALA A 124      32.380  64.480  37.520  1.00  0.00           C
ATOM   1769  HA  ALA A 124      32.820  63.520  37.750  1.00  0.00           H
ATOM   1770  CB  ALA A 124      33.230  65.490  36.730  1.00  0.00           C
ATOM   1771  HB1 ALA A 124      32.550  66.290  36.400  1.00  0.00           H
ATOM   1772  HB2 ALA A 124      33.960  66.060  37.360  1.00  0.00           H
ATOM   1773  HB3 ALA A 124      33.720  65.000  35.860  1.00  0.00           H
ATOM   1774  C   ALA A 124      32.040  65.020  38.870  1.00  0.00           C
ATOM   1775  O   ALA A 124      31.210  65.890  39.100  1.00  0.00           O
ATOM   1776  N   TYR A 125      32.670  64.390  39.880  1.00  0.00           N
ATOM   1777  HN  TYR A 125      33.320  63.630  39.810  1.00  0.00           H
ATOM   1778  CA  TYR A 125      32.630  64.830  41.240  1.00  0.00           C
ATOM   1779  HA  TYR A 125      31.620  64.630  41.590  1.00  0.00           H
ATOM   1780  CB  TYR A 125      33.540  63.920  42.080  1.00  0.00           C
ATOM   1781  HB1 TYR A 125      34.600  64.210  41.960  1.00  0.00           H
ATOM   1782  HB2 TYR A 125      33.410  62.820  41.930  1.00  0.00           H
ATOM   1783  CG  TYR A 125      33.310  64.090  43.540  1.00  0.00           C
ATOM   1784  CD1 TYR A 125      32.160  63.650  44.160  1.00  0.00           C
ATOM   1785  HD1 TYR A 125      31.440  63.090  43.580  1.00  0.00           H
ATOM   1786  CE1 TYR A 125      31.870  63.790  45.490  1.00  0.00           C
ATOM   1787  HE1 TYR A 125      31.000  63.330  45.940  1.00  0.00           H
ATOM   1788  CZ  TYR A 125      32.680  64.620  46.240  1.00  0.00           C
ATOM   1789  OH  TYR A 125      32.220  64.790  47.560  1.00  0.00           O
ATOM   1790  HH  TYR A 125      32.860  65.370  47.990  1.00  0.00           H
ATOM   1791  CD2 TYR A 125      34.130  64.800  44.380  1.00  0.00           C
ATOM   1792  HD2 TYR A 125      35.000  65.260  43.920  1.00  0.00           H
ATOM   1793  CE2 TYR A 125      33.790  65.180  45.660  1.00  0.00           C
ATOM   1794  HE2 TYR A 125      34.400  65.830  46.270  1.00  0.00           H
ATOM   1795  C   TYR A 125      32.900  66.260  41.540  1.00  0.00           C
ATOM   1796  O   TYR A 125      33.930  66.800  41.130  1.00  0.00           O
ATOM   1797  N   GLU A 126      31.910  66.900  42.200  1.00  0.00           N
ATOM   1798  HN  GLU A 126      31.040  66.420  42.240  1.00  0.00           H
ATOM   1799  CA  GLU A 126      32.020  68.220  42.720  1.00  0.00           C
ATOM   1800  HA  GLU A 126      33.010  68.550  42.430  1.00  0.00           H
ATOM   1801  CB  GLU A 126      30.870  69.060  42.130  1.00  0.00           C
ATOM   1802  HB1 GLU A 126      29.910  68.540  42.330  1.00  0.00           H
ATOM   1803  HB2 GLU A 126      31.110  69.100  41.050  1.00  0.00           H
ATOM   1804  CG  GLU A 126      30.790  70.520  42.590  1.00  0.00           C
ATOM   1805  HG1 GLU A 126      31.660  71.030  42.130  1.00  0.00           H
ATOM   1806  HG2 GLU A 126      30.730  70.690  43.680  1.00  0.00           H
ATOM   1807  CD  GLU A 126      29.500  71.070  42.000  1.00  0.00           C
ATOM   1808  OE1 GLU A 126      29.280  71.160  40.760  1.00  0.00           O
ATOM   1809  OE2 GLU A 126      28.680  71.510  42.850  1.00  0.00           O
ATOM   1810  C   GLU A 126      32.040  68.120  44.210  1.00  0.00           C
ATOM   1811  O   GLU A 126      31.110  67.650  44.870  1.00  0.00           O
ATOM   1812  N   MET A 127      33.110  68.650  44.820  1.00  0.00           N
ATOM   1813  HN  MET A 127      33.850  68.820  44.170  1.00  0.00           H
ATOM   1814  CA  MET A 127      33.260  68.890  46.220  1.00  0.00           C
ATOM   1815  HA  MET A 127      32.880  68.040  46.760  1.00  0.00           H
ATOM   1816  CB  MET A 127      34.730  68.980  46.680  1.00  0.00           C
ATOM   1817  HB1 MET A 127      35.190  68.000  46.870  1.00  0.00           H
ATOM   1818  HB2 MET A 127      34.780  69.550  47.630  1.00  0.00           H
ATOM   1819  CG  MET A 127      35.690  69.540  45.620  1.00  0.00           C
ATOM   1820  HG1 MET A 127      35.450  70.610  45.450  1.00  0.00           H
ATOM   1821  HG2 MET A 127      35.730  68.910  44.710  1.00  0.00           H
ATOM   1822  SD  MET A 127      37.380  69.380  46.270  1.00  0.00           S
ATOM   1823  CE  MET A 127      38.200  70.230  44.890  1.00  0.00           C
ATOM   1824  HE1 MET A 127      39.290  70.050  44.980  1.00  0.00           H
ATOM   1825  HE2 MET A 127      37.750  69.880  43.940  1.00  0.00           H
ATOM   1826  HE3 MET A 127      37.930  71.300  45.000  1.00  0.00           H
ATOM   1827  C   MET A 127      32.530  70.100  46.710  1.00  0.00           C
ATOM   1828  O   MET A 127      32.650  71.130  46.040  1.00  0.00           O
ATOM   1829  N   PRO A 128      31.770  70.130  47.760  1.00  0.00           N
ATOM   1830  CD  PRO A 128      31.400  68.950  48.530  1.00  0.00           C
ATOM   1831  HD1 PRO A 128      31.030  68.130  47.880  1.00  0.00           H
ATOM   1832  HD2 PRO A 128      32.310  68.570  49.040  1.00  0.00           H
ATOM   1833  CA  PRO A 128      31.220  71.390  48.170  1.00  0.00           C
ATOM   1834  HA  PRO A 128      30.930  71.920  47.280  1.00  0.00           H
ATOM   1835  CB  PRO A 128      30.150  70.970  49.180  1.00  0.00           C
ATOM   1836  HB1 PRO A 128      29.210  70.870  48.590  1.00  0.00           H
ATOM   1837  HB2 PRO A 128      29.990  71.600  50.080  1.00  0.00           H
ATOM   1838  CG  PRO A 128      30.420  69.510  49.570  1.00  0.00           C
ATOM   1839  HG1 PRO A 128      29.450  68.970  49.650  1.00  0.00           H
ATOM   1840  HG2 PRO A 128      30.810  69.550  50.610  1.00  0.00           H
ATOM   1841  C   PRO A 128      32.210  72.220  48.920  1.00  0.00           C
ATOM   1842  O   PRO A 128      33.260  71.660  49.250  1.00  0.00           O
ATOM   1843  N   SER A 129      31.970  73.520  49.150  1.00  0.00           N
ATOM   1844  HN  SER A 129      31.070  73.930  48.990  1.00  0.00           H
ATOM   1845  CA  SER A 129      32.890  74.320  49.900  1.00  0.00           C
ATOM   1846  HA  SER A 129      33.850  73.850  49.790  1.00  0.00           H
ATOM   1847  CB  SER A 129      33.040  75.700  49.250  1.00  0.00           C
ATOM   1848  HB1 SER A 129      33.440  75.470  48.240  1.00  0.00           H
ATOM   1849  HB2 SER A 129      33.840  76.310  49.740  1.00  0.00           H
ATOM   1850  OG  SER A 129      31.820  76.390  49.020  1.00  0.00           O
ATOM   1851  HG1 SER A 129      31.410  76.590  49.870  1.00  0.00           H
ATOM   1852  C   SER A 129      32.560  74.320  51.360  1.00  0.00           C
ATOM   1853  O   SER A 129      31.780  73.480  51.810  1.00  0.00           O
ATOM   1854  N   GLU A 130      33.230  75.180  52.150  1.00  0.00           N
ATOM   1855  HN  GLU A 130      33.880  75.800  51.710  1.00  0.00           H
ATOM   1856  CA  GLU A 130      33.050  75.370  53.550  1.00  0.00           C
ATOM   1857  HA  GLU A 130      33.890  75.990  53.820  1.00  0.00           H
ATOM   1858  CB  GLU A 130      31.660  75.970  53.840  1.00  0.00           C
ATOM   1859  HB1 GLU A 130      31.430  75.900  54.930  1.00  0.00           H
ATOM   1860  HB2 GLU A 130      30.850  75.450  53.280  1.00  0.00           H
ATOM   1861  CG  GLU A 130      31.530  77.460  53.530  1.00  0.00           C
ATOM   1862  HG1 GLU A 130      32.360  77.990  54.050  1.00  0.00           H
ATOM   1863  HG2 GLU A 130      30.580  77.780  54.010  1.00  0.00           H
ATOM   1864  CD  GLU A 130      31.460  77.760  52.040  1.00  0.00           C
ATOM   1865  OE1 GLU A 130      30.690  77.150  51.250  1.00  0.00           O
ATOM   1866  OE2 GLU A 130      32.330  78.570  51.640  1.00  0.00           O
ATOM   1867  C   GLU A 130      33.360  74.170  54.390  1.00  0.00           C
ATOM   1868  O   GLU A 130      32.660  73.820  55.340  1.00  0.00           O
ATOM   1869  N   GLU A 131      34.370  73.360  54.040  1.00  0.00           N
ATOM   1870  HN  GLU A 131      34.930  73.630  53.250  1.00  0.00           H
ATOM   1871  CA  GLU A 131      34.900  72.370  54.910  1.00  0.00           C
ATOM   1872  HA  GLU A 131      35.780  71.950  54.430  1.00  0.00           H
ATOM   1873  CB  GLU A 131      35.320  73.020  56.240  1.00  0.00           C
ATOM   1874  HB1 GLU A 131      35.610  72.220  56.960  1.00  0.00           H
ATOM   1875  HB2 GLU A 131      34.430  73.390  56.800  1.00  0.00           H
ATOM   1876  CG  GLU A 131      36.520  73.960  56.170  1.00  0.00           C
ATOM   1877  HG1 GLU A 131      36.680  74.320  57.210  1.00  0.00           H
ATOM   1878  HG2 GLU A 131      36.340  74.880  55.560  1.00  0.00           H
ATOM   1879  CD  GLU A 131      37.820  73.370  55.660  1.00  0.00           C
ATOM   1880  OE1 GLU A 131      38.390  72.510  56.390  1.00  0.00           O
ATOM   1881  OE2 GLU A 131      38.330  73.790  54.590  1.00  0.00           O
ATOM   1882  C   GLU A 131      34.040  71.160  55.020  1.00  0.00           C
ATOM   1883  O   GLU A 131      34.110  70.320  55.920  1.00  0.00           O
ATOM   1884  N   GLY A 132      33.090  70.930  54.090  1.00  0.00           N
ATOM   1885  HN  GLY A 132      32.900  71.590  53.360  1.00  0.00           H
ATOM   1886  CA  GLY A 132      32.090  69.930  54.240  1.00  0.00           C
ATOM   1887  HA1 GLY A 132      31.730  69.750  55.240  1.00  0.00           H
ATOM   1888  HA2 GLY A 132      31.310  70.220  53.540  1.00  0.00           H
ATOM   1889  C   GLY A 132      32.520  68.560  53.860  1.00  0.00           C
ATOM   1890  O   GLY A 132      31.770  67.760  53.290  1.00  0.00           O
ATOM   1891  N   TYR A 133      33.830  68.270  54.020  1.00  0.00           N
ATOM   1892  HN  TYR A 133      34.320  68.890  54.630  1.00  0.00           H
ATOM   1893  CA  TYR A 133      34.660  67.170  53.620  1.00  0.00           C
ATOM   1894  HA  TYR A 133      33.990  66.370  53.360  1.00  0.00           H
ATOM   1895  CB  TYR A 133      35.480  67.430  52.350  1.00  0.00           C
ATOM   1896  HB1 TYR A 133      34.770  67.280  51.500  1.00  0.00           H
ATOM   1897  HB2 TYR A 133      36.230  66.630  52.200  1.00  0.00           H
ATOM   1898  CG  TYR A 133      36.140  68.770  52.310  1.00  0.00           C
ATOM   1899  CD1 TYR A 133      35.590  69.680  51.430  1.00  0.00           C
ATOM   1900  HD1 TYR A 133      34.840  69.360  50.730  1.00  0.00           H
ATOM   1901  CE1 TYR A 133      36.030  70.980  51.430  1.00  0.00           C
ATOM   1902  HE1 TYR A 133      35.480  71.700  50.830  1.00  0.00           H
ATOM   1903  CZ  TYR A 133      37.060  71.420  52.220  1.00  0.00           C
ATOM   1904  OH  TYR A 133      37.250  72.810  52.340  1.00  0.00           O
ATOM   1905  HH  TYR A 133      37.810  73.050  53.090  1.00  0.00           H
ATOM   1906  CD2 TYR A 133      37.120  69.220  53.150  1.00  0.00           C
ATOM   1907  HD2 TYR A 133      37.450  68.500  53.890  1.00  0.00           H
ATOM   1908  CE2 TYR A 133      37.630  70.500  53.080  1.00  0.00           C
ATOM   1909  HE2 TYR A 133      38.520  70.720  53.650  1.00  0.00           H
ATOM   1910  C   TYR A 133      35.500  66.630  54.730  1.00  0.00           C
ATOM   1911  O   TYR A 133      36.300  65.740  54.430  1.00  0.00           O
ATOM   1912  N   GLN A 134      35.340  67.170  55.950  1.00  0.00           N
ATOM   1913  HN  GLN A 134      34.470  67.600  56.180  1.00  0.00           H
ATOM   1914  CA  GLN A 134      36.160  66.750  57.050  1.00  0.00           C
ATOM   1915  HA  GLN A 134      37.120  66.380  56.730  1.00  0.00           H
ATOM   1916  CB  GLN A 134      36.420  67.860  58.070  1.00  0.00           C
ATOM   1917  HB1 GLN A 134      36.820  67.400  59.000  1.00  0.00           H
ATOM   1918  HB2 GLN A 134      35.440  68.250  58.450  1.00  0.00           H
ATOM   1919  CG  GLN A 134      37.360  69.040  57.820  1.00  0.00           C
ATOM   1920  HG1 GLN A 134      37.550  69.650  58.730  1.00  0.00           H
ATOM   1921  HG2 GLN A 134      36.840  69.740  57.130  1.00  0.00           H
ATOM   1922  CD  GLN A 134      38.720  68.680  57.250  1.00  0.00           C
ATOM   1923  OE1 GLN A 134      39.090  67.520  57.050  1.00  0.00           O
ATOM   1924  NE2 GLN A 134      39.540  69.710  56.900  1.00  0.00           N
ATOM   1925 HE21 GLN A 134      39.250  70.640  57.100  1.00  0.00           H
ATOM   1926 HE22 GLN A 134      40.480  69.530  56.610  1.00  0.00           H
ATOM   1927  C   GLN A 134      35.560  65.550  57.700  1.00  0.00           C
ATOM   1928  O   GLN A 134      34.370  65.490  57.980  1.00  0.00           O
ATOM   1929  N   ASP A 135      36.410  64.560  58.030  1.00  0.00           N
ATOM   1930  HN  ASP A 135      37.350  64.600  57.710  1.00  0.00           H
ATOM   1931  CA  ASP A 135      36.120  63.210  58.430  1.00  0.00           C
ATOM   1932  HA  ASP A 135      35.130  62.890  58.140  1.00  0.00           H
ATOM   1933  CB  ASP A 135      37.130  62.280  57.730  1.00  0.00           C
ATOM   1934  HB1 ASP A 135      36.790  62.210  56.670  1.00  0.00           H
ATOM   1935  HB2 ASP A 135      37.090  61.230  58.080  1.00  0.00           H
ATOM   1936  CG  ASP A 135      38.580  62.730  57.740  1.00  0.00           C
ATOM   1937  OD1 ASP A 135      38.870  63.870  57.300  1.00  0.00           O
ATOM   1938  OD2 ASP A 135      39.520  61.960  58.090  1.00  0.00           O
ATOM   1939  C   ASP A 135      36.250  63.000  59.890  1.00  0.00           C
ATOM   1940  O   ASP A 135      37.320  62.770  60.460  1.00  0.00           O
ATOM   1941  N   TYR A 136      35.130  62.920  60.630  1.00  0.00           N
ATOM   1942  HN  TYR A 136      34.290  63.200  60.170  1.00  0.00           H
ATOM   1943  CA  TYR A 136      35.110  62.840  62.060  1.00  0.00           C
ATOM   1944  HA  TYR A 136      36.100  62.940  62.490  1.00  0.00           H
ATOM   1945  CB  TYR A 136      34.210  63.860  62.780  1.00  0.00           C
ATOM   1946  HB1 TYR A 136      34.070  63.620  63.850  1.00  0.00           H
ATOM   1947  HB2 TYR A 136      33.210  64.020  62.330  1.00  0.00           H
ATOM   1948  CG  TYR A 136      34.920  65.170  62.760  1.00  0.00           C
ATOM   1949  CD1 TYR A 136      34.940  66.000  61.670  1.00  0.00           C
ATOM   1950  HD1 TYR A 136      34.480  65.650  60.760  1.00  0.00           H
ATOM   1951  CE1 TYR A 136      35.410  67.290  61.740  1.00  0.00           C
ATOM   1952  HE1 TYR A 136      35.600  67.840  60.830  1.00  0.00           H
ATOM   1953  CZ  TYR A 136      35.880  67.760  62.950  1.00  0.00           C
ATOM   1954  OH  TYR A 136      36.560  69.000  62.950  1.00  0.00           O
ATOM   1955  HH  TYR A 136      36.740  69.230  63.870  1.00  0.00           H
ATOM   1956  CD2 TYR A 136      35.610  65.610  63.870  1.00  0.00           C
ATOM   1957  HD2 TYR A 136      35.650  64.890  64.680  1.00  0.00           H
ATOM   1958  CE2 TYR A 136      36.020  66.910  64.020  1.00  0.00           C
ATOM   1959  HE2 TYR A 136      36.550  67.200  64.920  1.00  0.00           H
ATOM   1960  C   TYR A 136      34.600  61.520  62.500  1.00  0.00           C
ATOM   1961  O   TYR A 136      34.010  60.680  61.810  1.00  0.00           O
ATOM   1962  N   GLU A 137      35.010  61.040  63.690  1.00  0.00           N
ATOM   1963  HN  GLU A 137      35.740  61.560  64.130  1.00  0.00           H
ATOM   1964  CA  GLU A 137      34.540  59.890  64.380  1.00  0.00           C
ATOM   1965  HA  GLU A 137      33.510  59.740  64.110  1.00  0.00           H
ATOM   1966  CB  GLU A 137      35.330  58.600  64.070  1.00  0.00           C
ATOM   1967  HB1 GLU A 137      35.280  58.520  62.970  1.00  0.00           H
ATOM   1968  HB2 GLU A 137      34.820  57.720  64.530  1.00  0.00           H
ATOM   1969  CG  GLU A 137      36.780  58.690  64.550  1.00  0.00           C
ATOM   1970  HG1 GLU A 137      36.860  58.970  65.620  1.00  0.00           H
ATOM   1971  HG2 GLU A 137      37.260  59.570  64.060  1.00  0.00           H
ATOM   1972  CD  GLU A 137      37.660  57.480  64.250  1.00  0.00           C
ATOM   1973  OE1 GLU A 137      38.880  57.520  64.560  1.00  0.00           O
ATOM   1974  OE2 GLU A 137      37.170  56.500  63.630  1.00  0.00           O
ATOM   1975  C   GLU A 137      34.490  60.160  65.850  1.00  0.00           C
ATOM   1976  O   GLU A 137      35.110  61.140  66.260  1.00  0.00           O
ATOM   1977  N   PRO A 138      33.910  59.400  66.730  1.00  0.00           N
ATOM   1978  CD  PRO A 138      32.790  58.520  66.460  1.00  0.00           C
ATOM   1979  HD1 PRO A 138      32.090  58.960  65.710  1.00  0.00           H
ATOM   1980  HD2 PRO A 138      33.170  57.530  66.140  1.00  0.00           H
ATOM   1981  CA  PRO A 138      34.140  59.480  68.150  1.00  0.00           C
ATOM   1982  HA  PRO A 138      33.870  60.480  68.480  1.00  0.00           H
ATOM   1983  CB  PRO A 138      33.210  58.460  68.800  1.00  0.00           C
ATOM   1984  HB1 PRO A 138      32.900  58.730  69.830  1.00  0.00           H
ATOM   1985  HB2 PRO A 138      33.640  57.440  68.880  1.00  0.00           H
ATOM   1986  CG  PRO A 138      32.050  58.340  67.790  1.00  0.00           C
ATOM   1987  HG1 PRO A 138      31.430  59.270  67.790  1.00  0.00           H
ATOM   1988  HG2 PRO A 138      31.450  57.410  67.850  1.00  0.00           H
ATOM   1989  C   PRO A 138      35.540  59.220  68.580  1.00  0.00           C
ATOM   1990  O   PRO A 138      36.180  58.370  67.960  1.00  0.00           O
ATOM   1991  N   GLU A 139      36.030  59.910  69.620  1.00  0.00           N
ATOM   1992  HN  GLU A 139      35.380  60.510  70.070  1.00  0.00           H
ATOM   1993  CA  GLU A 139      37.260  59.580  70.280  1.00  0.00           C
ATOM   1994  HA  GLU A 139      38.050  59.570  69.550  1.00  0.00           H
ATOM   1995  CB  GLU A 139      37.590  60.550  71.430  1.00  0.00           C
ATOM   1996  HB1 GLU A 139      38.500  60.340  72.030  1.00  0.00           H
ATOM   1997  HB2 GLU A 139      36.670  60.540  72.060  1.00  0.00           H
ATOM   1998  CG  GLU A 139      37.920  61.930  70.850  1.00  0.00           C
ATOM   1999  HG1 GLU A 139      37.080  62.220  70.190  1.00  0.00           H
ATOM   2000  HG2 GLU A 139      38.900  61.900  70.320  1.00  0.00           H
ATOM   2001  CD  GLU A 139      37.940  62.830  72.080  1.00  0.00           C
ATOM   2002  OE1 GLU A 139      37.140  62.610  73.030  1.00  0.00           O
ATOM   2003  OE2 GLU A 139      38.840  63.700  72.210  1.00  0.00           O
ATOM   2004  C   GLU A 139      37.250  58.220  70.890  1.00  0.00           C
ATOM   2005  O   GLU A 139      36.300  57.630  71.410  1.00  0.00           O
ATOM   2006  N   ALA A 140      38.390  57.510  70.820  1.00  0.00           N
ATOM   2007  HN  ALA A 140      39.200  57.860  70.360  1.00  0.00           H
ATOM   2008  CA  ALA A 140      38.510  56.180  71.320  1.00  0.00           C
ATOM   2009  HA  ALA A 140      37.600  55.590  71.360  1.00  0.00           H
ATOM   2010  CB  ALA A 140      39.220  55.320  70.260  1.00  0.00           C
ATOM   2011  HB1 ALA A 140      40.240  55.730  70.090  1.00  0.00           H
ATOM   2012  HB2 ALA A 140      39.240  54.330  70.750  1.00  0.00           H
ATOM   2013  HB3 ALA A 140      38.630  55.340  69.320  1.00  0.00           H
ATOM   2014  C   ALA A 140      39.180  56.120  72.690  1.00  0.00           C
ATOM   2015  OT1 ALA A 140      40.160  56.850  72.980  1.00  0.00           O
ATOM   2016  OT2 ALA A 140      38.620  55.330  73.500  1.00  0.00           O
ATOM   2017  N   MET B 141      76.000  76.600  29.360  1.00  0.00           N
ATOM   2018  H1  MET B 141      75.330  77.350  29.100  1.00  0.00           H
ATOM   2019  H2  MET B 141      76.030  76.490  30.390  1.00  0.00           H
ATOM   2020  H3  MET B 141      76.950  76.810  28.980  1.00  0.00           H
ATOM   2021  CA  MET B 141      75.560  75.310  28.790  1.00  0.00           C
ATOM   2022  HA  MET B 141      75.670  75.480  27.730  1.00  0.00           H
ATOM   2023  CB  MET B 141      76.490  74.250  29.400  1.00  0.00           C
ATOM   2024  HB1 MET B 141      77.550  74.590  29.390  1.00  0.00           H
ATOM   2025  HB2 MET B 141      76.410  73.370  28.730  1.00  0.00           H
ATOM   2026  CG  MET B 141      76.060  73.540  30.690  1.00  0.00           C
ATOM   2027  HG1 MET B 141      75.100  73.000  30.530  1.00  0.00           H
ATOM   2028  HG2 MET B 141      75.810  74.270  31.490  1.00  0.00           H
ATOM   2029  SD  MET B 141      77.310  72.460  31.440  1.00  0.00           S
ATOM   2030  CE  MET B 141      78.250  73.740  32.330  1.00  0.00           C
ATOM   2031  HE1 MET B 141      79.030  73.340  33.010  1.00  0.00           H
ATOM   2032  HE2 MET B 141      78.880  74.330  31.630  1.00  0.00           H
ATOM   2033  HE3 MET B 141      77.480  74.350  32.850  1.00  0.00           H
ATOM   2034  C   MET B 141      74.180  75.160  29.340  1.00  0.00           C
ATOM   2035  O   MET B 141      73.760  75.770  30.320  1.00  0.00           O
ATOM   2036  N   ASP B 142      73.380  74.320  28.660  1.00  0.00           N
ATOM   2037  HN  ASP B 142      73.640  73.860  27.820  1.00  0.00           H
ATOM   2038  CA  ASP B 142      72.020  74.040  29.030  1.00  0.00           C
ATOM   2039  HA  ASP B 142      71.680  74.960  29.480  1.00  0.00           H
ATOM   2040  CB  ASP B 142      71.210  73.710  27.770  1.00  0.00           C
ATOM   2041  HB1 ASP B 142      70.980  74.630  27.190  1.00  0.00           H
ATOM   2042  HB2 ASP B 142      70.220  73.320  28.100  1.00  0.00           H
ATOM   2043  CG  ASP B 142      71.800  72.580  26.950  1.00  0.00           C
ATOM   2044  OD1 ASP B 142      71.160  72.130  25.960  1.00  0.00           O
ATOM   2045  OD2 ASP B 142      72.970  72.140  27.100  1.00  0.00           O
ATOM   2046  C   ASP B 142      71.860  73.020  30.100  1.00  0.00           C
ATOM   2047  O   ASP B 142      71.200  72.000  29.960  1.00  0.00           O
ATOM   2048  N   VAL B 143      72.470  73.330  31.270  1.00  0.00           N
ATOM   2049  HN  VAL B 143      72.780  74.260  31.440  1.00  0.00           H
ATOM   2050  CA  VAL B 143      72.530  72.480  32.420  1.00  0.00           C
ATOM   2051  HA  VAL B 143      72.540  71.500  31.980  1.00  0.00           H
ATOM   2052  CB  VAL B 143      73.720  72.760  33.290  1.00  0.00           C
ATOM   2053  HB  VAL B 143      74.670  72.590  32.740  1.00  0.00           H
ATOM   2054  CG1 VAL B 143      73.880  74.280  33.510  1.00  0.00           C
ATOM   2055 HG11 VAL B 143      74.810  74.580  34.030  1.00  0.00           H
ATOM   2056 HG12 VAL B 143      73.960  74.800  32.540  1.00  0.00           H
ATOM   2057 HG13 VAL B 143      73.000  74.780  33.970  1.00  0.00           H
ATOM   2058  CG2 VAL B 143      73.670  72.170  34.710  1.00  0.00           C
ATOM   2059 HG21 VAL B 143      74.460  72.560  35.390  1.00  0.00           H
ATOM   2060 HG22 VAL B 143      72.690  72.370  35.180  1.00  0.00           H
ATOM   2061 HG23 VAL B 143      73.860  71.090  34.570  1.00  0.00           H
ATOM   2062  C   VAL B 143      71.210  72.460  33.110  1.00  0.00           C
ATOM   2063  O   VAL B 143      70.630  73.530  33.310  1.00  0.00           O
ATOM   2064  N   PHE B 144      70.720  71.320  33.610  1.00  0.00           N
ATOM   2065  HN  PHE B 144      71.230  70.460  33.640  1.00  0.00           H
ATOM   2066  CA  PHE B 144      69.410  71.170  34.170  1.00  0.00           C
ATOM   2067  HA  PHE B 144      68.860  71.910  33.600  1.00  0.00           H
ATOM   2068  CB  PHE B 144      68.940  69.730  33.930  1.00  0.00           C
ATOM   2069  HB1 PHE B 144      69.490  68.980  34.540  1.00  0.00           H
ATOM   2070  HB2 PHE B 144      69.180  69.440  32.880  1.00  0.00           H
ATOM   2071  CG  PHE B 144      67.470  69.550  34.030  1.00  0.00           C
ATOM   2072  CD1 PHE B 144      66.960  68.770  35.040  1.00  0.00           C
ATOM   2073  HD1 PHE B 144      67.690  68.280  35.670  1.00  0.00           H
ATOM   2074  CE1 PHE B 144      65.620  68.470  35.130  1.00  0.00           C
ATOM   2075  HE1 PHE B 144      65.150  67.890  35.900  1.00  0.00           H
ATOM   2076  CZ  PHE B 144      64.770  69.030  34.210  1.00  0.00           C
ATOM   2077  HZ  PHE B 144      63.730  68.720  34.200  1.00  0.00           H
ATOM   2078  CD2 PHE B 144      66.610  70.080  33.090  1.00  0.00           C
ATOM   2079  HD2 PHE B 144      66.960  70.720  32.290  1.00  0.00           H
ATOM   2080  CE2 PHE B 144      65.260  69.830  33.210  1.00  0.00           C
ATOM   2081  HE2 PHE B 144      64.610  70.290  32.480  1.00  0.00           H
ATOM   2082  C   PHE B 144      69.450  71.600  35.600  1.00  0.00           C
ATOM   2083  O   PHE B 144      70.470  71.770  36.250  1.00  0.00           O
ATOM   2084  N   MET B 145      68.260  71.740  36.220  1.00  0.00           N
ATOM   2085  HN  MET B 145      67.400  71.590  35.730  1.00  0.00           H
ATOM   2086  CA  MET B 145      68.250  72.190  37.570  1.00  0.00           C
ATOM   2087  HA  MET B 145      69.230  72.600  37.800  1.00  0.00           H
ATOM   2088  CB  MET B 145      67.320  73.410  37.720  1.00  0.00           C
ATOM   2089  HB1 MET B 145      67.370  73.860  38.740  1.00  0.00           H
ATOM   2090  HB2 MET B 145      66.230  73.160  37.660  1.00  0.00           H
ATOM   2091  CG  MET B 145      67.620  74.510  36.700  1.00  0.00           C
ATOM   2092  HG1 MET B 145      67.280  74.120  35.720  1.00  0.00           H
ATOM   2093  HG2 MET B 145      68.690  74.780  36.800  1.00  0.00           H
ATOM   2094  SD  MET B 145      66.680  76.000  37.140  1.00  0.00           S
ATOM   2095  CE  MET B 145      67.330  77.070  35.820  1.00  0.00           C
ATOM   2096  HE1 MET B 145      66.600  77.000  34.980  1.00  0.00           H
ATOM   2097  HE2 MET B 145      67.440  78.090  36.250  1.00  0.00           H
ATOM   2098  HE3 MET B 145      68.350  76.850  35.450  1.00  0.00           H
ATOM   2099  C   MET B 145      67.910  71.110  38.540  1.00  0.00           C
ATOM   2100  O   MET B 145      67.630  69.960  38.220  1.00  0.00           O
ATOM   2101  N   LYS B 146      68.050  71.600  39.780  1.00  0.00           N
ATOM   2102  HN  LYS B 146      68.470  72.490  39.970  1.00  0.00           H
ATOM   2103  CA  LYS B 146      67.680  70.930  40.990  1.00  0.00           C
ATOM   2104  HA  LYS B 146      67.790  69.850  40.970  1.00  0.00           H
ATOM   2105  CB  LYS B 146      68.710  71.320  42.060  1.00  0.00           C
ATOM   2106  HB1 LYS B 146      68.280  71.010  43.030  1.00  0.00           H
ATOM   2107  HB2 LYS B 146      68.790  72.430  42.090  1.00  0.00           H
ATOM   2108  CG  LYS B 146      70.120  70.800  41.770  1.00  0.00           C
ATOM   2109  HG1 LYS B 146      70.180  70.930  40.670  1.00  0.00           H
ATOM   2110  HG2 LYS B 146      70.100  69.730  42.060  1.00  0.00           H
ATOM   2111  CD  LYS B 146      71.250  71.590  42.430  1.00  0.00           C
ATOM   2112  HD1 LYS B 146      72.220  71.050  42.300  1.00  0.00           H
ATOM   2113  HD2 LYS B 146      71.360  72.550  41.880  1.00  0.00           H
ATOM   2114  CE  LYS B 146      70.980  71.910  43.900  1.00  0.00           C
ATOM   2115  HE1 LYS B 146      70.970  70.940  44.450  1.00  0.00           H
ATOM   2116  HE2 LYS B 146      69.960  72.330  44.070  1.00  0.00           H
ATOM   2117  NZ  LYS B 146      72.050  72.710  44.540  1.00  0.00           N
ATOM   2118  HZ1 LYS B 146      72.650  72.120  45.150  1.00  0.00           H
ATOM   2119  HZ2 LYS B 146      72.550  73.240  43.800  1.00  0.00           H
ATOM   2120  HZ3 LYS B 146      71.510  73.400  45.090  1.00  0.00           H
ATOM   2121  C   LYS B 146      66.280  71.230  41.400  1.00  0.00           C
ATOM   2122  O   LYS B 146      65.590  72.120  40.900  1.00  0.00           O
ATOM   2123  N   GLY B 147      65.780  70.400  42.330  1.00  0.00           N
ATOM   2124  HN  GLY B 147      66.330  69.600  42.580  1.00  0.00           H
ATOM   2125  CA  GLY B 147      64.500  70.410  42.960  1.00  0.00           C
ATOM   2126  HA1 GLY B 147      64.560  69.770  43.830  1.00  0.00           H
ATOM   2127  HA2 GLY B 147      64.250  71.410  43.280  1.00  0.00           H
ATOM   2128  C   GLY B 147      63.380  69.940  42.080  1.00  0.00           C
ATOM   2129  O   GLY B 147      62.320  70.560  42.100  1.00  0.00           O
ATOM   2130  N   LEU B 148      63.540  68.880  41.270  1.00  0.00           N
ATOM   2131  HN  LEU B 148      64.410  68.380  41.330  1.00  0.00           H
ATOM   2132  CA  LEU B 148      62.600  68.390  40.310  1.00  0.00           C
ATOM   2133  HA  LEU B 148      61.600  68.770  40.480  1.00  0.00           H
ATOM   2134  CB  LEU B 148      63.060  68.700  38.880  1.00  0.00           C
ATOM   2135  HB1 LEU B 148      62.480  68.160  38.100  1.00  0.00           H
ATOM   2136  HB2 LEU B 148      64.130  68.480  38.650  1.00  0.00           H
ATOM   2137  CG  LEU B 148      62.850  70.220  38.730  1.00  0.00           C
ATOM   2138  HG  LEU B 148      62.980  70.720  39.710  1.00  0.00           H
ATOM   2139  CD1 LEU B 148      63.840  70.830  37.720  1.00  0.00           C
ATOM   2140 HD11 LEU B 148      63.620  70.400  36.720  1.00  0.00           H
ATOM   2141 HD12 LEU B 148      63.820  71.940  37.620  1.00  0.00           H
ATOM   2142 HD13 LEU B 148      64.890  70.530  37.930  1.00  0.00           H
ATOM   2143  CD2 LEU B 148      61.410  70.540  38.300  1.00  0.00           C
ATOM   2144 HD21 LEU B 148      61.010  69.980  37.430  1.00  0.00           H
ATOM   2145 HD22 LEU B 148      60.740  70.430  39.180  1.00  0.00           H
ATOM   2146 HD23 LEU B 148      61.390  71.610  38.000  1.00  0.00           H
ATOM   2147  C   LEU B 148      62.590  66.920  40.520  1.00  0.00           C
ATOM   2148  O   LEU B 148      63.530  66.340  41.070  1.00  0.00           O
ATOM   2149  N   SER B 149      61.450  66.340  40.090  1.00  0.00           N
ATOM   2150  HN  SER B 149      60.690  66.890  39.750  1.00  0.00           H
ATOM   2151  CA  SER B 149      61.170  64.940  40.160  1.00  0.00           C
ATOM   2152  HA  SER B 149      61.350  64.720  41.200  1.00  0.00           H
ATOM   2153  CB  SER B 149      59.730  64.570  39.750  1.00  0.00           C
ATOM   2154  HB1 SER B 149      59.350  63.530  39.830  1.00  0.00           H
ATOM   2155  HB2 SER B 149      59.550  64.720  38.670  1.00  0.00           H
ATOM   2156  OG  SER B 149      58.750  65.270  40.500  1.00  0.00           O
ATOM   2157  HG1 SER B 149      58.860  64.980  41.410  1.00  0.00           H
ATOM   2158  C   SER B 149      62.030  63.920  39.500  1.00  0.00           C
ATOM   2159  O   SER B 149      62.580  64.110  38.420  1.00  0.00           O
ATOM   2160  N   LYS B 150      62.180  62.730  40.090  1.00  0.00           N
ATOM   2161  HN  LYS B 150      61.700  62.490  40.930  1.00  0.00           H
ATOM   2162  CA  LYS B 150      62.930  61.630  39.560  1.00  0.00           C
ATOM   2163  HA  LYS B 150      63.800  62.060  39.100  1.00  0.00           H
ATOM   2164  CB  LYS B 150      63.440  60.780  40.740  1.00  0.00           C
ATOM   2165  HB1 LYS B 150      63.930  59.860  40.380  1.00  0.00           H
ATOM   2166  HB2 LYS B 150      62.520  60.510  41.310  1.00  0.00           H
ATOM   2167  CG  LYS B 150      64.380  61.650  41.580  1.00  0.00           C
ATOM   2168  HG1 LYS B 150      63.990  62.610  41.970  1.00  0.00           H
ATOM   2169  HG2 LYS B 150      65.200  61.790  40.850  1.00  0.00           H
ATOM   2170  CD  LYS B 150      64.930  60.930  42.820  1.00  0.00           C
ATOM   2171  HD1 LYS B 150      65.710  60.190  42.520  1.00  0.00           H
ATOM   2172  HD2 LYS B 150      65.580  61.710  43.260  1.00  0.00           H
ATOM   2173  CE  LYS B 150      64.010  60.310  43.870  1.00  0.00           C
ATOM   2174  HE1 LYS B 150      63.500  59.470  43.340  1.00  0.00           H
ATOM   2175  HE2 LYS B 150      63.210  61.010  44.170  1.00  0.00           H
ATOM   2176  NZ  LYS B 150      64.790  59.930  45.070  1.00  0.00           N
ATOM   2177  HZ1 LYS B 150      64.170  59.410  45.730  1.00  0.00           H
ATOM   2178  HZ2 LYS B 150      65.590  59.350  44.760  1.00  0.00           H
ATOM   2179  HZ3 LYS B 150      65.190  60.840  45.370  1.00  0.00           H
ATOM   2180  C   LYS B 150      62.300  60.780  38.500  1.00  0.00           C
ATOM   2181  O   LYS B 150      61.070  60.840  38.460  1.00  0.00           O
ATOM   2182  N   ALA B 151      63.050  60.110  37.620  1.00  0.00           N
ATOM   2183  HN  ALA B 151      64.050  60.170  37.700  1.00  0.00           H
ATOM   2184  CA  ALA B 151      62.590  59.090  36.740  1.00  0.00           C
ATOM   2185  HA  ALA B 151      61.650  59.510  36.410  1.00  0.00           H
ATOM   2186  CB  ALA B 151      63.640  58.840  35.640  1.00  0.00           C
ATOM   2187  HB1 ALA B 151      63.900  59.800  35.150  1.00  0.00           H
ATOM   2188  HB2 ALA B 151      64.530  58.460  36.180  1.00  0.00           H
ATOM   2189  HB3 ALA B 151      63.200  58.110  34.920  1.00  0.00           H
ATOM   2190  C   ALA B 151      62.150  57.840  37.430  1.00  0.00           C
ATOM   2191  O   ALA B 151      62.760  57.430  38.420  1.00  0.00           O
ATOM   2192  N   LYS B 152      61.140  57.200  36.830  1.00  0.00           N
ATOM   2193  HN  LYS B 152      60.780  57.680  36.040  1.00  0.00           H
ATOM   2194  CA  LYS B 152      60.580  55.980  37.330  1.00  0.00           C
ATOM   2195  HA  LYS B 152      60.990  55.700  38.290  1.00  0.00           H
ATOM   2196  CB  LYS B 152      59.060  56.070  37.500  1.00  0.00           C
ATOM   2197  HB1 LYS B 152      58.700  55.050  37.750  1.00  0.00           H
ATOM   2198  HB2 LYS B 152      58.630  56.280  36.500  1.00  0.00           H
ATOM   2199  CG  LYS B 152      58.570  57.030  38.590  1.00  0.00           C
ATOM   2200  HG1 LYS B 152      58.920  58.080  38.500  1.00  0.00           H
ATOM   2201  HG2 LYS B 152      58.830  56.650  39.590  1.00  0.00           H
ATOM   2202  CD  LYS B 152      57.040  57.140  38.620  1.00  0.00           C
ATOM   2203  HD1 LYS B 152      56.430  56.240  38.860  1.00  0.00           H
ATOM   2204  HD2 LYS B 152      56.860  57.850  39.450  1.00  0.00           H
ATOM   2205  CE  LYS B 152      56.470  57.910  37.420  1.00  0.00           C
ATOM   2206  HE1 LYS B 152      57.200  58.650  37.020  1.00  0.00           H
ATOM   2207  HE2 LYS B 152      55.550  58.430  37.760  1.00  0.00           H
ATOM   2208  NZ  LYS B 152      55.950  57.060  36.330  1.00  0.00           N
ATOM   2209  HZ1 LYS B 152      55.290  57.550  35.690  1.00  0.00           H
ATOM   2210  HZ2 LYS B 152      56.740  56.690  35.760  1.00  0.00           H
ATOM   2211  HZ3 LYS B 152      55.520  56.170  36.650  1.00  0.00           H
ATOM   2212  C   LYS B 152      60.910  54.920  36.330  1.00  0.00           C
ATOM   2213  O   LYS B 152      61.300  53.790  36.620  1.00  0.00           O
ATOM   2214  N   GLU B 153      60.550  55.260  35.080  1.00  0.00           N
ATOM   2215  HN  GLU B 153      60.040  56.100  34.920  1.00  0.00           H
ATOM   2216  CA  GLU B 153      60.890  54.460  33.940  1.00  0.00           C
ATOM   2217  HA  GLU B 153      60.580  53.440  34.150  1.00  0.00           H
ATOM   2218  CB  GLU B 153      60.100  54.940  32.710  1.00  0.00           C
ATOM   2219  HB1 GLU B 153      60.480  54.560  31.740  1.00  0.00           H
ATOM   2220  HB2 GLU B 153      60.410  56.010  32.660  1.00  0.00           H
ATOM   2221  CG  GLU B 153      58.580  54.810  32.760  1.00  0.00           C
ATOM   2222  HG1 GLU B 153      58.280  53.740  32.810  1.00  0.00           H
ATOM   2223  HG2 GLU B 153      58.300  55.230  31.770  1.00  0.00           H
ATOM   2224  CD  GLU B 153      57.900  55.580  33.890  1.00  0.00           C
ATOM   2225  OE1 GLU B 153      58.180  56.780  34.150  1.00  0.00           O
ATOM   2226  OE2 GLU B 153      56.950  55.080  34.560  1.00  0.00           O
ATOM   2227  C   GLU B 153      62.350  54.370  33.650  1.00  0.00           C
ATOM   2228  O   GLU B 153      63.100  55.320  33.870  1.00  0.00           O
ATOM   2229  N   GLY B 154      62.790  53.230  33.080  1.00  0.00           N
ATOM   2230  HN  GLY B 154      62.250  52.410  32.910  1.00  0.00           H
ATOM   2231  CA  GLY B 154      64.180  53.010  32.830  1.00  0.00           C
ATOM   2232  HA1 GLY B 154      64.700  53.900  32.510  1.00  0.00           H
ATOM   2233  HA2 GLY B 154      64.600  52.630  33.750  1.00  0.00           H
ATOM   2234  C   GLY B 154      64.360  51.870  31.900  1.00  0.00           C
ATOM   2235  O   GLY B 154      63.480  51.010  31.770  1.00  0.00           O
ATOM   2236  N   VAL B 155      65.570  51.790  31.300  1.00  0.00           N
ATOM   2237  HN  VAL B 155      66.340  52.370  31.570  1.00  0.00           H
ATOM   2238  CA  VAL B 155      66.070  50.780  30.430  1.00  0.00           C
ATOM   2239  HA  VAL B 155      65.220  50.140  30.260  1.00  0.00           H
ATOM   2240  CB  VAL B 155      66.710  51.230  29.150  1.00  0.00           C
ATOM   2241  HB  VAL B 155      67.380  52.100  29.310  1.00  0.00           H
ATOM   2242  CG1 VAL B 155      67.570  50.210  28.380  1.00  0.00           C
ATOM   2243 HG11 VAL B 155      67.790  50.510  27.340  1.00  0.00           H
ATOM   2244 HG12 VAL B 155      68.560  50.090  28.870  1.00  0.00           H
ATOM   2245 HG13 VAL B 155      67.120  49.200  28.470  1.00  0.00           H
ATOM   2246  CG2 VAL B 155      65.570  51.680  28.210  1.00  0.00           C
ATOM   2247 HG21 VAL B 155      64.880  52.450  28.620  1.00  0.00           H
ATOM   2248 HG22 VAL B 155      66.070  52.030  27.280  1.00  0.00           H
ATOM   2249 HG23 VAL B 155      64.890  50.860  27.880  1.00  0.00           H
ATOM   2250  C   VAL B 155      66.980  49.870  31.190  1.00  0.00           C
ATOM   2251  O   VAL B 155      67.880  50.410  31.830  1.00  0.00           O
ATOM   2252  N   VAL B 156      66.820  48.540  31.050  1.00  0.00           N
ATOM   2253  HN  VAL B 156      66.140  48.080  30.500  1.00  0.00           H
ATOM   2254  CA  VAL B 156      67.580  47.700  31.920  1.00  0.00           C
ATOM   2255  HA  VAL B 156      67.940  48.120  32.850  1.00  0.00           H
ATOM   2256  CB  VAL B 156      66.720  46.580  32.430  1.00  0.00           C
ATOM   2257  HB  VAL B 156      66.280  45.960  31.620  1.00  0.00           H
ATOM   2258  CG1 VAL B 156      67.520  45.730  33.420  1.00  0.00           C
ATOM   2259 HG11 VAL B 156      66.770  45.120  33.980  1.00  0.00           H
ATOM   2260 HG12 VAL B 156      68.210  45.050  32.880  1.00  0.00           H
ATOM   2261 HG13 VAL B 156      68.100  46.290  34.190  1.00  0.00           H
ATOM   2262  CG2 VAL B 156      65.610  47.200  33.300  1.00  0.00           C
ATOM   2263 HG21 VAL B 156      64.940  47.810  32.660  1.00  0.00           H
ATOM   2264 HG22 VAL B 156      64.960  46.380  33.670  1.00  0.00           H
ATOM   2265 HG23 VAL B 156      66.050  47.840  34.090  1.00  0.00           H
ATOM   2266  C   VAL B 156      68.770  47.140  31.230  1.00  0.00           C
ATOM   2267  O   VAL B 156      68.620  46.440  30.220  1.00  0.00           O
ATOM   2268  N   ALA B 157      70.000  47.550  31.600  1.00  0.00           N
ATOM   2269  HN  ALA B 157      70.180  47.950  32.490  1.00  0.00           H
ATOM   2270  CA  ALA B 157      71.160  47.040  30.940  1.00  0.00           C
ATOM   2271  HA  ALA B 157      70.860  46.210  30.320  1.00  0.00           H
ATOM   2272  CB  ALA B 157      71.620  48.130  29.950  1.00  0.00           C
ATOM   2273  HB1 ALA B 157      72.440  47.810  29.270  1.00  0.00           H
ATOM   2274  HB2 ALA B 157      70.840  48.360  29.200  1.00  0.00           H
ATOM   2275  HB3 ALA B 157      71.900  49.020  30.550  1.00  0.00           H
ATOM   2276  C   ALA B 157      72.230  46.530  31.850  1.00  0.00           C
ATOM   2277  O   ALA B 157      72.780  47.220  32.700  1.00  0.00           O
ATOM   2278  N   ALA B 158      72.580  45.230  31.720  1.00  0.00           N
ATOM   2279  HN  ALA B 158      72.240  44.670  30.970  1.00  0.00           H
ATOM   2280  CA  ALA B 158      73.650  44.630  32.440  1.00  0.00           C
ATOM   2281  HA  ALA B 158      74.360  45.410  32.670  1.00  0.00           H
ATOM   2282  CB  ALA B 158      73.140  43.920  33.700  1.00  0.00           C
ATOM   2283  HB1 ALA B 158      72.410  44.610  34.180  1.00  0.00           H
ATOM   2284  HB2 ALA B 158      72.510  43.010  33.560  1.00  0.00           H
ATOM   2285  HB3 ALA B 158      73.890  43.550  34.430  1.00  0.00           H
ATOM   2286  C   ALA B 158      74.380  43.630  31.610  1.00  0.00           C
ATOM   2287  O   ALA B 158      73.880  43.180  30.580  1.00  0.00           O
ATOM   2288  N   ALA B 159      75.630  43.310  31.990  1.00  0.00           N
ATOM   2289  HN  ALA B 159      76.090  43.630  32.810  1.00  0.00           H
ATOM   2290  CA  ALA B 159      76.400  42.270  31.380  1.00  0.00           C
ATOM   2291  HA  ALA B 159      76.150  42.220  30.330  1.00  0.00           H
ATOM   2292  CB  ALA B 159      77.870  42.610  31.640  1.00  0.00           C
ATOM   2293  HB1 ALA B 159      78.040  42.560  32.730  1.00  0.00           H
ATOM   2294  HB2 ALA B 159      78.500  41.790  31.220  1.00  0.00           H
ATOM   2295  HB3 ALA B 159      78.200  43.560  31.170  1.00  0.00           H
ATOM   2296  C   ALA B 159      75.940  40.980  31.960  1.00  0.00           C
ATOM   2297  O   ALA B 159      75.260  40.840  32.980  1.00  0.00           O
ATOM   2298  N   GLU B 160      76.360  39.860  31.340  1.00  0.00           N
ATOM   2299  HN  GLU B 160      77.000  39.920  30.580  1.00  0.00           H
ATOM   2300  CA  GLU B 160      75.950  38.520  31.600  1.00  0.00           C
ATOM   2301  HA  GLU B 160      74.960  38.580  32.040  1.00  0.00           H
ATOM   2302  CB  GLU B 160      75.850  37.600  30.370  1.00  0.00           C
ATOM   2303  HB1 GLU B 160      75.820  36.530  30.660  1.00  0.00           H
ATOM   2304  HB2 GLU B 160      76.790  37.640  29.780  1.00  0.00           H
ATOM   2305  CG  GLU B 160      74.620  37.870  29.500  1.00  0.00           C
ATOM   2306  HG1 GLU B 160      74.400  38.950  29.360  1.00  0.00           H
ATOM   2307  HG2 GLU B 160      73.810  37.390  30.090  1.00  0.00           H
ATOM   2308  CD  GLU B 160      74.830  37.220  28.140  1.00  0.00           C
ATOM   2309  OE1 GLU B 160      75.030  35.980  28.030  1.00  0.00           O
ATOM   2310  OE2 GLU B 160      74.660  38.010  27.170  1.00  0.00           O
ATOM   2311  C   GLU B 160      76.810  37.920  32.660  1.00  0.00           C
ATOM   2312  O   GLU B 160      77.360  36.830  32.600  1.00  0.00           O
ATOM   2313  N   LYS B 161      76.980  38.680  33.760  1.00  0.00           N
ATOM   2314  HN  LYS B 161      76.570  39.590  33.780  1.00  0.00           H
ATOM   2315  CA  LYS B 161      77.870  38.240  34.790  1.00  0.00           C
ATOM   2316  HA  LYS B 161      77.710  37.190  34.970  1.00  0.00           H
ATOM   2317  CB  LYS B 161      79.270  38.640  34.300  1.00  0.00           C
ATOM   2318  HB1 LYS B 161      79.320  39.710  34.020  1.00  0.00           H
ATOM   2319  HB2 LYS B 161      79.530  37.980  33.440  1.00  0.00           H
ATOM   2320  CG  LYS B 161      80.410  38.470  35.300  1.00  0.00           C
ATOM   2321  HG1 LYS B 161      80.280  37.520  35.850  1.00  0.00           H
ATOM   2322  HG2 LYS B 161      80.440  39.240  36.100  1.00  0.00           H
ATOM   2323  CD  LYS B 161      81.770  38.350  34.600  1.00  0.00           C
ATOM   2324  HD1 LYS B 161      82.460  37.900  35.360  1.00  0.00           H
ATOM   2325  HD2 LYS B 161      81.780  37.690  33.700  1.00  0.00           H
ATOM   2326  CE  LYS B 161      82.430  39.700  34.320  1.00  0.00           C
ATOM   2327  HE1 LYS B 161      83.480  39.460  34.030  1.00  0.00           H
ATOM   2328  HE2 LYS B 161      82.320  40.310  35.240  1.00  0.00           H
ATOM   2329  NZ  LYS B 161      81.760  40.410  33.210  1.00  0.00           N
ATOM   2330  HZ1 LYS B 161      82.430  40.810  32.520  1.00  0.00           H
ATOM   2331  HZ2 LYS B 161      81.000  39.850  32.770  1.00  0.00           H
ATOM   2332  HZ3 LYS B 161      81.370  41.240  33.690  1.00  0.00           H
ATOM   2333  C   LYS B 161      77.580  38.850  36.130  1.00  0.00           C
ATOM   2334  O   LYS B 161      77.080  39.960  36.250  1.00  0.00           O
ATOM   2335  N   THR B 162      77.890  38.160  37.240  1.00  0.00           N
ATOM   2336  HN  THR B 162      78.300  37.250  37.150  1.00  0.00           H
ATOM   2337  CA  THR B 162      77.560  38.540  38.580  1.00  0.00           C
ATOM   2338  HA  THR B 162      76.990  39.460  38.640  1.00  0.00           H
ATOM   2339  CB  THR B 162      76.760  37.520  39.340  1.00  0.00           C
ATOM   2340  HB  THR B 162      76.480  38.080  40.260  1.00  0.00           H
ATOM   2341  OG1 THR B 162      77.380  36.280  39.640  1.00  0.00           O
ATOM   2342  HG1 THR B 162      77.100  36.100  40.540  1.00  0.00           H
ATOM   2343  CG2 THR B 162      75.430  37.360  38.590  1.00  0.00           C
ATOM   2344 HG21 THR B 162      74.540  37.190  39.230  1.00  0.00           H
ATOM   2345 HG22 THR B 162      75.070  38.240  38.030  1.00  0.00           H
ATOM   2346 HG23 THR B 162      75.480  36.530  37.850  1.00  0.00           H
ATOM   2347  C   THR B 162      78.810  38.890  39.310  1.00  0.00           C
ATOM   2348  O   THR B 162      79.920  38.490  38.980  1.00  0.00           O
ATOM   2349  N   LYS B 163      78.720  39.850  40.250  1.00  0.00           N
ATOM   2350  HN  LYS B 163      77.780  40.190  40.340  1.00  0.00           H
ATOM   2351  CA  LYS B 163      79.740  40.410  41.080  1.00  0.00           C
ATOM   2352  HA  LYS B 163      80.590  39.760  41.080  1.00  0.00           H
ATOM   2353  CB  LYS B 163      80.190  41.780  40.530  1.00  0.00           C
ATOM   2354  HB1 LYS B 163      79.320  42.440  40.340  1.00  0.00           H
ATOM   2355  HB2 LYS B 163      80.570  41.520  39.520  1.00  0.00           H
ATOM   2356  CG  LYS B 163      81.180  42.580  41.380  1.00  0.00           C
ATOM   2357  HG1 LYS B 163      82.030  41.890  41.600  1.00  0.00           H
ATOM   2358  HG2 LYS B 163      80.620  42.830  42.310  1.00  0.00           H
ATOM   2359  CD  LYS B 163      81.620  43.890  40.720  1.00  0.00           C
ATOM   2360  HD1 LYS B 163      80.680  44.480  40.650  1.00  0.00           H
ATOM   2361  HD2 LYS B 163      82.370  44.460  41.290  1.00  0.00           H
ATOM   2362  CE  LYS B 163      82.290  43.780  39.350  1.00  0.00           C
ATOM   2363  HE1 LYS B 163      81.860  42.950  38.750  1.00  0.00           H
ATOM   2364  HE2 LYS B 163      83.370  43.580  39.510  1.00  0.00           H
ATOM   2365  NZ  LYS B 163      82.100  44.990  38.530  1.00  0.00           N
ATOM   2366  HZ1 LYS B 163      81.370  45.630  38.890  1.00  0.00           H
ATOM   2367  HZ2 LYS B 163      83.010  45.500  38.450  1.00  0.00           H
ATOM   2368  HZ3 LYS B 163      81.830  44.660  37.580  1.00  0.00           H
ATOM   2369  C   LYS B 163      79.110  40.500  42.430  1.00  0.00           C
ATOM   2370  O   LYS B 163      77.960  40.910  42.550  1.00  0.00           O
ATOM   2371  N   GLN B 164      79.860  40.040  43.450  1.00  0.00           N
ATOM   2372  HN  GLN B 164      80.800  39.760  43.250  1.00  0.00           H
ATOM   2373  CA  GLN B 164      79.350  39.800  44.760  1.00  0.00           C
ATOM   2374  HA  GLN B 164      78.330  39.470  44.650  1.00  0.00           H
ATOM   2375  CB  GLN B 164      80.140  38.770  45.590  1.00  0.00           C
ATOM   2376  HB1 GLN B 164      81.050  39.240  46.010  1.00  0.00           H
ATOM   2377  HB2 GLN B 164      80.590  38.100  44.820  1.00  0.00           H
ATOM   2378  CG  GLN B 164      79.330  38.120  46.700  1.00  0.00           C
ATOM   2379  HG1 GLN B 164      78.750  37.260  46.290  1.00  0.00           H
ATOM   2380  HG2 GLN B 164      78.630  38.800  47.230  1.00  0.00           H
ATOM   2381  CD  GLN B 164      80.290  37.490  47.700  1.00  0.00           C
ATOM   2382  OE1 GLN B 164      80.490  36.270  47.670  1.00  0.00           O
ATOM   2383  NE2 GLN B 164      80.990  38.230  48.600  1.00  0.00           N
ATOM   2384 HE21 GLN B 164      80.690  39.170  48.760  1.00  0.00           H
ATOM   2385 HE22 GLN B 164      81.450  37.780  49.370  1.00  0.00           H
ATOM   2386  C   GLN B 164      79.490  41.070  45.520  1.00  0.00           C
ATOM   2387  O   GLN B 164      80.560  41.670  45.550  1.00  0.00           O
ATOM   2388  N   GLY B 165      78.400  41.550  46.160  1.00  0.00           N
ATOM   2389  HN  GLY B 165      77.600  40.960  46.100  1.00  0.00           H
ATOM   2390  CA  GLY B 165      78.430  42.610  47.120  1.00  0.00           C
ATOM   2391  HA1 GLY B 165      79.020  43.390  46.660  1.00  0.00           H
ATOM   2392  HA2 GLY B 165      77.400  42.840  47.370  1.00  0.00           H
ATOM   2393  C   GLY B 165      79.190  42.340  48.370  1.00  0.00           C
ATOM   2394  O   GLY B 165      79.300  41.250  48.940  1.00  0.00           O
ATOM   2395  N   VAL B 166      79.730  43.400  48.990  1.00  0.00           N
ATOM   2396  HN  VAL B 166      79.520  44.350  48.770  1.00  0.00           H
ATOM   2397  CA  VAL B 166      80.490  43.350  50.200  1.00  0.00           C
ATOM   2398  HA  VAL B 166      81.180  42.520  50.160  1.00  0.00           H
ATOM   2399  CB  VAL B 166      81.250  44.630  50.390  1.00  0.00           C
ATOM   2400  HB  VAL B 166      80.520  45.470  50.360  1.00  0.00           H
ATOM   2401  CG1 VAL B 166      82.020  44.780  51.710  1.00  0.00           C
ATOM   2402 HG11 VAL B 166      81.310  44.760  52.560  1.00  0.00           H
ATOM   2403 HG12 VAL B 166      82.890  44.110  51.880  1.00  0.00           H
ATOM   2404 HG13 VAL B 166      82.460  45.790  51.570  1.00  0.00           H
ATOM   2405  CG2 VAL B 166      82.290  44.830  49.270  1.00  0.00           C
ATOM   2406 HG21 VAL B 166      81.920  44.910  48.220  1.00  0.00           H
ATOM   2407 HG22 VAL B 166      82.920  45.720  49.470  1.00  0.00           H
ATOM   2408 HG23 VAL B 166      82.980  43.960  49.240  1.00  0.00           H
ATOM   2409  C   VAL B 166      79.700  42.920  51.380  1.00  0.00           C
ATOM   2410  O   VAL B 166      78.660  43.470  51.730  1.00  0.00           O
ATOM   2411  N   ALA B 167      80.070  41.840  52.100  1.00  0.00           N
ATOM   2412  HN  ALA B 167      80.870  41.420  51.690  1.00  0.00           H
ATOM   2413  CA  ALA B 167      79.350  41.170  53.140  1.00  0.00           C
ATOM   2414  HA  ALA B 167      78.310  41.170  52.870  1.00  0.00           H
ATOM   2415  CB  ALA B 167      79.900  39.730  53.070  1.00  0.00           C
ATOM   2416  HB1 ALA B 167      80.980  39.690  53.330  1.00  0.00           H
ATOM   2417  HB2 ALA B 167      79.480  39.060  53.850  1.00  0.00           H
ATOM   2418  HB3 ALA B 167      79.760  39.300  52.060  1.00  0.00           H
ATOM   2419  C   ALA B 167      79.460  41.890  54.440  1.00  0.00           C
ATOM   2420  O   ALA B 167      80.500  42.420  54.830  1.00  0.00           O
ATOM   2421  N   GLU B 168      78.370  41.940  55.220  1.00  0.00           N
ATOM   2422  HN  GLU B 168      77.540  41.460  54.920  1.00  0.00           H
ATOM   2423  CA  GLU B 168      78.340  42.460  56.550  1.00  0.00           C
ATOM   2424  HA  GLU B 168      79.020  43.300  56.590  1.00  0.00           H
ATOM   2425  CB  GLU B 168      76.970  42.980  57.010  1.00  0.00           C
ATOM   2426  HB1 GLU B 168      76.560  42.420  57.880  1.00  0.00           H
ATOM   2427  HB2 GLU B 168      76.300  42.600  56.210  1.00  0.00           H
ATOM   2428  CG  GLU B 168      76.960  44.510  57.070  1.00  0.00           C
ATOM   2429  HG1 GLU B 168      75.880  44.760  57.040  1.00  0.00           H
ATOM   2430  HG2 GLU B 168      77.550  44.960  56.240  1.00  0.00           H
ATOM   2431  CD  GLU B 168      77.480  45.170  58.340  1.00  0.00           C
ATOM   2432  OE1 GLU B 168      78.690  45.060  58.680  1.00  0.00           O
ATOM   2433  OE2 GLU B 168      76.720  45.750  59.160  1.00  0.00           O
ATOM   2434  C   GLU B 168      78.960  41.600  57.590  1.00  0.00           C
ATOM   2435  O   GLU B 168      79.070  40.390  57.380  1.00  0.00           O
ATOM   2436  N   ALA B 169      79.320  42.170  58.750  1.00  0.00           N
ATOM   2437  HN  ALA B 169      79.200  43.150  58.940  1.00  0.00           H
ATOM   2438  CA  ALA B 169      79.970  41.560  59.870  1.00  0.00           C
ATOM   2439  HA  ALA B 169      80.530  40.690  59.550  1.00  0.00           H
ATOM   2440  CB  ALA B 169      81.050  42.390  60.600  1.00  0.00           C
ATOM   2441  HB1 ALA B 169      80.500  43.240  61.060  1.00  0.00           H
ATOM   2442  HB2 ALA B 169      81.490  41.810  61.430  1.00  0.00           H
ATOM   2443  HB3 ALA B 169      81.820  42.810  59.920  1.00  0.00           H
ATOM   2444  C   ALA B 169      78.880  41.110  60.770  1.00  0.00           C
ATOM   2445  O   ALA B 169      77.710  41.460  60.590  1.00  0.00           O
ATOM   2446  N   ALA B 170      79.270  40.290  61.760  1.00  0.00           N
ATOM   2447  HN  ALA B 170      80.220  40.040  61.910  1.00  0.00           H
ATOM   2448  CA  ALA B 170      78.370  39.770  62.740  1.00  0.00           C
ATOM   2449  HA  ALA B 170      77.540  39.290  62.240  1.00  0.00           H
ATOM   2450  CB  ALA B 170      79.160  38.770  63.600  1.00  0.00           C
ATOM   2451  HB1 ALA B 170      79.380  37.850  63.020  1.00  0.00           H
ATOM   2452  HB2 ALA B 170      80.120  39.230  63.930  1.00  0.00           H
ATOM   2453  HB3 ALA B 170      78.500  38.470  64.440  1.00  0.00           H
ATOM   2454  C   ALA B 170      77.830  40.880  63.590  1.00  0.00           C
ATOM   2455  O   ALA B 170      78.620  41.780  63.890  1.00  0.00           O
ATOM   2456  N   GLY B 171      76.560  40.900  64.010  1.00  0.00           N
ATOM   2457  HN  GLY B 171      76.020  40.110  63.740  1.00  0.00           H
ATOM   2458  CA  GLY B 171      75.880  42.070  64.480  1.00  0.00           C
ATOM   2459  HA1 GLY B 171      76.090  42.810  63.730  1.00  0.00           H
ATOM   2460  HA2 GLY B 171      74.880  41.670  64.560  1.00  0.00           H
ATOM   2461  C   GLY B 171      76.290  42.610  65.810  1.00  0.00           C
ATOM   2462  O   GLY B 171      75.920  43.750  66.060  1.00  0.00           O
ATOM   2463  N   LYS B 172      77.130  41.870  66.550  1.00  0.00           N
ATOM   2464  HN  LYS B 172      77.330  40.910  66.360  1.00  0.00           H
ATOM   2465  CA  LYS B 172      77.760  42.310  67.760  1.00  0.00           C
ATOM   2466  HA  LYS B 172      76.960  42.730  68.360  1.00  0.00           H
ATOM   2467  CB  LYS B 172      78.280  41.110  68.580  1.00  0.00           C
ATOM   2468  HB1 LYS B 172      79.190  41.380  69.170  1.00  0.00           H
ATOM   2469  HB2 LYS B 172      78.480  40.250  67.910  1.00  0.00           H
ATOM   2470  CG  LYS B 172      77.190  40.420  69.400  1.00  0.00           C
ATOM   2471  HG1 LYS B 172      76.580  39.760  68.760  1.00  0.00           H
ATOM   2472  HG2 LYS B 172      76.570  41.300  69.690  1.00  0.00           H
ATOM   2473  CD  LYS B 172      77.650  39.570  70.590  1.00  0.00           C
ATOM   2474  HD1 LYS B 172      76.820  38.940  70.980  1.00  0.00           H
ATOM   2475  HD2 LYS B 172      78.480  38.900  70.290  1.00  0.00           H
ATOM   2476  CE  LYS B 172      78.210  40.370  71.760  1.00  0.00           C
ATOM   2477  HE1 LYS B 172      78.820  41.240  71.420  1.00  0.00           H
ATOM   2478  HE2 LYS B 172      78.920  39.800  72.400  1.00  0.00           H
ATOM   2479  NZ  LYS B 172      77.260  41.030  72.690  1.00  0.00           N
ATOM   2480  HZ1 LYS B 172      76.700  41.760  72.210  1.00  0.00           H
ATOM   2481  HZ2 LYS B 172      76.590  40.420  73.180  1.00  0.00           H
ATOM   2482  HZ3 LYS B 172      77.710  41.590  73.440  1.00  0.00           H
ATOM   2483  C   LYS B 172      78.780  43.350  67.480  1.00  0.00           C
ATOM   2484  O   LYS B 172      79.180  44.070  68.390  1.00  0.00           O
ATOM   2485  N   THR B 173      79.230  43.520  66.220  1.00  0.00           N
ATOM   2486  HN  THR B 173      78.890  42.950  65.480  1.00  0.00           H
ATOM   2487  CA  THR B 173      80.090  44.600  65.830  1.00  0.00           C
ATOM   2488  HA  THR B 173      80.900  44.620  66.550  1.00  0.00           H
ATOM   2489  CB  THR B 173      80.690  44.510  64.460  1.00  0.00           C
ATOM   2490  HB  THR B 173      81.260  45.430  64.210  1.00  0.00           H
ATOM   2491  OG1 THR B 173      79.730  44.310  63.430  1.00  0.00           O
ATOM   2492  HG1 THR B 173      79.310  43.460  63.630  1.00  0.00           H
ATOM   2493  CG2 THR B 173      81.600  43.280  64.310  1.00  0.00           C
ATOM   2494 HG21 THR B 173      81.160  42.330  64.680  1.00  0.00           H
ATOM   2495 HG22 THR B 173      81.890  43.150  63.250  1.00  0.00           H
ATOM   2496 HG23 THR B 173      82.570  43.480  64.810  1.00  0.00           H
ATOM   2497  C   THR B 173      79.510  45.970  65.960  1.00  0.00           C
ATOM   2498  O   THR B 173      80.290  46.920  66.030  1.00  0.00           O
ATOM   2499  N   LYS B 174      78.180  46.080  65.830  1.00  0.00           N
ATOM   2500  HN  LYS B 174      77.720  45.210  65.670  1.00  0.00           H
ATOM   2501  CA  LYS B 174      77.540  47.360  65.800  1.00  0.00           C
ATOM   2502  HA  LYS B 174      78.170  48.220  65.640  1.00  0.00           H
ATOM   2503  CB  LYS B 174      76.510  47.290  64.660  1.00  0.00           C
ATOM   2504  HB1 LYS B 174      75.920  48.230  64.610  1.00  0.00           H
ATOM   2505  HB2 LYS B 174      75.850  46.420  64.890  1.00  0.00           H
ATOM   2506  CG  LYS B 174      77.040  46.930  63.280  1.00  0.00           C
ATOM   2507  HG1 LYS B 174      76.270  47.070  62.490  1.00  0.00           H
ATOM   2508  HG2 LYS B 174      77.130  45.820  63.260  1.00  0.00           H
ATOM   2509  CD  LYS B 174      78.220  47.690  62.670  1.00  0.00           C
ATOM   2510  HD1 LYS B 174      77.920  48.760  62.760  1.00  0.00           H
ATOM   2511  HD2 LYS B 174      79.130  47.660  63.300  1.00  0.00           H
ATOM   2512  CE  LYS B 174      78.680  47.330  61.260  1.00  0.00           C
ATOM   2513  HE1 LYS B 174      79.510  48.030  61.020  1.00  0.00           H
ATOM   2514  HE2 LYS B 174      77.860  47.430  60.510  1.00  0.00           H
ATOM   2515  NZ  LYS B 174      79.220  45.960  61.140  1.00  0.00           N
ATOM   2516  HZ1 LYS B 174      80.250  46.120  61.090  1.00  0.00           H
ATOM   2517  HZ2 LYS B 174      78.910  45.430  61.990  1.00  0.00           H
ATOM   2518  HZ3 LYS B 174      78.840  45.550  60.260  1.00  0.00           H
ATOM   2519  C   LYS B 174      76.820  47.660  67.060  1.00  0.00           C
ATOM   2520  O   LYS B 174      76.010  48.590  67.040  1.00  0.00           O
ATOM   2521  N   GLU B 175      77.160  47.040  68.200  1.00  0.00           N
ATOM   2522  HN  GLU B 175      77.890  46.350  68.220  1.00  0.00           H
ATOM   2523  CA  GLU B 175      76.610  47.370  69.470  1.00  0.00           C
ATOM   2524  HA  GLU B 175      75.560  47.200  69.270  1.00  0.00           H
ATOM   2525  CB  GLU B 175      77.020  46.290  70.490  1.00  0.00           C
ATOM   2526  HB1 GLU B 175      76.820  46.660  71.520  1.00  0.00           H
ATOM   2527  HB2 GLU B 175      78.120  46.190  70.520  1.00  0.00           H
ATOM   2528  CG  GLU B 175      76.320  44.950  70.300  1.00  0.00           C
ATOM   2529  HG1 GLU B 175      76.570  44.520  69.310  1.00  0.00           H
ATOM   2530  HG2 GLU B 175      75.240  45.200  70.260  1.00  0.00           H
ATOM   2531  CD  GLU B 175      76.530  43.830  71.310  1.00  0.00           C
ATOM   2532  OE1 GLU B 175      75.750  42.840  71.310  1.00  0.00           O
ATOM   2533  OE2 GLU B 175      77.480  43.940  72.130  1.00  0.00           O
ATOM   2534  C   GLU B 175      76.960  48.740  69.950  1.00  0.00           C
ATOM   2535  O   GLU B 175      77.980  49.330  69.600  1.00  0.00           O
ATOM   2536  N   GLY B 176      76.040  49.320  70.750  1.00  0.00           N
ATOM   2537  HN  GLY B 176      75.220  48.840  71.010  1.00  0.00           H
ATOM   2538  CA  GLY B 176      76.300  50.500  71.510  1.00  0.00           C
ATOM   2539  HA1 GLY B 176      76.730  51.200  70.800  1.00  0.00           H
ATOM   2540  HA2 GLY B 176      75.320  50.760  71.910  1.00  0.00           H
ATOM   2541  C   GLY B 176      77.290  50.300  72.600  1.00  0.00           C
ATOM   2542  O   GLY B 176      77.880  49.230  72.760  1.00  0.00           O
ATOM   2543  N   VAL B 177      77.510  51.300  73.470  1.00  0.00           N
ATOM   2544  HN  VAL B 177      76.990  52.150  73.420  1.00  0.00           H
ATOM   2545  CA  VAL B 177      78.490  51.220  74.510  1.00  0.00           C
ATOM   2546  HA  VAL B 177      79.150  50.460  74.110  1.00  0.00           H
ATOM   2547  CB  VAL B 177      79.270  52.480  74.710  1.00  0.00           C
ATOM   2548  HB  VAL B 177      78.600  53.200  75.230  1.00  0.00           H
ATOM   2549  CG1 VAL B 177      80.570  52.310  75.510  1.00  0.00           C
ATOM   2550 HG11 VAL B 177      81.310  51.600  75.070  1.00  0.00           H
ATOM   2551 HG12 VAL B 177      81.080  53.270  75.770  1.00  0.00           H
ATOM   2552 HG13 VAL B 177      80.540  51.790  76.500  1.00  0.00           H
ATOM   2553  CG2 VAL B 177      79.570  53.060  73.320  1.00  0.00           C
ATOM   2554 HG21 VAL B 177      80.320  53.870  73.460  1.00  0.00           H
ATOM   2555 HG22 VAL B 177      80.200  52.360  72.730  1.00  0.00           H
ATOM   2556 HG23 VAL B 177      78.650  53.400  72.800  1.00  0.00           H
ATOM   2557  C   VAL B 177      78.010  50.720  75.820  1.00  0.00           C
ATOM   2558  O   VAL B 177      76.940  51.150  76.260  1.00  0.00           O
ATOM   2559  N   LEU B 178      78.680  49.740  76.460  1.00  0.00           N
ATOM   2560  HN  LEU B 178      79.480  49.320  76.040  1.00  0.00           H
ATOM   2561  CA  LEU B 178      78.320  49.220  77.740  1.00  0.00           C
ATOM   2562  HA  LEU B 178      79.290  48.870  78.080  1.00  0.00           H
ATOM   2563  CB  LEU B 178      77.930  50.270  78.790  1.00  0.00           C
ATOM   2564  HB1 LEU B 178      77.720  49.710  79.730  1.00  0.00           H
ATOM   2565  HB2 LEU B 178      76.990  50.820  78.550  1.00  0.00           H
ATOM   2566  CG  LEU B 178      78.920  51.390  79.170  1.00  0.00           C
ATOM   2567  HG  LEU B 178      79.280  51.770  78.190  1.00  0.00           H
ATOM   2568  CD1 LEU B 178      78.170  52.380  80.080  1.00  0.00           C
ATOM   2569 HD11 LEU B 178      78.040  51.920  81.080  1.00  0.00           H
ATOM   2570 HD12 LEU B 178      78.800  53.300  80.100  1.00  0.00           H
ATOM   2571 HD13 LEU B 178      77.150  52.600  79.710  1.00  0.00           H
ATOM   2572  CD2 LEU B 178      80.120  50.780  79.910  1.00  0.00           C
ATOM   2573 HD21 LEU B 178      79.840  50.480  80.940  1.00  0.00           H
ATOM   2574 HD22 LEU B 178      80.400  49.860  79.360  1.00  0.00           H
ATOM   2575 HD23 LEU B 178      81.040  51.400  79.830  1.00  0.00           H
ATOM   2576  C   LEU B 178      77.370  48.080  77.600  1.00  0.00           C
ATOM   2577  O   LEU B 178      77.680  47.010  77.070  1.00  0.00           O
ATOM   2578  N   TYR B 179      76.100  48.330  77.950  1.00  0.00           N
ATOM   2579  HN  TYR B 179      75.810  49.220  78.290  1.00  0.00           H
ATOM   2580  CA  TYR B 179      75.050  47.360  77.870  1.00  0.00           C
ATOM   2581  HA  TYR B 179      75.440  46.440  77.470  1.00  0.00           H
ATOM   2582  CB  TYR B 179      74.410  47.170  79.260  1.00  0.00           C
ATOM   2583  HB1 TYR B 179      74.990  46.500  79.940  1.00  0.00           H
ATOM   2584  HB2 TYR B 179      73.480  46.580  79.170  1.00  0.00           H
ATOM   2585  CG  TYR B 179      74.080  48.430  79.970  1.00  0.00           C
ATOM   2586  CD1 TYR B 179      74.990  49.010  80.830  1.00  0.00           C
ATOM   2587  HD1 TYR B 179      75.950  48.520  80.950  1.00  0.00           H
ATOM   2588  CE1 TYR B 179      74.810  50.290  81.310  1.00  0.00           C
ATOM   2589  HE1 TYR B 179      75.600  50.670  81.920  1.00  0.00           H
ATOM   2590  CZ  TYR B 179      73.640  50.950  81.010  1.00  0.00           C
ATOM   2591  OH  TYR B 179      73.490  52.290  81.440  1.00  0.00           O
ATOM   2592  HH  TYR B 179      74.340  52.720  81.470  1.00  0.00           H
ATOM   2593  CD2 TYR B 179      72.960  49.170  79.670  1.00  0.00           C
ATOM   2594  HD2 TYR B 179      72.210  48.740  79.030  1.00  0.00           H
ATOM   2595  CE2 TYR B 179      72.690  50.430  80.170  1.00  0.00           C
ATOM   2596  HE2 TYR B 179      71.780  50.990  80.000  1.00  0.00           H
ATOM   2597  C   TYR B 179      74.030  47.670  76.830  1.00  0.00           C
ATOM   2598  O   TYR B 179      73.110  46.890  76.600  1.00  0.00           O
ATOM   2599  N   VAL B 180      74.320  48.660  75.970  1.00  0.00           N
ATOM   2600  HN  VAL B 180      75.020  49.320  76.230  1.00  0.00           H
ATOM   2601  CA  VAL B 180      73.410  48.830  74.880  1.00  0.00           C
ATOM   2602  HA  VAL B 180      72.350  48.640  74.980  1.00  0.00           H
ATOM   2603  CB  VAL B 180      73.440  50.290  74.500  1.00  0.00           C
ATOM   2604  HB  VAL B 180      74.520  50.540  74.510  1.00  0.00           H
ATOM   2605  CG1 VAL B 180      72.660  50.660  73.230  1.00  0.00           C
ATOM   2606 HG11 VAL B 180      72.320  51.720  73.230  1.00  0.00           H
ATOM   2607 HG12 VAL B 180      73.050  50.490  72.200  1.00  0.00           H
ATOM   2608 HG13 VAL B 180      71.690  50.130  73.310  1.00  0.00           H
ATOM   2609  CG2 VAL B 180      72.870  51.100  75.670  1.00  0.00           C
ATOM   2610 HG21 VAL B 180      73.380  52.060  75.910  1.00  0.00           H
ATOM   2611 HG22 VAL B 180      71.830  51.440  75.450  1.00  0.00           H
ATOM   2612 HG23 VAL B 180      72.760  50.480  76.590  1.00  0.00           H
ATOM   2613  C   VAL B 180      73.850  48.060  73.680  1.00  0.00           C
ATOM   2614  O   VAL B 180      75.020  47.910  73.360  1.00  0.00           O
ATOM   2615  N   GLY B 181      72.840  47.410  73.080  1.00  0.00           N
ATOM   2616  HN  GLY B 181      71.890  47.640  73.300  1.00  0.00           H
ATOM   2617  CA  GLY B 181      73.010  46.370  72.110  1.00  0.00           C
ATOM   2618  HA1 GLY B 181      73.940  45.860  72.320  1.00  0.00           H
ATOM   2619  HA2 GLY B 181      72.180  45.700  72.200  1.00  0.00           H
ATOM   2620  C   GLY B 181      72.970  46.870  70.710  1.00  0.00           C
ATOM   2621  O   GLY B 181      73.440  47.960  70.380  1.00  0.00           O
ATOM   2622  N   SER B 182      72.540  45.970  69.810  1.00  0.00           N
ATOM   2623  HN  SER B 182      72.360  45.060  70.180  1.00  0.00           H
ATOM   2624  CA  SER B 182      72.310  46.210  68.420  1.00  0.00           C
ATOM   2625  HA  SER B 182      72.240  47.280  68.320  1.00  0.00           H
ATOM   2626  CB  SER B 182      73.400  45.700  67.450  1.00  0.00           C
ATOM   2627  HB1 SER B 182      74.280  46.240  67.860  1.00  0.00           H
ATOM   2628  HB2 SER B 182      73.180  46.000  66.400  1.00  0.00           H
ATOM   2629  OG  SER B 182      73.780  44.340  67.520  1.00  0.00           O
ATOM   2630  HG1 SER B 182      74.710  44.250  67.290  1.00  0.00           H
ATOM   2631  C   SER B 182      71.020  45.630  67.950  1.00  0.00           C
ATOM   2632  O   SER B 182      70.510  44.700  68.560  1.00  0.00           O
ATOM   2633  N   LYS B 183      70.460  46.030  66.790  1.00  0.00           N
ATOM   2634  HN  LYS B 183      70.800  46.810  66.280  1.00  0.00           H
ATOM   2635  CA  LYS B 183      69.310  45.460  66.160  1.00  0.00           C
ATOM   2636  HA  LYS B 183      69.200  44.440  66.510  1.00  0.00           H
ATOM   2637  CB  LYS B 183      68.080  46.250  66.660  1.00  0.00           C
ATOM   2638  HB1 LYS B 183      68.100  46.270  67.770  1.00  0.00           H
ATOM   2639  HB2 LYS B 183      67.110  45.790  66.390  1.00  0.00           H
ATOM   2640  CG  LYS B 183      68.130  47.690  66.150  1.00  0.00           C
ATOM   2641  HG1 LYS B 183      68.240  47.770  65.050  1.00  0.00           H
ATOM   2642  HG2 LYS B 183      68.990  48.250  66.590  1.00  0.00           H
ATOM   2643  CD  LYS B 183      66.890  48.540  66.420  1.00  0.00           C
ATOM   2644  HD1 LYS B 183      66.630  48.330  67.490  1.00  0.00           H
ATOM   2645  HD2 LYS B 183      67.240  49.580  66.300  1.00  0.00           H
ATOM   2646  CE  LYS B 183      65.710  48.270  65.480  1.00  0.00           C
ATOM   2647  HE1 LYS B 183      64.700  48.430  65.920  1.00  0.00           H
ATOM   2648  HE2 LYS B 183      65.670  47.250  65.040  1.00  0.00           H
ATOM   2649  NZ  LYS B 183      65.800  49.280  64.400  1.00  0.00           N
ATOM   2650  HZ1 LYS B 183      66.710  49.790  64.440  1.00  0.00           H
ATOM   2651  HZ2 LYS B 183      65.640  48.710  63.540  1.00  0.00           H
ATOM   2652  HZ3 LYS B 183      64.990  49.920  64.510  1.00  0.00           H
ATOM   2653  C   LYS B 183      69.670  45.550  64.720  1.00  0.00           C
ATOM   2654  O   LYS B 183      70.470  46.400  64.330  1.00  0.00           O
ATOM   2655  N   THR B 184      69.060  44.650  63.940  1.00  0.00           N
ATOM   2656  HN  THR B 184      68.370  44.020  64.290  1.00  0.00           H
ATOM   2657  CA  THR B 184      69.120  44.780  62.510  1.00  0.00           C
ATOM   2658  HA  THR B 184      70.170  44.920  62.310  1.00  0.00           H
ATOM   2659  CB  THR B 184      68.590  43.570  61.800  1.00  0.00           C
ATOM   2660  HB  THR B 184      67.480  43.560  61.700  1.00  0.00           H
ATOM   2661  OG1 THR B 184      68.850  42.390  62.560  1.00  0.00           O
ATOM   2662  HG1 THR B 184      69.770  42.470  62.830  1.00  0.00           H
ATOM   2663  CG2 THR B 184      69.210  43.340  60.410  1.00  0.00           C
ATOM   2664 HG21 THR B 184      69.030  42.310  60.060  1.00  0.00           H
ATOM   2665 HG22 THR B 184      68.690  44.010  59.700  1.00  0.00           H
ATOM   2666 HG23 THR B 184      70.260  43.690  60.400  1.00  0.00           H
ATOM   2667  C   THR B 184      68.400  46.010  62.080  1.00  0.00           C
ATOM   2668  O   THR B 184      67.290  46.270  62.550  1.00  0.00           O
ATOM   2669  N   LYS B 185      68.980  46.720  61.090  1.00  0.00           N
ATOM   2670  HN  LYS B 185      69.790  46.400  60.610  1.00  0.00           H
ATOM   2671  CA  LYS B 185      68.520  48.000  60.660  1.00  0.00           C
ATOM   2672  HA  LYS B 185      68.450  48.740  61.450  1.00  0.00           H
ATOM   2673  CB  LYS B 185      69.400  48.460  59.490  1.00  0.00           C
ATOM   2674  HB1 LYS B 185      68.970  49.370  59.030  1.00  0.00           H
ATOM   2675  HB2 LYS B 185      69.360  47.650  58.730  1.00  0.00           H
ATOM   2676  CG  LYS B 185      70.810  48.810  59.980  1.00  0.00           C
ATOM   2677  HG1 LYS B 185      71.520  48.110  59.490  1.00  0.00           H
ATOM   2678  HG2 LYS B 185      70.910  48.670  61.080  1.00  0.00           H
ATOM   2679  CD  LYS B 185      71.290  50.210  59.610  1.00  0.00           C
ATOM   2680  HD1 LYS B 185      70.870  50.500  58.620  1.00  0.00           H
ATOM   2681  HD2 LYS B 185      70.740  50.870  60.320  1.00  0.00           H
ATOM   2682  CE  LYS B 185      72.810  50.380  59.590  1.00  0.00           C
ATOM   2683  HE1 LYS B 185      73.240  49.870  60.480  1.00  0.00           H
ATOM   2684  HE2 LYS B 185      73.020  51.470  59.670  1.00  0.00           H
ATOM   2685  NZ  LYS B 185      73.540  49.790  58.440  1.00  0.00           N
ATOM   2686  HZ1 LYS B 185      73.870  50.630  57.930  1.00  0.00           H
ATOM   2687  HZ2 LYS B 185      74.390  49.300  58.790  1.00  0.00           H
ATOM   2688  HZ3 LYS B 185      72.920  49.190  57.870  1.00  0.00           H
ATOM   2689  C   LYS B 185      67.180  47.930  59.990  1.00  0.00           C
ATOM   2690  O   LYS B 185      66.730  46.920  59.470  1.00  0.00           O
ATOM   2691  N   GLU B 186      66.480  49.060  59.810  1.00  0.00           N
ATOM   2692  HN  GLU B 186      66.890  49.850  60.260  1.00  0.00           H
ATOM   2693  CA  GLU B 186      65.200  49.140  59.180  1.00  0.00           C
ATOM   2694  HA  GLU B 186      64.620  48.320  59.570  1.00  0.00           H
ATOM   2695  CB  GLU B 186      64.460  50.420  59.610  1.00  0.00           C
ATOM   2696  HB1 GLU B 186      63.450  50.250  59.180  1.00  0.00           H
ATOM   2697  HB2 GLU B 186      64.860  51.310  59.080  1.00  0.00           H
ATOM   2698  CG  GLU B 186      64.400  50.640  61.120  1.00  0.00           C
ATOM   2699  HG1 GLU B 186      65.420  50.670  61.560  1.00  0.00           H
ATOM   2700  HG2 GLU B 186      63.830  49.800  61.560  1.00  0.00           H
ATOM   2701  CD  GLU B 186      63.910  52.010  61.560  1.00  0.00           C
ATOM   2702  OE1 GLU B 186      64.660  53.010  61.380  1.00  0.00           O
ATOM   2703  OE2 GLU B 186      62.800  52.140  62.150  1.00  0.00           O
ATOM   2704  C   GLU B 186      65.190  49.040  57.690  1.00  0.00           C
ATOM   2705  O   GLU B 186      64.160  49.230  57.050  1.00  0.00           O
ATOM   2706  N   GLY B 187      66.300  48.730  57.000  1.00  0.00           N
ATOM   2707  HN  GLY B 187      67.100  48.420  57.510  1.00  0.00           H
ATOM   2708  CA  GLY B 187      66.340  48.510  55.590  1.00  0.00           C
ATOM   2709  HA1 GLY B 187      65.900  49.350  55.060  1.00  0.00           H
ATOM   2710  HA2 GLY B 187      67.380  48.390  55.350  1.00  0.00           H
ATOM   2711  C   GLY B 187      65.670  47.270  55.110  1.00  0.00           C
ATOM   2712  O   GLY B 187      65.730  46.180  55.660  1.00  0.00           O
ATOM   2713  N   VAL B 188      64.930  47.380  53.980  1.00  0.00           N
ATOM   2714  HN  VAL B 188      65.030  48.280  53.560  1.00  0.00           H
ATOM   2715  CA  VAL B 188      64.010  46.380  53.540  1.00  0.00           C
ATOM   2716  HA  VAL B 188      63.640  45.730  54.320  1.00  0.00           H
ATOM   2717  CB  VAL B 188      62.860  47.200  53.020  1.00  0.00           C
ATOM   2718  HB  VAL B 188      63.220  48.060  52.420  1.00  0.00           H
ATOM   2719  CG1 VAL B 188      61.820  46.480  52.150  1.00  0.00           C
ATOM   2720 HG11 VAL B 188      62.200  46.380  51.110  1.00  0.00           H
ATOM   2721 HG12 VAL B 188      61.610  45.520  52.660  1.00  0.00           H
ATOM   2722 HG13 VAL B 188      60.810  46.940  52.100  1.00  0.00           H
ATOM   2723  CG2 VAL B 188      62.060  47.730  54.220  1.00  0.00           C
ATOM   2724 HG21 VAL B 188      62.700  48.180  55.010  1.00  0.00           H
ATOM   2725 HG22 VAL B 188      61.220  48.340  53.820  1.00  0.00           H
ATOM   2726 HG23 VAL B 188      61.580  46.840  54.660  1.00  0.00           H
ATOM   2727  C   VAL B 188      64.610  45.470  52.530  1.00  0.00           C
ATOM   2728  O   VAL B 188      64.000  44.450  52.220  1.00  0.00           O
ATOM   2729  N   VAL B 189      65.810  45.770  52.000  1.00  0.00           N
ATOM   2730  HN  VAL B 189      66.380  46.530  52.290  1.00  0.00           H
ATOM   2731  CA  VAL B 189      66.340  45.260  50.770  1.00  0.00           C
ATOM   2732  HA  VAL B 189      65.450  44.740  50.440  1.00  0.00           H
ATOM   2733  CB  VAL B 189      66.680  46.230  49.680  1.00  0.00           C
ATOM   2734  HB  VAL B 189      66.880  45.640  48.760  1.00  0.00           H
ATOM   2735  CG1 VAL B 189      65.470  47.170  49.500  1.00  0.00           C
ATOM   2736 HG11 VAL B 189      64.490  46.710  49.750  1.00  0.00           H
ATOM   2737 HG12 VAL B 189      65.600  47.910  50.330  1.00  0.00           H
ATOM   2738 HG13 VAL B 189      65.480  47.600  48.480  1.00  0.00           H
ATOM   2739  CG2 VAL B 189      67.940  47.040  50.020  1.00  0.00           C
ATOM   2740 HG21 VAL B 189      67.960  47.860  49.260  1.00  0.00           H
ATOM   2741 HG22 VAL B 189      67.920  47.410  51.060  1.00  0.00           H
ATOM   2742 HG23 VAL B 189      68.790  46.360  49.820  1.00  0.00           H
ATOM   2743  C   VAL B 189      67.440  44.290  50.960  1.00  0.00           C
ATOM   2744  O   VAL B 189      68.090  44.270  52.010  1.00  0.00           O
ATOM   2745  N   HIS B 190      67.700  43.370  50.000  1.00  0.00           N
ATOM   2746  HN  HIS B 190      67.040  43.260  49.260  1.00  0.00           H
ATOM   2747  CA  HIS B 190      68.780  42.450  50.140  1.00  0.00           C
ATOM   2748  HA  HIS B 190      68.870  42.150  51.170  1.00  0.00           H
ATOM   2749  CB  HIS B 190      68.560  41.160  49.330  1.00  0.00           C
ATOM   2750  HB1 HIS B 190      69.350  40.370  49.260  1.00  0.00           H
ATOM   2751  HB2 HIS B 190      68.260  41.420  48.290  1.00  0.00           H
ATOM   2752  ND1 HIS B 190      66.480  39.800  48.970  1.00  0.00           N
ATOM   2753  CG  HIS B 190      67.420  40.320  49.830  1.00  0.00           C
ATOM   2754  CE1 HIS B 190      66.000  38.780  49.670  1.00  0.00           C
ATOM   2755  HE1 HIS B 190      65.390  38.020  49.180  1.00  0.00           H
ATOM   2756  NE2 HIS B 190      66.590  38.640  50.880  1.00  0.00           N
ATOM   2757  HE2 HIS B 190      66.390  37.880  51.500  1.00  0.00           H
ATOM   2758  CD2 HIS B 190      67.510  39.660  51.010  1.00  0.00           C
ATOM   2759  HD2 HIS B 190      68.220  39.780  51.820  1.00  0.00           H
ATOM   2760  C   HIS B 190      70.040  43.090  49.670  1.00  0.00           C
ATOM   2761  O   HIS B 190      70.600  42.780  48.610  1.00  0.00           O
ATOM   2762  N   GLY B 191      70.670  43.890  50.550  1.00  0.00           N
ATOM   2763  HN  GLY B 191      70.260  44.360  51.330  1.00  0.00           H
ATOM   2764  CA  GLY B 191      71.930  44.530  50.330  1.00  0.00           C
ATOM   2765  HA1 GLY B 191      72.650  44.250  51.080  1.00  0.00           H
ATOM   2766  HA2 GLY B 191      72.300  44.300  49.340  1.00  0.00           H
ATOM   2767  C   GLY B 191      71.750  46.010  50.320  1.00  0.00           C
ATOM   2768  O   GLY B 191      70.870  46.470  51.060  1.00  0.00           O
ATOM   2769  N   VAL B 192      72.390  46.820  49.470  1.00  0.00           N
ATOM   2770  HN  VAL B 192      73.060  46.450  48.830  1.00  0.00           H
ATOM   2771  CA  VAL B 192      72.240  48.240  49.390  1.00  0.00           C
ATOM   2772  HA  VAL B 192      72.070  48.690  50.350  1.00  0.00           H
ATOM   2773  CB  VAL B 192      73.500  48.700  48.710  1.00  0.00           C
ATOM   2774  HB  VAL B 192      73.640  48.110  47.780  1.00  0.00           H
ATOM   2775  CG1 VAL B 192      73.540  50.190  48.340  1.00  0.00           C
ATOM   2776 HG11 VAL B 192      74.510  50.550  47.940  1.00  0.00           H
ATOM   2777 HG12 VAL B 192      72.760  50.400  47.570  1.00  0.00           H
ATOM   2778 HG13 VAL B 192      73.300  50.830  49.220  1.00  0.00           H
ATOM   2779  CG2 VAL B 192      74.720  48.340  49.580  1.00  0.00           C
ATOM   2780 HG21 VAL B 192      74.520  48.570  50.650  1.00  0.00           H
ATOM   2781 HG22 VAL B 192      74.930  47.250  49.530  1.00  0.00           H
ATOM   2782 HG23 VAL B 192      75.620  48.870  49.210  1.00  0.00           H
ATOM   2783  C   VAL B 192      71.180  48.660  48.440  1.00  0.00           C
ATOM   2784  O   VAL B 192      70.930  48.070  47.390  1.00  0.00           O
ATOM   2785  N   ALA B 193      70.470  49.740  48.820  1.00  0.00           N
ATOM   2786  HN  ALA B 193      70.720  50.110  49.710  1.00  0.00           H
ATOM   2787  CA  ALA B 193      69.280  50.220  48.190  1.00  0.00           C
ATOM   2788  HA  ALA B 193      68.560  49.430  48.070  1.00  0.00           H
ATOM   2789  CB  ALA B 193      68.660  51.290  49.100  1.00  0.00           C
ATOM   2790  HB1 ALA B 193      69.330  52.180  49.200  1.00  0.00           H
ATOM   2791  HB2 ALA B 193      67.730  51.610  48.570  1.00  0.00           H
ATOM   2792  HB3 ALA B 193      68.470  50.950  50.140  1.00  0.00           H
ATOM   2793  C   ALA B 193      69.330  50.630  46.750  1.00  0.00           C
ATOM   2794  O   ALA B 193      68.370  50.360  46.040  1.00  0.00           O
ATOM   2795  N   THR B 194      70.480  51.100  46.240  1.00  0.00           N
ATOM   2796  HN  THR B 194      71.240  51.290  46.860  1.00  0.00           H
ATOM   2797  CA  THR B 194      70.700  51.570  44.910  1.00  0.00           C
ATOM   2798  HA  THR B 194      69.760  51.910  44.500  1.00  0.00           H
ATOM   2799  CB  THR B 194      71.680  52.710  44.790  1.00  0.00           C
ATOM   2800  HB  THR B 194      72.400  52.690  43.940  1.00  0.00           H
ATOM   2801  OG1 THR B 194      72.450  52.880  45.960  1.00  0.00           O
ATOM   2802  HG1 THR B 194      72.760  53.780  45.800  1.00  0.00           H
ATOM   2803  CG2 THR B 194      70.860  53.990  44.540  1.00  0.00           C
ATOM   2804 HG21 THR B 194      70.490  54.400  45.500  1.00  0.00           H
ATOM   2805 HG22 THR B 194      71.570  54.730  44.110  1.00  0.00           H
ATOM   2806 HG23 THR B 194      70.010  53.880  43.840  1.00  0.00           H
ATOM   2807  C   THR B 194      71.040  50.520  43.910  1.00  0.00           C
ATOM   2808  O   THR B 194      71.380  50.790  42.760  1.00  0.00           O
ATOM   2809  N   VAL B 195      71.050  49.230  44.290  1.00  0.00           N
ATOM   2810  HN  VAL B 195      70.640  48.980  45.170  1.00  0.00           H
ATOM   2811  CA  VAL B 195      71.330  48.210  43.330  1.00  0.00           C
ATOM   2812  HA  VAL B 195      71.140  48.600  42.350  1.00  0.00           H
ATOM   2813  CB  VAL B 195      72.790  47.860  43.470  1.00  0.00           C
ATOM   2814  HB  VAL B 195      73.340  48.810  43.330  1.00  0.00           H
ATOM   2815  CG1 VAL B 195      73.300  47.130  44.720  1.00  0.00           C
ATOM   2816 HG11 VAL B 195      74.400  46.980  44.670  1.00  0.00           H
ATOM   2817 HG12 VAL B 195      73.260  47.710  45.670  1.00  0.00           H
ATOM   2818 HG13 VAL B 195      72.790  46.140  44.840  1.00  0.00           H
ATOM   2819  CG2 VAL B 195      73.080  47.040  42.200  1.00  0.00           C
ATOM   2820 HG21 VAL B 195      74.180  46.870  42.120  1.00  0.00           H
ATOM   2821 HG22 VAL B 195      72.580  46.050  42.270  1.00  0.00           H
ATOM   2822 HG23 VAL B 195      72.880  47.530  41.230  1.00  0.00           H
ATOM   2823  C   VAL B 195      70.450  47.040  43.640  1.00  0.00           C
ATOM   2824  O   VAL B 195      70.070  46.260  42.780  1.00  0.00           O
ATOM   2825  N   ALA B 196      70.050  46.760  44.890  1.00  0.00           N
ATOM   2826  HN  ALA B 196      70.440  47.240  45.670  1.00  0.00           H
ATOM   2827  CA  ALA B 196      69.250  45.650  45.320  1.00  0.00           C
ATOM   2828  HA  ALA B 196      69.470  44.840  44.650  1.00  0.00           H
ATOM   2829  CB  ALA B 196      69.500  45.330  46.800  1.00  0.00           C
ATOM   2830  HB1 ALA B 196      68.800  44.520  47.120  1.00  0.00           H
ATOM   2831  HB2 ALA B 196      70.540  44.950  46.830  1.00  0.00           H
ATOM   2832  HB3 ALA B 196      69.300  46.200  47.470  1.00  0.00           H
ATOM   2833  C   ALA B 196      67.820  45.960  45.060  1.00  0.00           C
ATOM   2834  O   ALA B 196      67.310  46.990  45.530  1.00  0.00           O
ATOM   2835  N   GLU B 197      67.120  45.060  44.350  1.00  0.00           N
ATOM   2836  HN  GLU B 197      67.650  44.380  43.850  1.00  0.00           H
ATOM   2837  CA  GLU B 197      65.760  45.190  43.930  1.00  0.00           C
ATOM   2838  HA  GLU B 197      65.390  46.200  44.070  1.00  0.00           H
ATOM   2839  CB  GLU B 197      65.680  44.970  42.410  1.00  0.00           C
ATOM   2840  HB1 GLU B 197      66.390  45.680  41.940  1.00  0.00           H
ATOM   2841  HB2 GLU B 197      64.620  45.150  42.110  1.00  0.00           H
ATOM   2842  CG  GLU B 197      65.950  43.560  41.880  1.00  0.00           C
ATOM   2843  HG1 GLU B 197      65.910  42.780  42.670  1.00  0.00           H
ATOM   2844  HG2 GLU B 197      66.990  43.490  41.520  1.00  0.00           H
ATOM   2845  CD  GLU B 197      65.120  43.080  40.690  1.00  0.00           C
ATOM   2846  OE1 GLU B 197      65.740  42.940  39.600  1.00  0.00           O
ATOM   2847  OE2 GLU B 197      63.880  42.880  40.780  1.00  0.00           O
ATOM   2848  C   GLU B 197      64.860  44.290  44.710  1.00  0.00           C
ATOM   2849  O   GLU B 197      63.660  44.530  44.720  1.00  0.00           O
ATOM   2850  N   LYS B 198      65.440  43.270  45.370  1.00  0.00           N
ATOM   2851  HN  LYS B 198      66.420  43.250  45.220  1.00  0.00           H
ATOM   2852  CA  LYS B 198      64.860  42.200  46.120  1.00  0.00           C
ATOM   2853  HA  LYS B 198      63.820  42.250  45.830  1.00  0.00           H
ATOM   2854  CB  LYS B 198      65.540  40.860  45.810  1.00  0.00           C
ATOM   2855  HB1 LYS B 198      65.000  40.130  46.450  1.00  0.00           H
ATOM   2856  HB2 LYS B 198      66.610  40.830  46.110  1.00  0.00           H
ATOM   2857  CG  LYS B 198      65.530  40.400  44.350  1.00  0.00           C
ATOM   2858  HG1 LYS B 198      65.850  39.340  44.260  1.00  0.00           H
ATOM   2859  HG2 LYS B 198      66.400  40.980  43.980  1.00  0.00           H
ATOM   2860  CD  LYS B 198      64.300  40.600  43.460  1.00  0.00           C
ATOM   2861  HD1 LYS B 198      63.440  40.050  43.890  1.00  0.00           H
ATOM   2862  HD2 LYS B 198      63.950  41.650  43.450  1.00  0.00           H
ATOM   2863  CE  LYS B 198      64.490  40.070  42.040  1.00  0.00           C
ATOM   2864  HE1 LYS B 198      64.590  38.960  42.030  1.00  0.00           H
ATOM   2865  HE2 LYS B 198      65.380  40.490  41.520  1.00  0.00           H
ATOM   2866  NZ  LYS B 198      63.360  40.370  41.130  1.00  0.00           N
ATOM   2867  HZ1 LYS B 198      63.420  41.370  40.850  1.00  0.00           H
ATOM   2868  HZ2 LYS B 198      63.360  39.790  40.260  1.00  0.00           H
ATOM   2869  HZ3 LYS B 198      62.450  40.140  41.570  1.00  0.00           H
ATOM   2870  C   LYS B 198      64.790  42.540  47.570  1.00  0.00           C
ATOM   2871  O   LYS B 198      65.710  43.180  48.080  1.00  0.00           O
ATOM   2872  N   THR B 199      63.690  42.110  48.220  1.00  0.00           N
ATOM   2873  HN  THR B 199      63.040  41.430  47.900  1.00  0.00           H
ATOM   2874  CA  THR B 199      63.410  42.460  49.570  1.00  0.00           C
ATOM   2875  HA  THR B 199      64.110  43.230  49.880  1.00  0.00           H
ATOM   2876  CB  THR B 199      62.030  43.040  49.710  1.00  0.00           C
ATOM   2877  HB  THR B 199      61.920  43.390  50.760  1.00  0.00           H
ATOM   2878  OG1 THR B 199      60.980  42.130  49.410  1.00  0.00           O
ATOM   2879  HG1 THR B 199      60.630  42.190  48.520  1.00  0.00           H
ATOM   2880  CG2 THR B 199      61.840  44.280  48.820  1.00  0.00           C
ATOM   2881 HG21 THR B 199      60.930  44.860  49.090  1.00  0.00           H
ATOM   2882 HG22 THR B 199      62.700  44.970  48.920  1.00  0.00           H
ATOM   2883 HG23 THR B 199      61.720  43.930  47.770  1.00  0.00           H
ATOM   2884  C   THR B 199      63.540  41.320  50.520  1.00  0.00           C
ATOM   2885  O   THR B 199      63.330  40.160  50.180  1.00  0.00           O
ATOM   2886  N   LYS B 200      63.940  41.670  51.760  1.00  0.00           N
ATOM   2887  HN  LYS B 200      64.180  42.600  52.020  1.00  0.00           H
ATOM   2888  CA  LYS B 200      64.140  40.790  52.870  1.00  0.00           C
ATOM   2889  HA  LYS B 200      64.810  40.020  52.530  1.00  0.00           H
ATOM   2890  CB  LYS B 200      64.660  41.590  54.080  1.00  0.00           C
ATOM   2891  HB1 LYS B 200      64.650  40.840  54.910  1.00  0.00           H
ATOM   2892  HB2 LYS B 200      63.930  42.400  54.280  1.00  0.00           H
ATOM   2893  CG  LYS B 200      66.060  42.130  53.790  1.00  0.00           C
ATOM   2894  HG1 LYS B 200      65.950  42.910  53.010  1.00  0.00           H
ATOM   2895  HG2 LYS B 200      66.760  41.300  53.520  1.00  0.00           H
ATOM   2896  CD  LYS B 200      66.670  42.670  55.090  1.00  0.00           C
ATOM   2897  HD1 LYS B 200      65.920  43.430  55.380  1.00  0.00           H
ATOM   2898  HD2 LYS B 200      66.750  41.890  55.870  1.00  0.00           H
ATOM   2899  CE  LYS B 200      68.020  43.360  54.840  1.00  0.00           C
ATOM   2900  HE1 LYS B 200      67.790  44.290  54.290  1.00  0.00           H
ATOM   2901  HE2 LYS B 200      68.780  42.720  54.340  1.00  0.00           H
ATOM   2902  NZ  LYS B 200      68.540  43.740  56.170  1.00  0.00           N
ATOM   2903  HZ1 LYS B 200      67.870  44.220  56.800  1.00  0.00           H
ATOM   2904  HZ2 LYS B 200      68.810  42.840  56.630  1.00  0.00           H
ATOM   2905  HZ3 LYS B 200      69.370  44.350  56.000  1.00  0.00           H
ATOM   2906  C   LYS B 200      62.890  40.120  53.340  1.00  0.00           C
ATOM   2907  O   LYS B 200      61.820  40.690  53.170  1.00  0.00           O
ATOM   2908  N   GLU B 201      62.950  38.930  53.960  1.00  0.00           N
ATOM   2909  HN  GLU B 201      63.810  38.500  54.230  1.00  0.00           H
ATOM   2910  CA  GLU B 201      61.850  38.320  54.630  1.00  0.00           C
ATOM   2911  HA  GLU B 201      61.050  38.420  53.910  1.00  0.00           H
ATOM   2912  CB  GLU B 201      62.060  36.860  55.080  1.00  0.00           C
ATOM   2913  HB1 GLU B 201      61.510  36.590  56.010  1.00  0.00           H
ATOM   2914  HB2 GLU B 201      63.150  36.740  55.300  1.00  0.00           H
ATOM   2915  CG  GLU B 201      61.770  35.800  54.020  1.00  0.00           C
ATOM   2916  HG1 GLU B 201      62.270  34.840  54.290  1.00  0.00           H
ATOM   2917  HG2 GLU B 201      62.190  36.130  53.040  1.00  0.00           H
ATOM   2918  CD  GLU B 201      60.290  35.520  53.850  1.00  0.00           C
ATOM   2919  OE1 GLU B 201      59.820  34.400  54.170  1.00  0.00           O
ATOM   2920  OE2 GLU B 201      59.570  36.400  53.300  1.00  0.00           O
ATOM   2921  C   GLU B 201      61.410  39.130  55.810  1.00  0.00           C
ATOM   2922  O   GLU B 201      62.310  39.680  56.440  1.00  0.00           O
ATOM   2923  N   GLN B 202      60.100  39.100  56.090  1.00  0.00           N
ATOM   2924  HN  GLN B 202      59.450  38.700  55.450  1.00  0.00           H
ATOM   2925  CA  GLN B 202      59.410  39.680  57.210  1.00  0.00           C
ATOM   2926  HA  GLN B 202      58.380  39.430  57.050  1.00  0.00           H
ATOM   2927  CB  GLN B 202      59.860  39.290  58.620  1.00  0.00           C
ATOM   2928  HB1 GLN B 202      59.300  39.770  59.450  1.00  0.00           H
ATOM   2929  HB2 GLN B 202      60.890  39.670  58.770  1.00  0.00           H
ATOM   2930  CG  GLN B 202      60.020  37.770  58.780  1.00  0.00           C
ATOM   2931  HG1 GLN B 202      60.730  37.410  58.000  1.00  0.00           H
ATOM   2932  HG2 GLN B 202      59.020  37.320  58.650  1.00  0.00           H
ATOM   2933  CD  GLN B 202      60.420  37.330  60.180  1.00  0.00           C
ATOM   2934  OE1 GLN B 202      61.520  36.950  60.580  1.00  0.00           O
ATOM   2935  NE2 GLN B 202      59.410  37.260  61.080  1.00  0.00           N
ATOM   2936 HE21 GLN B 202      58.550  37.720  60.860  1.00  0.00           H
ATOM   2937 HE22 GLN B 202      59.580  36.780  61.940  1.00  0.00           H
ATOM   2938  C   GLN B 202      59.200  41.160  57.110  1.00  0.00           C
ATOM   2939  O   GLN B 202      58.990  41.860  58.100  1.00  0.00           O
ATOM   2940  N   VAL B 203      59.220  41.690  55.880  1.00  0.00           N
ATOM   2941  HN  VAL B 203      59.200  41.190  55.020  1.00  0.00           H
ATOM   2942  CA  VAL B 203      59.090  43.100  55.720  1.00  0.00           C
ATOM   2943  HA  VAL B 203      59.320  43.660  56.620  1.00  0.00           H
ATOM   2944  CB  VAL B 203      59.900  43.540  54.540  1.00  0.00           C
ATOM   2945  HB  VAL B 203      59.630  44.580  54.240  1.00  0.00           H
ATOM   2946  CG1 VAL B 203      61.370  43.430  54.980  1.00  0.00           C
ATOM   2947 HG11 VAL B 203      61.660  42.510  55.530  1.00  0.00           H
ATOM   2948 HG12 VAL B 203      62.080  43.530  54.130  1.00  0.00           H
ATOM   2949 HG13 VAL B 203      61.580  44.100  55.830  1.00  0.00           H
ATOM   2950  CG2 VAL B 203      59.620  42.790  53.230  1.00  0.00           C
ATOM   2951 HG21 VAL B 203      58.610  43.010  52.830  1.00  0.00           H
ATOM   2952 HG22 VAL B 203      60.300  43.270  52.490  1.00  0.00           H
ATOM   2953 HG23 VAL B 203      59.720  41.690  53.330  1.00  0.00           H
ATOM   2954  C   VAL B 203      57.660  43.460  55.500  1.00  0.00           C
ATOM   2955  O   VAL B 203      57.230  44.620  55.480  1.00  0.00           O
ATOM   2956  N   THR B 204      56.780  42.450  55.380  1.00  0.00           N
ATOM   2957  HN  THR B 204      57.130  41.530  55.500  1.00  0.00           H
ATOM   2958  CA  THR B 204      55.350  42.480  55.250  1.00  0.00           C
ATOM   2959  HA  THR B 204      55.000  43.480  55.450  1.00  0.00           H
ATOM   2960  CB  THR B 204      54.800  42.050  53.930  1.00  0.00           C
ATOM   2961  HB  THR B 204      53.690  41.980  53.930  1.00  0.00           H
ATOM   2962  OG1 THR B 204      55.520  40.920  53.450  1.00  0.00           O
ATOM   2963  HG1 THR B 204      56.170  41.240  52.820  1.00  0.00           H
ATOM   2964  CG2 THR B 204      55.110  43.140  52.890  1.00  0.00           C
ATOM   2965 HG21 THR B 204      54.440  43.890  53.360  1.00  0.00           H
ATOM   2966 HG22 THR B 204      56.120  43.570  53.100  1.00  0.00           H
ATOM   2967 HG23 THR B 204      54.780  42.810  51.890  1.00  0.00           H
ATOM   2968  C   THR B 204      54.770  41.680  56.360  1.00  0.00           C
ATOM   2969  O   THR B 204      55.100  40.530  56.660  1.00  0.00           O
ATOM   2970  N   ASN B 205      53.710  42.310  56.920  1.00  0.00           N
ATOM   2971  HN  ASN B 205      53.480  43.250  56.680  1.00  0.00           H
ATOM   2972  CA  ASN B 205      53.020  41.760  58.050  1.00  0.00           C
ATOM   2973  HA  ASN B 205      52.900  40.700  57.880  1.00  0.00           H
ATOM   2974  CB  ASN B 205      53.540  42.300  59.400  1.00  0.00           C
ATOM   2975  HB1 ASN B 205      54.630  42.100  59.480  1.00  0.00           H
ATOM   2976  HB2 ASN B 205      53.160  41.720  60.260  1.00  0.00           H
ATOM   2977  CG  ASN B 205      53.380  43.780  59.690  1.00  0.00           C
ATOM   2978  OD1 ASN B 205      52.360  44.320  60.130  1.00  0.00           O
ATOM   2979  ND2 ASN B 205      54.450  44.590  59.470  1.00  0.00           N
ATOM   2980 HD21 ASN B 205      55.330  44.160  59.260  1.00  0.00           H
ATOM   2981 HD22 ASN B 205      54.250  45.530  59.760  1.00  0.00           H
ATOM   2982  C   ASN B 205      51.570  42.010  57.830  1.00  0.00           C
ATOM   2983  O   ASN B 205      51.190  42.960  57.150  1.00  0.00           O
ATOM   2984  N   VAL B 206      50.710  41.130  58.370  1.00  0.00           N
ATOM   2985  HN  VAL B 206      50.970  40.330  58.910  1.00  0.00           H
ATOM   2986  CA  VAL B 206      49.300  41.370  58.350  1.00  0.00           C
ATOM   2987  HA  VAL B 206      49.030  41.960  57.480  1.00  0.00           H
ATOM   2988  CB  VAL B 206      48.460  40.130  58.340  1.00  0.00           C
ATOM   2989  HB  VAL B 206      48.360  39.710  59.370  1.00  0.00           H
ATOM   2990  CG1 VAL B 206      47.030  40.440  57.890  1.00  0.00           C
ATOM   2991 HG11 VAL B 206      46.480  41.300  58.340  1.00  0.00           H
ATOM   2992 HG12 VAL B 206      46.950  40.510  56.790  1.00  0.00           H
ATOM   2993 HG13 VAL B 206      46.390  39.590  58.220  1.00  0.00           H
ATOM   2994  CG2 VAL B 206      49.130  39.120  57.400  1.00  0.00           C
ATOM   2995 HG21 VAL B 206      50.130  38.730  57.680  1.00  0.00           H
ATOM   2996 HG22 VAL B 206      48.510  38.190  57.400  1.00  0.00           H
ATOM   2997 HG23 VAL B 206      49.100  39.390  56.320  1.00  0.00           H
ATOM   2998  C   VAL B 206      48.920  42.190  59.540  1.00  0.00           C
ATOM   2999  O   VAL B 206      49.250  41.790  60.650  1.00  0.00           O
ATOM   3000  N   GLY B 207      48.390  43.400  59.310  1.00  0.00           N
ATOM   3001  HN  GLY B 207      48.340  43.630  58.340  1.00  0.00           H
ATOM   3002  CA  GLY B 207      47.730  44.250  60.250  1.00  0.00           C
ATOM   3003  HA1 GLY B 207      46.690  44.250  59.930  1.00  0.00           H
ATOM   3004  HA2 GLY B 207      47.810  43.960  61.290  1.00  0.00           H
ATOM   3005  C   GLY B 207      48.020  45.700  60.090  1.00  0.00           C
ATOM   3006  O   GLY B 207      47.260  46.600  60.460  1.00  0.00           O
ATOM   3007  N   GLY B 208      49.080  45.960  59.310  1.00  0.00           N
ATOM   3008  HN  GLY B 208      49.660  45.220  58.980  1.00  0.00           H
ATOM   3009  CA  GLY B 208      49.500  47.220  58.780  1.00  0.00           C
ATOM   3010  HA1 GLY B 208      49.090  48.020  59.390  1.00  0.00           H
ATOM   3011  HA2 GLY B 208      50.570  47.230  58.930  1.00  0.00           H
ATOM   3012  C   GLY B 208      49.120  47.490  57.370  1.00  0.00           C
ATOM   3013  O   GLY B 208      48.750  46.640  56.560  1.00  0.00           O
ATOM   3014  N   ALA B 209      49.270  48.740  56.880  1.00  0.00           N
ATOM   3015  HN  ALA B 209      49.640  49.480  57.440  1.00  0.00           H
ATOM   3016  CA  ALA B 209      49.210  49.130  55.510  1.00  0.00           C
ATOM   3017  HA  ALA B 209      48.450  48.530  55.050  1.00  0.00           H
ATOM   3018  CB  ALA B 209      48.710  50.570  55.280  1.00  0.00           C
ATOM   3019  HB1 ALA B 209      47.780  50.800  55.840  1.00  0.00           H
ATOM   3020  HB2 ALA B 209      49.460  51.200  55.800  1.00  0.00           H
ATOM   3021  HB3 ALA B 209      48.660  50.880  54.210  1.00  0.00           H
ATOM   3022  C   ALA B 209      50.500  48.910  54.800  1.00  0.00           C
ATOM   3023  O   ALA B 209      51.630  49.220  55.180  1.00  0.00           O
ATOM   3024  N   VAL B 210      50.350  48.450  53.540  1.00  0.00           N
ATOM   3025  HN  VAL B 210      49.400  48.580  53.270  1.00  0.00           H
ATOM   3026  CA  VAL B 210      51.290  48.150  52.500  1.00  0.00           C
ATOM   3027  HA  VAL B 210      52.190  47.950  53.060  1.00  0.00           H
ATOM   3028  CB  VAL B 210      50.820  47.070  51.560  1.00  0.00           C
ATOM   3029  HB  VAL B 210      51.520  46.970  50.710  1.00  0.00           H
ATOM   3030  CG1 VAL B 210      50.830  45.650  52.140  1.00  0.00           C
ATOM   3031 HG11 VAL B 210      51.850  45.390  52.500  1.00  0.00           H
ATOM   3032 HG12 VAL B 210      50.140  45.530  53.000  1.00  0.00           H
ATOM   3033 HG13 VAL B 210      50.470  44.900  51.400  1.00  0.00           H
ATOM   3034  CG2 VAL B 210      49.410  47.340  51.020  1.00  0.00           C
ATOM   3035 HG21 VAL B 210      49.010  46.440  50.500  1.00  0.00           H
ATOM   3036 HG22 VAL B 210      48.740  47.670  51.840  1.00  0.00           H
ATOM   3037 HG23 VAL B 210      49.420  48.160  50.280  1.00  0.00           H
ATOM   3038  C   VAL B 210      51.590  49.390  51.730  1.00  0.00           C
ATOM   3039  O   VAL B 210      51.600  49.450  50.500  1.00  0.00           O
ATOM   3040  N   VAL B 211      51.910  50.450  52.480  1.00  0.00           N
ATOM   3041  HN  VAL B 211      51.870  50.350  53.470  1.00  0.00           H
ATOM   3042  CA  VAL B 211      52.430  51.690  52.000  1.00  0.00           C
ATOM   3043  HA  VAL B 211      51.780  52.160  51.280  1.00  0.00           H
ATOM   3044  CB  VAL B 211      52.360  52.710  53.100  1.00  0.00           C
ATOM   3045  HB  VAL B 211      52.730  53.690  52.740  1.00  0.00           H
ATOM   3046  CG1 VAL B 211      50.930  53.030  53.570  1.00  0.00           C
ATOM   3047 HG11 VAL B 211      50.290  53.570  52.830  1.00  0.00           H
ATOM   3048 HG12 VAL B 211      50.350  52.090  53.640  1.00  0.00           H
ATOM   3049 HG13 VAL B 211      50.970  53.610  54.510  1.00  0.00           H
ATOM   3050  CG2 VAL B 211      53.180  52.280  54.330  1.00  0.00           C
ATOM   3051 HG21 VAL B 211      52.620  51.590  54.990  1.00  0.00           H
ATOM   3052 HG22 VAL B 211      54.190  51.880  54.080  1.00  0.00           H
ATOM   3053 HG23 VAL B 211      53.440  53.220  54.860  1.00  0.00           H
ATOM   3054  C   VAL B 211      53.770  51.650  51.350  1.00  0.00           C
ATOM   3055  O   VAL B 211      54.680  50.920  51.740  1.00  0.00           O
ATOM   3056  N   THR B 212      53.910  52.400  50.240  1.00  0.00           N
ATOM   3057  HN  THR B 212      53.160  52.950  49.900  1.00  0.00           H
ATOM   3058  CA  THR B 212      55.140  52.430  49.510  1.00  0.00           C
ATOM   3059  HA  THR B 212      55.850  52.190  50.280  1.00  0.00           H
ATOM   3060  CB  THR B 212      55.210  51.430  48.390  1.00  0.00           C
ATOM   3061  HB  THR B 212      55.140  50.400  48.790  1.00  0.00           H
ATOM   3062  OG1 THR B 212      56.320  51.380  47.500  1.00  0.00           O
ATOM   3063  HG1 THR B 212      56.260  50.560  47.000  1.00  0.00           H
ATOM   3064  CG2 THR B 212      53.950  51.520  47.520  1.00  0.00           C
ATOM   3065 HG21 THR B 212      52.980  51.660  48.050  1.00  0.00           H
ATOM   3066 HG22 THR B 212      54.090  52.400  46.860  1.00  0.00           H
ATOM   3067 HG23 THR B 212      53.930  50.640  46.830  1.00  0.00           H
ATOM   3068  C   THR B 212      55.340  53.800  48.960  1.00  0.00           C
ATOM   3069  O   THR B 212      54.460  54.660  49.010  1.00  0.00           O
ATOM   3070  N   GLY B 213      56.560  54.140  48.500  1.00  0.00           N
ATOM   3071  HN  GLY B 213      57.140  53.350  48.310  1.00  0.00           H
ATOM   3072  CA  GLY B 213      57.100  55.410  48.150  1.00  0.00           C
ATOM   3073  HA1 GLY B 213      57.670  55.210  47.250  1.00  0.00           H
ATOM   3074  HA2 GLY B 213      56.200  56.010  48.090  1.00  0.00           H
ATOM   3075  C   GLY B 213      58.030  56.060  49.120  1.00  0.00           C
ATOM   3076  O   GLY B 213      57.720  57.030  49.810  1.00  0.00           O
ATOM   3077  N   VAL B 214      59.290  55.600  49.130  1.00  0.00           N
ATOM   3078  HN  VAL B 214      59.560  54.750  48.680  1.00  0.00           H
ATOM   3079  CA  VAL B 214      60.340  56.220  49.890  1.00  0.00           C
ATOM   3080  HA  VAL B 214      59.940  56.610  50.810  1.00  0.00           H
ATOM   3081  CB  VAL B 214      61.370  55.240  50.360  1.00  0.00           C
ATOM   3082  HB  VAL B 214      61.910  54.690  49.560  1.00  0.00           H
ATOM   3083  CG1 VAL B 214      62.470  55.890  51.210  1.00  0.00           C
ATOM   3084 HG11 VAL B 214      63.090  56.690  50.730  1.00  0.00           H
ATOM   3085 HG12 VAL B 214      61.970  56.420  52.050  1.00  0.00           H
ATOM   3086 HG13 VAL B 214      63.170  55.130  51.610  1.00  0.00           H
ATOM   3087  CG2 VAL B 214      60.780  54.250  51.380  1.00  0.00           C
ATOM   3088 HG21 VAL B 214      59.870  53.690  51.080  1.00  0.00           H
ATOM   3089 HG22 VAL B 214      61.580  53.560  51.720  1.00  0.00           H
ATOM   3090 HG23 VAL B 214      60.520  54.800  52.320  1.00  0.00           H
ATOM   3091  C   VAL B 214      61.040  57.320  49.170  1.00  0.00           C
ATOM   3092  O   VAL B 214      62.040  57.120  48.480  1.00  0.00           O
ATOM   3093  N   THR B 215      60.570  58.570  49.270  1.00  0.00           N
ATOM   3094  HN  THR B 215      59.870  58.770  49.960  1.00  0.00           H
ATOM   3095  CA  THR B 215      61.210  59.740  48.750  1.00  0.00           C
ATOM   3096  HA  THR B 215      62.260  59.500  48.750  1.00  0.00           H
ATOM   3097  CB  THR B 215      60.830  60.130  47.350  1.00  0.00           C
ATOM   3098  HB  THR B 215      59.820  60.580  47.280  1.00  0.00           H
ATOM   3099  OG1 THR B 215      60.850  59.100  46.370  1.00  0.00           O
ATOM   3100  HG1 THR B 215      60.230  58.400  46.600  1.00  0.00           H
ATOM   3101  CG2 THR B 215      61.760  61.220  46.780  1.00  0.00           C
ATOM   3102 HG21 THR B 215      61.690  62.180  47.330  1.00  0.00           H
ATOM   3103 HG22 THR B 215      62.820  60.910  46.910  1.00  0.00           H
ATOM   3104 HG23 THR B 215      61.470  61.330  45.720  1.00  0.00           H
ATOM   3105  C   THR B 215      61.030  60.960  49.590  1.00  0.00           C
ATOM   3106  O   THR B 215      60.410  61.960  49.210  1.00  0.00           O
ATOM   3107  N   ALA B 216      61.400  60.860  50.880  1.00  0.00           N
ATOM   3108  HN  ALA B 216      61.750  60.010  51.270  1.00  0.00           H
ATOM   3109  CA  ALA B 216      61.250  61.950  51.790  1.00  0.00           C
ATOM   3110  HA  ALA B 216      61.490  62.880  51.290  1.00  0.00           H
ATOM   3111  CB  ALA B 216      59.810  62.150  52.310  1.00  0.00           C
ATOM   3112  HB1 ALA B 216      59.660  61.450  53.160  1.00  0.00           H
ATOM   3113  HB2 ALA B 216      59.670  63.220  52.570  1.00  0.00           H
ATOM   3114  HB3 ALA B 216      59.170  62.000  51.410  1.00  0.00           H
ATOM   3115  C   ALA B 216      62.150  61.870  52.970  1.00  0.00           C
ATOM   3116  O   ALA B 216      62.470  60.760  53.380  1.00  0.00           O
ATOM   3117  N   VAL B 217      62.620  63.000  53.530  1.00  0.00           N
ATOM   3118  HN  VAL B 217      62.210  63.860  53.230  1.00  0.00           H
ATOM   3119  CA  VAL B 217      63.540  62.980  54.620  1.00  0.00           C
ATOM   3120  HA  VAL B 217      63.840  62.000  54.980  1.00  0.00           H
ATOM   3121  CB  VAL B 217      64.880  63.500  54.200  1.00  0.00           C
ATOM   3122  HB  VAL B 217      64.740  64.580  54.000  1.00  0.00           H
ATOM   3123  CG1 VAL B 217      65.890  63.090  55.290  1.00  0.00           C
ATOM   3124 HG11 VAL B 217      66.900  63.450  54.990  1.00  0.00           H
ATOM   3125 HG12 VAL B 217      65.680  63.520  56.290  1.00  0.00           H
ATOM   3126 HG13 VAL B 217      65.930  61.980  55.290  1.00  0.00           H
ATOM   3127  CG2 VAL B 217      65.330  62.810  52.890  1.00  0.00           C
ATOM   3128 HG21 VAL B 217      66.200  63.360  52.490  1.00  0.00           H
ATOM   3129 HG22 VAL B 217      65.530  61.730  53.080  1.00  0.00           H
ATOM   3130 HG23 VAL B 217      64.550  62.760  52.100  1.00  0.00           H
ATOM   3131  C   VAL B 217      62.890  63.740  55.730  1.00  0.00           C
ATOM   3132  O   VAL B 217      62.200  64.710  55.420  1.00  0.00           O
ATOM   3133  N   ALA B 218      63.090  63.190  56.940  1.00  0.00           N
ATOM   3134  HN  ALA B 218      63.360  62.240  56.830  1.00  0.00           H
ATOM   3135  CA  ALA B 218      63.010  63.820  58.220  1.00  0.00           C
ATOM   3136  HA  ALA B 218      61.950  63.990  58.360  1.00  0.00           H
ATOM   3137  CB  ALA B 218      63.370  62.870  59.380  1.00  0.00           C
ATOM   3138  HB1 ALA B 218      63.080  61.830  59.140  1.00  0.00           H
ATOM   3139  HB2 ALA B 218      64.460  62.950  59.530  1.00  0.00           H
ATOM   3140  HB3 ALA B 218      62.910  63.180  60.340  1.00  0.00           H
ATOM   3141  C   ALA B 218      63.730  65.120  58.360  1.00  0.00           C
ATOM   3142  O   ALA B 218      64.520  65.540  57.510  1.00  0.00           O
ATOM   3143  N   GLN B 219      63.480  65.820  59.480  1.00  0.00           N
ATOM   3144  HN  GLN B 219      62.990  65.350  60.210  1.00  0.00           H
ATOM   3145  CA  GLN B 219      63.870  67.180  59.700  1.00  0.00           C
ATOM   3146  HA  GLN B 219      63.490  67.730  58.860  1.00  0.00           H
ATOM   3147  CB  GLN B 219      63.260  67.860  60.940  1.00  0.00           C
ATOM   3148  HB1 GLN B 219      63.860  68.730  61.310  1.00  0.00           H
ATOM   3149  HB2 GLN B 219      63.240  67.120  61.770  1.00  0.00           H
ATOM   3150  CG  GLN B 219      61.890  68.530  60.840  1.00  0.00           C
ATOM   3151  HG1 GLN B 219      61.590  69.090  61.750  1.00  0.00           H
ATOM   3152  HG2 GLN B 219      61.180  67.690  60.690  1.00  0.00           H
ATOM   3153  CD  GLN B 219      61.700  69.590  59.760  1.00  0.00           C
ATOM   3154  OE1 GLN B 219      62.600  70.290  59.310  1.00  0.00           O
ATOM   3155  NE2 GLN B 219      60.430  69.810  59.320  1.00  0.00           N
ATOM   3156 HE21 GLN B 219      59.650  69.250  59.600  1.00  0.00           H
ATOM   3157 HE22 GLN B 219      60.350  70.580  58.690  1.00  0.00           H
ATOM   3158  C   GLN B 219      65.350  67.360  59.820  1.00  0.00           C
ATOM   3159  O   GLN B 219      66.010  66.580  60.510  1.00  0.00           O
ATOM   3160  N   LYS B 220      65.900  68.340  59.090  1.00  0.00           N
ATOM   3161  HN  LYS B 220      65.290  68.840  58.480  1.00  0.00           H
ATOM   3162  CA  LYS B 220      67.250  68.800  59.070  1.00  0.00           C
ATOM   3163  HA  LYS B 220      67.320  69.370  58.160  1.00  0.00           H
ATOM   3164  CB  LYS B 220      67.680  69.780  60.180  1.00  0.00           C
ATOM   3165  HB1 LYS B 220      68.750  70.070  60.100  1.00  0.00           H
ATOM   3166  HB2 LYS B 220      67.560  69.240  61.140  1.00  0.00           H
ATOM   3167  CG  LYS B 220      66.830  71.050  60.250  1.00  0.00           C
ATOM   3168  HG1 LYS B 220      67.110  71.400  61.270  1.00  0.00           H
ATOM   3169  HG2 LYS B 220      65.770  70.760  60.400  1.00  0.00           H
ATOM   3170  CD  LYS B 220      67.170  72.070  59.150  1.00  0.00           C
ATOM   3171  HD1 LYS B 220      68.200  72.470  59.270  1.00  0.00           H
ATOM   3172  HD2 LYS B 220      66.990  71.510  58.210  1.00  0.00           H
ATOM   3173  CE  LYS B 220      66.250  73.280  59.270  1.00  0.00           C
ATOM   3174  HE1 LYS B 220      66.690  73.940  60.050  1.00  0.00           H
ATOM   3175  HE2 LYS B 220      65.200  73.210  59.660  1.00  0.00           H
ATOM   3176  NZ  LYS B 220      66.270  74.070  58.020  1.00  0.00           N
ATOM   3177  HZ1 LYS B 220      67.220  74.310  57.680  1.00  0.00           H
ATOM   3178  HZ2 LYS B 220      65.830  73.610  57.200  1.00  0.00           H
ATOM   3179  HZ3 LYS B 220      65.730  74.940  58.190  1.00  0.00           H
ATOM   3180  C   LYS B 220      68.330  67.770  59.060  1.00  0.00           C
ATOM   3181  O   LYS B 220      69.280  67.830  59.830  1.00  0.00           O
ATOM   3182  N   THR B 221      68.220  66.710  58.240  1.00  0.00           N
ATOM   3183  HN  THR B 221      67.640  66.820  57.430  1.00  0.00           H
ATOM   3184  CA  THR B 221      68.990  65.520  58.410  1.00  0.00           C
ATOM   3185  HA  THR B 221      69.920  65.650  58.940  1.00  0.00           H
ATOM   3186  CB  THR B 221      68.350  64.350  59.100  1.00  0.00           C
ATOM   3187  HB  THR B 221      68.880  63.390  58.930  1.00  0.00           H
ATOM   3188  OG1 THR B 221      66.970  64.080  58.860  1.00  0.00           O
ATOM   3189  HG1 THR B 221      66.510  64.850  59.200  1.00  0.00           H
ATOM   3190  CG2 THR B 221      68.460  64.500  60.630  1.00  0.00           C
ATOM   3191 HG21 THR B 221      68.260  63.560  61.180  1.00  0.00           H
ATOM   3192 HG22 THR B 221      69.450  64.840  61.000  1.00  0.00           H
ATOM   3193 HG23 THR B 221      67.690  65.160  61.090  1.00  0.00           H
ATOM   3194  C   THR B 221      69.570  65.090  57.100  1.00  0.00           C
ATOM   3195  O   THR B 221      69.480  65.780  56.090  1.00  0.00           O
ATOM   3196  N   VAL B 222      70.300  63.960  57.130  1.00  0.00           N
ATOM   3197  HN  VAL B 222      70.630  63.620  58.010  1.00  0.00           H
ATOM   3198  CA  VAL B 222      71.010  63.380  56.030  1.00  0.00           C
ATOM   3199  HA  VAL B 222      71.380  64.210  55.440  1.00  0.00           H
ATOM   3200  CB  VAL B 222      72.210  62.640  56.550  1.00  0.00           C
ATOM   3201  HB  VAL B 222      71.910  61.830  57.260  1.00  0.00           H
ATOM   3202  CG1 VAL B 222      73.130  62.130  55.430  1.00  0.00           C
ATOM   3203 HG11 VAL B 222      73.580  63.010  54.920  1.00  0.00           H
ATOM   3204 HG12 VAL B 222      73.890  61.510  55.950  1.00  0.00           H
ATOM   3205 HG13 VAL B 222      72.690  61.370  54.750  1.00  0.00           H
ATOM   3206  CG2 VAL B 222      73.080  63.650  57.320  1.00  0.00           C
ATOM   3207 HG21 VAL B 222      72.660  64.030  58.270  1.00  0.00           H
ATOM   3208 HG22 VAL B 222      74.130  63.290  57.380  1.00  0.00           H
ATOM   3209 HG23 VAL B 222      73.100  64.560  56.680  1.00  0.00           H
ATOM   3210  C   VAL B 222      70.220  62.560  55.070  1.00  0.00           C
ATOM   3211  O   VAL B 222      69.470  61.690  55.490  1.00  0.00           O
ATOM   3212  N   GLU B 223      70.380  62.850  53.760  1.00  0.00           N
ATOM   3213  HN  GLU B 223      71.030  63.580  53.560  1.00  0.00           H
ATOM   3214  CA  GLU B 223      69.700  62.250  52.660  1.00  0.00           C
ATOM   3215  HA  GLU B 223      68.660  62.230  52.970  1.00  0.00           H
ATOM   3216  CB  GLU B 223      69.820  63.140  51.410  1.00  0.00           C
ATOM   3217  HB1 GLU B 223      70.460  62.680  50.620  1.00  0.00           H
ATOM   3218  HB2 GLU B 223      70.420  64.070  51.570  1.00  0.00           H
ATOM   3219  CG  GLU B 223      68.470  63.510  50.800  1.00  0.00           C
ATOM   3220  HG1 GLU B 223      68.440  64.260  49.980  1.00  0.00           H
ATOM   3221  HG2 GLU B 223      67.760  63.900  51.570  1.00  0.00           H
ATOM   3222  CD  GLU B 223      67.810  62.260  50.250  1.00  0.00           C
ATOM   3223  OE1 GLU B 223      67.130  61.470  50.970  1.00  0.00           O
ATOM   3224  OE2 GLU B 223      67.790  62.040  49.010  1.00  0.00           O
ATOM   3225  C   GLU B 223      70.100  60.830  52.510  1.00  0.00           C
ATOM   3226  O   GLU B 223      71.110  60.300  52.980  1.00  0.00           O
ATOM   3227  N   GLY B 224      69.300  60.020  51.800  1.00  0.00           N
ATOM   3228  HN  GLY B 224      68.420  60.420  51.530  1.00  0.00           H
ATOM   3229  CA  GLY B 224      69.500  58.640  51.450  1.00  0.00           C
ATOM   3230  HA1 GLY B 224      69.570  58.080  52.370  1.00  0.00           H
ATOM   3231  HA2 GLY B 224      68.720  58.350  50.760  1.00  0.00           H
ATOM   3232  C   GLY B 224      70.540  58.330  50.430  1.00  0.00           C
ATOM   3233  O   GLY B 224      70.820  57.150  50.230  1.00  0.00           O
ATOM   3234  N   ALA B 225      71.230  59.340  49.870  1.00  0.00           N
ATOM   3235  HN  ALA B 225      70.960  60.260  50.120  1.00  0.00           H
ATOM   3236  CA  ALA B 225      72.330  59.330  48.960  1.00  0.00           C
ATOM   3237  HA  ALA B 225      72.250  60.080  48.190  1.00  0.00           H
ATOM   3238  CB  ALA B 225      73.530  59.980  49.670  1.00  0.00           C
ATOM   3239  HB1 ALA B 225      73.220  60.980  50.060  1.00  0.00           H
ATOM   3240  HB2 ALA B 225      73.850  59.380  50.550  1.00  0.00           H
ATOM   3241  HB3 ALA B 225      74.330  60.020  48.900  1.00  0.00           H
ATOM   3242  C   ALA B 225      72.690  58.090  48.210  1.00  0.00           C
ATOM   3243  O   ALA B 225      73.430  57.190  48.590  1.00  0.00           O
ATOM   3244  N   GLY B 226      72.190  58.030  46.960  1.00  0.00           N
ATOM   3245  HN  GLY B 226      71.610  58.790  46.700  1.00  0.00           H
ATOM   3246  CA  GLY B 226      72.250  56.920  46.050  1.00  0.00           C
ATOM   3247  HA1 GLY B 226      71.720  56.100  46.520  1.00  0.00           H
ATOM   3248  HA2 GLY B 226      71.620  57.240  45.240  1.00  0.00           H
ATOM   3249  C   GLY B 226      73.540  56.440  45.500  1.00  0.00           C
ATOM   3250  O   GLY B 226      73.870  55.260  45.350  1.00  0.00           O
ATOM   3251  N   SER B 227      74.340  57.430  45.060  1.00  0.00           N
ATOM   3252  HN  SER B 227      74.020  58.360  45.210  1.00  0.00           H
ATOM   3253  CA  SER B 227      75.600  57.190  44.420  1.00  0.00           C
ATOM   3254  HA  SER B 227      76.120  56.440  45.000  1.00  0.00           H
ATOM   3255  CB  SER B 227      75.360  56.670  42.990  1.00  0.00           C
ATOM   3256  HB1 SER B 227      74.970  57.440  42.290  1.00  0.00           H
ATOM   3257  HB2 SER B 227      74.650  55.820  43.020  1.00  0.00           H
ATOM   3258  OG  SER B 227      76.540  56.120  42.410  1.00  0.00           O
ATOM   3259  HG1 SER B 227      77.090  56.890  42.280  1.00  0.00           H
ATOM   3260  C   SER B 227      76.350  58.470  44.300  1.00  0.00           C
ATOM   3261  O   SER B 227      76.460  59.080  43.230  1.00  0.00           O
ATOM   3262  N   ILE B 228      76.870  58.960  45.440  1.00  0.00           N
ATOM   3263  HN  ILE B 228      76.830  58.450  46.290  1.00  0.00           H
ATOM   3264  CA  ILE B 228      77.670  60.150  45.480  1.00  0.00           C
ATOM   3265  HA  ILE B 228      77.230  60.820  44.760  1.00  0.00           H
ATOM   3266  CB  ILE B 228      77.700  60.890  46.780  1.00  0.00           C
ATOM   3267  HB  ILE B 228      78.410  61.750  46.800  1.00  0.00           H
ATOM   3268  CG2 ILE B 228      76.390  61.650  47.040  1.00  0.00           C
ATOM   3269 HG21 ILE B 228      75.570  60.920  47.160  1.00  0.00           H
ATOM   3270 HG22 ILE B 228      76.300  62.380  47.870  1.00  0.00           H
ATOM   3271 HG23 ILE B 228      76.080  62.280  46.180  1.00  0.00           H
ATOM   3272  CG1 ILE B 228      78.060  59.910  47.910  1.00  0.00           C
ATOM   3273 HG11 ILE B 228      78.850  59.180  47.610  1.00  0.00           H
ATOM   3274 HG12 ILE B 228      77.160  59.320  48.190  1.00  0.00           H
ATOM   3275  CD  ILE B 228      78.520  60.730  49.110  1.00  0.00           C
ATOM   3276  HD1 ILE B 228      78.060  61.740  49.140  1.00  0.00           H
ATOM   3277  HD2 ILE B 228      78.250  60.150  50.020  1.00  0.00           H
ATOM   3278  HD3 ILE B 228      79.560  61.090  48.980  1.00  0.00           H
ATOM   3279  C   ILE B 228      79.070  60.060  44.980  1.00  0.00           C
ATOM   3280  O   ILE B 228      79.580  58.940  44.980  1.00  0.00           O
ATOM   3281  N   ALA B 229      79.720  61.150  44.520  1.00  0.00           N
ATOM   3282  HN  ALA B 229      79.350  62.060  44.660  1.00  0.00           H
ATOM   3283  CA  ALA B 229      81.090  61.060  44.110  1.00  0.00           C
ATOM   3284  HA  ALA B 229      81.410  60.050  43.880  1.00  0.00           H
ATOM   3285  CB  ALA B 229      81.180  61.950  42.860  1.00  0.00           C
ATOM   3286  HB1 ALA B 229      80.510  61.560  42.050  1.00  0.00           H
ATOM   3287  HB2 ALA B 229      81.100  63.030  43.070  1.00  0.00           H
ATOM   3288  HB3 ALA B 229      82.190  61.800  42.430  1.00  0.00           H
ATOM   3289  C   ALA B 229      82.080  61.490  45.130  1.00  0.00           C
ATOM   3290  O   ALA B 229      81.800  62.480  45.810  1.00  0.00           O
ATOM   3291  N   ALA B 230      83.250  60.840  45.250  1.00  0.00           N
ATOM   3292  HN  ALA B 230      83.270  60.010  44.700  1.00  0.00           H
ATOM   3293  CA  ALA B 230      84.240  61.340  46.150  1.00  0.00           C
ATOM   3294  HA  ALA B 230      83.770  62.040  46.820  1.00  0.00           H
ATOM   3295  CB  ALA B 230      85.100  60.320  46.910  1.00  0.00           C
ATOM   3296  HB1 ALA B 230      86.010  59.970  46.380  1.00  0.00           H
ATOM   3297  HB2 ALA B 230      85.460  60.920  47.780  1.00  0.00           H
ATOM   3298  HB3 ALA B 230      84.580  59.370  47.130  1.00  0.00           H
ATOM   3299  C   ALA B 230      85.190  62.230  45.420  1.00  0.00           C
ATOM   3300  O   ALA B 230      85.890  63.090  45.940  1.00  0.00           O
ATOM   3301  N   ALA B 231      85.140  62.190  44.080  1.00  0.00           N
ATOM   3302  HN  ALA B 231      84.570  61.530  43.590  1.00  0.00           H
ATOM   3303  CA  ALA B 231      85.770  63.170  43.250  1.00  0.00           C
ATOM   3304  HA  ALA B 231      86.720  63.520  43.630  1.00  0.00           H
ATOM   3305  CB  ALA B 231      86.090  62.640  41.840  1.00  0.00           C
ATOM   3306  HB1 ALA B 231      86.780  61.770  41.900  1.00  0.00           H
ATOM   3307  HB2 ALA B 231      85.220  62.210  41.310  1.00  0.00           H
ATOM   3308  HB3 ALA B 231      86.490  63.500  41.260  1.00  0.00           H
ATOM   3309  C   ALA B 231      84.910  64.370  43.110  1.00  0.00           C
ATOM   3310  O   ALA B 231      84.160  64.500  42.140  1.00  0.00           O
ATOM   3311  N   THR B 232      85.100  65.310  44.060  1.00  0.00           N
ATOM   3312  HN  THR B 232      85.730  65.200  44.820  1.00  0.00           H
ATOM   3313  CA  THR B 232      84.380  66.530  44.200  1.00  0.00           C
ATOM   3314  HA  THR B 232      83.420  66.450  43.700  1.00  0.00           H
ATOM   3315  CB  THR B 232      84.240  66.740  45.670  1.00  0.00           C
ATOM   3316  HB  THR B 232      83.920  67.780  45.900  1.00  0.00           H
ATOM   3317  OG1 THR B 232      85.370  66.460  46.490  1.00  0.00           O
ATOM   3318  HG1 THR B 232      85.280  67.080  47.220  1.00  0.00           H
ATOM   3319  CG2 THR B 232      83.080  65.860  46.170  1.00  0.00           C
ATOM   3320 HG21 THR B 232      83.030  66.060  47.260  1.00  0.00           H
ATOM   3321 HG22 THR B 232      82.110  66.130  45.700  1.00  0.00           H
ATOM   3322 HG23 THR B 232      83.360  64.790  46.090  1.00  0.00           H
ATOM   3323  C   THR B 232      85.070  67.760  43.720  1.00  0.00           C
ATOM   3324  O   THR B 232      84.430  68.800  43.550  1.00  0.00           O
ATOM   3325  N   GLY B 233      86.400  67.760  43.530  1.00  0.00           N
ATOM   3326  HN  GLY B 233      86.910  66.920  43.730  1.00  0.00           H
ATOM   3327  CA  GLY B 233      87.110  68.950  43.180  1.00  0.00           C
ATOM   3328  HA1 GLY B 233      87.790  68.670  42.390  1.00  0.00           H
ATOM   3329  HA2 GLY B 233      86.390  69.660  42.810  1.00  0.00           H
ATOM   3330  C   GLY B 233      87.960  69.410  44.320  1.00  0.00           C
ATOM   3331  O   GLY B 233      87.750  69.040  45.470  1.00  0.00           O
ATOM   3332  N   PHE B 234      89.000  70.230  44.070  1.00  0.00           N
ATOM   3333  HN  PHE B 234      89.180  70.490  43.120  1.00  0.00           H
ATOM   3334  CA  PHE B 234      90.000  70.620  45.020  1.00  0.00           C
ATOM   3335  HA  PHE B 234      90.490  69.700  45.280  1.00  0.00           H
ATOM   3336  CB  PHE B 234      91.080  71.490  44.350  1.00  0.00           C
ATOM   3337  HB1 PHE B 234      90.500  72.330  43.910  1.00  0.00           H
ATOM   3338  HB2 PHE B 234      91.600  70.830  43.620  1.00  0.00           H
ATOM   3339  CG  PHE B 234      92.170  71.950  45.260  1.00  0.00           C
ATOM   3340  CD1 PHE B 234      93.010  71.010  45.810  1.00  0.00           C
ATOM   3341  HD1 PHE B 234      92.880  69.960  45.640  1.00  0.00           H
ATOM   3342  CE1 PHE B 234      94.090  71.410  46.550  1.00  0.00           C
ATOM   3343  HE1 PHE B 234      94.750  70.700  47.030  1.00  0.00           H
ATOM   3344  CZ  PHE B 234      94.260  72.750  46.810  1.00  0.00           C
ATOM   3345  HZ  PHE B 234      95.100  73.090  47.410  1.00  0.00           H
ATOM   3346  CD2 PHE B 234      92.440  73.290  45.390  1.00  0.00           C
ATOM   3347  HD2 PHE B 234      91.800  73.910  44.780  1.00  0.00           H
ATOM   3348  CE2 PHE B 234      93.490  73.700  46.180  1.00  0.00           C
ATOM   3349  HE2 PHE B 234      93.610  74.760  46.310  1.00  0.00           H
ATOM   3350  C   PHE B 234      89.420  71.250  46.240  1.00  0.00           C
ATOM   3351  O   PHE B 234      88.720  72.260  46.190  1.00  0.00           O
ATOM   3352  N   VAL B 235      89.730  70.610  47.380  1.00  0.00           N
ATOM   3353  HN  VAL B 235      90.450  69.920  47.430  1.00  0.00           H
ATOM   3354  CA  VAL B 235      89.210  70.850  48.690  1.00  0.00           C
ATOM   3355  HA  VAL B 235      89.190  69.850  49.110  1.00  0.00           H
ATOM   3356  CB  VAL B 235      90.070  71.640  49.620  1.00  0.00           C
ATOM   3357  HB  VAL B 235      89.710  71.580  50.670  1.00  0.00           H
ATOM   3358  CG1 VAL B 235      91.480  71.030  49.570  1.00  0.00           C
ATOM   3359 HG11 VAL B 235      92.200  71.760  50.010  1.00  0.00           H
ATOM   3360 HG12 VAL B 235      91.520  70.060  50.120  1.00  0.00           H
ATOM   3361 HG13 VAL B 235      91.910  70.980  48.550  1.00  0.00           H
ATOM   3362  CG2 VAL B 235      90.120  73.120  49.190  1.00  0.00           C
ATOM   3363 HG21 VAL B 235      89.150  73.630  49.340  1.00  0.00           H
ATOM   3364 HG22 VAL B 235      90.870  73.770  49.690  1.00  0.00           H
ATOM   3365 HG23 VAL B 235      90.380  73.280  48.120  1.00  0.00           H
ATOM   3366  C   VAL B 235      87.750  71.140  48.790  1.00  0.00           C
ATOM   3367  O   VAL B 235      87.360  71.970  49.620  1.00  0.00           O
ATOM   3368  N   LYS B 236      86.860  70.600  47.950  1.00  0.00           N
ATOM   3369  HN  LYS B 236      87.140  69.850  47.360  1.00  0.00           H
ATOM   3370  CA  LYS B 236      85.440  70.730  48.090  1.00  0.00           C
ATOM   3371  HA  LYS B 236      85.180  71.650  48.590  1.00  0.00           H
ATOM   3372  CB  LYS B 236      84.820  70.890  46.690  1.00  0.00           C
ATOM   3373  HB1 LYS B 236      85.260  70.040  46.130  1.00  0.00           H
ATOM   3374  HB2 LYS B 236      85.040  71.890  46.270  1.00  0.00           H
ATOM   3375  CG  LYS B 236      83.290  70.850  46.670  1.00  0.00           C
ATOM   3376  HG1 LYS B 236      82.970  71.620  47.400  1.00  0.00           H
ATOM   3377  HG2 LYS B 236      83.010  69.800  46.920  1.00  0.00           H
ATOM   3378  CD  LYS B 236      82.560  71.190  45.370  1.00  0.00           C
ATOM   3379  HD1 LYS B 236      82.350  72.280  45.350  1.00  0.00           H
ATOM   3380  HD2 LYS B 236      83.300  71.020  44.560  1.00  0.00           H
ATOM   3381  CE  LYS B 236      81.210  70.500  45.190  1.00  0.00           C
ATOM   3382  HE1 LYS B 236      80.420  71.080  45.710  1.00  0.00           H
ATOM   3383  HE2 LYS B 236      81.230  69.470  45.610  1.00  0.00           H
ATOM   3384  NZ  LYS B 236      80.760  70.380  43.790  1.00  0.00           N
ATOM   3385  HZ1 LYS B 236      80.070  69.620  43.630  1.00  0.00           H
ATOM   3386  HZ2 LYS B 236      80.330  71.290  43.510  1.00  0.00           H
ATOM   3387  HZ3 LYS B 236      81.550  70.110  43.170  1.00  0.00           H
ATOM   3388  C   LYS B 236      84.790  69.650  48.880  1.00  0.00           C
ATOM   3389  O   LYS B 236      85.070  68.470  48.720  1.00  0.00           O
ATOM   3390  N   LYS B 237      83.950  70.030  49.870  1.00  0.00           N
ATOM   3391  HN  LYS B 237      83.770  70.980  50.100  1.00  0.00           H
ATOM   3392  CA  LYS B 237      83.230  69.070  50.640  1.00  0.00           C
ATOM   3393  HA  LYS B 237      83.820  68.460  51.310  1.00  0.00           H
ATOM   3394  CB  LYS B 237      82.190  69.670  51.610  1.00  0.00           C
ATOM   3395  HB1 LYS B 237      81.250  69.790  51.040  1.00  0.00           H
ATOM   3396  HB2 LYS B 237      82.500  70.720  51.790  1.00  0.00           H
ATOM   3397  CG  LYS B 237      82.030  68.930  52.940  1.00  0.00           C
ATOM   3398  HG1 LYS B 237      83.040  68.910  53.410  1.00  0.00           H
ATOM   3399  HG2 LYS B 237      81.810  67.850  52.860  1.00  0.00           H
ATOM   3400  CD  LYS B 237      81.100  69.550  53.990  1.00  0.00           C
ATOM   3401  HD1 LYS B 237      81.030  69.020  54.960  1.00  0.00           H
ATOM   3402  HD2 LYS B 237      81.250  70.610  54.270  1.00  0.00           H
ATOM   3403  CE  LYS B 237      79.620  69.580  53.600  1.00  0.00           C
ATOM   3404  HE1 LYS B 237      79.560  70.130  52.630  1.00  0.00           H
ATOM   3405  HE2 LYS B 237      78.910  70.150  54.230  1.00  0.00           H
ATOM   3406  NZ  LYS B 237      79.080  68.210  53.480  1.00  0.00           N
ATOM   3407  HZ1 LYS B 237      79.820  67.490  53.320  1.00  0.00           H
ATOM   3408  HZ2 LYS B 237      78.600  68.030  54.380  1.00  0.00           H
ATOM   3409  HZ3 LYS B 237      78.340  68.190  52.750  1.00  0.00           H
ATOM   3410  C   LYS B 237      82.500  68.060  49.820  1.00  0.00           C
ATOM   3411  O   LYS B 237      81.970  68.340  48.750  1.00  0.00           O
ATOM   3412  N   ASP B 238      82.450  66.850  50.410  1.00  0.00           N
ATOM   3413  HN  ASP B 238      82.870  66.760  51.310  1.00  0.00           H
ATOM   3414  CA  ASP B 238      81.480  65.840  50.080  1.00  0.00           C
ATOM   3415  HA  ASP B 238      81.810  65.370  49.160  1.00  0.00           H
ATOM   3416  CB  ASP B 238      81.470  64.660  51.070  1.00  0.00           C
ATOM   3417  HB1 ASP B 238      82.370  64.010  50.980  1.00  0.00           H
ATOM   3418  HB2 ASP B 238      80.550  64.070  50.850  1.00  0.00           H
ATOM   3419  CG  ASP B 238      81.310  65.090  52.520  1.00  0.00           C
ATOM   3420  OD1 ASP B 238      80.450  65.950  52.860  1.00  0.00           O
ATOM   3421  OD2 ASP B 238      81.960  64.450  53.380  1.00  0.00           O
ATOM   3422  C   ASP B 238      80.090  66.270  49.780  1.00  0.00           C
ATOM   3423  O   ASP B 238      79.570  67.220  50.370  1.00  0.00           O
ATOM   3424  N   GLN B 239      79.390  65.520  48.920  1.00  0.00           N
ATOM   3425  HN  GLN B 239      79.870  64.730  48.540  1.00  0.00           H
ATOM   3426  CA  GLN B 239      78.110  65.850  48.370  1.00  0.00           C
ATOM   3427  HA  GLN B 239      78.100  66.900  48.140  1.00  0.00           H
ATOM   3428  CB  GLN B 239      77.870  64.980  47.120  1.00  0.00           C
ATOM   3429  HB1 GLN B 239      76.830  65.010  46.720  1.00  0.00           H
ATOM   3430  HB2 GLN B 239      78.090  63.950  47.450  1.00  0.00           H
ATOM   3431  CG  GLN B 239      78.880  65.420  46.060  1.00  0.00           C
ATOM   3432  HG1 GLN B 239      79.950  65.310  46.370  1.00  0.00           H
ATOM   3433  HG2 GLN B 239      78.770  66.500  45.840  1.00  0.00           H
ATOM   3434  CD  GLN B 239      78.850  64.650  44.760  1.00  0.00           C
ATOM   3435  OE1 GLN B 239      78.160  63.640  44.600  1.00  0.00           O
ATOM   3436  NE2 GLN B 239      79.570  65.210  43.750  1.00  0.00           N
ATOM   3437 HE21 GLN B 239      79.690  66.200  43.770  1.00  0.00           H
ATOM   3438 HE22 GLN B 239      79.660  64.720  42.880  1.00  0.00           H
ATOM   3439  C   GLN B 239      77.010  65.610  49.350  1.00  0.00           C
ATOM   3440  O   GLN B 239      75.840  65.730  48.970  1.00  0.00           O
ATOM   3441  N   LEU B 240      77.280  65.400  50.650  1.00  0.00           N
ATOM   3442  HN  LEU B 240      78.230  65.330  50.920  1.00  0.00           H
ATOM   3443  CA  LEU B 240      76.240  65.220  51.620  1.00  0.00           C
ATOM   3444  HA  LEU B 240      75.380  64.760  51.160  1.00  0.00           H
ATOM   3445  CB  LEU B 240      76.710  64.210  52.690  1.00  0.00           C
ATOM   3446  HB1 LEU B 240      75.890  64.120  53.430  1.00  0.00           H
ATOM   3447  HB2 LEU B 240      77.640  64.550  53.210  1.00  0.00           H
ATOM   3448  CG  LEU B 240      77.050  62.780  52.240  1.00  0.00           C
ATOM   3449  HG  LEU B 240      77.890  62.850  51.510  1.00  0.00           H
ATOM   3450  CD1 LEU B 240      77.620  62.000  53.430  1.00  0.00           C
ATOM   3451 HD11 LEU B 240      76.900  61.970  54.270  1.00  0.00           H
ATOM   3452 HD12 LEU B 240      77.980  60.950  53.330  1.00  0.00           H
ATOM   3453 HD13 LEU B 240      78.470  62.620  53.780  1.00  0.00           H
ATOM   3454  CD2 LEU B 240      75.730  62.100  51.850  1.00  0.00           C
ATOM   3455 HD21 LEU B 240      75.130  62.720  51.150  1.00  0.00           H
ATOM   3456 HD22 LEU B 240      75.860  61.050  51.510  1.00  0.00           H
ATOM   3457 HD23 LEU B 240      75.140  62.040  52.800  1.00  0.00           H
ATOM   3458  C   LEU B 240      75.850  66.490  52.280  1.00  0.00           C
ATOM   3459  O   LEU B 240      76.540  66.870  53.240  1.00  0.00           O
ATOM   3460  N   GLY B 241      74.820  67.130  51.700  1.00  0.00           N
ATOM   3461  HN  GLY B 241      74.390  66.700  50.910  1.00  0.00           H
ATOM   3462  CA  GLY B 241      74.220  68.300  52.270  1.00  0.00           C
ATOM   3463  HA1 GLY B 241      74.970  68.880  52.790  1.00  0.00           H
ATOM   3464  HA2 GLY B 241      73.860  68.840  51.410  1.00  0.00           H
ATOM   3465  C   GLY B 241      73.100  68.050  53.210  1.00  0.00           C
ATOM   3466  O   GLY B 241      73.160  67.220  54.110  1.00  0.00           O
ATOM   3467  N   LYS B 242      71.950  68.730  53.080  1.00  0.00           N
ATOM   3468  HN  LYS B 242      71.810  69.320  52.290  1.00  0.00           H
ATOM   3469  CA  LYS B 242      70.750  68.620  53.860  1.00  0.00           C
ATOM   3470  HA  LYS B 242      70.750  67.720  54.450  1.00  0.00           H
ATOM   3471  CB  LYS B 242      70.480  69.850  54.730  1.00  0.00           C
ATOM   3472  HB1 LYS B 242      69.500  69.900  55.260  1.00  0.00           H
ATOM   3473  HB2 LYS B 242      70.460  70.750  54.080  1.00  0.00           H
ATOM   3474  CG  LYS B 242      71.510  70.090  55.840  1.00  0.00           C
ATOM   3475  HG1 LYS B 242      71.450  71.180  56.070  1.00  0.00           H
ATOM   3476  HG2 LYS B 242      72.550  69.860  55.530  1.00  0.00           H
ATOM   3477  CD  LYS B 242      71.250  69.210  57.060  1.00  0.00           C
ATOM   3478  HD1 LYS B 242      70.330  69.490  57.610  1.00  0.00           H
ATOM   3479  HD2 LYS B 242      71.130  68.140  56.760  1.00  0.00           H
ATOM   3480  CE  LYS B 242      72.480  69.240  57.970  1.00  0.00           C
ATOM   3481  HE1 LYS B 242      72.780  70.280  58.200  1.00  0.00           H
ATOM   3482  HE2 LYS B 242      73.290  68.610  57.550  1.00  0.00           H
ATOM   3483  NZ  LYS B 242      72.030  68.710  59.280  1.00  0.00           N
ATOM   3484  HZ1 LYS B 242      71.490  67.820  59.290  1.00  0.00           H
ATOM   3485  HZ2 LYS B 242      72.840  68.460  59.880  1.00  0.00           H
ATOM   3486  HZ3 LYS B 242      71.570  69.440  59.870  1.00  0.00           H
ATOM   3487  C   LYS B 242      69.550  68.480  52.990  1.00  0.00           C
ATOM   3488  O   LYS B 242      69.660  68.620  51.780  1.00  0.00           O
ATOM   3489  N   ASN B 243      68.450  67.960  53.580  1.00  0.00           N
ATOM   3490  HN  ASN B 243      68.370  67.620  54.520  1.00  0.00           H
ATOM   3491  CA  ASN B 243      67.180  67.840  52.930  1.00  0.00           C
ATOM   3492  HA  ASN B 243      67.390  67.500  51.930  1.00  0.00           H
ATOM   3493  CB  ASN B 243      66.290  66.850  53.700  1.00  0.00           C
ATOM   3494  HB1 ASN B 243      66.930  65.950  53.750  1.00  0.00           H
ATOM   3495  HB2 ASN B 243      65.380  66.570  53.140  1.00  0.00           H
ATOM   3496  CG  ASN B 243      65.910  67.340  55.100  1.00  0.00           C
ATOM   3497  OD1 ASN B 243      66.690  67.010  55.980  1.00  0.00           O
ATOM   3498  ND2 ASN B 243      64.840  68.180  55.180  1.00  0.00           N
ATOM   3499 HD21 ASN B 243      64.490  68.440  54.280  1.00  0.00           H
ATOM   3500 HD22 ASN B 243      64.830  68.710  56.030  1.00  0.00           H
ATOM   3501  C   ASN B 243      66.410  69.050  52.540  1.00  0.00           C
ATOM   3502  O   ASN B 243      66.610  70.110  53.130  1.00  0.00           O
ATOM   3503  N   GLU B 244      65.410  68.820  51.660  1.00  0.00           N
ATOM   3504  HN  GLU B 244      65.310  67.880  51.350  1.00  0.00           H
ATOM   3505  CA  GLU B 244      64.400  69.740  51.220  1.00  0.00           C
ATOM   3506  HA  GLU B 244      64.990  70.620  51.040  1.00  0.00           H
ATOM   3507  CB  GLU B 244      63.840  69.210  49.890  1.00  0.00           C
ATOM   3508  HB1 GLU B 244      62.900  69.710  49.570  1.00  0.00           H
ATOM   3509  HB2 GLU B 244      63.700  68.110  49.980  1.00  0.00           H
ATOM   3510  CG  GLU B 244      64.820  69.370  48.730  1.00  0.00           C
ATOM   3511  HG1 GLU B 244      65.700  68.730  48.950  1.00  0.00           H
ATOM   3512  HG2 GLU B 244      65.140  70.430  48.670  1.00  0.00           H
ATOM   3513  CD  GLU B 244      64.310  68.970  47.350  1.00  0.00           C
ATOM   3514  OE1 GLU B 244      64.430  67.800  46.890  1.00  0.00           O
ATOM   3515  OE2 GLU B 244      63.790  69.850  46.610  1.00  0.00           O
ATOM   3516  C   GLU B 244      63.290  69.970  52.190  1.00  0.00           C
ATOM   3517  O   GLU B 244      62.880  69.090  52.950  1.00  0.00           O
ATOM   3518  N   GLU B 245      62.710  71.180  52.240  1.00  0.00           N
ATOM   3519  HN  GLU B 245      62.920  71.910  51.590  1.00  0.00           H
ATOM   3520  CA  GLU B 245      61.640  71.410  53.170  1.00  0.00           C
ATOM   3521  HA  GLU B 245      61.150  70.480  53.400  1.00  0.00           H
ATOM   3522  CB  GLU B 245      62.140  71.800  54.570  1.00  0.00           C
ATOM   3523  HB1 GLU B 245      62.650  70.910  54.980  1.00  0.00           H
ATOM   3524  HB2 GLU B 245      61.310  72.050  55.260  1.00  0.00           H
ATOM   3525  CG  GLU B 245      63.220  72.890  54.570  1.00  0.00           C
ATOM   3526  HG1 GLU B 245      62.920  73.870  54.150  1.00  0.00           H
ATOM   3527  HG2 GLU B 245      64.000  72.560  53.850  1.00  0.00           H
ATOM   3528  CD  GLU B 245      63.960  73.110  55.880  1.00  0.00           C
ATOM   3529  OE1 GLU B 245      64.890  72.350  56.270  1.00  0.00           O
ATOM   3530  OE2 GLU B 245      63.550  74.050  56.610  1.00  0.00           O
ATOM   3531  C   GLU B 245      60.560  72.280  52.640  1.00  0.00           C
ATOM   3532  O   GLU B 245      59.880  71.960  51.670  1.00  0.00           O
ATOM   3533  N   GLY B 246      60.260  73.470  53.200  1.00  0.00           N
ATOM   3534  HN  GLY B 246      60.830  73.700  53.990  1.00  0.00           H
ATOM   3535  CA  GLY B 246      59.390  74.460  52.670  1.00  0.00           C
ATOM   3536  HA1 GLY B 246      58.480  73.950  52.390  1.00  0.00           H
ATOM   3537  HA2 GLY B 246      59.220  75.250  53.380  1.00  0.00           H
ATOM   3538  C   GLY B 246      59.780  75.120  51.390  1.00  0.00           C
ATOM   3539  O   GLY B 246      59.040  75.840  50.710  1.00  0.00           O
ATOM   3540  N   ALA B 247      61.020  74.860  50.920  1.00  0.00           N
ATOM   3541  HN  ALA B 247      61.620  74.280  51.470  1.00  0.00           H
ATOM   3542  CA  ALA B 247      61.390  75.240  49.600  1.00  0.00           C
ATOM   3543  HA  ALA B 247      60.510  75.340  48.970  1.00  0.00           H
ATOM   3544  CB  ALA B 247      62.100  76.600  49.540  1.00  0.00           C
ATOM   3545  HB1 ALA B 247      61.330  77.360  49.780  1.00  0.00           H
ATOM   3546  HB2 ALA B 247      62.770  76.790  50.400  1.00  0.00           H
ATOM   3547  HB3 ALA B 247      62.750  76.910  48.690  1.00  0.00           H
ATOM   3548  C   ALA B 247      62.260  74.160  49.050  1.00  0.00           C
ATOM   3549  O   ALA B 247      62.890  73.430  49.820  1.00  0.00           O
ATOM   3550  N   PRO B 248      62.380  74.030  47.760  1.00  0.00           N
ATOM   3551  CD  PRO B 248      61.600  74.840  46.830  1.00  0.00           C
ATOM   3552  HD1 PRO B 248      60.530  74.540  46.870  1.00  0.00           H
ATOM   3553  HD2 PRO B 248      61.740  75.940  46.910  1.00  0.00           H
ATOM   3554  CA  PRO B 248      63.080  72.970  47.100  1.00  0.00           C
ATOM   3555  HA  PRO B 248      63.080  72.090  47.730  1.00  0.00           H
ATOM   3556  CB  PRO B 248      62.420  72.910  45.730  1.00  0.00           C
ATOM   3557  HB1 PRO B 248      61.510  72.300  45.920  1.00  0.00           H
ATOM   3558  HB2 PRO B 248      62.990  72.400  44.920  1.00  0.00           H
ATOM   3559  CG  PRO B 248      62.100  74.380  45.450  1.00  0.00           C
ATOM   3560  HG1 PRO B 248      61.250  74.400  44.720  1.00  0.00           H
ATOM   3561  HG2 PRO B 248      62.960  75.000  45.140  1.00  0.00           H
ATOM   3562  C   PRO B 248      64.520  73.300  46.880  1.00  0.00           C
ATOM   3563  O   PRO B 248      64.900  74.460  46.990  1.00  0.00           O
ATOM   3564  N   GLN B 249      65.340  72.300  46.490  1.00  0.00           N
ATOM   3565  HN  GLN B 249      64.900  71.430  46.300  1.00  0.00           H
ATOM   3566  CA  GLN B 249      66.710  72.520  46.150  1.00  0.00           C
ATOM   3567  HA  GLN B 249      67.180  73.030  46.970  1.00  0.00           H
ATOM   3568  CB  GLN B 249      67.320  71.130  45.930  1.00  0.00           C
ATOM   3569  HB1 GLN B 249      68.140  71.340  45.200  1.00  0.00           H
ATOM   3570  HB2 GLN B 249      66.570  70.480  45.430  1.00  0.00           H
ATOM   3571  CG  GLN B 249      68.040  70.410  47.070  1.00  0.00           C
ATOM   3572  HG1 GLN B 249      68.580  69.490  46.740  1.00  0.00           H
ATOM   3573  HG2 GLN B 249      67.320  70.070  47.850  1.00  0.00           H
ATOM   3574  CD  GLN B 249      69.040  71.320  47.760  1.00  0.00           C
ATOM   3575  OE1 GLN B 249      70.150  71.570  47.300  1.00  0.00           O
ATOM   3576  NE2 GLN B 249      68.600  71.870  48.930  1.00  0.00           N
ATOM   3577 HE21 GLN B 249      67.610  71.840  49.060  1.00  0.00           H
ATOM   3578 HE22 GLN B 249      69.180  72.450  49.500  1.00  0.00           H
ATOM   3579  C   GLN B 249      67.000  73.470  45.040  1.00  0.00           C
ATOM   3580  O   GLN B 249      66.620  73.280  43.890  1.00  0.00           O
ATOM   3581  N   GLU B 250      67.520  74.680  45.310  1.00  0.00           N
ATOM   3582  HN  GLU B 250      67.870  74.960  46.210  1.00  0.00           H
ATOM   3583  CA  GLU B 250      67.860  75.610  44.280  1.00  0.00           C
ATOM   3584  HA  GLU B 250      67.000  75.500  43.630  1.00  0.00           H
ATOM   3585  CB  GLU B 250      67.710  77.090  44.690  1.00  0.00           C
ATOM   3586  HB1 GLU B 250      68.340  77.770  44.070  1.00  0.00           H
ATOM   3587  HB2 GLU B 250      68.080  77.120  45.730  1.00  0.00           H
ATOM   3588  CG  GLU B 250      66.220  77.440  44.790  1.00  0.00           C
ATOM   3589  HG1 GLU B 250      65.720  76.810  45.550  1.00  0.00           H
ATOM   3590  HG2 GLU B 250      65.560  77.160  43.940  1.00  0.00           H
ATOM   3591  CD  GLU B 250      65.930  78.910  45.040  1.00  0.00           C
ATOM   3592  OE1 GLU B 250      65.990  79.310  46.230  1.00  0.00           O
ATOM   3593  OE2 GLU B 250      65.460  79.650  44.130  1.00  0.00           O
ATOM   3594  C   GLU B 250      69.170  75.300  43.640  1.00  0.00           C
ATOM   3595  O   GLU B 250      70.070  74.790  44.300  1.00  0.00           O
ATOM   3596  N   GLY B 251      69.300  75.730  42.370  1.00  0.00           N
ATOM   3597  HN  GLY B 251      68.480  76.150  41.990  1.00  0.00           H
ATOM   3598  CA  GLY B 251      70.540  75.740  41.660  1.00  0.00           C
ATOM   3599  HA1 GLY B 251      70.700  76.740  41.280  1.00  0.00           H
ATOM   3600  HA2 GLY B 251      71.400  75.520  42.270  1.00  0.00           H
ATOM   3601  C   GLY B 251      70.570  74.850  40.470  1.00  0.00           C
ATOM   3602  O   GLY B 251      69.660  74.050  40.230  1.00  0.00           O
ATOM   3603  N   ILE B 252      71.630  75.010  39.670  1.00  0.00           N
ATOM   3604  HN  ILE B 252      72.360  75.650  39.890  1.00  0.00           H
ATOM   3605  CA  ILE B 252      71.920  74.130  38.580  1.00  0.00           C
ATOM   3606  HA  ILE B 252      71.040  73.910  37.990  1.00  0.00           H
ATOM   3607  CB  ILE B 252      72.820  74.820  37.600  1.00  0.00           C
ATOM   3608  HB  ILE B 252      73.400  74.160  36.920  1.00  0.00           H
ATOM   3609  CG2 ILE B 252      71.970  75.790  36.760  1.00  0.00           C
ATOM   3610 HG21 ILE B 252      71.230  76.380  37.350  1.00  0.00           H
ATOM   3611 HG22 ILE B 252      72.680  76.400  36.170  1.00  0.00           H
ATOM   3612 HG23 ILE B 252      71.300  75.360  35.980  1.00  0.00           H
ATOM   3613  CG1 ILE B 252      73.860  75.620  38.400  1.00  0.00           C
ATOM   3614 HG11 ILE B 252      74.260  74.930  39.180  1.00  0.00           H
ATOM   3615 HG12 ILE B 252      73.440  76.490  38.940  1.00  0.00           H
ATOM   3616  CD  ILE B 252      75.070  76.030  37.570  1.00  0.00           C
ATOM   3617  HD1 ILE B 252      75.330  75.250  36.820  1.00  0.00           H
ATOM   3618  HD2 ILE B 252      74.820  76.770  36.780  1.00  0.00           H
ATOM   3619  HD3 ILE B 252      75.930  76.410  38.160  1.00  0.00           H
ATOM   3620  C   ILE B 252      72.630  72.930  39.080  1.00  0.00           C
ATOM   3621  O   ILE B 252      73.160  72.940  40.200  1.00  0.00           O
ATOM   3622  N   LEU B 253      72.660  71.800  38.350  1.00  0.00           N
ATOM   3623  HN  LEU B 253      72.080  71.770  37.540  1.00  0.00           H
ATOM   3624  CA  LEU B 253      73.410  70.620  38.650  1.00  0.00           C
ATOM   3625  HA  LEU B 253      73.290  70.280  39.670  1.00  0.00           H
ATOM   3626  CB  LEU B 253      72.980  69.460  37.730  1.00  0.00           C
ATOM   3627  HB1 LEU B 253      73.670  68.600  37.820  1.00  0.00           H
ATOM   3628  HB2 LEU B 253      73.070  69.640  36.630  1.00  0.00           H
ATOM   3629  CG  LEU B 253      71.590  68.830  37.940  1.00  0.00           C
ATOM   3630  HG  LEU B 253      70.800  69.600  38.040  1.00  0.00           H
ATOM   3631  CD1 LEU B 253      71.300  67.920  36.730  1.00  0.00           C
ATOM   3632 HD11 LEU B 253      71.560  68.400  35.760  1.00  0.00           H
ATOM   3633 HD12 LEU B 253      71.810  66.940  36.860  1.00  0.00           H
ATOM   3634 HD13 LEU B 253      70.230  67.620  36.660  1.00  0.00           H
ATOM   3635  CD2 LEU B 253      71.760  68.110  39.280  1.00  0.00           C
ATOM   3636 HD21 LEU B 253      70.810  67.550  39.460  1.00  0.00           H
ATOM   3637 HD22 LEU B 253      72.570  67.350  39.310  1.00  0.00           H
ATOM   3638 HD23 LEU B 253      71.880  68.860  40.090  1.00  0.00           H
ATOM   3639  C   LEU B 253      74.860  70.950  38.620  1.00  0.00           C
ATOM   3640  O   LEU B 253      75.330  71.640  37.720  1.00  0.00           O
ATOM   3641  N   GLU B 254      75.590  70.430  39.620  1.00  0.00           N
ATOM   3642  HN  GLU B 254      75.140  70.000  40.400  1.00  0.00           H
ATOM   3643  CA  GLU B 254      77.000  70.660  39.790  1.00  0.00           C
ATOM   3644  HA  GLU B 254      77.420  71.020  38.860  1.00  0.00           H
ATOM   3645  CB  GLU B 254      77.290  71.600  40.980  1.00  0.00           C
ATOM   3646  HB1 GLU B 254      77.210  71.040  41.940  1.00  0.00           H
ATOM   3647  HB2 GLU B 254      76.450  72.320  40.970  1.00  0.00           H
ATOM   3648  CG  GLU B 254      78.630  72.330  40.860  1.00  0.00           C
ATOM   3649  HG1 GLU B 254      78.690  73.070  40.030  1.00  0.00           H
ATOM   3650  HG2 GLU B 254      79.430  71.570  40.720  1.00  0.00           H
ATOM   3651  CD  GLU B 254      78.840  73.210  42.080  1.00  0.00           C
ATOM   3652  OE1 GLU B 254      79.640  72.770  42.950  1.00  0.00           O
ATOM   3653  OE2 GLU B 254      78.200  74.300  42.060  1.00  0.00           O
ATOM   3654  C   GLU B 254      77.610  69.340  40.090  1.00  0.00           C
ATOM   3655  O   GLU B 254      78.730  69.030  39.680  1.00  0.00           O
ATOM   3656  N   ASP B 255      76.900  68.490  40.840  1.00  0.00           N
ATOM   3657  HN  ASP B 255      75.970  68.820  41.000  1.00  0.00           H
ATOM   3658  CA  ASP B 255      77.290  67.280  41.500  1.00  0.00           C
ATOM   3659  HA  ASP B 255      78.290  67.030  41.170  1.00  0.00           H
ATOM   3660  CB  ASP B 255      77.130  67.390  43.030  1.00  0.00           C
ATOM   3661  HB1 ASP B 255      77.050  66.460  43.630  1.00  0.00           H
ATOM   3662  HB2 ASP B 255      76.180  67.960  43.140  1.00  0.00           H
ATOM   3663  CG  ASP B 255      78.240  68.320  43.490  1.00  0.00           C
ATOM   3664  OD1 ASP B 255      77.830  69.370  44.070  1.00  0.00           O
ATOM   3665  OD2 ASP B 255      79.460  68.000  43.400  1.00  0.00           O
ATOM   3666  C   ASP B 255      76.610  66.060  40.980  1.00  0.00           C
ATOM   3667  O   ASP B 255      75.700  65.480  41.570  1.00  0.00           O
ATOM   3668  N   MET B 256      77.030  65.670  39.760  1.00  0.00           N
ATOM   3669  HN  MET B 256      77.760  66.170  39.310  1.00  0.00           H
ATOM   3670  CA  MET B 256      76.540  64.540  39.030  1.00  0.00           C
ATOM   3671  HA  MET B 256      75.480  64.700  39.120  1.00  0.00           H
ATOM   3672  CB  MET B 256      76.970  64.610  37.550  1.00  0.00           C
ATOM   3673  HB1 MET B 256      76.790  63.570  37.190  1.00  0.00           H
ATOM   3674  HB2 MET B 256      78.070  64.750  37.460  1.00  0.00           H
ATOM   3675  CG  MET B 256      76.180  65.510  36.600  1.00  0.00           C
ATOM   3676  HG1 MET B 256      75.140  65.490  36.980  1.00  0.00           H
ATOM   3677  HG2 MET B 256      76.230  65.190  35.540  1.00  0.00           H
ATOM   3678  SD  MET B 256      76.580  67.290  36.660  1.00  0.00           S
ATOM   3679  CE  MET B 256      75.320  67.900  35.510  1.00  0.00           C
ATOM   3680  HE1 MET B 256      75.580  67.810  34.430  1.00  0.00           H
ATOM   3681  HE2 MET B 256      74.380  67.310  35.420  1.00  0.00           H
ATOM   3682  HE3 MET B 256      75.070  68.970  35.680  1.00  0.00           H
ATOM   3683  C   MET B 256      76.690  63.200  39.650  1.00  0.00           C
ATOM   3684  O   MET B 256      77.610  63.080  40.460  1.00  0.00           O
ATOM   3685  N   PRO B 257      75.890  62.210  39.370  1.00  0.00           N
ATOM   3686  CD  PRO B 257      74.540  62.410  38.860  1.00  0.00           C
ATOM   3687  HD1 PRO B 257      73.980  63.000  39.610  1.00  0.00           H
ATOM   3688  HD2 PRO B 257      74.590  62.930  37.880  1.00  0.00           H
ATOM   3689  CA  PRO B 257      75.970  60.960  40.060  1.00  0.00           C
ATOM   3690  HA  PRO B 257      76.350  61.000  41.070  1.00  0.00           H
ATOM   3691  CB  PRO B 257      74.590  60.300  39.990  1.00  0.00           C
ATOM   3692  HB1 PRO B 257      74.100  60.590  40.950  1.00  0.00           H
ATOM   3693  HB2 PRO B 257      74.660  59.200  39.920  1.00  0.00           H
ATOM   3694  CG  PRO B 257      73.990  60.980  38.750  1.00  0.00           C
ATOM   3695  HG1 PRO B 257      72.880  60.950  38.760  1.00  0.00           H
ATOM   3696  HG2 PRO B 257      74.240  60.510  37.770  1.00  0.00           H
ATOM   3697  C   PRO B 257      77.030  60.150  39.390  1.00  0.00           C
ATOM   3698  O   PRO B 257      77.320  60.320  38.200  1.00  0.00           O
ATOM   3699  N   VAL B 258      77.670  59.230  40.130  1.00  0.00           N
ATOM   3700  HN  VAL B 258      77.680  59.370  41.110  1.00  0.00           H
ATOM   3701  CA  VAL B 258      78.630  58.290  39.640  1.00  0.00           C
ATOM   3702  HA  VAL B 258      79.180  58.820  38.880  1.00  0.00           H
ATOM   3703  CB  VAL B 258      79.510  57.750  40.720  1.00  0.00           C
ATOM   3704  HB  VAL B 258      78.960  57.140  41.470  1.00  0.00           H
ATOM   3705  CG1 VAL B 258      80.680  56.930  40.160  1.00  0.00           C
ATOM   3706 HG11 VAL B 258      81.400  56.630  40.950  1.00  0.00           H
ATOM   3707 HG12 VAL B 258      80.230  56.020  39.710  1.00  0.00           H
ATOM   3708 HG13 VAL B 258      81.210  57.470  39.350  1.00  0.00           H
ATOM   3709  CG2 VAL B 258      80.190  58.920  41.470  1.00  0.00           C
ATOM   3710 HG21 VAL B 258      80.500  59.640  40.680  1.00  0.00           H
ATOM   3711 HG22 VAL B 258      79.570  59.450  42.230  1.00  0.00           H
ATOM   3712 HG23 VAL B 258      81.160  58.710  41.970  1.00  0.00           H
ATOM   3713  C   VAL B 258      77.800  57.230  38.990  1.00  0.00           C
ATOM   3714  O   VAL B 258      76.710  56.930  39.470  1.00  0.00           O
ATOM   3715  N   ASP B 259      78.300  56.610  37.900  1.00  0.00           N
ATOM   3716  HN  ASP B 259      79.270  56.600  37.700  1.00  0.00           H
ATOM   3717  CA  ASP B 259      77.590  55.670  37.090  1.00  0.00           C
ATOM   3718  HA  ASP B 259      76.660  56.200  36.970  1.00  0.00           H
ATOM   3719  CB  ASP B 259      78.310  55.400  35.750  1.00  0.00           C
ATOM   3720  HB1 ASP B 259      77.780  54.710  35.070  1.00  0.00           H
ATOM   3721  HB2 ASP B 259      79.280  54.930  36.030  1.00  0.00           H
ATOM   3722  CG  ASP B 259      78.570  56.710  35.020  1.00  0.00           C
ATOM   3723  OD1 ASP B 259      77.560  57.350  34.650  1.00  0.00           O
ATOM   3724  OD2 ASP B 259      79.740  57.150  34.830  1.00  0.00           O
ATOM   3725  C   ASP B 259      77.180  54.370  37.710  1.00  0.00           C
ATOM   3726  O   ASP B 259      77.970  53.960  38.560  1.00  0.00           O
ATOM   3727  N   PRO B 260      76.180  53.630  37.340  1.00  0.00           N
ATOM   3728  CD  PRO B 260      74.980  54.120  36.680  1.00  0.00           C
ATOM   3729  HD1 PRO B 260      74.640  55.050  37.180  1.00  0.00           H
ATOM   3730  HD2 PRO B 260      75.130  54.300  35.590  1.00  0.00           H
ATOM   3731  CA  PRO B 260      76.100  52.250  37.720  1.00  0.00           C
ATOM   3732  HA  PRO B 260      76.140  52.190  38.800  1.00  0.00           H
ATOM   3733  CB  PRO B 260      74.850  51.760  37.000  1.00  0.00           C
ATOM   3734  HB1 PRO B 260      74.440  50.890  37.560  1.00  0.00           H
ATOM   3735  HB2 PRO B 260      75.120  51.420  35.980  1.00  0.00           H
ATOM   3736  CG  PRO B 260      73.960  53.020  36.980  1.00  0.00           C
ATOM   3737  HG1 PRO B 260      73.460  53.280  37.930  1.00  0.00           H
ATOM   3738  HG2 PRO B 260      73.210  52.970  36.160  1.00  0.00           H
ATOM   3739  C   PRO B 260      77.190  51.330  37.280  1.00  0.00           C
ATOM   3740  O   PRO B 260      77.950  51.700  36.380  1.00  0.00           O
ATOM   3741  N   ASP B 261      77.170  50.070  37.750  1.00  0.00           N
ATOM   3742  HN  ASP B 261      76.450  49.730  38.340  1.00  0.00           H
ATOM   3743  CA  ASP B 261      78.030  49.040  37.260  1.00  0.00           C
ATOM   3744  HA  ASP B 261      78.890  49.540  36.840  1.00  0.00           H
ATOM   3745  CB  ASP B 261      78.540  48.210  38.460  1.00  0.00           C
ATOM   3746  HB1 ASP B 261      77.650  47.690  38.880  1.00  0.00           H
ATOM   3747  HB2 ASP B 261      78.970  49.020  39.090  1.00  0.00           H
ATOM   3748  CG  ASP B 261      79.700  47.240  38.350  1.00  0.00           C
ATOM   3749  OD1 ASP B 261      80.240  47.180  37.210  1.00  0.00           O
ATOM   3750  OD2 ASP B 261      80.100  46.650  39.380  1.00  0.00           O
ATOM   3751  C   ASP B 261      77.380  48.220  36.210  1.00  0.00           C
ATOM   3752  O   ASP B 261      76.170  48.210  35.970  1.00  0.00           O
ATOM   3753  N   ASN B 262      78.180  47.460  35.440  1.00  0.00           N
ATOM   3754  HN  ASN B 262      79.170  47.380  35.540  1.00  0.00           H
ATOM   3755  CA  ASN B 262      77.670  46.650  34.370  1.00  0.00           C
ATOM   3756  HA  ASN B 262      76.730  47.070  34.070  1.00  0.00           H
ATOM   3757  CB  ASN B 262      78.570  46.610  33.120  1.00  0.00           C
ATOM   3758  HB1 ASN B 262      78.190  45.880  32.380  1.00  0.00           H
ATOM   3759  HB2 ASN B 262      79.590  46.200  33.290  1.00  0.00           H
ATOM   3760  CG  ASN B 262      78.550  47.980  32.470  1.00  0.00           C
ATOM   3761  OD1 ASN B 262      77.770  48.300  31.570  1.00  0.00           O
ATOM   3762  ND2 ASN B 262      79.420  48.930  32.900  1.00  0.00           N
ATOM   3763 HD21 ASN B 262      80.160  48.770  33.560  1.00  0.00           H
ATOM   3764 HD22 ASN B 262      79.420  49.830  32.460  1.00  0.00           H
ATOM   3765  C   ASN B 262      77.500  45.250  34.850  1.00  0.00           C
ATOM   3766  O   ASN B 262      76.780  44.500  34.180  1.00  0.00           O
ATOM   3767  N   GLU B 263      78.040  44.860  36.020  1.00  0.00           N
ATOM   3768  HN  GLU B 263      78.590  45.520  36.520  1.00  0.00           H
ATOM   3769  CA  GLU B 263      77.780  43.630  36.710  1.00  0.00           C
ATOM   3770  HA  GLU B 263      77.660  42.910  35.910  1.00  0.00           H
ATOM   3771  CB  GLU B 263      78.900  42.870  37.420  1.00  0.00           C
ATOM   3772  HB1 GLU B 263      78.470  42.080  38.070  1.00  0.00           H
ATOM   3773  HB2 GLU B 263      79.350  43.620  38.110  1.00  0.00           H
ATOM   3774  CG  GLU B 263      79.900  42.160  36.510  1.00  0.00           C
ATOM   3775  HG1 GLU B 263      79.360  41.480  35.810  1.00  0.00           H
ATOM   3776  HG2 GLU B 263      80.550  41.630  37.240  1.00  0.00           H
ATOM   3777  CD  GLU B 263      80.800  43.010  35.630  1.00  0.00           C
ATOM   3778  OE1 GLU B 263      80.870  42.710  34.410  1.00  0.00           O
ATOM   3779  OE2 GLU B 263      81.570  43.900  36.070  1.00  0.00           O
ATOM   3780  C   GLU B 263      76.450  43.590  37.370  1.00  0.00           C
ATOM   3781  O   GLU B 263      76.020  44.570  37.980  1.00  0.00           O
ATOM   3782  N   ALA B 264      75.740  42.450  37.300  1.00  0.00           N
ATOM   3783  HN  ALA B 264      76.300  41.770  36.830  1.00  0.00           H
ATOM   3784  CA  ALA B 264      74.600  42.100  38.090  1.00  0.00           C
ATOM   3785  HA  ALA B 264      73.970  42.980  38.140  1.00  0.00           H
ATOM   3786  CB  ALA B 264      73.660  41.000  37.580  1.00  0.00           C
ATOM   3787  HB1 ALA B 264      72.720  40.780  38.130  1.00  0.00           H
ATOM   3788  HB2 ALA B 264      73.440  41.380  36.560  1.00  0.00           H
ATOM   3789  HB3 ALA B 264      74.250  40.060  37.500  1.00  0.00           H
ATOM   3790  C   ALA B 264      75.010  41.870  39.500  1.00  0.00           C
ATOM   3791  O   ALA B 264      75.720  40.920  39.810  1.00  0.00           O
ATOM   3792  N   TYR B 265      74.570  42.700  40.470  1.00  0.00           N
ATOM   3793  HN  TYR B 265      74.070  43.530  40.240  1.00  0.00           H
ATOM   3794  CA  TYR B 265      74.810  42.480  41.860  1.00  0.00           C
ATOM   3795  HA  TYR B 265      75.880  42.520  41.990  1.00  0.00           H
ATOM   3796  CB  TYR B 265      74.230  43.620  42.710  1.00  0.00           C
ATOM   3797  HB1 TYR B 265      73.160  43.850  42.530  1.00  0.00           H
ATOM   3798  HB2 TYR B 265      74.760  44.460  42.220  1.00  0.00           H
ATOM   3799  CG  TYR B 265      74.530  43.600  44.170  1.00  0.00           C
ATOM   3800  CD1 TYR B 265      75.640  44.240  44.660  1.00  0.00           C
ATOM   3801  HD1 TYR B 265      76.400  44.690  44.030  1.00  0.00           H
ATOM   3802  CE1 TYR B 265      75.730  44.380  46.020  1.00  0.00           C
ATOM   3803  HE1 TYR B 265      76.570  44.850  46.510  1.00  0.00           H
ATOM   3804  CZ  TYR B 265      74.670  44.100  46.850  1.00  0.00           C
ATOM   3805  OH  TYR B 265      74.680  44.570  48.190  1.00  0.00           O
ATOM   3806  HH  TYR B 265      75.550  44.610  48.580  1.00  0.00           H
ATOM   3807  CD2 TYR B 265      73.480  43.280  45.000  1.00  0.00           C
ATOM   3808  HD2 TYR B 265      72.600  42.870  44.520  1.00  0.00           H
ATOM   3809  CE2 TYR B 265      73.510  43.560  46.340  1.00  0.00           C
ATOM   3810  HE2 TYR B 265      72.670  43.340  46.980  1.00  0.00           H
ATOM   3811  C   TYR B 265      74.390  41.150  42.390  1.00  0.00           C
ATOM   3812  O   TYR B 265      73.290  40.650  42.180  1.00  0.00           O
ATOM   3813  N   GLU B 266      75.330  40.460  43.060  1.00  0.00           N
ATOM   3814  HN  GLU B 266      76.250  40.860  43.050  1.00  0.00           H
ATOM   3815  CA  GLU B 266      75.170  39.230  43.760  1.00  0.00           C
ATOM   3816  HA  GLU B 266      74.200  38.810  43.540  1.00  0.00           H
ATOM   3817  CB  GLU B 266      76.140  38.160  43.230  1.00  0.00           C
ATOM   3818  HB1 GLU B 266      77.150  38.600  43.100  1.00  0.00           H
ATOM   3819  HB2 GLU B 266      75.760  37.900  42.220  1.00  0.00           H
ATOM   3820  CG  GLU B 266      76.300  36.890  44.070  1.00  0.00           C
ATOM   3821  HG1 GLU B 266      75.350  36.350  44.270  1.00  0.00           H
ATOM   3822  HG2 GLU B 266      76.910  37.090  44.980  1.00  0.00           H
ATOM   3823  CD  GLU B 266      77.090  35.920  43.200  1.00  0.00           C
ATOM   3824  OE1 GLU B 266      76.570  35.560  42.110  1.00  0.00           O
ATOM   3825  OE2 GLU B 266      78.260  35.600  43.510  1.00  0.00           O
ATOM   3826  C   GLU B 266      75.140  39.320  45.250  1.00  0.00           C
ATOM   3827  O   GLU B 266      76.140  39.760  45.820  1.00  0.00           O
ATOM   3828  N   MET B 267      74.070  38.860  45.910  1.00  0.00           N
ATOM   3829  HN  MET B 267      73.360  38.370  45.400  1.00  0.00           H
ATOM   3830  CA  MET B 267      73.910  38.920  47.330  1.00  0.00           C
ATOM   3831  HA  MET B 267      74.420  39.820  47.650  1.00  0.00           H
ATOM   3832  CB  MET B 267      72.450  38.940  47.790  1.00  0.00           C
ATOM   3833  HB1 MET B 267      71.840  39.750  47.330  1.00  0.00           H
ATOM   3834  HB2 MET B 267      72.500  39.290  48.850  1.00  0.00           H
ATOM   3835  CG  MET B 267      71.600  37.670  47.730  1.00  0.00           C
ATOM   3836  HG1 MET B 267      72.070  36.820  48.270  1.00  0.00           H
ATOM   3837  HG2 MET B 267      71.470  37.370  46.660  1.00  0.00           H
ATOM   3838  SD  MET B 267      69.920  37.900  48.380  1.00  0.00           S
ATOM   3839  CE  MET B 267      69.420  36.180  48.660  1.00  0.00           C
ATOM   3840  HE1 MET B 267      68.310  36.110  48.710  1.00  0.00           H
ATOM   3841  HE2 MET B 267      69.750  35.550  47.800  1.00  0.00           H
ATOM   3842  HE3 MET B 267      69.890  35.720  49.550  1.00  0.00           H
ATOM   3843  C   MET B 267      74.660  37.840  48.040  1.00  0.00           C
ATOM   3844  O   MET B 267      74.590  36.690  47.610  1.00  0.00           O
ATOM   3845  N   PRO B 268      75.240  37.930  49.200  1.00  0.00           N
ATOM   3846  CD  PRO B 268      75.590  39.120  49.960  1.00  0.00           C
ATOM   3847  HD1 PRO B 268      75.800  39.930  49.230  1.00  0.00           H
ATOM   3848  HD2 PRO B 268      74.820  39.480  50.680  1.00  0.00           H
ATOM   3849  CA  PRO B 268      75.860  36.760  49.770  1.00  0.00           C
ATOM   3850  HA  PRO B 268      76.060  35.980  49.050  1.00  0.00           H
ATOM   3851  CB  PRO B 268      77.120  37.310  50.430  1.00  0.00           C
ATOM   3852  HB1 PRO B 268      77.980  37.370  49.730  1.00  0.00           H
ATOM   3853  HB2 PRO B 268      77.450  36.650  51.260  1.00  0.00           H
ATOM   3854  CG  PRO B 268      76.780  38.750  50.850  1.00  0.00           C
ATOM   3855  HG1 PRO B 268      77.610  39.470  50.670  1.00  0.00           H
ATOM   3856  HG2 PRO B 268      76.590  38.830  51.940  1.00  0.00           H
ATOM   3857  C   PRO B 268      74.920  36.100  50.710  1.00  0.00           C
ATOM   3858  O   PRO B 268      74.040  36.730  51.300  1.00  0.00           O
ATOM   3859  N   SER B 269      74.980  34.770  50.850  1.00  0.00           N
ATOM   3860  HN  SER B 269      75.630  34.290  50.260  1.00  0.00           H
ATOM   3861  CA  SER B 269      74.190  33.930  51.690  1.00  0.00           C
ATOM   3862  HA  SER B 269      73.210  34.370  51.740  1.00  0.00           H
ATOM   3863  CB  SER B 269      74.150  32.500  51.110  1.00  0.00           C
ATOM   3864  HB1 SER B 269      73.480  32.670  50.240  1.00  0.00           H
ATOM   3865  HB2 SER B 269      73.610  31.760  51.740  1.00  0.00           H
ATOM   3866  OG  SER B 269      75.440  32.050  50.770  1.00  0.00           O
ATOM   3867  HG1 SER B 269      75.860  31.920  51.620  1.00  0.00           H
ATOM   3868  C   SER B 269      74.600  34.010  53.120  1.00  0.00           C
ATOM   3869  O   SER B 269      75.570  34.680  53.480  1.00  0.00           O
ATOM   3870  N   GLU B 270      73.910  33.290  54.030  1.00  0.00           N
ATOM   3871  HN  GLU B 270      73.200  32.670  53.730  1.00  0.00           H
ATOM   3872  CA  GLU B 270      74.300  33.140  55.400  1.00  0.00           C
ATOM   3873  HA  GLU B 270      73.580  32.430  55.790  1.00  0.00           H
ATOM   3874  CB  GLU B 270      75.630  32.400  55.650  1.00  0.00           C
ATOM   3875  HB1 GLU B 270      75.900  32.360  56.720  1.00  0.00           H
ATOM   3876  HB2 GLU B 270      76.460  32.940  55.140  1.00  0.00           H
ATOM   3877  CG  GLU B 270      75.710  30.940  55.220  1.00  0.00           C
ATOM   3878  HG1 GLU B 270      74.830  30.360  55.560  1.00  0.00           H
ATOM   3879  HG2 GLU B 270      76.500  30.500  55.870  1.00  0.00           H
ATOM   3880  CD  GLU B 270      75.870  30.700  53.720  1.00  0.00           C
ATOM   3881  OE1 GLU B 270      76.880  31.150  53.110  1.00  0.00           O
ATOM   3882  OE2 GLU B 270      75.070  29.940  53.110  1.00  0.00           O
ATOM   3883  C   GLU B 270      74.110  34.320  56.280  1.00  0.00           C
ATOM   3884  O   GLU B 270      74.920  34.720  57.120  1.00  0.00           O
ATOM   3885  N   GLU B 271      73.100  35.140  55.920  1.00  0.00           N
ATOM   3886  HN  GLU B 271      72.470  34.890  55.190  1.00  0.00           H
ATOM   3887  CA  GLU B 271      72.760  36.380  56.540  1.00  0.00           C
ATOM   3888  HA  GLU B 271      71.880  36.670  55.980  1.00  0.00           H
ATOM   3889  CB  GLU B 271      72.460  36.210  58.040  1.00  0.00           C
ATOM   3890  HB1 GLU B 271      72.250  37.190  58.530  1.00  0.00           H
ATOM   3891  HB2 GLU B 271      73.350  35.810  58.570  1.00  0.00           H
ATOM   3892  CG  GLU B 271      71.230  35.360  58.380  1.00  0.00           C
ATOM   3893  HG1 GLU B 271      71.160  35.060  59.440  1.00  0.00           H
ATOM   3894  HG2 GLU B 271      71.250  34.340  57.950  1.00  0.00           H
ATOM   3895  CD  GLU B 271      69.920  36.010  57.960  1.00  0.00           C
ATOM   3896  OE1 GLU B 271      69.420  36.810  58.790  1.00  0.00           O
ATOM   3897  OE2 GLU B 271      69.320  35.600  56.930  1.00  0.00           O
ATOM   3898  C   GLU B 271      73.760  37.450  56.250  1.00  0.00           C
ATOM   3899  O   GLU B 271      73.890  38.440  56.970  1.00  0.00           O
ATOM   3900  N   GLY B 272      74.480  37.320  55.120  1.00  0.00           N
ATOM   3901  HN  GLY B 272      74.500  36.510  54.550  1.00  0.00           H
ATOM   3902  CA  GLY B 272      75.400  38.310  54.630  1.00  0.00           C
ATOM   3903  HA1 GLY B 272      76.220  38.370  55.330  1.00  0.00           H
ATOM   3904  HA2 GLY B 272      75.710  37.840  53.710  1.00  0.00           H
ATOM   3905  C   GLY B 272      74.880  39.660  54.290  1.00  0.00           C
ATOM   3906  O   GLY B 272      75.680  40.560  54.040  1.00  0.00           O
ATOM   3907  N   TYR B 273      73.550  39.760  54.090  1.00  0.00           N
ATOM   3908  HN  TYR B 273      72.920  38.990  54.170  1.00  0.00           H
ATOM   3909  CA  TYR B 273      72.930  41.000  53.750  1.00  0.00           C
ATOM   3910  HA  TYR B 273      73.650  41.600  53.210  1.00  0.00           H
ATOM   3911  CB  TYR B 273      71.720  40.820  52.810  1.00  0.00           C
ATOM   3912  HB1 TYR B 273      72.150  40.870  51.790  1.00  0.00           H
ATOM   3913  HB2 TYR B 273      70.980  41.650  52.830  1.00  0.00           H
ATOM   3914  CG  TYR B 273      71.000  39.520  52.950  1.00  0.00           C
ATOM   3915  CD1 TYR B 273      71.100  38.440  52.110  1.00  0.00           C
ATOM   3916  HD1 TYR B 273      71.780  38.330  51.280  1.00  0.00           H
ATOM   3917  CE1 TYR B 273      70.230  37.380  52.310  1.00  0.00           C
ATOM   3918  HE1 TYR B 273      70.400  36.570  51.620  1.00  0.00           H
ATOM   3919  CZ  TYR B 273      69.240  37.430  53.260  1.00  0.00           C
ATOM   3920  OH  TYR B 273      68.320  36.370  53.410  1.00  0.00           O
ATOM   3921  HH  TYR B 273      67.710  36.490  54.130  1.00  0.00           H
ATOM   3922  CD2 TYR B 273      70.050  39.500  53.950  1.00  0.00           C
ATOM   3923  HD2 TYR B 273      70.020  40.430  54.510  1.00  0.00           H
ATOM   3924  CE2 TYR B 273      69.160  38.480  54.150  1.00  0.00           C
ATOM   3925  HE2 TYR B 273      68.360  38.510  54.880  1.00  0.00           H
ATOM   3926  C   TYR B 273      72.500  41.720  54.980  1.00  0.00           C
ATOM   3927  O   TYR B 273      71.780  42.710  54.860  1.00  0.00           O
ATOM   3928  N   GLN B 274      72.820  41.260  56.200  1.00  0.00           N
ATOM   3929  HN  GLN B 274      73.280  40.380  56.190  1.00  0.00           H
ATOM   3930  CA  GLN B 274      72.220  41.870  57.350  1.00  0.00           C
ATOM   3931  HA  GLN B 274      71.280  42.350  57.100  1.00  0.00           H
ATOM   3932  CB  GLN B 274      71.710  40.810  58.340  1.00  0.00           C
ATOM   3933  HB1 GLN B 274      71.190  41.400  59.120  1.00  0.00           H
ATOM   3934  HB2 GLN B 274      72.620  40.340  58.770  1.00  0.00           H
ATOM   3935  CG  GLN B 274      70.790  39.700  57.820  1.00  0.00           C
ATOM   3936  HG1 GLN B 274      70.730  38.990  58.660  1.00  0.00           H
ATOM   3937  HG2 GLN B 274      71.210  39.140  56.950  1.00  0.00           H
ATOM   3938  CD  GLN B 274      69.370  40.150  57.530  1.00  0.00           C
ATOM   3939  OE1 GLN B 274      69.090  41.340  57.400  1.00  0.00           O
ATOM   3940  NE2 GLN B 274      68.440  39.160  57.400  1.00  0.00           N
ATOM   3941 HE21 GLN B 274      68.630  38.240  57.720  1.00  0.00           H
ATOM   3942 HE22 GLN B 274      67.480  39.420  57.540  1.00  0.00           H
ATOM   3943  C   GLN B 274      73.140  42.810  58.040  1.00  0.00           C
ATOM   3944  O   GLN B 274      74.070  42.400  58.740  1.00  0.00           O
ATOM   3945  N   ASP B 275      72.830  44.120  57.920  1.00  0.00           N
ATOM   3946  HN  ASP B 275      72.200  44.480  57.240  1.00  0.00           H
ATOM   3947  CA  ASP B 275      73.450  45.260  58.510  1.00  0.00           C
ATOM   3948  HA  ASP B 275      74.450  45.020  58.850  1.00  0.00           H
ATOM   3949  CB  ASP B 275      73.600  46.500  57.620  1.00  0.00           C
ATOM   3950  HB1 ASP B 275      74.230  46.360  56.720  1.00  0.00           H
ATOM   3951  HB2 ASP B 275      73.940  47.360  58.240  1.00  0.00           H
ATOM   3952  CG  ASP B 275      72.260  46.880  57.000  1.00  0.00           C
ATOM   3953  OD1 ASP B 275      71.640  45.990  56.350  1.00  0.00           O
ATOM   3954  OD2 ASP B 275      71.860  48.070  57.070  1.00  0.00           O
ATOM   3955  C   ASP B 275      72.750  45.610  59.780  1.00  0.00           C
ATOM   3956  O   ASP B 275      71.540  45.820  59.860  1.00  0.00           O
ATOM   3957  N   TYR B 276      73.480  45.740  60.900  1.00  0.00           N
ATOM   3958  HN  TYR B 276      74.420  45.430  61.000  1.00  0.00           H
ATOM   3959  CA  TYR B 276      72.970  46.110  62.190  1.00  0.00           C
ATOM   3960  HA  TYR B 276      71.920  45.890  62.260  1.00  0.00           H
ATOM   3961  CB  TYR B 276      73.590  45.290  63.330  1.00  0.00           C
ATOM   3962  HB1 TYR B 276      73.490  45.820  64.300  1.00  0.00           H
ATOM   3963  HB2 TYR B 276      74.670  45.180  63.080  1.00  0.00           H
ATOM   3964  CG  TYR B 276      72.930  43.960  63.400  1.00  0.00           C
ATOM   3965  CD1 TYR B 276      73.000  43.020  62.400  1.00  0.00           C
ATOM   3966  HD1 TYR B 276      73.470  43.340  61.490  1.00  0.00           H
ATOM   3967  CE1 TYR B 276      72.350  41.820  62.570  1.00  0.00           C
ATOM   3968  HE1 TYR B 276      72.340  41.070  61.800  1.00  0.00           H
ATOM   3969  CZ  TYR B 276      71.640  41.520  63.720  1.00  0.00           C
ATOM   3970  OH  TYR B 276      70.930  40.300  63.780  1.00  0.00           O
ATOM   3971  HH  TYR B 276      70.320  40.390  64.510  1.00  0.00           H
ATOM   3972  CD2 TYR B 276      72.390  43.560  64.600  1.00  0.00           C
ATOM   3973  HD2 TYR B 276      72.310  44.170  65.490  1.00  0.00           H
ATOM   3974  CE2 TYR B 276      71.660  42.410  64.770  1.00  0.00           C
ATOM   3975  HE2 TYR B 276      71.090  42.260  65.670  1.00  0.00           H
ATOM   3976  C   TYR B 276      73.140  47.560  62.470  1.00  0.00           C
ATOM   3977  O   TYR B 276      74.070  48.220  62.000  1.00  0.00           O
ATOM   3978  N   GLU B 277      72.320  48.110  63.380  1.00  0.00           N
ATOM   3979  HN  GLU B 277      71.600  47.470  63.660  1.00  0.00           H
ATOM   3980  CA  GLU B 277      72.390  49.420  63.960  1.00  0.00           C
ATOM   3981  HA  GLU B 277      73.290  49.820  63.520  1.00  0.00           H
ATOM   3982  CB  GLU B 277      71.150  50.210  63.520  1.00  0.00           C
ATOM   3983  HB1 GLU B 277      71.160  50.200  62.400  1.00  0.00           H
ATOM   3984  HB2 GLU B 277      71.380  51.270  63.760  1.00  0.00           H
ATOM   3985  CG  GLU B 277      69.780  49.650  63.910  1.00  0.00           C
ATOM   3986  HG1 GLU B 277      69.790  49.510  65.010  1.00  0.00           H
ATOM   3987  HG2 GLU B 277      69.540  48.700  63.390  1.00  0.00           H
ATOM   3988  CD  GLU B 277      68.610  50.570  63.560  1.00  0.00           C
ATOM   3989  OE1 GLU B 277      67.840  51.050  64.430  1.00  0.00           O
ATOM   3990  OE2 GLU B 277      68.390  50.740  62.330  1.00  0.00           O
ATOM   3991  C   GLU B 277      72.600  49.350  65.430  1.00  0.00           C
ATOM   3992  O   GLU B 277      71.950  48.530  66.090  1.00  0.00           O
ATOM   3993  N   PRO B 278      73.430  50.090  66.100  1.00  0.00           N
ATOM   3994  CD  PRO B 278      74.230  51.100  65.420  1.00  0.00           C
ATOM   3995  HD1 PRO B 278      75.030  50.490  64.940  1.00  0.00           H
ATOM   3996  HD2 PRO B 278      73.550  51.580  64.690  1.00  0.00           H
ATOM   3997  CA  PRO B 278      73.430  50.290  67.520  1.00  0.00           C
ATOM   3998  HA  PRO B 278      73.410  49.310  67.970  1.00  0.00           H
ATOM   3999  CB  PRO B 278      74.570  51.260  67.870  1.00  0.00           C
ATOM   4000  HB1 PRO B 278      75.530  50.710  67.910  1.00  0.00           H
ATOM   4001  HB2 PRO B 278      74.430  51.880  68.780  1.00  0.00           H
ATOM   4002  CG  PRO B 278      74.680  52.040  66.550  1.00  0.00           C
ATOM   4003  HG1 PRO B 278      75.690  52.420  66.300  1.00  0.00           H
ATOM   4004  HG2 PRO B 278      74.040  52.950  66.570  1.00  0.00           H
ATOM   4005  C   PRO B 278      72.160  50.840  68.070  1.00  0.00           C
ATOM   4006  O   PRO B 278      71.540  51.700  67.440  1.00  0.00           O
ATOM   4007  N   GLU B 279      71.670  50.480  69.270  1.00  0.00           N
ATOM   4008  HN  GLU B 279      72.000  49.700  69.800  1.00  0.00           H
ATOM   4009  CA  GLU B 279      70.430  50.940  69.790  1.00  0.00           C
ATOM   4010  HA  GLU B 279      69.760  50.790  68.960  1.00  0.00           H
ATOM   4011  CB  GLU B 279      69.850  50.060  70.920  1.00  0.00           C
ATOM   4012  HB1 GLU B 279      68.900  50.410  71.380  1.00  0.00           H
ATOM   4013  HB2 GLU B 279      70.590  49.970  71.740  1.00  0.00           H
ATOM   4014  CG  GLU B 279      69.490  48.670  70.420  1.00  0.00           C
ATOM   4015  HG1 GLU B 279      70.230  48.280  69.690  1.00  0.00           H
ATOM   4016  HG2 GLU B 279      68.550  48.650  69.810  1.00  0.00           H
ATOM   4017  CD  GLU B 279      69.350  47.600  71.500  1.00  0.00           C
ATOM   4018  OE1 GLU B 279      70.070  47.590  72.530  1.00  0.00           O
ATOM   4019  OE2 GLU B 279      68.450  46.740  71.340  1.00  0.00           O
ATOM   4020  C   GLU B 279      70.390  52.360  70.250  1.00  0.00           C
ATOM   4021  O   GLU B 279      71.440  53.010  70.310  1.00  0.00           O
ATOM   4022  N   ALA B 280      69.170  52.840  70.540  1.00  0.00           N
ATOM   4023  HN  ALA B 280      68.440  52.190  70.370  1.00  0.00           H
ATOM   4024  CA  ALA B 280      68.850  54.220  70.770  1.00  0.00           C
ATOM   4025  HA  ALA B 280      69.800  54.730  70.900  1.00  0.00           H
ATOM   4026  CB  ALA B 280      67.970  54.630  69.590  1.00  0.00           C
ATOM   4027  HB1 ALA B 280      67.900  55.720  69.360  1.00  0.00           H
ATOM   4028  HB2 ALA B 280      68.490  54.100  68.770  1.00  0.00           H
ATOM   4029  HB3 ALA B 280      66.950  54.190  69.630  1.00  0.00           H
ATOM   4030  C   ALA B 280      68.210  54.500  72.120  1.00  0.00           C
ATOM   4031  OT1 ALA B 280      67.650  53.520  72.670  1.00  0.00           O
ATOM   4032  OT2 ALA B 280      68.230  55.680  72.580  1.00  0.00           O
ATOM   4033  N   SER C 281      41.400  55.030  58.660  1.00  0.00           N
ATOM   4034  H1  SER C 281      42.440  55.120  58.680  1.00  0.00           H
ATOM   4035  H2  SER C 281      40.980  55.790  59.230  1.00  0.00           H
ATOM   4036  H3  SER C 281      41.260  54.140  59.180  1.00  0.00           H
ATOM   4037  CA  SER C 281      41.010  55.160  57.240  1.00  0.00           C
ATOM   4038  HA  SER C 281      41.910  55.110  56.640  1.00  0.00           H
ATOM   4039  CB  SER C 281      40.110  53.940  56.940  1.00  0.00           C
ATOM   4040  HB1 SER C 281      39.650  53.970  55.930  1.00  0.00           H
ATOM   4041  HB2 SER C 281      39.380  53.740  57.750  1.00  0.00           H
ATOM   4042  OG  SER C 281      40.880  52.750  56.990  1.00  0.00           O
ATOM   4043  HG1 SER C 281      40.750  52.390  56.110  1.00  0.00           H
ATOM   4044  C   SER C 281      40.200  56.330  56.820  1.00  0.00           C
ATOM   4045  O   SER C 281      39.920  57.210  57.640  1.00  0.00           O
ATOM   4046  N   PHE C 282      39.900  56.400  55.510  1.00  0.00           N
ATOM   4047  HN  PHE C 282      40.300  55.690  54.930  1.00  0.00           H
ATOM   4048  CA  PHE C 282      39.140  57.420  54.860  1.00  0.00           C
ATOM   4049  HA  PHE C 282      39.530  58.330  55.280  1.00  0.00           H
ATOM   4050  CB  PHE C 282      39.200  57.430  53.320  1.00  0.00           C
ATOM   4051  HB1 PHE C 282      38.980  58.440  52.920  1.00  0.00           H
ATOM   4052  HB2 PHE C 282      38.390  56.780  52.920  1.00  0.00           H
ATOM   4053  CG  PHE C 282      40.550  57.070  52.830  1.00  0.00           C
ATOM   4054  CD1 PHE C 282      40.810  55.760  52.490  1.00  0.00           C
ATOM   4055  HD1 PHE C 282      40.060  54.990  52.560  1.00  0.00           H
ATOM   4056  CE1 PHE C 282      42.080  55.350  52.170  1.00  0.00           C
ATOM   4057  HE1 PHE C 282      42.250  54.300  51.950  1.00  0.00           H
ATOM   4058  CZ  PHE C 282      43.060  56.310  52.090  1.00  0.00           C
ATOM   4059  HZ  PHE C 282      44.060  55.950  51.870  1.00  0.00           H
ATOM   4060  CD2 PHE C 282      41.570  58.000  52.820  1.00  0.00           C
ATOM   4061  HD2 PHE C 282      41.420  59.030  53.110  1.00  0.00           H
ATOM   4062  CE2 PHE C 282      42.830  57.630  52.410  1.00  0.00           C
ATOM   4063  HE2 PHE C 282      43.580  58.390  52.380  1.00  0.00           H
ATOM   4064  C   PHE C 282      37.700  57.430  55.250  1.00  0.00           C
ATOM   4065  O   PHE C 282      37.260  56.600  56.040  1.00  0.00           O
ATOM   4066  N   TYR C 283      36.900  58.390  54.740  1.00  0.00           N
ATOM   4067  HN  TYR C 283      37.260  59.030  54.080  1.00  0.00           H
ATOM   4068  CA  TYR C 283      35.480  58.340  54.960  1.00  0.00           C
ATOM   4069  HA  TYR C 283      35.410  57.760  55.870  1.00  0.00           H
ATOM   4070  CB  TYR C 283      34.830  59.730  54.970  1.00  0.00           C
ATOM   4071  HB1 TYR C 283      34.140  59.920  54.120  1.00  0.00           H
ATOM   4072  HB2 TYR C 283      35.630  60.500  54.930  1.00  0.00           H
ATOM   4073  CG  TYR C 283      34.100  59.960  56.250  1.00  0.00           C
ATOM   4074  CD1 TYR C 283      32.800  60.400  56.300  1.00  0.00           C
ATOM   4075  HD1 TYR C 283      32.170  60.620  55.450  1.00  0.00           H
ATOM   4076  CE1 TYR C 283      32.150  60.540  57.500  1.00  0.00           C
ATOM   4077  HE1 TYR C 283      31.260  61.140  57.560  1.00  0.00           H
ATOM   4078  CZ  TYR C 283      32.810  60.270  58.680  1.00  0.00           C
ATOM   4079  OH  TYR C 283      32.200  60.470  59.940  1.00  0.00           O
ATOM   4080  HH  TYR C 283      32.870  60.420  60.620  1.00  0.00           H
ATOM   4081  CD2 TYR C 283      34.780  59.690  57.420  1.00  0.00           C
ATOM   4082  HD2 TYR C 283      35.820  59.410  57.480  1.00  0.00           H
ATOM   4083  CE2 TYR C 283      34.110  59.820  58.610  1.00  0.00           C
ATOM   4084  HE2 TYR C 283      34.660  59.790  59.540  1.00  0.00           H
ATOM   4085  C   TYR C 283      34.860  57.560  53.850  1.00  0.00           C
ATOM   4086  O   TYR C 283      35.420  57.400  52.770  1.00  0.00           O
ATOM   4087  N   VAL C 284      33.670  56.990  54.110  1.00  0.00           N
ATOM   4088  HN  VAL C 284      33.310  57.190  55.020  1.00  0.00           H
ATOM   4089  CA  VAL C 284      32.870  56.140  53.270  1.00  0.00           C
ATOM   4090  HA  VAL C 284      32.980  56.360  52.220  1.00  0.00           H
ATOM   4091  CB  VAL C 284      33.270  54.700  53.380  1.00  0.00           C
ATOM   4092  HB  VAL C 284      32.470  53.970  53.100  1.00  0.00           H
ATOM   4093  CG1 VAL C 284      34.550  54.410  52.570  1.00  0.00           C
ATOM   4094 HG11 VAL C 284      34.680  53.330  52.370  1.00  0.00           H
ATOM   4095 HG12 VAL C 284      34.460  54.830  51.550  1.00  0.00           H
ATOM   4096 HG13 VAL C 284      35.400  54.860  53.130  1.00  0.00           H
ATOM   4097  CG2 VAL C 284      33.600  54.370  54.840  1.00  0.00           C
ATOM   4098 HG21 VAL C 284      34.040  53.370  55.000  1.00  0.00           H
ATOM   4099 HG22 VAL C 284      34.310  55.070  55.340  1.00  0.00           H
ATOM   4100 HG23 VAL C 284      32.640  54.340  55.400  1.00  0.00           H
ATOM   4101  C   VAL C 284      31.450  56.330  53.680  1.00  0.00           C
ATOM   4102  O   VAL C 284      31.060  57.010  54.620  1.00  0.00           O
ATOM   4103  N   TYR C 285      30.550  55.730  52.890  1.00  0.00           N
ATOM   4104  HN  TYR C 285      30.810  55.340  52.010  1.00  0.00           H
ATOM   4105  CA  TYR C 285      29.140  55.680  53.140  1.00  0.00           C
ATOM   4106  HA  TYR C 285      28.900  55.330  54.130  1.00  0.00           H
ATOM   4107  CB  TYR C 285      28.450  57.040  53.020  1.00  0.00           C
ATOM   4108  HB1 TYR C 285      28.890  57.850  53.650  1.00  0.00           H
ATOM   4109  HB2 TYR C 285      27.410  56.910  53.390  1.00  0.00           H
ATOM   4110  CG  TYR C 285      28.320  57.570  51.630  1.00  0.00           C
ATOM   4111  CD1 TYR C 285      27.160  57.410  50.910  1.00  0.00           C
ATOM   4112  HD1 TYR C 285      26.300  56.820  51.200  1.00  0.00           H
ATOM   4113  CE1 TYR C 285      27.080  57.870  49.610  1.00  0.00           C
ATOM   4114  HE1 TYR C 285      26.220  57.510  49.070  1.00  0.00           H
ATOM   4115  CZ  TYR C 285      28.120  58.600  49.090  1.00  0.00           C
ATOM   4116  OH  TYR C 285      28.150  58.980  47.740  1.00  0.00           O
ATOM   4117  HH  TYR C 285      27.450  58.490  47.310  1.00  0.00           H
ATOM   4118  CD2 TYR C 285      29.330  58.340  51.120  1.00  0.00           C
ATOM   4119  HD2 TYR C 285      30.220  58.510  51.710  1.00  0.00           H
ATOM   4120  CE2 TYR C 285      29.210  58.900  49.870  1.00  0.00           C
ATOM   4121  HE2 TYR C 285      29.980  59.550  49.470  1.00  0.00           H
ATOM   4122  C   TYR C 285      28.490  54.660  52.260  1.00  0.00           C
ATOM   4123  O   TYR C 285      29.160  54.080  51.410  1.00  0.00           O
ATOM   4124  N   SER C 286      27.200  54.400  52.530  1.00  0.00           N
ATOM   4125  HN  SER C 286      26.840  54.780  53.380  1.00  0.00           H
ATOM   4126  CA  SER C 286      26.300  53.690  51.660  1.00  0.00           C
ATOM   4127  HA  SER C 286      26.420  52.640  51.860  1.00  0.00           H
ATOM   4128  CB  SER C 286      24.870  54.110  52.040  1.00  0.00           C
ATOM   4129  HB1 SER C 286      24.280  53.520  51.320  1.00  0.00           H
ATOM   4130  HB2 SER C 286      24.700  55.180  51.800  1.00  0.00           H
ATOM   4131  OG  SER C 286      24.580  53.660  53.360  1.00  0.00           O
ATOM   4132  HG1 SER C 286      23.640  53.530  53.280  1.00  0.00           H
ATOM   4133  C   SER C 286      26.450  53.770  50.180  1.00  0.00           C
ATOM   4134  O   SER C 286      26.980  54.750  49.670  1.00  0.00           O
ATOM   4135  N   ARG C 287      25.970  52.780  49.410  1.00  0.00           N
ATOM   4136  HN  ARG C 287      25.700  51.920  49.840  1.00  0.00           H
ATOM   4137  CA  ARG C 287      25.960  52.760  47.980  1.00  0.00           C
ATOM   4138  HA  ARG C 287      26.370  53.720  47.700  1.00  0.00           H
ATOM   4139  CB  ARG C 287      26.900  51.720  47.350  1.00  0.00           C
ATOM   4140  HB1 ARG C 287      26.720  51.690  46.250  1.00  0.00           H
ATOM   4141  HB2 ARG C 287      26.620  50.700  47.670  1.00  0.00           H
ATOM   4142  CG  ARG C 287      28.390  52.050  47.550  1.00  0.00           C
ATOM   4143  HG1 ARG C 287      29.030  51.190  47.280  1.00  0.00           H
ATOM   4144  HG2 ARG C 287      28.550  52.060  48.650  1.00  0.00           H
ATOM   4145  CD  ARG C 287      28.840  53.330  46.850  1.00  0.00           C
ATOM   4146  HD1 ARG C 287      28.090  53.820  46.200  1.00  0.00           H
ATOM   4147  HD2 ARG C 287      29.600  53.200  46.050  1.00  0.00           H
ATOM   4148  NE  ARG C 287      29.320  54.280  47.900  1.00  0.00           N
ATOM   4149  HE  ARG C 287      28.740  54.460  48.690  1.00  0.00           H
ATOM   4150  CZ  ARG C 287      30.630  54.450  48.220  1.00  0.00           C
ATOM   4151  NH1 ARG C 287      31.570  54.390  47.230  1.00  0.00           N
ATOM   4152 HH11 ARG C 287      31.270  54.330  46.270  1.00  0.00           H
ATOM   4153 HH12 ARG C 287      32.530  54.540  47.420  1.00  0.00           H
ATOM   4154  NH2 ARG C 287      30.990  54.650  49.520  1.00  0.00           N
ATOM   4155 HH21 ARG C 287      30.220  54.610  50.160  1.00  0.00           H
ATOM   4156 HH22 ARG C 287      31.740  54.060  49.790  1.00  0.00           H
ATOM   4157  C   ARG C 287      24.640  52.560  47.310  1.00  0.00           C
ATOM   4158  O   ARG C 287      23.740  51.910  47.850  1.00  0.00           O
ATOM   4159  N   VAL C 288      24.580  53.160  46.110  1.00  0.00           N
ATOM   4160  HN  VAL C 288      25.350  53.740  45.850  1.00  0.00           H
ATOM   4161  CA  VAL C 288      23.490  53.190  45.180  1.00  0.00           C
ATOM   4162  HA  VAL C 288      22.650  52.740  45.700  1.00  0.00           H
ATOM   4163  CB  VAL C 288      23.210  54.620  44.850  1.00  0.00           C
ATOM   4164  HB  VAL C 288      24.060  55.040  44.280  1.00  0.00           H
ATOM   4165  CG1 VAL C 288      21.820  54.750  44.200  1.00  0.00           C
ATOM   4166 HG11 VAL C 288      21.830  54.230  43.220  1.00  0.00           H
ATOM   4167 HG12 VAL C 288      21.050  54.320  44.880  1.00  0.00           H
ATOM   4168 HG13 VAL C 288      21.330  55.720  44.010  1.00  0.00           H
ATOM   4169  CG2 VAL C 288      23.080  55.500  46.100  1.00  0.00           C
ATOM   4170 HG21 VAL C 288      22.350  55.040  46.800  1.00  0.00           H
ATOM   4171 HG22 VAL C 288      24.100  55.520  46.550  1.00  0.00           H
ATOM   4172 HG23 VAL C 288      22.690  56.540  46.030  1.00  0.00           H
ATOM   4173  C   VAL C 288      23.830  52.580  43.870  1.00  0.00           C
ATOM   4174  O   VAL C 288      24.950  52.740  43.370  1.00  0.00           O
ATOM   4175  N   LYS C 289      22.950  51.750  43.280  1.00  0.00           N
ATOM   4176  HN  LYS C 289      22.090  51.440  43.670  1.00  0.00           H
ATOM   4177  CA  LYS C 289      22.990  51.290  41.930  1.00  0.00           C
ATOM   4178  HA  LYS C 289      23.880  51.740  41.510  1.00  0.00           H
ATOM   4179  CB  LYS C 289      23.000  49.760  41.750  1.00  0.00           C
ATOM   4180  HB1 LYS C 289      22.650  49.380  40.770  1.00  0.00           H
ATOM   4181  HB2 LYS C 289      22.080  49.400  42.260  1.00  0.00           H
ATOM   4182  CG  LYS C 289      24.270  49.000  42.160  1.00  0.00           C
ATOM   4183  HG1 LYS C 289      23.950  48.030  42.580  1.00  0.00           H
ATOM   4184  HG2 LYS C 289      24.810  49.410  43.040  1.00  0.00           H
ATOM   4185  CD  LYS C 289      25.220  48.710  40.990  1.00  0.00           C
ATOM   4186  HD1 LYS C 289      25.330  49.690  40.490  1.00  0.00           H
ATOM   4187  HD2 LYS C 289      26.200  48.380  41.390  1.00  0.00           H
ATOM   4188  CE  LYS C 289      24.660  47.820  39.880  1.00  0.00           C
ATOM   4189  HE1 LYS C 289      23.850  48.310  39.290  1.00  0.00           H
ATOM   4190  HE2 LYS C 289      24.210  46.900  40.300  1.00  0.00           H
ATOM   4191  NZ  LYS C 289      25.740  47.440  38.950  1.00  0.00           N
ATOM   4192  HZ1 LYS C 289      26.330  48.240  38.640  1.00  0.00           H
ATOM   4193  HZ2 LYS C 289      26.340  46.740  39.440  1.00  0.00           H
ATOM   4194  HZ3 LYS C 289      25.360  47.070  38.060  1.00  0.00           H
ATOM   4195  C   LYS C 289      21.850  51.750  41.030  1.00  0.00           C
ATOM   4196  NT  LYS C 289      22.140  52.260  39.800  1.00  0.00           N
ATOM   4197  HT1 LYS C 289      22.990  51.960  39.370  1.00  0.00           H
ATOM   4198  HT2 LYS C 289      21.340  52.590  39.290  1.00  0.00           H
ATOM   4199  O   LYS C 289      20.700  51.760  41.460  1.00  0.00           O
ATOM   4200  N   SER D  55      66.460  60.740  60.090  1.00  0.00           N
ATOM   4201  H1  SER D  55      67.500  60.750  60.100  1.00  0.00           H
ATOM   4202  H2  SER D  55      66.240  61.720  60.380  1.00  0.00           H
ATOM   4203  H3  SER D  55      66.200  60.080  60.850  1.00  0.00           H
ATOM   4204  CA  SER D  55      66.090  60.320  58.730  1.00  0.00           C
ATOM   4205  HA  SER D  55      65.080  60.710  58.710  1.00  0.00           H
ATOM   4206  CB  SER D  55      66.950  61.000  57.650  1.00  0.00           C
ATOM   4207  HB1 SER D  55      66.650  62.060  57.760  1.00  0.00           H
ATOM   4208  HB2 SER D  55      66.710  60.560  56.660  1.00  0.00           H
ATOM   4209  OG  SER D  55      68.360  60.930  57.840  1.00  0.00           O
ATOM   4210  HG1 SER D  55      68.700  61.260  57.000  1.00  0.00           H
ATOM   4211  C   SER D  55      65.900  58.850  58.530  1.00  0.00           C
ATOM   4212  O   SER D  55      64.790  58.330  58.550  1.00  0.00           O
ATOM   4213  N   PHE D  56      66.970  58.060  58.360  1.00  0.00           N
ATOM   4214  HN  PHE D  56      67.900  58.390  58.180  1.00  0.00           H
ATOM   4215  CA  PHE D  56      66.920  56.640  58.270  1.00  0.00           C
ATOM   4216  HA  PHE D  56      66.090  56.270  58.860  1.00  0.00           H
ATOM   4217  CB  PHE D  56      66.750  56.070  56.850  1.00  0.00           C
ATOM   4218  HB1 PHE D  56      65.920  55.340  56.860  1.00  0.00           H
ATOM   4219  HB2 PHE D  56      67.450  55.270  56.540  1.00  0.00           H
ATOM   4220  CG  PHE D  56      66.510  57.110  55.800  1.00  0.00           C
ATOM   4221  CD1 PHE D  56      67.500  57.890  55.260  1.00  0.00           C
ATOM   4222  HD1 PHE D  56      68.450  57.710  55.730  1.00  0.00           H
ATOM   4223  CE1 PHE D  56      67.300  58.850  54.300  1.00  0.00           C
ATOM   4224  HE1 PHE D  56      68.010  59.630  54.050  1.00  0.00           H
ATOM   4225  CZ  PHE D  56      66.040  58.970  53.780  1.00  0.00           C
ATOM   4226  HZ  PHE D  56      65.750  59.590  52.950  1.00  0.00           H
ATOM   4227  CD2 PHE D  56      65.270  57.260  55.230  1.00  0.00           C
ATOM   4228  HD2 PHE D  56      64.430  56.710  55.620  1.00  0.00           H
ATOM   4229  CE2 PHE D  56      65.020  58.140  54.200  1.00  0.00           C
ATOM   4230  HE2 PHE D  56      64.010  58.210  53.830  1.00  0.00           H
ATOM   4231  C   PHE D  56      68.270  56.250  58.760  1.00  0.00           C
ATOM   4232  O   PHE D  56      69.190  57.050  58.960  1.00  0.00           O
ATOM   4233  N   TYR D  57      68.350  54.920  58.970  1.00  0.00           N
ATOM   4234  HN  TYR D  57      67.520  54.360  58.920  1.00  0.00           H
ATOM   4235  CA  TYR D  57      69.510  54.320  59.540  1.00  0.00           C
ATOM   4236  HA  TYR D  57      70.330  54.980  59.760  1.00  0.00           H
ATOM   4237  CB  TYR D  57      69.320  53.490  60.820  1.00  0.00           C
ATOM   4238  HB1 TYR D  57      69.170  52.400  60.630  1.00  0.00           H
ATOM   4239  HB2 TYR D  57      68.350  53.730  61.300  1.00  0.00           H
ATOM   4240  CG  TYR D  57      70.380  53.600  61.860  1.00  0.00           C
ATOM   4241  CD1 TYR D  57      71.720  53.780  61.590  1.00  0.00           C
ATOM   4242  HD1 TYR D  57      72.020  53.690  60.560  1.00  0.00           H
ATOM   4243  CE1 TYR D  57      72.640  53.980  62.590  1.00  0.00           C
ATOM   4244  HE1 TYR D  57      73.680  54.130  62.350  1.00  0.00           H
ATOM   4245  CZ  TYR D  57      72.230  54.120  63.900  1.00  0.00           C
ATOM   4246  OH  TYR D  57      73.110  54.570  64.910  1.00  0.00           O
ATOM   4247  HH  TYR D  57      72.670  54.590  65.760  1.00  0.00           H
ATOM   4248  CD2 TYR D  57      70.020  53.630  63.190  1.00  0.00           C
ATOM   4249  HD2 TYR D  57      68.970  53.460  63.340  1.00  0.00           H
ATOM   4250  CE2 TYR D  57      70.900  53.960  64.200  1.00  0.00           C
ATOM   4251  HE2 TYR D  57      70.600  53.900  65.230  1.00  0.00           H
ATOM   4252  C   TYR D  57      69.980  53.490  58.390  1.00  0.00           C
ATOM   4253  O   TYR D  57      69.410  52.490  57.960  1.00  0.00           O
ATOM   4254  N   VAL D  58      71.030  53.930  57.680  1.00  0.00           N
ATOM   4255  HN  VAL D  58      71.630  54.550  58.190  1.00  0.00           H
ATOM   4256  CA  VAL D  58      71.390  53.610  56.340  1.00  0.00           C
ATOM   4257  HA  VAL D  58      70.570  53.000  55.970  1.00  0.00           H
ATOM   4258  CB  VAL D  58      71.650  54.710  55.350  1.00  0.00           C
ATOM   4259  HB  VAL D  58      71.600  54.310  54.320  1.00  0.00           H
ATOM   4260  CG1 VAL D  58      70.470  55.690  55.470  1.00  0.00           C
ATOM   4261 HG11 VAL D  58      69.520  55.190  55.180  1.00  0.00           H
ATOM   4262 HG12 VAL D  58      70.400  56.170  56.470  1.00  0.00           H
ATOM   4263 HG13 VAL D  58      70.600  56.550  54.770  1.00  0.00           H
ATOM   4264  CG2 VAL D  58      72.990  55.430  55.580  1.00  0.00           C
ATOM   4265 HG21 VAL D  58      73.060  55.720  56.650  1.00  0.00           H
ATOM   4266 HG22 VAL D  58      73.880  54.860  55.250  1.00  0.00           H
ATOM   4267 HG23 VAL D  58      72.930  56.440  55.120  1.00  0.00           H
ATOM   4268  C   VAL D  58      72.410  52.530  56.220  1.00  0.00           C
ATOM   4269  O   VAL D  58      73.380  52.420  56.980  1.00  0.00           O
ATOM   4270  N   TYR D  59      72.280  51.640  55.230  1.00  0.00           N
ATOM   4271  HN  TYR D  59      71.460  51.550  54.660  1.00  0.00           H
ATOM   4272  CA  TYR D  59      73.250  50.710  54.760  1.00  0.00           C
ATOM   4273  HA  TYR D  59      73.770  50.400  55.650  1.00  0.00           H
ATOM   4274  CB  TYR D  59      72.680  49.430  54.120  1.00  0.00           C
ATOM   4275  HB1 TYR D  59      72.640  48.680  54.940  1.00  0.00           H
ATOM   4276  HB2 TYR D  59      73.310  49.020  53.300  1.00  0.00           H
ATOM   4277  CG  TYR D  59      71.280  49.500  53.600  1.00  0.00           C
ATOM   4278  CD1 TYR D  59      70.640  50.580  53.030  1.00  0.00           C
ATOM   4279  HD1 TYR D  59      71.050  51.560  52.850  1.00  0.00           H
ATOM   4280  CE1 TYR D  59      69.290  50.500  52.780  1.00  0.00           C
ATOM   4281  HE1 TYR D  59      68.870  51.410  52.390  1.00  0.00           H
ATOM   4282  CZ  TYR D  59      68.620  49.300  52.850  1.00  0.00           C
ATOM   4283  OH  TYR D  59      67.240  49.280  52.600  1.00  0.00           O
ATOM   4284  HH  TYR D  59      66.880  50.170  52.580  1.00  0.00           H
ATOM   4285  CD2 TYR D  59      70.610  48.300  53.590  1.00  0.00           C
ATOM   4286  HD2 TYR D  59      71.090  47.380  53.890  1.00  0.00           H
ATOM   4287  CE2 TYR D  59      69.300  48.160  53.190  1.00  0.00           C
ATOM   4288  HE2 TYR D  59      68.810  47.200  53.200  1.00  0.00           H
ATOM   4289  C   TYR D  59      74.380  51.280  53.970  1.00  0.00           C
ATOM   4290  O   TYR D  59      74.420  52.460  53.620  1.00  0.00           O
ATOM   4291  N   SER D  60      75.480  50.540  53.750  1.00  0.00           N
ATOM   4292  HN  SER D  60      75.410  49.690  54.260  1.00  0.00           H
ATOM   4293  CA  SER D  60      76.630  50.820  52.950  1.00  0.00           C
ATOM   4294  HA  SER D  60      76.900  51.790  53.350  1.00  0.00           H
ATOM   4295  CB  SER D  60      77.760  49.800  53.160  1.00  0.00           C
ATOM   4296  HB1 SER D  60      77.480  48.760  52.890  1.00  0.00           H
ATOM   4297  HB2 SER D  60      77.750  49.700  54.260  1.00  0.00           H
ATOM   4298  OG  SER D  60      79.040  50.170  52.660  1.00  0.00           O
ATOM   4299  HG1 SER D  60      79.210  50.920  53.230  1.00  0.00           H
ATOM   4300  C   SER D  60      76.330  50.960  51.500  1.00  0.00           C
ATOM   4301  O   SER D  60      75.190  51.040  51.040  1.00  0.00           O
ATOM   4302  N   ARG D  61      77.330  51.200  50.640  1.00  0.00           N
ATOM   4303  HN  ARG D  61      78.270  51.260  50.950  1.00  0.00           H
ATOM   4304  CA  ARG D  61      77.150  51.490  49.250  1.00  0.00           C
ATOM   4305  HA  ARG D  61      76.120  51.370  48.920  1.00  0.00           H
ATOM   4306  CB  ARG D  61      77.350  52.950  48.820  1.00  0.00           C
ATOM   4307  HB1 ARG D  61      77.160  52.900  47.730  1.00  0.00           H
ATOM   4308  HB2 ARG D  61      78.400  53.200  49.090  1.00  0.00           H
ATOM   4309  CG  ARG D  61      76.250  53.780  49.490  1.00  0.00           C
ATOM   4310  HG1 ARG D  61      76.650  54.820  49.570  1.00  0.00           H
ATOM   4311  HG2 ARG D  61      76.170  53.520  50.560  1.00  0.00           H
ATOM   4312  CD  ARG D  61      74.890  53.760  48.780  1.00  0.00           C
ATOM   4313  HD1 ARG D  61      74.460  52.760  48.590  1.00  0.00           H
ATOM   4314  HD2 ARG D  61      74.840  54.270  47.790  1.00  0.00           H
ATOM   4315  NE  ARG D  61      74.050  54.610  49.670  1.00  0.00           N
ATOM   4316  HE  ARG D  61      74.060  55.600  49.560  1.00  0.00           H
ATOM   4317  CZ  ARG D  61      73.130  54.090  50.530  1.00  0.00           C
ATOM   4318  NH1 ARG D  61      73.030  52.750  50.750  1.00  0.00           N
ATOM   4319 HH11 ARG D  61      73.830  52.260  50.400  1.00  0.00           H
ATOM   4320 HH12 ARG D  61      73.050  52.550  51.730  1.00  0.00           H
ATOM   4321  NH2 ARG D  61      72.290  54.920  51.220  1.00  0.00           N
ATOM   4322 HH21 ARG D  61      72.150  55.880  50.980  1.00  0.00           H
ATOM   4323 HH22 ARG D  61      71.480  54.550  51.660  1.00  0.00           H
ATOM   4324  C   ARG D  61      77.990  50.540  48.460  1.00  0.00           C
ATOM   4325  O   ARG D  61      79.200  50.510  48.660  1.00  0.00           O
ATOM   4326  N   VAL D  62      77.410  49.760  47.540  1.00  0.00           N
ATOM   4327  HN  VAL D  62      76.430  49.640  47.390  1.00  0.00           H
ATOM   4328  CA  VAL D  62      78.080  48.770  46.750  1.00  0.00           C
ATOM   4329  HA  VAL D  62      79.100  49.140  46.750  1.00  0.00           H
ATOM   4330  CB  VAL D  62      78.210  47.420  47.400  1.00  0.00           C
ATOM   4331  HB  VAL D  62      77.230  46.950  47.630  1.00  0.00           H
ATOM   4332  CG1 VAL D  62      79.120  46.470  46.610  1.00  0.00           C
ATOM   4333 HG11 VAL D  62      79.410  45.600  47.240  1.00  0.00           H
ATOM   4334 HG12 VAL D  62      78.630  46.120  45.670  1.00  0.00           H
ATOM   4335 HG13 VAL D  62      80.090  46.930  46.320  1.00  0.00           H
ATOM   4336  CG2 VAL D  62      78.890  47.480  48.770  1.00  0.00           C
ATOM   4337 HG21 VAL D  62      78.260  48.060  49.480  1.00  0.00           H
ATOM   4338 HG22 VAL D  62      78.850  46.460  49.220  1.00  0.00           H
ATOM   4339 HG23 VAL D  62      79.930  47.840  48.890  1.00  0.00           H
ATOM   4340  C   VAL D  62      77.390  48.630  45.440  1.00  0.00           C
ATOM   4341  O   VAL D  62      76.180  48.860  45.360  1.00  0.00           O
ATOM   4342  N   LYS D  63      78.170  48.420  44.370  1.00  0.00           N
ATOM   4343  HN  LYS D  63      79.160  48.290  44.430  1.00  0.00           H
ATOM   4344  CA  LYS D  63      77.620  48.060  43.100  1.00  0.00           C
ATOM   4345  HA  LYS D  63      76.540  48.170  43.110  1.00  0.00           H
ATOM   4346  CB  LYS D  63      78.060  49.150  42.100  1.00  0.00           C
ATOM   4347  HB1 LYS D  63      77.810  48.930  41.040  1.00  0.00           H
ATOM   4348  HB2 LYS D  63      79.170  49.050  42.110  1.00  0.00           H
ATOM   4349  CG  LYS D  63      77.570  50.560  42.410  1.00  0.00           C
ATOM   4350  HG1 LYS D  63      77.670  50.710  43.500  1.00  0.00           H
ATOM   4351  HG2 LYS D  63      76.530  50.570  42.030  1.00  0.00           H
ATOM   4352  CD  LYS D  63      78.260  51.670  41.600  1.00  0.00           C
ATOM   4353  HD1 LYS D  63      79.330  51.630  41.910  1.00  0.00           H
ATOM   4354  HD2 LYS D  63      78.360  51.570  40.500  1.00  0.00           H
ATOM   4355  CE  LYS D  63      77.650  53.030  41.940  1.00  0.00           C
ATOM   4356  HE1 LYS D  63      77.720  53.320  43.010  1.00  0.00           H
ATOM   4357  HE2 LYS D  63      76.600  53.060  41.580  1.00  0.00           H
ATOM   4358  NZ  LYS D  63      78.420  54.060  41.220  1.00  0.00           N
ATOM   4359  HZ1 LYS D  63      77.820  54.910  41.290  1.00  0.00           H
ATOM   4360  HZ2 LYS D  63      79.330  54.210  41.690  1.00  0.00           H
ATOM   4361  HZ3 LYS D  63      78.540  53.770  40.230  1.00  0.00           H
ATOM   4362  C   LYS D  63      78.060  46.670  42.660  1.00  0.00           C
ATOM   4363  NT  LYS D  63      77.700  46.290  41.410  1.00  0.00           N
ATOM   4364  HT1 LYS D  63      77.000  46.800  40.910  1.00  0.00           H
ATOM   4365  HT2 LYS D  63      78.180  45.510  41.000  1.00  0.00           H
ATOM   4366  O   LYS D  63      78.690  46.000  43.480  1.00  0.00           O
TER
ENDMDL
