# Supplementary material for: The Effect of SARS-COV‑2 Protein Fragments on the Dimerization of α‑Synuclein
Source: ACS Chem Neurosci. 2025 Oct 22;16(21):4279–88. doi: 10.1021/acschemneuro.5c00635 (PMC12593392; doi:10.1021/acschemneuro.5c00635)
Supplement: Supplementary file 1 [file cn5c00635_si_001.zip › aS Configurations - Supporting Information/Twister Binding Dimer/with SK9/t-SK9-1-initial.pdb]

REMARK    GENERATED BY TRJCONV
TITLE     Protein in water t=   0.00000 step= 0
REMARK    THIS IS A SIMULATION BOX
CRYST1  107.881  107.881  107.881  90.00  90.00  90.00 P 1           1
MODEL        1
ATOM      1  N   MET A   1      30.220  28.890  30.940  1.00  0.00           N
ATOM      2  H1  MET A   1      29.630  28.840  30.090  1.00  0.00           H
ATOM      3  H2  MET A   1      31.000  28.210  30.910  1.00  0.00           H
ATOM      4  H3  MET A   1      29.660  28.630  31.780  1.00  0.00           H
ATOM      5  CA  MET A   1      30.590  30.320  31.000  1.00  0.00           C
ATOM      6  HA  MET A   1      30.650  30.720  29.990  1.00  0.00           H
ATOM      7  CB  MET A   1      29.420  31.080  31.650  1.00  0.00           C
ATOM      8  HB1 MET A   1      28.950  30.400  32.400  1.00  0.00           H
ATOM      9  HB2 MET A   1      28.600  31.190  30.910  1.00  0.00           H
ATOM     10  CG  MET A   1      29.850  32.430  32.230  1.00  0.00           C
ATOM     11  HG1 MET A   1      30.270  32.950  31.350  1.00  0.00           H
ATOM     12  HG2 MET A   1      30.660  32.340  32.980  1.00  0.00           H
ATOM     13  SD  MET A   1      28.560  33.580  32.780  1.00  0.00           S
ATOM     14  CE  MET A   1      28.150  32.770  34.360  1.00  0.00           C
ATOM     15  HE1 MET A   1      27.600  31.820  34.220  1.00  0.00           H
ATOM     16  HE2 MET A   1      29.040  32.370  34.890  1.00  0.00           H
ATOM     17  HE3 MET A   1      27.720  33.440  35.140  1.00  0.00           H
ATOM     18  C   MET A   1      31.950  30.600  31.530  1.00  0.00           C
ATOM     19  O   MET A   1      32.480  30.040  32.490  1.00  0.00           O
ATOM     20  N   ASP A   2      32.730  31.440  30.810  1.00  0.00           N
ATOM     21  HN  ASP A   2      32.380  31.930  30.020  1.00  0.00           H
ATOM     22  CA  ASP A   2      34.100  31.760  31.040  1.00  0.00           C
ATOM     23  HA  ASP A   2      34.650  30.910  31.410  1.00  0.00           H
ATOM     24  CB  ASP A   2      34.770  31.990  29.680  1.00  0.00           C
ATOM     25  HB1 ASP A   2      34.320  31.280  28.950  1.00  0.00           H
ATOM     26  HB2 ASP A   2      35.870  32.010  29.770  1.00  0.00           H
ATOM     27  CG  ASP A   2      34.410  33.340  29.060  1.00  0.00           C
ATOM     28  OD1 ASP A   2      35.230  33.920  28.310  1.00  0.00           O
ATOM     29  OD2 ASP A   2      33.280  33.870  29.250  1.00  0.00           O
ATOM     30  C   ASP A   2      34.310  32.780  32.110  1.00  0.00           C
ATOM     31  O   ASP A   2      35.030  33.770  32.070  1.00  0.00           O
ATOM     32  N   VAL A   3      33.630  32.520  33.250  1.00  0.00           N
ATOM     33  HN  VAL A   3      33.300  31.590  33.370  1.00  0.00           H
ATOM     34  CA  VAL A   3      33.670  33.330  34.420  1.00  0.00           C
ATOM     35  HA  VAL A   3      33.370  34.350  34.190  1.00  0.00           H
ATOM     36  CB  VAL A   3      32.700  32.770  35.420  1.00  0.00           C
ATOM     37  HB  VAL A   3      31.770  32.600  34.840  1.00  0.00           H
ATOM     38  CG1 VAL A   3      33.090  31.420  36.050  1.00  0.00           C
ATOM     39 HG11 VAL A   3      33.490  30.740  35.270  1.00  0.00           H
ATOM     40 HG12 VAL A   3      33.980  31.640  36.680  1.00  0.00           H
ATOM     41 HG13 VAL A   3      32.280  30.960  36.650  1.00  0.00           H
ATOM     42  CG2 VAL A   3      32.410  33.750  36.580  1.00  0.00           C
ATOM     43 HG21 VAL A   3      31.620  33.270  37.190  1.00  0.00           H
ATOM     44 HG22 VAL A   3      33.320  33.990  37.160  1.00  0.00           H
ATOM     45 HG23 VAL A   3      32.040  34.650  36.050  1.00  0.00           H
ATOM     46  C   VAL A   3      35.050  33.410  34.960  1.00  0.00           C
ATOM     47  O   VAL A   3      35.910  32.540  34.790  1.00  0.00           O
ATOM     48  N   PHE A   4      35.440  34.570  35.500  1.00  0.00           N
ATOM     49  HN  PHE A   4      34.830  35.330  35.740  1.00  0.00           H
ATOM     50  CA  PHE A   4      36.810  34.830  35.840  1.00  0.00           C
ATOM     51  HA  PHE A   4      37.440  34.120  35.330  1.00  0.00           H
ATOM     52  CB  PHE A   4      37.220  36.250  35.420  1.00  0.00           C
ATOM     53  HB1 PHE A   4      36.880  37.130  36.020  1.00  0.00           H
ATOM     54  HB2 PHE A   4      36.700  36.510  34.470  1.00  0.00           H
ATOM     55  CG  PHE A   4      38.680  36.500  35.260  1.00  0.00           C
ATOM     56  CD1 PHE A   4      39.390  37.160  36.230  1.00  0.00           C
ATOM     57  HD1 PHE A   4      38.920  37.420  37.170  1.00  0.00           H
ATOM     58  CE1 PHE A   4      40.660  37.590  35.940  1.00  0.00           C
ATOM     59  HE1 PHE A   4      41.350  37.980  36.680  1.00  0.00           H
ATOM     60  CZ  PHE A   4      41.240  37.280  34.730  1.00  0.00           C
ATOM     61  HZ  PHE A   4      42.280  37.490  34.530  1.00  0.00           H
ATOM     62  CD2 PHE A   4      39.200  36.250  34.010  1.00  0.00           C
ATOM     63  HD2 PHE A   4      38.540  35.840  33.270  1.00  0.00           H
ATOM     64  CE2 PHE A   4      40.500  36.640  33.770  1.00  0.00           C
ATOM     65  HE2 PHE A   4      41.060  36.390  32.880  1.00  0.00           H
ATOM     66  C   PHE A   4      37.120  34.650  37.290  1.00  0.00           C
ATOM     67  O   PHE A   4      36.300  34.760  38.200  1.00  0.00           O
ATOM     68  N   MET A   5      38.370  34.300  37.640  1.00  0.00           N
ATOM     69  HN  MET A   5      39.040  34.310  36.900  1.00  0.00           H
ATOM     70  CA  MET A   5      38.760  33.880  38.950  1.00  0.00           C
ATOM     71  HA  MET A   5      38.000  33.340  39.490  1.00  0.00           H
ATOM     72  CB  MET A   5      39.840  32.790  38.850  1.00  0.00           C
ATOM     73  HB1 MET A   5      40.330  32.630  39.840  1.00  0.00           H
ATOM     74  HB2 MET A   5      40.580  33.100  38.080  1.00  0.00           H
ATOM     75  CG  MET A   5      39.310  31.440  38.360  1.00  0.00           C
ATOM     76  HG1 MET A   5      38.880  31.540  37.340  1.00  0.00           H
ATOM     77  HG2 MET A   5      38.450  31.120  38.990  1.00  0.00           H
ATOM     78  SD  MET A   5      40.570  30.140  38.200  1.00  0.00           S
ATOM     79  CE  MET A   5      39.270  28.970  37.720  1.00  0.00           C
ATOM     80  HE1 MET A   5      38.500  28.920  38.530  1.00  0.00           H
ATOM     81  HE2 MET A   5      38.680  29.140  36.790  1.00  0.00           H
ATOM     82  HE3 MET A   5      39.700  27.970  37.540  1.00  0.00           H
ATOM     83  C   MET A   5      39.210  34.940  39.890  1.00  0.00           C
ATOM     84  O   MET A   5      39.550  36.050  39.480  1.00  0.00           O
ATOM     85  N   LYS A   6      39.100  34.700  41.210  1.00  0.00           N
ATOM     86  HN  LYS A   6      38.810  33.810  41.540  1.00  0.00           H
ATOM     87  CA  LYS A   6      39.590  35.590  42.220  1.00  0.00           C
ATOM     88  HA  LYS A   6      39.340  36.620  42.000  1.00  0.00           H
ATOM     89  CB  LYS A   6      38.710  35.250  43.440  1.00  0.00           C
ATOM     90  HB1 LYS A   6      39.110  35.810  44.310  1.00  0.00           H
ATOM     91  HB2 LYS A   6      38.860  34.180  43.710  1.00  0.00           H
ATOM     92  CG  LYS A   6      37.230  35.540  43.210  1.00  0.00           C
ATOM     93  HG1 LYS A   6      36.870  34.960  42.330  1.00  0.00           H
ATOM     94  HG2 LYS A   6      36.920  36.570  42.960  1.00  0.00           H
ATOM     95  CD  LYS A   6      36.390  35.100  44.410  1.00  0.00           C
ATOM     96  HD1 LYS A   6      35.350  35.400  44.150  1.00  0.00           H
ATOM     97  HD2 LYS A   6      36.400  33.990  44.370  1.00  0.00           H
ATOM     98  CE  LYS A   6      36.750  35.610  45.810  1.00  0.00           C
ATOM     99  HE1 LYS A   6      36.510  36.680  46.000  1.00  0.00           H
ATOM    100  HE2 LYS A   6      37.820  35.510  46.070  1.00  0.00           H
ATOM    101  NZ  LYS A   6      36.000  34.820  46.810  1.00  0.00           N
ATOM    102  HZ1 LYS A   6      36.360  33.850  46.810  1.00  0.00           H
ATOM    103  HZ2 LYS A   6      36.220  35.300  47.710  1.00  0.00           H
ATOM    104  HZ3 LYS A   6      34.970  34.730  46.660  1.00  0.00           H
ATOM    105  C   LYS A   6      41.060  35.510  42.470  1.00  0.00           C
ATOM    106  O   LYS A   6      41.750  34.510  42.290  1.00  0.00           O
ATOM    107  N   GLY A   7      41.690  36.570  43.010  1.00  0.00           N
ATOM    108  HN  GLY A   7      41.190  37.310  43.450  1.00  0.00           H
ATOM    109  CA  GLY A   7      43.050  36.640  43.450  1.00  0.00           C
ATOM    110  HA1 GLY A   7      43.160  37.550  44.040  1.00  0.00           H
ATOM    111  HA2 GLY A   7      43.370  35.810  44.060  1.00  0.00           H
ATOM    112  C   GLY A   7      43.970  36.880  42.310  1.00  0.00           C
ATOM    113  O   GLY A   7      45.150  36.650  42.580  1.00  0.00           O
ATOM    114  N   LEU A   8      43.530  37.410  41.160  1.00  0.00           N
ATOM    115  HN  LEU A   8      42.570  37.370  40.890  1.00  0.00           H
ATOM    116  CA  LEU A   8      44.360  37.920  40.120  1.00  0.00           C
ATOM    117  HA  LEU A   8      45.320  37.430  40.220  1.00  0.00           H
ATOM    118  CB  LEU A   8      44.000  37.540  38.670  1.00  0.00           C
ATOM    119  HB1 LEU A   8      44.660  38.130  37.990  1.00  0.00           H
ATOM    120  HB2 LEU A   8      42.940  37.750  38.420  1.00  0.00           H
ATOM    121  CG  LEU A   8      44.130  36.020  38.500  1.00  0.00           C
ATOM    122  HG  LEU A   8      45.010  35.710  39.110  1.00  0.00           H
ATOM    123  CD1 LEU A   8      42.830  35.290  38.890  1.00  0.00           C
ATOM    124 HD11 LEU A   8      42.990  34.190  38.870  1.00  0.00           H
ATOM    125 HD12 LEU A   8      42.410  35.380  39.910  1.00  0.00           H
ATOM    126 HD13 LEU A   8      42.080  35.540  38.110  1.00  0.00           H
ATOM    127  CD2 LEU A   8      44.460  35.680  37.040  1.00  0.00           C
ATOM    128 HD21 LEU A   8      43.590  35.910  36.390  1.00  0.00           H
ATOM    129 HD22 LEU A   8      45.440  35.990  36.620  1.00  0.00           H
ATOM    130 HD23 LEU A   8      44.570  34.570  36.980  1.00  0.00           H
ATOM    131  C   LEU A   8      44.550  39.390  40.310  1.00  0.00           C
ATOM    132  O   LEU A   8      43.720  40.150  40.800  1.00  0.00           O
ATOM    133  N   SER A   9      45.770  39.860  39.990  1.00  0.00           N
ATOM    134  HN  SER A   9      46.510  39.250  39.740  1.00  0.00           H
ATOM    135  CA  SER A   9      46.100  41.250  40.000  1.00  0.00           C
ATOM    136  HA  SER A   9      45.940  41.520  41.040  1.00  0.00           H
ATOM    137  CB  SER A   9      47.570  41.580  39.680  1.00  0.00           C
ATOM    138  HB1 SER A   9      47.790  42.650  39.870  1.00  0.00           H
ATOM    139  HB2 SER A   9      47.740  41.430  38.590  1.00  0.00           H
ATOM    140  OG  SER A   9      48.570  40.760  40.280  1.00  0.00           O
ATOM    141  HG1 SER A   9      49.430  41.180  40.220  1.00  0.00           H
ATOM    142  C   SER A   9      45.200  42.140  39.220  1.00  0.00           C
ATOM    143  O   SER A   9      44.650  41.810  38.180  1.00  0.00           O
ATOM    144  N   LYS A  10      45.010  43.400  39.650  1.00  0.00           N
ATOM    145  HN  LYS A  10      45.380  43.740  40.510  1.00  0.00           H
ATOM    146  CA  LYS A  10      44.150  44.360  39.010  1.00  0.00           C
ATOM    147  HA  LYS A  10      43.510  43.960  38.240  1.00  0.00           H
ATOM    148  CB  LYS A  10      43.370  45.080  40.130  1.00  0.00           C
ATOM    149  HB1 LYS A  10      42.820  45.960  39.720  1.00  0.00           H
ATOM    150  HB2 LYS A  10      44.110  45.350  40.910  1.00  0.00           H
ATOM    151  CG  LYS A  10      42.450  44.080  40.810  1.00  0.00           C
ATOM    152  HG1 LYS A  10      42.960  43.180  41.230  1.00  0.00           H
ATOM    153  HG2 LYS A  10      41.840  43.650  39.980  1.00  0.00           H
ATOM    154  CD  LYS A  10      41.620  44.780  41.880  1.00  0.00           C
ATOM    155  HD1 LYS A  10      41.270  45.690  41.340  1.00  0.00           H
ATOM    156  HD2 LYS A  10      40.770  44.090  42.070  1.00  0.00           H
ATOM    157  CE  LYS A  10      42.380  45.140  43.160  1.00  0.00           C
ATOM    158  HE1 LYS A  10      43.310  45.720  42.950  1.00  0.00           H
ATOM    159  HE2 LYS A  10      42.650  44.330  43.870  1.00  0.00           H
ATOM    160  NZ  LYS A  10      41.480  45.990  43.960  1.00  0.00           N
ATOM    161  HZ1 LYS A  10      42.010  46.740  44.460  1.00  0.00           H
ATOM    162  HZ2 LYS A  10      40.880  46.480  43.270  1.00  0.00           H
ATOM    163  HZ3 LYS A  10      40.820  45.520  44.600  1.00  0.00           H
ATOM    164  C   LYS A  10      44.980  45.330  38.260  1.00  0.00           C
ATOM    165  O   LYS A  10      46.150  45.650  38.460  1.00  0.00           O
ATOM    166  N   ALA A  11      44.340  45.890  37.210  1.00  0.00           N
ATOM    167  HN  ALA A  11      43.360  45.760  37.130  1.00  0.00           H
ATOM    168  CA  ALA A  11      44.840  46.810  36.240  1.00  0.00           C
ATOM    169  HA  ALA A  11      45.810  46.470  35.900  1.00  0.00           H
ATOM    170  CB  ALA A  11      43.850  46.860  35.070  1.00  0.00           C
ATOM    171  HB1 ALA A  11      44.030  47.590  34.250  1.00  0.00           H
ATOM    172  HB2 ALA A  11      43.910  45.890  34.530  1.00  0.00           H
ATOM    173  HB3 ALA A  11      42.850  47.140  35.470  1.00  0.00           H
ATOM    174  C   ALA A  11      45.000  48.200  36.750  1.00  0.00           C
ATOM    175  O   ALA A  11      44.300  48.720  37.620  1.00  0.00           O
ATOM    176  N   LYS A  12      46.020  48.880  36.200  1.00  0.00           N
ATOM    177  HN  LYS A  12      46.520  48.480  35.440  1.00  0.00           H
ATOM    178  CA  LYS A  12      46.320  50.250  36.500  1.00  0.00           C
ATOM    179  HA  LYS A  12      45.810  50.670  37.350  1.00  0.00           H
ATOM    180  CB  LYS A  12      47.820  50.560  36.630  1.00  0.00           C
ATOM    181  HB1 LYS A  12      47.990  51.650  36.590  1.00  0.00           H
ATOM    182  HB2 LYS A  12      48.310  50.060  35.760  1.00  0.00           H
ATOM    183  CG  LYS A  12      48.490  50.060  37.910  1.00  0.00           C
ATOM    184  HG1 LYS A  12      47.930  50.420  38.800  1.00  0.00           H
ATOM    185  HG2 LYS A  12      49.440  50.650  37.970  1.00  0.00           H
ATOM    186  CD  LYS A  12      48.900  48.610  38.130  1.00  0.00           C
ATOM    187  HD1 LYS A  12      49.350  48.450  39.130  1.00  0.00           H
ATOM    188  HD2 LYS A  12      47.990  47.990  38.340  1.00  0.00           H
ATOM    189  CE  LYS A  12      49.640  48.000  36.940  1.00  0.00           C
ATOM    190  HE1 LYS A  12      49.040  48.150  36.010  1.00  0.00           H
ATOM    191  HE2 LYS A  12      50.050  47.000  37.210  1.00  0.00           H
ATOM    192  NZ  LYS A  12      50.870  48.760  36.660  1.00  0.00           N
ATOM    193  HZ1 LYS A  12      51.440  48.340  35.900  1.00  0.00           H
ATOM    194  HZ2 LYS A  12      50.680  49.750  36.400  1.00  0.00           H
ATOM    195  HZ3 LYS A  12      51.410  48.850  37.550  1.00  0.00           H
ATOM    196  C   LYS A  12      45.830  51.050  35.350  1.00  0.00           C
ATOM    197  O   LYS A  12      45.350  52.170  35.520  1.00  0.00           O
ATOM    198  N   GLU A  13      45.890  50.500  34.120  1.00  0.00           N
ATOM    199  HN  GLU A  13      46.490  49.740  33.890  1.00  0.00           H
ATOM    200  CA  GLU A  13      45.520  51.190  32.920  1.00  0.00           C
ATOM    201  HA  GLU A  13      45.790  52.220  33.090  1.00  0.00           H
ATOM    202  CB  GLU A  13      46.310  50.670  31.710  1.00  0.00           C
ATOM    203  HB1 GLU A  13      45.800  51.120  30.830  1.00  0.00           H
ATOM    204  HB2 GLU A  13      46.270  49.560  31.700  1.00  0.00           H
ATOM    205  CG  GLU A  13      47.780  51.080  31.790  1.00  0.00           C
ATOM    206  HG1 GLU A  13      47.830  52.080  32.280  1.00  0.00           H
ATOM    207  HG2 GLU A  13      48.180  51.220  30.770  1.00  0.00           H
ATOM    208  CD  GLU A  13      48.810  50.140  32.400  1.00  0.00           C
ATOM    209  OE1 GLU A  13      48.510  48.930  32.570  1.00  0.00           O
ATOM    210  OE2 GLU A  13      49.960  50.600  32.630  1.00  0.00           O
ATOM    211  C   GLU A  13      44.050  51.230  32.680  1.00  0.00           C
ATOM    212  O   GLU A  13      43.410  50.280  33.130  1.00  0.00           O
ATOM    213  N   GLY A  14      43.450  52.240  32.030  1.00  0.00           N
ATOM    214  HN  GLY A  14      44.000  52.940  31.590  1.00  0.00           H
ATOM    215  CA  GLY A  14      42.060  52.290  31.680  1.00  0.00           C
ATOM    216  HA1 GLY A  14      41.890  51.480  31.000  1.00  0.00           H
ATOM    217  HA2 GLY A  14      41.480  52.110  32.580  1.00  0.00           H
ATOM    218  C   GLY A  14      41.790  53.620  31.070  1.00  0.00           C
ATOM    219  O   GLY A  14      42.480  54.620  31.300  1.00  0.00           O
ATOM    220  N   VAL A  15      40.780  53.580  30.180  1.00  0.00           N
ATOM    221  HN  VAL A  15      40.170  52.790  30.140  1.00  0.00           H
ATOM    222  CA  VAL A  15      40.350  54.690  29.390  1.00  0.00           C
ATOM    223  HA  VAL A  15      41.240  55.200  29.030  1.00  0.00           H
ATOM    224  CB  VAL A  15      39.570  54.230  28.190  1.00  0.00           C
ATOM    225  HB  VAL A  15      38.710  53.590  28.490  1.00  0.00           H
ATOM    226  CG1 VAL A  15      38.940  55.390  27.410  1.00  0.00           C
ATOM    227 HG11 VAL A  15      39.600  56.200  27.030  1.00  0.00           H
ATOM    228 HG12 VAL A  15      38.320  55.040  26.550  1.00  0.00           H
ATOM    229 HG13 VAL A  15      38.210  55.830  28.120  1.00  0.00           H
ATOM    230  CG2 VAL A  15      40.500  53.420  27.280  1.00  0.00           C
ATOM    231 HG21 VAL A  15      41.420  54.030  27.180  1.00  0.00           H
ATOM    232 HG22 VAL A  15      40.760  52.470  27.800  1.00  0.00           H
ATOM    233 HG23 VAL A  15      40.100  53.090  26.290  1.00  0.00           H
ATOM    234  C   VAL A  15      39.490  55.560  30.240  1.00  0.00           C
ATOM    235  O   VAL A  15      38.690  55.090  31.040  1.00  0.00           O
ATOM    236  N   VAL A  16      39.550  56.880  29.960  1.00  0.00           N
ATOM    237  HN  VAL A  16      40.230  57.260  29.340  1.00  0.00           H
ATOM    238  CA  VAL A  16      38.720  57.830  30.630  1.00  0.00           C
ATOM    239  HA  VAL A  16      38.390  57.440  31.580  1.00  0.00           H
ATOM    240  CB  VAL A  16      39.490  59.030  31.080  1.00  0.00           C
ATOM    241  HB  VAL A  16      39.920  59.530  30.180  1.00  0.00           H
ATOM    242  CG1 VAL A  16      38.600  60.090  31.750  1.00  0.00           C
ATOM    243 HG11 VAL A  16      38.110  59.780  32.700  1.00  0.00           H
ATOM    244 HG12 VAL A  16      39.190  60.950  32.140  1.00  0.00           H
ATOM    245 HG13 VAL A  16      37.850  60.520  31.050  1.00  0.00           H
ATOM    246  CG2 VAL A  16      40.600  58.530  32.020  1.00  0.00           C
ATOM    247 HG21 VAL A  16      40.200  57.990  32.900  1.00  0.00           H
ATOM    248 HG22 VAL A  16      41.290  57.920  31.390  1.00  0.00           H
ATOM    249 HG23 VAL A  16      41.190  59.370  32.440  1.00  0.00           H
ATOM    250  C   VAL A  16      37.690  58.210  29.610  1.00  0.00           C
ATOM    251  O   VAL A  16      38.030  58.670  28.520  1.00  0.00           O
ATOM    252  N   ALA A  17      36.430  58.000  30.030  1.00  0.00           N
ATOM    253  HN  ALA A  17      36.200  57.540  30.880  1.00  0.00           H
ATOM    254  CA  ALA A  17      35.350  58.520  29.260  1.00  0.00           C
ATOM    255  HA  ALA A  17      35.700  59.210  28.510  1.00  0.00           H
ATOM    256  CB  ALA A  17      34.620  57.350  28.590  1.00  0.00           C
ATOM    257  HB1 ALA A  17      34.180  56.690  29.370  1.00  0.00           H
ATOM    258  HB2 ALA A  17      33.910  57.820  27.870  1.00  0.00           H
ATOM    259  HB3 ALA A  17      35.470  56.820  28.110  1.00  0.00           H
ATOM    260  C   ALA A  17      34.390  59.140  30.230  1.00  0.00           C
ATOM    261  O   ALA A  17      33.770  58.410  30.990  1.00  0.00           O
ATOM    262  N   ALA A  18      34.250  60.480  30.310  1.00  0.00           N
ATOM    263  HN  ALA A  18      34.700  61.070  29.640  1.00  0.00           H
ATOM    264  CA  ALA A  18      33.480  61.300  31.200  1.00  0.00           C
ATOM    265  HA  ALA A  18      32.840  60.630  31.770  1.00  0.00           H
ATOM    266  CB  ALA A  18      34.390  61.920  32.270  1.00  0.00           C
ATOM    267  HB1 ALA A  18      35.180  62.640  31.940  1.00  0.00           H
ATOM    268  HB2 ALA A  18      33.840  62.440  33.080  1.00  0.00           H
ATOM    269  HB3 ALA A  18      34.950  61.100  32.770  1.00  0.00           H
ATOM    270  C   ALA A  18      32.710  62.240  30.330  1.00  0.00           C
ATOM    271  O   ALA A  18      33.150  62.700  29.270  1.00  0.00           O
ATOM    272  N   ALA A  19      31.490  62.550  30.780  1.00  0.00           N
ATOM    273  HN  ALA A  19      30.960  62.050  31.460  1.00  0.00           H
ATOM    274  CA  ALA A  19      30.720  63.590  30.170  1.00  0.00           C
ATOM    275  HA  ALA A  19      30.880  63.610  29.100  1.00  0.00           H
ATOM    276  CB  ALA A  19      29.270  63.540  30.660  1.00  0.00           C
ATOM    277  HB1 ALA A  19      29.180  63.360  31.760  1.00  0.00           H
ATOM    278  HB2 ALA A  19      28.670  64.440  30.400  1.00  0.00           H
ATOM    279  HB3 ALA A  19      28.790  62.710  30.110  1.00  0.00           H
ATOM    280  C   ALA A  19      31.210  64.920  30.630  1.00  0.00           C
ATOM    281  O   ALA A  19      31.860  65.030  31.670  1.00  0.00           O
ATOM    282  N   GLU A  20      30.700  65.990  29.990  1.00  0.00           N
ATOM    283  HN  GLU A  20      30.050  65.830  29.250  1.00  0.00           H
ATOM    284  CA  GLU A  20      31.050  67.350  30.260  1.00  0.00           C
ATOM    285  HA  GLU A  20      32.060  67.270  30.640  1.00  0.00           H
ATOM    286  CB  GLU A  20      31.060  68.120  28.930  1.00  0.00           C
ATOM    287  HB1 GLU A  20      31.130  69.230  28.960  1.00  0.00           H
ATOM    288  HB2 GLU A  20      30.090  67.990  28.420  1.00  0.00           H
ATOM    289  CG  GLU A  20      32.180  67.620  28.010  1.00  0.00           C
ATOM    290  HG1 GLU A  20      32.290  66.520  28.180  1.00  0.00           H
ATOM    291  HG2 GLU A  20      33.050  68.170  28.430  1.00  0.00           H
ATOM    292  CD  GLU A  20      31.920  67.920  26.540  1.00  0.00           C
ATOM    293  OE1 GLU A  20      32.560  68.880  26.030  1.00  0.00           O
ATOM    294  OE2 GLU A  20      31.030  67.360  25.850  1.00  0.00           O
ATOM    295  C   GLU A  20      30.140  67.930  31.280  1.00  0.00           C
ATOM    296  O   GLU A  20      29.690  69.070  31.220  1.00  0.00           O
ATOM    297  N   LYS A  21      29.790  67.210  32.360  1.00  0.00           N
ATOM    298  HN  LYS A  21      30.010  66.240  32.470  1.00  0.00           H
ATOM    299  CA  LYS A  21      28.840  67.710  33.300  1.00  0.00           C
ATOM    300  HA  LYS A  21      28.990  68.770  33.420  1.00  0.00           H
ATOM    301  CB  LYS A  21      27.380  67.340  32.960  1.00  0.00           C
ATOM    302  HB1 LYS A  21      27.130  66.260  33.000  1.00  0.00           H
ATOM    303  HB2 LYS A  21      27.170  67.540  31.890  1.00  0.00           H
ATOM    304  CG  LYS A  21      26.350  68.030  33.860  1.00  0.00           C
ATOM    305  HG1 LYS A  21      26.670  69.090  33.820  1.00  0.00           H
ATOM    306  HG2 LYS A  21      26.430  67.790  34.940  1.00  0.00           H
ATOM    307  CD  LYS A  21      24.860  68.000  33.520  1.00  0.00           C
ATOM    308  HD1 LYS A  21      24.400  68.790  34.150  1.00  0.00           H
ATOM    309  HD2 LYS A  21      24.740  68.130  32.420  1.00  0.00           H
ATOM    310  CE  LYS A  21      24.170  66.690  33.910  1.00  0.00           C
ATOM    311  HE1 LYS A  21      23.110  66.800  34.190  1.00  0.00           H
ATOM    312  HE2 LYS A  21      24.740  66.340  34.790  1.00  0.00           H
ATOM    313  NZ  LYS A  21      24.310  65.640  32.870  1.00  0.00           N
ATOM    314  HZ1 LYS A  21      23.410  65.120  32.860  1.00  0.00           H
ATOM    315  HZ2 LYS A  21      24.390  66.120  31.960  1.00  0.00           H
ATOM    316  HZ3 LYS A  21      25.160  65.040  32.990  1.00  0.00           H
ATOM    317  C   LYS A  21      29.200  67.170  34.640  1.00  0.00           C
ATOM    318  O   LYS A  21      29.750  66.070  34.760  1.00  0.00           O
ATOM    319  N   THR A  22      28.890  67.960  35.680  1.00  0.00           N
ATOM    320  HN  THR A  22      28.550  68.890  35.570  1.00  0.00           H
ATOM    321  CA  THR A  22      29.430  67.760  37.000  1.00  0.00           C
ATOM    322  HA  THR A  22      30.210  67.020  37.070  1.00  0.00           H
ATOM    323  CB  THR A  22      30.020  68.990  37.630  1.00  0.00           C
ATOM    324  HB  THR A  22      30.540  68.780  38.590  1.00  0.00           H
ATOM    325  OG1 THR A  22      29.180  70.110  37.830  1.00  0.00           O
ATOM    326  HG1 THR A  22      29.380  70.570  38.650  1.00  0.00           H
ATOM    327  CG2 THR A  22      31.150  69.450  36.690  1.00  0.00           C
ATOM    328 HG21 THR A  22      30.760  70.230  36.000  1.00  0.00           H
ATOM    329 HG22 THR A  22      31.920  69.940  37.330  1.00  0.00           H
ATOM    330 HG23 THR A  22      31.570  68.560  36.170  1.00  0.00           H
ATOM    331  C   THR A  22      28.340  67.310  37.910  1.00  0.00           C
ATOM    332  O   THR A  22      27.180  67.520  37.560  1.00  0.00           O
ATOM    333  N   LYS A  23      28.610  66.620  39.020  1.00  0.00           N
ATOM    334  HN  LYS A  23      29.580  66.390  39.100  1.00  0.00           H
ATOM    335  CA  LYS A  23      27.680  66.160  40.010  1.00  0.00           C
ATOM    336  HA  LYS A  23      26.890  66.880  40.170  1.00  0.00           H
ATOM    337  CB  LYS A  23      27.040  64.820  39.630  1.00  0.00           C
ATOM    338  HB1 LYS A  23      27.870  64.220  39.200  1.00  0.00           H
ATOM    339  HB2 LYS A  23      26.420  65.190  38.780  1.00  0.00           H
ATOM    340  CG  LYS A  23      26.240  64.100  40.710  1.00  0.00           C
ATOM    341  HG1 LYS A  23      25.490  64.770  41.200  1.00  0.00           H
ATOM    342  HG2 LYS A  23      26.850  63.660  41.520  1.00  0.00           H
ATOM    343  CD  LYS A  23      25.580  62.940  39.970  1.00  0.00           C
ATOM    344  HD1 LYS A  23      24.970  62.370  40.710  1.00  0.00           H
ATOM    345  HD2 LYS A  23      24.740  63.330  39.350  1.00  0.00           H
ATOM    346  CE  LYS A  23      26.540  61.940  39.330  1.00  0.00           C
ATOM    347  HE1 LYS A  23      27.230  61.610  40.130  1.00  0.00           H
ATOM    348  HE2 LYS A  23      27.190  62.220  38.470  1.00  0.00           H
ATOM    349  NZ  LYS A  23      25.770  60.740  38.920  1.00  0.00           N
ATOM    350  HZ1 LYS A  23      25.150  60.480  39.720  1.00  0.00           H
ATOM    351  HZ2 LYS A  23      25.160  60.970  38.110  1.00  0.00           H
ATOM    352  HZ3 LYS A  23      26.360  59.950  38.590  1.00  0.00           H
ATOM    353  C   LYS A  23      28.220  66.050  41.400  1.00  0.00           C
ATOM    354  O   LYS A  23      29.240  65.410  41.610  1.00  0.00           O
ATOM    355  N   GLN A  24      27.620  66.670  42.430  1.00  0.00           N
ATOM    356  HN  GLN A  24      26.860  67.280  42.210  1.00  0.00           H
ATOM    357  CA  GLN A  24      28.040  66.710  43.800  1.00  0.00           C
ATOM    358  HA  GLN A  24      29.120  66.750  43.830  1.00  0.00           H
ATOM    359  CB  GLN A  24      27.530  67.990  44.480  1.00  0.00           C
ATOM    360  HB1 GLN A  24      26.420  67.850  44.490  1.00  0.00           H
ATOM    361  HB2 GLN A  24      27.720  68.870  43.830  1.00  0.00           H
ATOM    362  CG  GLN A  24      28.110  68.280  45.860  1.00  0.00           C
ATOM    363  HG1 GLN A  24      29.130  68.720  45.750  1.00  0.00           H
ATOM    364  HG2 GLN A  24      28.100  67.380  46.500  1.00  0.00           H
ATOM    365  CD  GLN A  24      27.070  69.180  46.510  1.00  0.00           C
ATOM    366  OE1 GLN A  24      27.260  70.390  46.620  1.00  0.00           O
ATOM    367  NE2 GLN A  24      25.890  68.600  46.860  1.00  0.00           N
ATOM    368 HE21 GLN A  24      25.820  67.610  46.960  1.00  0.00           H
ATOM    369 HE22 GLN A  24      25.160  69.220  47.140  1.00  0.00           H
ATOM    370  C   GLN A  24      27.740  65.490  44.590  1.00  0.00           C
ATOM    371  O   GLN A  24      26.720  64.840  44.370  1.00  0.00           O
ATOM    372  N   GLY A  25      28.590  65.110  45.560  1.00  0.00           N
ATOM    373  HN  GLY A  25      29.490  65.530  45.620  1.00  0.00           H
ATOM    374  CA  GLY A  25      28.370  64.050  46.500  1.00  0.00           C
ATOM    375  HA1 GLY A  25      27.850  63.230  46.010  1.00  0.00           H
ATOM    376  HA2 GLY A  25      29.320  63.790  46.940  1.00  0.00           H
ATOM    377  C   GLY A  25      27.590  64.570  47.660  1.00  0.00           C
ATOM    378  O   GLY A  25      26.920  65.600  47.630  1.00  0.00           O
ATOM    379  N   VAL A  26      27.640  63.850  48.790  1.00  0.00           N
ATOM    380  HN  VAL A  26      28.130  62.990  48.860  1.00  0.00           H
ATOM    381  CA  VAL A  26      26.950  64.320  49.950  1.00  0.00           C
ATOM    382  HA  VAL A  26      26.220  65.110  49.860  1.00  0.00           H
ATOM    383  CB  VAL A  26      26.300  63.150  50.630  1.00  0.00           C
ATOM    384  HB  VAL A  26      26.990  62.300  50.760  1.00  0.00           H
ATOM    385  CG1 VAL A  26      25.760  63.470  52.030  1.00  0.00           C
ATOM    386 HG11 VAL A  26      25.170  64.420  52.010  1.00  0.00           H
ATOM    387 HG12 VAL A  26      25.200  62.580  52.380  1.00  0.00           H
ATOM    388 HG13 VAL A  26      26.640  63.540  52.700  1.00  0.00           H
ATOM    389  CG2 VAL A  26      25.050  62.780  49.810  1.00  0.00           C
ATOM    390 HG21 VAL A  26      25.390  62.500  48.790  1.00  0.00           H
ATOM    391 HG22 VAL A  26      24.500  61.900  50.220  1.00  0.00           H
ATOM    392 HG23 VAL A  26      24.230  63.530  49.780  1.00  0.00           H
ATOM    393  C   VAL A  26      27.960  64.930  50.860  1.00  0.00           C
ATOM    394  O   VAL A  26      28.720  64.210  51.510  1.00  0.00           O
ATOM    395  N   ALA A  27      28.060  66.260  51.000  1.00  0.00           N
ATOM    396  HN  ALA A  27      27.490  66.800  50.390  1.00  0.00           H
ATOM    397  CA  ALA A  27      28.890  66.980  51.910  1.00  0.00           C
ATOM    398  HA  ALA A  27      29.950  66.920  51.700  1.00  0.00           H
ATOM    399  CB  ALA A  27      28.520  68.440  51.580  1.00  0.00           C
ATOM    400  HB1 ALA A  27      27.600  68.830  52.080  1.00  0.00           H
ATOM    401  HB2 ALA A  27      29.380  69.090  51.830  1.00  0.00           H
ATOM    402  HB3 ALA A  27      28.270  68.490  50.500  1.00  0.00           H
ATOM    403  C   ALA A  27      28.640  66.730  53.360  1.00  0.00           C
ATOM    404  O   ALA A  27      27.520  66.530  53.840  1.00  0.00           O
ATOM    405  N   GLU A  28      29.730  66.530  54.120  1.00  0.00           N
ATOM    406  HN  GLU A  28      30.600  66.650  53.660  1.00  0.00           H
ATOM    407  CA  GLU A  28      29.690  66.120  55.490  1.00  0.00           C
ATOM    408  HA  GLU A  28      28.930  65.360  55.530  1.00  0.00           H
ATOM    409  CB  GLU A  28      31.070  65.650  55.970  1.00  0.00           C
ATOM    410  HB1 GLU A  28      31.360  66.060  56.970  1.00  0.00           H
ATOM    411  HB2 GLU A  28      31.920  65.790  55.260  1.00  0.00           H
ATOM    412  CG  GLU A  28      30.960  64.180  56.370  1.00  0.00           C
ATOM    413  HG1 GLU A  28      31.960  63.740  56.560  1.00  0.00           H
ATOM    414  HG2 GLU A  28      30.400  63.530  55.660  1.00  0.00           H
ATOM    415  CD  GLU A  28      30.170  63.960  57.650  1.00  0.00           C
ATOM    416  OE1 GLU A  28      28.920  64.100  57.660  1.00  0.00           O
ATOM    417  OE2 GLU A  28      30.720  63.400  58.630  1.00  0.00           O
ATOM    418  C   GLU A  28      29.270  67.210  56.420  1.00  0.00           C
ATOM    419  O   GLU A  28      29.670  68.360  56.250  1.00  0.00           O
ATOM    420  N   ALA A  29      28.610  66.860  57.540  1.00  0.00           N
ATOM    421  HN  ALA A  29      28.420  65.910  57.790  1.00  0.00           H
ATOM    422  CA  ALA A  29      28.060  67.760  58.500  1.00  0.00           C
ATOM    423  HA  ALA A  29      27.760  68.610  57.900  1.00  0.00           H
ATOM    424  CB  ALA A  29      26.710  67.200  59.000  1.00  0.00           C
ATOM    425  HB1 ALA A  29      25.990  66.910  58.200  1.00  0.00           H
ATOM    426  HB2 ALA A  29      26.880  66.250  59.540  1.00  0.00           H
ATOM    427  HB3 ALA A  29      26.180  67.940  59.630  1.00  0.00           H
ATOM    428  C   ALA A  29      29.090  68.110  59.510  1.00  0.00           C
ATOM    429  O   ALA A  29      30.250  67.720  59.340  1.00  0.00           O
ATOM    430  N   ALA A  30      28.800  68.990  60.490  1.00  0.00           N
ATOM    431  HN  ALA A  30      27.880  69.290  60.700  1.00  0.00           H
ATOM    432  CA  ALA A  30      29.750  69.410  61.480  1.00  0.00           C
ATOM    433  HA  ALA A  30      30.610  69.840  61.000  1.00  0.00           H
ATOM    434  CB  ALA A  30      29.100  70.460  62.390  1.00  0.00           C
ATOM    435  HB1 ALA A  30      29.750  70.890  63.180  1.00  0.00           H
ATOM    436  HB2 ALA A  30      28.640  71.230  61.730  1.00  0.00           H
ATOM    437  HB3 ALA A  30      28.250  69.970  62.900  1.00  0.00           H
ATOM    438  C   ALA A  30      30.110  68.260  62.350  1.00  0.00           C
ATOM    439  O   ALA A  30      29.270  67.400  62.590  1.00  0.00           O
ATOM    440  N   GLY A  31      31.390  68.140  62.740  1.00  0.00           N
ATOM    441  HN  GLY A  31      31.950  68.890  62.380  1.00  0.00           H
ATOM    442  CA  GLY A  31      32.030  67.110  63.500  1.00  0.00           C
ATOM    443  HA1 GLY A  31      32.220  66.220  62.900  1.00  0.00           H
ATOM    444  HA2 GLY A  31      32.910  67.600  63.880  1.00  0.00           H
ATOM    445  C   GLY A  31      31.330  66.600  64.710  1.00  0.00           C
ATOM    446  O   GLY A  31      31.490  65.450  65.120  1.00  0.00           O
ATOM    447  N   LYS A  32      30.570  67.420  65.460  1.00  0.00           N
ATOM    448  HN  LYS A  32      30.520  68.370  65.160  1.00  0.00           H
ATOM    449  CA  LYS A  32      29.830  66.990  66.610  1.00  0.00           C
ATOM    450  HA  LYS A  32      30.540  66.530  67.290  1.00  0.00           H
ATOM    451  CB  LYS A  32      29.260  68.230  67.310  1.00  0.00           C
ATOM    452  HB1 LYS A  32      28.700  67.990  68.240  1.00  0.00           H
ATOM    453  HB2 LYS A  32      28.630  68.880  66.660  1.00  0.00           H
ATOM    454  CG  LYS A  32      30.350  69.110  67.920  1.00  0.00           C
ATOM    455  HG1 LYS A  32      30.810  69.630  67.050  1.00  0.00           H
ATOM    456  HG2 LYS A  32      31.150  68.490  68.370  1.00  0.00           H
ATOM    457  CD  LYS A  32      29.850  70.080  68.990  1.00  0.00           C
ATOM    458  HD1 LYS A  32      30.590  70.910  69.030  1.00  0.00           H
ATOM    459  HD2 LYS A  32      28.910  70.590  68.680  1.00  0.00           H
ATOM    460  CE  LYS A  32      29.660  69.530  70.400  1.00  0.00           C
ATOM    461  HE1 LYS A  32      28.910  68.720  70.510  1.00  0.00           H
ATOM    462  HE2 LYS A  32      29.390  70.410  71.030  1.00  0.00           H
ATOM    463  NZ  LYS A  32      30.890  69.010  71.030  1.00  0.00           N
ATOM    464  HZ1 LYS A  32      31.210  68.080  70.680  1.00  0.00           H
ATOM    465  HZ2 LYS A  32      31.760  69.520  70.740  1.00  0.00           H
ATOM    466  HZ3 LYS A  32      30.710  68.940  72.050  1.00  0.00           H
ATOM    467  C   LYS A  32      28.740  65.990  66.410  1.00  0.00           C
ATOM    468  O   LYS A  32      28.170  65.380  67.320  1.00  0.00           O
ATOM    469  N   THR A  33      28.410  65.710  65.140  1.00  0.00           N
ATOM    470  HN  THR A  33      28.740  66.260  64.380  1.00  0.00           H
ATOM    471  CA  THR A  33      27.520  64.660  64.760  1.00  0.00           C
ATOM    472  HA  THR A  33      26.770  64.640  65.530  1.00  0.00           H
ATOM    473  CB  THR A  33      26.950  64.740  63.380  1.00  0.00           C
ATOM    474  HB  THR A  33      26.360  63.840  63.070  1.00  0.00           H
ATOM    475  OG1 THR A  33      27.960  64.970  62.410  1.00  0.00           O
ATOM    476  HG1 THR A  33      28.090  65.920  62.440  1.00  0.00           H
ATOM    477  CG2 THR A  33      26.080  66.010  63.340  1.00  0.00           C
ATOM    478 HG21 THR A  33      25.320  66.090  64.150  1.00  0.00           H
ATOM    479 HG22 THR A  33      26.770  66.830  63.630  1.00  0.00           H
ATOM    480 HG23 THR A  33      25.720  66.180  62.300  1.00  0.00           H
ATOM    481  C   THR A  33      28.150  63.310  64.930  1.00  0.00           C
ATOM    482  O   THR A  33      27.450  62.310  65.100  1.00  0.00           O
ATOM    483  N   LYS A  34      29.490  63.230  64.930  1.00  0.00           N
ATOM    484  HN  LYS A  34      30.010  64.070  64.850  1.00  0.00           H
ATOM    485  CA  LYS A  34      30.130  61.950  64.940  1.00  0.00           C
ATOM    486  HA  LYS A  34      29.420  61.150  64.800  1.00  0.00           H
ATOM    487  CB  LYS A  34      31.080  61.920  63.740  1.00  0.00           C
ATOM    488  HB1 LYS A  34      31.510  60.900  63.660  1.00  0.00           H
ATOM    489  HB2 LYS A  34      31.950  62.550  64.040  1.00  0.00           H
ATOM    490  CG  LYS A  34      30.530  62.360  62.380  1.00  0.00           C
ATOM    491  HG1 LYS A  34      31.230  62.160  61.530  1.00  0.00           H
ATOM    492  HG2 LYS A  34      30.370  63.460  62.360  1.00  0.00           H
ATOM    493  CD  LYS A  34      29.310  61.530  61.960  1.00  0.00           C
ATOM    494  HD1 LYS A  34      29.380  60.460  62.250  1.00  0.00           H
ATOM    495  HD2 LYS A  34      28.530  61.890  62.660  1.00  0.00           H
ATOM    496  CE  LYS A  34      28.790  61.730  60.540  1.00  0.00           C
ATOM    497  HE1 LYS A  34      27.910  61.050  60.430  1.00  0.00           H
ATOM    498  HE2 LYS A  34      29.550  61.470  59.770  1.00  0.00           H
ATOM    499  NZ  LYS A  34      28.370  63.120  60.230  1.00  0.00           N
ATOM    500  HZ1 LYS A  34      27.350  63.210  60.070  1.00  0.00           H
ATOM    501  HZ2 LYS A  34      28.800  63.680  61.000  1.00  0.00           H
ATOM    502  HZ3 LYS A  34      28.900  63.240  59.340  1.00  0.00           H
ATOM    503  C   LYS A  34      30.880  61.640  66.200  1.00  0.00           C
ATOM    504  O   LYS A  34      31.900  60.950  66.260  1.00  0.00           O
ATOM    505  N   GLU A  35      30.480  62.190  67.360  1.00  0.00           N
ATOM    506  HN  GLU A  35      29.740  62.850  67.450  1.00  0.00           H
ATOM    507  CA  GLU A  35      31.020  61.960  68.670  1.00  0.00           C
ATOM    508  HA  GLU A  35      32.100  61.960  68.670  1.00  0.00           H
ATOM    509  CB  GLU A  35      30.500  63.070  69.600  1.00  0.00           C
ATOM    510  HB1 GLU A  35      30.920  62.840  70.600  1.00  0.00           H
ATOM    511  HB2 GLU A  35      29.390  63.050  69.660  1.00  0.00           H
ATOM    512  CG  GLU A  35      30.940  64.490  69.250  1.00  0.00           C
ATOM    513  HG1 GLU A  35      30.320  64.840  68.410  1.00  0.00           H
ATOM    514  HG2 GLU A  35      32.010  64.460  68.930  1.00  0.00           H
ATOM    515  CD  GLU A  35      30.670  65.590  70.280  1.00  0.00           C
ATOM    516  OE1 GLU A  35      31.420  66.600  70.340  1.00  0.00           O
ATOM    517  OE2 GLU A  35      29.730  65.410  71.090  1.00  0.00           O
ATOM    518  C   GLU A  35      30.770  60.640  69.310  1.00  0.00           C
ATOM    519  O   GLU A  35      29.880  59.840  69.030  1.00  0.00           O
ATOM    520  N   GLY A  36      31.590  60.380  70.350  1.00  0.00           N
ATOM    521  HN  GLY A  36      32.330  60.990  70.620  1.00  0.00           H
ATOM    522  CA  GLY A  36      31.610  59.330  71.320  1.00  0.00           C
ATOM    523  HA1 GLY A  36      31.310  58.410  70.840  1.00  0.00           H
ATOM    524  HA2 GLY A  36      32.520  59.500  71.870  1.00  0.00           H
ATOM    525  C   GLY A  36      30.450  59.540  72.230  1.00  0.00           C
ATOM    526  O   GLY A  36      29.670  60.480  72.060  1.00  0.00           O
ATOM    527  N   VAL A  37      30.370  58.630  73.220  1.00  0.00           N
ATOM    528  HN  VAL A  37      31.050  57.900  73.240  1.00  0.00           H
ATOM    529  CA  VAL A  37      29.340  58.720  74.200  1.00  0.00           C
ATOM    530  HA  VAL A  37      28.440  59.190  73.840  1.00  0.00           H
ATOM    531  CB  VAL A  37      28.950  57.280  74.380  1.00  0.00           C
ATOM    532  HB  VAL A  37      29.840  56.610  74.460  1.00  0.00           H
ATOM    533  CG1 VAL A  37      28.110  56.930  75.620  1.00  0.00           C
ATOM    534 HG11 VAL A  37      27.110  57.400  75.550  1.00  0.00           H
ATOM    535 HG12 VAL A  37      27.980  55.820  75.630  1.00  0.00           H
ATOM    536 HG13 VAL A  37      28.590  57.320  76.540  1.00  0.00           H
ATOM    537  CG2 VAL A  37      28.160  56.900  73.120  1.00  0.00           C
ATOM    538 HG21 VAL A  37      27.200  57.460  73.010  1.00  0.00           H
ATOM    539 HG22 VAL A  37      28.830  57.080  72.250  1.00  0.00           H
ATOM    540 HG23 VAL A  37      28.120  55.790  73.150  1.00  0.00           H
ATOM    541  C   VAL A  37      29.720  59.350  75.490  1.00  0.00           C
ATOM    542  O   VAL A  37      30.870  59.260  75.920  1.00  0.00           O
ATOM    543  N   LEU A  38      28.820  60.140  76.120  1.00  0.00           N
ATOM    544  HN  LEU A  38      27.900  60.220  75.750  1.00  0.00           H
ATOM    545  CA  LEU A  38      29.020  60.880  77.330  1.00  0.00           C
ATOM    546  HA  LEU A  38      28.050  61.230  77.630  1.00  0.00           H
ATOM    547  CB  LEU A  38      29.410  59.950  78.490  1.00  0.00           C
ATOM    548  HB1 LEU A  38      29.710  60.570  79.360  1.00  0.00           H
ATOM    549  HB2 LEU A  38      30.360  59.470  78.180  1.00  0.00           H
ATOM    550  CG  LEU A  38      28.330  58.980  79.010  1.00  0.00           C
ATOM    551  HG  LEU A  38      27.920  58.620  78.040  1.00  0.00           H
ATOM    552  CD1 LEU A  38      28.950  57.800  79.770  1.00  0.00           C
ATOM    553 HD11 LEU A  38      28.090  57.160  80.040  1.00  0.00           H
ATOM    554 HD12 LEU A  38      29.720  57.430  79.050  1.00  0.00           H
ATOM    555 HD13 LEU A  38      29.470  58.040  80.720  1.00  0.00           H
ATOM    556  CD2 LEU A  38      27.190  59.550  79.870  1.00  0.00           C
ATOM    557 HD21 LEU A  38      26.440  58.760  80.100  1.00  0.00           H
ATOM    558 HD22 LEU A  38      27.560  59.870  80.870  1.00  0.00           H
ATOM    559 HD23 LEU A  38      26.590  60.360  79.400  1.00  0.00           H
ATOM    560  C   LEU A  38      29.860  62.120  77.320  1.00  0.00           C
ATOM    561  O   LEU A  38      29.380  63.250  77.420  1.00  0.00           O
ATOM    562  N   TYR A  39      31.190  61.950  77.330  1.00  0.00           N
ATOM    563  HN  TYR A  39      31.600  61.050  77.430  1.00  0.00           H
ATOM    564  CA  TYR A  39      32.240  62.910  77.480  1.00  0.00           C
ATOM    565  HA  TYR A  39      31.690  63.820  77.310  1.00  0.00           H
ATOM    566  CB  TYR A  39      32.860  62.860  78.890  1.00  0.00           C
ATOM    567  HB1 TYR A  39      32.130  63.360  79.560  1.00  0.00           H
ATOM    568  HB2 TYR A  39      33.840  63.370  78.990  1.00  0.00           H
ATOM    569  CG  TYR A  39      33.000  61.490  79.470  1.00  0.00           C
ATOM    570  CD1 TYR A  39      32.250  60.980  80.510  1.00  0.00           C
ATOM    571  HD1 TYR A  39      31.550  61.650  81.000  1.00  0.00           H
ATOM    572  CE1 TYR A  39      32.450  59.730  81.040  1.00  0.00           C
ATOM    573  HE1 TYR A  39      31.840  59.400  81.870  1.00  0.00           H
ATOM    574  CZ  TYR A  39      33.430  58.970  80.460  1.00  0.00           C
ATOM    575  OH  TYR A  39      33.820  57.800  81.150  1.00  0.00           O
ATOM    576  HH  TYR A  39      33.210  57.710  81.880  1.00  0.00           H
ATOM    577  CD2 TYR A  39      34.000  60.700  78.960  1.00  0.00           C
ATOM    578  HD2 TYR A  39      34.540  61.050  78.100  1.00  0.00           H
ATOM    579  CE2 TYR A  39      34.240  59.430  79.440  1.00  0.00           C
ATOM    580  HE2 TYR A  39      35.130  58.940  79.100  1.00  0.00           H
ATOM    581  C   TYR A  39      33.280  62.720  76.430  1.00  0.00           C
ATOM    582  O   TYR A  39      34.230  63.490  76.260  1.00  0.00           O
ATOM    583  N   VAL A  40      33.110  61.620  75.680  1.00  0.00           N
ATOM    584  HN  VAL A  40      32.330  61.000  75.770  1.00  0.00           H
ATOM    585  CA  VAL A  40      34.030  61.390  74.600  1.00  0.00           C
ATOM    586  HA  VAL A  40      35.040  61.710  74.810  1.00  0.00           H
ATOM    587  CB  VAL A  40      34.070  59.910  74.370  1.00  0.00           C
ATOM    588  HB  VAL A  40      33.040  59.630  74.070  1.00  0.00           H
ATOM    589  CG1 VAL A  40      35.080  59.540  73.280  1.00  0.00           C
ATOM    590 HG11 VAL A  40      35.050  58.440  73.100  1.00  0.00           H
ATOM    591 HG12 VAL A  40      34.830  60.120  72.360  1.00  0.00           H
ATOM    592 HG13 VAL A  40      36.130  59.810  73.500  1.00  0.00           H
ATOM    593  CG2 VAL A  40      34.440  59.220  75.700  1.00  0.00           C
ATOM    594 HG21 VAL A  40      35.170  59.780  76.310  1.00  0.00           H
ATOM    595 HG22 VAL A  40      33.460  59.060  76.200  1.00  0.00           H
ATOM    596 HG23 VAL A  40      34.840  58.220  75.410  1.00  0.00           H
ATOM    597  C   VAL A  40      33.610  62.150  73.390  1.00  0.00           C
ATOM    598  O   VAL A  40      32.430  62.170  73.040  1.00  0.00           O
ATOM    599  N   GLY A  41      34.560  62.830  72.730  1.00  0.00           N
ATOM    600  HN  GLY A  41      35.510  62.990  73.000  1.00  0.00           H
ATOM    601  CA  GLY A  41      34.260  63.660  71.610  1.00  0.00           C
ATOM    602  HA1 GLY A  41      33.190  63.840  71.570  1.00  0.00           H
ATOM    603  HA2 GLY A  41      34.800  64.590  71.730  1.00  0.00           H
ATOM    604  C   GLY A  41      34.680  62.960  70.360  1.00  0.00           C
ATOM    605  O   GLY A  41      34.790  61.740  70.250  1.00  0.00           O
ATOM    606  N   SER A  42      34.920  63.760  69.310  1.00  0.00           N
ATOM    607  HN  SER A  42      34.630  64.710  69.280  1.00  0.00           H
ATOM    608  CA  SER A  42      35.270  63.230  68.020  1.00  0.00           C
ATOM    609  HA  SER A  42      35.290  62.150  68.060  1.00  0.00           H
ATOM    610  CB  SER A  42      34.260  63.620  66.930  1.00  0.00           C
ATOM    611  HB1 SER A  42      33.300  63.250  67.350  1.00  0.00           H
ATOM    612  HB2 SER A  42      34.370  63.020  66.010  1.00  0.00           H
ATOM    613  OG  SER A  42      34.150  65.020  66.720  1.00  0.00           O
ATOM    614  HG1 SER A  42      33.780  65.250  67.570  1.00  0.00           H
ATOM    615  C   SER A  42      36.590  63.780  67.590  1.00  0.00           C
ATOM    616  O   SER A  42      37.090  64.810  68.020  1.00  0.00           O
ATOM    617  N   LYS A  43      37.250  63.080  66.650  1.00  0.00           N
ATOM    618  HN  LYS A  43      36.740  62.260  66.430  1.00  0.00           H
ATOM    619  CA  LYS A  43      38.570  63.310  66.150  1.00  0.00           C
ATOM    620  HA  LYS A  43      38.890  64.330  66.330  1.00  0.00           H
ATOM    621  CB  LYS A  43      39.570  62.280  66.700  1.00  0.00           C
ATOM    622  HB1 LYS A  43      39.890  62.530  67.730  1.00  0.00           H
ATOM    623  HB2 LYS A  43      40.520  62.230  66.130  1.00  0.00           H
ATOM    624  CG  LYS A  43      39.000  60.860  66.830  1.00  0.00           C
ATOM    625  HG1 LYS A  43      38.470  60.530  65.910  1.00  0.00           H
ATOM    626  HG2 LYS A  43      38.340  60.750  67.710  1.00  0.00           H
ATOM    627  CD  LYS A  43      40.050  59.830  67.240  1.00  0.00           C
ATOM    628  HD1 LYS A  43      40.390  59.940  68.290  1.00  0.00           H
ATOM    629  HD2 LYS A  43      39.560  58.840  67.270  1.00  0.00           H
ATOM    630  CE  LYS A  43      41.200  59.650  66.240  1.00  0.00           C
ATOM    631  HE1 LYS A  43      41.820  58.820  66.650  1.00  0.00           H
ATOM    632  HE2 LYS A  43      41.850  60.550  66.250  1.00  0.00           H
ATOM    633  NZ  LYS A  43      40.680  59.310  64.900  1.00  0.00           N
ATOM    634  HZ1 LYS A  43      41.500  58.920  64.400  1.00  0.00           H
ATOM    635  HZ2 LYS A  43      40.000  58.530  64.960  1.00  0.00           H
ATOM    636  HZ3 LYS A  43      40.260  60.160  64.470  1.00  0.00           H
ATOM    637  C   LYS A  43      38.430  63.090  64.680  1.00  0.00           C
ATOM    638  O   LYS A  43      37.550  62.360  64.220  1.00  0.00           O
ATOM    639  N   THR A  44      39.380  63.620  63.880  1.00  0.00           N
ATOM    640  HN  THR A  44      40.190  64.150  64.120  1.00  0.00           H
ATOM    641  CA  THR A  44      39.380  63.370  62.470  1.00  0.00           C
ATOM    642  HA  THR A  44      38.350  63.370  62.140  1.00  0.00           H
ATOM    643  CB  THR A  44      40.120  64.410  61.690  1.00  0.00           C
ATOM    644  HB  THR A  44      40.250  64.100  60.630  1.00  0.00           H
ATOM    645  OG1 THR A  44      41.330  64.740  62.360  1.00  0.00           O
ATOM    646  HG1 THR A  44      41.870  65.010  61.610  1.00  0.00           H
ATOM    647  CG2 THR A  44      39.300  65.710  61.570  1.00  0.00           C
ATOM    648 HG21 THR A  44      38.310  65.440  61.150  1.00  0.00           H
ATOM    649 HG22 THR A  44      39.250  66.220  62.550  1.00  0.00           H
ATOM    650 HG23 THR A  44      39.820  66.400  60.860  1.00  0.00           H
ATOM    651  C   THR A  44      39.870  61.990  62.200  1.00  0.00           C
ATOM    652  O   THR A  44      40.720  61.460  62.910  1.00  0.00           O
ATOM    653  N   LYS A  45      39.450  61.490  61.020  1.00  0.00           N
ATOM    654  HN  LYS A  45      38.740  61.990  60.550  1.00  0.00           H
ATOM    655  CA  LYS A  45      40.020  60.280  60.520  1.00  0.00           C
ATOM    656  HA  LYS A  45      40.310  59.690  61.380  1.00  0.00           H
ATOM    657  CB  LYS A  45      39.030  59.400  59.740  1.00  0.00           C
ATOM    658  HB1 LYS A  45      39.550  58.510  59.330  1.00  0.00           H
ATOM    659  HB2 LYS A  45      38.760  60.060  58.880  1.00  0.00           H
ATOM    660  CG  LYS A  45      37.830  58.870  60.520  1.00  0.00           C
ATOM    661  HG1 LYS A  45      37.140  59.650  60.910  1.00  0.00           H
ATOM    662  HG2 LYS A  45      38.280  58.230  61.300  1.00  0.00           H
ATOM    663  CD  LYS A  45      36.860  58.100  59.620  1.00  0.00           C
ATOM    664  HD1 LYS A  45      35.840  58.540  59.610  1.00  0.00           H
ATOM    665  HD2 LYS A  45      37.180  58.300  58.570  1.00  0.00           H
ATOM    666  CE  LYS A  45      36.910  56.580  59.830  1.00  0.00           C
ATOM    667  HE1 LYS A  45      37.980  56.330  59.950  1.00  0.00           H
ATOM    668  HE2 LYS A  45      36.450  56.130  58.930  1.00  0.00           H
ATOM    669  NZ  LYS A  45      36.280  56.020  61.050  1.00  0.00           N
ATOM    670  HZ1 LYS A  45      36.130  55.030  60.780  1.00  0.00           H
ATOM    671  HZ2 LYS A  45      36.940  56.170  61.840  1.00  0.00           H
ATOM    672  HZ3 LYS A  45      35.360  56.460  61.240  1.00  0.00           H
ATOM    673  C   LYS A  45      41.220  60.490  59.660  1.00  0.00           C
ATOM    674  O   LYS A  45      42.090  61.360  59.800  1.00  0.00           O
ATOM    675  N   GLU A  46      41.530  59.620  58.690  1.00  0.00           N
ATOM    676  HN  GLU A  46      40.820  58.980  58.400  1.00  0.00           H
ATOM    677  CA  GLU A  46      42.770  59.520  57.980  1.00  0.00           C
ATOM    678  HA  GLU A  46      43.460  60.260  58.340  1.00  0.00           H
ATOM    679  CB  GLU A  46      43.390  58.150  58.290  1.00  0.00           C
ATOM    680  HB1 GLU A  46      44.160  58.080  57.500  1.00  0.00           H
ATOM    681  HB2 GLU A  46      42.600  57.410  58.030  1.00  0.00           H
ATOM    682  CG  GLU A  46      43.890  57.940  59.720  1.00  0.00           C
ATOM    683  HG1 GLU A  46      43.440  58.750  60.350  1.00  0.00           H
ATOM    684  HG2 GLU A  46      44.990  57.910  59.630  1.00  0.00           H
ATOM    685  CD  GLU A  46      43.480  56.620  60.360  1.00  0.00           C
ATOM    686  OE1 GLU A  46      42.910  56.720  61.470  1.00  0.00           O
ATOM    687  OE2 GLU A  46      43.580  55.500  59.790  1.00  0.00           O
ATOM    688  C   GLU A  46      42.600  59.860  56.530  1.00  0.00           C
ATOM    689  O   GLU A  46      43.240  59.330  55.630  1.00  0.00           O
ATOM    690  N   GLY A  47      41.630  60.720  56.170  1.00  0.00           N
ATOM    691  HN  GLY A  47      41.020  61.030  56.890  1.00  0.00           H
ATOM    692  CA  GLY A  47      41.260  61.120  54.850  1.00  0.00           C
ATOM    693  HA1 GLY A  47      40.970  60.260  54.260  1.00  0.00           H
ATOM    694  HA2 GLY A  47      40.410  61.780  54.970  1.00  0.00           H
ATOM    695  C   GLY A  47      42.230  61.940  54.080  1.00  0.00           C
ATOM    696  O   GLY A  47      42.200  63.160  54.210  1.00  0.00           O
ATOM    697  N   VAL A  48      43.060  61.290  53.230  1.00  0.00           N
ATOM    698  HN  VAL A  48      43.320  60.330  53.350  1.00  0.00           H
ATOM    699  CA  VAL A  48      43.970  61.950  52.350  1.00  0.00           C
ATOM    700  HA  VAL A  48      44.510  62.750  52.840  1.00  0.00           H
ATOM    701  CB  VAL A  48      44.960  60.940  51.850  1.00  0.00           C
ATOM    702  HB  VAL A  48      44.380  60.250  51.210  1.00  0.00           H
ATOM    703  CG1 VAL A  48      46.070  61.480  50.930  1.00  0.00           C
ATOM    704 HG11 VAL A  48      46.670  60.710  50.410  1.00  0.00           H
ATOM    705 HG12 VAL A  48      45.630  62.100  50.120  1.00  0.00           H
ATOM    706 HG13 VAL A  48      46.720  62.110  51.580  1.00  0.00           H
ATOM    707  CG2 VAL A  48      45.670  60.160  52.970  1.00  0.00           C
ATOM    708 HG21 VAL A  48      46.520  60.670  53.460  1.00  0.00           H
ATOM    709 HG22 VAL A  48      44.990  59.810  53.780  1.00  0.00           H
ATOM    710 HG23 VAL A  48      46.090  59.260  52.460  1.00  0.00           H
ATOM    711  C   VAL A  48      43.230  62.640  51.260  1.00  0.00           C
ATOM    712  O   VAL A  48      43.620  63.750  50.890  1.00  0.00           O
ATOM    713  N   VAL A  49      42.110  62.040  50.830  1.00  0.00           N
ATOM    714  HN  VAL A  49      41.970  61.220  51.380  1.00  0.00           H
ATOM    715  CA  VAL A  49      41.250  62.540  49.800  1.00  0.00           C
ATOM    716  HA  VAL A  49      41.860  63.010  49.040  1.00  0.00           H
ATOM    717  CB  VAL A  49      40.510  61.390  49.190  1.00  0.00           C
ATOM    718  HB  VAL A  49      39.670  61.690  48.520  1.00  0.00           H
ATOM    719  CG1 VAL A  49      41.440  60.560  48.290  1.00  0.00           C
ATOM    720 HG11 VAL A  49      41.920  61.240  47.550  1.00  0.00           H
ATOM    721 HG12 VAL A  49      42.280  60.090  48.840  1.00  0.00           H
ATOM    722 HG13 VAL A  49      40.800  59.840  47.740  1.00  0.00           H
ATOM    723  CG2 VAL A  49      39.870  60.580  50.320  1.00  0.00           C
ATOM    724 HG21 VAL A  49      39.220  59.830  49.820  1.00  0.00           H
ATOM    725 HG22 VAL A  49      40.620  59.950  50.840  1.00  0.00           H
ATOM    726 HG23 VAL A  49      39.350  61.170  51.110  1.00  0.00           H
ATOM    727  C   VAL A  49      40.290  63.540  50.350  1.00  0.00           C
ATOM    728  O   VAL A  49      40.110  63.580  51.570  1.00  0.00           O
ATOM    729  N   HIS A  50      39.590  64.280  49.480  1.00  0.00           N
ATOM    730  HN  HIS A  50      39.900  64.270  48.530  1.00  0.00           H
ATOM    731  CA  HIS A  50      38.480  65.140  49.750  1.00  0.00           C
ATOM    732  HA  HIS A  50      38.730  65.730  50.620  1.00  0.00           H
ATOM    733  CB  HIS A  50      38.220  66.160  48.630  1.00  0.00           C
ATOM    734  HB1 HIS A  50      37.150  66.450  48.540  1.00  0.00           H
ATOM    735  HB2 HIS A  50      38.370  65.580  47.700  1.00  0.00           H
ATOM    736  ND1 HIS A  50      40.470  67.450  48.340  1.00  0.00           N
ATOM    737  CG  HIS A  50      39.100  67.370  48.560  1.00  0.00           C
ATOM    738  CE1 HIS A  50      40.830  68.710  48.260  1.00  0.00           C
ATOM    739  HE1 HIS A  50      41.880  68.940  48.400  1.00  0.00           H
ATOM    740  NE2 HIS A  50      39.760  69.540  48.450  1.00  0.00           N
ATOM    741  HE2 HIS A  50      39.740  70.540  48.490  1.00  0.00           H
ATOM    742  CD2 HIS A  50      38.710  68.670  48.680  1.00  0.00           C
ATOM    743  HD2 HIS A  50      37.670  68.930  48.830  1.00  0.00           H
ATOM    744  C   HIS A  50      37.240  64.390  50.120  1.00  0.00           C
ATOM    745  O   HIS A  50      36.230  64.400  49.420  1.00  0.00           O
ATOM    746  N   GLY A  51      37.210  63.770  51.310  1.00  0.00           N
ATOM    747  HN  GLY A  51      38.070  63.640  51.800  1.00  0.00           H
ATOM    748  CA  GLY A  51      36.090  63.110  51.900  1.00  0.00           C
ATOM    749  HA1 GLY A  51      36.260  63.030  52.960  1.00  0.00           H
ATOM    750  HA2 GLY A  51      35.260  63.720  51.570  1.00  0.00           H
ATOM    751  C   GLY A  51      35.930  61.670  51.540  1.00  0.00           C
ATOM    752  O   GLY A  51      36.330  60.810  52.320  1.00  0.00           O
ATOM    753  N   VAL A  52      35.340  61.290  50.400  1.00  0.00           N
ATOM    754  HN  VAL A  52      35.050  61.980  49.730  1.00  0.00           H
ATOM    755  CA  VAL A  52      35.130  59.920  50.030  1.00  0.00           C
ATOM    756  HA  VAL A  52      35.310  59.250  50.860  1.00  0.00           H
ATOM    757  CB  VAL A  52      33.730  59.690  49.570  1.00  0.00           C
ATOM    758  HB  VAL A  52      33.530  60.340  48.700  1.00  0.00           H
ATOM    759  CG1 VAL A  52      33.670  58.210  49.140  1.00  0.00           C
ATOM    760 HG11 VAL A  52      33.910  58.140  48.050  1.00  0.00           H
ATOM    761 HG12 VAL A  52      34.320  57.630  49.830  1.00  0.00           H
ATOM    762 HG13 VAL A  52      32.640  57.870  49.380  1.00  0.00           H
ATOM    763  CG2 VAL A  52      32.720  59.890  50.710  1.00  0.00           C
ATOM    764 HG21 VAL A  52      32.850  59.260  51.620  1.00  0.00           H
ATOM    765 HG22 VAL A  52      32.860  60.880  51.200  1.00  0.00           H
ATOM    766 HG23 VAL A  52      31.690  59.910  50.280  1.00  0.00           H
ATOM    767  C   VAL A  52      36.150  59.440  49.050  1.00  0.00           C
ATOM    768  O   VAL A  52      36.230  59.920  47.920  1.00  0.00           O
ATOM    769  N   ALA A  53      36.960  58.430  49.420  1.00  0.00           N
ATOM    770  HN  ALA A  53      36.860  57.850  50.230  1.00  0.00           H
ATOM    771  CA  ALA A  53      38.030  57.910  48.640  1.00  0.00           C
ATOM    772  HA  ALA A  53      38.680  58.650  48.190  1.00  0.00           H
ATOM    773  CB  ALA A  53      38.880  56.950  49.490  1.00  0.00           C
ATOM    774  HB1 ALA A  53      39.180  57.570  50.370  1.00  0.00           H
ATOM    775  HB2 ALA A  53      38.370  56.080  49.960  1.00  0.00           H
ATOM    776  HB3 ALA A  53      39.770  56.640  48.900  1.00  0.00           H
ATOM    777  C   ALA A  53      37.630  57.200  47.390  1.00  0.00           C
ATOM    778  O   ALA A  53      38.370  57.310  46.410  1.00  0.00           O
ATOM    779  N   THR A  54      36.440  56.570  47.400  1.00  0.00           N
ATOM    780  HN  THR A  54      35.910  56.400  48.220  1.00  0.00           H
ATOM    781  CA  THR A  54      36.090  55.780  46.260  1.00  0.00           C
ATOM    782  HA  THR A  54      36.890  55.470  45.610  1.00  0.00           H
ATOM    783  CB  THR A  54      35.330  54.560  46.690  1.00  0.00           C
ATOM    784  HB  THR A  54      34.870  53.960  45.880  1.00  0.00           H
ATOM    785  OG1 THR A  54      34.340  54.920  47.640  1.00  0.00           O
ATOM    786  HG1 THR A  54      34.870  55.000  48.440  1.00  0.00           H
ATOM    787  CG2 THR A  54      36.220  53.580  47.460  1.00  0.00           C
ATOM    788 HG21 THR A  54      36.940  54.080  48.140  1.00  0.00           H
ATOM    789 HG22 THR A  54      35.600  52.920  48.100  1.00  0.00           H
ATOM    790 HG23 THR A  54      36.840  52.990  46.750  1.00  0.00           H
ATOM    791  C   THR A  54      35.310  56.570  45.270  1.00  0.00           C
ATOM    792  O   THR A  54      34.610  56.050  44.400  1.00  0.00           O
ATOM    793  N   VAL A  55      35.320  57.910  45.350  1.00  0.00           N
ATOM    794  HN  VAL A  55      35.760  58.390  46.100  1.00  0.00           H
ATOM    795  CA  VAL A  55      34.840  58.740  44.290  1.00  0.00           C
ATOM    796  HA  VAL A  55      34.860  58.230  43.330  1.00  0.00           H
ATOM    797  CB  VAL A  55      33.470  59.290  44.560  1.00  0.00           C
ATOM    798  HB  VAL A  55      32.890  58.420  44.930  1.00  0.00           H
ATOM    799  CG1 VAL A  55      33.390  60.340  45.690  1.00  0.00           C
ATOM    800 HG11 VAL A  55      33.780  61.340  45.420  1.00  0.00           H
ATOM    801 HG12 VAL A  55      32.300  60.410  45.910  1.00  0.00           H
ATOM    802 HG13 VAL A  55      33.880  59.870  46.570  1.00  0.00           H
ATOM    803  CG2 VAL A  55      32.750  59.800  43.300  1.00  0.00           C
ATOM    804 HG21 VAL A  55      33.200  60.740  42.910  1.00  0.00           H
ATOM    805 HG22 VAL A  55      32.860  59.050  42.490  1.00  0.00           H
ATOM    806 HG23 VAL A  55      31.700  60.040  43.560  1.00  0.00           H
ATOM    807  C   VAL A  55      35.740  59.910  44.100  1.00  0.00           C
ATOM    808  O   VAL A  55      36.060  60.270  42.960  1.00  0.00           O
ATOM    809  N   ALA A  56      36.320  60.570  45.120  1.00  0.00           N
ATOM    810  HN  ALA A  56      36.280  60.150  46.020  1.00  0.00           H
ATOM    811  CA  ALA A  56      37.320  61.590  45.070  1.00  0.00           C
ATOM    812  HA  ALA A  56      37.000  62.270  44.290  1.00  0.00           H
ATOM    813  CB  ALA A  56      37.300  62.470  46.330  1.00  0.00           C
ATOM    814  HB1 ALA A  56      37.050  63.520  46.050  1.00  0.00           H
ATOM    815  HB2 ALA A  56      36.500  62.010  46.940  1.00  0.00           H
ATOM    816  HB3 ALA A  56      38.270  62.330  46.860  1.00  0.00           H
ATOM    817  C   ALA A  56      38.710  61.130  44.810  1.00  0.00           C
ATOM    818  O   ALA A  56      39.130  60.100  45.340  1.00  0.00           O
ATOM    819  N   GLU A  57      39.420  61.810  43.900  1.00  0.00           N
ATOM    820  HN  GLU A  57      39.050  62.670  43.550  1.00  0.00           H
ATOM    821  CA  GLU A  57      40.830  61.720  43.690  1.00  0.00           C
ATOM    822  HA  GLU A  57      41.120  61.000  44.450  1.00  0.00           H
ATOM    823  CB  GLU A  57      41.200  61.080  42.340  1.00  0.00           C
ATOM    824  HB1 GLU A  57      40.770  60.060  42.370  1.00  0.00           H
ATOM    825  HB2 GLU A  57      42.300  61.020  42.230  1.00  0.00           H
ATOM    826  CG  GLU A  57      40.590  61.640  41.050  1.00  0.00           C
ATOM    827  HG1 GLU A  57      39.490  61.490  41.010  1.00  0.00           H
ATOM    828  HG2 GLU A  57      41.000  60.970  40.270  1.00  0.00           H
ATOM    829  CD  GLU A  57      40.800  63.140  40.880  1.00  0.00           C
ATOM    830  OE1 GLU A  57      41.950  63.570  40.590  1.00  0.00           O
ATOM    831  OE2 GLU A  57      39.840  63.930  41.060  1.00  0.00           O
ATOM    832  C   GLU A  57      41.700  62.880  44.030  1.00  0.00           C
ATOM    833  O   GLU A  57      42.930  62.850  44.090  1.00  0.00           O
ATOM    834  N   LYS A  58      41.090  64.040  44.340  1.00  0.00           N
ATOM    835  HN  LYS A  58      40.100  64.110  44.280  1.00  0.00           H
ATOM    836  CA  LYS A  58      41.820  65.140  44.900  1.00  0.00           C
ATOM    837  HA  LYS A  58      42.800  65.180  44.440  1.00  0.00           H
ATOM    838  CB  LYS A  58      41.160  66.510  44.670  1.00  0.00           C
ATOM    839  HB1 LYS A  58      41.770  67.360  45.050  1.00  0.00           H
ATOM    840  HB2 LYS A  58      40.210  66.580  45.250  1.00  0.00           H
ATOM    841  CG  LYS A  58      40.860  66.820  43.200  1.00  0.00           C
ATOM    842  HG1 LYS A  58      40.230  67.730  43.210  1.00  0.00           H
ATOM    843  HG2 LYS A  58      40.210  66.050  42.740  1.00  0.00           H
ATOM    844  CD  LYS A  58      42.190  66.910  42.450  1.00  0.00           C
ATOM    845  HD1 LYS A  58      42.780  67.710  42.960  1.00  0.00           H
ATOM    846  HD2 LYS A  58      42.620  65.890  42.530  1.00  0.00           H
ATOM    847  CE  LYS A  58      42.080  67.350  40.990  1.00  0.00           C
ATOM    848  HE1 LYS A  58      43.060  67.340  40.470  1.00  0.00           H
ATOM    849  HE2 LYS A  58      41.680  68.380  40.920  1.00  0.00           H
ATOM    850  NZ  LYS A  58      41.200  66.410  40.270  1.00  0.00           N
ATOM    851  HZ1 LYS A  58      41.480  65.430  40.490  1.00  0.00           H
ATOM    852  HZ2 LYS A  58      40.200  66.610  40.470  1.00  0.00           H
ATOM    853  HZ3 LYS A  58      41.330  66.620  39.260  1.00  0.00           H
ATOM    854  C   LYS A  58      42.080  64.920  46.350  1.00  0.00           C
ATOM    855  O   LYS A  58      41.260  64.390  47.100  1.00  0.00           O
ATOM    856  N   THR A  59      43.250  65.450  46.760  1.00  0.00           N
ATOM    857  HN  THR A  59      43.890  65.910  46.150  1.00  0.00           H
ATOM    858  CA  THR A  59      43.700  65.340  48.110  1.00  0.00           C
ATOM    859  HA  THR A  59      43.030  64.750  48.710  1.00  0.00           H
ATOM    860  CB  THR A  59      44.950  64.520  48.230  1.00  0.00           C
ATOM    861  HB  THR A  59      45.320  64.530  49.280  1.00  0.00           H
ATOM    862  OG1 THR A  59      45.950  65.210  47.500  1.00  0.00           O
ATOM    863  HG1 THR A  59      46.060  66.130  47.780  1.00  0.00           H
ATOM    864  CG2 THR A  59      44.890  63.120  47.600  1.00  0.00           C
ATOM    865 HG21 THR A  59      43.990  62.560  47.950  1.00  0.00           H
ATOM    866 HG22 THR A  59      44.870  63.230  46.500  1.00  0.00           H
ATOM    867 HG23 THR A  59      45.870  62.650  47.850  1.00  0.00           H
ATOM    868  C   THR A  59      43.800  66.630  48.850  1.00  0.00           C
ATOM    869  O   THR A  59      44.050  67.710  48.310  1.00  0.00           O
ATOM    870  N   LYS A  60      43.470  66.520  50.150  1.00  0.00           N
ATOM    871  HN  LYS A  60      43.260  65.620  50.510  1.00  0.00           H
ATOM    872  CA  LYS A  60      43.430  67.560  51.130  1.00  0.00           C
ATOM    873  HA  LYS A  60      42.820  68.410  50.850  1.00  0.00           H
ATOM    874  CB  LYS A  60      42.580  67.120  52.330  1.00  0.00           C
ATOM    875  HB1 LYS A  60      42.580  67.990  53.020  1.00  0.00           H
ATOM    876  HB2 LYS A  60      43.020  66.300  52.930  1.00  0.00           H
ATOM    877  CG  LYS A  60      41.100  66.910  52.010  1.00  0.00           C
ATOM    878  HG1 LYS A  60      40.950  65.910  51.550  1.00  0.00           H
ATOM    879  HG2 LYS A  60      40.720  67.650  51.270  1.00  0.00           H
ATOM    880  CD  LYS A  60      40.190  66.850  53.240  1.00  0.00           C
ATOM    881  HD1 LYS A  60      40.300  67.840  53.740  1.00  0.00           H
ATOM    882  HD2 LYS A  60      39.140  66.700  52.910  1.00  0.00           H
ATOM    883  CE  LYS A  60      40.420  65.650  54.160  1.00  0.00           C
ATOM    884  HE1 LYS A  60      41.350  65.760  54.760  1.00  0.00           H
ATOM    885  HE2 LYS A  60      40.670  64.820  53.460  1.00  0.00           H
ATOM    886  NZ  LYS A  60      39.240  65.390  55.010  1.00  0.00           N
ATOM    887  HZ1 LYS A  60      39.360  64.520  55.570  1.00  0.00           H
ATOM    888  HZ2 LYS A  60      39.070  66.200  55.640  1.00  0.00           H
ATOM    889  HZ3 LYS A  60      38.350  65.220  54.500  1.00  0.00           H
ATOM    890  C   LYS A  60      44.720  68.150  51.610  1.00  0.00           C
ATOM    891  O   LYS A  60      45.780  67.530  51.540  1.00  0.00           O
ATOM    892  N   GLU A  61      44.710  69.390  52.120  1.00  0.00           N
ATOM    893  HN  GLU A  61      43.820  69.810  51.960  1.00  0.00           H
ATOM    894  CA  GLU A  61      45.740  70.010  52.900  1.00  0.00           C
ATOM    895  HA  GLU A  61      46.560  70.320  52.280  1.00  0.00           H
ATOM    896  CB  GLU A  61      45.260  71.370  53.440  1.00  0.00           C
ATOM    897  HB1 GLU A  61      46.000  71.850  54.120  1.00  0.00           H
ATOM    898  HB2 GLU A  61      44.310  71.310  54.020  1.00  0.00           H
ATOM    899  CG  GLU A  61      45.030  72.330  52.280  1.00  0.00           C
ATOM    900  HG1 GLU A  61      43.970  72.630  52.140  1.00  0.00           H
ATOM    901  HG2 GLU A  61      45.160  71.810  51.300  1.00  0.00           H
ATOM    902  CD  GLU A  61      45.930  73.560  52.250  1.00  0.00           C
ATOM    903  OE1 GLU A  61      45.400  74.700  52.180  1.00  0.00           O
ATOM    904  OE2 GLU A  61      47.170  73.370  52.210  1.00  0.00           O
ATOM    905  C   GLU A  61      46.210  69.260  54.100  1.00  0.00           C
ATOM    906  O   GLU A  61      45.440  68.690  54.880  1.00  0.00           O
ATOM    907  N   GLN A  62      47.530  69.200  54.310  1.00  0.00           N
ATOM    908  HN  GLN A  62      48.180  69.670  53.720  1.00  0.00           H
ATOM    909  CA  GLN A  62      48.250  68.680  55.440  1.00  0.00           C
ATOM    910  HA  GLN A  62      49.230  69.140  55.360  1.00  0.00           H
ATOM    911  CB  GLN A  62      47.840  69.210  56.820  1.00  0.00           C
ATOM    912  HB1 GLN A  62      48.310  68.740  57.710  1.00  0.00           H
ATOM    913  HB2 GLN A  62      46.750  69.020  56.980  1.00  0.00           H
ATOM    914  CG  GLN A  62      48.110  70.690  57.060  1.00  0.00           C
ATOM    915  HG1 GLN A  62      47.530  71.370  56.410  1.00  0.00           H
ATOM    916  HG2 GLN A  62      49.170  71.020  56.980  1.00  0.00           H
ATOM    917  CD  GLN A  62      47.680  71.040  58.480  1.00  0.00           C
ATOM    918  OE1 GLN A  62      46.480  71.020  58.760  1.00  0.00           O
ATOM    919  NE2 GLN A  62      48.690  71.250  59.360  1.00  0.00           N
ATOM    920 HE21 GLN A  62      49.650  71.230  59.070  1.00  0.00           H
ATOM    921 HE22 GLN A  62      48.460  71.480  60.300  1.00  0.00           H
ATOM    922  C   GLN A  62      48.530  67.220  55.400  1.00  0.00           C
ATOM    923  O   GLN A  62      48.790  66.600  56.430  1.00  0.00           O
ATOM    924  N   VAL A  63      48.630  66.570  54.230  1.00  0.00           N
ATOM    925  HN  VAL A  63      48.240  66.950  53.390  1.00  0.00           H
ATOM    926  CA  VAL A  63      48.740  65.140  54.120  1.00  0.00           C
ATOM    927  HA  VAL A  63      48.410  64.640  55.020  1.00  0.00           H
ATOM    928  CB  VAL A  63      47.960  64.570  52.980  1.00  0.00           C
ATOM    929  HB  VAL A  63      48.130  63.470  52.980  1.00  0.00           H
ATOM    930  CG1 VAL A  63      46.460  64.910  53.130  1.00  0.00           C
ATOM    931 HG11 VAL A  63      46.150  65.940  52.880  1.00  0.00           H
ATOM    932 HG12 VAL A  63      46.000  64.420  52.250  1.00  0.00           H
ATOM    933 HG13 VAL A  63      46.020  64.560  54.090  1.00  0.00           H
ATOM    934  CG2 VAL A  63      48.460  65.050  51.610  1.00  0.00           C
ATOM    935 HG21 VAL A  63      49.530  64.960  51.340  1.00  0.00           H
ATOM    936 HG22 VAL A  63      47.950  64.480  50.800  1.00  0.00           H
ATOM    937 HG23 VAL A  63      48.160  66.120  51.520  1.00  0.00           H
ATOM    938  C   VAL A  63      50.160  64.700  53.950  1.00  0.00           C
ATOM    939  O   VAL A  63      50.480  63.520  53.970  1.00  0.00           O
ATOM    940  N   THR A  64      51.020  65.710  53.700  1.00  0.00           N
ATOM    941  HN  THR A  64      50.540  66.580  53.630  1.00  0.00           H
ATOM    942  CA  THR A  64      52.430  65.590  53.560  1.00  0.00           C
ATOM    943  HA  THR A  64      52.770  64.570  53.650  1.00  0.00           H
ATOM    944  CB  THR A  64      52.850  65.990  52.170  1.00  0.00           C
ATOM    945  HB  THR A  64      52.470  67.020  52.000  1.00  0.00           H
ATOM    946  OG1 THR A  64      52.290  65.090  51.230  1.00  0.00           O
ATOM    947  HG1 THR A  64      52.540  65.490  50.390  1.00  0.00           H
ATOM    948  CG2 THR A  64      54.360  65.870  51.910  1.00  0.00           C
ATOM    949 HG21 THR A  64      54.640  65.890  50.830  1.00  0.00           H
ATOM    950 HG22 THR A  64      54.980  66.710  52.290  1.00  0.00           H
ATOM    951 HG23 THR A  64      54.630  64.860  52.300  1.00  0.00           H
ATOM    952  C   THR A  64      53.020  66.470  54.620  1.00  0.00           C
ATOM    953  O   THR A  64      52.750  67.670  54.650  1.00  0.00           O
ATOM    954  N   ASN A  65      53.930  65.880  55.410  1.00  0.00           N
ATOM    955  HN  ASN A  65      53.960  64.890  55.300  1.00  0.00           H
ATOM    956  CA  ASN A  65      54.700  66.540  56.410  1.00  0.00           C
ATOM    957  HA  ASN A  65      54.490  67.600  56.400  1.00  0.00           H
ATOM    958  CB  ASN A  65      54.460  65.900  57.790  1.00  0.00           C
ATOM    959  HB1 ASN A  65      54.740  64.850  58.020  1.00  0.00           H
ATOM    960  HB2 ASN A  65      53.360  65.900  57.960  1.00  0.00           H
ATOM    961  CG  ASN A  65      55.130  66.780  58.840  1.00  0.00           C
ATOM    962  OD1 ASN A  65      55.180  67.990  58.640  1.00  0.00           O
ATOM    963  ND2 ASN A  65      55.490  66.140  59.980  1.00  0.00           N
ATOM    964 HD21 ASN A  65      55.340  65.150  60.020  1.00  0.00           H
ATOM    965 HD22 ASN A  65      55.760  66.720  60.750  1.00  0.00           H
ATOM    966  C   ASN A  65      56.140  66.330  56.070  1.00  0.00           C
ATOM    967  O   ASN A  65      56.620  65.220  55.870  1.00  0.00           O
ATOM    968  N   VAL A  66      56.930  67.410  56.050  1.00  0.00           N
ATOM    969  HN  VAL A  66      56.520  68.310  56.180  1.00  0.00           H
ATOM    970  CA  VAL A  66      58.360  67.410  56.020  1.00  0.00           C
ATOM    971  HA  VAL A  66      58.680  66.860  55.150  1.00  0.00           H
ATOM    972  CB  VAL A  66      59.040  68.730  55.810  1.00  0.00           C
ATOM    973  HB  VAL A  66      58.770  69.580  56.470  1.00  0.00           H
ATOM    974  CG1 VAL A  66      60.570  68.670  55.890  1.00  0.00           C
ATOM    975 HG11 VAL A  66      60.960  67.920  55.160  1.00  0.00           H
ATOM    976 HG12 VAL A  66      61.060  69.650  55.700  1.00  0.00           H
ATOM    977 HG13 VAL A  66      60.970  68.490  56.910  1.00  0.00           H
ATOM    978  CG2 VAL A  66      58.690  69.220  54.390  1.00  0.00           C
ATOM    979 HG21 VAL A  66      59.130  68.550  53.620  1.00  0.00           H
ATOM    980 HG22 VAL A  66      57.650  69.600  54.280  1.00  0.00           H
ATOM    981 HG23 VAL A  66      59.350  70.110  54.320  1.00  0.00           H
ATOM    982  C   VAL A  66      58.860  66.800  57.280  1.00  0.00           C
ATOM    983  O   VAL A  66      58.680  67.270  58.410  1.00  0.00           O
ATOM    984  N   GLY A  67      59.460  65.600  57.160  1.00  0.00           N
ATOM    985  HN  GLY A  67      59.840  65.340  56.280  1.00  0.00           H
ATOM    986  CA  GLY A  67      59.880  64.870  58.320  1.00  0.00           C
ATOM    987  HA1 GLY A  67      60.920  65.020  58.550  1.00  0.00           H
ATOM    988  HA2 GLY A  67      59.290  65.170  59.170  1.00  0.00           H
ATOM    989  C   GLY A  67      59.560  63.420  58.360  1.00  0.00           C
ATOM    990  O   GLY A  67      60.270  62.610  58.950  1.00  0.00           O
ATOM    991  N   GLY A  68      58.410  63.010  57.780  1.00  0.00           N
ATOM    992  HN  GLY A  68      57.900  63.680  57.240  1.00  0.00           H
ATOM    993  CA  GLY A  68      57.940  61.660  57.830  1.00  0.00           C
ATOM    994  HA1 GLY A  68      58.410  61.030  58.570  1.00  0.00           H
ATOM    995  HA2 GLY A  68      56.870  61.720  58.000  1.00  0.00           H
ATOM    996  C   GLY A  68      58.100  61.110  56.460  1.00  0.00           C
ATOM    997  O   GLY A  68      59.070  61.360  55.750  1.00  0.00           O
ATOM    998  N   ALA A  69      57.200  60.210  56.030  1.00  0.00           N
ATOM    999  HN  ALA A  69      56.430  59.900  56.590  1.00  0.00           H
ATOM   1000  CA  ALA A  69      57.230  59.570  54.750  1.00  0.00           C
ATOM   1001  HA  ALA A  69      58.200  59.730  54.300  1.00  0.00           H
ATOM   1002  CB  ALA A  69      57.150  58.060  55.010  1.00  0.00           C
ATOM   1003  HB1 ALA A  69      58.060  57.770  55.580  1.00  0.00           H
ATOM   1004  HB2 ALA A  69      56.210  57.810  55.550  1.00  0.00           H
ATOM   1005  HB3 ALA A  69      57.110  57.480  54.060  1.00  0.00           H
ATOM   1006  C   ALA A  69      56.130  59.990  53.830  1.00  0.00           C
ATOM   1007  O   ALA A  69      55.190  60.630  54.290  1.00  0.00           O
ATOM   1008  N   VAL A  70      56.260  59.710  52.520  1.00  0.00           N
ATOM   1009  HN  VAL A  70      57.140  59.390  52.180  1.00  0.00           H
ATOM   1010  CA  VAL A  70      55.280  59.920  51.500  1.00  0.00           C
ATOM   1011  HA  VAL A  70      54.420  60.370  51.970  1.00  0.00           H
ATOM   1012  CB  VAL A  70      55.710  60.800  50.370  1.00  0.00           C
ATOM   1013  HB  VAL A  70      54.950  60.930  49.570  1.00  0.00           H
ATOM   1014  CG1 VAL A  70      55.890  62.220  50.940  1.00  0.00           C
ATOM   1015 HG11 VAL A  70      55.080  62.460  51.660  1.00  0.00           H
ATOM   1016 HG12 VAL A  70      56.740  62.260  51.660  1.00  0.00           H
ATOM   1017 HG13 VAL A  70      55.990  62.920  50.080  1.00  0.00           H
ATOM   1018  CG2 VAL A  70      56.850  60.230  49.510  1.00  0.00           C
ATOM   1019 HG21 VAL A  70      56.720  59.140  49.340  1.00  0.00           H
ATOM   1020 HG22 VAL A  70      56.840  60.690  48.500  1.00  0.00           H
ATOM   1021 HG23 VAL A  70      57.790  60.320  50.110  1.00  0.00           H
ATOM   1022  C   VAL A  70      54.760  58.630  50.960  1.00  0.00           C
ATOM   1023  O   VAL A  70      54.010  58.650  49.980  1.00  0.00           O
ATOM   1024  N   VAL A  71      55.080  57.500  51.610  1.00  0.00           N
ATOM   1025  HN  VAL A  71      55.770  57.480  52.330  1.00  0.00           H
ATOM   1026  CA  VAL A  71      54.560  56.190  51.380  1.00  0.00           C
ATOM   1027  HA  VAL A  71      55.000  56.000  50.410  1.00  0.00           H
ATOM   1028  CB  VAL A  71      55.070  55.150  52.330  1.00  0.00           C
ATOM   1029  HB  VAL A  71      54.510  54.220  52.090  1.00  0.00           H
ATOM   1030  CG1 VAL A  71      56.590  54.910  52.190  1.00  0.00           C
ATOM   1031 HG11 VAL A  71      56.810  54.410  51.220  1.00  0.00           H
ATOM   1032 HG12 VAL A  71      57.190  55.840  52.220  1.00  0.00           H
ATOM   1033 HG13 VAL A  71      56.840  54.180  52.990  1.00  0.00           H
ATOM   1034  CG2 VAL A  71      54.660  55.590  53.740  1.00  0.00           C
ATOM   1035 HG21 VAL A  71      54.960  54.830  54.490  1.00  0.00           H
ATOM   1036 HG22 VAL A  71      55.110  56.550  54.070  1.00  0.00           H
ATOM   1037 HG23 VAL A  71      53.550  55.650  53.730  1.00  0.00           H
ATOM   1038  C   VAL A  71      53.080  56.110  51.240  1.00  0.00           C
ATOM   1039  O   VAL A  71      52.290  56.730  51.950  1.00  0.00           O
ATOM   1040  N   THR A  72      52.630  55.450  50.160  1.00  0.00           N
ATOM   1041  HN  THR A  72      53.350  55.130  49.540  1.00  0.00           H
ATOM   1042  CA  THR A  72      51.250  55.300  49.830  1.00  0.00           C
ATOM   1043  HA  THR A  72      50.640  55.540  50.690  1.00  0.00           H
ATOM   1044  CB  THR A  72      50.930  56.300  48.760  1.00  0.00           C
ATOM   1045  HB  THR A  72      51.390  57.280  48.990  1.00  0.00           H
ATOM   1046  OG1 THR A  72      49.520  56.430  48.670  1.00  0.00           O
ATOM   1047  HG1 THR A  72      49.230  56.960  49.420  1.00  0.00           H
ATOM   1048  CG2 THR A  72      51.370  55.820  47.360  1.00  0.00           C
ATOM   1049 HG21 THR A  72      50.730  55.010  46.950  1.00  0.00           H
ATOM   1050 HG22 THR A  72      51.130  56.630  46.630  1.00  0.00           H
ATOM   1051 HG23 THR A  72      52.450  55.550  47.260  1.00  0.00           H
ATOM   1052  C   THR A  72      50.880  53.900  49.490  1.00  0.00           C
ATOM   1053  O   THR A  72      51.740  53.270  48.880  1.00  0.00           O
ATOM   1054  N   GLY A  73      49.690  53.320  49.750  1.00  0.00           N
ATOM   1055  HN  GLY A  73      48.990  53.970  50.040  1.00  0.00           H
ATOM   1056  CA  GLY A  73      49.390  51.960  49.410  1.00  0.00           C
ATOM   1057  HA1 GLY A  73      48.850  52.020  48.480  1.00  0.00           H
ATOM   1058  HA2 GLY A  73      50.310  51.410  49.290  1.00  0.00           H
ATOM   1059  C   GLY A  73      48.470  51.380  50.430  1.00  0.00           C
ATOM   1060  O   GLY A  73      48.840  50.380  51.030  1.00  0.00           O
ATOM   1061  N   VAL A  74      47.320  52.010  50.710  1.00  0.00           N
ATOM   1062  HN  VAL A  74      46.960  52.860  50.330  1.00  0.00           H
ATOM   1063  CA  VAL A  74      46.530  51.620  51.840  1.00  0.00           C
ATOM   1064  HA  VAL A  74      47.200  51.190  52.570  1.00  0.00           H
ATOM   1065  CB  VAL A  74      45.850  52.790  52.500  1.00  0.00           C
ATOM   1066  HB  VAL A  74      45.150  53.250  51.770  1.00  0.00           H
ATOM   1067  CG1 VAL A  74      44.960  52.400  53.690  1.00  0.00           C
ATOM   1068 HG11 VAL A  74      43.940  52.020  53.470  1.00  0.00           H
ATOM   1069 HG12 VAL A  74      45.460  51.610  54.290  1.00  0.00           H
ATOM   1070 HG13 VAL A  74      44.860  53.250  54.400  1.00  0.00           H
ATOM   1071  CG2 VAL A  74      46.890  53.820  52.970  1.00  0.00           C
ATOM   1072 HG21 VAL A  74      47.340  54.520  52.240  1.00  0.00           H
ATOM   1073 HG22 VAL A  74      46.380  54.440  53.740  1.00  0.00           H
ATOM   1074 HG23 VAL A  74      47.710  53.280  53.500  1.00  0.00           H
ATOM   1075  C   VAL A  74      45.570  50.560  51.430  1.00  0.00           C
ATOM   1076  O   VAL A  74      44.370  50.760  51.310  1.00  0.00           O
ATOM   1077  N   THR A  75      46.060  49.310  51.280  1.00  0.00           N
ATOM   1078  HN  THR A  75      47.040  49.190  51.140  1.00  0.00           H
ATOM   1079  CA  THR A  75      45.370  48.270  50.580  1.00  0.00           C
ATOM   1080  HA  THR A  75      44.360  48.570  50.360  1.00  0.00           H
ATOM   1081  CB  THR A  75      46.130  47.840  49.360  1.00  0.00           C
ATOM   1082  HB  THR A  75      46.780  46.940  49.470  1.00  0.00           H
ATOM   1083  OG1 THR A  75      47.070  48.850  49.010  1.00  0.00           O
ATOM   1084  HG1 THR A  75      46.620  49.570  48.560  1.00  0.00           H
ATOM   1085  CG2 THR A  75      45.060  47.670  48.270  1.00  0.00           C
ATOM   1086 HG21 THR A  75      44.540  48.630  48.060  1.00  0.00           H
ATOM   1087 HG22 THR A  75      45.400  47.160  47.340  1.00  0.00           H
ATOM   1088 HG23 THR A  75      44.240  47.070  48.700  1.00  0.00           H
ATOM   1089  C   THR A  75      45.280  47.040  51.420  1.00  0.00           C
ATOM   1090  O   THR A  75      45.060  45.930  50.940  1.00  0.00           O
ATOM   1091  N   ALA A  76      45.460  47.180  52.750  1.00  0.00           N
ATOM   1092  HN  ALA A  76      45.540  48.100  53.140  1.00  0.00           H
ATOM   1093  CA  ALA A  76      45.330  46.080  53.640  1.00  0.00           C
ATOM   1094  HA  ALA A  76      44.890  45.200  53.190  1.00  0.00           H
ATOM   1095  CB  ALA A  76      46.730  45.740  54.180  1.00  0.00           C
ATOM   1096  HB1 ALA A  76      46.610  44.830  54.820  1.00  0.00           H
ATOM   1097  HB2 ALA A  76      47.410  45.480  53.350  1.00  0.00           H
ATOM   1098  HB3 ALA A  76      47.140  46.530  54.840  1.00  0.00           H
ATOM   1099  C   ALA A  76      44.480  46.570  54.770  1.00  0.00           C
ATOM   1100  O   ALA A  76      44.420  47.780  54.970  1.00  0.00           O
ATOM   1101  N   VAL A  77      43.830  45.690  55.560  1.00  0.00           N
ATOM   1102  HN  VAL A  77      43.840  44.760  55.200  1.00  0.00           H
ATOM   1103  CA  VAL A  77      43.180  45.960  56.800  1.00  0.00           C
ATOM   1104  HA  VAL A  77      43.210  47.020  57.010  1.00  0.00           H
ATOM   1105  CB  VAL A  77      41.710  45.670  56.740  1.00  0.00           C
ATOM   1106  HB  VAL A  77      41.480  44.590  56.900  1.00  0.00           H
ATOM   1107  CG1 VAL A  77      40.990  46.550  57.770  1.00  0.00           C
ATOM   1108 HG11 VAL A  77      39.900  46.430  57.610  1.00  0.00           H
ATOM   1109 HG12 VAL A  77      41.310  46.330  58.810  1.00  0.00           H
ATOM   1110 HG13 VAL A  77      41.380  47.570  57.600  1.00  0.00           H
ATOM   1111  CG2 VAL A  77      41.030  45.910  55.390  1.00  0.00           C
ATOM   1112 HG21 VAL A  77      39.940  45.700  55.360  1.00  0.00           H
ATOM   1113 HG22 VAL A  77      41.110  46.980  55.090  1.00  0.00           H
ATOM   1114 HG23 VAL A  77      41.500  45.270  54.610  1.00  0.00           H
ATOM   1115  C   VAL A  77      43.960  45.310  57.890  1.00  0.00           C
ATOM   1116  O   VAL A  77      45.060  44.840  57.620  1.00  0.00           O
ATOM   1117  N   ALA A  78      43.460  45.160  59.130  1.00  0.00           N
ATOM   1118  HN  ALA A  78      42.570  45.600  59.250  1.00  0.00           H
ATOM   1119  CA  ALA A  78      44.070  44.580  60.280  1.00  0.00           C
ATOM   1120  HA  ALA A  78      45.100  44.890  60.320  1.00  0.00           H
ATOM   1121  CB  ALA A  78      43.470  45.290  61.510  1.00  0.00           C
ATOM   1122  HB1 ALA A  78      43.980  46.280  61.540  1.00  0.00           H
ATOM   1123  HB2 ALA A  78      42.380  45.440  61.370  1.00  0.00           H
ATOM   1124  HB3 ALA A  78      43.760  44.770  62.450  1.00  0.00           H
ATOM   1125  C   ALA A  78      44.130  43.090  60.380  1.00  0.00           C
ATOM   1126  O   ALA A  78      44.810  42.350  59.660  1.00  0.00           O
ATOM   1127  N   GLN A  79      43.320  42.580  61.320  1.00  0.00           N
ATOM   1128  HN  GLN A  79      42.690  43.170  61.820  1.00  0.00           H
ATOM   1129  CA  GLN A  79      43.170  41.170  61.520  1.00  0.00           C
ATOM   1130  HA  GLN A  79      43.660  40.600  60.740  1.00  0.00           H
ATOM   1131  CB  GLN A  79      43.630  40.830  62.950  1.00  0.00           C
ATOM   1132  HB1 GLN A  79      43.630  39.720  63.040  1.00  0.00           H
ATOM   1133  HB2 GLN A  79      42.950  41.160  63.760  1.00  0.00           H
ATOM   1134  CG  GLN A  79      45.060  41.220  63.310  1.00  0.00           C
ATOM   1135  HG1 GLN A  79      45.160  41.290  64.420  1.00  0.00           H
ATOM   1136  HG2 GLN A  79      45.250  42.300  63.140  1.00  0.00           H
ATOM   1137  CD  GLN A  79      46.100  40.260  62.750  1.00  0.00           C
ATOM   1138  OE1 GLN A  79      46.520  39.430  63.570  1.00  0.00           O
ATOM   1139  NE2 GLN A  79      46.540  40.410  61.470  1.00  0.00           N
ATOM   1140 HE21 GLN A  79      45.950  40.980  60.900  1.00  0.00           H
ATOM   1141 HE22 GLN A  79      47.350  39.860  61.290  1.00  0.00           H
ATOM   1142  C   GLN A  79      41.690  40.970  61.460  1.00  0.00           C
ATOM   1143  O   GLN A  79      41.030  41.580  62.300  1.00  0.00           O
ATOM   1144  N   LYS A  80      41.200  40.180  60.490  1.00  0.00           N
ATOM   1145  HN  LYS A  80      41.810  39.760  59.820  1.00  0.00           H
ATOM   1146  CA  LYS A  80      39.810  39.880  60.310  1.00  0.00           C
ATOM   1147  HA  LYS A  80      39.800  39.760  59.230  1.00  0.00           H
ATOM   1148  CB  LYS A  80      39.280  38.560  60.880  1.00  0.00           C
ATOM   1149  HB1 LYS A  80      38.170  38.530  60.920  1.00  0.00           H
ATOM   1150  HB2 LYS A  80      39.740  38.480  61.890  1.00  0.00           H
ATOM   1151  CG  LYS A  80      39.810  37.390  60.050  1.00  0.00           C
ATOM   1152  HG1 LYS A  80      39.740  36.480  60.680  1.00  0.00           H
ATOM   1153  HG2 LYS A  80      40.870  37.560  59.770  1.00  0.00           H
ATOM   1154  CD  LYS A  80      38.970  37.110  58.800  1.00  0.00           C
ATOM   1155  HD1 LYS A  80      37.930  37.130  59.180  1.00  0.00           H
ATOM   1156  HD2 LYS A  80      39.100  37.910  58.050  1.00  0.00           H
ATOM   1157  CE  LYS A  80      39.270  35.860  57.960  1.00  0.00           C
ATOM   1158  HE1 LYS A  80      38.460  35.670  57.230  1.00  0.00           H
ATOM   1159  HE2 LYS A  80      39.550  35.040  58.660  1.00  0.00           H
ATOM   1160  NZ  LYS A  80      40.480  36.110  57.150  1.00  0.00           N
ATOM   1161  HZ1 LYS A  80      40.670  35.490  56.330  1.00  0.00           H
ATOM   1162  HZ2 LYS A  80      40.460  37.090  56.800  1.00  0.00           H
ATOM   1163  HZ3 LYS A  80      41.350  35.960  57.690  1.00  0.00           H
ATOM   1164  C   LYS A  80      38.810  40.960  60.540  1.00  0.00           C
ATOM   1165  O   LYS A  80      38.010  40.970  61.470  1.00  0.00           O
ATOM   1166  N   THR A  81      38.950  42.010  59.720  1.00  0.00           N
ATOM   1167  HN  THR A  81      39.640  41.940  59.010  1.00  0.00           H
ATOM   1168  CA  THR A  81      38.230  43.250  59.770  1.00  0.00           C
ATOM   1169  HA  THR A  81      37.460  43.150  60.520  1.00  0.00           H
ATOM   1170  CB  THR A  81      39.090  44.480  59.910  1.00  0.00           C
ATOM   1171  HB  THR A  81      39.590  44.740  58.950  1.00  0.00           H
ATOM   1172  OG1 THR A  81      40.250  44.260  60.700  1.00  0.00           O
ATOM   1173  HG1 THR A  81      40.690  43.490  60.340  1.00  0.00           H
ATOM   1174  CG2 THR A  81      38.360  45.720  60.440  1.00  0.00           C
ATOM   1175 HG21 THR A  81      39.020  46.590  60.640  1.00  0.00           H
ATOM   1176 HG22 THR A  81      37.640  45.990  59.640  1.00  0.00           H
ATOM   1177 HG23 THR A  81      37.830  45.410  61.370  1.00  0.00           H
ATOM   1178  C   THR A  81      37.440  43.390  58.520  1.00  0.00           C
ATOM   1179  O   THR A  81      37.930  43.000  57.460  1.00  0.00           O
ATOM   1180  N   VAL A  82      36.220  43.940  58.680  1.00  0.00           N
ATOM   1181  HN  VAL A  82      35.970  44.290  59.580  1.00  0.00           H
ATOM   1182  CA  VAL A  82      35.420  44.310  57.560  1.00  0.00           C
ATOM   1183  HA  VAL A  82      35.540  43.470  56.880  1.00  0.00           H
ATOM   1184  CB  VAL A  82      33.980  44.500  57.910  1.00  0.00           C
ATOM   1185  HB  VAL A  82      33.810  45.310  58.650  1.00  0.00           H
ATOM   1186  CG1 VAL A  82      33.160  44.800  56.640  1.00  0.00           C
ATOM   1187 HG11 VAL A  82      33.440  45.780  56.200  1.00  0.00           H
ATOM   1188 HG12 VAL A  82      33.400  43.970  55.940  1.00  0.00           H
ATOM   1189 HG13 VAL A  82      32.100  44.830  56.960  1.00  0.00           H
ATOM   1190  CG2 VAL A  82      33.410  43.250  58.620  1.00  0.00           C
ATOM   1191 HG21 VAL A  82      32.340  43.480  58.830  1.00  0.00           H
ATOM   1192 HG22 VAL A  82      33.430  42.320  58.020  1.00  0.00           H
ATOM   1193 HG23 VAL A  82      33.970  43.010  59.550  1.00  0.00           H
ATOM   1194  C   VAL A  82      35.960  45.430  56.740  1.00  0.00           C
ATOM   1195  O   VAL A  82      36.320  46.470  57.290  1.00  0.00           O
ATOM   1196  N   GLU A  83      36.090  45.270  55.410  1.00  0.00           N
ATOM   1197  HN  GLU A  83      35.580  44.550  54.940  1.00  0.00           H
ATOM   1198  CA  GLU A  83      36.580  46.380  54.650  1.00  0.00           C
ATOM   1199  HA  GLU A  83      37.520  46.710  55.070  1.00  0.00           H
ATOM   1200  CB  GLU A  83      36.880  45.870  53.230  1.00  0.00           C
ATOM   1201  HB1 GLU A  83      37.310  46.720  52.670  1.00  0.00           H
ATOM   1202  HB2 GLU A  83      35.980  45.560  52.670  1.00  0.00           H
ATOM   1203  CG  GLU A  83      37.870  44.700  53.240  1.00  0.00           C
ATOM   1204  HG1 GLU A  83      37.430  43.750  53.640  1.00  0.00           H
ATOM   1205  HG2 GLU A  83      38.750  44.970  53.850  1.00  0.00           H
ATOM   1206  CD  GLU A  83      38.400  44.280  51.880  1.00  0.00           C
ATOM   1207  OE1 GLU A  83      39.130  45.160  51.360  1.00  0.00           O
ATOM   1208  OE2 GLU A  83      38.130  43.170  51.340  1.00  0.00           O
ATOM   1209  C   GLU A  83      35.680  47.560  54.630  1.00  0.00           C
ATOM   1210  O   GLU A  83      34.470  47.440  54.820  1.00  0.00           O
ATOM   1211  N   GLY A  84      36.170  48.810  54.550  1.00  0.00           N
ATOM   1212  HN  GLY A  84      37.160  48.910  54.630  1.00  0.00           H
ATOM   1213  CA  GLY A  84      35.340  49.890  54.100  1.00  0.00           C
ATOM   1214  HA1 GLY A  84      34.630  50.060  54.900  1.00  0.00           H
ATOM   1215  HA2 GLY A  84      36.000  50.730  53.920  1.00  0.00           H
ATOM   1216  C   GLY A  84      34.530  49.660  52.880  1.00  0.00           C
ATOM   1217  O   GLY A  84      34.960  48.930  51.980  1.00  0.00           O
ATOM   1218  N   ALA A  85      33.360  50.320  52.830  1.00  0.00           N
ATOM   1219  HN  ALA A  85      33.170  51.020  53.510  1.00  0.00           H
ATOM   1220  CA  ALA A  85      32.520  50.270  51.670  1.00  0.00           C
ATOM   1221  HA  ALA A  85      32.440  49.250  51.330  1.00  0.00           H
ATOM   1222  CB  ALA A  85      31.100  50.740  52.030  1.00  0.00           C
ATOM   1223  HB1 ALA A  85      30.620  49.970  52.690  1.00  0.00           H
ATOM   1224  HB2 ALA A  85      31.030  51.780  52.410  1.00  0.00           H
ATOM   1225  HB3 ALA A  85      30.630  50.720  51.020  1.00  0.00           H
ATOM   1226  C   ALA A  85      33.080  50.960  50.470  1.00  0.00           C
ATOM   1227  O   ALA A  85      32.990  52.170  50.260  1.00  0.00           O
ATOM   1228  N   GLY A  86      33.680  50.180  49.550  1.00  0.00           N
ATOM   1229  HN  GLY A  86      33.860  49.220  49.770  1.00  0.00           H
ATOM   1230  CA  GLY A  86      34.050  50.530  48.220  1.00  0.00           C
ATOM   1231  HA1 GLY A  86      34.390  51.540  48.320  1.00  0.00           H
ATOM   1232  HA2 GLY A  86      34.810  49.890  47.790  1.00  0.00           H
ATOM   1233  C   GLY A  86      32.870  50.590  47.300  1.00  0.00           C
ATOM   1234  O   GLY A  86      31.720  50.790  47.660  1.00  0.00           O
ATOM   1235  N   SER A  87      33.130  50.210  46.030  1.00  0.00           N
ATOM   1236  HN  SER A  87      34.080  50.170  45.730  1.00  0.00           H
ATOM   1237  CA  SER A  87      32.210  50.060  44.950  1.00  0.00           C
ATOM   1238  HA  SER A  87      31.710  51.020  44.920  1.00  0.00           H
ATOM   1239  CB  SER A  87      33.040  49.980  43.660  1.00  0.00           C
ATOM   1240  HB1 SER A  87      32.440  49.800  42.740  1.00  0.00           H
ATOM   1241  HB2 SER A  87      33.800  49.170  43.680  1.00  0.00           H
ATOM   1242  OG  SER A  87      33.710  51.210  43.430  1.00  0.00           O
ATOM   1243  HG1 SER A  87      33.050  51.780  43.020  1.00  0.00           H
ATOM   1244  C   SER A  87      31.290  48.890  44.890  1.00  0.00           C
ATOM   1245  O   SER A  87      30.990  48.300  43.850  1.00  0.00           O
ATOM   1246  N   ILE A  88      30.800  48.570  46.090  1.00  0.00           N
ATOM   1247  HN  ILE A  88      31.110  49.110  46.870  1.00  0.00           H
ATOM   1248  CA  ILE A  88      29.980  47.420  46.330  1.00  0.00           C
ATOM   1249  HA  ILE A  88      30.420  46.670  45.690  1.00  0.00           H
ATOM   1250  CB  ILE A  88      29.980  46.930  47.750  1.00  0.00           C
ATOM   1251  HB  ILE A  88      29.260  46.100  47.970  1.00  0.00           H
ATOM   1252  CG2 ILE A  88      31.370  46.390  48.100  1.00  0.00           C
ATOM   1253 HG21 ILE A  88      31.320  45.890  49.090  1.00  0.00           H
ATOM   1254 HG22 ILE A  88      31.760  45.540  47.500  1.00  0.00           H
ATOM   1255 HG23 ILE A  88      32.110  47.220  48.160  1.00  0.00           H
ATOM   1256  CG1 ILE A  88      29.610  48.050  48.740  1.00  0.00           C
ATOM   1257 HG11 ILE A  88      28.680  48.630  48.570  1.00  0.00           H
ATOM   1258 HG12 ILE A  88      30.340  48.880  48.620  1.00  0.00           H
ATOM   1259  CD  ILE A  88      29.610  47.580  50.200  1.00  0.00           C
ATOM   1260  HD1 ILE A  88      30.660  47.570  50.540  1.00  0.00           H
ATOM   1261  HD2 ILE A  88      29.070  48.340  50.810  1.00  0.00           H
ATOM   1262  HD3 ILE A  88      29.170  46.570  50.300  1.00  0.00           H
ATOM   1263  C   ILE A  88      28.560  47.540  45.910  1.00  0.00           C
ATOM   1264  O   ILE A  88      27.880  48.540  46.150  1.00  0.00           O
ATOM   1265  N   ALA A  89      28.070  46.550  45.140  1.00  0.00           N
ATOM   1266  HN  ALA A  89      28.560  45.680  45.060  1.00  0.00           H
ATOM   1267  CA  ALA A  89      26.740  46.520  44.620  1.00  0.00           C
ATOM   1268  HA  ALA A  89      26.650  47.420  44.030  1.00  0.00           H
ATOM   1269  CB  ALA A  89      26.480  45.280  43.750  1.00  0.00           C
ATOM   1270  HB1 ALA A  89      26.500  44.320  44.310  1.00  0.00           H
ATOM   1271  HB2 ALA A  89      25.510  45.440  43.230  1.00  0.00           H
ATOM   1272  HB3 ALA A  89      27.230  45.090  42.960  1.00  0.00           H
ATOM   1273  C   ALA A  89      25.670  46.500  45.660  1.00  0.00           C
ATOM   1274  O   ALA A  89      25.830  45.900  46.720  1.00  0.00           O
ATOM   1275  N   ALA A  90      24.540  47.100  45.230  1.00  0.00           N
ATOM   1276  HN  ALA A  90      24.510  47.390  44.280  1.00  0.00           H
ATOM   1277  CA  ALA A  90      23.350  47.190  46.010  1.00  0.00           C
ATOM   1278  HA  ALA A  90      23.500  46.600  46.910  1.00  0.00           H
ATOM   1279  CB  ALA A  90      22.950  48.650  46.290  1.00  0.00           C
ATOM   1280  HB1 ALA A  90      23.790  49.180  46.780  1.00  0.00           H
ATOM   1281  HB2 ALA A  90      22.690  49.140  45.320  1.00  0.00           H
ATOM   1282  HB3 ALA A  90      22.000  48.820  46.830  1.00  0.00           H
ATOM   1283  C   ALA A  90      22.280  46.410  45.330  1.00  0.00           C
ATOM   1284  O   ALA A  90      21.090  46.700  45.410  1.00  0.00           O
ATOM   1285  N   ALA A  91      22.710  45.410  44.540  1.00  0.00           N
ATOM   1286  HN  ALA A  91      23.660  45.110  44.620  1.00  0.00           H
ATOM   1287  CA  ALA A  91      21.790  44.580  43.830  1.00  0.00           C
ATOM   1288  HA  ALA A  91      20.810  44.710  44.270  1.00  0.00           H
ATOM   1289  CB  ALA A  91      21.600  45.030  42.370  1.00  0.00           C
ATOM   1290  HB1 ALA A  91      22.560  44.960  41.810  1.00  0.00           H
ATOM   1291  HB2 ALA A  91      20.890  44.330  41.880  1.00  0.00           H
ATOM   1292  HB3 ALA A  91      21.190  46.060  42.280  1.00  0.00           H
ATOM   1293  C   ALA A  91      22.270  43.180  43.800  1.00  0.00           C
ATOM   1294  O   ALA A  91      22.550  42.580  42.760  1.00  0.00           O
ATOM   1295  N   THR A  92      22.510  42.600  44.990  1.00  0.00           N
ATOM   1296  HN  THR A  92      22.230  43.030  45.850  1.00  0.00           H
ATOM   1297  CA  THR A  92      23.180  41.350  45.170  1.00  0.00           C
ATOM   1298  HA  THR A  92      24.130  41.400  44.660  1.00  0.00           H
ATOM   1299  CB  THR A  92      23.480  41.170  46.630  1.00  0.00           C
ATOM   1300  HB  THR A  92      23.900  40.170  46.890  1.00  0.00           H
ATOM   1301  OG1 THR A  92      22.420  41.550  47.500  1.00  0.00           O
ATOM   1302  HG1 THR A  92      22.500  40.920  48.220  1.00  0.00           H
ATOM   1303  CG2 THR A  92      24.670  42.080  46.970  1.00  0.00           C
ATOM   1304 HG21 THR A  92      24.660  42.310  48.050  1.00  0.00           H
ATOM   1305 HG22 THR A  92      25.630  41.660  46.600  1.00  0.00           H
ATOM   1306 HG23 THR A  92      24.530  43.000  46.350  1.00  0.00           H
ATOM   1307  C   THR A  92      22.530  40.130  44.610  1.00  0.00           C
ATOM   1308  O   THR A  92      23.180  39.190  44.170  1.00  0.00           O
ATOM   1309  N   GLY A  93      21.190  40.020  44.730  1.00  0.00           N
ATOM   1310  HN  GLY A  93      20.720  40.830  45.070  1.00  0.00           H
ATOM   1311  CA  GLY A  93      20.490  38.810  44.410  1.00  0.00           C
ATOM   1312  HA1 GLY A  93      19.990  39.060  43.490  1.00  0.00           H
ATOM   1313  HA2 GLY A  93      21.130  37.950  44.390  1.00  0.00           H
ATOM   1314  C   GLY A  93      19.490  38.510  45.470  1.00  0.00           C
ATOM   1315  O   GLY A  93      19.500  39.040  46.580  1.00  0.00           O
ATOM   1316  N   PHE A  94      18.550  37.600  45.140  1.00  0.00           N
ATOM   1317  HN  PHE A  94      18.640  37.040  44.330  1.00  0.00           H
ATOM   1318  CA  PHE A  94      17.540  37.170  46.060  1.00  0.00           C
ATOM   1319  HA  PHE A  94      17.080  38.100  46.370  1.00  0.00           H
ATOM   1320  CB  PHE A  94      16.510  36.160  45.510  1.00  0.00           C
ATOM   1321  HB1 PHE A  94      17.040  35.240  45.190  1.00  0.00           H
ATOM   1322  HB2 PHE A  94      16.070  36.670  44.630  1.00  0.00           H
ATOM   1323  CG  PHE A  94      15.410  35.730  46.410  1.00  0.00           C
ATOM   1324  CD1 PHE A  94      14.460  36.640  46.810  1.00  0.00           C
ATOM   1325  HD1 PHE A  94      14.500  37.670  46.470  1.00  0.00           H
ATOM   1326  CE1 PHE A  94      13.470  36.330  47.710  1.00  0.00           C
ATOM   1327  HE1 PHE A  94      12.710  37.040  47.980  1.00  0.00           H
ATOM   1328  CZ  PHE A  94      13.470  35.030  48.180  1.00  0.00           C
ATOM   1329  HZ  PHE A  94      12.580  34.700  48.690  1.00  0.00           H
ATOM   1330  CD2 PHE A  94      15.420  34.480  46.990  1.00  0.00           C
ATOM   1331  HD2 PHE A  94      16.120  33.670  46.830  1.00  0.00           H
ATOM   1332  CE2 PHE A  94      14.430  34.100  47.850  1.00  0.00           C
ATOM   1333  HE2 PHE A  94      14.440  33.170  48.400  1.00  0.00           H
ATOM   1334  C   PHE A  94      18.020  36.520  47.310  1.00  0.00           C
ATOM   1335  O   PHE A  94      18.770  35.550  47.280  1.00  0.00           O
ATOM   1336  N   VAL A  95      17.630  37.060  48.480  1.00  0.00           N
ATOM   1337  HN  VAL A  95      16.920  37.760  48.410  1.00  0.00           H
ATOM   1338  CA  VAL A  95      18.160  36.960  49.800  1.00  0.00           C
ATOM   1339  HA  VAL A  95      18.120  37.930  50.270  1.00  0.00           H
ATOM   1340  CB  VAL A  95      17.350  36.120  50.760  1.00  0.00           C
ATOM   1341  HB  VAL A  95      17.830  36.120  51.760  1.00  0.00           H
ATOM   1342  CG1 VAL A  95      15.920  36.640  50.950  1.00  0.00           C
ATOM   1343 HG11 VAL A  95      15.320  36.020  51.660  1.00  0.00           H
ATOM   1344 HG12 VAL A  95      16.050  37.720  51.170  1.00  0.00           H
ATOM   1345 HG13 VAL A  95      15.430  36.460  49.970  1.00  0.00           H
ATOM   1346  CG2 VAL A  95      17.330  34.690  50.200  1.00  0.00           C
ATOM   1347 HG21 VAL A  95      16.380  34.160  50.430  1.00  0.00           H
ATOM   1348 HG22 VAL A  95      17.430  34.700  49.090  1.00  0.00           H
ATOM   1349 HG23 VAL A  95      18.160  34.070  50.580  1.00  0.00           H
ATOM   1350  C   VAL A  95      19.630  36.790  49.880  1.00  0.00           C
ATOM   1351  O   VAL A  95      20.120  36.180  50.820  1.00  0.00           O
ATOM   1352  N   LYS A  96      20.410  37.490  49.020  1.00  0.00           N
ATOM   1353  HN  LYS A  96      19.940  37.950  48.270  1.00  0.00           H
ATOM   1354  CA  LYS A  96      21.820  37.660  49.130  1.00  0.00           C
ATOM   1355  HA  LYS A  96      22.160  36.780  49.660  1.00  0.00           H
ATOM   1356  CB  LYS A  96      22.420  37.590  47.710  1.00  0.00           C
ATOM   1357  HB1 LYS A  96      22.090  38.520  47.190  1.00  0.00           H
ATOM   1358  HB2 LYS A  96      21.920  36.700  47.270  1.00  0.00           H
ATOM   1359  CG  LYS A  96      23.910  37.240  47.780  1.00  0.00           C
ATOM   1360  HG1 LYS A  96      24.060  36.270  48.290  1.00  0.00           H
ATOM   1361  HG2 LYS A  96      24.300  37.990  48.490  1.00  0.00           H
ATOM   1362  CD  LYS A  96      24.750  37.310  46.500  1.00  0.00           C
ATOM   1363  HD1 LYS A  96      24.350  36.510  45.850  1.00  0.00           H
ATOM   1364  HD2 LYS A  96      24.640  38.330  46.070  1.00  0.00           H
ATOM   1365  CE  LYS A  96      26.240  36.990  46.640  1.00  0.00           C
ATOM   1366  HE1 LYS A  96      26.380  36.000  47.130  1.00  0.00           H
ATOM   1367  HE2 LYS A  96      26.770  37.770  47.220  1.00  0.00           H
ATOM   1368  NZ  LYS A  96      26.890  37.050  45.310  1.00  0.00           N
ATOM   1369  HZ1 LYS A  96      27.710  37.680  45.280  1.00  0.00           H
ATOM   1370  HZ2 LYS A  96      27.210  36.070  45.150  1.00  0.00           H
ATOM   1371  HZ3 LYS A  96      26.300  37.480  44.560  1.00  0.00           H
ATOM   1372  C   LYS A  96      22.230  38.820  49.970  1.00  0.00           C
ATOM   1373  O   LYS A  96      21.690  39.920  49.820  1.00  0.00           O
ATOM   1374  N   LYS A  97      23.090  38.610  50.980  1.00  0.00           N
ATOM   1375  HN  LYS A  97      23.280  37.670  51.270  1.00  0.00           H
ATOM   1376  CA  LYS A  97      23.750  39.630  51.730  1.00  0.00           C
ATOM   1377  HA  LYS A  97      23.040  40.160  52.350  1.00  0.00           H
ATOM   1378  CB  LYS A  97      24.600  38.840  52.730  1.00  0.00           C
ATOM   1379  HB1 LYS A  97      25.450  38.410  52.160  1.00  0.00           H
ATOM   1380  HB2 LYS A  97      23.980  37.980  53.090  1.00  0.00           H
ATOM   1381  CG  LYS A  97      25.130  39.470  54.020  1.00  0.00           C
ATOM   1382  HG1 LYS A  97      24.230  39.550  54.670  1.00  0.00           H
ATOM   1383  HG2 LYS A  97      25.500  40.510  53.850  1.00  0.00           H
ATOM   1384  CD  LYS A  97      26.260  38.690  54.700  1.00  0.00           C
ATOM   1385  HD1 LYS A  97      26.380  38.920  55.780  1.00  0.00           H
ATOM   1386  HD2 LYS A  97      25.940  37.640  54.530  1.00  0.00           H
ATOM   1387  CE  LYS A  97      27.660  38.810  54.110  1.00  0.00           C
ATOM   1388  HE1 LYS A  97      27.750  38.560  53.030  1.00  0.00           H
ATOM   1389  HE2 LYS A  97      28.330  38.200  54.760  1.00  0.00           H
ATOM   1390  NZ  LYS A  97      28.180  40.190  54.180  1.00  0.00           N
ATOM   1391  HZ1 LYS A  97      28.410  40.230  55.190  1.00  0.00           H
ATOM   1392  HZ2 LYS A  97      29.050  40.190  53.610  1.00  0.00           H
ATOM   1393  HZ3 LYS A  97      27.540  40.960  53.900  1.00  0.00           H
ATOM   1394  C   LYS A  97      24.690  40.550  51.020  1.00  0.00           C
ATOM   1395  O   LYS A  97      25.220  40.200  49.970  1.00  0.00           O
ATOM   1396  N   ASP A  98      25.030  41.680  51.670  1.00  0.00           N
ATOM   1397  HN  ASP A  98      24.480  41.940  52.460  1.00  0.00           H
ATOM   1398  CA  ASP A  98      25.960  42.680  51.230  1.00  0.00           C
ATOM   1399  HA  ASP A  98      25.620  42.970  50.240  1.00  0.00           H
ATOM   1400  CB  ASP A  98      26.060  43.920  52.140  1.00  0.00           C
ATOM   1401  HB1 ASP A  98      25.070  44.320  52.440  1.00  0.00           H
ATOM   1402  HB2 ASP A  98      26.630  44.730  51.630  1.00  0.00           H
ATOM   1403  CG  ASP A  98      26.780  43.650  53.450  1.00  0.00           C
ATOM   1404  OD1 ASP A  98      27.150  44.620  54.160  1.00  0.00           O
ATOM   1405  OD2 ASP A  98      26.800  42.500  53.970  1.00  0.00           O
ATOM   1406  C   ASP A  98      27.260  42.050  50.870  1.00  0.00           C
ATOM   1407  O   ASP A  98      27.650  40.920  51.150  1.00  0.00           O
ATOM   1408  N   GLN A  99      28.040  42.780  50.060  1.00  0.00           N
ATOM   1409  HN  GLN A  99      27.710  43.640  49.680  1.00  0.00           H
ATOM   1410  CA  GLN A  99      29.290  42.320  49.510  1.00  0.00           C
ATOM   1411  HA  GLN A  99      29.180  41.270  49.300  1.00  0.00           H
ATOM   1412  CB  GLN A  99      29.460  42.950  48.120  1.00  0.00           C
ATOM   1413  HB1 GLN A  99      30.520  42.780  47.840  1.00  0.00           H
ATOM   1414  HB2 GLN A  99      29.260  44.040  48.120  1.00  0.00           H
ATOM   1415  CG  GLN A  99      28.670  42.240  47.020  1.00  0.00           C
ATOM   1416  HG1 GLN A  99      27.590  42.100  47.220  1.00  0.00           H
ATOM   1417  HG2 GLN A  99      29.090  41.260  46.720  1.00  0.00           H
ATOM   1418  CD  GLN A  99      28.760  43.000  45.710  1.00  0.00           C
ATOM   1419  OE1 GLN A  99      29.330  44.080  45.590  1.00  0.00           O
ATOM   1420  NE2 GLN A  99      28.060  42.410  44.700  1.00  0.00           N
ATOM   1421 HE21 GLN A  99      27.690  41.490  44.810  1.00  0.00           H
ATOM   1422 HE22 GLN A  99      28.170  42.720  43.750  1.00  0.00           H
ATOM   1423  C   GLN A  99      30.490  42.470  50.390  1.00  0.00           C
ATOM   1424  O   GLN A  99      31.640  42.190  50.050  1.00  0.00           O
ATOM   1425  N   LEU A 100      30.250  42.960  51.620  1.00  0.00           N
ATOM   1426  HN  LEU A 100      29.400  43.460  51.760  1.00  0.00           H
ATOM   1427  CA  LEU A 100      31.260  43.160  52.610  1.00  0.00           C
ATOM   1428  HA  LEU A 100      32.140  43.470  52.070  1.00  0.00           H
ATOM   1429  CB  LEU A 100      30.820  44.310  53.540  1.00  0.00           C
ATOM   1430  HB1 LEU A 100      31.360  44.300  54.510  1.00  0.00           H
ATOM   1431  HB2 LEU A 100      29.750  44.060  53.700  1.00  0.00           H
ATOM   1432  CG  LEU A 100      31.130  45.680  52.900  1.00  0.00           C
ATOM   1433  HG  LEU A 100      30.720  45.780  51.870  1.00  0.00           H
ATOM   1434  CD1 LEU A 100      30.450  46.770  53.740  1.00  0.00           C
ATOM   1435 HD11 LEU A 100      29.380  46.550  53.940  1.00  0.00           H
ATOM   1436 HD12 LEU A 100      31.030  46.920  54.680  1.00  0.00           H
ATOM   1437 HD13 LEU A 100      30.640  47.620  53.040  1.00  0.00           H
ATOM   1438  CD2 LEU A 100      32.620  46.020  52.720  1.00  0.00           C
ATOM   1439 HD21 LEU A 100      32.690  47.120  52.550  1.00  0.00           H
ATOM   1440 HD22 LEU A 100      33.250  45.790  53.600  1.00  0.00           H
ATOM   1441 HD23 LEU A 100      33.000  45.490  51.810  1.00  0.00           H
ATOM   1442  C   LEU A 100      31.620  41.950  53.410  1.00  0.00           C
ATOM   1443  O   LEU A 100      30.770  41.250  53.960  1.00  0.00           O
ATOM   1444  N   GLY A 101      32.930  41.680  53.560  1.00  0.00           N
ATOM   1445  HN  GLY A 101      33.680  42.260  53.260  1.00  0.00           H
ATOM   1446  CA  GLY A 101      33.440  40.460  54.100  1.00  0.00           C
ATOM   1447  HA1 GLY A 101      32.660  39.850  54.540  1.00  0.00           H
ATOM   1448  HA2 GLY A 101      34.000  39.930  53.340  1.00  0.00           H
ATOM   1449  C   GLY A 101      34.500  40.850  55.060  1.00  0.00           C
ATOM   1450  O   GLY A 101      34.410  41.930  55.640  1.00  0.00           O
ATOM   1451  N   LYS A 102      35.550  40.020  55.260  1.00  0.00           N
ATOM   1452  HN  LYS A 102      35.620  39.230  54.660  1.00  0.00           H
ATOM   1453  CA  LYS A 102      36.660  40.360  56.100  1.00  0.00           C
ATOM   1454  HA  LYS A 102      36.640  41.420  56.300  1.00  0.00           H
ATOM   1455  CB  LYS A 102      36.640  39.660  57.470  1.00  0.00           C
ATOM   1456  HB1 LYS A 102      37.520  39.980  58.060  1.00  0.00           H
ATOM   1457  HB2 LYS A 102      36.680  38.570  57.260  1.00  0.00           H
ATOM   1458  CG  LYS A 102      35.310  39.820  58.220  1.00  0.00           C
ATOM   1459  HG1 LYS A 102      34.470  39.420  57.610  1.00  0.00           H
ATOM   1460  HG2 LYS A 102      35.040  40.890  58.330  1.00  0.00           H
ATOM   1461  CD  LYS A 102      35.330  39.110  59.570  1.00  0.00           C
ATOM   1462  HD1 LYS A 102      35.710  38.070  59.490  1.00  0.00           H
ATOM   1463  HD2 LYS A 102      35.980  39.630  60.320  1.00  0.00           H
ATOM   1464  CE  LYS A 102      33.950  39.110  60.240  1.00  0.00           C
ATOM   1465  HE1 LYS A 102      33.380  38.410  59.600  1.00  0.00           H
ATOM   1466  HE2 LYS A 102      33.550  40.130  60.070  1.00  0.00           H
ATOM   1467  NZ  LYS A 102      33.880  38.690  61.650  1.00  0.00           N
ATOM   1468  HZ1 LYS A 102      34.360  39.330  62.310  1.00  0.00           H
ATOM   1469  HZ2 LYS A 102      32.870  38.560  61.900  1.00  0.00           H
ATOM   1470  HZ3 LYS A 102      34.310  37.750  61.740  1.00  0.00           H
ATOM   1471  C   LYS A 102      37.950  40.000  55.460  1.00  0.00           C
ATOM   1472  O   LYS A 102      38.120  39.040  54.700  1.00  0.00           O
ATOM   1473  N   ASN A 103      39.040  40.720  55.810  1.00  0.00           N
ATOM   1474  HN  ASN A 103      38.930  41.500  56.410  1.00  0.00           H
ATOM   1475  CA  ASN A 103      40.330  40.710  55.210  1.00  0.00           C
ATOM   1476  HA  ASN A 103      40.200  40.910  54.160  1.00  0.00           H
ATOM   1477  CB  ASN A 103      41.080  41.970  55.670  1.00  0.00           C
ATOM   1478  HB1 ASN A 103      40.390  42.840  55.650  1.00  0.00           H
ATOM   1479  HB2 ASN A 103      41.820  42.300  54.910  1.00  0.00           H
ATOM   1480  CG  ASN A 103      41.720  41.910  57.050  1.00  0.00           C
ATOM   1481  OD1 ASN A 103      41.020  42.230  58.010  1.00  0.00           O
ATOM   1482  ND2 ASN A 103      43.050  41.640  57.150  1.00  0.00           N
ATOM   1483 HD21 ASN A 103      43.610  41.400  56.360  1.00  0.00           H
ATOM   1484 HD22 ASN A 103      43.390  41.620  58.090  1.00  0.00           H
ATOM   1485  C   ASN A 103      41.130  39.450  55.300  1.00  0.00           C
ATOM   1486  O   ASN A 103      40.860  38.620  56.170  1.00  0.00           O
ATOM   1487  N   GLU A 104      42.150  39.320  54.440  1.00  0.00           N
ATOM   1488  HN  GLU A 104      42.430  40.090  53.880  1.00  0.00           H
ATOM   1489  CA  GLU A 104      42.920  38.110  54.400  1.00  0.00           C
ATOM   1490  HA  GLU A 104      42.220  37.310  54.600  1.00  0.00           H
ATOM   1491  CB  GLU A 104      43.460  37.800  53.000  1.00  0.00           C
ATOM   1492  HB1 GLU A 104      44.130  36.920  53.090  1.00  0.00           H
ATOM   1493  HB2 GLU A 104      44.110  38.640  52.680  1.00  0.00           H
ATOM   1494  CG  GLU A 104      42.450  37.430  51.910  1.00  0.00           C
ATOM   1495  HG1 GLU A 104      41.710  36.790  52.440  1.00  0.00           H
ATOM   1496  HG2 GLU A 104      42.880  36.860  51.060  1.00  0.00           H
ATOM   1497  CD  GLU A 104      41.770  38.670  51.340  1.00  0.00           C
ATOM   1498  OE1 GLU A 104      40.580  39.030  51.480  1.00  0.00           O
ATOM   1499  OE2 GLU A 104      42.570  39.340  50.620  1.00  0.00           O
ATOM   1500  C   GLU A 104      44.040  38.080  55.380  1.00  0.00           C
ATOM   1501  O   GLU A 104      44.520  39.110  55.850  1.00  0.00           O
ATOM   1502  N   GLU A 105      44.550  36.890  55.730  1.00  0.00           N
ATOM   1503  HN  GLU A 105      44.270  36.050  55.260  1.00  0.00           H
ATOM   1504  CA  GLU A 105      45.760  36.770  56.490  1.00  0.00           C
ATOM   1505  HA  GLU A 105      46.300  37.670  56.250  1.00  0.00           H
ATOM   1506  CB  GLU A 105      45.610  36.450  57.990  1.00  0.00           C
ATOM   1507  HB1 GLU A 105      45.180  37.360  58.470  1.00  0.00           H
ATOM   1508  HB2 GLU A 105      46.590  36.420  58.510  1.00  0.00           H
ATOM   1509  CG  GLU A 105      44.800  35.250  58.460  1.00  0.00           C
ATOM   1510  HG1 GLU A 105      44.860  34.920  59.520  1.00  0.00           H
ATOM   1511  HG2 GLU A 105      45.060  34.290  57.970  1.00  0.00           H
ATOM   1512  CD  GLU A 105      43.310  35.350  58.190  1.00  0.00           C
ATOM   1513  OE1 GLU A 105      42.650  34.540  57.480  1.00  0.00           O
ATOM   1514  OE2 GLU A 105      42.670  36.320  58.680  1.00  0.00           O
ATOM   1515  C   GLU A 105      46.640  35.720  55.890  1.00  0.00           C
ATOM   1516  O   GLU A 105      47.790  36.000  55.590  1.00  0.00           O
ATOM   1517  N   GLY A 106      46.190  34.500  55.520  1.00  0.00           N
ATOM   1518  HN  GLY A 106      45.230  34.260  55.560  1.00  0.00           H
ATOM   1519  CA  GLY A 106      47.090  33.480  55.100  1.00  0.00           C
ATOM   1520  HA1 GLY A 106      48.120  33.820  55.160  1.00  0.00           H
ATOM   1521  HA2 GLY A 106      46.840  32.740  55.850  1.00  0.00           H
ATOM   1522  C   GLY A 106      46.740  32.940  53.760  1.00  0.00           C
ATOM   1523  O   GLY A 106      47.530  32.240  53.120  1.00  0.00           O
ATOM   1524  N   ALA A 107      45.540  33.190  53.210  1.00  0.00           N
ATOM   1525  HN  ALA A 107      44.950  33.790  53.740  1.00  0.00           H
ATOM   1526  CA  ALA A 107      44.920  32.720  52.020  1.00  0.00           C
ATOM   1527  HA  ALA A 107      45.680  32.010  51.730  1.00  0.00           H
ATOM   1528  CB  ALA A 107      43.550  32.110  52.380  1.00  0.00           C
ATOM   1529  HB1 ALA A 107      43.600  31.340  53.180  1.00  0.00           H
ATOM   1530  HB2 ALA A 107      42.970  32.870  52.940  1.00  0.00           H
ATOM   1531  HB3 ALA A 107      43.030  31.690  51.500  1.00  0.00           H
ATOM   1532  C   ALA A 107      44.750  33.900  51.120  1.00  0.00           C
ATOM   1533  O   ALA A 107      44.580  34.970  51.700  1.00  0.00           O
ATOM   1534  N   PRO A 108      44.870  33.810  49.830  1.00  0.00           N
ATOM   1535  CD  PRO A 108      45.080  32.530  49.170  1.00  0.00           C
ATOM   1536  HD1 PRO A 108      46.070  32.130  49.470  1.00  0.00           H
ATOM   1537  HD2 PRO A 108      44.320  31.760  49.430  1.00  0.00           H
ATOM   1538  CA  PRO A 108      44.080  34.640  48.980  1.00  0.00           C
ATOM   1539  HA  PRO A 108      44.310  35.670  49.210  1.00  0.00           H
ATOM   1540  CB  PRO A 108      44.530  34.210  47.590  1.00  0.00           C
ATOM   1541  HB1 PRO A 108      45.460  34.800  47.420  1.00  0.00           H
ATOM   1542  HB2 PRO A 108      43.900  34.580  46.750  1.00  0.00           H
ATOM   1543  CG  PRO A 108      44.860  32.710  47.660  1.00  0.00           C
ATOM   1544  HG1 PRO A 108      45.760  32.450  47.060  1.00  0.00           H
ATOM   1545  HG2 PRO A 108      43.980  32.070  47.470  1.00  0.00           H
ATOM   1546  C   PRO A 108      42.580  34.640  48.990  1.00  0.00           C
ATOM   1547  O   PRO A 108      42.000  33.680  49.490  1.00  0.00           O
ATOM   1548  N   GLN A 109      41.980  35.620  48.290  1.00  0.00           N
ATOM   1549  HN  GLN A 109      42.580  36.370  48.000  1.00  0.00           H
ATOM   1550  CA  GLN A 109      40.650  35.560  47.790  1.00  0.00           C
ATOM   1551  HA  GLN A 109      39.930  35.350  48.570  1.00  0.00           H
ATOM   1552  CB  GLN A 109      40.200  36.910  47.200  1.00  0.00           C
ATOM   1553  HB1 GLN A 109      39.480  36.780  46.360  1.00  0.00           H
ATOM   1554  HB2 GLN A 109      41.060  37.370  46.680  1.00  0.00           H
ATOM   1555  CG  GLN A 109      39.610  37.920  48.180  1.00  0.00           C
ATOM   1556  HG1 GLN A 109      39.370  38.880  47.670  1.00  0.00           H
ATOM   1557  HG2 GLN A 109      40.470  38.060  48.880  1.00  0.00           H
ATOM   1558  CD  GLN A 109      38.310  37.450  48.820  1.00  0.00           C
ATOM   1559  OE1 GLN A 109      37.430  36.870  48.200  1.00  0.00           O
ATOM   1560  NE2 GLN A 109      38.050  37.970  50.050  1.00  0.00           N
ATOM   1561 HE21 GLN A 109      38.750  38.550  50.470  1.00  0.00           H
ATOM   1562 HE22 GLN A 109      37.090  37.990  50.320  1.00  0.00           H
ATOM   1563  C   GLN A 109      40.540  34.410  46.840  1.00  0.00           C
ATOM   1564  O   GLN A 109      41.280  34.320  45.860  1.00  0.00           O
ATOM   1565  N   GLU A 110      39.610  33.460  47.030  1.00  0.00           N
ATOM   1566  HN  GLU A 110      39.050  33.390  47.850  1.00  0.00           H
ATOM   1567  CA  GLU A 110      39.470  32.320  46.180  1.00  0.00           C
ATOM   1568  HA  GLU A 110      40.170  32.380  45.360  1.00  0.00           H
ATOM   1569  CB  GLU A 110      39.820  31.000  46.900  1.00  0.00           C
ATOM   1570  HB1 GLU A 110      39.640  30.100  46.290  1.00  0.00           H
ATOM   1571  HB2 GLU A 110      39.180  30.880  47.810  1.00  0.00           H
ATOM   1572  CG  GLU A 110      41.240  30.950  47.460  1.00  0.00           C
ATOM   1573  HG1 GLU A 110      41.450  31.630  48.310  1.00  0.00           H
ATOM   1574  HG2 GLU A 110      41.980  31.080  46.650  1.00  0.00           H
ATOM   1575  CD  GLU A 110      41.610  29.540  47.890  1.00  0.00           C
ATOM   1576  OE1 GLU A 110      41.370  29.130  49.050  1.00  0.00           O
ATOM   1577  OE2 GLU A 110      42.050  28.720  47.030  1.00  0.00           O
ATOM   1578  C   GLU A 110      38.090  32.080  45.680  1.00  0.00           C
ATOM   1579  O   GLU A 110      37.100  32.360  46.350  1.00  0.00           O
ATOM   1580  N   GLY A 111      37.970  31.560  44.450  1.00  0.00           N
ATOM   1581  HN  GLY A 111      38.770  31.460  43.860  1.00  0.00           H
ATOM   1582  CA  GLY A 111      36.710  31.300  43.820  1.00  0.00           C
ATOM   1583  HA1 GLY A 111      36.650  30.240  43.600  1.00  0.00           H
ATOM   1584  HA2 GLY A 111      35.850  31.540  44.420  1.00  0.00           H
ATOM   1585  C   GLY A 111      36.690  32.040  42.520  1.00  0.00           C
ATOM   1586  O   GLY A 111      37.690  32.520  41.980  1.00  0.00           O
ATOM   1587  N   ILE A 112      35.460  32.350  42.070  1.00  0.00           N
ATOM   1588  HN  ILE A 112      34.650  32.130  42.600  1.00  0.00           H
ATOM   1589  CA  ILE A 112      35.140  33.000  40.840  1.00  0.00           C
ATOM   1590  HA  ILE A 112      36.070  33.320  40.400  1.00  0.00           H
ATOM   1591  CB  ILE A 112      34.500  32.080  39.850  1.00  0.00           C
ATOM   1592  HB  ILE A 112      34.070  32.570  38.950  1.00  0.00           H
ATOM   1593  CG2 ILE A 112      35.580  31.300  39.070  1.00  0.00           C
ATOM   1594 HG21 ILE A 112      35.160  30.400  38.570  1.00  0.00           H
ATOM   1595 HG22 ILE A 112      36.010  32.060  38.390  1.00  0.00           H
ATOM   1596 HG23 ILE A 112      36.460  31.010  39.680  1.00  0.00           H
ATOM   1597  CG1 ILE A 112      33.440  31.210  40.550  1.00  0.00           C
ATOM   1598 HG11 ILE A 112      32.810  31.820  41.230  1.00  0.00           H
ATOM   1599 HG12 ILE A 112      33.940  30.500  41.230  1.00  0.00           H
ATOM   1600  CD  ILE A 112      32.510  30.480  39.580  1.00  0.00           C
ATOM   1601  HD1 ILE A 112      31.830  29.770  40.090  1.00  0.00           H
ATOM   1602  HD2 ILE A 112      31.960  31.230  38.960  1.00  0.00           H
ATOM   1603  HD3 ILE A 112      33.120  29.900  38.860  1.00  0.00           H
ATOM   1604  C   ILE A 112      34.260  34.180  41.120  1.00  0.00           C
ATOM   1605  O   ILE A 112      33.640  34.260  42.180  1.00  0.00           O
ATOM   1606  N   LEU A 113      34.330  35.190  40.250  1.00  0.00           N
ATOM   1607  HN  LEU A 113      34.820  35.120  39.380  1.00  0.00           H
ATOM   1608  CA  LEU A 113      33.700  36.470  40.370  1.00  0.00           C
ATOM   1609  HA  LEU A 113      33.770  36.840  41.380  1.00  0.00           H
ATOM   1610  CB  LEU A 113      34.480  37.390  39.420  1.00  0.00           C
ATOM   1611  HB1 LEU A 113      33.930  38.310  39.150  1.00  0.00           H
ATOM   1612  HB2 LEU A 113      34.720  36.880  38.450  1.00  0.00           H
ATOM   1613  CG  LEU A 113      35.810  37.810  40.070  1.00  0.00           C
ATOM   1614  HG  LEU A 113      36.240  36.990  40.670  1.00  0.00           H
ATOM   1615  CD1 LEU A 113      36.920  38.120  39.050  1.00  0.00           C
ATOM   1616 HD11 LEU A 113      36.460  39.020  38.580  1.00  0.00           H
ATOM   1617 HD12 LEU A 113      37.780  38.530  39.620  1.00  0.00           H
ATOM   1618 HD13 LEU A 113      37.070  37.250  38.390  1.00  0.00           H
ATOM   1619  CD2 LEU A 113      35.570  39.010  41.000  1.00  0.00           C
ATOM   1620 HD21 LEU A 113      36.570  39.290  41.400  1.00  0.00           H
ATOM   1621 HD22 LEU A 113      35.270  39.840  40.330  1.00  0.00           H
ATOM   1622 HD23 LEU A 113      34.810  38.860  41.800  1.00  0.00           H
ATOM   1623  C   LEU A 113      32.250  36.470  40.010  1.00  0.00           C
ATOM   1624  O   LEU A 113      31.810  36.770  38.910  1.00  0.00           O
ATOM   1625  N   GLU A 114      31.490  36.030  41.030  1.00  0.00           N
ATOM   1626  HN  GLU A 114      31.950  35.960  41.910  1.00  0.00           H
ATOM   1627  CA  GLU A 114      30.060  35.950  41.000  1.00  0.00           C
ATOM   1628  HA  GLU A 114      29.720  35.550  40.050  1.00  0.00           H
ATOM   1629  CB  GLU A 114      29.560  35.180  42.230  1.00  0.00           C
ATOM   1630  HB1 GLU A 114      30.200  35.370  43.120  1.00  0.00           H
ATOM   1631  HB2 GLU A 114      29.760  34.090  42.100  1.00  0.00           H
ATOM   1632  CG  GLU A 114      28.080  35.210  42.600  1.00  0.00           C
ATOM   1633  HG1 GLU A 114      27.510  34.930  41.690  1.00  0.00           H
ATOM   1634  HG2 GLU A 114      27.840  36.240  42.960  1.00  0.00           H
ATOM   1635  CD  GLU A 114      27.790  34.160  43.660  1.00  0.00           C
ATOM   1636  OE1 GLU A 114      27.340  34.420  44.800  1.00  0.00           O
ATOM   1637  OE2 GLU A 114      28.090  32.960  43.440  1.00  0.00           O
ATOM   1638  C   GLU A 114      29.460  37.310  40.980  1.00  0.00           C
ATOM   1639  O   GLU A 114      28.450  37.580  40.320  1.00  0.00           O
ATOM   1640  N   ASP A 115      30.050  38.190  41.800  1.00  0.00           N
ATOM   1641  HN  ASP A 115      30.890  37.890  42.240  1.00  0.00           H
ATOM   1642  CA  ASP A 115      29.580  39.490  42.180  1.00  0.00           C
ATOM   1643  HA  ASP A 115      28.520  39.560  41.990  1.00  0.00           H
ATOM   1644  CB  ASP A 115      29.950  39.790  43.650  1.00  0.00           C
ATOM   1645  HB1 ASP A 115      29.970  40.860  43.940  1.00  0.00           H
ATOM   1646  HB2 ASP A 115      31.030  39.540  43.740  1.00  0.00           H
ATOM   1647  CG  ASP A 115      29.010  39.150  44.660  1.00  0.00           C
ATOM   1648  OD1 ASP A 115      29.410  38.210  45.400  1.00  0.00           O
ATOM   1649  OD2 ASP A 115      27.820  39.560  44.680  1.00  0.00           O
ATOM   1650  C   ASP A 115      30.170  40.600  41.380  1.00  0.00           C
ATOM   1651  O   ASP A 115      31.370  40.730  41.120  1.00  0.00           O
ATOM   1652  N   MET A 116      29.270  41.450  40.870  1.00  0.00           N
ATOM   1653  HN  MET A 116      28.290  41.310  40.950  1.00  0.00           H
ATOM   1654  CA  MET A 116      29.630  42.550  40.030  1.00  0.00           C
ATOM   1655  HA  MET A 116      30.570  42.400  39.520  1.00  0.00           H
ATOM   1656  CB  MET A 116      28.660  42.770  38.840  1.00  0.00           C
ATOM   1657  HB1 MET A 116      28.480  43.820  38.520  1.00  0.00           H
ATOM   1658  HB2 MET A 116      27.640  42.490  39.160  1.00  0.00           H
ATOM   1659  CG  MET A 116      29.010  41.950  37.600  1.00  0.00           C
ATOM   1660  HG1 MET A 116      30.010  42.290  37.250  1.00  0.00           H
ATOM   1661  HG2 MET A 116      28.190  42.000  36.850  1.00  0.00           H
ATOM   1662  SD  MET A 116      29.210  40.170  37.850  1.00  0.00           S
ATOM   1663  CE  MET A 116      29.750  39.670  36.190  1.00  0.00           C
ATOM   1664  HE1 MET A 116      28.930  39.470  35.460  1.00  0.00           H
ATOM   1665  HE2 MET A 116      30.360  40.440  35.670  1.00  0.00           H
ATOM   1666  HE3 MET A 116      30.390  38.770  36.250  1.00  0.00           H
ATOM   1667  C   MET A 116      29.660  43.800  40.840  1.00  0.00           C
ATOM   1668  O   MET A 116      28.810  43.930  41.720  1.00  0.00           O
ATOM   1669  N   PRO A 117      30.430  44.820  40.570  1.00  0.00           N
ATOM   1670  CD  PRO A 117      31.610  44.630  39.740  1.00  0.00           C
ATOM   1671  HD1 PRO A 117      32.240  43.780  40.090  1.00  0.00           H
ATOM   1672  HD2 PRO A 117      31.190  44.600  38.720  1.00  0.00           H
ATOM   1673  CA  PRO A 117      30.510  46.010  41.360  1.00  0.00           C
ATOM   1674  HA  PRO A 117      30.210  45.880  42.390  1.00  0.00           H
ATOM   1675  CB  PRO A 117      31.980  46.400  41.210  1.00  0.00           C
ATOM   1676  HB1 PRO A 117      32.550  45.740  41.900  1.00  0.00           H
ATOM   1677  HB2 PRO A 117      32.220  47.460  41.450  1.00  0.00           H
ATOM   1678  CG  PRO A 117      32.370  45.960  39.790  1.00  0.00           C
ATOM   1679  HG1 PRO A 117      33.460  45.950  39.550  1.00  0.00           H
ATOM   1680  HG2 PRO A 117      31.890  46.540  38.970  1.00  0.00           H
ATOM   1681  C   PRO A 117      29.670  47.130  40.840  1.00  0.00           C
ATOM   1682  O   PRO A 117      28.950  46.920  39.860  1.00  0.00           O
ATOM   1683  N   VAL A 118      29.710  48.380  41.330  1.00  0.00           N
ATOM   1684  HN  VAL A 118      30.210  48.530  42.180  1.00  0.00           H
ATOM   1685  CA  VAL A 118      28.950  49.490  40.840  1.00  0.00           C
ATOM   1686  HA  VAL A 118      27.930  49.180  40.720  1.00  0.00           H
ATOM   1687  CB  VAL A 118      28.940  50.530  41.920  1.00  0.00           C
ATOM   1688  HB  VAL A 118      29.930  50.800  42.350  1.00  0.00           H
ATOM   1689  CG1 VAL A 118      28.320  51.840  41.400  1.00  0.00           C
ATOM   1690 HG11 VAL A 118      28.940  52.290  40.600  1.00  0.00           H
ATOM   1691 HG12 VAL A 118      27.280  51.670  41.040  1.00  0.00           H
ATOM   1692 HG13 VAL A 118      28.310  52.540  42.260  1.00  0.00           H
ATOM   1693  CG2 VAL A 118      28.190  50.020  43.170  1.00  0.00           C
ATOM   1694 HG21 VAL A 118      27.180  49.730  42.810  1.00  0.00           H
ATOM   1695 HG22 VAL A 118      28.610  49.160  43.730  1.00  0.00           H
ATOM   1696 HG23 VAL A 118      27.940  50.800  43.910  1.00  0.00           H
ATOM   1697  C   VAL A 118      29.570  49.900  39.550  1.00  0.00           C
ATOM   1698  O   VAL A 118      30.790  49.930  39.390  1.00  0.00           O
ATOM   1699  N   ASP A 119      28.750  50.220  38.530  1.00  0.00           N
ATOM   1700  HN  ASP A 119      27.760  50.170  38.640  1.00  0.00           H
ATOM   1701  CA  ASP A 119      29.240  50.800  37.320  1.00  0.00           C
ATOM   1702  HA  ASP A 119      30.000  50.110  36.990  1.00  0.00           H
ATOM   1703  CB  ASP A 119      28.020  50.640  36.400  1.00  0.00           C
ATOM   1704  HB1 ASP A 119      28.160  50.870  35.320  1.00  0.00           H
ATOM   1705  HB2 ASP A 119      27.270  51.310  36.880  1.00  0.00           H
ATOM   1706  CG  ASP A 119      27.370  49.260  36.330  1.00  0.00           C
ATOM   1707  OD1 ASP A 119      27.630  48.600  35.290  1.00  0.00           O
ATOM   1708  OD2 ASP A 119      26.630  48.810  37.240  1.00  0.00           O
ATOM   1709  C   ASP A 119      29.810  52.180  37.390  1.00  0.00           C
ATOM   1710  O   ASP A 119      29.360  52.960  38.230  1.00  0.00           O
ATOM   1711  N   PRO A 120      30.760  52.530  36.590  1.00  0.00           N
ATOM   1712  CD  PRO A 120      31.200  51.830  35.390  1.00  0.00           C
ATOM   1713  HD1 PRO A 120      31.660  50.870  35.700  1.00  0.00           H
ATOM   1714  HD2 PRO A 120      30.260  51.720  34.810  1.00  0.00           H
ATOM   1715  CA  PRO A 120      31.350  53.840  36.640  1.00  0.00           C
ATOM   1716  HA  PRO A 120      31.730  54.070  37.620  1.00  0.00           H
ATOM   1717  CB  PRO A 120      32.630  53.650  35.830  1.00  0.00           C
ATOM   1718  HB1 PRO A 120      33.450  53.210  36.440  1.00  0.00           H
ATOM   1719  HB2 PRO A 120      32.950  54.650  35.470  1.00  0.00           H
ATOM   1720  CG  PRO A 120      32.240  52.700  34.680  1.00  0.00           C
ATOM   1721  HG1 PRO A 120      33.160  52.110  34.460  1.00  0.00           H
ATOM   1722  HG2 PRO A 120      31.780  53.200  33.800  1.00  0.00           H
ATOM   1723  C   PRO A 120      30.460  54.930  36.150  1.00  0.00           C
ATOM   1724  O   PRO A 120      29.770  54.670  35.160  1.00  0.00           O
ATOM   1725  N   ASP A 121      30.480  56.080  36.850  1.00  0.00           N
ATOM   1726  HN  ASP A 121      31.240  56.120  37.500  1.00  0.00           H
ATOM   1727  CA  ASP A 121      29.580  57.170  36.660  1.00  0.00           C
ATOM   1728  HA  ASP A 121      28.620  56.780  36.380  1.00  0.00           H
ATOM   1729  CB  ASP A 121      29.400  57.740  38.080  1.00  0.00           C
ATOM   1730  HB1 ASP A 121      30.390  58.150  38.390  1.00  0.00           H
ATOM   1731  HB2 ASP A 121      29.110  56.850  38.670  1.00  0.00           H
ATOM   1732  CG  ASP A 121      28.240  58.700  38.260  1.00  0.00           C
ATOM   1733  OD1 ASP A 121      27.370  58.750  37.350  1.00  0.00           O
ATOM   1734  OD2 ASP A 121      28.110  59.340  39.340  1.00  0.00           O
ATOM   1735  C   ASP A 121      29.930  58.210  35.650  1.00  0.00           C
ATOM   1736  O   ASP A 121      31.120  58.410  35.430  1.00  0.00           O
ATOM   1737  N   ASN A 122      28.970  58.810  34.920  1.00  0.00           N
ATOM   1738  HN  ASN A 122      28.010  58.880  35.180  1.00  0.00           H
ATOM   1739  CA  ASN A 122      29.310  59.570  33.760  1.00  0.00           C
ATOM   1740  HA  ASN A 122      30.210  59.120  33.370  1.00  0.00           H
ATOM   1741  CB  ASN A 122      28.170  59.630  32.730  1.00  0.00           C
ATOM   1742  HB1 ASN A 122      28.500  60.190  31.830  1.00  0.00           H
ATOM   1743  HB2 ASN A 122      27.260  60.150  33.070  1.00  0.00           H
ATOM   1744  CG  ASN A 122      27.790  58.250  32.220  1.00  0.00           C
ATOM   1745  OD1 ASN A 122      28.310  57.860  31.170  1.00  0.00           O
ATOM   1746  ND2 ASN A 122      26.990  57.410  32.940  1.00  0.00           N
ATOM   1747 HD21 ASN A 122      26.550  57.820  33.740  1.00  0.00           H
ATOM   1748 HD22 ASN A 122      27.070  56.460  32.660  1.00  0.00           H
ATOM   1749  C   ASN A 122      29.760  60.980  33.950  1.00  0.00           C
ATOM   1750  O   ASN A 122      30.650  61.500  33.290  1.00  0.00           O
ATOM   1751  N   GLU A 123      29.200  61.660  34.970  1.00  0.00           N
ATOM   1752  HN  GLU A 123      28.410  61.220  35.380  1.00  0.00           H
ATOM   1753  CA  GLU A 123      29.450  63.020  35.340  1.00  0.00           C
ATOM   1754  HA  GLU A 123      29.560  63.670  34.490  1.00  0.00           H
ATOM   1755  CB  GLU A 123      28.300  63.540  36.210  1.00  0.00           C
ATOM   1756  HB1 GLU A 123      28.640  64.290  36.960  1.00  0.00           H
ATOM   1757  HB2 GLU A 123      27.950  62.740  36.900  1.00  0.00           H
ATOM   1758  CG  GLU A 123      27.010  64.090  35.600  1.00  0.00           C
ATOM   1759  HG1 GLU A 123      27.090  65.150  35.270  1.00  0.00           H
ATOM   1760  HG2 GLU A 123      26.320  64.160  36.460  1.00  0.00           H
ATOM   1761  CD  GLU A 123      26.370  63.140  34.600  1.00  0.00           C
ATOM   1762  OE1 GLU A 123      25.820  63.710  33.620  1.00  0.00           O
ATOM   1763  OE2 GLU A 123      26.400  61.880  34.660  1.00  0.00           O
ATOM   1764  C   GLU A 123      30.660  63.090  36.210  1.00  0.00           C
ATOM   1765  O   GLU A 123      31.010  62.160  36.940  1.00  0.00           O
ATOM   1766  N   ALA A 124      31.290  64.270  36.210  1.00  0.00           N
ATOM   1767  HN  ALA A 124      31.060  65.030  35.600  1.00  0.00           H
ATOM   1768  CA  ALA A 124      32.390  64.420  37.110  1.00  0.00           C
ATOM   1769  HA  ALA A 124      32.950  63.490  37.160  1.00  0.00           H
ATOM   1770  CB  ALA A 124      33.380  65.400  36.460  1.00  0.00           C
ATOM   1771  HB1 ALA A 124      34.360  65.510  36.970  1.00  0.00           H
ATOM   1772  HB2 ALA A 124      33.600  65.050  35.430  1.00  0.00           H
ATOM   1773  HB3 ALA A 124      32.950  66.430  36.540  1.00  0.00           H
ATOM   1774  C   ALA A 124      32.070  64.800  38.520  1.00  0.00           C
ATOM   1775  O   ALA A 124      31.250  65.680  38.770  1.00  0.00           O
ATOM   1776  N   TYR A 125      32.770  64.230  39.510  1.00  0.00           N
ATOM   1777  HN  TYR A 125      33.360  63.460  39.290  1.00  0.00           H
ATOM   1778  CA  TYR A 125      32.590  64.390  40.920  1.00  0.00           C
ATOM   1779  HA  TYR A 125      31.560  64.200  41.180  1.00  0.00           H
ATOM   1780  CB  TYR A 125      33.530  63.560  41.820  1.00  0.00           C
ATOM   1781  HB1 TYR A 125      34.600  63.720  41.570  1.00  0.00           H
ATOM   1782  HB2 TYR A 125      33.180  62.530  41.600  1.00  0.00           H
ATOM   1783  CG  TYR A 125      33.290  63.780  43.270  1.00  0.00           C
ATOM   1784  CD1 TYR A 125      32.120  63.420  43.900  1.00  0.00           C
ATOM   1785  HD1 TYR A 125      31.330  63.020  43.280  1.00  0.00           H
ATOM   1786  CE1 TYR A 125      32.030  63.340  45.270  1.00  0.00           C
ATOM   1787  HE1 TYR A 125      31.230  62.790  45.730  1.00  0.00           H
ATOM   1788  CZ  TYR A 125      33.070  63.860  46.010  1.00  0.00           C
ATOM   1789  OH  TYR A 125      33.020  63.860  47.420  1.00  0.00           O
ATOM   1790  HH  TYR A 125      32.280  63.330  47.720  1.00  0.00           H
ATOM   1791  CD2 TYR A 125      34.340  64.220  44.040  1.00  0.00           C
ATOM   1792  HD2 TYR A 125      35.280  64.630  43.680  1.00  0.00           H
ATOM   1793  CE2 TYR A 125      34.180  64.380  45.400  1.00  0.00           C
ATOM   1794  HE2 TYR A 125      35.000  64.770  45.980  1.00  0.00           H
ATOM   1795  C   TYR A 125      32.780  65.840  41.210  1.00  0.00           C
ATOM   1796  O   TYR A 125      33.770  66.410  40.740  1.00  0.00           O
ATOM   1797  N   GLU A 126      31.860  66.510  41.920  1.00  0.00           N
ATOM   1798  HN  GLU A 126      31.040  65.980  42.130  1.00  0.00           H
ATOM   1799  CA  GLU A 126      31.970  67.880  42.320  1.00  0.00           C
ATOM   1800  HA  GLU A 126      32.830  68.290  41.810  1.00  0.00           H
ATOM   1801  CB  GLU A 126      30.770  68.660  41.760  1.00  0.00           C
ATOM   1802  HB1 GLU A 126      29.870  68.170  42.180  1.00  0.00           H
ATOM   1803  HB2 GLU A 126      30.810  68.580  40.650  1.00  0.00           H
ATOM   1804  CG  GLU A 126      30.660  70.120  42.190  1.00  0.00           C
ATOM   1805  HG1 GLU A 126      31.610  70.630  41.920  1.00  0.00           H
ATOM   1806  HG2 GLU A 126      30.360  70.170  43.260  1.00  0.00           H
ATOM   1807  CD  GLU A 126      29.600  70.880  41.400  1.00  0.00           C
ATOM   1808  OE1 GLU A 126      29.690  71.010  40.150  1.00  0.00           O
ATOM   1809  OE2 GLU A 126      28.640  71.340  42.070  1.00  0.00           O
ATOM   1810  C   GLU A 126      32.320  68.030  43.760  1.00  0.00           C
ATOM   1811  O   GLU A 126      31.590  67.420  44.530  1.00  0.00           O
ATOM   1812  N   MET A 127      33.310  68.850  44.150  1.00  0.00           N
ATOM   1813  HN  MET A 127      33.850  69.360  43.480  1.00  0.00           H
ATOM   1814  CA  MET A 127      33.700  68.950  45.530  1.00  0.00           C
ATOM   1815  HA  MET A 127      33.530  68.030  46.060  1.00  0.00           H
ATOM   1816  CB  MET A 127      35.200  69.220  45.680  1.00  0.00           C
ATOM   1817  HB1 MET A 127      35.480  69.320  46.750  1.00  0.00           H
ATOM   1818  HB2 MET A 127      35.400  70.230  45.260  1.00  0.00           H
ATOM   1819  CG  MET A 127      36.120  68.080  45.220  1.00  0.00           C
ATOM   1820  HG1 MET A 127      35.860  67.890  44.150  1.00  0.00           H
ATOM   1821  HG2 MET A 127      35.830  67.140  45.730  1.00  0.00           H
ATOM   1822  SD  MET A 127      37.890  68.370  45.500  1.00  0.00           S
ATOM   1823  CE  MET A 127      38.170  69.660  44.250  1.00  0.00           C
ATOM   1824  HE1 MET A 127      39.270  69.840  44.220  1.00  0.00           H
ATOM   1825  HE2 MET A 127      37.780  69.500  43.220  1.00  0.00           H
ATOM   1826  HE3 MET A 127      37.840  70.680  44.540  1.00  0.00           H
ATOM   1827  C   MET A 127      32.890  69.970  46.250  1.00  0.00           C
ATOM   1828  O   MET A 127      32.990  71.150  45.910  1.00  0.00           O
ATOM   1829  N   PRO A 128      32.000  69.750  47.180  1.00  0.00           N
ATOM   1830  CD  PRO A 128      31.640  68.430  47.670  1.00  0.00           C
ATOM   1831  HD1 PRO A 128      30.830  67.930  47.080  1.00  0.00           H
ATOM   1832  HD2 PRO A 128      32.550  67.780  47.660  1.00  0.00           H
ATOM   1833  CA  PRO A 128      31.410  70.760  48.010  1.00  0.00           C
ATOM   1834  HA  PRO A 128      30.940  71.400  47.280  1.00  0.00           H
ATOM   1835  CB  PRO A 128      30.490  70.020  48.980  1.00  0.00           C
ATOM   1836  HB1 PRO A 128      29.490  70.100  48.500  1.00  0.00           H
ATOM   1837  HB2 PRO A 128      30.480  70.540  49.960  1.00  0.00           H
ATOM   1838  CG  PRO A 128      31.070  68.600  49.080  1.00  0.00           C
ATOM   1839  HG1 PRO A 128      30.240  67.910  49.360  1.00  0.00           H
ATOM   1840  HG2 PRO A 128      31.920  68.550  49.790  1.00  0.00           H
ATOM   1841  C   PRO A 128      32.480  71.510  48.730  1.00  0.00           C
ATOM   1842  O   PRO A 128      33.640  71.110  48.710  1.00  0.00           O
ATOM   1843  N   SER A 129      32.060  72.650  49.310  1.00  0.00           N
ATOM   1844  HN  SER A 129      31.080  72.820  49.350  1.00  0.00           H
ATOM   1845  CA  SER A 129      32.920  73.510  50.060  1.00  0.00           C
ATOM   1846  HA  SER A 129      33.790  72.900  50.230  1.00  0.00           H
ATOM   1847  CB  SER A 129      33.390  74.770  49.310  1.00  0.00           C
ATOM   1848  HB1 SER A 129      33.880  74.350  48.400  1.00  0.00           H
ATOM   1849  HB2 SER A 129      34.120  75.430  49.830  1.00  0.00           H
ATOM   1850  OG  SER A 129      32.270  75.480  48.820  1.00  0.00           O
ATOM   1851  HG1 SER A 129      31.950  76.020  49.550  1.00  0.00           H
ATOM   1852  C   SER A 129      32.400  73.900  51.400  1.00  0.00           C
ATOM   1853  O   SER A 129      31.370  73.400  51.840  1.00  0.00           O
ATOM   1854  N   GLU A 130      33.100  74.740  52.180  1.00  0.00           N
ATOM   1855  HN  GLU A 130      33.920  75.140  51.780  1.00  0.00           H
ATOM   1856  CA  GLU A 130      32.650  75.170  53.470  1.00  0.00           C
ATOM   1857  HA  GLU A 130      33.400  75.900  53.740  1.00  0.00           H
ATOM   1858  CB  GLU A 130      31.260  75.820  53.620  1.00  0.00           C
ATOM   1859  HB1 GLU A 130      31.120  76.100  54.690  1.00  0.00           H
ATOM   1860  HB2 GLU A 130      30.430  75.150  53.310  1.00  0.00           H
ATOM   1861  CG  GLU A 130      31.210  77.190  52.960  1.00  0.00           C
ATOM   1862  HG1 GLU A 130      32.030  77.870  53.260  1.00  0.00           H
ATOM   1863  HG2 GLU A 130      30.250  77.690  53.230  1.00  0.00           H
ATOM   1864  CD  GLU A 130      31.180  77.130  51.430  1.00  0.00           C
ATOM   1865  OE1 GLU A 130      30.150  76.660  50.880  1.00  0.00           O
ATOM   1866  OE2 GLU A 130      32.180  77.600  50.840  1.00  0.00           O
ATOM   1867  C   GLU A 130      33.080  74.150  54.460  1.00  0.00           C
ATOM   1868  O   GLU A 130      32.380  73.850  55.430  1.00  0.00           O
ATOM   1869  N   GLU A 131      34.210  73.510  54.110  1.00  0.00           N
ATOM   1870  HN  GLU A 131      34.740  73.900  53.360  1.00  0.00           H
ATOM   1871  CA  GLU A 131      34.750  72.380  54.800  1.00  0.00           C
ATOM   1872  HA  GLU A 131      35.430  72.000  54.060  1.00  0.00           H
ATOM   1873  CB  GLU A 131      35.490  72.820  56.070  1.00  0.00           C
ATOM   1874  HB1 GLU A 131      35.880  71.900  56.560  1.00  0.00           H
ATOM   1875  HB2 GLU A 131      34.760  73.270  56.790  1.00  0.00           H
ATOM   1876  CG  GLU A 131      36.630  73.820  55.880  1.00  0.00           C
ATOM   1877  HG1 GLU A 131      36.940  74.230  56.870  1.00  0.00           H
ATOM   1878  HG2 GLU A 131      36.330  74.700  55.280  1.00  0.00           H
ATOM   1879  CD  GLU A 131      37.770  73.150  55.110  1.00  0.00           C
ATOM   1880  OE1 GLU A 131      38.440  72.230  55.640  1.00  0.00           O
ATOM   1881  OE2 GLU A 131      38.030  73.630  53.980  1.00  0.00           O
ATOM   1882  C   GLU A 131      33.890  71.170  54.980  1.00  0.00           C
ATOM   1883  O   GLU A 131      34.020  70.410  55.940  1.00  0.00           O
ATOM   1884  N   GLY A 132      32.980  70.870  54.040  1.00  0.00           N
ATOM   1885  HN  GLY A 132      32.820  71.450  53.250  1.00  0.00           H
ATOM   1886  CA  GLY A 132      32.160  69.700  53.980  1.00  0.00           C
ATOM   1887  HA1 GLY A 132      31.840  69.470  54.990  1.00  0.00           H
ATOM   1888  HA2 GLY A 132      31.310  69.830  53.330  1.00  0.00           H
ATOM   1889  C   GLY A 132      32.720  68.420  53.470  1.00  0.00           C
ATOM   1890  O   GLY A 132      31.970  67.670  52.840  1.00  0.00           O
ATOM   1891  N   TYR A 133      33.950  68.010  53.800  1.00  0.00           N
ATOM   1892  HN  TYR A 133      34.500  68.580  54.420  1.00  0.00           H
ATOM   1893  CA  TYR A 133      34.740  66.940  53.280  1.00  0.00           C
ATOM   1894  HA  TYR A 133      34.060  66.130  53.050  1.00  0.00           H
ATOM   1895  CB  TYR A 133      35.430  67.270  51.950  1.00  0.00           C
ATOM   1896  HB1 TYR A 133      34.580  67.120  51.250  1.00  0.00           H
ATOM   1897  HB2 TYR A 133      36.230  66.550  51.660  1.00  0.00           H
ATOM   1898  CG  TYR A 133      35.960  68.660  51.860  1.00  0.00           C
ATOM   1899  CD1 TYR A 133      35.520  69.530  50.890  1.00  0.00           C
ATOM   1900  HD1 TYR A 133      34.680  69.270  50.260  1.00  0.00           H
ATOM   1901  CE1 TYR A 133      35.990  70.820  50.800  1.00  0.00           C
ATOM   1902  HE1 TYR A 133      35.530  71.560  50.170  1.00  0.00           H
ATOM   1903  CZ  TYR A 133      37.040  71.190  51.620  1.00  0.00           C
ATOM   1904  OH  TYR A 133      37.480  72.530  51.690  1.00  0.00           O
ATOM   1905  HH  TYR A 133      37.870  72.610  52.560  1.00  0.00           H
ATOM   1906  CD2 TYR A 133      36.940  69.100  52.720  1.00  0.00           C
ATOM   1907  HD2 TYR A 133      37.380  68.510  53.510  1.00  0.00           H
ATOM   1908  CE2 TYR A 133      37.560  70.310  52.540  1.00  0.00           C
ATOM   1909  HE2 TYR A 133      38.340  70.610  53.220  1.00  0.00           H
ATOM   1910  C   TYR A 133      35.670  66.320  54.260  1.00  0.00           C
ATOM   1911  O   TYR A 133      36.760  65.850  53.940  1.00  0.00           O
ATOM   1912  N   GLN A 134      35.330  66.490  55.540  1.00  0.00           N
ATOM   1913  HN  GLN A 134      34.400  66.830  55.720  1.00  0.00           H
ATOM   1914  CA  GLN A 134      36.150  66.270  56.690  1.00  0.00           C
ATOM   1915  HA  GLN A 134      37.160  66.000  56.430  1.00  0.00           H
ATOM   1916  CB  GLN A 134      36.220  67.530  57.580  1.00  0.00           C
ATOM   1917  HB1 GLN A 134      36.710  67.400  58.570  1.00  0.00           H
ATOM   1918  HB2 GLN A 134      35.200  67.870  57.860  1.00  0.00           H
ATOM   1919  CG  GLN A 134      36.820  68.820  57.030  1.00  0.00           C
ATOM   1920  HG1 GLN A 134      36.760  69.630  57.790  1.00  0.00           H
ATOM   1921  HG2 GLN A 134      36.320  69.250  56.140  1.00  0.00           H
ATOM   1922  CD  GLN A 134      38.300  68.620  56.720  1.00  0.00           C
ATOM   1923  OE1 GLN A 134      38.810  67.510  56.850  1.00  0.00           O
ATOM   1924  NE2 GLN A 134      38.990  69.730  56.360  1.00  0.00           N
ATOM   1925 HE21 GLN A 134      38.600  70.630  56.150  1.00  0.00           H
ATOM   1926 HE22 GLN A 134      39.980  69.680  56.190  1.00  0.00           H
ATOM   1927  C   GLN A 134      35.500  65.180  57.480  1.00  0.00           C
ATOM   1928  O   GLN A 134      34.300  65.180  57.720  1.00  0.00           O
ATOM   1929  N   ASP A 135      36.410  64.220  57.710  1.00  0.00           N
ATOM   1930  HN  ASP A 135      37.370  64.230  57.430  1.00  0.00           H
ATOM   1931  CA  ASP A 135      36.150  62.880  58.150  1.00  0.00           C
ATOM   1932  HA  ASP A 135      35.140  62.590  57.870  1.00  0.00           H
ATOM   1933  CB  ASP A 135      37.140  61.970  57.410  1.00  0.00           C
ATOM   1934  HB1 ASP A 135      36.670  61.960  56.410  1.00  0.00           H
ATOM   1935  HB2 ASP A 135      37.040  60.920  57.750  1.00  0.00           H
ATOM   1936  CG  ASP A 135      38.590  62.430  57.270  1.00  0.00           C
ATOM   1937  OD1 ASP A 135      38.860  63.590  56.890  1.00  0.00           O
ATOM   1938  OD2 ASP A 135      39.510  61.580  57.360  1.00  0.00           O
ATOM   1939  C   ASP A 135      36.220  62.790  59.640  1.00  0.00           C
ATOM   1940  O   ASP A 135      37.270  63.070  60.220  1.00  0.00           O
ATOM   1941  N   TYR A 136      35.150  62.350  60.320  1.00  0.00           N
ATOM   1942  HN  TYR A 136      34.260  62.260  59.880  1.00  0.00           H
ATOM   1943  CA  TYR A 136      35.090  62.360  61.750  1.00  0.00           C
ATOM   1944  HA  TYR A 136      36.050  62.570  62.200  1.00  0.00           H
ATOM   1945  CB  TYR A 136      34.240  63.560  62.190  1.00  0.00           C
ATOM   1946  HB1 TYR A 136      33.730  63.440  63.170  1.00  0.00           H
ATOM   1947  HB2 TYR A 136      33.430  63.740  61.450  1.00  0.00           H
ATOM   1948  CG  TYR A 136      34.970  64.850  62.330  1.00  0.00           C
ATOM   1949  CD1 TYR A 136      34.960  65.790  61.330  1.00  0.00           C
ATOM   1950  HD1 TYR A 136      34.420  65.590  60.410  1.00  0.00           H
ATOM   1951  CE1 TYR A 136      35.610  66.990  61.530  1.00  0.00           C
ATOM   1952  HE1 TYR A 136      35.550  67.750  60.760  1.00  0.00           H
ATOM   1953  CZ  TYR A 136      36.250  67.220  62.720  1.00  0.00           C
ATOM   1954  OH  TYR A 136      36.770  68.520  62.850  1.00  0.00           O
ATOM   1955  HH  TYR A 136      37.500  68.530  63.470  1.00  0.00           H
ATOM   1956  CD2 TYR A 136      35.500  65.110  63.580  1.00  0.00           C
ATOM   1957  HD2 TYR A 136      35.690  64.340  64.310  1.00  0.00           H
ATOM   1958  CE2 TYR A 136      36.180  66.300  63.740  1.00  0.00           C
ATOM   1959  HE2 TYR A 136      36.660  66.540  64.680  1.00  0.00           H
ATOM   1960  C   TYR A 136      34.640  61.040  62.270  1.00  0.00           C
ATOM   1961  O   TYR A 136      33.860  60.360  61.600  1.00  0.00           O
ATOM   1962  N   GLU A 137      35.120  60.630  63.460  1.00  0.00           N
ATOM   1963  HN  GLU A 137      35.710  61.230  63.990  1.00  0.00           H
ATOM   1964  CA  GLU A 137      34.780  59.410  64.120  1.00  0.00           C
ATOM   1965  HA  GLU A 137      33.740  59.230  63.890  1.00  0.00           H
ATOM   1966  CB  GLU A 137      35.690  58.230  63.750  1.00  0.00           C
ATOM   1967  HB1 GLU A 137      35.760  58.160  62.640  1.00  0.00           H
ATOM   1968  HB2 GLU A 137      35.180  57.300  64.070  1.00  0.00           H
ATOM   1969  CG  GLU A 137      37.080  58.420  64.360  1.00  0.00           C
ATOM   1970  HG1 GLU A 137      37.120  58.420  65.470  1.00  0.00           H
ATOM   1971  HG2 GLU A 137      37.510  59.390  64.020  1.00  0.00           H
ATOM   1972  CD  GLU A 137      38.100  57.370  63.930  1.00  0.00           C
ATOM   1973  OE1 GLU A 137      39.130  57.320  64.650  1.00  0.00           O
ATOM   1974  OE2 GLU A 137      37.810  56.500  63.070  1.00  0.00           O
ATOM   1975  C   GLU A 137      34.910  59.600  65.590  1.00  0.00           C
ATOM   1976  O   GLU A 137      35.720  60.460  65.950  1.00  0.00           O
ATOM   1977  N   PRO A 138      34.270  58.890  66.470  1.00  0.00           N
ATOM   1978  CD  PRO A 138      33.210  57.960  66.140  1.00  0.00           C
ATOM   1979  HD1 PRO A 138      32.430  58.420  65.500  1.00  0.00           H
ATOM   1980  HD2 PRO A 138      33.550  57.010  65.680  1.00  0.00           H
ATOM   1981  CA  PRO A 138      34.500  58.920  67.880  1.00  0.00           C
ATOM   1982  HA  PRO A 138      34.180  59.870  68.260  1.00  0.00           H
ATOM   1983  CB  PRO A 138      33.810  57.690  68.470  1.00  0.00           C
ATOM   1984  HB1 PRO A 138      33.470  57.920  69.500  1.00  0.00           H
ATOM   1985  HB2 PRO A 138      34.410  56.760  68.530  1.00  0.00           H
ATOM   1986  CG  PRO A 138      32.610  57.600  67.510  1.00  0.00           C
ATOM   1987  HG1 PRO A 138      31.940  58.430  67.830  1.00  0.00           H
ATOM   1988  HG2 PRO A 138      32.010  56.670  67.620  1.00  0.00           H
ATOM   1989  C   PRO A 138      35.930  58.810  68.310  1.00  0.00           C
ATOM   1990  O   PRO A 138      36.560  57.900  67.780  1.00  0.00           O
ATOM   1991  N   GLU A 139      36.360  59.540  69.350  1.00  0.00           N
ATOM   1992  HN  GLU A 139      35.660  59.950  69.930  1.00  0.00           H
ATOM   1993  CA  GLU A 139      37.650  59.290  69.930  1.00  0.00           C
ATOM   1994  HA  GLU A 139      38.480  59.300  69.240  1.00  0.00           H
ATOM   1995  CB  GLU A 139      38.040  60.220  71.100  1.00  0.00           C
ATOM   1996  HB1 GLU A 139      39.000  59.950  71.580  1.00  0.00           H
ATOM   1997  HB2 GLU A 139      37.290  60.150  71.910  1.00  0.00           H
ATOM   1998  CG  GLU A 139      38.300  61.640  70.590  1.00  0.00           C
ATOM   1999  HG1 GLU A 139      37.420  62.130  70.120  1.00  0.00           H
ATOM   2000  HG2 GLU A 139      39.100  61.670  69.810  1.00  0.00           H
ATOM   2001  CD  GLU A 139      38.590  62.600  71.730  1.00  0.00           C
ATOM   2002  OE1 GLU A 139      37.680  63.110  72.430  1.00  0.00           O
ATOM   2003  OE2 GLU A 139      39.820  62.700  72.020  1.00  0.00           O
ATOM   2004  C   GLU A 139      37.580  57.910  70.480  1.00  0.00           C
ATOM   2005  O   GLU A 139      36.530  57.310  70.690  1.00  0.00           O
ATOM   2006  N   ALA A 140      38.710  57.240  70.760  1.00  0.00           N
ATOM   2007  HN  ALA A 140      39.580  57.720  70.690  1.00  0.00           H
ATOM   2008  CA  ALA A 140      38.780  55.940  71.360  1.00  0.00           C
ATOM   2009  HA  ALA A 140      37.760  55.610  71.480  1.00  0.00           H
ATOM   2010  CB  ALA A 140      39.440  55.030  70.300  1.00  0.00           C
ATOM   2011  HB1 ALA A 140      39.560  53.980  70.620  1.00  0.00           H
ATOM   2012  HB2 ALA A 140      38.970  55.300  69.330  1.00  0.00           H
ATOM   2013  HB3 ALA A 140      40.500  55.340  70.140  1.00  0.00           H
ATOM   2014  C   ALA A 140      39.550  56.080  72.660  1.00  0.00           C
ATOM   2015  OT1 ALA A 140      40.510  56.890  72.670  1.00  0.00           O
ATOM   2016  OT2 ALA A 140      39.330  55.350  73.660  1.00  0.00           O
ATOM   2017  N   MET B 141      75.960  76.940  29.490  1.00  0.00           N
ATOM   2018  H1  MET B 141      76.980  77.100  29.390  1.00  0.00           H
ATOM   2019  H2  MET B 141      75.450  77.580  28.850  1.00  0.00           H
ATOM   2020  H3  MET B 141      75.690  77.030  30.490  1.00  0.00           H
ATOM   2021  CA  MET B 141      75.600  75.540  29.150  1.00  0.00           C
ATOM   2022  HA  MET B 141      75.820  75.270  28.130  1.00  0.00           H
ATOM   2023  CB  MET B 141      76.470  74.560  29.960  1.00  0.00           C
ATOM   2024  HB1 MET B 141      76.380  74.780  31.040  1.00  0.00           H
ATOM   2025  HB2 MET B 141      77.550  74.670  29.700  1.00  0.00           H
ATOM   2026  CG  MET B 141      76.210  73.060  29.810  1.00  0.00           C
ATOM   2027  HG1 MET B 141      76.180  72.780  28.740  1.00  0.00           H
ATOM   2028  HG2 MET B 141      75.250  72.770  30.290  1.00  0.00           H
ATOM   2029  SD  MET B 141      77.420  71.990  30.640  1.00  0.00           S
ATOM   2030  CE  MET B 141      77.510  72.620  32.340  1.00  0.00           C
ATOM   2031  HE1 MET B 141      78.380  72.180  32.870  1.00  0.00           H
ATOM   2032  HE2 MET B 141      77.620  73.730  32.410  1.00  0.00           H
ATOM   2033  HE3 MET B 141      76.560  72.460  32.890  1.00  0.00           H
ATOM   2034  C   MET B 141      74.190  75.240  29.490  1.00  0.00           C
ATOM   2035  O   MET B 141      73.600  75.780  30.420  1.00  0.00           O
ATOM   2036  N   ASP B 142      73.530  74.330  28.740  1.00  0.00           N
ATOM   2037  HN  ASP B 142      74.000  73.810  28.030  1.00  0.00           H
ATOM   2038  CA  ASP B 142      72.160  73.950  28.870  1.00  0.00           C
ATOM   2039  HA  ASP B 142      71.610  74.850  29.110  1.00  0.00           H
ATOM   2040  CB  ASP B 142      71.680  73.520  27.470  1.00  0.00           C
ATOM   2041  HB1 ASP B 142      71.940  74.300  26.720  1.00  0.00           H
ATOM   2042  HB2 ASP B 142      70.570  73.440  27.560  1.00  0.00           H
ATOM   2043  CG  ASP B 142      72.270  72.230  26.930  1.00  0.00           C
ATOM   2044  OD1 ASP B 142      71.640  71.610  26.030  1.00  0.00           O
ATOM   2045  OD2 ASP B 142      73.340  71.870  27.480  1.00  0.00           O
ATOM   2046  C   ASP B 142      71.810  73.010  29.970  1.00  0.00           C
ATOM   2047  O   ASP B 142      70.960  72.120  29.870  1.00  0.00           O
ATOM   2048  N   VAL B 143      72.480  73.210  31.120  1.00  0.00           N
ATOM   2049  HN  VAL B 143      72.990  74.070  31.170  1.00  0.00           H
ATOM   2050  CA  VAL B 143      72.460  72.320  32.240  1.00  0.00           C
ATOM   2051  HA  VAL B 143      72.640  71.290  31.950  1.00  0.00           H
ATOM   2052  CB  VAL B 143      73.590  72.730  33.140  1.00  0.00           C
ATOM   2053  HB  VAL B 143      74.510  72.800  32.520  1.00  0.00           H
ATOM   2054  CG1 VAL B 143      73.350  74.150  33.650  1.00  0.00           C
ATOM   2055 HG11 VAL B 143      73.300  74.830  32.770  1.00  0.00           H
ATOM   2056 HG12 VAL B 143      72.420  74.180  34.270  1.00  0.00           H
ATOM   2057 HG13 VAL B 143      74.230  74.450  34.250  1.00  0.00           H
ATOM   2058  CG2 VAL B 143      73.750  71.750  34.310  1.00  0.00           C
ATOM   2059 HG21 VAL B 143      74.540  72.150  34.980  1.00  0.00           H
ATOM   2060 HG22 VAL B 143      72.840  71.660  34.950  1.00  0.00           H
ATOM   2061 HG23 VAL B 143      74.100  70.730  34.040  1.00  0.00           H
ATOM   2062  C   VAL B 143      71.150  72.340  32.940  1.00  0.00           C
ATOM   2063  O   VAL B 143      70.420  73.330  32.970  1.00  0.00           O
ATOM   2064  N   PHE B 144      70.690  71.150  33.380  1.00  0.00           N
ATOM   2065  HN  PHE B 144      71.320  70.380  33.340  1.00  0.00           H
ATOM   2066  CA  PHE B 144      69.430  70.920  34.010  1.00  0.00           C
ATOM   2067  HA  PHE B 144      68.830  71.730  33.630  1.00  0.00           H
ATOM   2068  CB  PHE B 144      68.880  69.520  33.690  1.00  0.00           C
ATOM   2069  HB1 PHE B 144      69.480  68.690  34.110  1.00  0.00           H
ATOM   2070  HB2 PHE B 144      69.070  69.480  32.590  1.00  0.00           H
ATOM   2071  CG  PHE B 144      67.430  69.350  33.990  1.00  0.00           C
ATOM   2072  CD1 PHE B 144      67.060  68.620  35.090  1.00  0.00           C
ATOM   2073  HD1 PHE B 144      67.760  68.450  35.900  1.00  0.00           H
ATOM   2074  CE1 PHE B 144      65.780  68.170  35.280  1.00  0.00           C
ATOM   2075  HE1 PHE B 144      65.420  67.510  36.060  1.00  0.00           H
ATOM   2076  CZ  PHE B 144      64.810  68.470  34.350  1.00  0.00           C
ATOM   2077  HZ  PHE B 144      63.810  68.060  34.400  1.00  0.00           H
ATOM   2078  CD2 PHE B 144      66.440  69.640  33.070  1.00  0.00           C
ATOM   2079  HD2 PHE B 144      66.710  70.050  32.110  1.00  0.00           H
ATOM   2080  CE2 PHE B 144      65.170  69.140  33.210  1.00  0.00           C
ATOM   2081  HE2 PHE B 144      64.450  69.310  32.420  1.00  0.00           H
ATOM   2082  C   PHE B 144      69.430  71.190  35.470  1.00  0.00           C
ATOM   2083  O   PHE B 144      70.460  71.220  36.140  1.00  0.00           O
ATOM   2084  N   MET B 145      68.270  71.520  36.070  1.00  0.00           N
ATOM   2085  HN  MET B 145      67.490  71.340  35.480  1.00  0.00           H
ATOM   2086  CA  MET B 145      68.130  71.910  37.440  1.00  0.00           C
ATOM   2087  HA  MET B 145      69.080  72.180  37.870  1.00  0.00           H
ATOM   2088  CB  MET B 145      67.210  73.130  37.540  1.00  0.00           C
ATOM   2089  HB1 MET B 145      67.050  73.380  38.610  1.00  0.00           H
ATOM   2090  HB2 MET B 145      66.260  72.840  37.030  1.00  0.00           H
ATOM   2091  CG  MET B 145      67.930  74.320  36.900  1.00  0.00           C
ATOM   2092  HG1 MET B 145      67.970  74.100  35.810  1.00  0.00           H
ATOM   2093  HG2 MET B 145      68.960  74.280  37.320  1.00  0.00           H
ATOM   2094  SD  MET B 145      67.190  75.900  37.400  1.00  0.00           S
ATOM   2095  CE  MET B 145      68.180  76.910  36.260  1.00  0.00           C
ATOM   2096  HE1 MET B 145      67.970  76.610  35.210  1.00  0.00           H
ATOM   2097  HE2 MET B 145      67.950  78.000  36.220  1.00  0.00           H
ATOM   2098  HE3 MET B 145      69.280  76.870  36.420  1.00  0.00           H
ATOM   2099  C   MET B 145      67.710  70.860  38.410  1.00  0.00           C
ATOM   2100  O   MET B 145      67.270  69.770  38.070  1.00  0.00           O
ATOM   2101  N   LYS B 146      67.820  71.240  39.700  1.00  0.00           N
ATOM   2102  HN  LYS B 146      68.240  72.110  39.940  1.00  0.00           H
ATOM   2103  CA  LYS B 146      67.530  70.450  40.850  1.00  0.00           C
ATOM   2104  HA  LYS B 146      67.710  69.390  40.700  1.00  0.00           H
ATOM   2105  CB  LYS B 146      68.480  70.790  42.010  1.00  0.00           C
ATOM   2106  HB1 LYS B 146      68.200  70.400  43.010  1.00  0.00           H
ATOM   2107  HB2 LYS B 146      68.520  71.890  42.150  1.00  0.00           H
ATOM   2108  CG  LYS B 146      69.960  70.450  41.780  1.00  0.00           C
ATOM   2109  HG1 LYS B 146      70.220  70.670  40.720  1.00  0.00           H
ATOM   2110  HG2 LYS B 146      70.130  69.380  41.990  1.00  0.00           H
ATOM   2111  CD  LYS B 146      70.860  71.390  42.580  1.00  0.00           C
ATOM   2112  HD1 LYS B 146      71.870  71.450  42.110  1.00  0.00           H
ATOM   2113  HD2 LYS B 146      70.490  72.440  42.540  1.00  0.00           H
ATOM   2114  CE  LYS B 146      71.040  71.040  44.060  1.00  0.00           C
ATOM   2115  HE1 LYS B 146      71.770  70.230  44.290  1.00  0.00           H
ATOM   2116  HE2 LYS B 146      70.050  70.770  44.470  1.00  0.00           H
ATOM   2117  NZ  LYS B 146      71.620  72.160  44.840  1.00  0.00           N
ATOM   2118  HZ1 LYS B 146      72.400  72.650  44.350  1.00  0.00           H
ATOM   2119  HZ2 LYS B 146      70.810  72.820  44.840  1.00  0.00           H
ATOM   2120  HZ3 LYS B 146      71.890  71.900  45.810  1.00  0.00           H
ATOM   2121  C   LYS B 146      66.120  70.640  41.290  1.00  0.00           C
ATOM   2122  O   LYS B 146      65.470  71.620  40.940  1.00  0.00           O
ATOM   2123  N   GLY B 147      65.560  69.700  42.080  1.00  0.00           N
ATOM   2124  HN  GLY B 147      66.130  68.900  42.250  1.00  0.00           H
ATOM   2125  CA  GLY B 147      64.250  69.820  42.640  1.00  0.00           C
ATOM   2126  HA1 GLY B 147      64.210  68.920  43.230  1.00  0.00           H
ATOM   2127  HA2 GLY B 147      64.120  70.750  43.180  1.00  0.00           H
ATOM   2128  C   GLY B 147      63.120  69.610  41.690  1.00  0.00           C
ATOM   2129  O   GLY B 147      62.000  70.050  41.930  1.00  0.00           O
ATOM   2130  N   LEU B 148      63.410  68.750  40.700  1.00  0.00           N
ATOM   2131  HN  LEU B 148      64.330  68.350  40.670  1.00  0.00           H
ATOM   2132  CA  LEU B 148      62.470  68.180  39.780  1.00  0.00           C
ATOM   2133  HA  LEU B 148      61.570  68.710  40.060  1.00  0.00           H
ATOM   2134  CB  LEU B 148      62.800  68.420  38.300  1.00  0.00           C
ATOM   2135  HB1 LEU B 148      62.150  67.730  37.730  1.00  0.00           H
ATOM   2136  HB2 LEU B 148      63.780  67.940  38.080  1.00  0.00           H
ATOM   2137  CG  LEU B 148      62.640  69.890  37.890  1.00  0.00           C
ATOM   2138  HG  LEU B 148      61.830  70.330  38.520  1.00  0.00           H
ATOM   2139  CD1 LEU B 148      63.940  70.700  37.980  1.00  0.00           C
ATOM   2140 HD11 LEU B 148      64.730  70.240  37.350  1.00  0.00           H
ATOM   2141 HD12 LEU B 148      63.630  71.690  37.580  1.00  0.00           H
ATOM   2142 HD13 LEU B 148      64.300  70.860  39.020  1.00  0.00           H
ATOM   2143  CD2 LEU B 148      62.030  69.830  36.480  1.00  0.00           C
ATOM   2144 HD21 LEU B 148      62.690  69.300  35.760  1.00  0.00           H
ATOM   2145 HD22 LEU B 148      61.160  69.140  36.550  1.00  0.00           H
ATOM   2146 HD23 LEU B 148      61.640  70.770  36.030  1.00  0.00           H
ATOM   2147  C   LEU B 148      62.130  66.770  40.110  1.00  0.00           C
ATOM   2148  O   LEU B 148      62.960  66.030  40.620  1.00  0.00           O
ATOM   2149  N   SER B 149      60.890  66.340  39.810  1.00  0.00           N
ATOM   2150  HN  SER B 149      60.200  67.010  39.550  1.00  0.00           H
ATOM   2151  CA  SER B 149      60.540  64.950  39.880  1.00  0.00           C
ATOM   2152  HA  SER B 149      60.510  64.620  40.910  1.00  0.00           H
ATOM   2153  CB  SER B 149      59.110  64.610  39.430  1.00  0.00           C
ATOM   2154  HB1 SER B 149      58.860  63.580  39.130  1.00  0.00           H
ATOM   2155  HB2 SER B 149      58.900  65.230  38.540  1.00  0.00           H
ATOM   2156  OG  SER B 149      58.130  64.920  40.410  1.00  0.00           O
ATOM   2157  HG1 SER B 149      57.950  65.860  40.350  1.00  0.00           H
ATOM   2158  C   SER B 149      61.270  63.910  39.110  1.00  0.00           C
ATOM   2159  O   SER B 149      61.630  64.050  37.940  1.00  0.00           O
ATOM   2160  N   LYS B 150      61.740  62.830  39.770  1.00  0.00           N
ATOM   2161  HN  LYS B 150      61.350  62.680  40.670  1.00  0.00           H
ATOM   2162  CA  LYS B 150      62.650  61.840  39.290  1.00  0.00           C
ATOM   2163  HA  LYS B 150      63.320  62.370  38.630  1.00  0.00           H
ATOM   2164  CB  LYS B 150      63.500  61.370  40.480  1.00  0.00           C
ATOM   2165  HB1 LYS B 150      64.230  60.630  40.070  1.00  0.00           H
ATOM   2166  HB2 LYS B 150      62.790  60.820  41.130  1.00  0.00           H
ATOM   2167  CG  LYS B 150      64.170  62.470  41.300  1.00  0.00           C
ATOM   2168  HG1 LYS B 150      63.440  63.180  41.750  1.00  0.00           H
ATOM   2169  HG2 LYS B 150      64.780  63.090  40.610  1.00  0.00           H
ATOM   2170  CD  LYS B 150      65.230  61.910  42.250  1.00  0.00           C
ATOM   2171  HD1 LYS B 150      65.880  61.280  41.600  1.00  0.00           H
ATOM   2172  HD2 LYS B 150      65.740  62.800  42.670  1.00  0.00           H
ATOM   2173  CE  LYS B 150      64.650  61.070  43.400  1.00  0.00           C
ATOM   2174  HE1 LYS B 150      64.160  60.190  42.950  1.00  0.00           H
ATOM   2175  HE2 LYS B 150      63.860  61.600  43.980  1.00  0.00           H
ATOM   2176  NZ  LYS B 150      65.670  60.520  44.310  1.00  0.00           N
ATOM   2177  HZ1 LYS B 150      66.440  60.070  43.770  1.00  0.00           H
ATOM   2178  HZ2 LYS B 150      66.130  61.290  44.830  1.00  0.00           H
ATOM   2179  HZ3 LYS B 150      65.100  59.920  44.940  1.00  0.00           H
ATOM   2180  C   LYS B 150      62.040  60.720  38.520  1.00  0.00           C
ATOM   2181  O   LYS B 150      61.030  60.150  38.920  1.00  0.00           O
ATOM   2182  N   ALA B 151      62.540  60.520  37.290  1.00  0.00           N
ATOM   2183  HN  ALA B 151      63.230  61.170  36.960  1.00  0.00           H
ATOM   2184  CA  ALA B 151      62.160  59.560  36.300  1.00  0.00           C
ATOM   2185  HA  ALA B 151      61.190  59.830  35.920  1.00  0.00           H
ATOM   2186  CB  ALA B 151      63.060  59.780  35.070  1.00  0.00           C
ATOM   2187  HB1 ALA B 151      63.220  60.870  34.890  1.00  0.00           H
ATOM   2188  HB2 ALA B 151      64.110  59.450  35.180  1.00  0.00           H
ATOM   2189  HB3 ALA B 151      62.630  59.400  34.120  1.00  0.00           H
ATOM   2190  C   ALA B 151      62.240  58.170  36.820  1.00  0.00           C
ATOM   2191  O   ALA B 151      63.060  57.920  37.710  1.00  0.00           O
ATOM   2192  N   LYS B 152      61.390  57.240  36.360  1.00  0.00           N
ATOM   2193  HN  LYS B 152      60.810  57.440  35.560  1.00  0.00           H
ATOM   2194  CA  LYS B 152      61.260  55.870  36.750  1.00  0.00           C
ATOM   2195  HA  LYS B 152      62.000  55.570  37.470  1.00  0.00           H
ATOM   2196  CB  LYS B 152      59.910  55.640  37.450  1.00  0.00           C
ATOM   2197  HB1 LYS B 152      59.950  56.120  38.450  1.00  0.00           H
ATOM   2198  HB2 LYS B 152      59.660  54.560  37.360  1.00  0.00           H
ATOM   2199  CG  LYS B 152      58.840  56.360  36.630  1.00  0.00           C
ATOM   2200  HG1 LYS B 152      58.870  56.080  35.550  1.00  0.00           H
ATOM   2201  HG2 LYS B 152      59.040  57.440  36.800  1.00  0.00           H
ATOM   2202  CD  LYS B 152      57.420  56.310  37.190  1.00  0.00           C
ATOM   2203  HD1 LYS B 152      56.830  55.370  37.170  1.00  0.00           H
ATOM   2204  HD2 LYS B 152      57.490  56.530  38.280  1.00  0.00           H
ATOM   2205  CE  LYS B 152      56.400  57.310  36.650  1.00  0.00           C
ATOM   2206  HE1 LYS B 152      56.770  58.320  36.910  1.00  0.00           H
ATOM   2207  HE2 LYS B 152      55.380  57.210  37.080  1.00  0.00           H
ATOM   2208  NZ  LYS B 152      56.270  57.140  35.190  1.00  0.00           N
ATOM   2209  HZ1 LYS B 152      56.540  58.000  34.670  1.00  0.00           H
ATOM   2210  HZ2 LYS B 152      56.820  56.340  34.820  1.00  0.00           H
ATOM   2211  HZ3 LYS B 152      55.270  56.900  34.990  1.00  0.00           H
ATOM   2212  C   LYS B 152      61.400  54.930  35.600  1.00  0.00           C
ATOM   2213  O   LYS B 152      61.840  53.810  35.850  1.00  0.00           O
ATOM   2214  N   GLU B 153      61.300  55.380  34.340  1.00  0.00           N
ATOM   2215  HN  GLU B 153      60.870  56.280  34.280  1.00  0.00           H
ATOM   2216  CA  GLU B 153      61.360  54.550  33.180  1.00  0.00           C
ATOM   2217  HA  GLU B 153      61.010  53.560  33.450  1.00  0.00           H
ATOM   2218  CB  GLU B 153      60.410  54.970  32.040  1.00  0.00           C
ATOM   2219  HB1 GLU B 153      60.630  54.390  31.120  1.00  0.00           H
ATOM   2220  HB2 GLU B 153      60.540  56.020  31.690  1.00  0.00           H
ATOM   2221  CG  GLU B 153      58.960  54.520  32.150  1.00  0.00           C
ATOM   2222  HG1 GLU B 153      58.830  53.450  32.450  1.00  0.00           H
ATOM   2223  HG2 GLU B 153      58.610  54.490  31.100  1.00  0.00           H
ATOM   2224  CD  GLU B 153      58.050  55.480  32.910  1.00  0.00           C
ATOM   2225  OE1 GLU B 153      58.000  56.710  32.650  1.00  0.00           O
ATOM   2226  OE2 GLU B 153      57.380  55.060  33.890  1.00  0.00           O
ATOM   2227  C   GLU B 153      62.740  54.450  32.620  1.00  0.00           C
ATOM   2228  O   GLU B 153      63.410  55.450  32.390  1.00  0.00           O
ATOM   2229  N   GLY B 154      63.240  53.240  32.330  1.00  0.00           N
ATOM   2230  HN  GLY B 154      62.670  52.420  32.440  1.00  0.00           H
ATOM   2231  CA  GLY B 154      64.600  53.050  31.930  1.00  0.00           C
ATOM   2232  HA1 GLY B 154      64.740  53.670  31.060  1.00  0.00           H
ATOM   2233  HA2 GLY B 154      65.240  53.390  32.730  1.00  0.00           H
ATOM   2234  C   GLY B 154      65.030  51.650  31.670  1.00  0.00           C
ATOM   2235  O   GLY B 154      64.520  50.720  32.300  1.00  0.00           O
ATOM   2236  N   VAL B 155      65.960  51.450  30.730  1.00  0.00           N
ATOM   2237  HN  VAL B 155      66.630  52.190  30.640  1.00  0.00           H
ATOM   2238  CA  VAL B 155      66.330  50.250  30.060  1.00  0.00           C
ATOM   2239  HA  VAL B 155      65.470  49.600  30.030  1.00  0.00           H
ATOM   2240  CB  VAL B 155      66.800  50.380  28.640  1.00  0.00           C
ATOM   2241  HB  VAL B 155      67.720  51.000  28.550  1.00  0.00           H
ATOM   2242  CG1 VAL B 155      67.080  49.030  27.960  1.00  0.00           C
ATOM   2243 HG11 VAL B 155      67.980  48.540  28.390  1.00  0.00           H
ATOM   2244 HG12 VAL B 155      66.240  48.310  28.070  1.00  0.00           H
ATOM   2245 HG13 VAL B 155      67.050  49.140  26.860  1.00  0.00           H
ATOM   2246  CG2 VAL B 155      65.720  51.050  27.770  1.00  0.00           C
ATOM   2247 HG21 VAL B 155      65.480  52.090  28.100  1.00  0.00           H
ATOM   2248 HG22 VAL B 155      65.990  51.090  26.700  1.00  0.00           H
ATOM   2249 HG23 VAL B 155      64.750  50.510  27.670  1.00  0.00           H
ATOM   2250  C   VAL B 155      67.230  49.490  30.970  1.00  0.00           C
ATOM   2251  O   VAL B 155      68.240  50.020  31.450  1.00  0.00           O
ATOM   2252  N   VAL B 156      66.970  48.190  31.190  1.00  0.00           N
ATOM   2253  HN  VAL B 156      66.150  47.770  30.810  1.00  0.00           H
ATOM   2254  CA  VAL B 156      67.940  47.350  31.820  1.00  0.00           C
ATOM   2255  HA  VAL B 156      68.370  47.890  32.660  1.00  0.00           H
ATOM   2256  CB  VAL B 156      67.270  46.230  32.550  1.00  0.00           C
ATOM   2257  HB  VAL B 156      66.860  45.410  31.920  1.00  0.00           H
ATOM   2258  CG1 VAL B 156      68.340  45.530  33.400  1.00  0.00           C
ATOM   2259 HG11 VAL B 156      69.160  45.070  32.820  1.00  0.00           H
ATOM   2260 HG12 VAL B 156      68.910  46.170  34.110  1.00  0.00           H
ATOM   2261 HG13 VAL B 156      67.900  44.790  34.100  1.00  0.00           H
ATOM   2262  CG2 VAL B 156      66.190  46.840  33.460  1.00  0.00           C
ATOM   2263 HG21 VAL B 156      65.320  47.390  33.050  1.00  0.00           H
ATOM   2264 HG22 VAL B 156      65.730  45.920  33.890  1.00  0.00           H
ATOM   2265 HG23 VAL B 156      66.710  47.460  34.220  1.00  0.00           H
ATOM   2266  C   VAL B 156      68.990  46.900  30.860  1.00  0.00           C
ATOM   2267  O   VAL B 156      68.810  45.920  30.150  1.00  0.00           O
ATOM   2268  N   ALA B 157      70.200  47.460  31.000  1.00  0.00           N
ATOM   2269  HN  ALA B 157      70.220  48.230  31.630  1.00  0.00           H
ATOM   2270  CA  ALA B 157      71.370  47.040  30.280  1.00  0.00           C
ATOM   2271  HA  ALA B 157      71.030  46.300  29.580  1.00  0.00           H
ATOM   2272  CB  ALA B 157      71.960  48.110  29.340  1.00  0.00           C
ATOM   2273  HB1 ALA B 157      72.420  48.930  29.930  1.00  0.00           H
ATOM   2274  HB2 ALA B 157      72.750  47.610  28.760  1.00  0.00           H
ATOM   2275  HB3 ALA B 157      71.220  48.620  28.680  1.00  0.00           H
ATOM   2276  C   ALA B 157      72.380  46.460  31.210  1.00  0.00           C
ATOM   2277  O   ALA B 157      72.990  47.150  32.030  1.00  0.00           O
ATOM   2278  N   ALA B 158      72.670  45.160  31.010  1.00  0.00           N
ATOM   2279  HN  ALA B 158      72.070  44.590  30.460  1.00  0.00           H
ATOM   2280  CA  ALA B 158      73.610  44.450  31.810  1.00  0.00           C
ATOM   2281  HA  ALA B 158      74.250  45.080  32.420  1.00  0.00           H
ATOM   2282  CB  ALA B 158      72.870  43.670  32.910  1.00  0.00           C
ATOM   2283  HB1 ALA B 158      73.500  43.070  33.600  1.00  0.00           H
ATOM   2284  HB2 ALA B 158      72.360  44.410  33.570  1.00  0.00           H
ATOM   2285  HB3 ALA B 158      72.180  42.870  32.560  1.00  0.00           H
ATOM   2286  C   ALA B 158      74.440  43.470  31.060  1.00  0.00           C
ATOM   2287  O   ALA B 158      74.060  43.130  29.940  1.00  0.00           O
ATOM   2288  N   ALA B 159      75.570  42.970  31.600  1.00  0.00           N
ATOM   2289  HN  ALA B 159      75.950  43.310  32.460  1.00  0.00           H
ATOM   2290  CA  ALA B 159      76.320  41.860  31.120  1.00  0.00           C
ATOM   2291  HA  ALA B 159      76.130  41.780  30.060  1.00  0.00           H
ATOM   2292  CB  ALA B 159      77.790  42.050  31.550  1.00  0.00           C
ATOM   2293  HB1 ALA B 159      78.570  41.310  31.300  1.00  0.00           H
ATOM   2294  HB2 ALA B 159      78.210  43.050  31.270  1.00  0.00           H
ATOM   2295  HB3 ALA B 159      77.800  42.120  32.650  1.00  0.00           H
ATOM   2296  C   ALA B 159      75.860  40.580  31.730  1.00  0.00           C
ATOM   2297  O   ALA B 159      75.090  40.550  32.690  1.00  0.00           O
ATOM   2298  N   GLU B 160      76.250  39.430  31.150  1.00  0.00           N
ATOM   2299  HN  GLU B 160      76.870  39.450  30.360  1.00  0.00           H
ATOM   2300  CA  GLU B 160      75.920  38.090  31.530  1.00  0.00           C
ATOM   2301  HA  GLU B 160      74.950  38.110  32.010  1.00  0.00           H
ATOM   2302  CB  GLU B 160      75.980  37.240  30.250  1.00  0.00           C
ATOM   2303  HB1 GLU B 160      75.880  36.190  30.590  1.00  0.00           H
ATOM   2304  HB2 GLU B 160      76.960  37.410  29.740  1.00  0.00           H
ATOM   2305  CG  GLU B 160      74.900  37.610  29.230  1.00  0.00           C
ATOM   2306  HG1 GLU B 160      74.590  38.670  29.310  1.00  0.00           H
ATOM   2307  HG2 GLU B 160      74.040  36.990  29.580  1.00  0.00           H
ATOM   2308  CD  GLU B 160      75.300  37.230  27.810  1.00  0.00           C
ATOM   2309  OE1 GLU B 160      75.590  36.010  27.660  1.00  0.00           O
ATOM   2310  OE2 GLU B 160      75.130  38.100  26.920  1.00  0.00           O
ATOM   2311  C   GLU B 160      76.900  37.610  32.540  1.00  0.00           C
ATOM   2312  O   GLU B 160      77.480  36.520  32.490  1.00  0.00           O
ATOM   2313  N   LYS B 161      77.260  38.470  33.510  1.00  0.00           N
ATOM   2314  HN  LYS B 161      76.840  39.360  33.680  1.00  0.00           H
ATOM   2315  CA  LYS B 161      78.210  38.140  34.520  1.00  0.00           C
ATOM   2316  HA  LYS B 161      78.180  37.100  34.780  1.00  0.00           H
ATOM   2317  CB  LYS B 161      79.640  38.400  34.010  1.00  0.00           C
ATOM   2318  HB1 LYS B 161      79.750  39.410  33.570  1.00  0.00           H
ATOM   2319  HB2 LYS B 161      79.730  37.700  33.150  1.00  0.00           H
ATOM   2320  CG  LYS B 161      80.780  38.200  35.010  1.00  0.00           C
ATOM   2321  HG1 LYS B 161      80.670  37.190  35.460  1.00  0.00           H
ATOM   2322  HG2 LYS B 161      80.560  38.790  35.930  1.00  0.00           H
ATOM   2323  CD  LYS B 161      82.240  38.320  34.570  1.00  0.00           C
ATOM   2324  HD1 LYS B 161      82.770  37.890  35.450  1.00  0.00           H
ATOM   2325  HD2 LYS B 161      82.510  37.720  33.680  1.00  0.00           H
ATOM   2326  CE  LYS B 161      82.880  39.710  34.600  1.00  0.00           C
ATOM   2327  HE1 LYS B 161      83.980  39.560  34.640  1.00  0.00           H
ATOM   2328  HE2 LYS B 161      82.510  40.380  35.410  1.00  0.00           H
ATOM   2329  NZ  LYS B 161      82.670  40.380  33.290  1.00  0.00           N
ATOM   2330  HZ1 LYS B 161      83.600  40.810  33.100  1.00  0.00           H
ATOM   2331  HZ2 LYS B 161      82.540  39.700  32.510  1.00  0.00           H
ATOM   2332  HZ3 LYS B 161      81.930  41.100  33.340  1.00  0.00           H
ATOM   2333  C   LYS B 161      77.900  38.690  35.870  1.00  0.00           C
ATOM   2334  O   LYS B 161      77.480  39.850  35.920  1.00  0.00           O
ATOM   2335  N   THR B 162      78.030  37.970  37.000  1.00  0.00           N
ATOM   2336  HN  THR B 162      78.380  37.030  37.000  1.00  0.00           H
ATOM   2337  CA  THR B 162      77.650  38.580  38.230  1.00  0.00           C
ATOM   2338  HA  THR B 162      77.050  39.480  38.130  1.00  0.00           H
ATOM   2339  CB  THR B 162      76.870  37.650  39.110  1.00  0.00           C
ATOM   2340  HB  THR B 162      76.710  38.230  40.040  1.00  0.00           H
ATOM   2341  OG1 THR B 162      77.520  36.410  39.330  1.00  0.00           O
ATOM   2342  HG1 THR B 162      76.960  36.040  40.010  1.00  0.00           H
ATOM   2343  CG2 THR B 162      75.460  37.310  38.600  1.00  0.00           C
ATOM   2344 HG21 THR B 162      75.320  36.210  38.450  1.00  0.00           H
ATOM   2345 HG22 THR B 162      74.710  37.510  39.400  1.00  0.00           H
ATOM   2346 HG23 THR B 162      75.220  37.680  37.580  1.00  0.00           H
ATOM   2347  C   THR B 162      78.820  39.070  39.000  1.00  0.00           C
ATOM   2348  O   THR B 162      79.890  38.470  38.910  1.00  0.00           O
ATOM   2349  N   LYS B 163      78.620  40.150  39.790  1.00  0.00           N
ATOM   2350  HN  LYS B 163      77.720  40.570  39.870  1.00  0.00           H
ATOM   2351  CA  LYS B 163      79.600  40.610  40.720  1.00  0.00           C
ATOM   2352  HA  LYS B 163      80.490  40.000  40.640  1.00  0.00           H
ATOM   2353  CB  LYS B 163      79.980  42.030  40.260  1.00  0.00           C
ATOM   2354  HB1 LYS B 163      79.080  42.670  40.130  1.00  0.00           H
ATOM   2355  HB2 LYS B 163      80.420  41.900  39.250  1.00  0.00           H
ATOM   2356  CG  LYS B 163      81.030  42.720  41.130  1.00  0.00           C
ATOM   2357  HG1 LYS B 163      81.940  42.080  41.170  1.00  0.00           H
ATOM   2358  HG2 LYS B 163      80.710  42.850  42.190  1.00  0.00           H
ATOM   2359  CD  LYS B 163      81.540  44.050  40.570  1.00  0.00           C
ATOM   2360  HD1 LYS B 163      80.590  44.630  40.540  1.00  0.00           H
ATOM   2361  HD2 LYS B 163      82.200  44.560  41.310  1.00  0.00           H
ATOM   2362  CE  LYS B 163      82.270  43.950  39.230  1.00  0.00           C
ATOM   2363  HE1 LYS B 163      81.740  43.240  38.570  1.00  0.00           H
ATOM   2364  HE2 LYS B 163      83.290  43.510  39.250  1.00  0.00           H
ATOM   2365  NZ  LYS B 163      82.160  45.240  38.510  1.00  0.00           N
ATOM   2366  HZ1 LYS B 163      81.340  45.780  38.840  1.00  0.00           H
ATOM   2367  HZ2 LYS B 163      83.010  45.830  38.560  1.00  0.00           H
ATOM   2368  HZ3 LYS B 163      81.930  45.010  37.520  1.00  0.00           H
ATOM   2369  C   LYS B 163      79.100  40.470  42.110  1.00  0.00           C
ATOM   2370  O   LYS B 163      77.980  40.830  42.470  1.00  0.00           O
ATOM   2371  N   GLN B 164      79.790  39.800  43.050  1.00  0.00           N
ATOM   2372  HN  GLN B 164      80.750  39.580  42.920  1.00  0.00           H
ATOM   2373  CA  GLN B 164      79.390  39.650  44.420  1.00  0.00           C
ATOM   2374  HA  GLN B 164      78.380  39.290  44.340  1.00  0.00           H
ATOM   2375  CB  GLN B 164      80.350  38.620  45.030  1.00  0.00           C
ATOM   2376  HB1 GLN B 164      81.370  39.050  45.130  1.00  0.00           H
ATOM   2377  HB2 GLN B 164      80.450  37.850  44.230  1.00  0.00           H
ATOM   2378  CG  GLN B 164      79.730  38.060  46.310  1.00  0.00           C
ATOM   2379  HG1 GLN B 164      78.790  37.530  46.060  1.00  0.00           H
ATOM   2380  HG2 GLN B 164      79.370  38.870  46.980  1.00  0.00           H
ATOM   2381  CD  GLN B 164      80.710  37.080  46.940  1.00  0.00           C
ATOM   2382  OE1 GLN B 164      81.070  36.000  46.480  1.00  0.00           O
ATOM   2383  NE2 GLN B 164      81.220  37.500  48.130  1.00  0.00           N
ATOM   2384 HE21 GLN B 164      81.150  38.450  48.410  1.00  0.00           H
ATOM   2385 HE22 GLN B 164      81.840  36.850  48.580  1.00  0.00           H
ATOM   2386  C   GLN B 164      79.370  40.990  45.050  1.00  0.00           C
ATOM   2387  O   GLN B 164      80.220  41.860  44.840  1.00  0.00           O
ATOM   2388  N   GLY B 165      78.390  41.160  45.960  1.00  0.00           N
ATOM   2389  HN  GLY B 165      77.660  40.520  46.180  1.00  0.00           H
ATOM   2390  CA  GLY B 165      78.420  42.140  47.000  1.00  0.00           C
ATOM   2391  HA1 GLY B 165      78.650  43.070  46.500  1.00  0.00           H
ATOM   2392  HA2 GLY B 165      77.450  42.070  47.470  1.00  0.00           H
ATOM   2393  C   GLY B 165      79.500  42.040  48.010  1.00  0.00           C
ATOM   2394  O   GLY B 165      80.180  41.020  48.090  1.00  0.00           O
ATOM   2395  N   VAL B 166      79.620  43.100  48.840  1.00  0.00           N
ATOM   2396  HN  VAL B 166      79.020  43.880  48.710  1.00  0.00           H
ATOM   2397  CA  VAL B 166      80.470  43.130  49.990  1.00  0.00           C
ATOM   2398  HA  VAL B 166      81.310  42.450  49.920  1.00  0.00           H
ATOM   2399  CB  VAL B 166      81.140  44.440  50.270  1.00  0.00           C
ATOM   2400  HB  VAL B 166      80.310  45.150  50.500  1.00  0.00           H
ATOM   2401  CG1 VAL B 166      82.070  44.270  51.480  1.00  0.00           C
ATOM   2402 HG11 VAL B 166      82.490  45.280  51.680  1.00  0.00           H
ATOM   2403 HG12 VAL B 166      81.470  43.910  52.350  1.00  0.00           H
ATOM   2404 HG13 VAL B 166      82.900  43.560  51.270  1.00  0.00           H
ATOM   2405  CG2 VAL B 166      81.890  44.910  49.010  1.00  0.00           C
ATOM   2406 HG21 VAL B 166      82.930  44.550  48.950  1.00  0.00           H
ATOM   2407 HG22 VAL B 166      81.510  44.640  48.000  1.00  0.00           H
ATOM   2408 HG23 VAL B 166      82.070  46.010  49.080  1.00  0.00           H
ATOM   2409  C   VAL B 166      79.620  42.760  51.150  1.00  0.00           C
ATOM   2410  O   VAL B 166      78.700  43.490  51.540  1.00  0.00           O
ATOM   2411  N   ALA B 167      79.820  41.580  51.760  1.00  0.00           N
ATOM   2412  HN  ALA B 167      80.560  41.010  51.410  1.00  0.00           H
ATOM   2413  CA  ALA B 167      79.000  41.060  52.810  1.00  0.00           C
ATOM   2414  HA  ALA B 167      77.980  41.180  52.470  1.00  0.00           H
ATOM   2415  CB  ALA B 167      79.290  39.570  53.050  1.00  0.00           C
ATOM   2416  HB1 ALA B 167      79.410  39.250  51.990  1.00  0.00           H
ATOM   2417  HB2 ALA B 167      80.300  39.330  53.450  1.00  0.00           H
ATOM   2418  HB3 ALA B 167      78.420  39.100  53.550  1.00  0.00           H
ATOM   2419  C   ALA B 167      79.340  41.770  54.070  1.00  0.00           C
ATOM   2420  O   ALA B 167      80.500  42.120  54.300  1.00  0.00           O
ATOM   2421  N   GLU B 168      78.290  42.100  54.850  1.00  0.00           N
ATOM   2422  HN  GLU B 168      77.370  41.820  54.580  1.00  0.00           H
ATOM   2423  CA  GLU B 168      78.490  42.770  56.100  1.00  0.00           C
ATOM   2424  HA  GLU B 168      79.350  43.430  56.040  1.00  0.00           H
ATOM   2425  CB  GLU B 168      77.300  43.670  56.470  1.00  0.00           C
ATOM   2426  HB1 GLU B 168      76.570  43.190  57.160  1.00  0.00           H
ATOM   2427  HB2 GLU B 168      76.630  43.890  55.610  1.00  0.00           H
ATOM   2428  CG  GLU B 168      77.710  45.060  56.980  1.00  0.00           C
ATOM   2429  HG1 GLU B 168      76.790  45.680  57.080  1.00  0.00           H
ATOM   2430  HG2 GLU B 168      78.360  45.580  56.250  1.00  0.00           H
ATOM   2431  CD  GLU B 168      78.370  45.180  58.340  1.00  0.00           C
ATOM   2432  OE1 GLU B 168      79.620  45.030  58.490  1.00  0.00           O
ATOM   2433  OE2 GLU B 168      77.630  45.550  59.290  1.00  0.00           O
ATOM   2434  C   GLU B 168      78.840  41.830  57.200  1.00  0.00           C
ATOM   2435  O   GLU B 168      78.730  40.610  57.080  1.00  0.00           O
ATOM   2436  N   ALA B 169      79.320  42.290  58.360  1.00  0.00           N
ATOM   2437  HN  ALA B 169      79.570  43.250  58.480  1.00  0.00           H
ATOM   2438  CA  ALA B 169      79.840  41.500  59.440  1.00  0.00           C
ATOM   2439  HA  ALA B 169      80.240  40.570  59.050  1.00  0.00           H
ATOM   2440  CB  ALA B 169      80.980  42.280  60.100  1.00  0.00           C
ATOM   2441  HB1 ALA B 169      80.800  43.370  60.200  1.00  0.00           H
ATOM   2442  HB2 ALA B 169      81.270  41.780  61.050  1.00  0.00           H
ATOM   2443  HB3 ALA B 169      81.840  42.370  59.400  1.00  0.00           H
ATOM   2444  C   ALA B 169      78.750  41.100  60.380  1.00  0.00           C
ATOM   2445  O   ALA B 169      77.650  41.650  60.400  1.00  0.00           O
ATOM   2446  N   ALA B 170      78.950  40.090  61.250  1.00  0.00           N
ATOM   2447  HN  ALA B 170      79.840  39.640  61.330  1.00  0.00           H
ATOM   2448  CA  ALA B 170      78.110  39.820  62.370  1.00  0.00           C
ATOM   2449  HA  ALA B 170      77.220  39.400  61.930  1.00  0.00           H
ATOM   2450  CB  ALA B 170      79.050  38.880  63.150  1.00  0.00           C
ATOM   2451  HB1 ALA B 170      78.450  38.230  63.810  1.00  0.00           H
ATOM   2452  HB2 ALA B 170      79.550  38.100  62.540  1.00  0.00           H
ATOM   2453  HB3 ALA B 170      79.800  39.400  63.790  1.00  0.00           H
ATOM   2454  C   ALA B 170      77.680  40.970  63.210  1.00  0.00           C
ATOM   2455  O   ALA B 170      78.470  41.840  63.580  1.00  0.00           O
ATOM   2456  N   GLY B 171      76.390  40.980  63.580  1.00  0.00           N
ATOM   2457  HN  GLY B 171      75.790  40.270  63.220  1.00  0.00           H
ATOM   2458  CA  GLY B 171      75.750  42.080  64.240  1.00  0.00           C
ATOM   2459  HA1 GLY B 171      75.810  42.810  63.440  1.00  0.00           H
ATOM   2460  HA2 GLY B 171      74.730  41.770  64.330  1.00  0.00           H
ATOM   2461  C   GLY B 171      76.320  42.620  65.500  1.00  0.00           C
ATOM   2462  O   GLY B 171      76.170  43.790  65.850  1.00  0.00           O
ATOM   2463  N   LYS B 172      77.080  41.830  66.290  1.00  0.00           N
ATOM   2464  HN  LYS B 172      77.160  40.860  66.080  1.00  0.00           H
ATOM   2465  CA  LYS B 172      77.790  42.250  67.450  1.00  0.00           C
ATOM   2466  HA  LYS B 172      77.120  42.730  68.150  1.00  0.00           H
ATOM   2467  CB  LYS B 172      78.260  41.000  68.230  1.00  0.00           C
ATOM   2468  HB1 LYS B 172      78.850  41.550  68.990  1.00  0.00           H
ATOM   2469  HB2 LYS B 172      79.000  40.410  67.650  1.00  0.00           H
ATOM   2470  CG  LYS B 172      77.130  40.170  68.830  1.00  0.00           C
ATOM   2471  HG1 LYS B 172      76.580  39.590  68.060  1.00  0.00           H
ATOM   2472  HG2 LYS B 172      76.270  40.700  69.300  1.00  0.00           H
ATOM   2473  CD  LYS B 172      77.620  39.150  69.870  1.00  0.00           C
ATOM   2474  HD1 LYS B 172      76.700  38.570  70.100  1.00  0.00           H
ATOM   2475  HD2 LYS B 172      78.190  38.410  69.270  1.00  0.00           H
ATOM   2476  CE  LYS B 172      78.230  39.700  71.160  1.00  0.00           C
ATOM   2477  HE1 LYS B 172      79.060  40.400  70.900  1.00  0.00           H
ATOM   2478  HE2 LYS B 172      78.700  38.970  71.840  1.00  0.00           H
ATOM   2479  NZ  LYS B 172      77.210  40.440  71.930  1.00  0.00           N
ATOM   2480  HZ1 LYS B 172      76.670  41.160  71.410  1.00  0.00           H
ATOM   2481  HZ2 LYS B 172      76.520  39.720  72.250  1.00  0.00           H
ATOM   2482  HZ3 LYS B 172      77.610  40.930  72.750  1.00  0.00           H
ATOM   2483  C   LYS B 172      78.900  43.190  67.120  1.00  0.00           C
ATOM   2484  O   LYS B 172      79.320  44.000  67.950  1.00  0.00           O
ATOM   2485  N   THR B 173      79.380  43.210  65.870  1.00  0.00           N
ATOM   2486  HN  THR B 173      79.030  42.520  65.240  1.00  0.00           H
ATOM   2487  CA  THR B 173      80.310  44.160  65.330  1.00  0.00           C
ATOM   2488  HA  THR B 173      81.080  44.220  66.090  1.00  0.00           H
ATOM   2489  CB  THR B 173      80.980  43.870  64.020  1.00  0.00           C
ATOM   2490  HB  THR B 173      81.830  44.570  63.890  1.00  0.00           H
ATOM   2491  OG1 THR B 173      80.160  43.730  62.880  1.00  0.00           O
ATOM   2492  HG1 THR B 173      79.650  42.910  62.930  1.00  0.00           H
ATOM   2493  CG2 THR B 173      81.590  42.470  64.190  1.00  0.00           C
ATOM   2494 HG21 THR B 173      82.220  42.240  63.300  1.00  0.00           H
ATOM   2495 HG22 THR B 173      82.200  42.400  65.110  1.00  0.00           H
ATOM   2496 HG23 THR B 173      80.810  41.670  64.190  1.00  0.00           H
ATOM   2497  C   THR B 173      79.710  45.520  65.180  1.00  0.00           C
ATOM   2498  O   THR B 173      80.490  46.440  64.980  1.00  0.00           O
ATOM   2499  N   LYS B 174      78.380  45.690  65.250  1.00  0.00           N
ATOM   2500  HN  LYS B 174      77.810  44.870  65.220  1.00  0.00           H
ATOM   2501  CA  LYS B 174      77.700  46.940  65.310  1.00  0.00           C
ATOM   2502  HA  LYS B 174      78.520  47.650  65.330  1.00  0.00           H
ATOM   2503  CB  LYS B 174      76.780  47.110  64.090  1.00  0.00           C
ATOM   2504  HB1 LYS B 174      76.400  48.160  64.040  1.00  0.00           H
ATOM   2505  HB2 LYS B 174      75.810  46.570  64.150  1.00  0.00           H
ATOM   2506  CG  LYS B 174      77.400  46.910  62.710  1.00  0.00           C
ATOM   2507  HG1 LYS B 174      76.690  46.960  61.860  1.00  0.00           H
ATOM   2508  HG2 LYS B 174      77.900  45.920  62.790  1.00  0.00           H
ATOM   2509  CD  LYS B 174      78.580  47.850  62.420  1.00  0.00           C
ATOM   2510  HD1 LYS B 174      78.340  48.930  62.440  1.00  0.00           H
ATOM   2511  HD2 LYS B 174      79.410  47.850  63.150  1.00  0.00           H
ATOM   2512  CE  LYS B 174      79.320  47.570  61.110  1.00  0.00           C
ATOM   2513  HE1 LYS B 174      80.230  48.210  61.050  1.00  0.00           H
ATOM   2514  HE2 LYS B 174      78.650  47.860  60.280  1.00  0.00           H
ATOM   2515  NZ  LYS B 174      79.840  46.190  60.940  1.00  0.00           N
ATOM   2516  HZ1 LYS B 174      79.570  45.580  61.740  1.00  0.00           H
ATOM   2517  HZ2 LYS B 174      79.500  45.800  60.040  1.00  0.00           H
ATOM   2518  HZ3 LYS B 174      80.880  46.190  60.950  1.00  0.00           H
ATOM   2519  C   LYS B 174      77.000  47.180  66.610  1.00  0.00           C
ATOM   2520  O   LYS B 174      76.100  48.010  66.750  1.00  0.00           O
ATOM   2521  N   GLU B 175      77.340  46.430  67.670  1.00  0.00           N
ATOM   2522  HN  GLU B 175      77.920  45.620  67.630  1.00  0.00           H
ATOM   2523  CA  GLU B 175      76.910  46.790  68.990  1.00  0.00           C
ATOM   2524  HA  GLU B 175      75.840  46.900  68.890  1.00  0.00           H
ATOM   2525  CB  GLU B 175      77.180  45.680  70.020  1.00  0.00           C
ATOM   2526  HB1 GLU B 175      77.100  46.230  70.990  1.00  0.00           H
ATOM   2527  HB2 GLU B 175      78.220  45.340  69.820  1.00  0.00           H
ATOM   2528  CG  GLU B 175      76.130  44.570  69.960  1.00  0.00           C
ATOM   2529  HG1 GLU B 175      75.740  44.370  68.940  1.00  0.00           H
ATOM   2530  HG2 GLU B 175      75.240  45.030  70.440  1.00  0.00           H
ATOM   2531  CD  GLU B 175      76.540  43.300  70.690  1.00  0.00           C
ATOM   2532  OE1 GLU B 175      75.660  42.400  70.780  1.00  0.00           O
ATOM   2533  OE2 GLU B 175      77.700  43.220  71.160  1.00  0.00           O
ATOM   2534  C   GLU B 175      77.260  48.150  69.480  1.00  0.00           C
ATOM   2535  O   GLU B 175      78.340  48.670  69.180  1.00  0.00           O
ATOM   2536  N   GLY B 176      76.320  48.750  70.230  1.00  0.00           N
ATOM   2537  HN  GLY B 176      75.460  48.270  70.390  1.00  0.00           H
ATOM   2538  CA  GLY B 176      76.550  49.950  70.970  1.00  0.00           C
ATOM   2539  HA1 GLY B 176      77.030  50.670  70.320  1.00  0.00           H
ATOM   2540  HA2 GLY B 176      75.670  50.410  71.390  1.00  0.00           H
ATOM   2541  C   GLY B 176      77.480  49.750  72.110  1.00  0.00           C
ATOM   2542  O   GLY B 176      78.130  48.730  72.300  1.00  0.00           O
ATOM   2543  N   VAL B 177      77.770  50.720  73.010  1.00  0.00           N
ATOM   2544  HN  VAL B 177      77.170  51.510  72.980  1.00  0.00           H
ATOM   2545  CA  VAL B 177      78.730  50.580  74.050  1.00  0.00           C
ATOM   2546  HA  VAL B 177      79.520  49.870  73.820  1.00  0.00           H
ATOM   2547  CB  VAL B 177      79.490  51.870  74.130  1.00  0.00           C
ATOM   2548  HB  VAL B 177      78.790  52.730  74.280  1.00  0.00           H
ATOM   2549  CG1 VAL B 177      80.510  51.890  75.280  1.00  0.00           C
ATOM   2550 HG11 VAL B 177      79.860  51.870  76.180  1.00  0.00           H
ATOM   2551 HG12 VAL B 177      81.310  51.130  75.350  1.00  0.00           H
ATOM   2552 HG13 VAL B 177      80.990  52.890  75.230  1.00  0.00           H
ATOM   2553  CG2 VAL B 177      80.260  52.220  72.840  1.00  0.00           C
ATOM   2554 HG21 VAL B 177      80.790  53.170  73.030  1.00  0.00           H
ATOM   2555 HG22 VAL B 177      80.960  51.400  72.580  1.00  0.00           H
ATOM   2556 HG23 VAL B 177      79.500  52.420  72.050  1.00  0.00           H
ATOM   2557  C   VAL B 177      78.140  50.050  75.310  1.00  0.00           C
ATOM   2558  O   VAL B 177      76.990  50.260  75.690  1.00  0.00           O
ATOM   2559  N   LEU B 178      79.000  49.330  76.060  1.00  0.00           N
ATOM   2560  HN  LEU B 178      79.960  49.300  75.780  1.00  0.00           H
ATOM   2561  CA  LEU B 178      78.700  48.820  77.360  1.00  0.00           C
ATOM   2562  HA  LEU B 178      79.690  48.540  77.700  1.00  0.00           H
ATOM   2563  CB  LEU B 178      78.160  49.750  78.460  1.00  0.00           C
ATOM   2564  HB1 LEU B 178      78.080  49.170  79.400  1.00  0.00           H
ATOM   2565  HB2 LEU B 178      77.220  50.300  78.230  1.00  0.00           H
ATOM   2566  CG  LEU B 178      79.060  50.920  78.900  1.00  0.00           C
ATOM   2567  HG  LEU B 178      79.570  51.360  78.020  1.00  0.00           H
ATOM   2568  CD1 LEU B 178      78.380  52.140  79.560  1.00  0.00           C
ATOM   2569 HD11 LEU B 178      78.140  51.720  80.560  1.00  0.00           H
ATOM   2570 HD12 LEU B 178      79.160  52.920  79.650  1.00  0.00           H
ATOM   2571 HD13 LEU B 178      77.460  52.450  79.020  1.00  0.00           H
ATOM   2572  CD2 LEU B 178      80.230  50.490  79.800  1.00  0.00           C
ATOM   2573 HD21 LEU B 178      80.840  49.650  79.400  1.00  0.00           H
ATOM   2574 HD22 LEU B 178      80.870  51.390  79.800  1.00  0.00           H
ATOM   2575 HD23 LEU B 178      79.870  50.200  80.810  1.00  0.00           H
ATOM   2576  C   LEU B 178      77.840  47.600  77.360  1.00  0.00           C
ATOM   2577  O   LEU B 178      78.290  46.470  77.150  1.00  0.00           O
ATOM   2578  N   TYR B 179      76.530  47.790  77.550  1.00  0.00           N
ATOM   2579  HN  TYR B 179      76.200  48.730  77.620  1.00  0.00           H
ATOM   2580  CA  TYR B 179      75.550  46.750  77.620  1.00  0.00           C
ATOM   2581  HA  TYR B 179      75.860  45.710  77.550  1.00  0.00           H
ATOM   2582  CB  TYR B 179      74.810  46.840  78.970  1.00  0.00           C
ATOM   2583  HB1 TYR B 179      75.420  46.390  79.780  1.00  0.00           H
ATOM   2584  HB2 TYR B 179      73.810  46.360  78.890  1.00  0.00           H
ATOM   2585  CG  TYR B 179      74.550  48.210  79.490  1.00  0.00           C
ATOM   2586  CD1 TYR B 179      75.270  48.650  80.570  1.00  0.00           C
ATOM   2587  HD1 TYR B 179      76.020  48.020  81.030  1.00  0.00           H
ATOM   2588  CE1 TYR B 179      75.000  49.880  81.120  1.00  0.00           C
ATOM   2589  HE1 TYR B 179      75.430  50.250  82.040  1.00  0.00           H
ATOM   2590  CZ  TYR B 179      74.020  50.690  80.570  1.00  0.00           C
ATOM   2591  OH  TYR B 179      73.620  51.830  81.290  1.00  0.00           O
ATOM   2592  HH  TYR B 179      73.320  52.490  80.660  1.00  0.00           H
ATOM   2593  CD2 TYR B 179      73.710  49.090  78.840  1.00  0.00           C
ATOM   2594  HD2 TYR B 179      73.150  48.770  77.970  1.00  0.00           H
ATOM   2595  CE2 TYR B 179      73.410  50.300  79.410  1.00  0.00           C
ATOM   2596  HE2 TYR B 179      72.570  50.870  79.030  1.00  0.00           H
ATOM   2597  C   TYR B 179      74.560  46.920  76.520  1.00  0.00           C
ATOM   2598  O   TYR B 179      73.540  46.240  76.430  1.00  0.00           O
ATOM   2599  N   VAL B 180      74.810  47.850  75.580  1.00  0.00           N
ATOM   2600  HN  VAL B 180      75.630  48.410  75.690  1.00  0.00           H
ATOM   2601  CA  VAL B 180      73.870  48.200  74.560  1.00  0.00           C
ATOM   2602  HA  VAL B 180      72.880  48.180  74.990  1.00  0.00           H
ATOM   2603  CB  VAL B 180      74.090  49.630  74.160  1.00  0.00           C
ATOM   2604  HB  VAL B 180      75.170  49.800  73.980  1.00  0.00           H
ATOM   2605  CG1 VAL B 180      73.110  50.030  73.040  1.00  0.00           C
ATOM   2606 HG11 VAL B 180      73.100  51.140  72.920  1.00  0.00           H
ATOM   2607 HG12 VAL B 180      73.410  49.630  72.050  1.00  0.00           H
ATOM   2608 HG13 VAL B 180      72.100  49.690  73.370  1.00  0.00           H
ATOM   2609  CG2 VAL B 180      73.650  50.400  75.420  1.00  0.00           C
ATOM   2610 HG21 VAL B 180      74.290  50.270  76.320  1.00  0.00           H
ATOM   2611 HG22 VAL B 180      73.690  51.490  75.200  1.00  0.00           H
ATOM   2612 HG23 VAL B 180      72.610  50.090  75.660  1.00  0.00           H
ATOM   2613  C   VAL B 180      73.880  47.280  73.390  1.00  0.00           C
ATOM   2614  O   VAL B 180      74.970  46.860  73.010  1.00  0.00           O
ATOM   2615  N   GLY B 181      72.700  46.790  72.950  1.00  0.00           N
ATOM   2616  HN  GLY B 181      71.830  47.200  73.220  1.00  0.00           H
ATOM   2617  CA  GLY B 181      72.610  45.800  71.930  1.00  0.00           C
ATOM   2618  HA1 GLY B 181      73.360  45.030  72.060  1.00  0.00           H
ATOM   2619  HA2 GLY B 181      71.650  45.330  72.110  1.00  0.00           H
ATOM   2620  C   GLY B 181      72.750  46.250  70.520  1.00  0.00           C
ATOM   2621  O   GLY B 181      73.350  47.280  70.180  1.00  0.00           O
ATOM   2622  N   SER B 182      72.100  45.490  69.630  1.00  0.00           N
ATOM   2623  HN  SER B 182      71.780  44.560  69.800  1.00  0.00           H
ATOM   2624  CA  SER B 182      72.050  45.930  68.270  1.00  0.00           C
ATOM   2625  HA  SER B 182      71.980  47.000  68.210  1.00  0.00           H
ATOM   2626  CB  SER B 182      73.360  45.580  67.550  1.00  0.00           C
ATOM   2627  HB1 SER B 182      74.170  46.130  68.080  1.00  0.00           H
ATOM   2628  HB2 SER B 182      73.300  46.080  66.550  1.00  0.00           H
ATOM   2629  OG  SER B 182      73.610  44.190  67.480  1.00  0.00           O
ATOM   2630  HG1 SER B 182      74.290  44.180  66.800  1.00  0.00           H
ATOM   2631  C   SER B 182      70.850  45.300  67.640  1.00  0.00           C
ATOM   2632  O   SER B 182      70.330  44.320  68.160  1.00  0.00           O
ATOM   2633  N   LYS B 183      70.350  45.820  66.510  1.00  0.00           N
ATOM   2634  HN  LYS B 183      70.740  46.570  65.980  1.00  0.00           H
ATOM   2635  CA  LYS B 183      69.290  45.200  65.770  1.00  0.00           C
ATOM   2636  HA  LYS B 183      69.300  44.160  66.060  1.00  0.00           H
ATOM   2637  CB  LYS B 183      67.910  45.830  66.010  1.00  0.00           C
ATOM   2638  HB1 LYS B 183      67.800  45.790  67.120  1.00  0.00           H
ATOM   2639  HB2 LYS B 183      67.120  45.310  65.440  1.00  0.00           H
ATOM   2640  CG  LYS B 183      67.820  47.240  65.420  1.00  0.00           C
ATOM   2641  HG1 LYS B 183      67.910  47.210  64.310  1.00  0.00           H
ATOM   2642  HG2 LYS B 183      68.680  47.770  65.890  1.00  0.00           H
ATOM   2643  CD  LYS B 183      66.570  48.010  65.830  1.00  0.00           C
ATOM   2644  HD1 LYS B 183      65.750  47.360  65.450  1.00  0.00           H
ATOM   2645  HD2 LYS B 183      66.360  47.990  66.920  1.00  0.00           H
ATOM   2646  CE  LYS B 183      66.440  49.480  65.420  1.00  0.00           C
ATOM   2647  HE1 LYS B 183      67.330  50.110  65.630  1.00  0.00           H
ATOM   2648  HE2 LYS B 183      65.590  49.990  65.910  1.00  0.00           H
ATOM   2649  NZ  LYS B 183      66.240  49.620  63.960  1.00  0.00           N
ATOM   2650  HZ1 LYS B 183      67.160  49.890  63.570  1.00  0.00           H
ATOM   2651  HZ2 LYS B 183      66.040  48.680  63.560  1.00  0.00           H
ATOM   2652  HZ3 LYS B 183      65.450  50.280  63.830  1.00  0.00           H
ATOM   2653  C   LYS B 183      69.600  45.230  64.310  1.00  0.00           C
ATOM   2654  O   LYS B 183      70.470  46.020  63.930  1.00  0.00           O
ATOM   2655  N   THR B 184      69.070  44.330  63.470  1.00  0.00           N
ATOM   2656  HN  THR B 184      68.500  43.550  63.710  1.00  0.00           H
ATOM   2657  CA  THR B 184      69.230  44.400  62.050  1.00  0.00           C
ATOM   2658  HA  THR B 184      70.270  44.330  61.750  1.00  0.00           H
ATOM   2659  CB  THR B 184      68.460  43.280  61.420  1.00  0.00           C
ATOM   2660  HB  THR B 184      67.410  43.510  61.120  1.00  0.00           H
ATOM   2661  OG1 THR B 184      68.430  42.110  62.220  1.00  0.00           O
ATOM   2662  HG1 THR B 184      68.010  41.440  61.670  1.00  0.00           H
ATOM   2663  CG2 THR B 184      69.140  42.880  60.100  1.00  0.00           C
ATOM   2664 HG21 THR B 184      70.230  42.700  60.180  1.00  0.00           H
ATOM   2665 HG22 THR B 184      68.670  41.980  59.650  1.00  0.00           H
ATOM   2666 HG23 THR B 184      69.010  43.680  59.340  1.00  0.00           H
ATOM   2667  C   THR B 184      68.580  45.650  61.540  1.00  0.00           C
ATOM   2668  O   THR B 184      67.490  46.050  61.950  1.00  0.00           O
ATOM   2669  N   LYS B 185      69.250  46.380  60.630  1.00  0.00           N
ATOM   2670  HN  LYS B 185      70.130  46.080  60.280  1.00  0.00           H
ATOM   2671  CA  LYS B 185      68.770  47.550  59.960  1.00  0.00           C
ATOM   2672  HA  LYS B 185      68.740  48.230  60.790  1.00  0.00           H
ATOM   2673  CB  LYS B 185      69.780  48.200  59.010  1.00  0.00           C
ATOM   2674  HB1 LYS B 185      69.330  48.970  58.350  1.00  0.00           H
ATOM   2675  HB2 LYS B 185      70.270  47.460  58.340  1.00  0.00           H
ATOM   2676  CG  LYS B 185      70.930  48.960  59.680  1.00  0.00           C
ATOM   2677  HG1 LYS B 185      71.490  48.200  60.250  1.00  0.00           H
ATOM   2678  HG2 LYS B 185      70.530  49.670  60.440  1.00  0.00           H
ATOM   2679  CD  LYS B 185      71.690  49.810  58.660  1.00  0.00           C
ATOM   2680  HD1 LYS B 185      71.640  49.240  57.700  1.00  0.00           H
ATOM   2681  HD2 LYS B 185      71.220  50.800  58.490  1.00  0.00           H
ATOM   2682  CE  LYS B 185      73.170  50.140  58.890  1.00  0.00           C
ATOM   2683  HE1 LYS B 185      73.200  50.680  59.860  1.00  0.00           H
ATOM   2684  HE2 LYS B 185      73.630  50.800  58.120  1.00  0.00           H
ATOM   2685  NZ  LYS B 185      73.930  48.880  58.860  1.00  0.00           N
ATOM   2686  HZ1 LYS B 185      73.870  48.340  59.750  1.00  0.00           H
ATOM   2687  HZ2 LYS B 185      73.530  48.210  58.170  1.00  0.00           H
ATOM   2688  HZ3 LYS B 185      74.910  49.060  58.550  1.00  0.00           H
ATOM   2689  C   LYS B 185      67.390  47.630  59.410  1.00  0.00           C
ATOM   2690  O   LYS B 185      66.640  46.680  59.180  1.00  0.00           O
ATOM   2691  N   GLU B 186      66.890  48.850  59.140  1.00  0.00           N
ATOM   2692  HN  GLU B 186      67.400  49.650  59.440  1.00  0.00           H
ATOM   2693  CA  GLU B 186      65.500  48.970  58.790  1.00  0.00           C
ATOM   2694  HA  GLU B 186      64.880  48.210  59.230  1.00  0.00           H
ATOM   2695  CB  GLU B 186      65.150  50.380  59.290  1.00  0.00           C
ATOM   2696  HB1 GLU B 186      64.390  50.990  58.760  1.00  0.00           H
ATOM   2697  HB2 GLU B 186      66.050  50.990  59.050  1.00  0.00           H
ATOM   2698  CG  GLU B 186      64.900  50.370  60.800  1.00  0.00           C
ATOM   2699  HG1 GLU B 186      65.830  50.100  61.350  1.00  0.00           H
ATOM   2700  HG2 GLU B 186      64.240  49.530  61.100  1.00  0.00           H
ATOM   2701  CD  GLU B 186      64.300  51.660  61.330  1.00  0.00           C
ATOM   2702  OE1 GLU B 186      64.910  52.760  61.370  1.00  0.00           O
ATOM   2703  OE2 GLU B 186      63.110  51.590  61.750  1.00  0.00           O
ATOM   2704  C   GLU B 186      65.300  48.920  57.310  1.00  0.00           C
ATOM   2705  O   GLU B 186      64.190  48.980  56.780  1.00  0.00           O
ATOM   2706  N   GLY B 187      66.340  48.650  56.510  1.00  0.00           N
ATOM   2707  HN  GLY B 187      67.250  48.550  56.890  1.00  0.00           H
ATOM   2708  CA  GLY B 187      66.190  48.490  55.090  1.00  0.00           C
ATOM   2709  HA1 GLY B 187      65.700  49.290  54.550  1.00  0.00           H
ATOM   2710  HA2 GLY B 187      67.240  48.460  54.820  1.00  0.00           H
ATOM   2711  C   GLY B 187      65.560  47.230  54.620  1.00  0.00           C
ATOM   2712  O   GLY B 187      65.810  46.090  55.010  1.00  0.00           O
ATOM   2713  N   VAL B 188      64.730  47.420  53.580  1.00  0.00           N
ATOM   2714  HN  VAL B 188      64.670  48.330  53.180  1.00  0.00           H
ATOM   2715  CA  VAL B 188      63.890  46.410  53.020  1.00  0.00           C
ATOM   2716  HA  VAL B 188      63.590  45.770  53.830  1.00  0.00           H
ATOM   2717  CB  VAL B 188      62.650  47.030  52.440  1.00  0.00           C
ATOM   2718  HB  VAL B 188      62.940  47.880  51.780  1.00  0.00           H
ATOM   2719  CG1 VAL B 188      61.730  46.190  51.540  1.00  0.00           C
ATOM   2720 HG11 VAL B 188      61.330  45.250  51.970  1.00  0.00           H
ATOM   2721 HG12 VAL B 188      60.870  46.850  51.310  1.00  0.00           H
ATOM   2722 HG13 VAL B 188      62.250  45.930  50.590  1.00  0.00           H
ATOM   2723  CG2 VAL B 188      61.880  47.740  53.570  1.00  0.00           C
ATOM   2724 HG21 VAL B 188      62.490  48.500  54.100  1.00  0.00           H
ATOM   2725 HG22 VAL B 188      61.010  48.210  53.070  1.00  0.00           H
ATOM   2726 HG23 VAL B 188      61.490  46.940  54.230  1.00  0.00           H
ATOM   2727  C   VAL B 188      64.570  45.510  52.050  1.00  0.00           C
ATOM   2728  O   VAL B 188      64.260  44.320  52.050  1.00  0.00           O
ATOM   2729  N   VAL B 189      65.450  46.010  51.170  1.00  0.00           N
ATOM   2730  HN  VAL B 189      65.540  47.010  51.130  1.00  0.00           H
ATOM   2731  CA  VAL B 189      66.140  45.290  50.140  1.00  0.00           C
ATOM   2732  HA  VAL B 189      65.480  44.530  49.750  1.00  0.00           H
ATOM   2733  CB  VAL B 189      66.700  46.240  49.130  1.00  0.00           C
ATOM   2734  HB  VAL B 189      67.190  45.680  48.320  1.00  0.00           H
ATOM   2735  CG1 VAL B 189      65.520  47.000  48.510  1.00  0.00           C
ATOM   2736 HG11 VAL B 189      65.750  47.500  47.550  1.00  0.00           H
ATOM   2737 HG12 VAL B 189      64.590  46.410  48.360  1.00  0.00           H
ATOM   2738 HG13 VAL B 189      65.350  47.810  49.250  1.00  0.00           H
ATOM   2739  CG2 VAL B 189      67.800  47.120  49.760  1.00  0.00           C
ATOM   2740 HG21 VAL B 189      67.450  47.650  50.670  1.00  0.00           H
ATOM   2741 HG22 VAL B 189      68.710  46.550  50.060  1.00  0.00           H
ATOM   2742 HG23 VAL B 189      68.180  47.840  49.000  1.00  0.00           H
ATOM   2743  C   VAL B 189      67.290  44.470  50.620  1.00  0.00           C
ATOM   2744  O   VAL B 189      67.950  44.750  51.620  1.00  0.00           O
ATOM   2745  N   HIS B 190      67.690  43.480  49.800  1.00  0.00           N
ATOM   2746  HN  HIS B 190      67.010  43.030  49.230  1.00  0.00           H
ATOM   2747  CA  HIS B 190      68.900  42.750  50.000  1.00  0.00           C
ATOM   2748  HA  HIS B 190      68.890  42.450  51.040  1.00  0.00           H
ATOM   2749  CB  HIS B 190      68.760  41.440  49.200  1.00  0.00           C
ATOM   2750  HB1 HIS B 190      69.730  40.900  49.120  1.00  0.00           H
ATOM   2751  HB2 HIS B 190      68.460  41.690  48.160  1.00  0.00           H
ATOM   2752  ND1 HIS B 190      66.670  40.160  49.000  1.00  0.00           N
ATOM   2753  CG  HIS B 190      67.790  40.440  49.750  1.00  0.00           C
ATOM   2754  CE1 HIS B 190      66.170  39.050  49.530  1.00  0.00           C
ATOM   2755  HE1 HIS B 190      65.340  38.440  49.180  1.00  0.00           H
ATOM   2756  NE2 HIS B 190      66.920  38.580  50.560  1.00  0.00           N
ATOM   2757  HE2 HIS B 190      66.660  37.770  51.100  1.00  0.00           H
ATOM   2758  CD2 HIS B 190      67.930  39.500  50.730  1.00  0.00           C
ATOM   2759  HD2 HIS B 190      68.770  39.260  51.370  1.00  0.00           H
ATOM   2760  C   HIS B 190      70.160  43.370  49.510  1.00  0.00           C
ATOM   2761  O   HIS B 190      70.550  43.280  48.350  1.00  0.00           O
ATOM   2762  N   GLY B 191      70.970  43.820  50.500  1.00  0.00           N
ATOM   2763  HN  GLY B 191      70.770  43.600  51.450  1.00  0.00           H
ATOM   2764  CA  GLY B 191      72.220  44.440  50.200  1.00  0.00           C
ATOM   2765  HA1 GLY B 191      72.960  44.250  50.970  1.00  0.00           H
ATOM   2766  HA2 GLY B 191      72.530  44.190  49.200  1.00  0.00           H
ATOM   2767  C   GLY B 191      72.160  45.930  50.160  1.00  0.00           C
ATOM   2768  O   GLY B 191      71.860  46.580  51.160  1.00  0.00           O
ATOM   2769  N   VAL B 192      72.290  46.570  48.980  1.00  0.00           N
ATOM   2770  HN  VAL B 192      72.520  46.050  48.160  1.00  0.00           H
ATOM   2771  CA  VAL B 192      72.220  47.990  48.830  1.00  0.00           C
ATOM   2772  HA  VAL B 192      72.130  48.520  49.770  1.00  0.00           H
ATOM   2773  CB  VAL B 192      73.550  48.540  48.420  1.00  0.00           C
ATOM   2774  HB  VAL B 192      73.880  47.920  47.550  1.00  0.00           H
ATOM   2775  CG1 VAL B 192      73.510  50.010  47.990  1.00  0.00           C
ATOM   2776 HG11 VAL B 192      72.910  50.600  48.710  1.00  0.00           H
ATOM   2777 HG12 VAL B 192      74.540  50.430  47.930  1.00  0.00           H
ATOM   2778 HG13 VAL B 192      73.020  50.140  47.000  1.00  0.00           H
ATOM   2779  CG2 VAL B 192      74.460  48.430  49.650  1.00  0.00           C
ATOM   2780 HG21 VAL B 192      75.470  48.830  49.420  1.00  0.00           H
ATOM   2781 HG22 VAL B 192      73.940  49.000  50.440  1.00  0.00           H
ATOM   2782 HG23 VAL B 192      74.610  47.390  50.030  1.00  0.00           H
ATOM   2783  C   VAL B 192      71.110  48.380  47.910  1.00  0.00           C
ATOM   2784  O   VAL B 192      70.900  47.880  46.800  1.00  0.00           O
ATOM   2785  N   ALA B 193      70.330  49.400  48.300  1.00  0.00           N
ATOM   2786  HN  ALA B 193      70.510  49.800  49.200  1.00  0.00           H
ATOM   2787  CA  ALA B 193      69.160  49.820  47.600  1.00  0.00           C
ATOM   2788  HA  ALA B 193      68.650  48.880  47.410  1.00  0.00           H
ATOM   2789  CB  ALA B 193      68.190  50.600  48.500  1.00  0.00           C
ATOM   2790  HB1 ALA B 193      68.220  50.200  49.540  1.00  0.00           H
ATOM   2791  HB2 ALA B 193      68.520  51.660  48.420  1.00  0.00           H
ATOM   2792  HB3 ALA B 193      67.140  50.510  48.150  1.00  0.00           H
ATOM   2793  C   ALA B 193      69.270  50.400  46.230  1.00  0.00           C
ATOM   2794  O   ALA B 193      68.360  50.410  45.410  1.00  0.00           O
ATOM   2795  N   THR B 194      70.440  50.970  45.880  1.00  0.00           N
ATOM   2796  HN  THR B 194      71.140  51.100  46.580  1.00  0.00           H
ATOM   2797  CA  THR B 194      70.860  51.420  44.590  1.00  0.00           C
ATOM   2798  HA  THR B 194      69.910  51.570  44.090  1.00  0.00           H
ATOM   2799  CB  THR B 194      71.540  52.750  44.720  1.00  0.00           C
ATOM   2800  HB  THR B 194      72.070  53.170  43.840  1.00  0.00           H
ATOM   2801  OG1 THR B 194      72.420  52.710  45.830  1.00  0.00           O
ATOM   2802  HG1 THR B 194      73.280  52.450  45.490  1.00  0.00           H
ATOM   2803  CG2 THR B 194      70.470  53.830  44.970  1.00  0.00           C
ATOM   2804 HG21 THR B 194      70.900  54.830  45.170  1.00  0.00           H
ATOM   2805 HG22 THR B 194      69.840  54.020  44.080  1.00  0.00           H
ATOM   2806 HG23 THR B 194      69.780  53.480  45.770  1.00  0.00           H
ATOM   2807  C   THR B 194      71.580  50.430  43.750  1.00  0.00           C
ATOM   2808  O   THR B 194      72.270  50.730  42.780  1.00  0.00           O
ATOM   2809  N   VAL B 195      71.440  49.130  44.100  1.00  0.00           N
ATOM   2810  HN  VAL B 195      70.960  48.930  44.950  1.00  0.00           H
ATOM   2811  CA  VAL B 195      71.740  48.020  43.260  1.00  0.00           C
ATOM   2812  HA  VAL B 195      71.630  48.360  42.240  1.00  0.00           H
ATOM   2813  CB  VAL B 195      73.210  47.740  43.380  1.00  0.00           C
ATOM   2814  HB  VAL B 195      73.780  48.610  42.990  1.00  0.00           H
ATOM   2815  CG1 VAL B 195      73.510  47.390  44.840  1.00  0.00           C
ATOM   2816 HG11 VAL B 195      72.790  46.580  45.100  1.00  0.00           H
ATOM   2817 HG12 VAL B 195      74.570  47.160  45.100  1.00  0.00           H
ATOM   2818 HG13 VAL B 195      73.420  48.310  45.450  1.00  0.00           H
ATOM   2819  CG2 VAL B 195      73.610  46.610  42.410  1.00  0.00           C
ATOM   2820 HG21 VAL B 195      73.050  45.670  42.570  1.00  0.00           H
ATOM   2821 HG22 VAL B 195      73.400  46.880  41.350  1.00  0.00           H
ATOM   2822 HG23 VAL B 195      74.690  46.340  42.480  1.00  0.00           H
ATOM   2823  C   VAL B 195      70.810  46.860  43.300  1.00  0.00           C
ATOM   2824  O   VAL B 195      70.510  46.180  42.320  1.00  0.00           O
ATOM   2825  N   ALA B 196      70.220  46.620  44.490  1.00  0.00           N
ATOM   2826  HN  ALA B 196      70.340  47.230  45.270  1.00  0.00           H
ATOM   2827  CA  ALA B 196      69.290  45.560  44.730  1.00  0.00           C
ATOM   2828  HA  ALA B 196      69.640  44.690  44.200  1.00  0.00           H
ATOM   2829  CB  ALA B 196      69.350  45.080  46.190  1.00  0.00           C
ATOM   2830  HB1 ALA B 196      69.020  45.850  46.910  1.00  0.00           H
ATOM   2831  HB2 ALA B 196      68.640  44.250  46.370  1.00  0.00           H
ATOM   2832  HB3 ALA B 196      70.420  44.830  46.380  1.00  0.00           H
ATOM   2833  C   ALA B 196      67.900  45.840  44.260  1.00  0.00           C
ATOM   2834  O   ALA B 196      67.400  46.960  44.290  1.00  0.00           O
ATOM   2835  N   GLU B 197      67.210  44.800  43.750  1.00  0.00           N
ATOM   2836  HN  GLU B 197      67.780  43.990  43.630  1.00  0.00           H
ATOM   2837  CA  GLU B 197      65.820  44.770  43.430  1.00  0.00           C
ATOM   2838  HA  GLU B 197      65.500  45.780  43.640  1.00  0.00           H
ATOM   2839  CB  GLU B 197      65.590  44.500  41.930  1.00  0.00           C
ATOM   2840  HB1 GLU B 197      65.920  45.420  41.420  1.00  0.00           H
ATOM   2841  HB2 GLU B 197      64.490  44.340  41.950  1.00  0.00           H
ATOM   2842  CG  GLU B 197      66.210  43.220  41.360  1.00  0.00           C
ATOM   2843  HG1 GLU B 197      66.540  42.530  42.170  1.00  0.00           H
ATOM   2844  HG2 GLU B 197      67.080  43.540  40.750  1.00  0.00           H
ATOM   2845  CD  GLU B 197      65.310  42.380  40.470  1.00  0.00           C
ATOM   2846  OE1 GLU B 197      65.920  41.830  39.510  1.00  0.00           O
ATOM   2847  OE2 GLU B 197      64.090  42.170  40.670  1.00  0.00           O
ATOM   2848  C   GLU B 197      65.060  43.950  44.420  1.00  0.00           C
ATOM   2849  O   GLU B 197      63.850  44.060  44.570  1.00  0.00           O
ATOM   2850  N   LYS B 198      65.730  42.980  45.070  1.00  0.00           N
ATOM   2851  HN  LYS B 198      66.730  42.970  45.000  1.00  0.00           H
ATOM   2852  CA  LYS B 198      65.050  41.940  45.770  1.00  0.00           C
ATOM   2853  HA  LYS B 198      64.030  41.780  45.470  1.00  0.00           H
ATOM   2854  CB  LYS B 198      65.870  40.630  45.840  1.00  0.00           C
ATOM   2855  HB1 LYS B 198      65.250  39.900  46.400  1.00  0.00           H
ATOM   2856  HB2 LYS B 198      66.800  40.870  46.390  1.00  0.00           H
ATOM   2857  CG  LYS B 198      66.310  39.980  44.530  1.00  0.00           C
ATOM   2858  HG1 LYS B 198      66.850  39.030  44.740  1.00  0.00           H
ATOM   2859  HG2 LYS B 198      67.010  40.670  44.010  1.00  0.00           H
ATOM   2860  CD  LYS B 198      65.110  39.980  43.580  1.00  0.00           C
ATOM   2861  HD1 LYS B 198      64.230  39.540  44.100  1.00  0.00           H
ATOM   2862  HD2 LYS B 198      64.890  41.020  43.270  1.00  0.00           H
ATOM   2863  CE  LYS B 198      65.460  39.250  42.280  1.00  0.00           C
ATOM   2864  HE1 LYS B 198      65.560  38.170  42.540  1.00  0.00           H
ATOM   2865  HE2 LYS B 198      66.480  39.550  41.940  1.00  0.00           H
ATOM   2866  NZ  LYS B 198      64.460  39.460  41.210  1.00  0.00           N
ATOM   2867  HZ1 LYS B 198      64.780  39.070  40.300  1.00  0.00           H
ATOM   2868  HZ2 LYS B 198      63.500  39.100  41.370  1.00  0.00           H
ATOM   2869  HZ3 LYS B 198      64.430  40.490  41.060  1.00  0.00           H
ATOM   2870  C   LYS B 198      64.800  42.440  47.150  1.00  0.00           C
ATOM   2871  O   LYS B 198      65.520  43.290  47.680  1.00  0.00           O
ATOM   2872  N   THR B 199      63.760  41.870  47.790  1.00  0.00           N
ATOM   2873  HN  THR B 199      63.280  41.100  47.410  1.00  0.00           H
ATOM   2874  CA  THR B 199      63.420  42.210  49.140  1.00  0.00           C
ATOM   2875  HA  THR B 199      64.030  43.020  49.510  1.00  0.00           H
ATOM   2876  CB  THR B 199      62.020  42.710  49.300  1.00  0.00           C
ATOM   2877  HB  THR B 199      61.760  42.960  50.350  1.00  0.00           H
ATOM   2878  OG1 THR B 199      61.050  41.760  48.890  1.00  0.00           O
ATOM   2879  HG1 THR B 199      60.880  41.140  49.600  1.00  0.00           H
ATOM   2880  CG2 THR B 199      61.770  43.950  48.430  1.00  0.00           C
ATOM   2881 HG21 THR B 199      60.750  44.370  48.590  1.00  0.00           H
ATOM   2882 HG22 THR B 199      62.510  44.720  48.740  1.00  0.00           H
ATOM   2883 HG23 THR B 199      61.870  43.740  47.340  1.00  0.00           H
ATOM   2884  C   THR B 199      63.700  41.190  50.190  1.00  0.00           C
ATOM   2885  O   THR B 199      63.520  39.990  49.950  1.00  0.00           O
ATOM   2886  N   LYS B 200      64.110  41.580  51.410  1.00  0.00           N
ATOM   2887  HN  LYS B 200      64.130  42.550  51.620  1.00  0.00           H
ATOM   2888  CA  LYS B 200      64.320  40.740  52.550  1.00  0.00           C
ATOM   2889  HA  LYS B 200      65.080  40.030  52.250  1.00  0.00           H
ATOM   2890  CB  LYS B 200      64.910  41.550  53.710  1.00  0.00           C
ATOM   2891  HB1 LYS B 200      65.010  40.860  54.580  1.00  0.00           H
ATOM   2892  HB2 LYS B 200      64.350  42.400  54.150  1.00  0.00           H
ATOM   2893  CG  LYS B 200      66.330  42.030  53.430  1.00  0.00           C
ATOM   2894  HG1 LYS B 200      66.450  42.760  52.590  1.00  0.00           H
ATOM   2895  HG2 LYS B 200      67.000  41.170  53.230  1.00  0.00           H
ATOM   2896  CD  LYS B 200      66.950  42.740  54.630  1.00  0.00           C
ATOM   2897  HD1 LYS B 200      66.170  43.350  55.120  1.00  0.00           H
ATOM   2898  HD2 LYS B 200      67.210  41.930  55.340  1.00  0.00           H
ATOM   2899  CE  LYS B 200      68.150  43.670  54.430  1.00  0.00           C
ATOM   2900  HE1 LYS B 200      67.780  44.660  54.080  1.00  0.00           H
ATOM   2901  HE2 LYS B 200      68.910  43.250  53.740  1.00  0.00           H
ATOM   2902  NZ  LYS B 200      68.860  43.870  55.710  1.00  0.00           N
ATOM   2903  HZ1 LYS B 200      68.130  44.070  56.430  1.00  0.00           H
ATOM   2904  HZ2 LYS B 200      69.480  43.070  55.970  1.00  0.00           H
ATOM   2905  HZ3 LYS B 200      69.440  44.730  55.610  1.00  0.00           H
ATOM   2906  C   LYS B 200      63.050  40.120  53.020  1.00  0.00           C
ATOM   2907  O   LYS B 200      61.910  40.510  52.760  1.00  0.00           O
ATOM   2908  N   GLU B 201      63.240  39.060  53.840  1.00  0.00           N
ATOM   2909  HN  GLU B 201      64.140  38.670  54.020  1.00  0.00           H
ATOM   2910  CA  GLU B 201      62.150  38.460  54.530  1.00  0.00           C
ATOM   2911  HA  GLU B 201      61.330  38.300  53.840  1.00  0.00           H
ATOM   2912  CB  GLU B 201      62.450  37.010  54.970  1.00  0.00           C
ATOM   2913  HB1 GLU B 201      61.640  36.830  55.710  1.00  0.00           H
ATOM   2914  HB2 GLU B 201      63.450  37.140  55.430  1.00  0.00           H
ATOM   2915  CG  GLU B 201      62.500  36.010  53.810  1.00  0.00           C
ATOM   2916  HG1 GLU B 201      63.170  35.150  54.010  1.00  0.00           H
ATOM   2917  HG2 GLU B 201      62.980  36.510  52.940  1.00  0.00           H
ATOM   2918  CD  GLU B 201      61.210  35.410  53.290  1.00  0.00           C
ATOM   2919  OE1 GLU B 201      61.100  34.190  53.010  1.00  0.00           O
ATOM   2920  OE2 GLU B 201      60.210  36.180  53.190  1.00  0.00           O
ATOM   2921  C   GLU B 201      61.620  39.330  55.620  1.00  0.00           C
ATOM   2922  O   GLU B 201      62.390  40.100  56.190  1.00  0.00           O
ATOM   2923  N   GLN B 202      60.350  39.130  56.000  1.00  0.00           N
ATOM   2924  HN  GLN B 202      59.830  38.480  55.460  1.00  0.00           H
ATOM   2925  CA  GLN B 202      59.750  39.710  57.170  1.00  0.00           C
ATOM   2926  HA  GLN B 202      58.740  39.330  57.160  1.00  0.00           H
ATOM   2927  CB  GLN B 202      60.330  39.270  58.530  1.00  0.00           C
ATOM   2928  HB1 GLN B 202      59.820  39.860  59.310  1.00  0.00           H
ATOM   2929  HB2 GLN B 202      61.420  39.490  58.550  1.00  0.00           H
ATOM   2930  CG  GLN B 202      60.260  37.780  58.830  1.00  0.00           C
ATOM   2931  HG1 GLN B 202      60.640  37.220  57.950  1.00  0.00           H
ATOM   2932  HG2 GLN B 202      59.170  37.600  59.030  1.00  0.00           H
ATOM   2933  CD  GLN B 202      60.930  37.460  60.160  1.00  0.00           C
ATOM   2934  OE1 GLN B 202      61.860  36.650  60.240  1.00  0.00           O
ATOM   2935  NE2 GLN B 202      60.520  38.100  61.280  1.00  0.00           N
ATOM   2936 HE21 GLN B 202      59.660  38.600  61.330  1.00  0.00           H
ATOM   2937 HE22 GLN B 202      60.930  37.880  62.160  1.00  0.00           H
ATOM   2938  C   GLN B 202      59.530  41.170  57.030  1.00  0.00           C
ATOM   2939  O   GLN B 202      59.190  41.880  57.970  1.00  0.00           O
ATOM   2940  N   VAL B 203      59.650  41.730  55.810  1.00  0.00           N
ATOM   2941  HN  VAL B 203      60.080  41.330  55.010  1.00  0.00           H
ATOM   2942  CA  VAL B 203      59.360  43.090  55.470  1.00  0.00           C
ATOM   2943  HA  VAL B 203      59.640  43.740  56.290  1.00  0.00           H
ATOM   2944  CB  VAL B 203      60.090  43.560  54.240  1.00  0.00           C
ATOM   2945  HB  VAL B 203      59.860  44.650  54.180  1.00  0.00           H
ATOM   2946  CG1 VAL B 203      61.590  43.290  54.470  1.00  0.00           C
ATOM   2947 HG11 VAL B 203      61.880  43.670  55.480  1.00  0.00           H
ATOM   2948 HG12 VAL B 203      61.750  42.190  54.410  1.00  0.00           H
ATOM   2949 HG13 VAL B 203      62.350  43.850  53.890  1.00  0.00           H
ATOM   2950  CG2 VAL B 203      59.620  42.790  53.000  1.00  0.00           C
ATOM   2951 HG21 VAL B 203      60.070  43.120  52.040  1.00  0.00           H
ATOM   2952 HG22 VAL B 203      59.820  41.700  53.120  1.00  0.00           H
ATOM   2953 HG23 VAL B 203      58.540  42.950  52.830  1.00  0.00           H
ATOM   2954  C   VAL B 203      57.890  43.280  55.360  1.00  0.00           C
ATOM   2955  O   VAL B 203      57.420  44.410  55.470  1.00  0.00           O
ATOM   2956  N   THR B 204      57.090  42.200  55.250  1.00  0.00           N
ATOM   2957  HN  THR B 204      57.590  41.340  55.320  1.00  0.00           H
ATOM   2958  CA  THR B 204      55.670  42.150  55.120  1.00  0.00           C
ATOM   2959  HA  THR B 204      55.310  43.170  55.160  1.00  0.00           H
ATOM   2960  CB  THR B 204      55.120  41.620  53.830  1.00  0.00           C
ATOM   2961  HB  THR B 204      54.090  41.200  53.850  1.00  0.00           H
ATOM   2962  OG1 THR B 204      55.940  40.570  53.330  1.00  0.00           O
ATOM   2963  HG1 THR B 204      55.370  39.970  52.860  1.00  0.00           H
ATOM   2964  CG2 THR B 204      55.140  42.770  52.820  1.00  0.00           C
ATOM   2965 HG21 THR B 204      56.120  43.300  52.870  1.00  0.00           H
ATOM   2966 HG22 THR B 204      54.890  42.390  51.810  1.00  0.00           H
ATOM   2967 HG23 THR B 204      54.360  43.520  53.090  1.00  0.00           H
ATOM   2968  C   THR B 204      55.130  41.380  56.290  1.00  0.00           C
ATOM   2969  O   THR B 204      55.630  40.370  56.770  1.00  0.00           O
ATOM   2970  N   ASN B 205      53.920  41.740  56.730  1.00  0.00           N
ATOM   2971  HN  ASN B 205      53.440  42.470  56.240  1.00  0.00           H
ATOM   2972  CA  ASN B 205      53.300  41.090  57.840  1.00  0.00           C
ATOM   2973  HA  ASN B 205      53.590  40.050  57.820  1.00  0.00           H
ATOM   2974  CB  ASN B 205      53.790  41.710  59.160  1.00  0.00           C
ATOM   2975  HB1 ASN B 205      54.890  41.590  59.080  1.00  0.00           H
ATOM   2976  HB2 ASN B 205      53.350  41.090  59.970  1.00  0.00           H
ATOM   2977  CG  ASN B 205      53.430  43.180  59.370  1.00  0.00           C
ATOM   2978  OD1 ASN B 205      52.330  43.480  59.820  1.00  0.00           O
ATOM   2979  ND2 ASN B 205      54.380  44.100  59.080  1.00  0.00           N
ATOM   2980 HD21 ASN B 205      55.290  43.770  58.840  1.00  0.00           H
ATOM   2981 HD22 ASN B 205      54.200  45.090  59.070  1.00  0.00           H
ATOM   2982  C   ASN B 205      51.830  41.330  57.700  1.00  0.00           C
ATOM   2983  O   ASN B 205      51.490  42.130  56.830  1.00  0.00           O
ATOM   2984  N   VAL B 206      50.960  40.690  58.490  1.00  0.00           N
ATOM   2985  HN  VAL B 206      51.140  40.070  59.260  1.00  0.00           H
ATOM   2986  CA  VAL B 206      49.570  40.980  58.350  1.00  0.00           C
ATOM   2987  HA  VAL B 206      49.370  41.540  57.450  1.00  0.00           H
ATOM   2988  CB  VAL B 206      48.660  39.790  58.310  1.00  0.00           C
ATOM   2989  HB  VAL B 206      48.640  39.270  59.290  1.00  0.00           H
ATOM   2990  CG1 VAL B 206      47.270  40.250  57.850  1.00  0.00           C
ATOM   2991 HG11 VAL B 206      46.800  41.060  58.440  1.00  0.00           H
ATOM   2992 HG12 VAL B 206      47.340  40.430  56.750  1.00  0.00           H
ATOM   2993 HG13 VAL B 206      46.670  39.320  57.970  1.00  0.00           H
ATOM   2994  CG2 VAL B 206      49.150  38.920  57.140  1.00  0.00           C
ATOM   2995 HG21 VAL B 206      50.110  38.360  57.270  1.00  0.00           H
ATOM   2996 HG22 VAL B 206      48.410  38.100  57.000  1.00  0.00           H
ATOM   2997 HG23 VAL B 206      49.290  39.610  56.280  1.00  0.00           H
ATOM   2998  C   VAL B 206      49.240  41.860  59.500  1.00  0.00           C
ATOM   2999  O   VAL B 206      49.600  41.550  60.630  1.00  0.00           O
ATOM   3000  N   GLY B 207      48.620  43.040  59.290  1.00  0.00           N
ATOM   3001  HN  GLY B 207      48.350  43.130  58.340  1.00  0.00           H
ATOM   3002  CA  GLY B 207      48.300  43.980  60.320  1.00  0.00           C
ATOM   3003  HA1 GLY B 207      47.220  43.990  60.360  1.00  0.00           H
ATOM   3004  HA2 GLY B 207      48.730  43.730  61.280  1.00  0.00           H
ATOM   3005  C   GLY B 207      48.860  45.280  59.850  1.00  0.00           C
ATOM   3006  O   GLY B 207      48.210  46.290  60.080  1.00  0.00           O
ATOM   3007  N   GLY B 208      50.010  45.200  59.140  1.00  0.00           N
ATOM   3008  HN  GLY B 208      50.520  44.360  59.040  1.00  0.00           H
ATOM   3009  CA  GLY B 208      50.590  46.220  58.330  1.00  0.00           C
ATOM   3010  HA1 GLY B 208      50.920  47.080  58.900  1.00  0.00           H
ATOM   3011  HA2 GLY B 208      51.430  45.700  57.910  1.00  0.00           H
ATOM   3012  C   GLY B 208      49.840  46.680  57.130  1.00  0.00           C
ATOM   3013  O   GLY B 208      48.790  46.200  56.690  1.00  0.00           O
ATOM   3014  N   ALA B 209      50.410  47.690  56.450  1.00  0.00           N
ATOM   3015  HN  ALA B 209      51.220  48.150  56.810  1.00  0.00           H
ATOM   3016  CA  ALA B 209      49.960  48.080  55.150  1.00  0.00           C
ATOM   3017  HA  ALA B 209      49.430  47.280  54.650  1.00  0.00           H
ATOM   3018  CB  ALA B 209      48.980  49.260  55.230  1.00  0.00           C
ATOM   3019  HB1 ALA B 209      48.590  49.520  54.220  1.00  0.00           H
ATOM   3020  HB2 ALA B 209      48.170  49.150  55.980  1.00  0.00           H
ATOM   3021  HB3 ALA B 209      49.550  50.150  55.570  1.00  0.00           H
ATOM   3022  C   ALA B 209      51.060  48.240  54.160  1.00  0.00           C
ATOM   3023  O   ALA B 209      52.220  48.380  54.550  1.00  0.00           O
ATOM   3024  N   VAL B 210      50.750  48.080  52.860  1.00  0.00           N
ATOM   3025  HN  VAL B 210      49.880  48.350  52.460  1.00  0.00           H
ATOM   3026  CA  VAL B 210      51.700  47.680  51.870  1.00  0.00           C
ATOM   3027  HA  VAL B 210      52.560  47.300  52.400  1.00  0.00           H
ATOM   3028  CB  VAL B 210      51.220  46.550  51.010  1.00  0.00           C
ATOM   3029  HB  VAL B 210      52.000  46.230  50.290  1.00  0.00           H
ATOM   3030  CG1 VAL B 210      50.760  45.350  51.850  1.00  0.00           C
ATOM   3031 HG11 VAL B 210      51.550  45.100  52.600  1.00  0.00           H
ATOM   3032 HG12 VAL B 210      49.800  45.590  52.340  1.00  0.00           H
ATOM   3033 HG13 VAL B 210      50.550  44.450  51.240  1.00  0.00           H
ATOM   3034  CG2 VAL B 210      50.090  46.950  50.060  1.00  0.00           C
ATOM   3035 HG21 VAL B 210      49.080  47.080  50.510  1.00  0.00           H
ATOM   3036 HG22 VAL B 210      50.370  47.810  49.420  1.00  0.00           H
ATOM   3037 HG23 VAL B 210      49.840  46.020  49.500  1.00  0.00           H
ATOM   3038  C   VAL B 210      52.190  48.820  51.030  1.00  0.00           C
ATOM   3039  O   VAL B 210      52.530  48.820  49.850  1.00  0.00           O
ATOM   3040  N   VAL B 211      52.220  49.950  51.770  1.00  0.00           N
ATOM   3041  HN  VAL B 211      51.970  49.930  52.730  1.00  0.00           H
ATOM   3042  CA  VAL B 211      52.600  51.290  51.470  1.00  0.00           C
ATOM   3043  HA  VAL B 211      51.970  51.640  50.670  1.00  0.00           H
ATOM   3044  CB  VAL B 211      52.270  52.210  52.610  1.00  0.00           C
ATOM   3045  HB  VAL B 211      52.500  53.260  52.310  1.00  0.00           H
ATOM   3046  CG1 VAL B 211      50.790  52.190  53.040  1.00  0.00           C
ATOM   3047 HG11 VAL B 211      50.510  51.300  53.640  1.00  0.00           H
ATOM   3048 HG12 VAL B 211      50.530  53.070  53.670  1.00  0.00           H
ATOM   3049 HG13 VAL B 211      50.130  52.250  52.150  1.00  0.00           H
ATOM   3050  CG2 VAL B 211      53.110  51.830  53.840  1.00  0.00           C
ATOM   3051 HG21 VAL B 211      52.760  50.900  54.330  1.00  0.00           H
ATOM   3052 HG22 VAL B 211      54.170  51.710  53.530  1.00  0.00           H
ATOM   3053 HG23 VAL B 211      53.080  52.790  54.410  1.00  0.00           H
ATOM   3054  C   VAL B 211      54.010  51.430  51.000  1.00  0.00           C
ATOM   3055  O   VAL B 211      54.960  50.810  51.470  1.00  0.00           O
ATOM   3056  N   THR B 212      54.240  52.250  49.970  1.00  0.00           N
ATOM   3057  HN  THR B 212      53.500  52.730  49.500  1.00  0.00           H
ATOM   3058  CA  THR B 212      55.510  52.250  49.300  1.00  0.00           C
ATOM   3059  HA  THR B 212      56.280  51.980  50.000  1.00  0.00           H
ATOM   3060  CB  THR B 212      55.610  51.120  48.310  1.00  0.00           C
ATOM   3061  HB  THR B 212      55.280  50.230  48.900  1.00  0.00           H
ATOM   3062  OG1 THR B 212      56.910  50.830  47.850  1.00  0.00           O
ATOM   3063  HG1 THR B 212      57.530  51.130  48.530  1.00  0.00           H
ATOM   3064  CG2 THR B 212      54.640  51.340  47.140  1.00  0.00           C
ATOM   3065 HG21 THR B 212      54.900  52.140  46.410  1.00  0.00           H
ATOM   3066 HG22 THR B 212      54.380  50.360  46.670  1.00  0.00           H
ATOM   3067 HG23 THR B 212      53.630  51.640  47.490  1.00  0.00           H
ATOM   3068  C   THR B 212      55.860  53.570  48.700  1.00  0.00           C
ATOM   3069  O   THR B 212      54.940  54.320  48.360  1.00  0.00           O
ATOM   3070  N   GLY B 213      57.140  53.850  48.410  1.00  0.00           N
ATOM   3071  HN  GLY B 213      57.840  53.180  48.620  1.00  0.00           H
ATOM   3072  CA  GLY B 213      57.620  55.120  47.950  1.00  0.00           C
ATOM   3073  HA1 GLY B 213      58.290  54.750  47.190  1.00  0.00           H
ATOM   3074  HA2 GLY B 213      56.760  55.670  47.580  1.00  0.00           H
ATOM   3075  C   GLY B 213      58.420  55.760  49.040  1.00  0.00           C
ATOM   3076  O   GLY B 213      57.870  56.420  49.920  1.00  0.00           O
ATOM   3077  N   VAL B 214      59.750  55.580  48.980  1.00  0.00           N
ATOM   3078  HN  VAL B 214      60.170  55.050  48.250  1.00  0.00           H
ATOM   3079  CA  VAL B 214      60.730  56.210  49.810  1.00  0.00           C
ATOM   3080  HA  VAL B 214      60.280  56.600  50.710  1.00  0.00           H
ATOM   3081  CB  VAL B 214      61.800  55.240  50.220  1.00  0.00           C
ATOM   3082  HB  VAL B 214      62.230  54.730  49.330  1.00  0.00           H
ATOM   3083  CG1 VAL B 214      62.900  55.860  51.090  1.00  0.00           C
ATOM   3084 HG11 VAL B 214      63.630  56.470  50.510  1.00  0.00           H
ATOM   3085 HG12 VAL B 214      62.400  56.390  51.930  1.00  0.00           H
ATOM   3086 HG13 VAL B 214      63.520  55.030  51.490  1.00  0.00           H
ATOM   3087  CG2 VAL B 214      61.140  54.040  50.930  1.00  0.00           C
ATOM   3088 HG21 VAL B 214      61.860  53.220  51.170  1.00  0.00           H
ATOM   3089 HG22 VAL B 214      60.670  54.450  51.860  1.00  0.00           H
ATOM   3090 HG23 VAL B 214      60.340  53.460  50.420  1.00  0.00           H
ATOM   3091  C   VAL B 214      61.440  57.290  49.090  1.00  0.00           C
ATOM   3092  O   VAL B 214      62.220  57.090  48.150  1.00  0.00           O
ATOM   3093  N   THR B 215      61.010  58.550  49.320  1.00  0.00           N
ATOM   3094  HN  THR B 215      60.280  58.700  49.980  1.00  0.00           H
ATOM   3095  CA  THR B 215      61.490  59.770  48.760  1.00  0.00           C
ATOM   3096  HA  THR B 215      62.570  59.740  48.810  1.00  0.00           H
ATOM   3097  CB  THR B 215      61.220  60.040  47.310  1.00  0.00           C
ATOM   3098  HB  THR B 215      60.320  60.690  47.230  1.00  0.00           H
ATOM   3099  OG1 THR B 215      60.890  58.870  46.570  1.00  0.00           O
ATOM   3100  HG1 THR B 215      61.210  58.230  47.210  1.00  0.00           H
ATOM   3101  CG2 THR B 215      62.350  60.790  46.580  1.00  0.00           C
ATOM   3102 HG21 THR B 215      62.010  60.930  45.530  1.00  0.00           H
ATOM   3103 HG22 THR B 215      62.490  61.760  47.110  1.00  0.00           H
ATOM   3104 HG23 THR B 215      63.250  60.140  46.610  1.00  0.00           H
ATOM   3105  C   THR B 215      61.120  60.940  49.590  1.00  0.00           C
ATOM   3106  O   THR B 215      60.830  62.050  49.130  1.00  0.00           O
ATOM   3107  N   ALA B 216      61.240  60.740  50.910  1.00  0.00           N
ATOM   3108  HN  ALA B 216      61.380  59.860  51.360  1.00  0.00           H
ATOM   3109  CA  ALA B 216      61.060  61.780  51.870  1.00  0.00           C
ATOM   3110  HA  ALA B 216      61.020  62.740  51.380  1.00  0.00           H
ATOM   3111  CB  ALA B 216      59.720  61.580  52.610  1.00  0.00           C
ATOM   3112  HB1 ALA B 216      59.820  60.760  53.340  1.00  0.00           H
ATOM   3113  HB2 ALA B 216      59.530  62.490  53.220  1.00  0.00           H
ATOM   3114  HB3 ALA B 216      58.890  61.380  51.900  1.00  0.00           H
ATOM   3115  C   ALA B 216      62.170  61.710  52.860  1.00  0.00           C
ATOM   3116  O   ALA B 216      62.700  60.620  53.090  1.00  0.00           O
ATOM   3117  N   VAL B 217      62.490  62.790  53.590  1.00  0.00           N
ATOM   3118  HN  VAL B 217      61.860  63.560  53.540  1.00  0.00           H
ATOM   3119  CA  VAL B 217      63.640  62.780  54.430  1.00  0.00           C
ATOM   3120  HA  VAL B 217      63.950  61.780  54.710  1.00  0.00           H
ATOM   3121  CB  VAL B 217      64.840  63.460  53.840  1.00  0.00           C
ATOM   3122  HB  VAL B 217      64.610  64.520  53.570  1.00  0.00           H
ATOM   3123  CG1 VAL B 217      66.030  63.610  54.790  1.00  0.00           C
ATOM   3124 HG11 VAL B 217      66.920  63.900  54.200  1.00  0.00           H
ATOM   3125 HG12 VAL B 217      65.930  64.380  55.590  1.00  0.00           H
ATOM   3126 HG13 VAL B 217      66.230  62.590  55.190  1.00  0.00           H
ATOM   3127  CG2 VAL B 217      65.250  62.760  52.530  1.00  0.00           C
ATOM   3128 HG21 VAL B 217      65.390  61.680  52.720  1.00  0.00           H
ATOM   3129 HG22 VAL B 217      64.590  62.940  51.660  1.00  0.00           H
ATOM   3130 HG23 VAL B 217      66.280  63.160  52.370  1.00  0.00           H
ATOM   3131  C   VAL B 217      63.190  63.570  55.610  1.00  0.00           C
ATOM   3132  O   VAL B 217      62.560  64.630  55.570  1.00  0.00           O
ATOM   3133  N   ALA B 218      63.610  63.080  56.790  1.00  0.00           N
ATOM   3134  HN  ALA B 218      63.800  62.100  56.760  1.00  0.00           H
ATOM   3135  CA  ALA B 218      63.420  63.720  58.050  1.00  0.00           C
ATOM   3136  HA  ALA B 218      62.360  63.920  58.110  1.00  0.00           H
ATOM   3137  CB  ALA B 218      63.660  62.690  59.170  1.00  0.00           C
ATOM   3138  HB1 ALA B 218      64.730  62.490  59.390  1.00  0.00           H
ATOM   3139  HB2 ALA B 218      63.160  63.120  60.060  1.00  0.00           H
ATOM   3140  HB3 ALA B 218      63.120  61.740  58.950  1.00  0.00           H
ATOM   3141  C   ALA B 218      64.170  64.990  58.270  1.00  0.00           C
ATOM   3142  O   ALA B 218      65.180  65.350  57.680  1.00  0.00           O
ATOM   3143  N   GLN B 219      63.680  65.770  59.260  1.00  0.00           N
ATOM   3144  HN  GLN B 219      62.960  65.310  59.780  1.00  0.00           H
ATOM   3145  CA  GLN B 219      64.190  67.040  59.680  1.00  0.00           C
ATOM   3146  HA  GLN B 219      63.970  67.690  58.850  1.00  0.00           H
ATOM   3147  CB  GLN B 219      63.350  67.540  60.860  1.00  0.00           C
ATOM   3148  HB1 GLN B 219      63.800  68.510  61.170  1.00  0.00           H
ATOM   3149  HB2 GLN B 219      63.440  66.850  61.720  1.00  0.00           H
ATOM   3150  CG  GLN B 219      61.920  68.000  60.530  1.00  0.00           C
ATOM   3151  HG1 GLN B 219      61.600  68.410  61.510  1.00  0.00           H
ATOM   3152  HG2 GLN B 219      61.350  67.130  60.160  1.00  0.00           H
ATOM   3153  CD  GLN B 219      61.810  69.220  59.620  1.00  0.00           C
ATOM   3154  OE1 GLN B 219      62.770  69.930  59.340  1.00  0.00           O
ATOM   3155  NE2 GLN B 219      60.580  69.620  59.190  1.00  0.00           N
ATOM   3156 HE21 GLN B 219      59.830  68.990  59.350  1.00  0.00           H
ATOM   3157 HE22 GLN B 219      60.510  70.410  58.580  1.00  0.00           H
ATOM   3158  C   GLN B 219      65.630  67.380  59.860  1.00  0.00           C
ATOM   3159  O   GLN B 219      66.290  66.820  60.740  1.00  0.00           O
ATOM   3160  N   LYS B 220      66.200  68.160  58.920  1.00  0.00           N
ATOM   3161  HN  LYS B 220      65.660  68.590  58.210  1.00  0.00           H
ATOM   3162  CA  LYS B 220      67.590  68.510  58.880  1.00  0.00           C
ATOM   3163  HA  LYS B 220      67.650  69.130  57.990  1.00  0.00           H
ATOM   3164  CB  LYS B 220      67.930  69.520  59.980  1.00  0.00           C
ATOM   3165  HB1 LYS B 220      69.000  69.790  60.090  1.00  0.00           H
ATOM   3166  HB2 LYS B 220      67.640  69.040  60.940  1.00  0.00           H
ATOM   3167  CG  LYS B 220      67.130  70.830  60.080  1.00  0.00           C
ATOM   3168  HG1 LYS B 220      67.650  71.450  60.840  1.00  0.00           H
ATOM   3169  HG2 LYS B 220      66.100  70.640  60.440  1.00  0.00           H
ATOM   3170  CD  LYS B 220      66.940  71.570  58.750  1.00  0.00           C
ATOM   3171  HD1 LYS B 220      67.940  71.700  58.310  1.00  0.00           H
ATOM   3172  HD2 LYS B 220      66.350  70.860  58.130  1.00  0.00           H
ATOM   3173  CE  LYS B 220      66.370  72.960  59.040  1.00  0.00           C
ATOM   3174  HE1 LYS B 220      67.000  73.570  59.720  1.00  0.00           H
ATOM   3175  HE2 LYS B 220      65.340  73.000  59.470  1.00  0.00           H
ATOM   3176  NZ  LYS B 220      66.330  73.850  57.860  1.00  0.00           N
ATOM   3177  HZ1 LYS B 220      66.100  74.830  58.150  1.00  0.00           H
ATOM   3178  HZ2 LYS B 220      67.230  73.920  57.350  1.00  0.00           H
ATOM   3179  HZ3 LYS B 220      65.640  73.450  57.200  1.00  0.00           H
ATOM   3180  C   LYS B 220      68.600  67.430  58.740  1.00  0.00           C
ATOM   3181  O   LYS B 220      69.660  67.530  59.360  1.00  0.00           O
ATOM   3182  N   THR B 221      68.430  66.310  58.020  1.00  0.00           N
ATOM   3183  HN  THR B 221      67.720  66.290  57.330  1.00  0.00           H
ATOM   3184  CA  THR B 221      69.140  65.090  58.260  1.00  0.00           C
ATOM   3185  HA  THR B 221      70.010  65.100  58.910  1.00  0.00           H
ATOM   3186  CB  THR B 221      68.390  63.850  58.680  1.00  0.00           C
ATOM   3187  HB  THR B 221      67.990  63.230  57.850  1.00  0.00           H
ATOM   3188  OG1 THR B 221      67.110  64.040  59.250  1.00  0.00           O
ATOM   3189  HG1 THR B 221      66.540  64.510  58.650  1.00  0.00           H
ATOM   3190  CG2 THR B 221      69.190  63.020  59.700  1.00  0.00           C
ATOM   3191 HG21 THR B 221      68.590  62.140  60.000  1.00  0.00           H
ATOM   3192 HG22 THR B 221      70.170  62.670  59.310  1.00  0.00           H
ATOM   3193 HG23 THR B 221      69.460  63.600  60.610  1.00  0.00           H
ATOM   3194  C   THR B 221      69.860  64.720  57.010  1.00  0.00           C
ATOM   3195  O   THR B 221      69.650  65.380  55.990  1.00  0.00           O
ATOM   3196  N   VAL B 222      70.710  63.680  56.960  1.00  0.00           N
ATOM   3197  HN  VAL B 222      70.990  63.190  57.780  1.00  0.00           H
ATOM   3198  CA  VAL B 222      71.320  63.100  55.800  1.00  0.00           C
ATOM   3199  HA  VAL B 222      71.750  63.970  55.320  1.00  0.00           H
ATOM   3200  CB  VAL B 222      72.480  62.230  56.150  1.00  0.00           C
ATOM   3201  HB  VAL B 222      72.020  61.260  56.430  1.00  0.00           H
ATOM   3202  CG1 VAL B 222      73.490  62.180  54.990  1.00  0.00           C
ATOM   3203 HG11 VAL B 222      73.960  63.170  54.860  1.00  0.00           H
ATOM   3204 HG12 VAL B 222      74.330  61.470  55.120  1.00  0.00           H
ATOM   3205 HG13 VAL B 222      73.080  61.990  53.970  1.00  0.00           H
ATOM   3206  CG2 VAL B 222      73.130  62.740  57.450  1.00  0.00           C
ATOM   3207 HG21 VAL B 222      74.190  62.410  57.470  1.00  0.00           H
ATOM   3208 HG22 VAL B 222      73.140  63.830  57.670  1.00  0.00           H
ATOM   3209 HG23 VAL B 222      72.610  62.150  58.230  1.00  0.00           H
ATOM   3210  C   VAL B 222      70.310  62.480  54.890  1.00  0.00           C
ATOM   3211  O   VAL B 222      69.370  61.900  55.440  1.00  0.00           O
ATOM   3212  N   GLU B 223      70.410  62.660  53.560  1.00  0.00           N
ATOM   3213  HN  GLU B 223      71.220  63.160  53.250  1.00  0.00           H
ATOM   3214  CA  GLU B 223      69.660  62.030  52.520  1.00  0.00           C
ATOM   3215  HA  GLU B 223      68.600  62.010  52.730  1.00  0.00           H
ATOM   3216  CB  GLU B 223      69.890  62.810  51.220  1.00  0.00           C
ATOM   3217  HB1 GLU B 223      70.560  62.350  50.460  1.00  0.00           H
ATOM   3218  HB2 GLU B 223      70.410  63.750  51.510  1.00  0.00           H
ATOM   3219  CG  GLU B 223      68.710  63.250  50.350  1.00  0.00           C
ATOM   3220  HG1 GLU B 223      69.020  64.010  49.610  1.00  0.00           H
ATOM   3221  HG2 GLU B 223      67.930  63.880  50.840  1.00  0.00           H
ATOM   3222  CD  GLU B 223      68.030  62.110  49.590  1.00  0.00           C
ATOM   3223  OE1 GLU B 223      67.400  61.230  50.230  1.00  0.00           O
ATOM   3224  OE2 GLU B 223      68.200  62.080  48.340  1.00  0.00           O
ATOM   3225  C   GLU B 223      70.110  60.630  52.260  1.00  0.00           C
ATOM   3226  O   GLU B 223      71.170  60.250  52.760  1.00  0.00           O
ATOM   3227  N   GLY B 224      69.390  59.820  51.470  1.00  0.00           N
ATOM   3228  HN  GLY B 224      68.580  60.190  51.010  1.00  0.00           H
ATOM   3229  CA  GLY B 224      69.640  58.440  51.200  1.00  0.00           C
ATOM   3230  HA1 GLY B 224      70.380  58.050  51.890  1.00  0.00           H
ATOM   3231  HA2 GLY B 224      68.720  57.900  51.010  1.00  0.00           H
ATOM   3232  C   GLY B 224      70.390  58.320  49.920  1.00  0.00           C
ATOM   3233  O   GLY B 224      70.170  57.400  49.140  1.00  0.00           O
ATOM   3234  N   ALA B 225      71.430  59.160  49.760  1.00  0.00           N
ATOM   3235  HN  ALA B 225      71.620  59.820  50.480  1.00  0.00           H
ATOM   3236  CA  ALA B 225      72.310  59.310  48.640  1.00  0.00           C
ATOM   3237  HA  ALA B 225      71.590  59.760  47.970  1.00  0.00           H
ATOM   3238  CB  ALA B 225      73.370  60.330  49.050  1.00  0.00           C
ATOM   3239  HB1 ALA B 225      72.850  61.300  49.230  1.00  0.00           H
ATOM   3240  HB2 ALA B 225      73.830  60.100  50.040  1.00  0.00           H
ATOM   3241  HB3 ALA B 225      74.090  60.460  48.210  1.00  0.00           H
ATOM   3242  C   ALA B 225      72.750  58.060  47.960  1.00  0.00           C
ATOM   3243  O   ALA B 225      73.210  57.070  48.540  1.00  0.00           O
ATOM   3244  N   GLY B 226      72.460  57.980  46.650  1.00  0.00           N
ATOM   3245  HN  GLY B 226      72.240  58.830  46.180  1.00  0.00           H
ATOM   3246  CA  GLY B 226      72.580  56.790  45.860  1.00  0.00           C
ATOM   3247  HA1 GLY B 226      72.170  55.990  46.460  1.00  0.00           H
ATOM   3248  HA2 GLY B 226      72.010  56.980  44.970  1.00  0.00           H
ATOM   3249  C   GLY B 226      73.950  56.460  45.370  1.00  0.00           C
ATOM   3250  O   GLY B 226      74.260  55.270  45.410  1.00  0.00           O
ATOM   3251  N   SER B 227      74.830  57.380  44.920  1.00  0.00           N
ATOM   3252  HN  SER B 227      74.460  58.300  44.920  1.00  0.00           H
ATOM   3253  CA  SER B 227      76.050  57.110  44.230  1.00  0.00           C
ATOM   3254  HA  SER B 227      76.670  56.480  44.850  1.00  0.00           H
ATOM   3255  CB  SER B 227      75.920  56.450  42.850  1.00  0.00           C
ATOM   3256  HB1 SER B 227      75.360  57.190  42.240  1.00  0.00           H
ATOM   3257  HB2 SER B 227      75.220  55.590  42.920  1.00  0.00           H
ATOM   3258  OG  SER B 227      77.120  55.990  42.250  1.00  0.00           O
ATOM   3259  HG1 SER B 227      77.730  56.740  42.300  1.00  0.00           H
ATOM   3260  C   SER B 227      76.920  58.320  44.110  1.00  0.00           C
ATOM   3261  O   SER B 227      77.220  58.780  43.010  1.00  0.00           O
ATOM   3262  N   ILE B 228      77.310  58.810  45.300  1.00  0.00           N
ATOM   3263  HN  ILE B 228      76.970  58.470  46.160  1.00  0.00           H
ATOM   3264  CA  ILE B 228      78.040  60.040  45.410  1.00  0.00           C
ATOM   3265  HA  ILE B 228      77.450  60.790  44.920  1.00  0.00           H
ATOM   3266  CB  ILE B 228      78.160  60.710  46.750  1.00  0.00           C
ATOM   3267  HB  ILE B 228      78.750  61.640  46.780  1.00  0.00           H
ATOM   3268  CG2 ILE B 228      76.760  61.010  47.320  1.00  0.00           C
ATOM   3269 HG21 ILE B 228      76.280  61.690  46.580  1.00  0.00           H
ATOM   3270 HG22 ILE B 228      76.190  60.070  47.460  1.00  0.00           H
ATOM   3271 HG23 ILE B 228      76.880  61.480  48.320  1.00  0.00           H
ATOM   3272  CG1 ILE B 228      79.000  59.760  47.640  1.00  0.00           C
ATOM   3273 HG11 ILE B 228      80.030  59.960  47.290  1.00  0.00           H
ATOM   3274 HG12 ILE B 228      78.730  58.700  47.430  1.00  0.00           H
ATOM   3275  CD  ILE B 228      78.930  60.010  49.140  1.00  0.00           C
ATOM   3276  HD1 ILE B 228      77.930  59.740  49.530  1.00  0.00           H
ATOM   3277  HD2 ILE B 228      79.750  59.400  49.590  1.00  0.00           H
ATOM   3278  HD3 ILE B 228      79.040  61.100  49.290  1.00  0.00           H
ATOM   3279  C   ILE B 228      79.360  60.010  44.710  1.00  0.00           C
ATOM   3280  O   ILE B 228      79.920  58.910  44.650  1.00  0.00           O
ATOM   3281  N   ALA B 229      79.970  61.130  44.310  1.00  0.00           N
ATOM   3282  HN  ALA B 229      79.530  62.020  44.400  1.00  0.00           H
ATOM   3283  CA  ALA B 229      81.270  61.100  43.710  1.00  0.00           C
ATOM   3284  HA  ALA B 229      81.380  60.160  43.180  1.00  0.00           H
ATOM   3285  CB  ALA B 229      81.350  62.140  42.580  1.00  0.00           C
ATOM   3286  HB1 ALA B 229      80.540  61.960  41.840  1.00  0.00           H
ATOM   3287  HB2 ALA B 229      81.320  63.200  42.920  1.00  0.00           H
ATOM   3288  HB3 ALA B 229      82.230  62.140  41.910  1.00  0.00           H
ATOM   3289  C   ALA B 229      82.430  61.310  44.620  1.00  0.00           C
ATOM   3290  O   ALA B 229      82.350  62.130  45.530  1.00  0.00           O
ATOM   3291  N   ALA B 230      83.540  60.560  44.440  1.00  0.00           N
ATOM   3292  HN  ALA B 230      83.420  59.830  43.770  1.00  0.00           H
ATOM   3293  CA  ALA B 230      84.720  60.590  45.250  1.00  0.00           C
ATOM   3294  HA  ALA B 230      84.410  60.760  46.270  1.00  0.00           H
ATOM   3295  CB  ALA B 230      85.350  59.200  45.390  1.00  0.00           C
ATOM   3296  HB1 ALA B 230      84.550  58.470  45.650  1.00  0.00           H
ATOM   3297  HB2 ALA B 230      85.850  58.840  44.470  1.00  0.00           H
ATOM   3298  HB3 ALA B 230      86.080  59.270  46.230  1.00  0.00           H
ATOM   3299  C   ALA B 230      85.690  61.630  44.790  1.00  0.00           C
ATOM   3300  O   ALA B 230      86.300  62.420  45.500  1.00  0.00           O
ATOM   3301  N   ALA B 231      85.600  61.800  43.460  1.00  0.00           N
ATOM   3302  HN  ALA B 231      85.060  61.170  42.910  1.00  0.00           H
ATOM   3303  CA  ALA B 231      85.900  63.050  42.820  1.00  0.00           C
ATOM   3304  HA  ALA B 231      86.850  63.360  43.210  1.00  0.00           H
ATOM   3305  CB  ALA B 231      86.050  62.680  41.330  1.00  0.00           C
ATOM   3306  HB1 ALA B 231      86.360  63.580  40.760  1.00  0.00           H
ATOM   3307  HB2 ALA B 231      86.900  61.980  41.230  1.00  0.00           H
ATOM   3308  HB3 ALA B 231      85.090  62.330  40.890  1.00  0.00           H
ATOM   3309  C   ALA B 231      84.880  64.110  42.990  1.00  0.00           C
ATOM   3310  O   ALA B 231      83.840  64.070  42.340  1.00  0.00           O
ATOM   3311  N   THR B 232      85.230  65.120  43.810  1.00  0.00           N
ATOM   3312  HN  THR B 232      86.060  65.210  44.360  1.00  0.00           H
ATOM   3313  CA  THR B 232      84.440  66.300  43.960  1.00  0.00           C
ATOM   3314  HA  THR B 232      83.610  66.210  43.270  1.00  0.00           H
ATOM   3315  CB  THR B 232      83.930  66.570  45.350  1.00  0.00           C
ATOM   3316  HB  THR B 232      83.370  67.530  45.440  1.00  0.00           H
ATOM   3317  OG1 THR B 232      84.970  66.540  46.300  1.00  0.00           O
ATOM   3318  HG1 THR B 232      84.730  67.120  47.020  1.00  0.00           H
ATOM   3319  CG2 THR B 232      82.870  65.520  45.740  1.00  0.00           C
ATOM   3320 HG21 THR B 232      82.600  65.670  46.810  1.00  0.00           H
ATOM   3321 HG22 THR B 232      81.890  65.560  45.230  1.00  0.00           H
ATOM   3322 HG23 THR B 232      83.300  64.520  45.570  1.00  0.00           H
ATOM   3323  C   THR B 232      85.130  67.470  43.350  1.00  0.00           C
ATOM   3324  O   THR B 232      84.690  68.120  42.400  1.00  0.00           O
ATOM   3325  N   GLY B 233      86.320  67.830  43.870  1.00  0.00           N
ATOM   3326  HN  GLY B 233      86.770  67.380  44.630  1.00  0.00           H
ATOM   3327  CA  GLY B 233      87.100  68.850  43.250  1.00  0.00           C
ATOM   3328  HA1 GLY B 233      87.290  68.610  42.210  1.00  0.00           H
ATOM   3329  HA2 GLY B 233      86.450  69.690  43.430  1.00  0.00           H
ATOM   3330  C   GLY B 233      88.330  69.190  44.010  1.00  0.00           C
ATOM   3331  O   GLY B 233      88.870  68.360  44.740  1.00  0.00           O
ATOM   3332  N   PHE B 234      88.890  70.410  43.890  1.00  0.00           N
ATOM   3333  HN  PHE B 234      88.320  71.090  43.440  1.00  0.00           H
ATOM   3334  CA  PHE B 234      89.850  70.920  44.810  1.00  0.00           C
ATOM   3335  HA  PHE B 234      90.490  70.120  45.150  1.00  0.00           H
ATOM   3336  CB  PHE B 234      90.640  72.070  44.160  1.00  0.00           C
ATOM   3337  HB1 PHE B 234      90.000  72.950  43.960  1.00  0.00           H
ATOM   3338  HB2 PHE B 234      90.780  71.680  43.130  1.00  0.00           H
ATOM   3339  CG  PHE B 234      92.010  72.210  44.730  1.00  0.00           C
ATOM   3340  CD1 PHE B 234      93.030  71.290  44.580  1.00  0.00           C
ATOM   3341  HD1 PHE B 234      92.870  70.440  43.930  1.00  0.00           H
ATOM   3342  CE1 PHE B 234      94.230  71.560  45.180  1.00  0.00           C
ATOM   3343  HE1 PHE B 234      95.050  70.880  44.990  1.00  0.00           H
ATOM   3344  CZ  PHE B 234      94.380  72.650  46.010  1.00  0.00           C
ATOM   3345  HZ  PHE B 234      95.310  72.840  46.520  1.00  0.00           H
ATOM   3346  CD2 PHE B 234      92.190  73.330  45.510  1.00  0.00           C
ATOM   3347  HD2 PHE B 234      91.390  74.030  45.730  1.00  0.00           H
ATOM   3348  CE2 PHE B 234      93.370  73.560  46.170  1.00  0.00           C
ATOM   3349  HE2 PHE B 234      93.490  74.420  46.820  1.00  0.00           H
ATOM   3350  C   PHE B 234      89.280  71.420  46.100  1.00  0.00           C
ATOM   3351  O   PHE B 234      88.400  72.280  46.180  1.00  0.00           O
ATOM   3352  N   VAL B 235      89.680  70.830  47.240  1.00  0.00           N
ATOM   3353  HN  VAL B 235      90.480  70.240  47.250  1.00  0.00           H
ATOM   3354  CA  VAL B 235      89.250  71.080  48.580  1.00  0.00           C
ATOM   3355  HA  VAL B 235      89.450  70.120  49.030  1.00  0.00           H
ATOM   3356  CB  VAL B 235      90.100  72.090  49.290  1.00  0.00           C
ATOM   3357  HB  VAL B 235      89.680  72.130  50.320  1.00  0.00           H
ATOM   3358  CG1 VAL B 235      91.580  71.660  49.300  1.00  0.00           C
ATOM   3359 HG11 VAL B 235      91.830  71.470  48.230  1.00  0.00           H
ATOM   3360 HG12 VAL B 235      92.310  72.280  49.850  1.00  0.00           H
ATOM   3361 HG13 VAL B 235      91.780  70.660  49.760  1.00  0.00           H
ATOM   3362  CG2 VAL B 235      89.970  73.450  48.580  1.00  0.00           C
ATOM   3363 HG21 VAL B 235      90.660  73.520  47.710  1.00  0.00           H
ATOM   3364 HG22 VAL B 235      88.930  73.570  48.220  1.00  0.00           H
ATOM   3365 HG23 VAL B 235      90.270  74.280  49.260  1.00  0.00           H
ATOM   3366  C   VAL B 235      87.790  71.270  48.770  1.00  0.00           C
ATOM   3367  O   VAL B 235      87.350  72.090  49.580  1.00  0.00           O
ATOM   3368  N   LYS B 236      86.940  70.490  48.070  1.00  0.00           N
ATOM   3369  HN  LYS B 236      87.330  69.990  47.310  1.00  0.00           H
ATOM   3370  CA  LYS B 236      85.520  70.430  48.210  1.00  0.00           C
ATOM   3371  HA  LYS B 236      85.140  71.260  48.800  1.00  0.00           H
ATOM   3372  CB  LYS B 236      84.980  70.640  46.790  1.00  0.00           C
ATOM   3373  HB1 LYS B 236      85.450  70.030  45.990  1.00  0.00           H
ATOM   3374  HB2 LYS B 236      85.050  71.710  46.500  1.00  0.00           H
ATOM   3375  CG  LYS B 236      83.490  70.400  46.550  1.00  0.00           C
ATOM   3376  HG1 LYS B 236      82.820  71.120  47.070  1.00  0.00           H
ATOM   3377  HG2 LYS B 236      83.270  69.350  46.840  1.00  0.00           H
ATOM   3378  CD  LYS B 236      83.000  70.510  45.100  1.00  0.00           C
ATOM   3379  HD1 LYS B 236      83.430  71.450  44.700  1.00  0.00           H
ATOM   3380  HD2 LYS B 236      83.390  69.660  44.490  1.00  0.00           H
ATOM   3381  CE  LYS B 236      81.480  70.470  45.030  1.00  0.00           C
ATOM   3382  HE1 LYS B 236      81.050  71.290  45.650  1.00  0.00           H
ATOM   3383  HE2 LYS B 236      81.090  69.510  45.440  1.00  0.00           H
ATOM   3384  NZ  LYS B 236      80.950  70.660  43.660  1.00  0.00           N
ATOM   3385  HZ1 LYS B 236      81.720  70.710  42.960  1.00  0.00           H
ATOM   3386  HZ2 LYS B 236      80.430  69.850  43.260  1.00  0.00           H
ATOM   3387  HZ3 LYS B 236      80.370  71.510  43.590  1.00  0.00           H
ATOM   3388  C   LYS B 236      85.020  69.160  48.810  1.00  0.00           C
ATOM   3389  O   LYS B 236      85.210  68.030  48.360  1.00  0.00           O
ATOM   3390  N   LYS B 237      84.250  69.370  49.890  1.00  0.00           N
ATOM   3391  HN  LYS B 237      83.990  70.280  50.220  1.00  0.00           H
ATOM   3392  CA  LYS B 237      83.490  68.410  50.640  1.00  0.00           C
ATOM   3393  HA  LYS B 237      84.110  67.690  51.150  1.00  0.00           H
ATOM   3394  CB  LYS B 237      82.650  69.070  51.740  1.00  0.00           C
ATOM   3395  HB1 LYS B 237      81.740  69.560  51.330  1.00  0.00           H
ATOM   3396  HB2 LYS B 237      83.310  69.880  52.110  1.00  0.00           H
ATOM   3397  CG  LYS B 237      82.150  68.160  52.870  1.00  0.00           C
ATOM   3398  HG1 LYS B 237      82.990  67.670  53.410  1.00  0.00           H
ATOM   3399  HG2 LYS B 237      81.610  67.310  52.400  1.00  0.00           H
ATOM   3400  CD  LYS B 237      81.160  68.750  53.880  1.00  0.00           C
ATOM   3401  HD1 LYS B 237      81.120  68.180  54.830  1.00  0.00           H
ATOM   3402  HD2 LYS B 237      81.440  69.790  54.150  1.00  0.00           H
ATOM   3403  CE  LYS B 237      79.720  68.650  53.370  1.00  0.00           C
ATOM   3404  HE1 LYS B 237      79.660  69.110  52.360  1.00  0.00           H
ATOM   3405  HE2 LYS B 237      79.100  69.310  54.010  1.00  0.00           H
ATOM   3406  NZ  LYS B 237      79.070  67.330  53.470  1.00  0.00           N
ATOM   3407  HZ1 LYS B 237      79.340  66.810  54.330  1.00  0.00           H
ATOM   3408  HZ2 LYS B 237      78.040  67.420  53.530  1.00  0.00           H
ATOM   3409  HZ3 LYS B 237      79.380  66.760  52.650  1.00  0.00           H
ATOM   3410  C   LYS B 237      82.580  67.650  49.750  1.00  0.00           C
ATOM   3411  O   LYS B 237      82.090  68.120  48.720  1.00  0.00           O
ATOM   3412  N   ASP B 238      82.380  66.340  50.020  1.00  0.00           N
ATOM   3413  HN  ASP B 238      82.950  65.940  50.720  1.00  0.00           H
ATOM   3414  CA  ASP B 238      81.400  65.460  49.460  1.00  0.00           C
ATOM   3415  HA  ASP B 238      81.610  65.020  48.500  1.00  0.00           H
ATOM   3416  CB  ASP B 238      81.560  64.250  50.400  1.00  0.00           C
ATOM   3417  HB1 ASP B 238      82.560  63.780  50.370  1.00  0.00           H
ATOM   3418  HB2 ASP B 238      80.870  63.470  50.010  1.00  0.00           H
ATOM   3419  CG  ASP B 238      81.040  64.440  51.820  1.00  0.00           C
ATOM   3420  OD1 ASP B 238      79.980  65.090  52.020  1.00  0.00           O
ATOM   3421  OD2 ASP B 238      81.730  64.030  52.790  1.00  0.00           O
ATOM   3422  C   ASP B 238      80.000  65.980  49.420  1.00  0.00           C
ATOM   3423  O   ASP B 238      79.650  67.040  49.940  1.00  0.00           O
ATOM   3424  N   GLN B 239      79.140  65.140  48.830  1.00  0.00           N
ATOM   3425  HN  GLN B 239      79.420  64.240  48.500  1.00  0.00           H
ATOM   3426  CA  GLN B 239      77.850  65.480  48.310  1.00  0.00           C
ATOM   3427  HA  GLN B 239      77.860  66.500  47.980  1.00  0.00           H
ATOM   3428  CB  GLN B 239      77.700  64.780  46.950  1.00  0.00           C
ATOM   3429  HB1 GLN B 239      76.670  65.040  46.620  1.00  0.00           H
ATOM   3430  HB2 GLN B 239      77.660  63.680  47.090  1.00  0.00           H
ATOM   3431  CG  GLN B 239      78.670  65.240  45.860  1.00  0.00           C
ATOM   3432  HG1 GLN B 239      79.710  65.100  46.250  1.00  0.00           H
ATOM   3433  HG2 GLN B 239      78.460  66.300  45.610  1.00  0.00           H
ATOM   3434  CD  GLN B 239      78.640  64.350  44.620  1.00  0.00           C
ATOM   3435  OE1 GLN B 239      77.850  63.410  44.540  1.00  0.00           O
ATOM   3436  NE2 GLN B 239      79.450  64.750  43.600  1.00  0.00           N
ATOM   3437 HE21 GLN B 239      80.060  65.530  43.730  1.00  0.00           H
ATOM   3438 HE22 GLN B 239      79.290  64.280  42.730  1.00  0.00           H
ATOM   3439  C   GLN B 239      76.740  65.160  49.260  1.00  0.00           C
ATOM   3440  O   GLN B 239      75.560  65.180  48.910  1.00  0.00           O
ATOM   3441  N   LEU B 240      77.060  64.730  50.490  1.00  0.00           N
ATOM   3442  HN  LEU B 240      78.030  64.620  50.710  1.00  0.00           H
ATOM   3443  CA  LEU B 240      76.190  64.520  51.600  1.00  0.00           C
ATOM   3444  HA  LEU B 240      75.330  63.950  51.290  1.00  0.00           H
ATOM   3445  CB  LEU B 240      76.800  63.580  52.660  1.00  0.00           C
ATOM   3446  HB1 LEU B 240      76.290  63.480  53.640  1.00  0.00           H
ATOM   3447  HB2 LEU B 240      77.780  64.010  52.970  1.00  0.00           H
ATOM   3448  CG  LEU B 240      77.240  62.220  52.090  1.00  0.00           C
ATOM   3449  HG  LEU B 240      78.200  62.320  51.540  1.00  0.00           H
ATOM   3450  CD1 LEU B 240      77.520  61.230  53.230  1.00  0.00           C
ATOM   3451 HD11 LEU B 240      76.510  60.920  53.590  1.00  0.00           H
ATOM   3452 HD12 LEU B 240      78.050  60.300  52.940  1.00  0.00           H
ATOM   3453 HD13 LEU B 240      78.040  61.810  54.020  1.00  0.00           H
ATOM   3454  CD2 LEU B 240      76.240  61.520  51.150  1.00  0.00           C
ATOM   3455 HD21 LEU B 240      76.740  60.550  50.920  1.00  0.00           H
ATOM   3456 HD22 LEU B 240      75.260  61.420  51.670  1.00  0.00           H
ATOM   3457 HD23 LEU B 240      76.110  62.080  50.190  1.00  0.00           H
ATOM   3458  C   LEU B 240      75.850  65.870  52.150  1.00  0.00           C
ATOM   3459  O   LEU B 240      76.610  66.410  52.960  1.00  0.00           O
ATOM   3460  N   GLY B 241      74.870  66.510  51.500  1.00  0.00           N
ATOM   3461  HN  GLY B 241      74.510  66.060  50.690  1.00  0.00           H
ATOM   3462  CA  GLY B 241      74.300  67.730  52.000  1.00  0.00           C
ATOM   3463  HA1 GLY B 241      74.940  68.300  52.670  1.00  0.00           H
ATOM   3464  HA2 GLY B 241      74.090  68.330  51.130  1.00  0.00           H
ATOM   3465  C   GLY B 241      72.980  67.540  52.670  1.00  0.00           C
ATOM   3466  O   GLY B 241      72.810  66.520  53.330  1.00  0.00           O
ATOM   3467  N   LYS B 242      72.050  68.490  52.470  1.00  0.00           N
ATOM   3468  HN  LYS B 242      72.280  69.250  51.860  1.00  0.00           H
ATOM   3469  CA  LYS B 242      70.850  68.500  53.240  1.00  0.00           C
ATOM   3470  HA  LYS B 242      70.780  67.670  53.930  1.00  0.00           H
ATOM   3471  CB  LYS B 242      70.870  69.740  54.150  1.00  0.00           C
ATOM   3472  HB1 LYS B 242      69.860  70.030  54.510  1.00  0.00           H
ATOM   3473  HB2 LYS B 242      71.130  70.670  53.590  1.00  0.00           H
ATOM   3474  CG  LYS B 242      71.760  69.620  55.390  1.00  0.00           C
ATOM   3475  HG1 LYS B 242      71.960  70.670  55.680  1.00  0.00           H
ATOM   3476  HG2 LYS B 242      72.770  69.210  55.170  1.00  0.00           H
ATOM   3477  CD  LYS B 242      71.150  68.810  56.540  1.00  0.00           C
ATOM   3478  HD1 LYS B 242      70.120  68.940  56.940  1.00  0.00           H
ATOM   3479  HD2 LYS B 242      71.180  67.890  55.920  1.00  0.00           H
ATOM   3480  CE  LYS B 242      72.140  68.770  57.700  1.00  0.00           C
ATOM   3481  HE1 LYS B 242      71.720  69.430  58.490  1.00  0.00           H
ATOM   3482  HE2 LYS B 242      73.170  69.030  57.360  1.00  0.00           H
ATOM   3483  NZ  LYS B 242      72.150  67.400  58.260  1.00  0.00           N
ATOM   3484  HZ1 LYS B 242      72.610  66.690  57.650  1.00  0.00           H
ATOM   3485  HZ2 LYS B 242      72.720  67.420  59.130  1.00  0.00           H
ATOM   3486  HZ3 LYS B 242      71.180  67.190  58.550  1.00  0.00           H
ATOM   3487  C   LYS B 242      69.610  68.530  52.420  1.00  0.00           C
ATOM   3488  O   LYS B 242      69.620  68.880  51.240  1.00  0.00           O
ATOM   3489  N   ASN B 243      68.610  67.820  52.980  1.00  0.00           N
ATOM   3490  HN  ASN B 243      68.810  67.310  53.820  1.00  0.00           H
ATOM   3491  CA  ASN B 243      67.300  67.550  52.470  1.00  0.00           C
ATOM   3492  HA  ASN B 243      67.550  67.120  51.520  1.00  0.00           H
ATOM   3493  CB  ASN B 243      66.720  66.590  53.520  1.00  0.00           C
ATOM   3494  HB1 ASN B 243      67.400  65.740  53.720  1.00  0.00           H
ATOM   3495  HB2 ASN B 243      65.700  66.240  53.220  1.00  0.00           H
ATOM   3496  CG  ASN B 243      66.480  67.360  54.810  1.00  0.00           C
ATOM   3497  OD1 ASN B 243      67.350  67.460  55.680  1.00  0.00           O
ATOM   3498  ND2 ASN B 243      65.260  67.950  54.950  1.00  0.00           N
ATOM   3499 HD21 ASN B 243      64.610  67.850  54.200  1.00  0.00           H
ATOM   3500 HD22 ASN B 243      64.980  68.450  55.770  1.00  0.00           H
ATOM   3501  C   ASN B 243      66.520  68.790  52.180  1.00  0.00           C
ATOM   3502  O   ASN B 243      66.710  69.860  52.760  1.00  0.00           O
ATOM   3503  N   GLU B 244      65.570  68.630  51.240  1.00  0.00           N
ATOM   3504  HN  GLU B 244      65.540  67.700  50.870  1.00  0.00           H
ATOM   3505  CA  GLU B 244      64.530  69.570  50.970  1.00  0.00           C
ATOM   3506  HA  GLU B 244      65.040  70.510  50.770  1.00  0.00           H
ATOM   3507  CB  GLU B 244      63.850  69.230  49.630  1.00  0.00           C
ATOM   3508  HB1 GLU B 244      62.890  69.770  49.460  1.00  0.00           H
ATOM   3509  HB2 GLU B 244      63.640  68.140  49.710  1.00  0.00           H
ATOM   3510  CG  GLU B 244      64.800  69.510  48.470  1.00  0.00           C
ATOM   3511  HG1 GLU B 244      65.780  69.050  48.710  1.00  0.00           H
ATOM   3512  HG2 GLU B 244      64.940  70.610  48.350  1.00  0.00           H
ATOM   3513  CD  GLU B 244      64.440  68.800  47.170  1.00  0.00           C
ATOM   3514  OE1 GLU B 244      64.730  67.580  47.040  1.00  0.00           O
ATOM   3515  OE2 GLU B 244      63.890  69.540  46.310  1.00  0.00           O
ATOM   3516  C   GLU B 244      63.500  69.750  52.020  1.00  0.00           C
ATOM   3517  O   GLU B 244      63.200  68.840  52.790  1.00  0.00           O
ATOM   3518  N   GLU B 245      62.870  70.930  52.150  1.00  0.00           N
ATOM   3519  HN  GLU B 245      63.210  71.670  51.570  1.00  0.00           H
ATOM   3520  CA  GLU B 245      61.910  71.220  53.170  1.00  0.00           C
ATOM   3521  HA  GLU B 245      61.350  70.310  53.320  1.00  0.00           H
ATOM   3522  CB  GLU B 245      62.560  71.530  54.520  1.00  0.00           C
ATOM   3523  HB1 GLU B 245      62.880  70.610  55.050  1.00  0.00           H
ATOM   3524  HB2 GLU B 245      61.760  71.950  55.170  1.00  0.00           H
ATOM   3525  CG  GLU B 245      63.800  72.420  54.610  1.00  0.00           C
ATOM   3526  HG1 GLU B 245      63.710  73.450  54.200  1.00  0.00           H
ATOM   3527  HG2 GLU B 245      64.610  71.890  54.060  1.00  0.00           H
ATOM   3528  CD  GLU B 245      64.080  72.540  56.100  1.00  0.00           C
ATOM   3529  OE1 GLU B 245      65.180  72.020  56.420  1.00  0.00           O
ATOM   3530  OE2 GLU B 245      63.240  73.050  56.890  1.00  0.00           O
ATOM   3531  C   GLU B 245      60.870  72.170  52.670  1.00  0.00           C
ATOM   3532  O   GLU B 245      60.220  71.850  51.680  1.00  0.00           O
ATOM   3533  N   GLY B 246      60.710  73.390  53.220  1.00  0.00           N
ATOM   3534  HN  GLY B 246      61.130  73.630  54.090  1.00  0.00           H
ATOM   3535  CA  GLY B 246      59.830  74.410  52.740  1.00  0.00           C
ATOM   3536  HA1 GLY B 246      58.850  73.950  52.690  1.00  0.00           H
ATOM   3537  HA2 GLY B 246      59.990  75.240  53.400  1.00  0.00           H
ATOM   3538  C   GLY B 246      60.170  74.830  51.360  1.00  0.00           C
ATOM   3539  O   GLY B 246      59.260  74.930  50.540  1.00  0.00           O
ATOM   3540  N   ALA B 247      61.460  75.000  51.000  1.00  0.00           N
ATOM   3541  HN  ALA B 247      62.140  74.920  51.720  1.00  0.00           H
ATOM   3542  CA  ALA B 247      61.920  75.110  49.650  1.00  0.00           C
ATOM   3543  HA  ALA B 247      61.180  75.650  49.080  1.00  0.00           H
ATOM   3544  CB  ALA B 247      63.120  76.060  49.540  1.00  0.00           C
ATOM   3545  HB1 ALA B 247      64.080  75.890  50.080  1.00  0.00           H
ATOM   3546  HB2 ALA B 247      63.290  76.310  48.470  1.00  0.00           H
ATOM   3547  HB3 ALA B 247      62.790  76.950  50.120  1.00  0.00           H
ATOM   3548  C   ALA B 247      62.360  73.820  49.070  1.00  0.00           C
ATOM   3549  O   ALA B 247      63.040  73.010  49.710  1.00  0.00           O
ATOM   3550  N   PRO B 248      62.070  73.570  47.830  1.00  0.00           N
ATOM   3551  CD  PRO B 248      60.870  74.050  47.170  1.00  0.00           C
ATOM   3552  HD1 PRO B 248      59.990  73.880  47.810  1.00  0.00           H
ATOM   3553  HD2 PRO B 248      60.880  75.140  46.940  1.00  0.00           H
ATOM   3554  CA  PRO B 248      62.900  72.750  46.980  1.00  0.00           C
ATOM   3555  HA  PRO B 248      62.890  71.780  47.440  1.00  0.00           H
ATOM   3556  CB  PRO B 248      62.300  72.890  45.590  1.00  0.00           C
ATOM   3557  HB1 PRO B 248      62.400  72.010  44.920  1.00  0.00           H
ATOM   3558  HB2 PRO B 248      62.760  73.750  45.060  1.00  0.00           H
ATOM   3559  CG  PRO B 248      60.830  73.260  45.850  1.00  0.00           C
ATOM   3560  HG1 PRO B 248      60.380  72.240  45.840  1.00  0.00           H
ATOM   3561  HG2 PRO B 248      60.490  73.910  45.020  1.00  0.00           H
ATOM   3562  C   PRO B 248      64.360  73.010  46.840  1.00  0.00           C
ATOM   3563  O   PRO B 248      64.760  74.160  47.020  1.00  0.00           O
ATOM   3564  N   GLN B 249      65.260  72.100  46.430  1.00  0.00           N
ATOM   3565  HN  GLN B 249      64.920  71.170  46.330  1.00  0.00           H
ATOM   3566  CA  GLN B 249      66.610  72.510  46.190  1.00  0.00           C
ATOM   3567  HA  GLN B 249      67.050  73.010  47.040  1.00  0.00           H
ATOM   3568  CB  GLN B 249      67.430  71.250  45.870  1.00  0.00           C
ATOM   3569  HB1 GLN B 249      68.150  71.430  45.050  1.00  0.00           H
ATOM   3570  HB2 GLN B 249      66.780  70.470  45.410  1.00  0.00           H
ATOM   3571  CG  GLN B 249      68.080  70.470  47.020  1.00  0.00           C
ATOM   3572  HG1 GLN B 249      68.580  69.560  46.620  1.00  0.00           H
ATOM   3573  HG2 GLN B 249      67.280  70.050  47.670  1.00  0.00           H
ATOM   3574  CD  GLN B 249      69.110  71.300  47.770  1.00  0.00           C
ATOM   3575  OE1 GLN B 249      69.780  72.080  47.100  1.00  0.00           O
ATOM   3576  NE2 GLN B 249      69.260  71.170  49.120  1.00  0.00           N
ATOM   3577 HE21 GLN B 249      68.880  70.440  49.690  1.00  0.00           H
ATOM   3578 HE22 GLN B 249      69.850  71.840  49.560  1.00  0.00           H
ATOM   3579  C   GLN B 249      66.770  73.390  44.990  1.00  0.00           C
ATOM   3580  O   GLN B 249      66.400  72.960  43.900  1.00  0.00           O
ATOM   3581  N   GLU B 250      67.420  74.550  45.140  1.00  0.00           N
ATOM   3582  HN  GLU B 250      67.680  74.830  46.060  1.00  0.00           H
ATOM   3583  CA  GLU B 250      67.770  75.380  44.030  1.00  0.00           C
ATOM   3584  HA  GLU B 250      67.010  75.330  43.250  1.00  0.00           H
ATOM   3585  CB  GLU B 250      67.880  76.850  44.480  1.00  0.00           C
ATOM   3586  HB1 GLU B 250      68.130  77.450  43.580  1.00  0.00           H
ATOM   3587  HB2 GLU B 250      68.650  77.010  45.260  1.00  0.00           H
ATOM   3588  CG  GLU B 250      66.620  77.570  44.980  1.00  0.00           C
ATOM   3589  HG1 GLU B 250      66.180  77.070  45.870  1.00  0.00           H
ATOM   3590  HG2 GLU B 250      65.860  77.600  44.170  1.00  0.00           H
ATOM   3591  CD  GLU B 250      66.870  79.000  45.420  1.00  0.00           C
ATOM   3592  OE1 GLU B 250      66.890  79.210  46.660  1.00  0.00           O
ATOM   3593  OE2 GLU B 250      67.130  79.910  44.580  1.00  0.00           O
ATOM   3594  C   GLU B 250      69.090  75.030  43.440  1.00  0.00           C
ATOM   3595  O   GLU B 250      69.980  74.390  44.010  1.00  0.00           O
ATOM   3596  N   GLY B 251      69.290  75.520  42.210  1.00  0.00           N
ATOM   3597  HN  GLY B 251      68.560  76.060  41.800  1.00  0.00           H
ATOM   3598  CA  GLY B 251      70.500  75.330  41.460  1.00  0.00           C
ATOM   3599  HA1 GLY B 251      70.750  76.270  41.000  1.00  0.00           H
ATOM   3600  HA2 GLY B 251      71.330  75.150  42.130  1.00  0.00           H
ATOM   3601  C   GLY B 251      70.520  74.320  40.360  1.00  0.00           C
ATOM   3602  O   GLY B 251      69.810  73.320  40.320  1.00  0.00           O
ATOM   3603  N   ILE B 252      71.420  74.630  39.410  1.00  0.00           N
ATOM   3604  HN  ILE B 252      71.740  75.560  39.250  1.00  0.00           H
ATOM   3605  CA  ILE B 252      71.780  73.710  38.370  1.00  0.00           C
ATOM   3606  HA  ILE B 252      70.890  73.370  37.870  1.00  0.00           H
ATOM   3607  CB  ILE B 252      72.570  74.430  37.320  1.00  0.00           C
ATOM   3608  HB  ILE B 252      72.940  73.700  36.570  1.00  0.00           H
ATOM   3609  CG2 ILE B 252      71.700  75.330  36.420  1.00  0.00           C
ATOM   3610 HG21 ILE B 252      72.350  76.090  35.940  1.00  0.00           H
ATOM   3611 HG22 ILE B 252      71.060  74.740  35.720  1.00  0.00           H
ATOM   3612 HG23 ILE B 252      71.020  75.840  37.130  1.00  0.00           H
ATOM   3613  CG1 ILE B 252      73.820  75.100  37.900  1.00  0.00           C
ATOM   3614 HG11 ILE B 252      74.310  74.550  38.740  1.00  0.00           H
ATOM   3615 HG12 ILE B 252      73.570  76.110  38.300  1.00  0.00           H
ATOM   3616  CD  ILE B 252      74.980  75.380  36.940  1.00  0.00           C
ATOM   3617  HD1 ILE B 252      75.360  74.410  36.570  1.00  0.00           H
ATOM   3618  HD2 ILE B 252      74.650  76.010  36.080  1.00  0.00           H
ATOM   3619  HD3 ILE B 252      75.790  75.900  37.480  1.00  0.00           H
ATOM   3620  C   ILE B 252      72.540  72.550  38.920  1.00  0.00           C
ATOM   3621  O   ILE B 252      73.190  72.650  39.950  1.00  0.00           O
ATOM   3622  N   LEU B 253      72.650  71.460  38.140  1.00  0.00           N
ATOM   3623  HN  LEU B 253      72.170  71.410  37.260  1.00  0.00           H
ATOM   3624  CA  LEU B 253      73.270  70.230  38.510  1.00  0.00           C
ATOM   3625  HA  LEU B 253      73.090  70.130  39.570  1.00  0.00           H
ATOM   3626  CB  LEU B 253      72.680  69.050  37.720  1.00  0.00           C
ATOM   3627  HB1 LEU B 253      73.400  68.210  37.850  1.00  0.00           H
ATOM   3628  HB2 LEU B 253      72.630  69.300  36.640  1.00  0.00           H
ATOM   3629  CG  LEU B 253      71.270  68.610  38.120  1.00  0.00           C
ATOM   3630  HG  LEU B 253      70.580  69.450  37.890  1.00  0.00           H
ATOM   3631  CD1 LEU B 253      70.730  67.460  37.240  1.00  0.00           C
ATOM   3632 HD11 LEU B 253      70.670  67.680  36.150  1.00  0.00           H
ATOM   3633 HD12 LEU B 253      71.450  66.620  37.250  1.00  0.00           H
ATOM   3634 HD13 LEU B 253      69.790  67.040  37.640  1.00  0.00           H
ATOM   3635  CD2 LEU B 253      71.070  68.050  39.540  1.00  0.00           C
ATOM   3636 HD21 LEU B 253      71.580  67.110  39.840  1.00  0.00           H
ATOM   3637 HD22 LEU B 253      71.330  68.790  40.320  1.00  0.00           H
ATOM   3638 HD23 LEU B 253      69.980  67.880  39.660  1.00  0.00           H
ATOM   3639  C   LEU B 253      74.730  70.310  38.220  1.00  0.00           C
ATOM   3640  O   LEU B 253      75.210  69.690  37.280  1.00  0.00           O
ATOM   3641  N   GLU B 254      75.480  70.990  39.100  1.00  0.00           N
ATOM   3642  HN  GLU B 254      75.090  71.710  39.680  1.00  0.00           H
ATOM   3643  CA  GLU B 254      76.910  70.990  39.130  1.00  0.00           C
ATOM   3644  HA  GLU B 254      77.200  71.290  38.130  1.00  0.00           H
ATOM   3645  CB  GLU B 254      77.400  72.020  40.170  1.00  0.00           C
ATOM   3646  HB1 GLU B 254      77.050  71.700  41.170  1.00  0.00           H
ATOM   3647  HB2 GLU B 254      76.960  73.030  39.980  1.00  0.00           H
ATOM   3648  CG  GLU B 254      78.910  72.130  40.400  1.00  0.00           C
ATOM   3649  HG1 GLU B 254      79.460  72.530  39.520  1.00  0.00           H
ATOM   3650  HG2 GLU B 254      79.230  71.090  40.610  1.00  0.00           H
ATOM   3651  CD  GLU B 254      79.140  73.120  41.540  1.00  0.00           C
ATOM   3652  OE1 GLU B 254      79.710  72.750  42.600  1.00  0.00           O
ATOM   3653  OE2 GLU B 254      78.670  74.280  41.380  1.00  0.00           O
ATOM   3654  C   GLU B 254      77.540  69.670  39.390  1.00  0.00           C
ATOM   3655  O   GLU B 254      78.380  69.210  38.610  1.00  0.00           O
ATOM   3656  N   ASP B 255      77.060  68.970  40.430  1.00  0.00           N
ATOM   3657  HN  ASP B 255      76.390  69.360  41.060  1.00  0.00           H
ATOM   3658  CA  ASP B 255      77.520  67.680  40.820  1.00  0.00           C
ATOM   3659  HA  ASP B 255      78.560  67.580  40.550  1.00  0.00           H
ATOM   3660  CB  ASP B 255      77.500  67.600  42.360  1.00  0.00           C
ATOM   3661  HB1 ASP B 255      77.760  66.560  42.640  1.00  0.00           H
ATOM   3662  HB2 ASP B 255      76.520  67.740  42.870  1.00  0.00           H
ATOM   3663  CG  ASP B 255      78.580  68.500  42.940  1.00  0.00           C
ATOM   3664  OD1 ASP B 255      78.290  69.360  43.810  1.00  0.00           O
ATOM   3665  OD2 ASP B 255      79.730  68.520  42.420  1.00  0.00           O
ATOM   3666  C   ASP B 255      76.750  66.550  40.240  1.00  0.00           C
ATOM   3667  O   ASP B 255      75.520  66.530  40.160  1.00  0.00           O
ATOM   3668  N   MET B 256      77.450  65.510  39.770  1.00  0.00           N
ATOM   3669  HN  MET B 256      78.440  65.570  39.860  1.00  0.00           H
ATOM   3670  CA  MET B 256      76.910  64.410  39.030  1.00  0.00           C
ATOM   3671  HA  MET B 256      75.840  64.450  39.140  1.00  0.00           H
ATOM   3672  CB  MET B 256      77.360  64.270  37.570  1.00  0.00           C
ATOM   3673  HB1 MET B 256      77.630  63.230  37.280  1.00  0.00           H
ATOM   3674  HB2 MET B 256      78.300  64.850  37.390  1.00  0.00           H
ATOM   3675  CG  MET B 256      76.350  64.840  36.570  1.00  0.00           C
ATOM   3676  HG1 MET B 256      75.310  64.470  36.720  1.00  0.00           H
ATOM   3677  HG2 MET B 256      76.610  64.580  35.520  1.00  0.00           H
ATOM   3678  SD  MET B 256      76.170  66.630  36.800  1.00  0.00           S
ATOM   3679  CE  MET B 256      75.270  67.130  35.300  1.00  0.00           C
ATOM   3680  HE1 MET B 256      75.440  68.160  34.920  1.00  0.00           H
ATOM   3681  HE2 MET B 256      75.380  66.470  34.410  1.00  0.00           H
ATOM   3682  HE3 MET B 256      74.190  67.140  35.550  1.00  0.00           H
ATOM   3683  C   MET B 256      77.220  63.150  39.780  1.00  0.00           C
ATOM   3684  O   MET B 256      78.310  63.120  40.340  1.00  0.00           O
ATOM   3685  N   PRO B 257      76.330  62.200  39.830  1.00  0.00           N
ATOM   3686  CD  PRO B 257      75.050  62.310  39.150  1.00  0.00           C
ATOM   3687  HD1 PRO B 257      74.360  62.910  39.800  1.00  0.00           H
ATOM   3688  HD2 PRO B 257      75.180  62.770  38.150  1.00  0.00           H
ATOM   3689  CA  PRO B 257      76.570  60.870  40.310  1.00  0.00           C
ATOM   3690  HA  PRO B 257      76.900  60.950  41.330  1.00  0.00           H
ATOM   3691  CB  PRO B 257      75.260  60.120  40.120  1.00  0.00           C
ATOM   3692  HB1 PRO B 257      74.690  60.090  41.070  1.00  0.00           H
ATOM   3693  HB2 PRO B 257      75.370  59.080  39.730  1.00  0.00           H
ATOM   3694  CG  PRO B 257      74.520  60.880  39.000  1.00  0.00           C
ATOM   3695  HG1 PRO B 257      73.430  60.760  39.140  1.00  0.00           H
ATOM   3696  HG2 PRO B 257      74.830  60.340  38.080  1.00  0.00           H
ATOM   3697  C   PRO B 257      77.640  60.100  39.610  1.00  0.00           C
ATOM   3698  O   PRO B 257      78.210  60.630  38.670  1.00  0.00           O
ATOM   3699  N   VAL B 258      77.940  58.860  40.060  1.00  0.00           N
ATOM   3700  HN  VAL B 258      77.560  58.560  40.930  1.00  0.00           H
ATOM   3701  CA  VAL B 258      78.820  57.950  39.390  1.00  0.00           C
ATOM   3702  HA  VAL B 258      79.370  58.560  38.690  1.00  0.00           H
ATOM   3703  CB  VAL B 258      79.800  57.490  40.420  1.00  0.00           C
ATOM   3704  HB  VAL B 258      79.290  56.890  41.200  1.00  0.00           H
ATOM   3705  CG1 VAL B 258      80.850  56.480  39.920  1.00  0.00           C
ATOM   3706 HG11 VAL B 258      81.430  56.260  40.840  1.00  0.00           H
ATOM   3707 HG12 VAL B 258      80.490  55.440  39.700  1.00  0.00           H
ATOM   3708 HG13 VAL B 258      81.560  56.740  39.110  1.00  0.00           H
ATOM   3709  CG2 VAL B 258      80.590  58.690  40.990  1.00  0.00           C
ATOM   3710 HG21 VAL B 258      81.420  58.360  41.640  1.00  0.00           H
ATOM   3711 HG22 VAL B 258      80.950  59.400  40.210  1.00  0.00           H
ATOM   3712 HG23 VAL B 258      79.830  59.300  41.530  1.00  0.00           H
ATOM   3713  C   VAL B 258      78.010  56.860  38.770  1.00  0.00           C
ATOM   3714  O   VAL B 258      76.980  56.400  39.260  1.00  0.00           O
ATOM   3715  N   ASP B 259      78.450  56.440  37.570  1.00  0.00           N
ATOM   3716  HN  ASP B 259      79.290  56.870  37.230  1.00  0.00           H
ATOM   3717  CA  ASP B 259      77.830  55.420  36.790  1.00  0.00           C
ATOM   3718  HA  ASP B 259      76.920  55.940  36.550  1.00  0.00           H
ATOM   3719  CB  ASP B 259      78.610  55.140  35.490  1.00  0.00           C
ATOM   3720  HB1 ASP B 259      78.020  54.500  34.800  1.00  0.00           H
ATOM   3721  HB2 ASP B 259      79.560  54.590  35.660  1.00  0.00           H
ATOM   3722  CG  ASP B 259      78.900  56.460  34.810  1.00  0.00           C
ATOM   3723  OD1 ASP B 259      78.030  57.300  34.450  1.00  0.00           O
ATOM   3724  OD2 ASP B 259      80.120  56.690  34.580  1.00  0.00           O
ATOM   3725  C   ASP B 259      77.420  54.140  37.440  1.00  0.00           C
ATOM   3726  O   ASP B 259      77.910  53.780  38.510  1.00  0.00           O
ATOM   3727  N   PRO B 260      76.540  53.370  36.880  1.00  0.00           N
ATOM   3728  CD  PRO B 260      75.460  53.860  36.030  1.00  0.00           C
ATOM   3729  HD1 PRO B 260      74.880  54.690  36.480  1.00  0.00           H
ATOM   3730  HD2 PRO B 260      75.790  54.130  35.000  1.00  0.00           H
ATOM   3731  CA  PRO B 260      76.300  52.050  37.370  1.00  0.00           C
ATOM   3732  HA  PRO B 260      76.330  52.150  38.450  1.00  0.00           H
ATOM   3733  CB  PRO B 260      74.860  51.780  36.970  1.00  0.00           C
ATOM   3734  HB1 PRO B 260      74.180  51.930  37.830  1.00  0.00           H
ATOM   3735  HB2 PRO B 260      74.670  50.710  36.700  1.00  0.00           H
ATOM   3736  CG  PRO B 260      74.450  52.730  35.830  1.00  0.00           C
ATOM   3737  HG1 PRO B 260      73.470  53.220  36.000  1.00  0.00           H
ATOM   3738  HG2 PRO B 260      74.620  52.220  34.850  1.00  0.00           H
ATOM   3739  C   PRO B 260      77.260  51.060  36.810  1.00  0.00           C
ATOM   3740  O   PRO B 260      77.830  51.250  35.740  1.00  0.00           O
ATOM   3741  N   ASP B 261      77.270  49.860  37.420  1.00  0.00           N
ATOM   3742  HN  ASP B 261      76.720  49.640  38.220  1.00  0.00           H
ATOM   3743  CA  ASP B 261      77.990  48.710  36.950  1.00  0.00           C
ATOM   3744  HA  ASP B 261      78.920  49.020  36.510  1.00  0.00           H
ATOM   3745  CB  ASP B 261      78.220  47.940  38.270  1.00  0.00           C
ATOM   3746  HB1 ASP B 261      77.400  47.280  38.620  1.00  0.00           H
ATOM   3747  HB2 ASP B 261      78.450  48.690  39.060  1.00  0.00           H
ATOM   3748  CG  ASP B 261      79.500  47.130  38.130  1.00  0.00           C
ATOM   3749  OD1 ASP B 261      80.020  47.070  36.980  1.00  0.00           O
ATOM   3750  OD2 ASP B 261      79.930  46.430  39.080  1.00  0.00           O
ATOM   3751  C   ASP B 261      77.220  47.950  35.930  1.00  0.00           C
ATOM   3752  O   ASP B 261      76.000  48.080  35.810  1.00  0.00           O
ATOM   3753  N   ASN B 262      77.860  47.060  35.150  1.00  0.00           N
ATOM   3754  HN  ASN B 262      78.850  46.980  35.270  1.00  0.00           H
ATOM   3755  CA  ASN B 262      77.270  46.380  34.050  1.00  0.00           C
ATOM   3756  HA  ASN B 262      76.260  46.760  33.960  1.00  0.00           H
ATOM   3757  CB  ASN B 262      78.070  46.360  32.730  1.00  0.00           C
ATOM   3758  HB1 ASN B 262      77.440  45.950  31.920  1.00  0.00           H
ATOM   3759  HB2 ASN B 262      79.010  45.780  32.790  1.00  0.00           H
ATOM   3760  CG  ASN B 262      78.510  47.740  32.280  1.00  0.00           C
ATOM   3761  OD1 ASN B 262      77.710  48.540  31.800  1.00  0.00           O
ATOM   3762  ND2 ASN B 262      79.760  48.150  32.640  1.00  0.00           N
ATOM   3763 HD21 ASN B 262      80.410  47.400  32.820  1.00  0.00           H
ATOM   3764 HD22 ASN B 262      80.070  49.040  32.320  1.00  0.00           H
ATOM   3765  C   ASN B 262      77.070  44.970  34.480  1.00  0.00           C
ATOM   3766  O   ASN B 262      76.090  44.310  34.120  1.00  0.00           O
ATOM   3767  N   GLU B 263      77.900  44.450  35.390  1.00  0.00           N
ATOM   3768  HN  GLU B 263      78.620  45.030  35.770  1.00  0.00           H
ATOM   3769  CA  GLU B 263      77.750  43.210  36.100  1.00  0.00           C
ATOM   3770  HA  GLU B 263      77.630  42.540  35.260  1.00  0.00           H
ATOM   3771  CB  GLU B 263      78.960  42.750  36.930  1.00  0.00           C
ATOM   3772  HB1 GLU B 263      78.670  42.140  37.810  1.00  0.00           H
ATOM   3773  HB2 GLU B 263      79.410  43.660  37.370  1.00  0.00           H
ATOM   3774  CG  GLU B 263      80.000  42.060  36.030  1.00  0.00           C
ATOM   3775  HG1 GLU B 263      79.510  41.280  35.410  1.00  0.00           H
ATOM   3776  HG2 GLU B 263      80.670  41.580  36.770  1.00  0.00           H
ATOM   3777  CD  GLU B 263      80.930  43.030  35.330  1.00  0.00           C
ATOM   3778  OE1 GLU B 263      81.370  42.770  34.180  1.00  0.00           O
ATOM   3779  OE2 GLU B 263      81.430  43.990  35.980  1.00  0.00           O
ATOM   3780  C   GLU B 263      76.530  43.250  36.950  1.00  0.00           C
ATOM   3781  O   GLU B 263      76.220  44.270  37.570  1.00  0.00           O
ATOM   3782  N   ALA B 264      75.880  42.090  37.110  1.00  0.00           N
ATOM   3783  HN  ALA B 264      76.160  41.280  36.610  1.00  0.00           H
ATOM   3784  CA  ALA B 264      74.770  41.900  37.990  1.00  0.00           C
ATOM   3785  HA  ALA B 264      74.190  42.810  37.850  1.00  0.00           H
ATOM   3786  CB  ALA B 264      73.880  40.730  37.540  1.00  0.00           C
ATOM   3787  HB1 ALA B 264      72.980  40.680  38.190  1.00  0.00           H
ATOM   3788  HB2 ALA B 264      73.470  40.670  36.510  1.00  0.00           H
ATOM   3789  HB3 ALA B 264      74.320  39.720  37.630  1.00  0.00           H
ATOM   3790  C   ALA B 264      75.170  41.660  39.410  1.00  0.00           C
ATOM   3791  O   ALA B 264      76.140  41.000  39.750  1.00  0.00           O
ATOM   3792  N   TYR B 265      74.480  42.160  40.450  1.00  0.00           N
ATOM   3793  HN  TYR B 265      73.670  42.690  40.200  1.00  0.00           H
ATOM   3794  CA  TYR B 265      74.700  41.900  41.840  1.00  0.00           C
ATOM   3795  HA  TYR B 265      75.770  41.970  41.950  1.00  0.00           H
ATOM   3796  CB  TYR B 265      74.070  43.090  42.590  1.00  0.00           C
ATOM   3797  HB1 TYR B 265      73.000  43.250  42.340  1.00  0.00           H
ATOM   3798  HB2 TYR B 265      74.600  43.980  42.200  1.00  0.00           H
ATOM   3799  CG  TYR B 265      74.210  43.240  44.070  1.00  0.00           C
ATOM   3800  CD1 TYR B 265      75.340  43.760  44.660  1.00  0.00           C
ATOM   3801  HD1 TYR B 265      76.050  44.260  44.020  1.00  0.00           H
ATOM   3802  CE1 TYR B 265      75.450  43.770  46.030  1.00  0.00           C
ATOM   3803  HE1 TYR B 265      76.380  44.130  46.420  1.00  0.00           H
ATOM   3804  CZ  TYR B 265      74.380  43.300  46.760  1.00  0.00           C
ATOM   3805  OH  TYR B 265      74.480  43.310  48.170  1.00  0.00           O
ATOM   3806  HH  TYR B 265      75.370  43.540  48.440  1.00  0.00           H
ATOM   3807  CD2 TYR B 265      73.130  42.820  44.800  1.00  0.00           C
ATOM   3808  HD2 TYR B 265      72.260  42.410  44.310  1.00  0.00           H
ATOM   3809  CE2 TYR B 265      73.220  42.850  46.180  1.00  0.00           C
ATOM   3810  HE2 TYR B 265      72.370  42.560  46.770  1.00  0.00           H
ATOM   3811  C   TYR B 265      74.340  40.570  42.400  1.00  0.00           C
ATOM   3812  O   TYR B 265      73.150  40.270  42.520  1.00  0.00           O
ATOM   3813  N   GLU B 266      75.320  39.760  42.830  1.00  0.00           N
ATOM   3814  HN  GLU B 266      76.290  39.990  42.820  1.00  0.00           H
ATOM   3815  CA  GLU B 266      75.210  38.540  43.560  1.00  0.00           C
ATOM   3816  HA  GLU B 266      74.310  38.010  43.290  1.00  0.00           H
ATOM   3817  CB  GLU B 266      76.370  37.650  43.070  1.00  0.00           C
ATOM   3818  HB1 GLU B 266      77.280  38.280  43.070  1.00  0.00           H
ATOM   3819  HB2 GLU B 266      76.120  37.420  42.010  1.00  0.00           H
ATOM   3820  CG  GLU B 266      76.630  36.280  43.690  1.00  0.00           C
ATOM   3821  HG1 GLU B 266      75.920  35.560  44.160  1.00  0.00           H
ATOM   3822  HG2 GLU B 266      77.230  36.500  44.600  1.00  0.00           H
ATOM   3823  CD  GLU B 266      77.530  35.530  42.720  1.00  0.00           C
ATOM   3824  OE1 GLU B 266      76.990  35.070  41.680  1.00  0.00           O
ATOM   3825  OE2 GLU B 266      78.760  35.350  42.930  1.00  0.00           O
ATOM   3826  C   GLU B 266      75.200  38.770  45.030  1.00  0.00           C
ATOM   3827  O   GLU B 266      76.240  39.090  45.610  1.00  0.00           O
ATOM   3828  N   MET B 267      74.050  38.700  45.730  1.00  0.00           N
ATOM   3829  HN  MET B 267      73.300  38.300  45.200  1.00  0.00           H
ATOM   3830  CA  MET B 267      73.910  38.830  47.140  1.00  0.00           C
ATOM   3831  HA  MET B 267      74.480  39.730  47.330  1.00  0.00           H
ATOM   3832  CB  MET B 267      72.420  39.100  47.420  1.00  0.00           C
ATOM   3833  HB1 MET B 267      72.150  39.960  46.760  1.00  0.00           H
ATOM   3834  HB2 MET B 267      72.100  39.410  48.440  1.00  0.00           H
ATOM   3835  CG  MET B 267      71.410  37.980  47.160  1.00  0.00           C
ATOM   3836  HG1 MET B 267      71.500  37.050  47.760  1.00  0.00           H
ATOM   3837  HG2 MET B 267      71.360  37.690  46.090  1.00  0.00           H
ATOM   3838  SD  MET B 267      69.670  38.340  47.540  1.00  0.00           S
ATOM   3839  CE  MET B 267      68.850  36.730  47.380  1.00  0.00           C
ATOM   3840  HE1 MET B 267      68.600  36.580  46.310  1.00  0.00           H
ATOM   3841  HE2 MET B 267      69.500  35.910  47.750  1.00  0.00           H
ATOM   3842  HE3 MET B 267      67.950  36.720  48.050  1.00  0.00           H
ATOM   3843  C   MET B 267      74.450  37.710  47.960  1.00  0.00           C
ATOM   3844  O   MET B 267      74.200  36.570  47.590  1.00  0.00           O
ATOM   3845  N   PRO B 268      75.100  37.970  49.070  1.00  0.00           N
ATOM   3846  CD  PRO B 268      75.570  39.270  49.510  1.00  0.00           C
ATOM   3847  HD1 PRO B 268      76.250  39.690  48.740  1.00  0.00           H
ATOM   3848  HD2 PRO B 268      74.750  39.970  49.790  1.00  0.00           H
ATOM   3849  CA  PRO B 268      75.850  36.950  49.740  1.00  0.00           C
ATOM   3850  HA  PRO B 268      76.300  36.210  49.090  1.00  0.00           H
ATOM   3851  CB  PRO B 268      77.060  37.570  50.440  1.00  0.00           C
ATOM   3852  HB1 PRO B 268      77.940  37.640  49.760  1.00  0.00           H
ATOM   3853  HB2 PRO B 268      77.330  36.920  51.300  1.00  0.00           H
ATOM   3854  CG  PRO B 268      76.500  38.970  50.700  1.00  0.00           C
ATOM   3855  HG1 PRO B 268      77.210  39.830  50.670  1.00  0.00           H
ATOM   3856  HG2 PRO B 268      75.820  38.950  51.580  1.00  0.00           H
ATOM   3857  C   PRO B 268      74.960  36.230  50.690  1.00  0.00           C
ATOM   3858  O   PRO B 268      74.420  36.800  51.640  1.00  0.00           O
ATOM   3859  N   SER B 269      74.880  34.900  50.470  1.00  0.00           N
ATOM   3860  HN  SER B 269      75.480  34.520  49.770  1.00  0.00           H
ATOM   3861  CA  SER B 269      74.300  34.000  51.410  1.00  0.00           C
ATOM   3862  HA  SER B 269      73.260  34.290  51.410  1.00  0.00           H
ATOM   3863  CB  SER B 269      74.160  32.560  50.900  1.00  0.00           C
ATOM   3864  HB1 SER B 269      73.600  32.540  49.940  1.00  0.00           H
ATOM   3865  HB2 SER B 269      73.700  31.800  51.570  1.00  0.00           H
ATOM   3866  OG  SER B 269      75.440  32.080  50.490  1.00  0.00           O
ATOM   3867  HG1 SER B 269      75.920  31.790  51.260  1.00  0.00           H
ATOM   3868  C   SER B 269      74.900  34.080  52.770  1.00  0.00           C
ATOM   3869  O   SER B 269      75.880  34.770  53.050  1.00  0.00           O
ATOM   3870  N   GLU B 270      74.320  33.380  53.760  1.00  0.00           N
ATOM   3871  HN  GLU B 270      73.460  32.930  53.540  1.00  0.00           H
ATOM   3872  CA  GLU B 270      74.810  33.160  55.080  1.00  0.00           C
ATOM   3873  HA  GLU B 270      74.250  32.370  55.570  1.00  0.00           H
ATOM   3874  CB  GLU B 270      76.270  32.690  55.200  1.00  0.00           C
ATOM   3875  HB1 GLU B 270      76.540  32.750  56.280  1.00  0.00           H
ATOM   3876  HB2 GLU B 270      76.990  33.210  54.540  1.00  0.00           H
ATOM   3877  CG  GLU B 270      76.400  31.200  54.900  1.00  0.00           C
ATOM   3878  HG1 GLU B 270      75.700  30.580  55.510  1.00  0.00           H
ATOM   3879  HG2 GLU B 270      77.440  31.040  55.260  1.00  0.00           H
ATOM   3880  CD  GLU B 270      76.310  30.760  53.440  1.00  0.00           C
ATOM   3881  OE1 GLU B 270      76.950  31.360  52.540  1.00  0.00           O
ATOM   3882  OE2 GLU B 270      75.710  29.700  53.120  1.00  0.00           O
ATOM   3883  C   GLU B 270      74.400  34.350  55.880  1.00  0.00           C
ATOM   3884  O   GLU B 270      75.040  34.760  56.850  1.00  0.00           O
ATOM   3885  N   GLU B 271      73.250  34.940  55.480  1.00  0.00           N
ATOM   3886  HN  GLU B 271      72.730  34.580  54.710  1.00  0.00           H
ATOM   3887  CA  GLU B 271      72.830  36.170  56.070  1.00  0.00           C
ATOM   3888  HA  GLU B 271      71.900  36.430  55.580  1.00  0.00           H
ATOM   3889  CB  GLU B 271      72.380  35.930  57.520  1.00  0.00           C
ATOM   3890  HB1 GLU B 271      72.160  36.890  58.030  1.00  0.00           H
ATOM   3891  HB2 GLU B 271      73.170  35.480  58.160  1.00  0.00           H
ATOM   3892  CG  GLU B 271      71.080  35.120  57.560  1.00  0.00           C
ATOM   3893  HG1 GLU B 271      70.640  34.830  58.530  1.00  0.00           H
ATOM   3894  HG2 GLU B 271      71.500  34.160  57.180  1.00  0.00           H
ATOM   3895  CD  GLU B 271      69.960  35.590  56.650  1.00  0.00           C
ATOM   3896  OE1 GLU B 271      69.280  36.620  56.930  1.00  0.00           O
ATOM   3897  OE2 GLU B 271      69.670  34.890  55.640  1.00  0.00           O
ATOM   3898  C   GLU B 271      73.720  37.330  55.780  1.00  0.00           C
ATOM   3899  O   GLU B 271      73.800  38.250  56.600  1.00  0.00           O
ATOM   3900  N   GLY B 272      74.480  37.380  54.670  1.00  0.00           N
ATOM   3901  HN  GLY B 272      74.350  36.730  53.920  1.00  0.00           H
ATOM   3902  CA  GLY B 272      75.460  38.370  54.380  1.00  0.00           C
ATOM   3903  HA1 GLY B 272      76.130  38.540  55.210  1.00  0.00           H
ATOM   3904  HA2 GLY B 272      76.190  38.120  53.630  1.00  0.00           H
ATOM   3905  C   GLY B 272      74.980  39.730  54.020  1.00  0.00           C
ATOM   3906  O   GLY B 272      75.700  40.730  54.040  1.00  0.00           O
ATOM   3907  N   TYR B 273      73.690  39.710  53.650  1.00  0.00           N
ATOM   3908  HN  TYR B 273      73.200  38.840  53.710  1.00  0.00           H
ATOM   3909  CA  TYR B 273      72.930  40.870  53.310  1.00  0.00           C
ATOM   3910  HA  TYR B 273      73.590  41.620  52.920  1.00  0.00           H
ATOM   3911  CB  TYR B 273      71.930  40.600  52.170  1.00  0.00           C
ATOM   3912  HB1 TYR B 273      72.430  40.480  51.180  1.00  0.00           H
ATOM   3913  HB2 TYR B 273      71.220  41.450  52.170  1.00  0.00           H
ATOM   3914  CG  TYR B 273      71.170  39.350  52.470  1.00  0.00           C
ATOM   3915  CD1 TYR B 273      71.380  38.200  51.760  1.00  0.00           C
ATOM   3916  HD1 TYR B 273      72.120  38.310  50.980  1.00  0.00           H
ATOM   3917  CE1 TYR B 273      70.670  37.030  51.920  1.00  0.00           C
ATOM   3918  HE1 TYR B 273      71.040  36.160  51.400  1.00  0.00           H
ATOM   3919  CZ  TYR B 273      69.800  36.970  52.990  1.00  0.00           C
ATOM   3920  OH  TYR B 273      69.220  35.720  53.290  1.00  0.00           O
ATOM   3921  HH  TYR B 273      69.250  35.570  54.230  1.00  0.00           H
ATOM   3922  CD2 TYR B 273      70.270  39.280  53.510  1.00  0.00           C
ATOM   3923  HD2 TYR B 273      70.080  40.140  54.140  1.00  0.00           H
ATOM   3924  CE2 TYR B 273      69.650  38.090  53.780  1.00  0.00           C
ATOM   3925  HE2 TYR B 273      69.090  37.840  54.670  1.00  0.00           H
ATOM   3926  C   TYR B 273      72.280  41.510  54.500  1.00  0.00           C
ATOM   3927  O   TYR B 273      71.490  42.440  54.360  1.00  0.00           O
ATOM   3928  N   GLN B 274      72.560  40.980  55.700  1.00  0.00           N
ATOM   3929  HN  GLN B 274      73.140  40.180  55.820  1.00  0.00           H
ATOM   3930  CA  GLN B 274      72.080  41.470  56.950  1.00  0.00           C
ATOM   3931  HA  GLN B 274      71.340  42.200  56.650  1.00  0.00           H
ATOM   3932  CB  GLN B 274      71.610  40.390  57.930  1.00  0.00           C
ATOM   3933  HB1 GLN B 274      71.240  40.830  58.880  1.00  0.00           H
ATOM   3934  HB2 GLN B 274      72.550  39.860  58.220  1.00  0.00           H
ATOM   3935  CG  GLN B 274      70.530  39.370  57.560  1.00  0.00           C
ATOM   3936  HG1 GLN B 274      70.340  38.790  58.490  1.00  0.00           H
ATOM   3937  HG2 GLN B 274      70.760  38.730  56.680  1.00  0.00           H
ATOM   3938  CD  GLN B 274      69.220  40.040  57.170  1.00  0.00           C
ATOM   3939  OE1 GLN B 274      69.160  41.260  57.080  1.00  0.00           O
ATOM   3940  NE2 GLN B 274      68.170  39.190  56.970  1.00  0.00           N
ATOM   3941 HE21 GLN B 274      68.270  38.200  57.010  1.00  0.00           H
ATOM   3942 HE22 GLN B 274      67.290  39.530  56.630  1.00  0.00           H
ATOM   3943  C   GLN B 274      72.940  42.310  57.840  1.00  0.00           C
ATOM   3944  O   GLN B 274      73.660  41.830  58.710  1.00  0.00           O
ATOM   3945  N   ASP B 275      72.950  43.640  57.640  1.00  0.00           N
ATOM   3946  HN  ASP B 275      72.480  44.020  56.840  1.00  0.00           H
ATOM   3947  CA  ASP B 275      73.720  44.600  58.370  1.00  0.00           C
ATOM   3948  HA  ASP B 275      74.650  44.180  58.720  1.00  0.00           H
ATOM   3949  CB  ASP B 275      74.110  45.600  57.270  1.00  0.00           C
ATOM   3950  HB1 ASP B 275      74.640  45.060  56.460  1.00  0.00           H
ATOM   3951  HB2 ASP B 275      74.830  46.340  57.680  1.00  0.00           H
ATOM   3952  CG  ASP B 275      72.950  46.360  56.640  1.00  0.00           C
ATOM   3953  OD1 ASP B 275      71.880  45.790  56.300  1.00  0.00           O
ATOM   3954  OD2 ASP B 275      73.130  47.600  56.530  1.00  0.00           O
ATOM   3955  C   ASP B 275      73.080  45.210  59.570  1.00  0.00           C
ATOM   3956  O   ASP B 275      71.960  45.720  59.580  1.00  0.00           O
ATOM   3957  N   TYR B 276      73.700  45.180  60.760  1.00  0.00           N
ATOM   3958  HN  TYR B 276      74.510  44.620  60.930  1.00  0.00           H
ATOM   3959  CA  TYR B 276      73.040  45.670  61.930  1.00  0.00           C
ATOM   3960  HA  TYR B 276      71.970  45.660  61.870  1.00  0.00           H
ATOM   3961  CB  TYR B 276      73.520  44.770  63.090  1.00  0.00           C
ATOM   3962  HB1 TYR B 276      73.420  45.350  64.030  1.00  0.00           H
ATOM   3963  HB2 TYR B 276      74.600  44.550  63.020  1.00  0.00           H
ATOM   3964  CG  TYR B 276      72.760  43.490  63.110  1.00  0.00           C
ATOM   3965  CD1 TYR B 276      72.640  42.650  62.030  1.00  0.00           C
ATOM   3966  HD1 TYR B 276      73.210  42.850  61.130  1.00  0.00           H
ATOM   3967  CE1 TYR B 276      72.050  41.410  62.140  1.00  0.00           C
ATOM   3968  HE1 TYR B 276      72.050  40.710  61.320  1.00  0.00           H
ATOM   3969  CZ  TYR B 276      71.380  41.150  63.310  1.00  0.00           C
ATOM   3970  OH  TYR B 276      70.590  39.990  63.480  1.00  0.00           O
ATOM   3971  HH  TYR B 276      70.820  39.410  62.750  1.00  0.00           H
ATOM   3972  CD2 TYR B 276      72.170  43.150  64.300  1.00  0.00           C
ATOM   3973  HD2 TYR B 276      72.190  43.670  65.240  1.00  0.00           H
ATOM   3974  CE2 TYR B 276      71.470  41.970  64.410  1.00  0.00           C
ATOM   3975  HE2 TYR B 276      71.070  41.620  65.350  1.00  0.00           H
ATOM   3976  C   TYR B 276      73.280  47.130  62.150  1.00  0.00           C
ATOM   3977  O   TYR B 276      74.060  47.790  61.470  1.00  0.00           O
ATOM   3978  N   GLU B 277      72.540  47.600  63.170  1.00  0.00           N
ATOM   3979  HN  GLU B 277      71.840  47.000  63.550  1.00  0.00           H
ATOM   3980  CA  GLU B 277      72.740  48.930  63.660  1.00  0.00           C
ATOM   3981  HA  GLU B 277      73.610  49.310  63.140  1.00  0.00           H
ATOM   3982  CB  GLU B 277      71.650  49.850  63.110  1.00  0.00           C
ATOM   3983  HB1 GLU B 277      71.910  50.070  62.060  1.00  0.00           H
ATOM   3984  HB2 GLU B 277      71.780  50.830  63.630  1.00  0.00           H
ATOM   3985  CG  GLU B 277      70.260  49.250  63.310  1.00  0.00           C
ATOM   3986  HG1 GLU B 277      70.190  48.910  64.370  1.00  0.00           H
ATOM   3987  HG2 GLU B 277      70.080  48.380  62.640  1.00  0.00           H
ATOM   3988  CD  GLU B 277      69.140  50.240  63.030  1.00  0.00           C
ATOM   3989  OE1 GLU B 277      68.760  51.030  63.930  1.00  0.00           O
ATOM   3990  OE2 GLU B 277      68.400  49.980  62.040  1.00  0.00           O
ATOM   3991  C   GLU B 277      72.890  48.960  65.150  1.00  0.00           C
ATOM   3992  O   GLU B 277      72.120  48.250  65.790  1.00  0.00           O
ATOM   3993  N   PRO B 278      73.700  49.730  65.810  1.00  0.00           N
ATOM   3994  CD  PRO B 278      74.670  50.660  65.250  1.00  0.00           C
ATOM   3995  HD1 PRO B 278      75.600  50.080  65.100  1.00  0.00           H
ATOM   3996  HD2 PRO B 278      74.250  51.080  64.310  1.00  0.00           H
ATOM   3997  CA  PRO B 278      73.530  49.910  67.230  1.00  0.00           C
ATOM   3998  HA  PRO B 278      73.660  49.010  67.800  1.00  0.00           H
ATOM   3999  CB  PRO B 278      74.690  50.830  67.590  1.00  0.00           C
ATOM   4000  HB1 PRO B 278      75.620  50.290  67.860  1.00  0.00           H
ATOM   4001  HB2 PRO B 278      74.650  51.510  68.460  1.00  0.00           H
ATOM   4002  CG  PRO B 278      74.840  51.720  66.340  1.00  0.00           C
ATOM   4003  HG1 PRO B 278      75.830  52.220  66.340  1.00  0.00           H
ATOM   4004  HG2 PRO B 278      73.960  52.390  66.240  1.00  0.00           H
ATOM   4005  C   PRO B 278      72.240  50.480  67.710  1.00  0.00           C
ATOM   4006  O   PRO B 278      71.790  51.460  67.130  1.00  0.00           O
ATOM   4007  N   GLU B 279      71.680  50.010  68.840  1.00  0.00           N
ATOM   4008  HN  GLU B 279      72.210  49.410  69.440  1.00  0.00           H
ATOM   4009  CA  GLU B 279      70.510  50.570  69.440  1.00  0.00           C
ATOM   4010  HA  GLU B 279      69.760  50.510  68.670  1.00  0.00           H
ATOM   4011  CB  GLU B 279      70.030  49.610  70.540  1.00  0.00           C
ATOM   4012  HB1 GLU B 279      69.060  49.930  70.980  1.00  0.00           H
ATOM   4013  HB2 GLU B 279      70.750  49.450  71.370  1.00  0.00           H
ATOM   4014  CG  GLU B 279      69.610  48.280  69.920  1.00  0.00           C
ATOM   4015  HG1 GLU B 279      70.400  47.590  69.540  1.00  0.00           H
ATOM   4016  HG2 GLU B 279      68.930  48.470  69.070  1.00  0.00           H
ATOM   4017  CD  GLU B 279      68.950  47.350  70.940  1.00  0.00           C
ATOM   4018  OE1 GLU B 279      69.640  47.010  71.940  1.00  0.00           O
ATOM   4019  OE2 GLU B 279      67.740  47.040  70.820  1.00  0.00           O
ATOM   4020  C   GLU B 279      70.590  51.980  69.910  1.00  0.00           C
ATOM   4021  O   GLU B 279      71.670  52.470  70.240  1.00  0.00           O
ATOM   4022  N   ALA B 280      69.460  52.710  69.860  1.00  0.00           N
ATOM   4023  HN  ALA B 280      68.640  52.350  69.430  1.00  0.00           H
ATOM   4024  CA  ALA B 280      69.350  54.080  70.250  1.00  0.00           C
ATOM   4025  HA  ALA B 280      70.330  54.530  70.310  1.00  0.00           H
ATOM   4026  CB  ALA B 280      68.460  54.860  69.270  1.00  0.00           C
ATOM   4027  HB1 ALA B 280      68.900  54.960  68.260  1.00  0.00           H
ATOM   4028  HB2 ALA B 280      67.470  54.360  69.260  1.00  0.00           H
ATOM   4029  HB3 ALA B 280      68.260  55.910  69.600  1.00  0.00           H
ATOM   4030  C   ALA B 280      68.620  54.190  71.580  1.00  0.00           C
ATOM   4031  OT1 ALA B 280      68.120  53.180  72.150  1.00  0.00           O
ATOM   4032  OT2 ALA B 280      68.500  55.310  72.150  1.00  0.00           O
ATOM   4033  N   SER C 281      39.840  54.550  58.330  1.00  0.00           N
ATOM   4034  H1  SER C 281      38.890  54.550  57.910  1.00  0.00           H
ATOM   4035  H2  SER C 281      40.010  53.570  58.650  1.00  0.00           H
ATOM   4036  H3  SER C 281      39.910  55.130  59.190  1.00  0.00           H
ATOM   4037  CA  SER C 281      40.740  54.990  57.240  1.00  0.00           C
ATOM   4038  HA  SER C 281      41.660  55.390  57.640  1.00  0.00           H
ATOM   4039  CB  SER C 281      41.030  53.830  56.270  1.00  0.00           C
ATOM   4040  HB1 SER C 281      41.760  53.130  56.740  1.00  0.00           H
ATOM   4041  HB2 SER C 281      41.590  54.200  55.390  1.00  0.00           H
ATOM   4042  OG  SER C 281      39.860  53.140  55.870  1.00  0.00           O
ATOM   4043  HG1 SER C 281      40.140  52.620  55.120  1.00  0.00           H
ATOM   4044  C   SER C 281      40.150  56.180  56.560  1.00  0.00           C
ATOM   4045  O   SER C 281      40.010  57.240  57.180  1.00  0.00           O
ATOM   4046  N   PHE C 282      39.630  56.070  55.320  1.00  0.00           N
ATOM   4047  HN  PHE C 282      39.590  55.210  54.820  1.00  0.00           H
ATOM   4048  CA  PHE C 282      38.970  57.140  54.640  1.00  0.00           C
ATOM   4049  HA  PHE C 282      39.320  58.090  55.010  1.00  0.00           H
ATOM   4050  CB  PHE C 282      39.300  57.100  53.130  1.00  0.00           C
ATOM   4051  HB1 PHE C 282      39.010  58.110  52.780  1.00  0.00           H
ATOM   4052  HB2 PHE C 282      38.670  56.300  52.680  1.00  0.00           H
ATOM   4053  CG  PHE C 282      40.710  56.830  52.760  1.00  0.00           C
ATOM   4054  CD1 PHE C 282      41.080  55.540  52.430  1.00  0.00           C
ATOM   4055  HD1 PHE C 282      40.460  54.680  52.610  1.00  0.00           H
ATOM   4056  CE1 PHE C 282      42.380  55.250  52.090  1.00  0.00           C
ATOM   4057  HE1 PHE C 282      42.630  54.210  51.960  1.00  0.00           H
ATOM   4058  CZ  PHE C 282      43.290  56.280  51.940  1.00  0.00           C
ATOM   4059  HZ  PHE C 282      44.260  56.080  51.520  1.00  0.00           H
ATOM   4060  CD2 PHE C 282      41.580  57.860  52.490  1.00  0.00           C
ATOM   4061  HD2 PHE C 282      41.220  58.870  52.590  1.00  0.00           H
ATOM   4062  CE2 PHE C 282      42.830  57.570  52.010  1.00  0.00           C
ATOM   4063  HE2 PHE C 282      43.590  58.290  51.720  1.00  0.00           H
ATOM   4064  C   PHE C 282      37.490  57.010  54.770  1.00  0.00           C
ATOM   4065  O   PHE C 282      36.980  55.960  55.150  1.00  0.00           O
ATOM   4066  N   TYR C 283      36.680  58.040  54.480  1.00  0.00           N
ATOM   4067  HN  TYR C 283      36.950  58.870  53.980  1.00  0.00           H
ATOM   4068  CA  TYR C 283      35.270  57.960  54.640  1.00  0.00           C
ATOM   4069  HA  TYR C 283      35.110  57.470  55.590  1.00  0.00           H
ATOM   4070  CB  TYR C 283      34.650  59.360  54.510  1.00  0.00           C
ATOM   4071  HB1 TYR C 283      34.050  59.600  53.600  1.00  0.00           H
ATOM   4072  HB2 TYR C 283      35.520  60.050  54.490  1.00  0.00           H
ATOM   4073  CG  TYR C 283      33.950  59.820  55.740  1.00  0.00           C
ATOM   4074  CD1 TYR C 283      32.760  60.490  55.580  1.00  0.00           C
ATOM   4075  HD1 TYR C 283      32.410  60.790  54.610  1.00  0.00           H
ATOM   4076  CE1 TYR C 283      32.020  61.000  56.620  1.00  0.00           C
ATOM   4077  HE1 TYR C 283      31.020  61.390  56.480  1.00  0.00           H
ATOM   4078  CZ  TYR C 283      32.520  60.770  57.880  1.00  0.00           C
ATOM   4079  OH  TYR C 283      31.930  61.240  59.070  1.00  0.00           O
ATOM   4080  HH  TYR C 283      31.530  62.070  58.810  1.00  0.00           H
ATOM   4081  CD2 TYR C 283      34.430  59.640  57.020  1.00  0.00           C
ATOM   4082  HD2 TYR C 283      35.350  59.140  57.300  1.00  0.00           H
ATOM   4083  CE2 TYR C 283      33.710  60.120  58.080  1.00  0.00           C
ATOM   4084  HE2 TYR C 283      33.970  59.770  59.070  1.00  0.00           H
ATOM   4085  C   TYR C 283      34.630  57.100  53.600  1.00  0.00           C
ATOM   4086  O   TYR C 283      34.940  57.250  52.420  1.00  0.00           O
ATOM   4087  N   VAL C 284      33.710  56.210  54.020  1.00  0.00           N
ATOM   4088  HN  VAL C 284      33.480  56.060  54.980  1.00  0.00           H
ATOM   4089  CA  VAL C 284      33.010  55.260  53.210  1.00  0.00           C
ATOM   4090  HA  VAL C 284      33.190  55.460  52.170  1.00  0.00           H
ATOM   4091  CB  VAL C 284      33.410  53.840  53.470  1.00  0.00           C
ATOM   4092  HB  VAL C 284      32.650  53.120  53.130  1.00  0.00           H
ATOM   4093  CG1 VAL C 284      34.720  53.700  52.670  1.00  0.00           C
ATOM   4094 HG11 VAL C 284      35.300  52.820  53.030  1.00  0.00           H
ATOM   4095 HG12 VAL C 284      34.490  53.420  51.620  1.00  0.00           H
ATOM   4096 HG13 VAL C 284      35.460  54.520  52.750  1.00  0.00           H
ATOM   4097  CG2 VAL C 284      33.690  53.600  54.970  1.00  0.00           C
ATOM   4098 HG21 VAL C 284      32.770  53.790  55.570  1.00  0.00           H
ATOM   4099 HG22 VAL C 284      34.000  52.530  55.000  1.00  0.00           H
ATOM   4100 HG23 VAL C 284      34.480  54.230  55.430  1.00  0.00           H
ATOM   4101  C   VAL C 284      31.560  55.500  53.470  1.00  0.00           C
ATOM   4102  O   VAL C 284      31.180  56.010  54.520  1.00  0.00           O
ATOM   4103  N   TYR C 285      30.720  55.170  52.470  1.00  0.00           N
ATOM   4104  HN  TYR C 285      31.050  54.670  51.670  1.00  0.00           H
ATOM   4105  CA  TYR C 285      29.320  55.450  52.460  1.00  0.00           C
ATOM   4106  HA  TYR C 285      28.930  55.230  53.440  1.00  0.00           H
ATOM   4107  CB  TYR C 285      29.110  56.970  52.280  1.00  0.00           C
ATOM   4108  HB1 TYR C 285      30.000  57.470  52.710  1.00  0.00           H
ATOM   4109  HB2 TYR C 285      28.260  57.260  52.940  1.00  0.00           H
ATOM   4110  CG  TYR C 285      28.770  57.470  50.920  1.00  0.00           C
ATOM   4111  CD1 TYR C 285      27.490  57.720  50.460  1.00  0.00           C
ATOM   4112  HD1 TYR C 285      26.630  57.700  51.110  1.00  0.00           H
ATOM   4113  CE1 TYR C 285      27.320  57.960  49.120  1.00  0.00           C
ATOM   4114  HE1 TYR C 285      26.340  58.050  48.680  1.00  0.00           H
ATOM   4115  CZ  TYR C 285      28.410  57.970  48.280  1.00  0.00           C
ATOM   4116  OH  TYR C 285      28.130  58.120  46.910  1.00  0.00           O
ATOM   4117  HH  TYR C 285      28.990  58.270  46.520  1.00  0.00           H
ATOM   4118  CD2 TYR C 285      29.880  57.570  50.110  1.00  0.00           C
ATOM   4119  HD2 TYR C 285      30.890  57.410  50.450  1.00  0.00           H
ATOM   4120  CE2 TYR C 285      29.680  57.730  48.760  1.00  0.00           C
ATOM   4121  HE2 TYR C 285      30.500  57.620  48.070  1.00  0.00           H
ATOM   4122  C   TYR C 285      28.600  54.470  51.600  1.00  0.00           C
ATOM   4123  O   TYR C 285      29.170  53.560  51.000  1.00  0.00           O
ATOM   4124  N   SER C 286      27.260  54.490  51.620  1.00  0.00           N
ATOM   4125  HN  SER C 286      26.760  55.240  52.050  1.00  0.00           H
ATOM   4126  CA  SER C 286      26.320  53.730  50.850  1.00  0.00           C
ATOM   4127  HA  SER C 286      26.560  52.720  51.160  1.00  0.00           H
ATOM   4128  CB  SER C 286      24.870  53.940  51.300  1.00  0.00           C
ATOM   4129  HB1 SER C 286      24.200  53.410  50.590  1.00  0.00           H
ATOM   4130  HB2 SER C 286      24.520  54.990  51.410  1.00  0.00           H
ATOM   4131  OG  SER C 286      24.490  53.350  52.530  1.00  0.00           O
ATOM   4132  HG1 SER C 286      25.070  53.800  53.160  1.00  0.00           H
ATOM   4133  C   SER C 286      26.470  53.790  49.370  1.00  0.00           C
ATOM   4134  O   SER C 286      27.030  54.730  48.810  1.00  0.00           O
ATOM   4135  N   ARG C 287      25.980  52.780  48.630  1.00  0.00           N
ATOM   4136  HN  ARG C 287      25.620  52.000  49.150  1.00  0.00           H
ATOM   4137  CA  ARG C 287      26.210  52.640  47.230  1.00  0.00           C
ATOM   4138  HA  ARG C 287      26.640  53.550  46.840  1.00  0.00           H
ATOM   4139  CB  ARG C 287      27.090  51.410  46.950  1.00  0.00           C
ATOM   4140  HB1 ARG C 287      26.950  51.110  45.890  1.00  0.00           H
ATOM   4141  HB2 ARG C 287      26.710  50.550  47.540  1.00  0.00           H
ATOM   4142  CG  ARG C 287      28.520  51.600  47.450  1.00  0.00           C
ATOM   4143  HG1 ARG C 287      29.050  50.650  47.210  1.00  0.00           H
ATOM   4144  HG2 ARG C 287      28.540  51.710  48.560  1.00  0.00           H
ATOM   4145  CD  ARG C 287      29.180  52.700  46.610  1.00  0.00           C
ATOM   4146  HD1 ARG C 287      28.560  53.010  45.750  1.00  0.00           H
ATOM   4147  HD2 ARG C 287      30.160  52.350  46.210  1.00  0.00           H
ATOM   4148  NE  ARG C 287      29.350  53.820  47.570  1.00  0.00           N
ATOM   4149  HE  ARG C 287      28.540  53.910  48.150  1.00  0.00           H
ATOM   4150  CZ  ARG C 287      30.630  54.150  47.930  1.00  0.00           C
ATOM   4151  NH1 ARG C 287      31.600  54.240  46.970  1.00  0.00           N
ATOM   4152 HH11 ARG C 287      31.380  54.690  46.110  1.00  0.00           H
ATOM   4153 HH12 ARG C 287      32.500  54.470  47.350  1.00  0.00           H
ATOM   4154  NH2 ARG C 287      31.050  54.220  49.220  1.00  0.00           N
ATOM   4155 HH21 ARG C 287      30.420  53.790  49.870  1.00  0.00           H
ATOM   4156 HH22 ARG C 287      32.030  54.080  49.380  1.00  0.00           H
ATOM   4157  C   ARG C 287      24.880  52.330  46.630  1.00  0.00           C
ATOM   4158  O   ARG C 287      23.870  51.960  47.230  1.00  0.00           O
ATOM   4159  N   VAL C 288      24.760  52.530  45.300  1.00  0.00           N
ATOM   4160  HN  VAL C 288      25.620  52.870  44.920  1.00  0.00           H
ATOM   4161  CA  VAL C 288      23.540  52.510  44.560  1.00  0.00           C
ATOM   4162  HA  VAL C 288      22.850  51.820  45.000  1.00  0.00           H
ATOM   4163  CB  VAL C 288      23.120  53.920  44.270  1.00  0.00           C
ATOM   4164  HB  VAL C 288      23.950  54.410  43.710  1.00  0.00           H
ATOM   4165  CG1 VAL C 288      21.830  53.960  43.440  1.00  0.00           C
ATOM   4166 HG11 VAL C 288      21.890  53.520  42.420  1.00  0.00           H
ATOM   4167 HG12 VAL C 288      21.200  53.250  44.010  1.00  0.00           H
ATOM   4168 HG13 VAL C 288      21.390  54.980  43.420  1.00  0.00           H
ATOM   4169  CG2 VAL C 288      22.800  54.710  45.550  1.00  0.00           C
ATOM   4170 HG21 VAL C 288      23.750  54.940  46.100  1.00  0.00           H
ATOM   4171 HG22 VAL C 288      22.270  55.660  45.320  1.00  0.00           H
ATOM   4172 HG23 VAL C 288      22.150  54.110  46.220  1.00  0.00           H
ATOM   4173  C   VAL C 288      23.740  51.910  43.210  1.00  0.00           C
ATOM   4174  O   VAL C 288      24.760  52.090  42.560  1.00  0.00           O
ATOM   4175  N   LYS C 289      22.800  51.040  42.800  1.00  0.00           N
ATOM   4176  HN  LYS C 289      21.900  50.910  43.220  1.00  0.00           H
ATOM   4177  CA  LYS C 289      22.890  50.460  41.490  1.00  0.00           C
ATOM   4178  HA  LYS C 289      23.830  50.640  40.980  1.00  0.00           H
ATOM   4179  CB  LYS C 289      22.760  48.940  41.680  1.00  0.00           C
ATOM   4180  HB1 LYS C 289      22.280  48.480  40.790  1.00  0.00           H
ATOM   4181  HB2 LYS C 289      22.010  48.770  42.480  1.00  0.00           H
ATOM   4182  CG  LYS C 289      24.090  48.300  42.110  1.00  0.00           C
ATOM   4183  HG1 LYS C 289      23.870  47.270  42.470  1.00  0.00           H
ATOM   4184  HG2 LYS C 289      24.570  48.800  42.970  1.00  0.00           H
ATOM   4185  CD  LYS C 289      25.110  48.040  41.000  1.00  0.00           C
ATOM   4186  HD1 LYS C 289      25.510  49.000  40.620  1.00  0.00           H
ATOM   4187  HD2 LYS C 289      25.830  47.380  41.530  1.00  0.00           H
ATOM   4188  CE  LYS C 289      24.460  47.220  39.880  1.00  0.00           C
ATOM   4189  HE1 LYS C 289      23.820  47.930  39.310  1.00  0.00           H
ATOM   4190  HE2 LYS C 289      23.950  46.300  40.240  1.00  0.00           H
ATOM   4191  NZ  LYS C 289      25.480  46.730  38.940  1.00  0.00           N
ATOM   4192  HZ1 LYS C 289      24.990  46.360  38.100  1.00  0.00           H
ATOM   4193  HZ2 LYS C 289      26.120  47.480  38.620  1.00  0.00           H
ATOM   4194  HZ3 LYS C 289      25.970  45.990  39.490  1.00  0.00           H
ATOM   4195  C   LYS C 289      21.640  50.900  40.750  1.00  0.00           C
ATOM   4196  NT  LYS C 289      21.800  51.820  39.750  1.00  0.00           N
ATOM   4197  HT1 LYS C 289      22.750  52.110  39.630  1.00  0.00           H
ATOM   4198  HT2 LYS C 289      21.010  52.070  39.200  1.00  0.00           H
ATOM   4199  O   LYS C 289      20.510  50.420  40.890  1.00  0.00           O
ATOM   4200  N   SER D  55      66.480  60.100  60.160  1.00  0.00           N
ATOM   4201  H1  SER D  55      66.420  61.040  60.580  1.00  0.00           H
ATOM   4202  H2  SER D  55      66.060  59.420  60.830  1.00  0.00           H
ATOM   4203  H3  SER D  55      67.480  59.810  60.110  1.00  0.00           H
ATOM   4204  CA  SER D  55      65.920  59.870  58.810  1.00  0.00           C
ATOM   4205  HA  SER D  55      64.890  60.170  58.860  1.00  0.00           H
ATOM   4206  CB  SER D  55      66.610  60.570  57.610  1.00  0.00           C
ATOM   4207  HB1 SER D  55      66.340  61.650  57.610  1.00  0.00           H
ATOM   4208  HB2 SER D  55      66.300  60.200  56.610  1.00  0.00           H
ATOM   4209  OG  SER D  55      68.020  60.570  57.730  1.00  0.00           O
ATOM   4210  HG1 SER D  55      68.330  60.940  56.900  1.00  0.00           H
ATOM   4211  C   SER D  55      65.810  58.410  58.540  1.00  0.00           C
ATOM   4212  O   SER D  55      64.810  57.740  58.790  1.00  0.00           O
ATOM   4213  N   PHE D  56      66.880  57.800  58.010  1.00  0.00           N
ATOM   4214  HN  PHE D  56      67.680  58.320  57.710  1.00  0.00           H
ATOM   4215  CA  PHE D  56      66.940  56.400  57.700  1.00  0.00           C
ATOM   4216  HA  PHE D  56      66.200  55.980  58.360  1.00  0.00           H
ATOM   4217  CB  PHE D  56      66.440  56.050  56.290  1.00  0.00           C
ATOM   4218  HB1 PHE D  56      65.450  55.560  56.420  1.00  0.00           H
ATOM   4219  HB2 PHE D  56      67.150  55.330  55.810  1.00  0.00           H
ATOM   4220  CG  PHE D  56      66.410  57.240  55.390  1.00  0.00           C
ATOM   4221  CD1 PHE D  56      67.600  57.810  55.010  1.00  0.00           C
ATOM   4222  HD1 PHE D  56      68.560  57.590  55.440  1.00  0.00           H
ATOM   4223  CE1 PHE D  56      67.550  58.870  54.120  1.00  0.00           C
ATOM   4224  HE1 PHE D  56      68.440  59.450  53.940  1.00  0.00           H
ATOM   4225  CZ  PHE D  56      66.380  59.120  53.450  1.00  0.00           C
ATOM   4226  HZ  PHE D  56      66.340  59.910  52.700  1.00  0.00           H
ATOM   4227  CD2 PHE D  56      65.220  57.510  54.760  1.00  0.00           C
ATOM   4228  HD2 PHE D  56      64.320  56.940  54.960  1.00  0.00           H
ATOM   4229  CE2 PHE D  56      65.220  58.450  53.760  1.00  0.00           C
ATOM   4230  HE2 PHE D  56      64.300  58.690  53.260  1.00  0.00           H
ATOM   4231  C   PHE D  56      68.270  55.830  58.070  1.00  0.00           C
ATOM   4232  O   PHE D  56      69.270  56.540  57.970  1.00  0.00           O
ATOM   4233  N   TYR D  57      68.320  54.610  58.640  1.00  0.00           N
ATOM   4234  HN  TYR D  57      67.460  54.110  58.660  1.00  0.00           H
ATOM   4235  CA  TYR D  57      69.510  53.860  58.890  1.00  0.00           C
ATOM   4236  HA  TYR D  57      70.330  54.530  59.110  1.00  0.00           H
ATOM   4237  CB  TYR D  57      69.340  52.830  60.010  1.00  0.00           C
ATOM   4238  HB1 TYR D  57      69.840  51.860  59.830  1.00  0.00           H
ATOM   4239  HB2 TYR D  57      68.280  52.610  60.300  1.00  0.00           H
ATOM   4240  CG  TYR D  57      70.110  53.320  61.190  1.00  0.00           C
ATOM   4241  CD1 TYR D  57      71.480  53.150  61.170  1.00  0.00           C
ATOM   4242  HD1 TYR D  57      71.980  52.590  60.390  1.00  0.00           H
ATOM   4243  CE1 TYR D  57      72.260  53.740  62.130  1.00  0.00           C
ATOM   4244  HE1 TYR D  57      73.340  53.760  62.130  1.00  0.00           H
ATOM   4245  CZ  TYR D  57      71.650  54.380  63.190  1.00  0.00           C
ATOM   4246  OH  TYR D  57      72.460  55.100  64.090  1.00  0.00           O
ATOM   4247  HH  TYR D  57      73.340  55.250  63.740  1.00  0.00           H
ATOM   4248  CD2 TYR D  57      69.500  53.930  62.260  1.00  0.00           C
ATOM   4249  HD2 TYR D  57      68.430  54.060  62.280  1.00  0.00           H
ATOM   4250  CE2 TYR D  57      70.280  54.470  63.260  1.00  0.00           C
ATOM   4251  HE2 TYR D  57      69.850  54.970  64.110  1.00  0.00           H
ATOM   4252  C   TYR D  57      69.800  53.150  57.620  1.00  0.00           C
ATOM   4253  O   TYR D  57      69.080  52.290  57.120  1.00  0.00           O
ATOM   4254  N   VAL D  58      70.920  53.580  56.990  1.00  0.00           N
ATOM   4255  HN  VAL D  58      71.580  54.220  57.370  1.00  0.00           H
ATOM   4256  CA  VAL D  58      71.240  53.160  55.660  1.00  0.00           C
ATOM   4257  HA  VAL D  58      70.510  52.430  55.340  1.00  0.00           H
ATOM   4258  CB  VAL D  58      71.350  54.290  54.680  1.00  0.00           C
ATOM   4259  HB  VAL D  58      71.820  53.920  53.750  1.00  0.00           H
ATOM   4260  CG1 VAL D  58      69.950  54.890  54.510  1.00  0.00           C
ATOM   4261 HG11 VAL D  58      70.080  55.630  53.690  1.00  0.00           H
ATOM   4262 HG12 VAL D  58      69.200  54.140  54.170  1.00  0.00           H
ATOM   4263 HG13 VAL D  58      69.700  55.390  55.470  1.00  0.00           H
ATOM   4264  CG2 VAL D  58      72.410  55.310  55.130  1.00  0.00           C
ATOM   4265 HG21 VAL D  58      72.380  56.130  54.380  1.00  0.00           H
ATOM   4266 HG22 VAL D  58      72.130  55.720  56.120  1.00  0.00           H
ATOM   4267 HG23 VAL D  58      73.430  54.900  55.270  1.00  0.00           H
ATOM   4268  C   VAL D  58      72.450  52.280  55.660  1.00  0.00           C
ATOM   4269  O   VAL D  58      73.480  52.490  56.300  1.00  0.00           O
ATOM   4270  N   TYR D  59      72.370  51.180  54.900  1.00  0.00           N
ATOM   4271  HN  TYR D  59      71.460  50.830  54.680  1.00  0.00           H
ATOM   4272  CA  TYR D  59      73.460  50.350  54.470  1.00  0.00           C
ATOM   4273  HA  TYR D  59      73.830  49.910  55.390  1.00  0.00           H
ATOM   4274  CB  TYR D  59      72.910  49.160  53.660  1.00  0.00           C
ATOM   4275  HB1 TYR D  59      72.970  48.260  54.310  1.00  0.00           H
ATOM   4276  HB2 TYR D  59      73.500  48.960  52.740  1.00  0.00           H
ATOM   4277  CG  TYR D  59      71.510  49.360  53.180  1.00  0.00           C
ATOM   4278  CD1 TYR D  59      71.170  50.460  52.440  1.00  0.00           C
ATOM   4279  HD1 TYR D  59      71.930  51.060  51.950  1.00  0.00           H
ATOM   4280  CE1 TYR D  59      69.860  50.580  52.060  1.00  0.00           C
ATOM   4281  HE1 TYR D  59      69.560  51.430  51.460  1.00  0.00           H
ATOM   4282  CZ  TYR D  59      68.900  49.680  52.450  1.00  0.00           C
ATOM   4283  OH  TYR D  59      67.620  49.940  51.910  1.00  0.00           O
ATOM   4284  HH  TYR D  59      67.600  50.820  51.530  1.00  0.00           H
ATOM   4285  CD2 TYR D  59      70.590  48.360  53.410  1.00  0.00           C
ATOM   4286  HD2 TYR D  59      71.040  47.450  53.760  1.00  0.00           H
ATOM   4287  CE2 TYR D  59      69.270  48.500  53.050  1.00  0.00           C
ATOM   4288  HE2 TYR D  59      68.560  47.690  53.190  1.00  0.00           H
ATOM   4289  C   TYR D  59      74.620  51.020  53.840  1.00  0.00           C
ATOM   4290  O   TYR D  59      74.580  52.180  53.420  1.00  0.00           O
ATOM   4291  N   SER D  60      75.710  50.250  53.680  1.00  0.00           N
ATOM   4292  HN  SER D  60      75.730  49.370  54.160  1.00  0.00           H
ATOM   4293  CA  SER D  60      76.850  50.550  52.870  1.00  0.00           C
ATOM   4294  HA  SER D  60      77.140  51.440  53.400  1.00  0.00           H
ATOM   4295  CB  SER D  60      77.930  49.460  52.920  1.00  0.00           C
ATOM   4296  HB1 SER D  60      77.630  48.660  52.210  1.00  0.00           H
ATOM   4297  HB2 SER D  60      78.100  49.040  53.930  1.00  0.00           H
ATOM   4298  OG  SER D  60      79.180  49.950  52.460  1.00  0.00           O
ATOM   4299  HG1 SER D  60      79.680  50.270  53.210  1.00  0.00           H
ATOM   4300  C   SER D  60      76.500  50.860  51.450  1.00  0.00           C
ATOM   4301  O   SER D  60      75.330  50.850  51.050  1.00  0.00           O
ATOM   4302  N   ARG D  61      77.530  51.220  50.670  1.00  0.00           N
ATOM   4303  HN  ARG D  61      78.440  51.270  51.080  1.00  0.00           H
ATOM   4304  CA  ARG D  61      77.430  51.490  49.270  1.00  0.00           C
ATOM   4305  HA  ARG D  61      76.480  51.170  48.860  1.00  0.00           H
ATOM   4306  CB  ARG D  61      77.650  52.980  48.930  1.00  0.00           C
ATOM   4307  HB1 ARG D  61      77.760  53.070  47.830  1.00  0.00           H
ATOM   4308  HB2 ARG D  61      78.600  53.450  49.270  1.00  0.00           H
ATOM   4309  CG  ARG D  61      76.580  53.940  49.450  1.00  0.00           C
ATOM   4310  HG1 ARG D  61      76.900  54.990  49.320  1.00  0.00           H
ATOM   4311  HG2 ARG D  61      76.530  53.850  50.550  1.00  0.00           H
ATOM   4312  CD  ARG D  61      75.220  53.570  48.840  1.00  0.00           C
ATOM   4313  HD1 ARG D  61      75.000  52.520  49.120  1.00  0.00           H
ATOM   4314  HD2 ARG D  61      75.250  53.590  47.730  1.00  0.00           H
ATOM   4315  NE  ARG D  61      74.210  54.540  49.360  1.00  0.00           N
ATOM   4316  HE  ARG D  61      74.090  55.400  48.870  1.00  0.00           H
ATOM   4317  CZ  ARG D  61      73.110  54.260  50.130  1.00  0.00           C
ATOM   4318  NH1 ARG D  61      72.990  53.150  50.920  1.00  0.00           N
ATOM   4319 HH11 ARG D  61      73.660  52.410  50.860  1.00  0.00           H
ATOM   4320 HH12 ARG D  61      72.230  53.230  51.560  1.00  0.00           H
ATOM   4321  NH2 ARG D  61      72.090  55.160  50.200  1.00  0.00           N
ATOM   4322 HH21 ARG D  61      72.160  55.860  49.500  1.00  0.00           H
ATOM   4323 HH22 ARG D  61      71.190  54.740  50.370  1.00  0.00           H
ATOM   4324  C   ARG D  61      78.270  50.560  48.470  1.00  0.00           C
ATOM   4325  O   ARG D  61      79.490  50.450  48.580  1.00  0.00           O
ATOM   4326  N   VAL D  62      77.630  49.720  47.640  1.00  0.00           N
ATOM   4327  HN  VAL D  62      76.650  49.650  47.500  1.00  0.00           H
ATOM   4328  CA  VAL D  62      78.220  48.560  47.050  1.00  0.00           C
ATOM   4329  HA  VAL D  62      79.300  48.530  47.060  1.00  0.00           H
ATOM   4330  CB  VAL D  62      77.730  47.280  47.670  1.00  0.00           C
ATOM   4331  HB  VAL D  62      76.620  47.340  47.600  1.00  0.00           H
ATOM   4332  CG1 VAL D  62      78.420  46.070  47.010  1.00  0.00           C
ATOM   4333 HG11 VAL D  62      78.000  45.150  47.460  1.00  0.00           H
ATOM   4334 HG12 VAL D  62      78.170  46.020  45.930  1.00  0.00           H
ATOM   4335 HG13 VAL D  62      79.500  46.050  47.240  1.00  0.00           H
ATOM   4336  CG2 VAL D  62      78.090  47.160  49.160  1.00  0.00           C
ATOM   4337 HG21 VAL D  62      77.610  46.210  49.490  1.00  0.00           H
ATOM   4338 HG22 VAL D  62      79.190  47.200  49.340  1.00  0.00           H
ATOM   4339 HG23 VAL D  62      77.600  47.950  49.750  1.00  0.00           H
ATOM   4340  C   VAL D  62      77.780  48.630  45.630  1.00  0.00           C
ATOM   4341  O   VAL D  62      76.670  49.110  45.390  1.00  0.00           O
ATOM   4342  N   LYS D  63      78.570  48.110  44.670  1.00  0.00           N
ATOM   4343  HN  LYS D  63      79.540  47.880  44.800  1.00  0.00           H
ATOM   4344  CA  LYS D  63      78.100  47.880  43.340  1.00  0.00           C
ATOM   4345  HA  LYS D  63      77.050  47.650  43.320  1.00  0.00           H
ATOM   4346  CB  LYS D  63      78.460  49.030  42.390  1.00  0.00           C
ATOM   4347  HB1 LYS D  63      78.070  48.760  41.380  1.00  0.00           H
ATOM   4348  HB2 LYS D  63      79.560  49.080  42.240  1.00  0.00           H
ATOM   4349  CG  LYS D  63      77.900  50.390  42.820  1.00  0.00           C
ATOM   4350  HG1 LYS D  63      78.420  50.760  43.730  1.00  0.00           H
ATOM   4351  HG2 LYS D  63      76.800  50.280  42.870  1.00  0.00           H
ATOM   4352  CD  LYS D  63      78.130  51.410  41.710  1.00  0.00           C
ATOM   4353  HD1 LYS D  63      79.220  51.560  41.530  1.00  0.00           H
ATOM   4354  HD2 LYS D  63      77.780  50.990  40.740  1.00  0.00           H
ATOM   4355  CE  LYS D  63      77.330  52.690  41.970  1.00  0.00           C
ATOM   4356  HE1 LYS D  63      77.290  52.990  43.040  1.00  0.00           H
ATOM   4357  HE2 LYS D  63      76.290  52.620  41.580  1.00  0.00           H
ATOM   4358  NZ  LYS D  63      78.070  53.740  41.240  1.00  0.00           N
ATOM   4359  HZ1 LYS D  63      77.690  54.680  41.470  1.00  0.00           H
ATOM   4360  HZ2 LYS D  63      79.050  53.670  41.580  1.00  0.00           H
ATOM   4361  HZ3 LYS D  63      77.940  53.690  40.210  1.00  0.00           H
ATOM   4362  C   LYS D  63      78.780  46.610  42.850  1.00  0.00           C
ATOM   4363  NT  LYS D  63      78.170  45.820  41.930  1.00  0.00           N
ATOM   4364  HT1 LYS D  63      77.380  46.230  41.470  1.00  0.00           H
ATOM   4365  HT2 LYS D  63      78.600  45.030  41.500  1.00  0.00           H
ATOM   4366  O   LYS D  63      79.920  46.370  43.250  1.00  0.00           O
TER
ENDMDL
