# Supplementary material for: The Effect of SARS-COV‑2 Protein Fragments on the Dimerization of α‑Synuclein
Source: ACS Chem Neurosci. 2025 Oct 22;16(21):4279–88. doi: 10.1021/acschemneuro.5c00635 (PMC12593392; doi:10.1021/acschemneuro.5c00635)
Supplement: Supplementary file 1 [file cn5c00635_si_001.zip › aS Configurations - Supporting Information/Twister Binding Dimer/with SK9/t-SK9-2-final.pdb]

REMARK    GENERATED BY TRJCONV
TITLE     Protein in water t= 500000.00000 step= 250000000
REMARK    THIS IS A SIMULATION BOX
CRYST1  107.861  107.861  107.861  90.00  90.00  90.00 P 1           1
MODEL        1
ATOM      1  N   MET A   1      61.720  76.160  76.520  1.00  0.00           N
ATOM      2  H1  MET A   1      61.370  76.790  77.280  1.00  0.00           H
ATOM      3  H2  MET A   1      62.450  76.670  75.980  1.00  0.00           H
ATOM      4  H3  MET A   1      60.860  76.020  75.940  1.00  0.00           H
ATOM      5  CA  MET A   1      62.120  74.820  77.050  1.00  0.00           C
ATOM      6  HA  MET A   1      62.660  74.320  76.270  1.00  0.00           H
ATOM      7  CB  MET A   1      63.070  74.970  78.270  1.00  0.00           C
ATOM      8  HB1 MET A   1      63.160  73.970  78.740  1.00  0.00           H
ATOM      9  HB2 MET A   1      62.620  75.660  79.030  1.00  0.00           H
ATOM     10  CG  MET A   1      64.510  75.410  77.940  1.00  0.00           C
ATOM     11  HG1 MET A   1      64.990  75.530  78.930  1.00  0.00           H
ATOM     12  HG2 MET A   1      64.520  76.440  77.510  1.00  0.00           H
ATOM     13  SD  MET A   1      65.360  74.170  76.810  1.00  0.00           S
ATOM     14  CE  MET A   1      66.930  75.070  76.640  1.00  0.00           C
ATOM     15  HE1 MET A   1      67.760  74.530  76.140  1.00  0.00           H
ATOM     16  HE2 MET A   1      66.710  76.050  76.170  1.00  0.00           H
ATOM     17  HE3 MET A   1      67.260  75.410  77.640  1.00  0.00           H
ATOM     18  C   MET A   1      60.830  74.010  77.480  1.00  0.00           C
ATOM     19  O   MET A   1      59.810  74.620  77.690  1.00  0.00           O
ATOM     20  N   ASP A   2      61.020  72.640  77.630  1.00  0.00           N
ATOM     21  HN  ASP A   2      61.790  72.050  77.380  1.00  0.00           H
ATOM     22  CA  ASP A   2      59.980  71.850  78.250  1.00  0.00           C
ATOM     23  HA  ASP A   2      59.050  72.230  77.860  1.00  0.00           H
ATOM     24  CB  ASP A   2      60.150  70.400  77.910  1.00  0.00           C
ATOM     25  HB1 ASP A   2      59.700  69.710  78.660  1.00  0.00           H
ATOM     26  HB2 ASP A   2      61.220  70.120  77.940  1.00  0.00           H
ATOM     27  CG  ASP A   2      59.730  70.010  76.470  1.00  0.00           C
ATOM     28  OD1 ASP A   2      59.000  70.790  75.750  1.00  0.00           O
ATOM     29  OD2 ASP A   2      59.990  68.830  76.120  1.00  0.00           O
ATOM     30  C   ASP A   2      60.020  71.940  79.760  1.00  0.00           C
ATOM     31  O   ASP A   2      61.000  72.300  80.410  1.00  0.00           O
ATOM     32  N   VAL A   3      58.850  71.590  80.420  1.00  0.00           N
ATOM     33  HN  VAL A   3      58.010  71.400  79.910  1.00  0.00           H
ATOM     34  CA  VAL A   3      58.830  71.490  81.880  1.00  0.00           C
ATOM     35  HA  VAL A   3      59.530  72.200  82.300  1.00  0.00           H
ATOM     36  CB  VAL A   3      57.480  71.770  82.530  1.00  0.00           C
ATOM     37  HB  VAL A   3      56.700  71.140  82.060  1.00  0.00           H
ATOM     38  CG1 VAL A   3      57.450  71.480  84.030  1.00  0.00           C
ATOM     39 HG11 VAL A   3      57.700  70.410  84.180  1.00  0.00           H
ATOM     40 HG12 VAL A   3      58.090  72.190  84.600  1.00  0.00           H
ATOM     41 HG13 VAL A   3      56.430  71.740  84.400  1.00  0.00           H
ATOM     42  CG2 VAL A   3      57.080  73.240  82.230  1.00  0.00           C
ATOM     43 HG21 VAL A   3      56.770  73.410  81.180  1.00  0.00           H
ATOM     44 HG22 VAL A   3      56.280  73.520  82.950  1.00  0.00           H
ATOM     45 HG23 VAL A   3      57.890  73.950  82.460  1.00  0.00           H
ATOM     46  C   VAL A   3      59.390  70.110  82.330  1.00  0.00           C
ATOM     47  O   VAL A   3      60.080  69.940  83.360  1.00  0.00           O
ATOM     48  N   PHE A   4      59.300  69.130  81.460  1.00  0.00           N
ATOM     49  HN  PHE A   4      58.840  69.490  80.650  1.00  0.00           H
ATOM     50  CA  PHE A   4      59.560  67.730  81.660  1.00  0.00           C
ATOM     51  HA  PHE A   4      59.850  67.580  82.690  1.00  0.00           H
ATOM     52  CB  PHE A   4      58.310  66.830  81.360  1.00  0.00           C
ATOM     53  HB1 PHE A   4      58.480  65.760  81.090  1.00  0.00           H
ATOM     54  HB2 PHE A   4      57.770  67.230  80.470  1.00  0.00           H
ATOM     55  CG  PHE A   4      57.300  66.980  82.500  1.00  0.00           C
ATOM     56  CD1 PHE A   4      57.160  66.060  83.490  1.00  0.00           C
ATOM     57  HD1 PHE A   4      57.830  65.220  83.480  1.00  0.00           H
ATOM     58  CE1 PHE A   4      56.160  66.200  84.550  1.00  0.00           C
ATOM     59  HE1 PHE A   4      56.070  65.470  85.340  1.00  0.00           H
ATOM     60  CZ  PHE A   4      55.380  67.330  84.530  1.00  0.00           C
ATOM     61  HZ  PHE A   4      54.580  67.480  85.240  1.00  0.00           H
ATOM     62  CD2 PHE A   4      56.580  68.210  82.620  1.00  0.00           C
ATOM     63  HD2 PHE A   4      56.830  68.990  81.920  1.00  0.00           H
ATOM     64  CE2 PHE A   4      55.670  68.380  83.650  1.00  0.00           C
ATOM     65  HE2 PHE A   4      55.070  69.270  83.530  1.00  0.00           H
ATOM     66  C   PHE A   4      60.610  67.120  80.780  1.00  0.00           C
ATOM     67  O   PHE A   4      60.900  67.530  79.670  1.00  0.00           O
ATOM     68  N   MET A   5      61.310  66.030  81.220  1.00  0.00           N
ATOM     69  HN  MET A   5      61.180  65.800  82.180  1.00  0.00           H
ATOM     70  CA  MET A   5      62.390  65.400  80.510  1.00  0.00           C
ATOM     71  HA  MET A   5      63.120  66.140  80.200  1.00  0.00           H
ATOM     72  CB  MET A   5      63.200  64.440  81.510  1.00  0.00           C
ATOM     73  HB1 MET A   5      63.720  65.110  82.230  1.00  0.00           H
ATOM     74  HB2 MET A   5      63.940  63.870  80.920  1.00  0.00           H
ATOM     75  CG  MET A   5      62.250  63.490  82.310  1.00  0.00           C
ATOM     76  HG1 MET A   5      62.890  62.670  82.700  1.00  0.00           H
ATOM     77  HG2 MET A   5      61.620  62.860  81.660  1.00  0.00           H
ATOM     78  SD  MET A   5      61.150  64.210  83.670  1.00  0.00           S
ATOM     79  CE  MET A   5      59.990  62.800  83.720  1.00  0.00           C
ATOM     80  HE1 MET A   5      59.180  62.870  82.960  1.00  0.00           H
ATOM     81  HE2 MET A   5      60.540  61.840  83.590  1.00  0.00           H
ATOM     82  HE3 MET A   5      59.460  62.780  84.690  1.00  0.00           H
ATOM     83  C   MET A   5      61.960  64.710  79.230  1.00  0.00           C
ATOM     84  O   MET A   5      60.930  64.030  79.210  1.00  0.00           O
ATOM     85  N   LYS A   6      62.840  64.720  78.180  1.00  0.00           N
ATOM     86  HN  LYS A   6      63.610  65.340  78.130  1.00  0.00           H
ATOM     87  CA  LYS A   6      62.550  63.840  77.010  1.00  0.00           C
ATOM     88  HA  LYS A   6      61.590  64.070  76.570  1.00  0.00           H
ATOM     89  CB  LYS A   6      63.660  64.050  75.870  1.00  0.00           C
ATOM     90  HB1 LYS A   6      63.560  63.370  75.000  1.00  0.00           H
ATOM     91  HB2 LYS A   6      64.660  63.830  76.320  1.00  0.00           H
ATOM     92  CG  LYS A   6      63.830  65.540  75.400  1.00  0.00           C
ATOM     93  HG1 LYS A   6      64.740  65.660  74.790  1.00  0.00           H
ATOM     94  HG2 LYS A   6      63.890  66.200  76.300  1.00  0.00           H
ATOM     95  CD  LYS A   6      62.560  65.920  74.620  1.00  0.00           C
ATOM     96  HD1 LYS A   6      62.600  65.370  73.660  1.00  0.00           H
ATOM     97  HD2 LYS A   6      61.600  65.640  75.110  1.00  0.00           H
ATOM     98  CE  LYS A   6      62.450  67.340  74.080  1.00  0.00           C
ATOM     99  HE1 LYS A   6      61.460  67.460  73.580  1.00  0.00           H
ATOM    100  HE2 LYS A   6      63.280  67.600  73.380  1.00  0.00           H
ATOM    101  NZ  LYS A   6      62.520  68.350  75.250  1.00  0.00           N
ATOM    102  HZ1 LYS A   6      63.160  68.110  76.040  1.00  0.00           H
ATOM    103  HZ2 LYS A   6      62.840  69.260  74.860  1.00  0.00           H
ATOM    104  HZ3 LYS A   6      61.590  68.560  75.650  1.00  0.00           H
ATOM    105  C   LYS A   6      62.550  62.320  77.400  1.00  0.00           C
ATOM    106  O   LYS A   6      63.040  61.860  78.440  1.00  0.00           O
ATOM    107  N   GLY A   7      61.800  61.540  76.600  1.00  0.00           N
ATOM    108  HN  GLY A   7      61.340  61.990  75.840  1.00  0.00           H
ATOM    109  CA  GLY A   7      61.600  60.100  76.680  1.00  0.00           C
ATOM    110  HA1 GLY A   7      61.210  59.850  77.660  1.00  0.00           H
ATOM    111  HA2 GLY A   7      60.880  59.960  75.880  1.00  0.00           H
ATOM    112  C   GLY A   7      62.780  59.280  76.330  1.00  0.00           C
ATOM    113  O   GLY A   7      63.930  59.740  76.280  1.00  0.00           O
ATOM    114  N   LEU A   8      62.460  57.940  76.190  1.00  0.00           N
ATOM    115  HN  LEU A   8      61.530  57.670  76.410  1.00  0.00           H
ATOM    116  CA  LEU A   8      63.340  56.740  75.950  1.00  0.00           C
ATOM    117  HA  LEU A   8      63.870  56.630  76.890  1.00  0.00           H
ATOM    118  CB  LEU A   8      62.370  55.490  75.740  1.00  0.00           C
ATOM    119  HB1 LEU A   8      61.740  55.880  74.910  1.00  0.00           H
ATOM    120  HB2 LEU A   8      61.750  55.370  76.650  1.00  0.00           H
ATOM    121  CG  LEU A   8      62.970  54.150  75.370  1.00  0.00           C
ATOM    122  HG  LEU A   8      63.770  54.360  74.620  1.00  0.00           H
ATOM    123  CD1 LEU A   8      63.670  53.560  76.520  1.00  0.00           C
ATOM    124 HD11 LEU A   8      64.330  54.220  77.140  1.00  0.00           H
ATOM    125 HD12 LEU A   8      62.880  53.240  77.230  1.00  0.00           H
ATOM    126 HD13 LEU A   8      64.270  52.670  76.210  1.00  0.00           H
ATOM    127  CD2 LEU A   8      61.920  53.140  74.800  1.00  0.00           C
ATOM    128 HD21 LEU A   8      62.370  52.200  74.430  1.00  0.00           H
ATOM    129 HD22 LEU A   8      61.050  52.860  75.430  1.00  0.00           H
ATOM    130 HD23 LEU A   8      61.480  53.710  73.950  1.00  0.00           H
ATOM    131  C   LEU A   8      64.490  56.900  74.870  1.00  0.00           C
ATOM    132  O   LEU A   8      64.200  57.210  73.710  1.00  0.00           O
ATOM    133  N   SER A   9      65.760  56.580  75.250  1.00  0.00           N
ATOM    134  HN  SER A   9      66.000  56.350  76.190  1.00  0.00           H
ATOM    135  CA  SER A   9      66.860  56.400  74.350  1.00  0.00           C
ATOM    136  HA  SER A   9      66.770  57.150  73.580  1.00  0.00           H
ATOM    137  CB  SER A   9      68.200  56.650  74.980  1.00  0.00           C
ATOM    138  HB1 SER A   9      68.230  56.030  75.900  1.00  0.00           H
ATOM    139  HB2 SER A   9      68.400  57.700  75.270  1.00  0.00           H
ATOM    140  OG  SER A   9      69.290  56.340  74.110  1.00  0.00           O
ATOM    141  HG1 SER A   9      68.970  56.600  73.240  1.00  0.00           H
ATOM    142  C   SER A   9      66.850  55.020  73.730  1.00  0.00           C
ATOM    143  O   SER A   9      66.930  54.100  74.570  1.00  0.00           O
ATOM    144  N   LYS A  10      66.710  54.900  72.370  1.00  0.00           N
ATOM    145  HN  LYS A  10      66.880  55.710  71.810  1.00  0.00           H
ATOM    146  CA  LYS A  10      66.560  53.650  71.650  1.00  0.00           C
ATOM    147  HA  LYS A  10      66.770  54.000  70.660  1.00  0.00           H
ATOM    148  CB  LYS A  10      67.560  52.480  71.950  1.00  0.00           C
ATOM    149  HB1 LYS A  10      67.380  51.700  71.180  1.00  0.00           H
ATOM    150  HB2 LYS A  10      67.410  52.000  72.950  1.00  0.00           H
ATOM    151  CG  LYS A  10      69.040  52.900  71.780  1.00  0.00           C
ATOM    152  HG1 LYS A  10      69.730  52.230  72.330  1.00  0.00           H
ATOM    153  HG2 LYS A  10      69.070  53.930  72.180  1.00  0.00           H
ATOM    154  CD  LYS A  10      69.510  52.910  70.380  1.00  0.00           C
ATOM    155  HD1 LYS A  10      69.290  51.910  69.950  1.00  0.00           H
ATOM    156  HD2 LYS A  10      68.900  53.690  69.880  1.00  0.00           H
ATOM    157  CE  LYS A  10      70.950  53.280  70.050  1.00  0.00           C
ATOM    158  HE1 LYS A  10      71.730  52.650  70.530  1.00  0.00           H
ATOM    159  HE2 LYS A  10      71.020  54.280  70.530  1.00  0.00           H
ATOM    160  NZ  LYS A  10      71.170  53.360  68.600  1.00  0.00           N
ATOM    161  HZ1 LYS A  10      70.260  53.670  68.220  1.00  0.00           H
ATOM    162  HZ2 LYS A  10      71.950  53.960  68.270  1.00  0.00           H
ATOM    163  HZ3 LYS A  10      71.190  52.350  68.330  1.00  0.00           H
ATOM    164  C   LYS A  10      65.220  53.060  71.530  1.00  0.00           C
ATOM    165  O   LYS A  10      65.000  51.890  71.530  1.00  0.00           O
ATOM    166  N   ALA A  11      64.300  53.980  71.500  1.00  0.00           N
ATOM    167  HN  ALA A  11      64.590  54.900  71.740  1.00  0.00           H
ATOM    168  CA  ALA A  11      62.870  53.650  71.250  1.00  0.00           C
ATOM    169  HA  ALA A  11      62.680  52.970  72.070  1.00  0.00           H
ATOM    170  CB  ALA A  11      61.910  54.800  71.300  1.00  0.00           C
ATOM    171  HB1 ALA A  11      62.160  55.550  70.510  1.00  0.00           H
ATOM    172  HB2 ALA A  11      60.830  54.600  71.160  1.00  0.00           H
ATOM    173  HB3 ALA A  11      61.870  55.270  72.310  1.00  0.00           H
ATOM    174  C   ALA A  11      62.540  52.920  69.990  1.00  0.00           C
ATOM    175  O   ALA A  11      61.730  51.990  69.900  1.00  0.00           O
ATOM    176  N   LYS A  12      63.210  53.440  68.940  1.00  0.00           N
ATOM    177  HN  LYS A  12      63.700  54.310  68.970  1.00  0.00           H
ATOM    178  CA  LYS A  12      62.880  53.150  67.600  1.00  0.00           C
ATOM    179  HA  LYS A  12      62.100  52.400  67.600  1.00  0.00           H
ATOM    180  CB  LYS A  12      62.360  54.360  66.820  1.00  0.00           C
ATOM    181  HB1 LYS A  12      62.290  54.100  65.740  1.00  0.00           H
ATOM    182  HB2 LYS A  12      63.020  55.220  67.060  1.00  0.00           H
ATOM    183  CG  LYS A  12      60.860  54.660  67.090  1.00  0.00           C
ATOM    184  HG1 LYS A  12      60.570  55.510  66.440  1.00  0.00           H
ATOM    185  HG2 LYS A  12      60.870  55.040  68.130  1.00  0.00           H
ATOM    186  CD  LYS A  12      59.900  53.510  66.780  1.00  0.00           C
ATOM    187  HD1 LYS A  12      59.920  53.380  65.680  1.00  0.00           H
ATOM    188  HD2 LYS A  12      60.230  52.500  67.100  1.00  0.00           H
ATOM    189  CE  LYS A  12      58.440  53.670  67.310  1.00  0.00           C
ATOM    190  HE1 LYS A  12      58.450  53.920  68.390  1.00  0.00           H
ATOM    191  HE2 LYS A  12      57.860  52.750  67.090  1.00  0.00           H
ATOM    192  NZ  LYS A  12      57.860  54.730  66.620  1.00  0.00           N
ATOM    193  HZ1 LYS A  12      56.880  54.790  66.960  1.00  0.00           H
ATOM    194  HZ2 LYS A  12      58.240  55.690  66.800  1.00  0.00           H
ATOM    195  HZ3 LYS A  12      57.860  54.640  65.580  1.00  0.00           H
ATOM    196  C   LYS A  12      64.000  52.370  66.920  1.00  0.00           C
ATOM    197  O   LYS A  12      63.930  52.000  65.760  1.00  0.00           O
ATOM    198  N   GLU A  13      65.010  52.070  67.680  1.00  0.00           N
ATOM    199  HN  GLU A  13      64.770  52.390  68.600  1.00  0.00           H
ATOM    200  CA  GLU A  13      66.260  51.430  67.320  1.00  0.00           C
ATOM    201  HA  GLU A  13      66.200  51.250  66.260  1.00  0.00           H
ATOM    202  CB  GLU A  13      67.510  52.420  67.370  1.00  0.00           C
ATOM    203  HB1 GLU A  13      68.470  51.950  67.690  1.00  0.00           H
ATOM    204  HB2 GLU A  13      67.150  53.170  68.100  1.00  0.00           H
ATOM    205  CG  GLU A  13      67.630  53.240  66.100  1.00  0.00           C
ATOM    206  HG1 GLU A  13      66.680  53.660  65.720  1.00  0.00           H
ATOM    207  HG2 GLU A  13      68.010  52.500  65.350  1.00  0.00           H
ATOM    208  CD  GLU A  13      68.750  54.240  66.080  1.00  0.00           C
ATOM    209  OE1 GLU A  13      69.100  54.690  64.960  1.00  0.00           O
ATOM    210  OE2 GLU A  13      69.290  54.610  67.170  1.00  0.00           O
ATOM    211  C   GLU A  13      66.550  50.140  67.960  1.00  0.00           C
ATOM    212  O   GLU A  13      66.280  49.960  69.120  1.00  0.00           O
ATOM    213  N   GLY A  14      67.000  49.160  67.180  1.00  0.00           N
ATOM    214  HN  GLY A  14      67.040  49.190  66.180  1.00  0.00           H
ATOM    215  CA  GLY A  14      67.440  47.850  67.620  1.00  0.00           C
ATOM    216  HA1 GLY A  14      66.630  47.390  68.180  1.00  0.00           H
ATOM    217  HA2 GLY A  14      67.740  47.290  66.750  1.00  0.00           H
ATOM    218  C   GLY A  14      68.690  47.870  68.370  1.00  0.00           C
ATOM    219  O   GLY A  14      69.690  48.280  67.810  1.00  0.00           O
ATOM    220  N   VAL A  15      68.680  47.410  69.610  1.00  0.00           N
ATOM    221  HN  VAL A  15      67.910  46.880  69.970  1.00  0.00           H
ATOM    222  CA  VAL A  15      69.870  47.470  70.420  1.00  0.00           C
ATOM    223  HA  VAL A  15      70.680  47.090  69.810  1.00  0.00           H
ATOM    224  CB  VAL A  15      70.110  48.780  71.070  1.00  0.00           C
ATOM    225  HB  VAL A  15      69.760  49.570  70.370  1.00  0.00           H
ATOM    226  CG1 VAL A  15      69.340  49.050  72.390  1.00  0.00           C
ATOM    227 HG11 VAL A  15      69.500  50.120  72.650  1.00  0.00           H
ATOM    228 HG12 VAL A  15      68.260  49.240  72.170  1.00  0.00           H
ATOM    229 HG13 VAL A  15      69.540  48.330  73.210  1.00  0.00           H
ATOM    230  CG2 VAL A  15      71.640  49.110  71.310  1.00  0.00           C
ATOM    231 HG21 VAL A  15      71.790  50.190  71.520  1.00  0.00           H
ATOM    232 HG22 VAL A  15      71.970  48.370  72.070  1.00  0.00           H
ATOM    233 HG23 VAL A  15      72.200  48.980  70.360  1.00  0.00           H
ATOM    234  C   VAL A  15      69.750  46.270  71.520  1.00  0.00           C
ATOM    235  O   VAL A  15      68.670  45.810  71.830  1.00  0.00           O
ATOM    236  N   VAL A  16      70.880  45.680  72.000  1.00  0.00           N
ATOM    237  HN  VAL A  16      71.780  45.980  71.690  1.00  0.00           H
ATOM    238  CA  VAL A  16      70.880  44.560  72.930  1.00  0.00           C
ATOM    239  HA  VAL A  16      69.920  44.100  73.060  1.00  0.00           H
ATOM    240  CB  VAL A  16      71.970  43.560  72.590  1.00  0.00           C
ATOM    241  HB  VAL A  16      72.920  44.140  72.600  1.00  0.00           H
ATOM    242  CG1 VAL A  16      71.920  42.400  73.620  1.00  0.00           C
ATOM    243 HG11 VAL A  16      72.540  41.590  73.180  1.00  0.00           H
ATOM    244 HG12 VAL A  16      72.160  42.640  74.670  1.00  0.00           H
ATOM    245 HG13 VAL A  16      70.910  41.930  73.610  1.00  0.00           H
ATOM    246  CG2 VAL A  16      71.770  43.080  71.190  1.00  0.00           C
ATOM    247 HG21 VAL A  16      71.590  43.900  70.460  1.00  0.00           H
ATOM    248 HG22 VAL A  16      72.630  42.530  70.760  1.00  0.00           H
ATOM    249 HG23 VAL A  16      70.940  42.350  71.120  1.00  0.00           H
ATOM    250  C   VAL A  16      71.180  45.250  74.270  1.00  0.00           C
ATOM    251  O   VAL A  16      71.960  46.130  74.490  1.00  0.00           O
ATOM    252  N   ALA A  17      70.440  44.720  75.270  1.00  0.00           N
ATOM    253  HN  ALA A  17      69.750  44.010  75.210  1.00  0.00           H
ATOM    254  CA  ALA A  17      70.530  45.170  76.660  1.00  0.00           C
ATOM    255  HA  ALA A  17      70.330  46.230  76.660  1.00  0.00           H
ATOM    256  CB  ALA A  17      69.350  44.580  77.490  1.00  0.00           C
ATOM    257  HB1 ALA A  17      69.450  43.470  77.510  1.00  0.00           H
ATOM    258  HB2 ALA A  17      69.270  45.000  78.510  1.00  0.00           H
ATOM    259  HB3 ALA A  17      68.410  44.910  77.000  1.00  0.00           H
ATOM    260  C   ALA A  17      71.820  44.900  77.430  1.00  0.00           C
ATOM    261  O   ALA A  17      72.610  43.970  77.250  1.00  0.00           O
ATOM    262  N   ALA A  18      71.990  45.670  78.550  1.00  0.00           N
ATOM    263  HN  ALA A  18      71.750  46.630  78.680  1.00  0.00           H
ATOM    264  CA  ALA A  18      72.940  45.180  79.530  1.00  0.00           C
ATOM    265  HA  ALA A  18      73.870  45.070  79.000  1.00  0.00           H
ATOM    266  CB  ALA A  18      73.240  46.230  80.610  1.00  0.00           C
ATOM    267  HB1 ALA A  18      74.020  45.780  81.260  1.00  0.00           H
ATOM    268  HB2 ALA A  18      73.650  47.120  80.080  1.00  0.00           H
ATOM    269  HB3 ALA A  18      72.350  46.600  81.180  1.00  0.00           H
ATOM    270  C   ALA A  18      72.560  43.810  80.170  1.00  0.00           C
ATOM    271  O   ALA A  18      71.350  43.590  80.350  1.00  0.00           O
ATOM    272  N   ALA A  19      73.530  42.910  80.500  1.00  0.00           N
ATOM    273  HN  ALA A  19      74.490  43.170  80.370  1.00  0.00           H
ATOM    274  CA  ALA A  19      73.260  41.530  80.910  1.00  0.00           C
ATOM    275  HA  ALA A  19      72.700  41.200  80.040  1.00  0.00           H
ATOM    276  CB  ALA A  19      74.620  40.760  81.100  1.00  0.00           C
ATOM    277  HB1 ALA A  19      75.230  41.350  81.820  1.00  0.00           H
ATOM    278  HB2 ALA A  19      74.540  39.750  81.580  1.00  0.00           H
ATOM    279  HB3 ALA A  19      75.030  40.570  80.090  1.00  0.00           H
ATOM    280  C   ALA A  19      72.390  41.530  82.200  1.00  0.00           C
ATOM    281  O   ALA A  19      72.770  42.320  83.100  1.00  0.00           O
ATOM    282  N   GLU A  20      71.350  40.690  82.330  1.00  0.00           N
ATOM    283  HN  GLU A  20      71.210  40.030  81.600  1.00  0.00           H
ATOM    284  CA  GLU A  20      70.710  40.420  83.510  1.00  0.00           C
ATOM    285  HA  GLU A  20      70.160  39.570  83.150  1.00  0.00           H
ATOM    286  CB  GLU A  20      71.780  39.900  84.590  1.00  0.00           C
ATOM    287  HB1 GLU A  20      71.170  39.480  85.420  1.00  0.00           H
ATOM    288  HB2 GLU A  20      72.340  40.740  85.050  1.00  0.00           H
ATOM    289  CG  GLU A  20      72.680  38.710  84.190  1.00  0.00           C
ATOM    290  HG1 GLU A  20      73.210  38.180  85.010  1.00  0.00           H
ATOM    291  HG2 GLU A  20      73.440  39.050  83.450  1.00  0.00           H
ATOM    292  CD  GLU A  20      71.870  37.580  83.430  1.00  0.00           C
ATOM    293  OE1 GLU A  20      72.300  37.290  82.290  1.00  0.00           O
ATOM    294  OE2 GLU A  20      70.890  37.000  83.900  1.00  0.00           O
ATOM    295  C   GLU A  20      69.800  41.490  84.120  1.00  0.00           C
ATOM    296  O   GLU A  20      69.580  41.380  85.330  1.00  0.00           O
ATOM    297  N   LYS A  21      69.300  42.410  83.320  1.00  0.00           N
ATOM    298  HN  LYS A  21      69.460  42.390  82.340  1.00  0.00           H
ATOM    299  CA  LYS A  21      68.640  43.530  83.850  1.00  0.00           C
ATOM    300  HA  LYS A  21      68.780  43.640  84.920  1.00  0.00           H
ATOM    301  CB  LYS A  21      69.170  44.770  83.100  1.00  0.00           C
ATOM    302  HB1 LYS A  21      68.550  45.610  83.480  1.00  0.00           H
ATOM    303  HB2 LYS A  21      69.200  44.640  82.000  1.00  0.00           H
ATOM    304  CG  LYS A  21      70.640  45.160  83.590  1.00  0.00           C
ATOM    305  HG1 LYS A  21      71.090  45.900  82.890  1.00  0.00           H
ATOM    306  HG2 LYS A  21      71.320  44.280  83.600  1.00  0.00           H
ATOM    307  CD  LYS A  21      70.720  45.770  85.010  1.00  0.00           C
ATOM    308  HD1 LYS A  21      69.920  46.540  85.160  1.00  0.00           H
ATOM    309  HD2 LYS A  21      70.490  44.940  85.720  1.00  0.00           H
ATOM    310  CE  LYS A  21      72.080  46.450  85.460  1.00  0.00           C
ATOM    311  HE1 LYS A  21      72.370  47.300  84.800  1.00  0.00           H
ATOM    312  HE2 LYS A  21      72.930  45.730  85.510  1.00  0.00           H
ATOM    313  NZ  LYS A  21      71.960  47.120  86.810  1.00  0.00           N
ATOM    314  HZ1 LYS A  21      71.090  47.680  86.640  1.00  0.00           H
ATOM    315  HZ2 LYS A  21      71.780  46.400  87.530  1.00  0.00           H
ATOM    316  HZ3 LYS A  21      72.850  47.600  87.070  1.00  0.00           H
ATOM    317  C   LYS A  21      67.160  43.500  83.650  1.00  0.00           C
ATOM    318  O   LYS A  21      66.520  44.430  84.090  1.00  0.00           O
ATOM    319  N   THR A  22      66.570  42.420  83.060  1.00  0.00           N
ATOM    320  HN  THR A  22      67.240  41.700  82.930  1.00  0.00           H
ATOM    321  CA  THR A  22      65.150  42.280  82.830  1.00  0.00           C
ATOM    322  HA  THR A  22      64.920  43.150  82.240  1.00  0.00           H
ATOM    323  CB  THR A  22      64.820  41.160  81.900  1.00  0.00           C
ATOM    324  HB  THR A  22      65.530  41.340  81.070  1.00  0.00           H
ATOM    325  OG1 THR A  22      63.500  41.280  81.390  1.00  0.00           O
ATOM    326  HG1 THR A  22      63.460  42.060  80.830  1.00  0.00           H
ATOM    327  CG2 THR A  22      64.960  39.730  82.460  1.00  0.00           C
ATOM    328 HG21 THR A  22      64.300  39.640  83.340  1.00  0.00           H
ATOM    329 HG22 THR A  22      64.720  38.890  81.770  1.00  0.00           H
ATOM    330 HG23 THR A  22      65.990  39.550  82.830  1.00  0.00           H
ATOM    331  C   THR A  22      64.260  42.310  84.080  1.00  0.00           C
ATOM    332  O   THR A  22      64.590  41.600  85.020  1.00  0.00           O
ATOM    333  N   LYS A  23      63.120  43.120  84.080  1.00  0.00           N
ATOM    334  HN  LYS A  23      62.820  43.710  83.330  1.00  0.00           H
ATOM    335  CA  LYS A  23      62.140  43.210  85.170  1.00  0.00           C
ATOM    336  HA  LYS A  23      62.660  43.460  86.080  1.00  0.00           H
ATOM    337  CB  LYS A  23      61.160  44.460  85.070  1.00  0.00           C
ATOM    338  HB1 LYS A  23      60.790  44.300  84.030  1.00  0.00           H
ATOM    339  HB2 LYS A  23      61.710  45.420  85.130  1.00  0.00           H
ATOM    340  CG  LYS A  23      59.990  44.310  86.120  1.00  0.00           C
ATOM    341  HG1 LYS A  23      59.300  43.470  85.900  1.00  0.00           H
ATOM    342  HG2 LYS A  23      59.310  45.160  85.910  1.00  0.00           H
ATOM    343  CD  LYS A  23      60.450  44.530  87.540  1.00  0.00           C
ATOM    344  HD1 LYS A  23      61.090  43.660  87.820  1.00  0.00           H
ATOM    345  HD2 LYS A  23      61.100  45.430  87.520  1.00  0.00           H
ATOM    346  CE  LYS A  23      59.350  44.710  88.610  1.00  0.00           C
ATOM    347  HE1 LYS A  23      58.860  43.740  88.840  1.00  0.00           H
ATOM    348  HE2 LYS A  23      58.630  45.500  88.310  1.00  0.00           H
ATOM    349  NZ  LYS A  23      59.950  45.190  89.870  1.00  0.00           N
ATOM    350  HZ1 LYS A  23      60.990  45.160  89.850  1.00  0.00           H
ATOM    351  HZ2 LYS A  23      59.540  46.130  90.080  1.00  0.00           H
ATOM    352  HZ3 LYS A  23      59.720  44.430  90.530  1.00  0.00           H
ATOM    353  C   LYS A  23      61.380  41.880  85.370  1.00  0.00           C
ATOM    354  O   LYS A  23      61.100  41.490  86.480  1.00  0.00           O
ATOM    355  N   GLN A  24      61.090  41.160  84.320  1.00  0.00           N
ATOM    356  HN  GLN A  24      61.400  41.380  83.400  1.00  0.00           H
ATOM    357  CA  GLN A  24      60.220  39.910  84.310  1.00  0.00           C
ATOM    358  HA  GLN A  24      59.620  39.800  85.200  1.00  0.00           H
ATOM    359  CB  GLN A  24      59.170  40.110  83.120  1.00  0.00           C
ATOM    360  HB1 GLN A  24      58.470  39.260  83.260  1.00  0.00           H
ATOM    361  HB2 GLN A  24      59.640  40.200  82.120  1.00  0.00           H
ATOM    362  CG  GLN A  24      58.220  41.310  83.390  1.00  0.00           C
ATOM    363  HG1 GLN A  24      57.450  41.440  82.600  1.00  0.00           H
ATOM    364  HG2 GLN A  24      58.930  42.160  83.420  1.00  0.00           H
ATOM    365  CD  GLN A  24      57.370  41.180  84.640  1.00  0.00           C
ATOM    366  OE1 GLN A  24      57.740  41.710  85.670  1.00  0.00           O
ATOM    367  NE2 GLN A  24      56.290  40.360  84.610  1.00  0.00           N
ATOM    368 HE21 GLN A  24      55.940  40.120  85.520  1.00  0.00           H
ATOM    369 HE22 GLN A  24      55.750  39.910  83.900  1.00  0.00           H
ATOM    370  C   GLN A  24      60.940  38.610  84.000  1.00  0.00           C
ATOM    371  O   GLN A  24      62.080  38.670  83.500  1.00  0.00           O
ATOM    372  N   GLY A  25      60.310  37.430  84.240  1.00  0.00           N
ATOM    373  HN  GLY A  25      59.470  37.470  84.770  1.00  0.00           H
ATOM    374  CA  GLY A  25      60.580  36.070  83.770  1.00  0.00           C
ATOM    375  HA1 GLY A  25      61.470  35.810  84.310  1.00  0.00           H
ATOM    376  HA2 GLY A  25      59.660  35.520  83.780  1.00  0.00           H
ATOM    377  C   GLY A  25      61.190  36.110  82.230  1.00  0.00           C
ATOM    378  O   GLY A  25      60.460  36.650  81.400  1.00  0.00           O
ATOM    379  N   VAL A  26      62.400  35.560  81.890  1.00  0.00           N
ATOM    380  HN  VAL A  26      63.040  35.160  82.540  1.00  0.00           H
ATOM    381  CA  VAL A  26      63.020  35.650  80.620  1.00  0.00           C
ATOM    382  HA  VAL A  26      63.220  36.680  80.380  1.00  0.00           H
ATOM    383  CB  VAL A  26      64.450  35.040  80.630  1.00  0.00           C
ATOM    384  HB  VAL A  26      64.330  34.090  81.190  1.00  0.00           H
ATOM    385  CG1 VAL A  26      65.010  34.910  79.190  1.00  0.00           C
ATOM    386 HG11 VAL A  26      64.370  34.210  78.610  1.00  0.00           H
ATOM    387 HG12 VAL A  26      65.180  35.930  78.800  1.00  0.00           H
ATOM    388 HG13 VAL A  26      66.040  34.490  79.260  1.00  0.00           H
ATOM    389  CG2 VAL A  26      65.350  36.110  81.360  1.00  0.00           C
ATOM    390 HG21 VAL A  26      66.370  35.750  81.580  1.00  0.00           H
ATOM    391 HG22 VAL A  26      65.420  37.060  80.790  1.00  0.00           H
ATOM    392 HG23 VAL A  26      64.850  36.340  82.330  1.00  0.00           H
ATOM    393  C   VAL A  26      62.160  35.070  79.480  1.00  0.00           C
ATOM    394  O   VAL A  26      61.650  33.980  79.670  1.00  0.00           O
ATOM    395  N   ALA A  27      62.230  35.690  78.260  1.00  0.00           N
ATOM    396  HN  ALA A  27      62.800  36.500  78.130  1.00  0.00           H
ATOM    397  CA  ALA A  27      61.610  35.220  77.030  1.00  0.00           C
ATOM    398  HA  ALA A  27      61.640  36.060  76.350  1.00  0.00           H
ATOM    399  CB  ALA A  27      62.430  34.080  76.460  1.00  0.00           C
ATOM    400  HB1 ALA A  27      63.510  34.300  76.630  1.00  0.00           H
ATOM    401  HB2 ALA A  27      62.170  33.120  76.950  1.00  0.00           H
ATOM    402  HB3 ALA A  27      62.270  33.890  75.370  1.00  0.00           H
ATOM    403  C   ALA A  27      60.110  34.830  77.150  1.00  0.00           C
ATOM    404  O   ALA A  27      59.450  34.990  78.180  1.00  0.00           O
ATOM    405  N   GLU A  28      59.510  34.430  75.990  1.00  0.00           N
ATOM    406  HN  GLU A  28      60.120  34.380  75.200  1.00  0.00           H
ATOM    407  CA  GLU A  28      58.130  33.860  75.820  1.00  0.00           C
ATOM    408  HA  GLU A  28      57.480  34.720  75.710  1.00  0.00           H
ATOM    409  CB  GLU A  28      57.880  33.130  74.470  1.00  0.00           C
ATOM    410  HB1 GLU A  28      56.910  32.590  74.530  1.00  0.00           H
ATOM    411  HB2 GLU A  28      58.770  32.470  74.400  1.00  0.00           H
ATOM    412  CG  GLU A  28      57.700  34.130  73.300  1.00  0.00           C
ATOM    413  HG1 GLU A  28      58.650  34.650  73.050  1.00  0.00           H
ATOM    414  HG2 GLU A  28      56.960  34.890  73.640  1.00  0.00           H
ATOM    415  CD  GLU A  28      57.260  33.370  72.100  1.00  0.00           C
ATOM    416  OE1 GLU A  28      56.060  33.160  71.840  1.00  0.00           O
ATOM    417  OE2 GLU A  28      58.110  32.990  71.270  1.00  0.00           O
ATOM    418  C   GLU A  28      57.630  32.980  76.960  1.00  0.00           C
ATOM    419  O   GLU A  28      58.450  32.380  77.680  1.00  0.00           O
ATOM    420  N   ALA A  29      56.350  32.720  77.080  1.00  0.00           N
ATOM    421  HN  ALA A  29      55.630  33.230  76.620  1.00  0.00           H
ATOM    422  CA  ALA A  29      55.710  31.870  78.030  1.00  0.00           C
ATOM    423  HA  ALA A  29      56.050  32.130  79.020  1.00  0.00           H
ATOM    424  CB  ALA A  29      54.160  32.150  78.000  1.00  0.00           C
ATOM    425  HB1 ALA A  29      53.720  32.040  76.990  1.00  0.00           H
ATOM    426  HB2 ALA A  29      53.620  31.340  78.510  1.00  0.00           H
ATOM    427  HB3 ALA A  29      53.890  33.140  78.430  1.00  0.00           H
ATOM    428  C   ALA A  29      55.880  30.290  77.780  1.00  0.00           C
ATOM    429  O   ALA A  29      55.990  29.810  76.630  1.00  0.00           O
ATOM    430  N   ALA A  30      56.070  29.480  78.820  1.00  0.00           N
ATOM    431  HN  ALA A  30      56.090  29.960  79.690  1.00  0.00           H
ATOM    432  CA  ALA A  30      56.310  28.000  78.950  1.00  0.00           C
ATOM    433  HA  ALA A  30      57.340  27.730  79.070  1.00  0.00           H
ATOM    434  CB  ALA A  30      55.650  27.710  80.330  1.00  0.00           C
ATOM    435  HB1 ALA A  30      55.270  26.680  80.470  1.00  0.00           H
ATOM    436  HB2 ALA A  30      56.170  28.190  81.180  1.00  0.00           H
ATOM    437  HB3 ALA A  30      54.710  28.280  80.180  1.00  0.00           H
ATOM    438  C   ALA A  30      55.690  27.140  77.800  1.00  0.00           C
ATOM    439  O   ALA A  30      54.520  26.760  77.850  1.00  0.00           O
ATOM    440  N   GLY A  31      56.480  26.580  76.790  1.00  0.00           N
ATOM    441  HN  GLY A  31      57.460  26.740  76.770  1.00  0.00           H
ATOM    442  CA  GLY A  31      55.970  25.580  75.850  1.00  0.00           C
ATOM    443  HA1 GLY A  31      56.780  25.160  75.280  1.00  0.00           H
ATOM    444  HA2 GLY A  31      55.450  24.880  76.480  1.00  0.00           H
ATOM    445  C   GLY A  31      54.890  26.080  74.910  1.00  0.00           C
ATOM    446  O   GLY A  31      54.790  27.240  74.600  1.00  0.00           O
ATOM    447  N   LYS A  32      54.210  25.070  74.330  1.00  0.00           N
ATOM    448  HN  LYS A  32      54.530  24.130  74.460  1.00  0.00           H
ATOM    449  CA  LYS A  32      53.110  25.170  73.380  1.00  0.00           C
ATOM    450  HA  LYS A  32      52.470  24.330  73.590  1.00  0.00           H
ATOM    451  CB  LYS A  32      52.150  26.400  73.460  1.00  0.00           C
ATOM    452  HB1 LYS A  32      51.410  26.380  72.640  1.00  0.00           H
ATOM    453  HB2 LYS A  32      52.580  27.420  73.310  1.00  0.00           H
ATOM    454  CG  LYS A  32      51.290  26.460  74.740  1.00  0.00           C
ATOM    455  HG1 LYS A  32      52.000  26.720  75.550  1.00  0.00           H
ATOM    456  HG2 LYS A  32      50.840  25.460  74.970  1.00  0.00           H
ATOM    457  CD  LYS A  32      50.170  27.510  74.780  1.00  0.00           C
ATOM    458  HD1 LYS A  32      50.450  28.500  74.380  1.00  0.00           H
ATOM    459  HD2 LYS A  32      49.340  27.200  74.100  1.00  0.00           H
ATOM    460  CE  LYS A  32      49.570  27.580  76.130  1.00  0.00           C
ATOM    461  HE1 LYS A  32      50.370  27.890  76.840  1.00  0.00           H
ATOM    462  HE2 LYS A  32      49.390  26.580  76.580  1.00  0.00           H
ATOM    463  NZ  LYS A  32      48.270  28.360  76.130  1.00  0.00           N
ATOM    464  HZ1 LYS A  32      48.440  29.180  75.500  1.00  0.00           H
ATOM    465  HZ2 LYS A  32      47.640  27.780  75.550  1.00  0.00           H
ATOM    466  HZ3 LYS A  32      47.860  28.610  77.050  1.00  0.00           H
ATOM    467  C   LYS A  32      53.580  24.840  71.980  1.00  0.00           C
ATOM    468  O   LYS A  32      54.650  25.170  71.520  1.00  0.00           O
ATOM    469  N   THR A  33      52.790  24.030  71.230  1.00  0.00           N
ATOM    470  HN  THR A  33      51.910  23.790  71.620  1.00  0.00           H
ATOM    471  CA  THR A  33      53.120  23.570  69.910  1.00  0.00           C
ATOM    472  HA  THR A  33      54.130  23.210  70.020  1.00  0.00           H
ATOM    473  CB  THR A  33      52.380  22.270  69.570  1.00  0.00           C
ATOM    474  HB  THR A  33      52.330  21.740  70.540  1.00  0.00           H
ATOM    475  OG1 THR A  33      53.120  21.350  68.780  1.00  0.00           O
ATOM    476  HG1 THR A  33      52.510  20.610  68.880  1.00  0.00           H
ATOM    477  CG2 THR A  33      50.970  22.360  69.040  1.00  0.00           C
ATOM    478 HG21 THR A  33      50.500  21.350  69.050  1.00  0.00           H
ATOM    479 HG22 THR A  33      50.450  23.170  69.590  1.00  0.00           H
ATOM    480 HG23 THR A  33      51.040  22.580  67.950  1.00  0.00           H
ATOM    481  C   THR A  33      52.980  24.590  68.800  1.00  0.00           C
ATOM    482  O   THR A  33      53.770  24.590  67.910  1.00  0.00           O
ATOM    483  N   LYS A  34      52.040  25.520  68.800  1.00  0.00           N
ATOM    484  HN  LYS A  34      51.320  25.410  69.470  1.00  0.00           H
ATOM    485  CA  LYS A  34      52.000  26.660  67.860  1.00  0.00           C
ATOM    486  HA  LYS A  34      51.080  27.190  68.070  1.00  0.00           H
ATOM    487  CB  LYS A  34      53.150  27.630  68.100  1.00  0.00           C
ATOM    488  HB1 LYS A  34      53.130  28.450  67.350  1.00  0.00           H
ATOM    489  HB2 LYS A  34      54.070  27.040  67.920  1.00  0.00           H
ATOM    490  CG  LYS A  34      53.050  28.260  69.500  1.00  0.00           C
ATOM    491  HG1 LYS A  34      53.160  27.440  70.240  1.00  0.00           H
ATOM    492  HG2 LYS A  34      52.090  28.790  69.670  1.00  0.00           H
ATOM    493  CD  LYS A  34      54.380  29.130  69.810  1.00  0.00           C
ATOM    494  HD1 LYS A  34      55.290  28.510  69.750  1.00  0.00           H
ATOM    495  HD2 LYS A  34      54.560  29.850  68.980  1.00  0.00           H
ATOM    496  CE  LYS A  34      54.390  29.980  71.070  1.00  0.00           C
ATOM    497  HE1 LYS A  34      54.080  29.340  71.920  1.00  0.00           H
ATOM    498  HE2 LYS A  34      53.660  30.820  71.070  1.00  0.00           H
ATOM    499  NZ  LYS A  34      55.790  30.450  71.310  1.00  0.00           N
ATOM    500  HZ1 LYS A  34      56.140  30.090  72.220  1.00  0.00           H
ATOM    501  HZ2 LYS A  34      56.490  30.190  70.590  1.00  0.00           H
ATOM    502  HZ3 LYS A  34      55.840  31.480  71.500  1.00  0.00           H
ATOM    503  C   LYS A  34      51.760  26.270  66.380  1.00  0.00           C
ATOM    504  O   LYS A  34      52.730  25.950  65.680  1.00  0.00           O
ATOM    505  N   GLU A  35      50.510  26.380  65.910  1.00  0.00           N
ATOM    506  HN  GLU A  35      49.750  26.570  66.520  1.00  0.00           H
ATOM    507  CA  GLU A  35      50.120  26.150  64.530  1.00  0.00           C
ATOM    508  HA  GLU A  35      51.010  26.330  63.940  1.00  0.00           H
ATOM    509  CB  GLU A  35      49.640  24.690  64.250  1.00  0.00           C
ATOM    510  HB1 GLU A  35      48.750  24.530  64.900  1.00  0.00           H
ATOM    511  HB2 GLU A  35      50.390  23.960  64.640  1.00  0.00           H
ATOM    512  CG  GLU A  35      49.260  24.270  62.820  1.00  0.00           C
ATOM    513  HG1 GLU A  35      48.350  24.870  62.630  1.00  0.00           H
ATOM    514  HG2 GLU A  35      48.990  23.190  62.810  1.00  0.00           H
ATOM    515  CD  GLU A  35      50.370  24.580  61.750  1.00  0.00           C
ATOM    516  OE1 GLU A  35      51.060  23.720  61.160  1.00  0.00           O
ATOM    517  OE2 GLU A  35      50.730  25.820  61.680  1.00  0.00           O
ATOM    518  C   GLU A  35      48.960  27.130  64.270  1.00  0.00           C
ATOM    519  O   GLU A  35      47.970  27.180  64.990  1.00  0.00           O
ATOM    520  N   GLY A  36      48.940  27.700  63.040  1.00  0.00           N
ATOM    521  HN  GLY A  36      49.640  27.410  62.400  1.00  0.00           H
ATOM    522  CA  GLY A  36      47.870  28.600  62.420  1.00  0.00           C
ATOM    523  HA1 GLY A  36      48.300  29.010  61.520  1.00  0.00           H
ATOM    524  HA2 GLY A  36      46.940  28.070  62.390  1.00  0.00           H
ATOM    525  C   GLY A  36      47.750  29.840  63.280  1.00  0.00           C
ATOM    526  O   GLY A  36      48.780  30.340  63.780  1.00  0.00           O
ATOM    527  N   VAL A  37      46.520  30.460  63.380  1.00  0.00           N
ATOM    528  HN  VAL A  37      45.770  29.940  62.970  1.00  0.00           H
ATOM    529  CA  VAL A  37      46.260  31.600  64.150  1.00  0.00           C
ATOM    530  HA  VAL A  37      46.940  32.430  63.990  1.00  0.00           H
ATOM    531  CB  VAL A  37      44.920  32.200  63.700  1.00  0.00           C
ATOM    532  HB  VAL A  37      44.060  31.500  63.600  1.00  0.00           H
ATOM    533  CG1 VAL A  37      44.480  33.340  64.650  1.00  0.00           C
ATOM    534 HG11 VAL A  37      44.290  33.100  65.710  1.00  0.00           H
ATOM    535 HG12 VAL A  37      45.170  34.200  64.810  1.00  0.00           H
ATOM    536 HG13 VAL A  37      43.470  33.600  64.280  1.00  0.00           H
ATOM    537  CG2 VAL A  37      45.140  32.870  62.310  1.00  0.00           C
ATOM    538 HG21 VAL A  37      45.720  32.200  61.640  1.00  0.00           H
ATOM    539 HG22 VAL A  37      44.140  33.220  61.990  1.00  0.00           H
ATOM    540 HG23 VAL A  37      45.710  33.820  62.410  1.00  0.00           H
ATOM    541  C   VAL A  37      46.300  31.290  65.630  1.00  0.00           C
ATOM    542  O   VAL A  37      45.750  30.300  65.990  1.00  0.00           O
ATOM    543  N   LEU A  38      46.950  32.100  66.460  1.00  0.00           N
ATOM    544  HN  LEU A  38      47.330  32.880  65.970  1.00  0.00           H
ATOM    545  CA  LEU A  38      47.010  31.890  67.920  1.00  0.00           C
ATOM    546  HA  LEU A  38      46.600  30.940  68.210  1.00  0.00           H
ATOM    547  CB  LEU A  38      48.510  31.840  68.350  1.00  0.00           C
ATOM    548  HB1 LEU A  38      48.680  31.650  69.430  1.00  0.00           H
ATOM    549  HB2 LEU A  38      48.880  32.850  68.060  1.00  0.00           H
ATOM    550  CG  LEU A  38      49.370  30.790  67.540  1.00  0.00           C
ATOM    551  HG  LEU A  38      49.400  31.170  66.500  1.00  0.00           H
ATOM    552  CD1 LEU A  38      50.830  30.750  68.110  1.00  0.00           C
ATOM    553 HD11 LEU A  38      51.220  31.790  68.150  1.00  0.00           H
ATOM    554 HD12 LEU A  38      50.920  30.260  69.100  1.00  0.00           H
ATOM    555 HD13 LEU A  38      51.480  30.070  67.530  1.00  0.00           H
ATOM    556  CD2 LEU A  38      48.840  29.350  67.700  1.00  0.00           C
ATOM    557 HD21 LEU A  38      49.360  28.590  67.090  1.00  0.00           H
ATOM    558 HD22 LEU A  38      48.690  29.120  68.780  1.00  0.00           H
ATOM    559 HD23 LEU A  38      47.830  29.320  67.240  1.00  0.00           H
ATOM    560  C   LEU A  38      46.180  33.000  68.500  1.00  0.00           C
ATOM    561  O   LEU A  38      44.990  33.120  68.250  1.00  0.00           O
ATOM    562  N   TYR A  39      46.810  33.840  69.370  1.00  0.00           N
ATOM    563  HN  TYR A  39      47.760  33.650  69.600  1.00  0.00           H
ATOM    564  CA  TYR A  39      46.090  34.880  70.110  1.00  0.00           C
ATOM    565  HA  TYR A  39      45.260  34.310  70.520  1.00  0.00           H
ATOM    566  CB  TYR A  39      46.980  35.300  71.340  1.00  0.00           C
ATOM    567  HB1 TYR A  39      47.770  36.030  71.060  1.00  0.00           H
ATOM    568  HB2 TYR A  39      47.610  34.460  71.710  1.00  0.00           H
ATOM    569  CG  TYR A  39      46.160  35.960  72.500  1.00  0.00           C
ATOM    570  CD1 TYR A  39      45.470  34.990  73.270  1.00  0.00           C
ATOM    571  HD1 TYR A  39      45.530  33.940  73.020  1.00  0.00           H
ATOM    572  CE1 TYR A  39      44.760  35.360  74.400  1.00  0.00           C
ATOM    573  HE1 TYR A  39      44.310  34.530  74.930  1.00  0.00           H
ATOM    574  CZ  TYR A  39      44.780  36.710  74.780  1.00  0.00           C
ATOM    575  OH  TYR A  39      44.210  37.050  76.050  1.00  0.00           O
ATOM    576  HH  TYR A  39      44.380  37.990  76.150  1.00  0.00           H
ATOM    577  CD2 TYR A  39      46.300  37.300  72.930  1.00  0.00           C
ATOM    578  HD2 TYR A  39      46.840  38.070  72.410  1.00  0.00           H
ATOM    579  CE2 TYR A  39      45.500  37.670  74.090  1.00  0.00           C
ATOM    580  HE2 TYR A  39      45.500  38.700  74.400  1.00  0.00           H
ATOM    581  C   TYR A  39      45.600  36.030  69.220  1.00  0.00           C
ATOM    582  O   TYR A  39      44.410  36.430  69.300  1.00  0.00           O
ATOM    583  N   VAL A  40      46.400  36.690  68.390  1.00  0.00           N
ATOM    584  HN  VAL A  40      47.370  36.440  68.300  1.00  0.00           H
ATOM    585  CA  VAL A  40      45.960  37.920  67.710  1.00  0.00           C
ATOM    586  HA  VAL A  40      45.270  38.530  68.280  1.00  0.00           H
ATOM    587  CB  VAL A  40      47.180  38.780  67.310  1.00  0.00           C
ATOM    588  HB  VAL A  40      47.950  38.200  66.770  1.00  0.00           H
ATOM    589  CG1 VAL A  40      46.780  40.010  66.510  1.00  0.00           C
ATOM    590 HG11 VAL A  40      45.990  40.490  67.130  1.00  0.00           H
ATOM    591 HG12 VAL A  40      47.580  40.770  66.390  1.00  0.00           H
ATOM    592 HG13 VAL A  40      46.430  39.860  65.460  1.00  0.00           H
ATOM    593  CG2 VAL A  40      47.900  39.280  68.570  1.00  0.00           C
ATOM    594 HG21 VAL A  40      47.080  39.530  69.290  1.00  0.00           H
ATOM    595 HG22 VAL A  40      48.530  38.500  69.040  1.00  0.00           H
ATOM    596 HG23 VAL A  40      48.420  40.260  68.480  1.00  0.00           H
ATOM    597  C   VAL A  40      45.170  37.390  66.530  1.00  0.00           C
ATOM    598  O   VAL A  40      45.670  36.520  65.850  1.00  0.00           O
ATOM    599  N   GLY A  41      43.970  37.820  66.190  1.00  0.00           N
ATOM    600  HN  GLY A  41      43.520  38.420  66.850  1.00  0.00           H
ATOM    601  CA  GLY A  41      43.100  37.250  65.180  1.00  0.00           C
ATOM    602  HA1 GLY A  41      42.610  38.000  64.580  1.00  0.00           H
ATOM    603  HA2 GLY A  41      43.730  36.570  64.620  1.00  0.00           H
ATOM    604  C   GLY A  41      42.100  36.270  65.640  1.00  0.00           C
ATOM    605  O   GLY A  41      41.560  35.450  64.930  1.00  0.00           O
ATOM    606  N   SER A  42      41.800  36.220  66.980  1.00  0.00           N
ATOM    607  HN  SER A  42      42.350  36.790  67.580  1.00  0.00           H
ATOM    608  CA  SER A  42      41.020  35.040  67.490  1.00  0.00           C
ATOM    609  HA  SER A  42      40.230  34.890  66.770  1.00  0.00           H
ATOM    610  CB  SER A  42      41.680  33.630  67.470  1.00  0.00           C
ATOM    611  HB1 SER A  42      42.480  33.690  68.230  1.00  0.00           H
ATOM    612  HB2 SER A  42      42.200  33.370  66.520  1.00  0.00           H
ATOM    613  OG  SER A  42      40.770  32.590  67.820  1.00  0.00           O
ATOM    614  HG1 SER A  42      40.790  32.000  67.060  1.00  0.00           H
ATOM    615  C   SER A  42      40.580  35.340  68.920  1.00  0.00           C
ATOM    616  O   SER A  42      39.380  35.300  69.250  1.00  0.00           O
ATOM    617  N   LYS A  43      41.590  35.780  69.770  1.00  0.00           N
ATOM    618  HN  LYS A  43      42.540  35.880  69.470  1.00  0.00           H
ATOM    619  CA  LYS A  43      41.300  35.960  71.210  1.00  0.00           C
ATOM    620  HA  LYS A  43      40.300  35.660  71.490  1.00  0.00           H
ATOM    621  CB  LYS A  43      42.400  35.250  72.070  1.00  0.00           C
ATOM    622  HB1 LYS A  43      42.210  35.330  73.160  1.00  0.00           H
ATOM    623  HB2 LYS A  43      43.400  35.700  71.890  1.00  0.00           H
ATOM    624  CG  LYS A  43      42.560  33.760  71.770  1.00  0.00           C
ATOM    625  HG1 LYS A  43      43.390  33.460  72.450  1.00  0.00           H
ATOM    626  HG2 LYS A  43      42.870  33.610  70.720  1.00  0.00           H
ATOM    627  CD  LYS A  43      41.270  32.970  72.210  1.00  0.00           C
ATOM    628  HD1 LYS A  43      41.190  33.120  73.300  1.00  0.00           H
ATOM    629  HD2 LYS A  43      40.370  33.540  71.890  1.00  0.00           H
ATOM    630  CE  LYS A  43      41.160  31.530  71.730  1.00  0.00           C
ATOM    631  HE1 LYS A  43      41.980  30.980  72.240  1.00  0.00           H
ATOM    632  HE2 LYS A  43      41.240  31.390  70.630  1.00  0.00           H
ATOM    633  NZ  LYS A  43      39.890  30.860  72.280  1.00  0.00           N
ATOM    634  HZ1 LYS A  43      40.010  30.500  73.250  1.00  0.00           H
ATOM    635  HZ2 LYS A  43      39.130  31.560  72.230  1.00  0.00           H
ATOM    636  HZ3 LYS A  43      39.630  30.010  71.740  1.00  0.00           H
ATOM    637  C   LYS A  43      41.310  37.460  71.490  1.00  0.00           C
ATOM    638  O   LYS A  43      40.510  38.050  72.260  1.00  0.00           O
ATOM    639  N   THR A  44      42.180  38.120  70.750  1.00  0.00           N
ATOM    640  HN  THR A  44      42.820  37.610  70.190  1.00  0.00           H
ATOM    641  CA  THR A  44      42.270  39.540  70.540  1.00  0.00           C
ATOM    642  HA  THR A  44      41.390  39.990  70.980  1.00  0.00           H
ATOM    643  CB  THR A  44      43.510  40.250  71.190  1.00  0.00           C
ATOM    644  HB  THR A  44      43.390  39.960  72.260  1.00  0.00           H
ATOM    645  OG1 THR A  44      43.470  41.670  71.040  1.00  0.00           O
ATOM    646  HG1 THR A  44      42.740  41.960  71.600  1.00  0.00           H
ATOM    647  CG2 THR A  44      44.830  39.600  70.770  1.00  0.00           C
ATOM    648 HG21 THR A  44      45.620  40.070  71.390  1.00  0.00           H
ATOM    649 HG22 THR A  44      44.720  38.500  70.930  1.00  0.00           H
ATOM    650 HG23 THR A  44      45.030  39.920  69.720  1.00  0.00           H
ATOM    651  C   THR A  44      42.140  39.740  69.020  1.00  0.00           C
ATOM    652  O   THR A  44      42.290  38.850  68.160  1.00  0.00           O
ATOM    653  N   LYS A  45      41.790  40.930  68.510  1.00  0.00           N
ATOM    654  HN  LYS A  45      41.490  41.600  69.190  1.00  0.00           H
ATOM    655  CA  LYS A  45      41.950  41.500  67.180  1.00  0.00           C
ATOM    656  HA  LYS A  45      41.550  42.510  67.210  1.00  0.00           H
ATOM    657  CB  LYS A  45      43.400  41.550  66.720  1.00  0.00           C
ATOM    658  HB1 LYS A  45      43.520  42.030  65.720  1.00  0.00           H
ATOM    659  HB2 LYS A  45      43.790  40.520  66.580  1.00  0.00           H
ATOM    660  CG  LYS A  45      44.260  42.430  67.630  1.00  0.00           C
ATOM    661  HG1 LYS A  45      45.310  42.480  67.250  1.00  0.00           H
ATOM    662  HG2 LYS A  45      44.340  41.840  68.580  1.00  0.00           H
ATOM    663  CD  LYS A  45      43.910  43.940  67.770  1.00  0.00           C
ATOM    664  HD1 LYS A  45      43.920  44.340  66.730  1.00  0.00           H
ATOM    665  HD2 LYS A  45      42.850  43.970  68.090  1.00  0.00           H
ATOM    666  CE  LYS A  45      44.810  44.750  68.670  1.00  0.00           C
ATOM    667  HE1 LYS A  45      44.590  45.840  68.620  1.00  0.00           H
ATOM    668  HE2 LYS A  45      45.850  44.570  68.330  1.00  0.00           H
ATOM    669  NZ  LYS A  45      44.660  44.270  70.100  1.00  0.00           N
ATOM    670  HZ1 LYS A  45      43.780  44.660  70.500  1.00  0.00           H
ATOM    671  HZ2 LYS A  45      44.600  43.240  70.220  1.00  0.00           H
ATOM    672  HZ3 LYS A  45      45.510  44.600  70.590  1.00  0.00           H
ATOM    673  C   LYS A  45      41.030  40.730  66.260  1.00  0.00           C
ATOM    674  O   LYS A  45      41.450  40.450  65.160  1.00  0.00           O
ATOM    675  N   GLU A  46      39.670  40.410  66.610  1.00  0.00           N
ATOM    676  HN  GLU A  46      39.210  40.990  67.280  1.00  0.00           H
ATOM    677  CA  GLU A  46      38.720  39.520  65.890  1.00  0.00           C
ATOM    678  HA  GLU A  46      39.320  38.670  65.590  1.00  0.00           H
ATOM    679  CB  GLU A  46      37.620  39.050  66.780  1.00  0.00           C
ATOM    680  HB1 GLU A  46      36.910  38.410  66.210  1.00  0.00           H
ATOM    681  HB2 GLU A  46      36.930  39.890  66.980  1.00  0.00           H
ATOM    682  CG  GLU A  46      38.020  38.370  68.150  1.00  0.00           C
ATOM    683  HG1 GLU A  46      38.730  39.040  68.690  1.00  0.00           H
ATOM    684  HG2 GLU A  46      38.600  37.450  67.920  1.00  0.00           H
ATOM    685  CD  GLU A  46      36.870  37.960  69.040  1.00  0.00           C
ATOM    686  OE1 GLU A  46      36.010  37.120  68.620  1.00  0.00           O
ATOM    687  OE2 GLU A  46      36.820  38.250  70.250  1.00  0.00           O
ATOM    688  C   GLU A  46      38.070  40.040  64.610  1.00  0.00           C
ATOM    689  O   GLU A  46      36.850  39.950  64.410  1.00  0.00           O
ATOM    690  N   GLY A  47      38.940  40.350  63.670  1.00  0.00           N
ATOM    691  HN  GLY A  47      39.900  40.340  63.960  1.00  0.00           H
ATOM    692  CA  GLY A  47      38.670  40.850  62.290  1.00  0.00           C
ATOM    693  HA1 GLY A  47      39.590  41.140  61.790  1.00  0.00           H
ATOM    694  HA2 GLY A  47      38.210  39.960  61.890  1.00  0.00           H
ATOM    695  C   GLY A  47      37.690  42.040  62.270  1.00  0.00           C
ATOM    696  O   GLY A  47      37.870  43.090  62.920  1.00  0.00           O
ATOM    697  N   VAL A  48      36.660  41.900  61.440  1.00  0.00           N
ATOM    698  HN  VAL A  48      36.670  41.030  60.960  1.00  0.00           H
ATOM    699  CA  VAL A  48      35.780  42.960  60.990  1.00  0.00           C
ATOM    700  HA  VAL A  48      36.420  43.670  60.490  1.00  0.00           H
ATOM    701  CB  VAL A  48      34.840  42.440  59.840  1.00  0.00           C
ATOM    702  HB  VAL A  48      34.320  41.520  60.170  1.00  0.00           H
ATOM    703  CG1 VAL A  48      33.700  43.460  59.530  1.00  0.00           C
ATOM    704 HG11 VAL A  48      33.220  43.030  58.620  1.00  0.00           H
ATOM    705 HG12 VAL A  48      33.000  43.710  60.360  1.00  0.00           H
ATOM    706 HG13 VAL A  48      34.240  44.380  59.210  1.00  0.00           H
ATOM    707  CG2 VAL A  48      35.650  42.020  58.620  1.00  0.00           C
ATOM    708 HG21 VAL A  48      36.210  41.060  58.610  1.00  0.00           H
ATOM    709 HG22 VAL A  48      34.910  41.920  57.790  1.00  0.00           H
ATOM    710 HG23 VAL A  48      36.340  42.870  58.400  1.00  0.00           H
ATOM    711  C   VAL A  48      35.000  43.660  62.020  1.00  0.00           C
ATOM    712  O   VAL A  48      34.980  44.890  62.110  1.00  0.00           O
ATOM    713  N   VAL A  49      34.420  42.900  62.960  1.00  0.00           N
ATOM    714  HN  VAL A  49      34.310  41.930  62.750  1.00  0.00           H
ATOM    715  CA  VAL A  49      33.640  43.450  64.080  1.00  0.00           C
ATOM    716  HA  VAL A  49      32.900  44.170  63.770  1.00  0.00           H
ATOM    717  CB  VAL A  49      32.920  42.270  64.690  1.00  0.00           C
ATOM    718  HB  VAL A  49      32.370  41.730  63.880  1.00  0.00           H
ATOM    719  CG1 VAL A  49      33.790  41.220  65.380  1.00  0.00           C
ATOM    720 HG11 VAL A  49      34.300  40.570  64.630  1.00  0.00           H
ATOM    721 HG12 VAL A  49      34.560  41.670  66.050  1.00  0.00           H
ATOM    722 HG13 VAL A  49      33.130  40.500  65.910  1.00  0.00           H
ATOM    723  CG2 VAL A  49      31.770  42.740  65.670  1.00  0.00           C
ATOM    724 HG21 VAL A  49      31.230  41.920  66.180  1.00  0.00           H
ATOM    725 HG22 VAL A  49      32.110  43.380  66.520  1.00  0.00           H
ATOM    726 HG23 VAL A  49      31.050  43.400  65.160  1.00  0.00           H
ATOM    727  C   VAL A  49      34.480  44.130  65.210  1.00  0.00           C
ATOM    728  O   VAL A  49      34.020  45.070  65.910  1.00  0.00           O
ATOM    729  N   HIS A  50      35.820  43.760  65.260  1.00  0.00           N
ATOM    730  HN  HIS A  50      36.130  43.030  64.660  1.00  0.00           H
ATOM    731  CA  HIS A  50      36.790  44.550  66.010  1.00  0.00           C
ATOM    732  HA  HIS A  50      36.360  45.160  66.800  1.00  0.00           H
ATOM    733  CB  HIS A  50      37.940  43.680  66.690  1.00  0.00           C
ATOM    734  HB1 HIS A  50      38.740  44.340  67.090  1.00  0.00           H
ATOM    735  HB2 HIS A  50      38.430  43.040  65.930  1.00  0.00           H
ATOM    736  ND1 HIS A  50      38.310  42.230  68.580  1.00  0.00           N
ATOM    737  CG  HIS A  50      37.400  42.910  67.770  1.00  0.00           C
ATOM    738  CE1 HIS A  50      37.560  41.810  69.630  1.00  0.00           C
ATOM    739  HE1 HIS A  50      38.030  41.450  70.550  1.00  0.00           H
ATOM    740  NE2 HIS A  50      36.250  42.200  69.490  1.00  0.00           N
ATOM    741  HE2 HIS A  50      35.510  42.100  70.160  1.00  0.00           H
ATOM    742  CD2 HIS A  50      36.140  42.860  68.260  1.00  0.00           C
ATOM    743  HD2 HIS A  50      35.200  43.280  67.930  1.00  0.00           H
ATOM    744  C   HIS A  50      37.450  45.580  65.190  1.00  0.00           C
ATOM    745  O   HIS A  50      38.420  46.240  65.610  1.00  0.00           O
ATOM    746  N   GLY A  51      37.040  45.730  63.900  1.00  0.00           N
ATOM    747  HN  GLY A  51      36.430  45.010  63.550  1.00  0.00           H
ATOM    748  CA  GLY A  51      37.460  46.760  62.990  1.00  0.00           C
ATOM    749  HA1 GLY A  51      36.870  46.670  62.090  1.00  0.00           H
ATOM    750  HA2 GLY A  51      37.330  47.700  63.510  1.00  0.00           H
ATOM    751  C   GLY A  51      38.960  46.750  62.660  1.00  0.00           C
ATOM    752  O   GLY A  51      39.540  47.820  62.440  1.00  0.00           O
ATOM    753  N   VAL A  52      39.580  45.590  62.500  1.00  0.00           N
ATOM    754  HN  VAL A  52      39.030  44.760  62.560  1.00  0.00           H
ATOM    755  CA  VAL A  52      40.970  45.570  62.120  1.00  0.00           C
ATOM    756  HA  VAL A  52      41.400  46.560  62.170  1.00  0.00           H
ATOM    757  CB  VAL A  52      41.830  44.690  63.100  1.00  0.00           C
ATOM    758  HB  VAL A  52      42.920  44.780  62.920  1.00  0.00           H
ATOM    759  CG1 VAL A  52      41.610  45.210  64.520  1.00  0.00           C
ATOM    760 HG11 VAL A  52      41.770  46.300  64.670  1.00  0.00           H
ATOM    761 HG12 VAL A  52      40.610  44.930  64.910  1.00  0.00           H
ATOM    762 HG13 VAL A  52      42.360  44.880  65.270  1.00  0.00           H
ATOM    763  CG2 VAL A  52      41.400  43.180  62.930  1.00  0.00           C
ATOM    764 HG21 VAL A  52      42.150  42.530  63.420  1.00  0.00           H
ATOM    765 HG22 VAL A  52      40.430  42.890  63.390  1.00  0.00           H
ATOM    766 HG23 VAL A  52      41.420  42.880  61.860  1.00  0.00           H
ATOM    767  C   VAL A  52      41.020  45.030  60.700  1.00  0.00           C
ATOM    768  O   VAL A  52      40.040  44.380  60.210  1.00  0.00           O
ATOM    769  N   ALA A  53      42.130  45.270  60.000  1.00  0.00           N
ATOM    770  HN  ALA A  53      42.920  45.730  60.390  1.00  0.00           H
ATOM    771  CA  ALA A  53      42.420  44.740  58.620  1.00  0.00           C
ATOM    772  HA  ALA A  53      41.460  44.380  58.280  1.00  0.00           H
ATOM    773  CB  ALA A  53      42.880  45.940  57.770  1.00  0.00           C
ATOM    774  HB1 ALA A  53      43.120  45.540  56.760  1.00  0.00           H
ATOM    775  HB2 ALA A  53      42.070  46.700  57.700  1.00  0.00           H
ATOM    776  HB3 ALA A  53      43.800  46.340  58.240  1.00  0.00           H
ATOM    777  C   ALA A  53      43.420  43.640  58.650  1.00  0.00           C
ATOM    778  O   ALA A  53      43.960  43.120  57.680  1.00  0.00           O
ATOM    779  N   THR A  54      43.710  43.160  59.850  1.00  0.00           N
ATOM    780  HN  THR A  54      43.230  43.350  60.700  1.00  0.00           H
ATOM    781  CA  THR A  54      44.480  41.950  60.110  1.00  0.00           C
ATOM    782  HA  THR A  54      45.120  41.700  59.270  1.00  0.00           H
ATOM    783  CB  THR A  54      45.450  42.120  61.240  1.00  0.00           C
ATOM    784  HB  THR A  54      45.890  41.120  61.430  1.00  0.00           H
ATOM    785  OG1 THR A  54      44.790  42.680  62.420  1.00  0.00           O
ATOM    786  HG1 THR A  54      44.530  41.930  62.960  1.00  0.00           H
ATOM    787  CG2 THR A  54      46.510  43.170  60.800  1.00  0.00           C
ATOM    788 HG21 THR A  54      45.940  44.120  60.760  1.00  0.00           H
ATOM    789 HG22 THR A  54      47.370  43.140  61.500  1.00  0.00           H
ATOM    790 HG23 THR A  54      46.760  42.980  59.730  1.00  0.00           H
ATOM    791  C   THR A  54      43.630  40.740  60.400  1.00  0.00           C
ATOM    792  O   THR A  54      42.540  40.680  60.990  1.00  0.00           O
ATOM    793  N   VAL A  55      44.210  39.570  59.930  1.00  0.00           N
ATOM    794  HN  VAL A  55      45.080  39.620  59.460  1.00  0.00           H
ATOM    795  CA  VAL A  55      43.660  38.190  59.890  1.00  0.00           C
ATOM    796  HA  VAL A  55      42.920  38.300  59.110  1.00  0.00           H
ATOM    797  CB  VAL A  55      44.700  37.060  59.480  1.00  0.00           C
ATOM    798  HB  VAL A  55      44.330  36.050  59.730  1.00  0.00           H
ATOM    799  CG1 VAL A  55      44.970  37.130  57.960  1.00  0.00           C
ATOM    800 HG11 VAL A  55      45.320  38.150  57.720  1.00  0.00           H
ATOM    801 HG12 VAL A  55      45.750  36.420  57.620  1.00  0.00           H
ATOM    802 HG13 VAL A  55      43.950  36.970  57.540  1.00  0.00           H
ATOM    803  CG2 VAL A  55      45.850  37.180  60.450  1.00  0.00           C
ATOM    804 HG21 VAL A  55      46.600  37.920  60.110  1.00  0.00           H
ATOM    805 HG22 VAL A  55      45.470  37.300  61.490  1.00  0.00           H
ATOM    806 HG23 VAL A  55      46.400  36.220  60.430  1.00  0.00           H
ATOM    807  C   VAL A  55      42.930  37.760  61.130  1.00  0.00           C
ATOM    808  O   VAL A  55      43.330  38.090  62.250  1.00  0.00           O
ATOM    809  N   ALA A  56      41.810  37.080  60.960  1.00  0.00           N
ATOM    810  HN  ALA A  56      41.540  36.780  60.050  1.00  0.00           H
ATOM    811  CA  ALA A  56      40.960  36.650  62.020  1.00  0.00           C
ATOM    812  HA  ALA A  56      41.540  36.160  62.790  1.00  0.00           H
ATOM    813  CB  ALA A  56      40.270  37.900  62.670  1.00  0.00           C
ATOM    814  HB1 ALA A  56      39.750  38.510  61.910  1.00  0.00           H
ATOM    815  HB2 ALA A  56      39.530  37.550  63.430  1.00  0.00           H
ATOM    816  HB3 ALA A  56      41.020  38.530  63.180  1.00  0.00           H
ATOM    817  C   ALA A  56      39.940  35.760  61.650  1.00  0.00           C
ATOM    818  O   ALA A  56      39.610  35.640  60.480  1.00  0.00           O
ATOM    819  N   GLU A  57      39.330  35.070  62.650  1.00  0.00           N
ATOM    820  HN  GLU A  57      39.780  35.070  63.540  1.00  0.00           H
ATOM    821  CA  GLU A  57      38.290  34.120  62.370  1.00  0.00           C
ATOM    822  HA  GLU A  57      38.490  33.560  61.470  1.00  0.00           H
ATOM    823  CB  GLU A  57      38.140  33.170  63.520  1.00  0.00           C
ATOM    824  HB1 GLU A  57      37.150  32.670  63.560  1.00  0.00           H
ATOM    825  HB2 GLU A  57      38.030  33.760  64.450  1.00  0.00           H
ATOM    826  CG  GLU A  57      39.360  32.120  63.690  1.00  0.00           C
ATOM    827  HG1 GLU A  57      39.610  31.840  64.740  1.00  0.00           H
ATOM    828  HG2 GLU A  57      40.240  32.610  63.220  1.00  0.00           H
ATOM    829  CD  GLU A  57      39.100  30.880  62.860  1.00  0.00           C
ATOM    830  OE1 GLU A  57      38.780  29.820  63.500  1.00  0.00           O
ATOM    831  OE2 GLU A  57      39.070  30.960  61.630  1.00  0.00           O
ATOM    832  C   GLU A  57      36.900  34.770  62.020  1.00  0.00           C
ATOM    833  O   GLU A  57      36.600  35.940  62.300  1.00  0.00           O
ATOM    834  N   LYS A  58      36.030  33.980  61.340  1.00  0.00           N
ATOM    835  HN  LYS A  58      36.380  33.050  61.240  1.00  0.00           H
ATOM    836  CA  LYS A  58      34.720  34.310  60.740  1.00  0.00           C
ATOM    837  HA  LYS A  58      34.180  33.390  60.570  1.00  0.00           H
ATOM    838  CB  LYS A  58      33.670  35.090  61.560  1.00  0.00           C
ATOM    839  HB1 LYS A  58      32.680  35.290  61.080  1.00  0.00           H
ATOM    840  HB2 LYS A  58      34.140  36.030  61.930  1.00  0.00           H
ATOM    841  CG  LYS A  58      33.270  34.240  62.800  1.00  0.00           C
ATOM    842  HG1 LYS A  58      32.650  34.880  63.450  1.00  0.00           H
ATOM    843  HG2 LYS A  58      34.170  33.800  63.290  1.00  0.00           H
ATOM    844  CD  LYS A  58      32.390  33.040  62.360  1.00  0.00           C
ATOM    845  HD1 LYS A  58      31.650  33.520  61.680  1.00  0.00           H
ATOM    846  HD2 LYS A  58      32.930  32.260  61.770  1.00  0.00           H
ATOM    847  CE  LYS A  58      31.590  32.400  63.560  1.00  0.00           C
ATOM    848  HE1 LYS A  58      31.130  33.170  64.220  1.00  0.00           H
ATOM    849  HE2 LYS A  58      32.340  31.820  64.150  1.00  0.00           H
ATOM    850  NZ  LYS A  58      30.540  31.550  63.120  1.00  0.00           N
ATOM    851  HZ1 LYS A  58      30.870  30.710  62.600  1.00  0.00           H
ATOM    852  HZ2 LYS A  58      30.110  31.350  64.050  1.00  0.00           H
ATOM    853  HZ3 LYS A  58      29.910  32.020  62.440  1.00  0.00           H
ATOM    854  C   LYS A  58      34.860  34.960  59.410  1.00  0.00           C
ATOM    855  O   LYS A  58      35.930  35.460  59.010  1.00  0.00           O
ATOM    856  N   THR A  59      33.740  34.810  58.580  1.00  0.00           N
ATOM    857  HN  THR A  59      32.900  34.350  58.860  1.00  0.00           H
ATOM    858  CA  THR A  59      33.480  35.460  57.240  1.00  0.00           C
ATOM    859  HA  THR A  59      34.360  35.250  56.650  1.00  0.00           H
ATOM    860  CB  THR A  59      32.190  35.030  56.500  1.00  0.00           C
ATOM    861  HB  THR A  59      32.090  35.750  55.670  1.00  0.00           H
ATOM    862  OG1 THR A  59      31.090  35.030  57.430  1.00  0.00           O
ATOM    863  HG1 THR A  59      30.370  35.390  56.910  1.00  0.00           H
ATOM    864  CG2 THR A  59      32.250  33.650  55.740  1.00  0.00           C
ATOM    865 HG21 THR A  59      31.290  33.560  55.190  1.00  0.00           H
ATOM    866 HG22 THR A  59      33.100  33.690  55.030  1.00  0.00           H
ATOM    867 HG23 THR A  59      32.360  32.880  56.540  1.00  0.00           H
ATOM    868  C   THR A  59      33.540  36.950  57.320  1.00  0.00           C
ATOM    869  O   THR A  59      33.220  37.600  58.330  1.00  0.00           O
ATOM    870  N   LYS A  60      34.080  37.590  56.290  1.00  0.00           N
ATOM    871  HN  LYS A  60      34.330  37.260  55.390  1.00  0.00           H
ATOM    872  CA  LYS A  60      34.440  39.030  56.310  1.00  0.00           C
ATOM    873  HA  LYS A  60      34.570  39.460  57.290  1.00  0.00           H
ATOM    874  CB  LYS A  60      35.760  39.350  55.570  1.00  0.00           C
ATOM    875  HB1 LYS A  60      36.080  40.400  55.770  1.00  0.00           H
ATOM    876  HB2 LYS A  60      35.610  39.280  54.480  1.00  0.00           H
ATOM    877  CG  LYS A  60      37.020  38.530  55.960  1.00  0.00           C
ATOM    878  HG1 LYS A  60      37.920  38.880  55.400  1.00  0.00           H
ATOM    879  HG2 LYS A  60      36.980  37.440  55.770  1.00  0.00           H
ATOM    880  CD  LYS A  60      37.280  38.780  57.480  1.00  0.00           C
ATOM    881  HD1 LYS A  60      37.500  39.860  57.590  1.00  0.00           H
ATOM    882  HD2 LYS A  60      36.360  38.570  58.070  1.00  0.00           H
ATOM    883  CE  LYS A  60      38.440  38.000  58.170  1.00  0.00           C
ATOM    884  HE1 LYS A  60      38.770  38.190  59.210  1.00  0.00           H
ATOM    885  HE2 LYS A  60      39.330  38.260  57.560  1.00  0.00           H
ATOM    886  NZ  LYS A  60      38.210  36.470  58.120  1.00  0.00           N
ATOM    887  HZ1 LYS A  60      37.370  36.100  58.610  1.00  0.00           H
ATOM    888  HZ2 LYS A  60      38.080  36.100  57.160  1.00  0.00           H
ATOM    889  HZ3 LYS A  60      39.090  36.010  58.440  1.00  0.00           H
ATOM    890  C   LYS A  60      33.360  39.960  55.760  1.00  0.00           C
ATOM    891  O   LYS A  60      33.500  41.160  55.680  1.00  0.00           O
ATOM    892  N   GLU A  61      32.200  39.380  55.310  1.00  0.00           N
ATOM    893  HN  GLU A  61      32.170  38.390  55.360  1.00  0.00           H
ATOM    894  CA  GLU A  61      31.020  39.940  54.660  1.00  0.00           C
ATOM    895  HA  GLU A  61      31.350  40.150  53.650  1.00  0.00           H
ATOM    896  CB  GLU A  61      29.990  38.800  54.630  1.00  0.00           C
ATOM    897  HB1 GLU A  61      30.370  37.880  54.140  1.00  0.00           H
ATOM    898  HB2 GLU A  61      29.060  39.060  54.070  1.00  0.00           H
ATOM    899  CG  GLU A  61      29.520  38.240  56.050  1.00  0.00           C
ATOM    900  HG1 GLU A  61      28.850  39.030  56.440  1.00  0.00           H
ATOM    901  HG2 GLU A  61      30.360  38.250  56.780  1.00  0.00           H
ATOM    902  CD  GLU A  61      28.830  36.900  56.050  1.00  0.00           C
ATOM    903  OE1 GLU A  61      27.650  36.880  56.480  1.00  0.00           O
ATOM    904  OE2 GLU A  61      29.380  35.800  55.630  1.00  0.00           O
ATOM    905  C   GLU A  61      30.510  41.200  55.250  1.00  0.00           C
ATOM    906  O   GLU A  61      30.370  41.320  56.520  1.00  0.00           O
ATOM    907  N   GLN A  62      30.230  42.220  54.410  1.00  0.00           N
ATOM    908  HN  GLN A  62      30.220  42.040  53.430  1.00  0.00           H
ATOM    909  CA  GLN A  62      29.810  43.540  54.760  1.00  0.00           C
ATOM    910  HA  GLN A  62      29.490  43.940  53.810  1.00  0.00           H
ATOM    911  CB  GLN A  62      28.600  43.470  55.640  1.00  0.00           C
ATOM    912  HB1 GLN A  62      28.180  44.470  55.910  1.00  0.00           H
ATOM    913  HB2 GLN A  62      28.730  43.070  56.660  1.00  0.00           H
ATOM    914  CG  GLN A  62      27.410  42.610  55.040  1.00  0.00           C
ATOM    915  HG1 GLN A  62      26.590  42.760  55.770  1.00  0.00           H
ATOM    916  HG2 GLN A  62      27.680  41.530  54.960  1.00  0.00           H
ATOM    917  CD  GLN A  62      27.060  43.130  53.630  1.00  0.00           C
ATOM    918  OE1 GLN A  62      27.050  42.420  52.650  1.00  0.00           O
ATOM    919  NE2 GLN A  62      26.880  44.490  53.600  1.00  0.00           N
ATOM    920 HE21 GLN A  62      26.820  44.890  54.520  1.00  0.00           H
ATOM    921 HE22 GLN A  62      26.640  45.070  52.830  1.00  0.00           H
ATOM    922  C   GLN A  62      30.850  44.440  55.310  1.00  0.00           C
ATOM    923  O   GLN A  62      30.520  45.420  56.030  1.00  0.00           O
ATOM    924  N   VAL A  63      32.190  44.240  55.070  1.00  0.00           N
ATOM    925  HN  VAL A  63      32.310  43.420  54.530  1.00  0.00           H
ATOM    926  CA  VAL A  63      33.270  45.030  55.610  1.00  0.00           C
ATOM    927  HA  VAL A  63      33.140  45.140  56.670  1.00  0.00           H
ATOM    928  CB  VAL A  63      34.610  44.270  55.470  1.00  0.00           C
ATOM    929  HB  VAL A  63      34.520  43.280  55.960  1.00  0.00           H
ATOM    930  CG1 VAL A  63      34.950  43.980  53.990  1.00  0.00           C
ATOM    931 HG11 VAL A  63      35.960  43.600  53.740  1.00  0.00           H
ATOM    932 HG12 VAL A  63      34.240  43.240  53.560  1.00  0.00           H
ATOM    933 HG13 VAL A  63      34.840  44.850  53.320  1.00  0.00           H
ATOM    934  CG2 VAL A  63      35.800  45.010  56.180  1.00  0.00           C
ATOM    935 HG21 VAL A  63      36.650  44.300  56.320  1.00  0.00           H
ATOM    936 HG22 VAL A  63      36.150  45.950  55.710  1.00  0.00           H
ATOM    937 HG23 VAL A  63      35.460  45.370  57.180  1.00  0.00           H
ATOM    938  C   VAL A  63      33.380  46.390  54.920  1.00  0.00           C
ATOM    939  O   VAL A  63      33.270  46.540  53.720  1.00  0.00           O
ATOM    940  N   THR A  64      33.620  47.430  55.700  1.00  0.00           N
ATOM    941  HN  THR A  64      33.620  47.320  56.690  1.00  0.00           H
ATOM    942  CA  THR A  64      34.010  48.770  55.160  1.00  0.00           C
ATOM    943  HA  THR A  64      34.690  48.550  54.350  1.00  0.00           H
ATOM    944  CB  THR A  64      32.820  49.720  54.700  1.00  0.00           C
ATOM    945  HB  THR A  64      32.220  49.330  53.840  1.00  0.00           H
ATOM    946  OG1 THR A  64      33.180  51.040  54.430  1.00  0.00           O
ATOM    947  HG1 THR A  64      33.640  50.980  53.590  1.00  0.00           H
ATOM    948  CG2 THR A  64      31.750  49.650  55.690  1.00  0.00           C
ATOM    949 HG21 THR A  64      32.030  50.230  56.600  1.00  0.00           H
ATOM    950 HG22 THR A  64      30.780  50.070  55.340  1.00  0.00           H
ATOM    951 HG23 THR A  64      31.420  48.640  56.000  1.00  0.00           H
ATOM    952  C   THR A  64      34.810  49.490  56.210  1.00  0.00           C
ATOM    953  O   THR A  64      34.420  49.490  57.380  1.00  0.00           O
ATOM    954  N   ASN A  65      35.900  50.180  55.800  1.00  0.00           N
ATOM    955  HN  ASN A  65      35.930  50.240  54.800  1.00  0.00           H
ATOM    956  CA  ASN A  65      36.850  50.990  56.530  1.00  0.00           C
ATOM    957  HA  ASN A  65      37.700  50.880  55.870  1.00  0.00           H
ATOM    958  CB  ASN A  65      36.500  52.500  56.450  1.00  0.00           C
ATOM    959  HB1 ASN A  65      37.400  53.070  56.780  1.00  0.00           H
ATOM    960  HB2 ASN A  65      35.670  52.660  57.170  1.00  0.00           H
ATOM    961  CG  ASN A  65      36.060  52.970  55.070  1.00  0.00           C
ATOM    962  OD1 ASN A  65      34.840  53.350  55.000  1.00  0.00           O
ATOM    963  ND2 ASN A  65      36.900  52.970  54.060  1.00  0.00           N
ATOM    964 HD21 ASN A  65      36.660  53.200  53.120  1.00  0.00           H
ATOM    965 HD22 ASN A  65      37.850  52.750  54.270  1.00  0.00           H
ATOM    966  C   ASN A  65      37.230  50.450  57.880  1.00  0.00           C
ATOM    967  O   ASN A  65      36.940  51.050  58.950  1.00  0.00           O
ATOM    968  N   VAL A  66      37.840  49.270  57.760  1.00  0.00           N
ATOM    969  HN  VAL A  66      38.160  48.890  56.890  1.00  0.00           H
ATOM    970  CA  VAL A  66      38.380  48.570  58.930  1.00  0.00           C
ATOM    971  HA  VAL A  66      38.030  48.950  59.880  1.00  0.00           H
ATOM    972  CB  VAL A  66      38.080  47.100  58.890  1.00  0.00           C
ATOM    973  HB  VAL A  66      38.680  46.640  59.700  1.00  0.00           H
ATOM    974  CG1 VAL A  66      36.540  46.930  59.110  1.00  0.00           C
ATOM    975 HG11 VAL A  66      36.320  45.860  58.920  1.00  0.00           H
ATOM    976 HG12 VAL A  66      36.230  47.180  60.140  1.00  0.00           H
ATOM    977 HG13 VAL A  66      36.030  47.500  58.310  1.00  0.00           H
ATOM    978  CG2 VAL A  66      38.600  46.450  57.620  1.00  0.00           C
ATOM    979 HG21 VAL A  66      38.030  46.830  56.750  1.00  0.00           H
ATOM    980 HG22 VAL A  66      39.710  46.490  57.610  1.00  0.00           H
ATOM    981 HG23 VAL A  66      38.330  45.380  57.650  1.00  0.00           H
ATOM    982  C   VAL A  66      39.920  48.810  58.910  1.00  0.00           C
ATOM    983  O   VAL A  66      40.330  49.180  57.840  1.00  0.00           O
ATOM    984  N   GLY A  67      40.590  48.750  60.100  1.00  0.00           N
ATOM    985  HN  GLY A  67      39.990  48.290  60.750  1.00  0.00           H
ATOM    986  CA  GLY A  67      41.970  49.090  60.470  1.00  0.00           C
ATOM    987  HA1 GLY A  67      41.980  49.080  61.550  1.00  0.00           H
ATOM    988  HA2 GLY A  67      42.620  48.330  60.070  1.00  0.00           H
ATOM    989  C   GLY A  67      42.480  50.400  60.050  1.00  0.00           C
ATOM    990  O   GLY A  67      41.840  51.360  59.600  1.00  0.00           O
ATOM    991  N   GLY A  68      43.780  50.450  60.020  1.00  0.00           N
ATOM    992  HN  GLY A  68      44.410  49.690  60.190  1.00  0.00           H
ATOM    993  CA  GLY A  68      44.560  51.650  59.870  1.00  0.00           C
ATOM    994  HA1 GLY A  68      44.050  52.330  59.190  1.00  0.00           H
ATOM    995  HA2 GLY A  68      44.770  52.120  60.820  1.00  0.00           H
ATOM    996  C   GLY A  68      45.880  51.510  59.120  1.00  0.00           C
ATOM    997  O   GLY A  68      46.070  50.600  58.290  1.00  0.00           O
ATOM    998  N   ALA A  69      46.840  52.360  59.440  1.00  0.00           N
ATOM    999  HN  ALA A  69      46.670  53.000  60.190  1.00  0.00           H
ATOM   1000  CA  ALA A  69      48.110  52.420  58.810  1.00  0.00           C
ATOM   1001  HA  ALA A  69      47.900  52.640  57.780  1.00  0.00           H
ATOM   1002  CB  ALA A  69      48.960  53.570  59.420  1.00  0.00           C
ATOM   1003  HB1 ALA A  69      48.620  54.480  58.890  1.00  0.00           H
ATOM   1004  HB2 ALA A  69      48.690  53.640  60.500  1.00  0.00           H
ATOM   1005  HB3 ALA A  69      50.060  53.400  59.420  1.00  0.00           H
ATOM   1006  C   ALA A  69      48.980  51.110  58.960  1.00  0.00           C
ATOM   1007  O   ALA A  69      48.780  50.270  59.850  1.00  0.00           O
ATOM   1008  N   VAL A  70      49.830  50.730  58.000  1.00  0.00           N
ATOM   1009  HN  VAL A  70      49.940  51.190  57.120  1.00  0.00           H
ATOM   1010  CA  VAL A  70      50.940  49.750  58.100  1.00  0.00           C
ATOM   1011  HA  VAL A  70      50.940  49.370  59.110  1.00  0.00           H
ATOM   1012  CB  VAL A  70      50.750  48.540  57.150  1.00  0.00           C
ATOM   1013  HB  VAL A  70      51.510  47.760  57.380  1.00  0.00           H
ATOM   1014  CG1 VAL A  70      49.440  47.700  57.490  1.00  0.00           C
ATOM   1015 HG11 VAL A  70      48.520  48.270  57.220  1.00  0.00           H
ATOM   1016 HG12 VAL A  70      49.480  46.740  56.950  1.00  0.00           H
ATOM   1017 HG13 VAL A  70      49.400  47.410  58.560  1.00  0.00           H
ATOM   1018  CG2 VAL A  70      50.860  49.060  55.700  1.00  0.00           C
ATOM   1019 HG21 VAL A  70      50.350  50.040  55.560  1.00  0.00           H
ATOM   1020 HG22 VAL A  70      51.900  49.200  55.350  1.00  0.00           H
ATOM   1021 HG23 VAL A  70      50.530  48.390  54.870  1.00  0.00           H
ATOM   1022  C   VAL A  70      52.290  50.440  57.970  1.00  0.00           C
ATOM   1023  O   VAL A  70      52.330  51.580  57.540  1.00  0.00           O
ATOM   1024  N   VAL A  71      53.310  49.750  58.420  1.00  0.00           N
ATOM   1025  HN  VAL A  71      53.180  48.890  58.890  1.00  0.00           H
ATOM   1026  CA  VAL A  71      54.660  49.970  58.080  1.00  0.00           C
ATOM   1027  HA  VAL A  71      54.750  51.030  57.910  1.00  0.00           H
ATOM   1028  CB  VAL A  71      55.610  49.500  59.140  1.00  0.00           C
ATOM   1029  HB  VAL A  71      55.760  48.400  59.120  1.00  0.00           H
ATOM   1030  CG1 VAL A  71      56.920  50.210  58.740  1.00  0.00           C
ATOM   1031 HG11 VAL A  71      57.770  50.050  59.430  1.00  0.00           H
ATOM   1032 HG12 VAL A  71      57.310  49.860  57.770  1.00  0.00           H
ATOM   1033 HG13 VAL A  71      56.770  51.310  58.640  1.00  0.00           H
ATOM   1034  CG2 VAL A  71      55.080  49.850  60.590  1.00  0.00           C
ATOM   1035 HG21 VAL A  71      54.220  49.170  60.770  1.00  0.00           H
ATOM   1036 HG22 VAL A  71      55.870  49.690  61.350  1.00  0.00           H
ATOM   1037 HG23 VAL A  71      54.820  50.930  60.610  1.00  0.00           H
ATOM   1038  C   VAL A  71      54.990  49.280  56.780  1.00  0.00           C
ATOM   1039  O   VAL A  71      55.040  48.070  56.600  1.00  0.00           O
ATOM   1040  N   THR A  72      55.340  50.130  55.760  1.00  0.00           N
ATOM   1041  HN  THR A  72      55.650  51.070  55.870  1.00  0.00           H
ATOM   1042  CA  THR A  72      55.490  49.770  54.350  1.00  0.00           C
ATOM   1043  HA  THR A  72      55.500  48.690  54.370  1.00  0.00           H
ATOM   1044  CB  THR A  72      54.270  50.310  53.510  1.00  0.00           C
ATOM   1045  HB  THR A  72      53.500  50.270  54.310  1.00  0.00           H
ATOM   1046  OG1 THR A  72      53.850  49.390  52.530  1.00  0.00           O
ATOM   1047  HG1 THR A  72      53.950  48.580  53.040  1.00  0.00           H
ATOM   1048  CG2 THR A  72      54.490  51.610  52.740  1.00  0.00           C
ATOM   1049 HG21 THR A  72      54.880  52.440  53.360  1.00  0.00           H
ATOM   1050 HG22 THR A  72      55.230  51.560  51.910  1.00  0.00           H
ATOM   1051 HG23 THR A  72      53.570  52.050  52.300  1.00  0.00           H
ATOM   1052  C   THR A  72      56.790  50.400  53.850  1.00  0.00           C
ATOM   1053  O   THR A  72      57.330  51.320  54.460  1.00  0.00           O
ATOM   1054  N   GLY A  73      57.390  49.970  52.730  1.00  0.00           N
ATOM   1055  HN  GLY A  73      56.910  49.270  52.210  1.00  0.00           H
ATOM   1056  CA  GLY A  73      58.560  50.660  52.130  1.00  0.00           C
ATOM   1057  HA1 GLY A  73      58.740  50.270  51.140  1.00  0.00           H
ATOM   1058  HA2 GLY A  73      58.230  51.680  52.200  1.00  0.00           H
ATOM   1059  C   GLY A  73      59.840  50.670  52.940  1.00  0.00           C
ATOM   1060  O   GLY A  73      59.920  49.910  53.920  1.00  0.00           O
ATOM   1061  N   VAL A  74      60.800  51.400  52.450  1.00  0.00           N
ATOM   1062  HN  VAL A  74      60.710  52.000  51.660  1.00  0.00           H
ATOM   1063  CA  VAL A  74      62.160  51.380  52.890  1.00  0.00           C
ATOM   1064  HA  VAL A  74      62.570  50.380  52.950  1.00  0.00           H
ATOM   1065  CB  VAL A  74      63.060  52.180  51.940  1.00  0.00           C
ATOM   1066  HB  VAL A  74      62.690  53.220  51.780  1.00  0.00           H
ATOM   1067  CG1 VAL A  74      64.610  52.250  52.260  1.00  0.00           C
ATOM   1068 HG11 VAL A  74      65.180  52.760  51.460  1.00  0.00           H
ATOM   1069 HG12 VAL A  74      64.790  52.820  53.190  1.00  0.00           H
ATOM   1070 HG13 VAL A  74      65.040  51.220  52.290  1.00  0.00           H
ATOM   1071  CG2 VAL A  74      62.940  51.380  50.630  1.00  0.00           C
ATOM   1072 HG21 VAL A  74      61.920  51.500  50.200  1.00  0.00           H
ATOM   1073 HG22 VAL A  74      63.690  51.700  49.880  1.00  0.00           H
ATOM   1074 HG23 VAL A  74      63.030  50.300  50.840  1.00  0.00           H
ATOM   1075  C   VAL A  74      62.360  52.040  54.290  1.00  0.00           C
ATOM   1076  O   VAL A  74      61.940  53.200  54.540  1.00  0.00           O
ATOM   1077  N   THR A  75      63.090  51.330  55.160  1.00  0.00           N
ATOM   1078  HN  THR A  75      63.220  50.360  54.930  1.00  0.00           H
ATOM   1079  CA  THR A  75      63.550  51.900  56.460  1.00  0.00           C
ATOM   1080  HA  THR A  75      62.650  52.140  57.020  1.00  0.00           H
ATOM   1081  CB  THR A  75      64.160  50.850  57.440  1.00  0.00           C
ATOM   1082  HB  THR A  75      65.060  50.360  57.010  1.00  0.00           H
ATOM   1083  OG1 THR A  75      63.060  50.010  57.790  1.00  0.00           O
ATOM   1084  HG1 THR A  75      62.680  49.600  57.010  1.00  0.00           H
ATOM   1085  CG2 THR A  75      64.530  51.520  58.710  1.00  0.00           C
ATOM   1086 HG21 THR A  75      65.090  50.780  59.330  1.00  0.00           H
ATOM   1087 HG22 THR A  75      65.070  52.480  58.610  1.00  0.00           H
ATOM   1088 HG23 THR A  75      63.620  51.850  59.270  1.00  0.00           H
ATOM   1089  C   THR A  75      64.390  53.160  56.370  1.00  0.00           C
ATOM   1090  O   THR A  75      65.520  53.090  55.940  1.00  0.00           O
ATOM   1091  N   ALA A  76      63.900  54.350  56.810  1.00  0.00           N
ATOM   1092  HN  ALA A  76      63.050  54.450  57.340  1.00  0.00           H
ATOM   1093  CA  ALA A  76      64.680  55.570  56.610  1.00  0.00           C
ATOM   1094  HA  ALA A  76      65.340  55.510  55.760  1.00  0.00           H
ATOM   1095  CB  ALA A  76      63.760  56.770  56.570  1.00  0.00           C
ATOM   1096  HB1 ALA A  76      63.200  56.920  57.520  1.00  0.00           H
ATOM   1097  HB2 ALA A  76      64.440  57.630  56.380  1.00  0.00           H
ATOM   1098  HB3 ALA A  76      62.970  56.710  55.790  1.00  0.00           H
ATOM   1099  C   ALA A  76      65.700  55.750  57.810  1.00  0.00           C
ATOM   1100  O   ALA A  76      65.320  55.720  58.980  1.00  0.00           O
ATOM   1101  N   VAL A  77      66.930  56.050  57.480  1.00  0.00           N
ATOM   1102  HN  VAL A  77      67.150  56.110  56.510  1.00  0.00           H
ATOM   1103  CA  VAL A  77      68.110  56.220  58.390  1.00  0.00           C
ATOM   1104  HA  VAL A  77      67.710  56.570  59.330  1.00  0.00           H
ATOM   1105  CB  VAL A  77      68.870  54.910  58.840  1.00  0.00           C
ATOM   1106  HB  VAL A  77      69.840  55.240  59.270  1.00  0.00           H
ATOM   1107  CG1 VAL A  77      68.010  54.190  59.910  1.00  0.00           C
ATOM   1108 HG11 VAL A  77      68.370  53.130  59.940  1.00  0.00           H
ATOM   1109 HG12 VAL A  77      68.020  54.650  60.910  1.00  0.00           H
ATOM   1110 HG13 VAL A  77      66.970  54.030  59.570  1.00  0.00           H
ATOM   1111  CG2 VAL A  77      68.990  54.020  57.660  1.00  0.00           C
ATOM   1112 HG21 VAL A  77      69.620  53.140  57.910  1.00  0.00           H
ATOM   1113 HG22 VAL A  77      68.060  53.690  57.140  1.00  0.00           H
ATOM   1114 HG23 VAL A  77      69.570  54.540  56.870  1.00  0.00           H
ATOM   1115  C   VAL A  77      68.970  57.280  57.890  1.00  0.00           C
ATOM   1116  O   VAL A  77      69.150  57.430  56.680  1.00  0.00           O
ATOM   1117  N   ALA A  78      69.560  58.050  58.830  1.00  0.00           N
ATOM   1118  HN  ALA A  78      69.390  57.980  59.810  1.00  0.00           H
ATOM   1119  CA  ALA A  78      70.440  59.180  58.510  1.00  0.00           C
ATOM   1120  HA  ALA A  78      70.910  59.060  57.540  1.00  0.00           H
ATOM   1121  CB  ALA A  78      69.600  60.470  58.480  1.00  0.00           C
ATOM   1122  HB1 ALA A  78      70.210  61.390  58.560  1.00  0.00           H
ATOM   1123  HB2 ALA A  78      69.000  60.420  57.550  1.00  0.00           H
ATOM   1124  HB3 ALA A  78      68.930  60.510  59.370  1.00  0.00           H
ATOM   1125  C   ALA A  78      71.520  59.220  59.540  1.00  0.00           C
ATOM   1126  O   ALA A  78      71.400  58.580  60.600  1.00  0.00           O
ATOM   1127  N   GLN A  79      72.630  59.950  59.250  1.00  0.00           N
ATOM   1128  HN  GLN A  79      72.640  60.370  58.340  1.00  0.00           H
ATOM   1129  CA  GLN A  79      73.670  60.270  60.230  1.00  0.00           C
ATOM   1130  HA  GLN A  79      73.910  59.390  60.810  1.00  0.00           H
ATOM   1131  CB  GLN A  79      74.900  60.860  59.620  1.00  0.00           C
ATOM   1132  HB1 GLN A  79      75.740  60.960  60.340  1.00  0.00           H
ATOM   1133  HB2 GLN A  79      74.600  61.890  59.360  1.00  0.00           H
ATOM   1134  CG  GLN A  79      75.440  60.080  58.470  1.00  0.00           C
ATOM   1135  HG1 GLN A  79      76.460  60.440  58.230  1.00  0.00           H
ATOM   1136  HG2 GLN A  79      74.750  60.270  57.620  1.00  0.00           H
ATOM   1137  CD  GLN A  79      75.410  58.600  58.820  1.00  0.00           C
ATOM   1138  OE1 GLN A  79      76.010  58.030  59.690  1.00  0.00           O
ATOM   1139  NE2 GLN A  79      74.790  57.830  57.870  1.00  0.00           N
ATOM   1140 HE21 GLN A  79      74.910  56.860  58.090  1.00  0.00           H
ATOM   1141 HE22 GLN A  79      74.650  58.200  56.940  1.00  0.00           H
ATOM   1142  C   GLN A  79      73.200  61.160  61.370  1.00  0.00           C
ATOM   1143  O   GLN A  79      72.820  62.330  61.280  1.00  0.00           O
ATOM   1144  N   LYS A  80      73.070  60.540  62.540  1.00  0.00           N
ATOM   1145  HN  LYS A  80      73.120  59.540  62.590  1.00  0.00           H
ATOM   1146  CA  LYS A  80      72.700  61.270  63.680  1.00  0.00           C
ATOM   1147  HA  LYS A  80      71.900  61.960  63.450  1.00  0.00           H
ATOM   1148  CB  LYS A  80      72.030  60.420  64.720  1.00  0.00           C
ATOM   1149  HB1 LYS A  80      71.780  61.060  65.590  1.00  0.00           H
ATOM   1150  HB2 LYS A  80      72.810  59.770  65.190  1.00  0.00           H
ATOM   1151  CG  LYS A  80      70.910  59.530  64.270  1.00  0.00           C
ATOM   1152  HG1 LYS A  80      70.740  59.780  63.200  1.00  0.00           H
ATOM   1153  HG2 LYS A  80      69.930  59.790  64.740  1.00  0.00           H
ATOM   1154  CD  LYS A  80      71.170  57.990  64.390  1.00  0.00           C
ATOM   1155  HD1 LYS A  80      70.160  57.640  64.070  1.00  0.00           H
ATOM   1156  HD2 LYS A  80      71.930  57.690  63.640  1.00  0.00           H
ATOM   1157  CE  LYS A  80      71.490  57.470  65.730  1.00  0.00           C
ATOM   1158  HE1 LYS A  80      70.790  57.800  66.530  1.00  0.00           H
ATOM   1159  HE2 LYS A  80      72.460  57.940  66.020  1.00  0.00           H
ATOM   1160  NZ  LYS A  80      71.520  55.980  65.710  1.00  0.00           N
ATOM   1161  HZ1 LYS A  80      71.980  55.580  64.860  1.00  0.00           H
ATOM   1162  HZ2 LYS A  80      72.040  55.690  66.560  1.00  0.00           H
ATOM   1163  HZ3 LYS A  80      70.580  55.520  65.730  1.00  0.00           H
ATOM   1164  C   LYS A  80      73.910  62.050  64.170  1.00  0.00           C
ATOM   1165  O   LYS A  80      75.070  61.530  64.090  1.00  0.00           O
ATOM   1166  N   THR A  81      73.760  63.260  64.730  1.00  0.00           N
ATOM   1167  HN  THR A  81      72.830  63.580  64.870  1.00  0.00           H
ATOM   1168  CA  THR A  81      74.950  63.970  65.390  1.00  0.00           C
ATOM   1169  HA  THR A  81      75.770  63.940  64.690  1.00  0.00           H
ATOM   1170  CB  THR A  81      74.630  65.390  65.820  1.00  0.00           C
ATOM   1171  HB  THR A  81      73.980  65.820  65.030  1.00  0.00           H
ATOM   1172  OG1 THR A  81      75.800  66.170  65.890  1.00  0.00           O
ATOM   1173  HG1 THR A  81      75.580  67.010  65.490  1.00  0.00           H
ATOM   1174  CG2 THR A  81      73.840  65.500  67.170  1.00  0.00           C
ATOM   1175 HG21 THR A  81      74.370  65.250  68.120  1.00  0.00           H
ATOM   1176 HG22 THR A  81      73.340  66.470  67.340  1.00  0.00           H
ATOM   1177 HG23 THR A  81      73.080  64.690  67.200  1.00  0.00           H
ATOM   1178  C   THR A  81      75.530  63.090  66.570  1.00  0.00           C
ATOM   1179  O   THR A  81      74.790  62.380  67.260  1.00  0.00           O
ATOM   1180  N   VAL A  82      76.820  63.290  66.900  1.00  0.00           N
ATOM   1181  HN  VAL A  82      77.440  63.790  66.300  1.00  0.00           H
ATOM   1182  CA  VAL A  82      77.360  62.660  68.080  1.00  0.00           C
ATOM   1183  HA  VAL A  82      76.850  61.720  68.220  1.00  0.00           H
ATOM   1184  CB  VAL A  82      78.790  62.170  67.980  1.00  0.00           C
ATOM   1185  HB  VAL A  82      79.130  61.560  68.850  1.00  0.00           H
ATOM   1186  CG1 VAL A  82      79.020  61.170  66.860  1.00  0.00           C
ATOM   1187 HG11 VAL A  82      80.030  60.720  66.930  1.00  0.00           H
ATOM   1188 HG12 VAL A  82      78.180  60.450  66.750  1.00  0.00           H
ATOM   1189 HG13 VAL A  82      79.160  61.700  65.890  1.00  0.00           H
ATOM   1190  CG2 VAL A  82      79.800  63.330  67.830  1.00  0.00           C
ATOM   1191 HG21 VAL A  82      79.390  63.960  67.010  1.00  0.00           H
ATOM   1192 HG22 VAL A  82      79.830  63.960  68.740  1.00  0.00           H
ATOM   1193 HG23 VAL A  82      80.840  63.020  67.590  1.00  0.00           H
ATOM   1194  C   VAL A  82      77.200  63.420  69.340  1.00  0.00           C
ATOM   1195  O   VAL A  82      77.590  62.940  70.400  1.00  0.00           O
ATOM   1196  N   GLU A  83      76.760  64.720  69.220  1.00  0.00           N
ATOM   1197  HN  GLU A  83      76.570  65.030  68.290  1.00  0.00           H
ATOM   1198  CA  GLU A  83      76.620  65.680  70.250  1.00  0.00           C
ATOM   1199  HA  GLU A  83      77.540  65.670  70.830  1.00  0.00           H
ATOM   1200  CB  GLU A  83      76.490  67.100  69.610  1.00  0.00           C
ATOM   1201  HB1 GLU A  83      76.270  67.880  70.370  1.00  0.00           H
ATOM   1202  HB2 GLU A  83      75.570  66.990  68.990  1.00  0.00           H
ATOM   1203  CG  GLU A  83      77.630  67.580  68.630  1.00  0.00           C
ATOM   1204  HG1 GLU A  83      77.220  68.430  68.030  1.00  0.00           H
ATOM   1205  HG2 GLU A  83      78.000  66.730  68.020  1.00  0.00           H
ATOM   1206  CD  GLU A  83      78.720  68.160  69.460  1.00  0.00           C
ATOM   1207  OE1 GLU A  83      78.750  69.400  69.660  1.00  0.00           O
ATOM   1208  OE2 GLU A  83      79.440  67.370  70.090  1.00  0.00           O
ATOM   1209  C   GLU A  83      75.490  65.320  71.240  1.00  0.00           C
ATOM   1210  O   GLU A  83      74.490  64.710  70.840  1.00  0.00           O
ATOM   1211  N   GLY A  84      75.720  65.730  72.530  1.00  0.00           N
ATOM   1212  HN  GLY A  84      76.390  66.430  72.750  1.00  0.00           H
ATOM   1213  CA  GLY A  84      74.830  65.500  73.700  1.00  0.00           C
ATOM   1214  HA1 GLY A  84      75.310  65.610  74.660  1.00  0.00           H
ATOM   1215  HA2 GLY A  84      74.050  66.240  73.610  1.00  0.00           H
ATOM   1216  C   GLY A  84      74.240  64.120  73.930  1.00  0.00           C
ATOM   1217  O   GLY A  84      74.870  63.080  73.610  1.00  0.00           O
ATOM   1218  N   ALA A  85      73.010  64.110  74.400  1.00  0.00           N
ATOM   1219  HN  ALA A  85      72.580  65.010  74.440  1.00  0.00           H
ATOM   1220  CA  ALA A  85      72.170  62.880  74.360  1.00  0.00           C
ATOM   1221  HA  ALA A  85      72.690  62.220  75.040  1.00  0.00           H
ATOM   1222  CB  ALA A  85      70.780  63.170  74.840  1.00  0.00           C
ATOM   1223  HB1 ALA A  85      70.700  63.560  75.870  1.00  0.00           H
ATOM   1224  HB2 ALA A  85      70.300  63.960  74.230  1.00  0.00           H
ATOM   1225  HB3 ALA A  85      70.150  62.250  74.940  1.00  0.00           H
ATOM   1226  C   ALA A  85      72.000  62.090  73.090  1.00  0.00           C
ATOM   1227  O   ALA A  85      72.160  62.610  72.000  1.00  0.00           O
ATOM   1228  N   GLY A  86      71.670  60.760  73.150  1.00  0.00           N
ATOM   1229  HN  GLY A  86      71.520  60.340  74.050  1.00  0.00           H
ATOM   1230  CA  GLY A  86      71.160  59.970  72.030  1.00  0.00           C
ATOM   1231  HA1 GLY A  86      71.880  59.860  71.240  1.00  0.00           H
ATOM   1232  HA2 GLY A  86      70.780  59.040  72.430  1.00  0.00           H
ATOM   1233  C   GLY A  86      69.880  60.550  71.310  1.00  0.00           C
ATOM   1234  O   GLY A  86      69.160  61.410  71.820  1.00  0.00           O
ATOM   1235  N   SER A  87      69.600  60.010  70.140  1.00  0.00           N
ATOM   1236  HN  SER A  87      70.340  59.540  69.660  1.00  0.00           H
ATOM   1237  CA  SER A  87      68.550  60.500  69.300  1.00  0.00           C
ATOM   1238  HA  SER A  87      68.750  61.550  69.200  1.00  0.00           H
ATOM   1239  CB  SER A  87      68.570  59.790  67.970  1.00  0.00           C
ATOM   1240  HB1 SER A  87      69.560  60.020  67.520  1.00  0.00           H
ATOM   1241  HB2 SER A  87      67.820  60.230  67.290  1.00  0.00           H
ATOM   1242  OG  SER A  87      68.550  58.360  68.040  1.00  0.00           O
ATOM   1243  HG1 SER A  87      69.310  58.100  68.570  1.00  0.00           H
ATOM   1244  C   SER A  87      67.040  60.500  69.840  1.00  0.00           C
ATOM   1245  O   SER A  87      66.620  59.510  70.410  1.00  0.00           O
ATOM   1246  N   ILE A  88      66.330  61.590  69.670  1.00  0.00           N
ATOM   1247  HN  ILE A  88      66.710  62.310  69.090  1.00  0.00           H
ATOM   1248  CA  ILE A  88      64.980  61.850  70.040  1.00  0.00           C
ATOM   1249  HA  ILE A  88      64.840  61.650  71.090  1.00  0.00           H
ATOM   1250  CB  ILE A  88      64.480  63.320  69.950  1.00  0.00           C
ATOM   1251  HB  ILE A  88      64.680  63.600  68.890  1.00  0.00           H
ATOM   1252  CG2 ILE A  88      63.020  63.500  70.340  1.00  0.00           C
ATOM   1253 HG21 ILE A  88      62.840  62.930  71.280  1.00  0.00           H
ATOM   1254 HG22 ILE A  88      62.740  64.570  70.510  1.00  0.00           H
ATOM   1255 HG23 ILE A  88      62.290  63.120  69.600  1.00  0.00           H
ATOM   1256  CG1 ILE A  88      65.350  64.390  70.720  1.00  0.00           C
ATOM   1257 HG11 ILE A  88      64.880  65.370  70.500  1.00  0.00           H
ATOM   1258 HG12 ILE A  88      66.300  64.530  70.170  1.00  0.00           H
ATOM   1259  CD  ILE A  88      65.510  64.030  72.180  1.00  0.00           C
ATOM   1260  HD1 ILE A  88      64.580  64.200  72.770  1.00  0.00           H
ATOM   1261  HD2 ILE A  88      65.810  62.970  72.320  1.00  0.00           H
ATOM   1262  HD3 ILE A  88      66.310  64.670  72.600  1.00  0.00           H
ATOM   1263  C   ILE A  88      64.030  60.950  69.230  1.00  0.00           C
ATOM   1264  O   ILE A  88      64.200  60.730  68.040  1.00  0.00           O
ATOM   1265  N   ALA A  89      63.000  60.380  69.930  1.00  0.00           N
ATOM   1266  HN  ALA A  89      62.910  60.520  70.910  1.00  0.00           H
ATOM   1267  CA  ALA A  89      61.950  59.550  69.260  1.00  0.00           C
ATOM   1268  HA  ALA A  89      62.490  58.660  68.980  1.00  0.00           H
ATOM   1269  CB  ALA A  89      60.930  59.230  70.280  1.00  0.00           C
ATOM   1270  HB1 ALA A  89      60.460  60.170  70.640  1.00  0.00           H
ATOM   1271  HB2 ALA A  89      60.240  58.440  69.910  1.00  0.00           H
ATOM   1272  HB3 ALA A  89      61.360  58.730  71.180  1.00  0.00           H
ATOM   1273  C   ALA A  89      61.230  60.020  67.960  1.00  0.00           C
ATOM   1274  O   ALA A  89      61.080  61.220  67.720  1.00  0.00           O
ATOM   1275  N   ALA A  90      60.650  59.050  67.210  1.00  0.00           N
ATOM   1276  HN  ALA A  90      60.750  58.080  67.400  1.00  0.00           H
ATOM   1277  CA  ALA A  90      59.830  59.390  66.110  1.00  0.00           C
ATOM   1278  HA  ALA A  90      59.460  60.400  66.150  1.00  0.00           H
ATOM   1279  CB  ALA A  90      60.500  59.220  64.720  1.00  0.00           C
ATOM   1280  HB1 ALA A  90      61.400  59.870  64.650  1.00  0.00           H
ATOM   1281  HB2 ALA A  90      60.780  58.170  64.460  1.00  0.00           H
ATOM   1282  HB3 ALA A  90      59.780  59.530  63.930  1.00  0.00           H
ATOM   1283  C   ALA A  90      58.610  58.510  66.060  1.00  0.00           C
ATOM   1284  O   ALA A  90      58.610  57.420  66.630  1.00  0.00           O
ATOM   1285  N   ALA A  91      57.540  58.940  65.320  1.00  0.00           N
ATOM   1286  HN  ALA A  91      57.540  59.860  64.950  1.00  0.00           H
ATOM   1287  CA  ALA A  91      56.420  58.130  64.970  1.00  0.00           C
ATOM   1288  HA  ALA A  91      56.110  57.870  65.970  1.00  0.00           H
ATOM   1289  CB  ALA A  91      55.290  59.080  64.370  1.00  0.00           C
ATOM   1290  HB1 ALA A  91      55.680  59.430  63.390  1.00  0.00           H
ATOM   1291  HB2 ALA A  91      54.370  58.490  64.150  1.00  0.00           H
ATOM   1292  HB3 ALA A  91      55.130  59.990  64.970  1.00  0.00           H
ATOM   1293  C   ALA A  91      56.560  56.950  64.070  1.00  0.00           C
ATOM   1294  O   ALA A  91      55.980  55.900  64.250  1.00  0.00           O
ATOM   1295  N   THR A  92      57.420  57.120  63.040  1.00  0.00           N
ATOM   1296  HN  THR A  92      57.820  58.010  62.860  1.00  0.00           H
ATOM   1297  CA  THR A  92      57.790  56.140  62.050  1.00  0.00           C
ATOM   1298  HA  THR A  92      56.900  55.890  61.490  1.00  0.00           H
ATOM   1299  CB  THR A  92      58.880  56.760  61.070  1.00  0.00           C
ATOM   1300  HB  THR A  92      59.490  56.030  60.520  1.00  0.00           H
ATOM   1301  OG1 THR A  92      59.750  57.700  61.780  1.00  0.00           O
ATOM   1302  HG1 THR A  92      60.320  57.250  62.410  1.00  0.00           H
ATOM   1303  CG2 THR A  92      58.090  57.590  60.060  1.00  0.00           C
ATOM   1304 HG21 THR A  92      57.310  57.050  59.470  1.00  0.00           H
ATOM   1305 HG22 THR A  92      57.500  58.330  60.640  1.00  0.00           H
ATOM   1306 HG23 THR A  92      58.840  58.060  59.400  1.00  0.00           H
ATOM   1307  C   THR A  92      58.220  54.760  62.680  1.00  0.00           C
ATOM   1308  O   THR A  92      58.500  54.690  63.900  1.00  0.00           O
ATOM   1309  N   GLY A  93      58.250  53.720  61.860  1.00  0.00           N
ATOM   1310  HN  GLY A  93      58.040  53.710  60.880  1.00  0.00           H
ATOM   1311  CA  GLY A  93      58.590  52.360  62.280  1.00  0.00           C
ATOM   1312  HA1 GLY A  93      57.740  51.960  62.810  1.00  0.00           H
ATOM   1313  HA2 GLY A  93      58.730  51.790  61.370  1.00  0.00           H
ATOM   1314  C   GLY A  93      59.910  52.040  63.010  1.00  0.00           C
ATOM   1315  O   GLY A  93      60.720  52.920  63.330  1.00  0.00           O
ATOM   1316  N   PHE A  94      60.090  50.780  63.440  1.00  0.00           N
ATOM   1317  HN  PHE A  94      59.530  50.040  63.070  1.00  0.00           H
ATOM   1318  CA  PHE A  94      61.230  50.350  64.120  1.00  0.00           C
ATOM   1319  HA  PHE A  94      61.600  51.120  64.790  1.00  0.00           H
ATOM   1320  CB  PHE A  94      60.840  49.110  64.880  1.00  0.00           C
ATOM   1321  HB1 PHE A  94      60.570  48.260  64.220  1.00  0.00           H
ATOM   1322  HB2 PHE A  94      59.890  49.240  65.440  1.00  0.00           H
ATOM   1323  CG  PHE A  94      61.960  48.690  65.850  1.00  0.00           C
ATOM   1324  CD1 PHE A  94      62.040  49.340  67.100  1.00  0.00           C
ATOM   1325  HD1 PHE A  94      61.460  50.230  67.290  1.00  0.00           H
ATOM   1326  CE1 PHE A  94      62.930  48.880  68.070  1.00  0.00           C
ATOM   1327  HE1 PHE A  94      63.070  49.400  69.010  1.00  0.00           H
ATOM   1328  CZ  PHE A  94      63.820  47.830  67.750  1.00  0.00           C
ATOM   1329  HZ  PHE A  94      64.500  47.400  68.480  1.00  0.00           H
ATOM   1330  CD2 PHE A  94      62.800  47.620  65.620  1.00  0.00           C
ATOM   1331  HD2 PHE A  94      62.910  47.330  64.590  1.00  0.00           H
ATOM   1332  CE2 PHE A  94      63.740  47.170  66.490  1.00  0.00           C
ATOM   1333  HE2 PHE A  94      64.190  46.200  66.320  1.00  0.00           H
ATOM   1334  C   PHE A  94      62.360  50.090  63.170  1.00  0.00           C
ATOM   1335  O   PHE A  94      62.160  49.320  62.250  1.00  0.00           O
ATOM   1336  N   VAL A  95      63.650  50.540  63.550  1.00  0.00           N
ATOM   1337  HN  VAL A  95      63.750  51.300  64.190  1.00  0.00           H
ATOM   1338  CA  VAL A  95      64.850  50.300  62.750  1.00  0.00           C
ATOM   1339  HA  VAL A  95      64.760  50.270  61.680  1.00  0.00           H
ATOM   1340  CB  VAL A  95      65.900  51.450  62.960  1.00  0.00           C
ATOM   1341  HB  VAL A  95      66.270  51.520  64.000  1.00  0.00           H
ATOM   1342  CG1 VAL A  95      67.160  51.370  62.060  1.00  0.00           C
ATOM   1343 HG11 VAL A  95      67.820  52.230  62.330  1.00  0.00           H
ATOM   1344 HG12 VAL A  95      67.660  50.390  62.200  1.00  0.00           H
ATOM   1345 HG13 VAL A  95      66.790  51.500  61.010  1.00  0.00           H
ATOM   1346  CG2 VAL A  95      65.310  52.880  62.790  1.00  0.00           C
ATOM   1347 HG21 VAL A  95      66.130  53.560  63.110  1.00  0.00           H
ATOM   1348 HG22 VAL A  95      65.050  53.040  61.720  1.00  0.00           H
ATOM   1349 HG23 VAL A  95      64.430  53.240  63.370  1.00  0.00           H
ATOM   1350  C   VAL A  95      65.480  49.030  63.120  1.00  0.00           C
ATOM   1351  O   VAL A  95      66.210  48.900  64.120  1.00  0.00           O
ATOM   1352  N   LYS A  96      65.410  48.030  62.280  1.00  0.00           N
ATOM   1353  HN  LYS A  96      64.710  48.000  61.570  1.00  0.00           H
ATOM   1354  CA  LYS A  96      66.260  46.880  62.430  1.00  0.00           C
ATOM   1355  HA  LYS A  96      66.100  46.520  63.430  1.00  0.00           H
ATOM   1356  CB  LYS A  96      65.790  45.850  61.380  1.00  0.00           C
ATOM   1357  HB1 LYS A  96      66.390  44.910  61.390  1.00  0.00           H
ATOM   1358  HB2 LYS A  96      65.690  46.370  60.410  1.00  0.00           H
ATOM   1359  CG  LYS A  96      64.350  45.340  61.530  1.00  0.00           C
ATOM   1360  HG1 LYS A  96      63.590  46.150  61.600  1.00  0.00           H
ATOM   1361  HG2 LYS A  96      64.180  44.840  62.510  1.00  0.00           H
ATOM   1362  CD  LYS A  96      63.840  44.300  60.430  1.00  0.00           C
ATOM   1363  HD1 LYS A  96      62.820  44.000  60.730  1.00  0.00           H
ATOM   1364  HD2 LYS A  96      63.700  44.900  59.500  1.00  0.00           H
ATOM   1365  CE  LYS A  96      64.650  42.990  60.320  1.00  0.00           C
ATOM   1366  HE1 LYS A  96      64.670  42.580  61.360  1.00  0.00           H
ATOM   1367  HE2 LYS A  96      65.700  43.150  60.020  1.00  0.00           H
ATOM   1368  NZ  LYS A  96      63.940  42.070  59.390  1.00  0.00           N
ATOM   1369  HZ1 LYS A  96      64.570  41.320  59.050  1.00  0.00           H
ATOM   1370  HZ2 LYS A  96      63.070  41.630  59.760  1.00  0.00           H
ATOM   1371  HZ3 LYS A  96      63.730  42.690  58.580  1.00  0.00           H
ATOM   1372  C   LYS A  96      67.660  47.150  62.060  1.00  0.00           C
ATOM   1373  O   LYS A  96      67.910  47.660  60.980  1.00  0.00           O
ATOM   1374  N   LYS A  97      68.650  46.680  62.930  1.00  0.00           N
ATOM   1375  HN  LYS A  97      68.440  46.250  63.800  1.00  0.00           H
ATOM   1376  CA  LYS A  97      70.060  46.920  62.690  1.00  0.00           C
ATOM   1377  HA  LYS A  97      69.980  47.780  62.040  1.00  0.00           H
ATOM   1378  CB  LYS A  97      70.740  47.420  63.970  1.00  0.00           C
ATOM   1379  HB1 LYS A  97      71.840  47.570  63.860  1.00  0.00           H
ATOM   1380  HB2 LYS A  97      70.620  46.640  64.750  1.00  0.00           H
ATOM   1381  CG  LYS A  97      70.300  48.760  64.560  1.00  0.00           C
ATOM   1382  HG1 LYS A  97      70.880  48.920  65.490  1.00  0.00           H
ATOM   1383  HG2 LYS A  97      69.240  48.700  64.890  1.00  0.00           H
ATOM   1384  CD  LYS A  97      70.480  50.030  63.640  1.00  0.00           C
ATOM   1385  HD1 LYS A  97      70.140  49.680  62.640  1.00  0.00           H
ATOM   1386  HD2 LYS A  97      69.850  50.860  64.030  1.00  0.00           H
ATOM   1387  CE  LYS A  97      71.950  50.580  63.530  1.00  0.00           C
ATOM   1388  HE1 LYS A  97      72.500  49.700  63.130  1.00  0.00           H
ATOM   1389  HE2 LYS A  97      72.390  51.020  64.450  1.00  0.00           H
ATOM   1390  NZ  LYS A  97      71.960  51.610  62.470  1.00  0.00           N
ATOM   1391  HZ1 LYS A  97      71.340  52.420  62.690  1.00  0.00           H
ATOM   1392  HZ2 LYS A  97      72.950  51.920  62.470  1.00  0.00           H
ATOM   1393  HZ3 LYS A  97      71.690  51.210  61.550  1.00  0.00           H
ATOM   1394  C   LYS A  97      70.840  45.840  61.950  1.00  0.00           C
ATOM   1395  O   LYS A  97      70.670  44.630  62.300  1.00  0.00           O
ATOM   1396  N   ASP A  98      71.650  46.130  60.920  1.00  0.00           N
ATOM   1397  HN  ASP A  98      71.780  47.040  60.550  1.00  0.00           H
ATOM   1398  CA  ASP A  98      72.340  45.070  60.190  1.00  0.00           C
ATOM   1399  HA  ASP A  98      71.520  44.430  59.880  1.00  0.00           H
ATOM   1400  CB  ASP A  98      73.030  45.770  58.980  1.00  0.00           C
ATOM   1401  HB1 ASP A  98      73.940  46.330  59.300  1.00  0.00           H
ATOM   1402  HB2 ASP A  98      72.380  46.540  58.500  1.00  0.00           H
ATOM   1403  CG  ASP A  98      73.690  44.810  57.900  1.00  0.00           C
ATOM   1404  OD1 ASP A  98      74.760  45.080  57.340  1.00  0.00           O
ATOM   1405  OD2 ASP A  98      72.980  43.830  57.530  1.00  0.00           O
ATOM   1406  C   ASP A  98      73.370  44.410  61.040  1.00  0.00           C
ATOM   1407  O   ASP A  98      73.470  43.180  61.050  1.00  0.00           O
ATOM   1408  N   GLN A  99      74.140  45.240  61.860  1.00  0.00           N
ATOM   1409  HN  GLN A  99      74.330  46.180  61.580  1.00  0.00           H
ATOM   1410  CA  GLN A  99      74.930  44.790  62.950  1.00  0.00           C
ATOM   1411  HA  GLN A  99      74.830  43.720  62.910  1.00  0.00           H
ATOM   1412  CB  GLN A  99      76.450  45.160  62.790  1.00  0.00           C
ATOM   1413  HB1 GLN A  99      76.970  44.780  63.690  1.00  0.00           H
ATOM   1414  HB2 GLN A  99      76.510  46.270  62.880  1.00  0.00           H
ATOM   1415  CG  GLN A  99      77.190  44.630  61.500  1.00  0.00           C
ATOM   1416  HG1 GLN A  99      78.240  44.970  61.420  1.00  0.00           H
ATOM   1417  HG2 GLN A  99      76.650  45.030  60.620  1.00  0.00           H
ATOM   1418  CD  GLN A  99      77.310  43.110  61.330  1.00  0.00           C
ATOM   1419  OE1 GLN A  99      78.340  42.500  61.520  1.00  0.00           O
ATOM   1420  NE2 GLN A  99      76.170  42.420  60.940  1.00  0.00           N
ATOM   1421 HE21 GLN A  99      76.170  41.480  60.600  1.00  0.00           H
ATOM   1422 HE22 GLN A  99      75.240  42.790  61.010  1.00  0.00           H
ATOM   1423  C   GLN A  99      74.340  45.240  64.280  1.00  0.00           C
ATOM   1424  O   GLN A  99      74.310  46.440  64.650  1.00  0.00           O
ATOM   1425  N   LEU A 100      73.920  44.220  65.150  1.00  0.00           N
ATOM   1426  HN  LEU A 100      73.830  43.330  64.690  1.00  0.00           H
ATOM   1427  CA  LEU A 100      73.450  44.420  66.520  1.00  0.00           C
ATOM   1428  HA  LEU A 100      72.770  45.260  66.500  1.00  0.00           H
ATOM   1429  CB  LEU A 100      72.670  43.170  66.880  1.00  0.00           C
ATOM   1430  HB1 LEU A 100      72.620  43.260  67.990  1.00  0.00           H
ATOM   1431  HB2 LEU A 100      73.230  42.240  66.650  1.00  0.00           H
ATOM   1432  CG  LEU A 100      71.260  43.090  66.350  1.00  0.00           C
ATOM   1433  HG  LEU A 100      70.890  44.100  66.080  1.00  0.00           H
ATOM   1434  CD1 LEU A 100      71.280  42.150  65.080  1.00  0.00           C
ATOM   1435 HD11 LEU A 100      71.590  41.130  65.390  1.00  0.00           H
ATOM   1436 HD12 LEU A 100      70.300  42.000  64.590  1.00  0.00           H
ATOM   1437 HD13 LEU A 100      71.930  42.490  64.250  1.00  0.00           H
ATOM   1438  CD2 LEU A 100      70.340  42.510  67.370  1.00  0.00           C
ATOM   1439 HD21 LEU A 100      70.280  43.220  68.220  1.00  0.00           H
ATOM   1440 HD22 LEU A 100      69.310  42.540  66.960  1.00  0.00           H
ATOM   1441 HD23 LEU A 100      70.600  41.550  67.870  1.00  0.00           H
ATOM   1442  C   LEU A 100      74.580  44.600  67.480  1.00  0.00           C
ATOM   1443  O   LEU A 100      75.580  43.940  67.270  1.00  0.00           O
ATOM   1444  N   GLY A 101      74.420  45.490  68.430  1.00  0.00           N
ATOM   1445  HN  GLY A 101      73.640  46.120  68.400  1.00  0.00           H
ATOM   1446  CA  GLY A 101      75.380  45.650  69.570  1.00  0.00           C
ATOM   1447  HA1 GLY A 101      75.680  44.680  69.920  1.00  0.00           H
ATOM   1448  HA2 GLY A 101      76.210  46.270  69.260  1.00  0.00           H
ATOM   1449  C   GLY A 101      74.640  46.300  70.760  1.00  0.00           C
ATOM   1450  O   GLY A 101      73.400  46.370  70.810  1.00  0.00           O
ATOM   1451  N   LYS A 102      75.390  46.890  71.710  1.00  0.00           N
ATOM   1452  HN  LYS A 102      76.390  46.850  71.660  1.00  0.00           H
ATOM   1453  CA  LYS A 102      74.910  47.510  72.960  1.00  0.00           C
ATOM   1454  HA  LYS A 102      73.840  47.350  73.000  1.00  0.00           H
ATOM   1455  CB  LYS A 102      75.610  47.030  74.290  1.00  0.00           C
ATOM   1456  HB1 LYS A 102      75.140  47.440  75.210  1.00  0.00           H
ATOM   1457  HB2 LYS A 102      76.690  47.310  74.260  1.00  0.00           H
ATOM   1458  CG  LYS A 102      75.460  45.500  74.500  1.00  0.00           C
ATOM   1459  HG1 LYS A 102      76.020  44.920  73.740  1.00  0.00           H
ATOM   1460  HG2 LYS A 102      74.430  45.120  74.290  1.00  0.00           H
ATOM   1461  CD  LYS A 102      75.830  45.040  75.920  1.00  0.00           C
ATOM   1462  HD1 LYS A 102      76.920  45.280  75.880  1.00  0.00           H
ATOM   1463  HD2 LYS A 102      75.500  45.700  76.750  1.00  0.00           H
ATOM   1464  CE  LYS A 102      75.510  43.580  76.290  1.00  0.00           C
ATOM   1465  HE1 LYS A 102      74.550  43.380  75.760  1.00  0.00           H
ATOM   1466  HE2 LYS A 102      75.370  43.450  77.380  1.00  0.00           H
ATOM   1467  NZ  LYS A 102      76.630  42.650  75.940  1.00  0.00           N
ATOM   1468  HZ1 LYS A 102      76.820  42.740  74.920  1.00  0.00           H
ATOM   1469  HZ2 LYS A 102      77.510  42.870  76.450  1.00  0.00           H
ATOM   1470  HZ3 LYS A 102      76.340  41.680  76.180  1.00  0.00           H
ATOM   1471  C   LYS A 102      75.080  48.940  72.800  1.00  0.00           C
ATOM   1472  O   LYS A 102      75.880  49.370  72.000  1.00  0.00           O
ATOM   1473  N   ASN A 103      74.400  49.780  73.620  1.00  0.00           N
ATOM   1474  HN  ASN A 103      73.780  49.350  74.270  1.00  0.00           H
ATOM   1475  CA  ASN A 103      74.350  51.230  73.570  1.00  0.00           C
ATOM   1476  HA  ASN A 103      74.100  51.500  72.560  1.00  0.00           H
ATOM   1477  CB  ASN A 103      73.190  51.730  74.420  1.00  0.00           C
ATOM   1478  HB1 ASN A 103      73.280  51.430  75.490  1.00  0.00           H
ATOM   1479  HB2 ASN A 103      72.260  51.230  74.080  1.00  0.00           H
ATOM   1480  CG  ASN A 103      73.030  53.290  74.340  1.00  0.00           C
ATOM   1481  OD1 ASN A 103      73.080  53.870  73.220  1.00  0.00           O
ATOM   1482  ND2 ASN A 103      72.700  53.950  75.470  1.00  0.00           N
ATOM   1483 HD21 ASN A 103      72.510  54.930  75.470  1.00  0.00           H
ATOM   1484 HD22 ASN A 103      72.820  53.510  76.370  1.00  0.00           H
ATOM   1485  C   ASN A 103      75.660  51.960  73.870  1.00  0.00           C
ATOM   1486  O   ASN A 103      76.100  52.120  75.040  1.00  0.00           O
ATOM   1487  N   GLU A 104      76.320  52.450  72.790  1.00  0.00           N
ATOM   1488  HN  GLU A 104      76.000  52.270  71.860  1.00  0.00           H
ATOM   1489  CA  GLU A 104      77.520  53.210  72.900  1.00  0.00           C
ATOM   1490  HA  GLU A 104      77.790  53.270  73.940  1.00  0.00           H
ATOM   1491  CB  GLU A 104      78.710  52.550  72.220  1.00  0.00           C
ATOM   1492  HB1 GLU A 104      79.620  53.150  72.460  1.00  0.00           H
ATOM   1493  HB2 GLU A 104      78.570  52.480  71.120  1.00  0.00           H
ATOM   1494  CG  GLU A 104      78.960  51.160  72.700  1.00  0.00           C
ATOM   1495  HG1 GLU A 104      78.030  50.560  72.590  1.00  0.00           H
ATOM   1496  HG2 GLU A 104      79.250  51.130  73.770  1.00  0.00           H
ATOM   1497  CD  GLU A 104      80.150  50.460  71.980  1.00  0.00           C
ATOM   1498  OE1 GLU A 104      79.860  49.230  71.600  1.00  0.00           O
ATOM   1499  OE2 GLU A 104      81.280  51.060  71.900  1.00  0.00           O
ATOM   1500  C   GLU A 104      77.200  54.670  72.440  1.00  0.00           C
ATOM   1501  O   GLU A 104      78.120  55.470  72.170  1.00  0.00           O
ATOM   1502  N   GLU A 105      75.930  54.930  72.180  1.00  0.00           N
ATOM   1503  HN  GLU A 105      75.220  54.250  72.340  1.00  0.00           H
ATOM   1504  CA  GLU A 105      75.530  56.290  71.730  1.00  0.00           C
ATOM   1505  HA  GLU A 105      76.410  56.550  71.160  1.00  0.00           H
ATOM   1506  CB  GLU A 105      74.380  56.190  70.660  1.00  0.00           C
ATOM   1507  HB1 GLU A 105      73.750  57.110  70.640  1.00  0.00           H
ATOM   1508  HB2 GLU A 105      73.660  55.470  71.110  1.00  0.00           H
ATOM   1509  CG  GLU A 105      74.820  55.800  69.220  1.00  0.00           C
ATOM   1510  HG1 GLU A 105      75.380  54.840  69.210  1.00  0.00           H
ATOM   1511  HG2 GLU A 105      75.410  56.630  68.770  1.00  0.00           H
ATOM   1512  CD  GLU A 105      73.570  55.670  68.350  1.00  0.00           C
ATOM   1513  OE1 GLU A 105      73.360  54.640  67.710  1.00  0.00           O
ATOM   1514  OE2 GLU A 105      72.700  56.590  68.360  1.00  0.00           O
ATOM   1515  C   GLU A 105      75.250  57.280  72.840  1.00  0.00           C
ATOM   1516  O   GLU A 105      75.010  56.870  74.000  1.00  0.00           O
ATOM   1517  N   GLY A 106      75.270  58.600  72.560  1.00  0.00           N
ATOM   1518  HN  GLY A 106      75.660  58.950  71.710  1.00  0.00           H
ATOM   1519  CA  GLY A 106      75.060  59.610  73.570  1.00  0.00           C
ATOM   1520  HA1 GLY A 106      74.980  60.550  73.050  1.00  0.00           H
ATOM   1521  HA2 GLY A 106      74.110  59.450  74.060  1.00  0.00           H
ATOM   1522  C   GLY A 106      76.060  59.830  74.630  1.00  0.00           C
ATOM   1523  O   GLY A 106      77.010  59.050  74.840  1.00  0.00           O
ATOM   1524  N   ALA A 107      75.920  60.950  75.340  1.00  0.00           N
ATOM   1525  HN  ALA A 107      75.150  61.540  75.130  1.00  0.00           H
ATOM   1526  CA  ALA A 107      76.660  61.250  76.500  1.00  0.00           C
ATOM   1527  HA  ALA A 107      77.730  61.210  76.330  1.00  0.00           H
ATOM   1528  CB  ALA A 107      76.250  62.670  76.910  1.00  0.00           C
ATOM   1529  HB1 ALA A 107      76.710  62.870  77.900  1.00  0.00           H
ATOM   1530  HB2 ALA A 107      76.600  63.430  76.180  1.00  0.00           H
ATOM   1531  HB3 ALA A 107      75.140  62.770  76.980  1.00  0.00           H
ATOM   1532  C   ALA A 107      76.270  60.320  77.720  1.00  0.00           C
ATOM   1533  O   ALA A 107      75.050  60.060  77.890  1.00  0.00           O
ATOM   1534  N   PRO A 108      77.180  59.770  78.590  1.00  0.00           N
ATOM   1535  CD  PRO A 108      78.570  59.610  78.180  1.00  0.00           C
ATOM   1536  HD1 PRO A 108      78.680  59.360  77.110  1.00  0.00           H
ATOM   1537  HD2 PRO A 108      79.070  60.590  78.330  1.00  0.00           H
ATOM   1538  CA  PRO A 108      76.910  59.230  79.960  1.00  0.00           C
ATOM   1539  HA  PRO A 108      76.340  58.340  79.740  1.00  0.00           H
ATOM   1540  CB  PRO A 108      78.360  58.910  80.400  1.00  0.00           C
ATOM   1541  HB1 PRO A 108      78.320  58.030  81.090  1.00  0.00           H
ATOM   1542  HB2 PRO A 108      78.830  59.770  80.930  1.00  0.00           H
ATOM   1543  CG  PRO A 108      79.130  58.480  79.100  1.00  0.00           C
ATOM   1544  HG1 PRO A 108      78.820  57.450  78.840  1.00  0.00           H
ATOM   1545  HG2 PRO A 108      80.240  58.520  79.220  1.00  0.00           H
ATOM   1546  C   PRO A 108      76.120  60.150  80.830  1.00  0.00           C
ATOM   1547  O   PRO A 108      76.230  61.370  80.760  1.00  0.00           O
ATOM   1548  N   GLN A 109      75.320  59.520  81.680  1.00  0.00           N
ATOM   1549  HN  GLN A 109      75.350  58.520  81.660  1.00  0.00           H
ATOM   1550  CA  GLN A 109      74.450  60.120  82.700  1.00  0.00           C
ATOM   1551  HA  GLN A 109      73.780  60.740  82.120  1.00  0.00           H
ATOM   1552  CB  GLN A 109      73.530  59.000  83.400  1.00  0.00           C
ATOM   1553  HB1 GLN A 109      72.830  59.430  84.140  1.00  0.00           H
ATOM   1554  HB2 GLN A 109      74.100  58.180  83.890  1.00  0.00           H
ATOM   1555  CG  GLN A 109      72.630  58.270  82.490  1.00  0.00           C
ATOM   1556  HG1 GLN A 109      72.120  57.430  83.000  1.00  0.00           H
ATOM   1557  HG2 GLN A 109      73.090  57.810  81.590  1.00  0.00           H
ATOM   1558  CD  GLN A 109      71.490  59.130  81.830  1.00  0.00           C
ATOM   1559  OE1 GLN A 109      70.340  59.060  82.310  1.00  0.00           O
ATOM   1560  NE2 GLN A 109      71.730  60.020  80.860  1.00  0.00           N
ATOM   1561 HE21 GLN A 109      72.660  60.050  80.500  1.00  0.00           H
ATOM   1562 HE22 GLN A 109      71.020  60.660  80.550  1.00  0.00           H
ATOM   1563  C   GLN A 109      75.100  61.000  83.770  1.00  0.00           C
ATOM   1564  O   GLN A 109      76.210  60.690  84.280  1.00  0.00           O
ATOM   1565  N   GLU A 110      74.560  62.150  84.020  1.00  0.00           N
ATOM   1566  HN  GLU A 110      73.680  62.380  83.610  1.00  0.00           H
ATOM   1567  CA  GLU A 110      75.080  63.050  85.020  1.00  0.00           C
ATOM   1568  HA  GLU A 110      76.120  63.200  84.770  1.00  0.00           H
ATOM   1569  CB  GLU A 110      74.370  64.410  84.970  1.00  0.00           C
ATOM   1570  HB1 GLU A 110      74.780  65.030  85.800  1.00  0.00           H
ATOM   1571  HB2 GLU A 110      73.330  64.250  85.320  1.00  0.00           H
ATOM   1572  CG  GLU A 110      74.670  65.150  83.650  1.00  0.00           C
ATOM   1573  HG1 GLU A 110      74.100  64.680  82.830  1.00  0.00           H
ATOM   1574  HG2 GLU A 110      75.760  65.140  83.420  1.00  0.00           H
ATOM   1575  CD  GLU A 110      74.370  66.650  83.630  1.00  0.00           C
ATOM   1576  OE1 GLU A 110      75.290  67.540  83.550  1.00  0.00           O
ATOM   1577  OE2 GLU A 110      73.190  66.950  83.560  1.00  0.00           O
ATOM   1578  C   GLU A 110      74.990  62.540  86.500  1.00  0.00           C
ATOM   1579  O   GLU A 110      75.950  62.770  87.230  1.00  0.00           O
ATOM   1580  N   GLY A 111      73.840  62.000  86.930  1.00  0.00           N
ATOM   1581  HN  GLY A 111      73.100  61.910  86.260  1.00  0.00           H
ATOM   1582  CA  GLY A 111      73.600  61.420  88.260  1.00  0.00           C
ATOM   1583  HA1 GLY A 111      73.840  62.140  89.020  1.00  0.00           H
ATOM   1584  HA2 GLY A 111      72.580  61.060  88.320  1.00  0.00           H
ATOM   1585  C   GLY A 111      74.470  60.240  88.430  1.00  0.00           C
ATOM   1586  O   GLY A 111      75.110  59.660  87.540  1.00  0.00           O
ATOM   1587  N   ILE A 112      74.570  59.810  89.640  1.00  0.00           N
ATOM   1588  HN  ILE A 112      74.140  60.390  90.330  1.00  0.00           H
ATOM   1589  CA  ILE A 112      75.460  58.700  90.040  1.00  0.00           C
ATOM   1590  HA  ILE A 112      75.850  58.280  89.120  1.00  0.00           H
ATOM   1591  CB  ILE A 112      76.600  59.140  90.960  1.00  0.00           C
ATOM   1592  HB  ILE A 112      77.190  58.290  91.360  1.00  0.00           H
ATOM   1593  CG2 ILE A 112      77.600  60.000  90.130  1.00  0.00           C
ATOM   1594 HG21 ILE A 112      78.460  60.300  90.750  1.00  0.00           H
ATOM   1595 HG22 ILE A 112      78.010  59.420  89.270  1.00  0.00           H
ATOM   1596 HG23 ILE A 112      77.170  60.990  89.840  1.00  0.00           H
ATOM   1597  CG1 ILE A 112      75.990  59.910  92.190  1.00  0.00           C
ATOM   1598 HG11 ILE A 112      75.140  59.330  92.620  1.00  0.00           H
ATOM   1599 HG12 ILE A 112      75.610  60.860  91.750  1.00  0.00           H
ATOM   1600  CD  ILE A 112      76.960  60.210  93.340  1.00  0.00           C
ATOM   1601  HD1 ILE A 112      77.720  60.980  93.070  1.00  0.00           H
ATOM   1602  HD2 ILE A 112      76.420  60.790  94.120  1.00  0.00           H
ATOM   1603  HD3 ILE A 112      77.480  59.320  93.750  1.00  0.00           H
ATOM   1604  C   ILE A 112      74.720  57.530  90.620  1.00  0.00           C
ATOM   1605  O   ILE A 112      75.340  56.680  91.230  1.00  0.00           O
ATOM   1606  N   LEU A 113      73.360  57.420  90.490  1.00  0.00           N
ATOM   1607  HN  LEU A 113      72.910  58.210  90.070  1.00  0.00           H
ATOM   1608  CA  LEU A 113      72.510  56.340  91.030  1.00  0.00           C
ATOM   1609  HA  LEU A 113      73.100  55.710  91.680  1.00  0.00           H
ATOM   1610  CB  LEU A 113      71.320  56.890  91.860  1.00  0.00           C
ATOM   1611  HB1 LEU A 113      70.670  56.050  92.190  1.00  0.00           H
ATOM   1612  HB2 LEU A 113      70.770  57.490  91.100  1.00  0.00           H
ATOM   1613  CG  LEU A 113      71.740  57.770  93.040  1.00  0.00           C
ATOM   1614  HG  LEU A 113      72.530  58.470  92.690  1.00  0.00           H
ATOM   1615  CD1 LEU A 113      70.540  58.650  93.440  1.00  0.00           C
ATOM   1616 HD11 LEU A 113      69.760  57.990  93.880  1.00  0.00           H
ATOM   1617 HD12 LEU A 113      70.760  59.410  94.220  1.00  0.00           H
ATOM   1618 HD13 LEU A 113      70.100  59.040  92.490  1.00  0.00           H
ATOM   1619  CD2 LEU A 113      72.380  57.000  94.170  1.00  0.00           C
ATOM   1620 HD21 LEU A 113      73.400  56.710  93.830  1.00  0.00           H
ATOM   1621 HD22 LEU A 113      72.560  57.650  95.060  1.00  0.00           H
ATOM   1622 HD23 LEU A 113      71.680  56.170  94.420  1.00  0.00           H
ATOM   1623  C   LEU A 113      71.980  55.530  89.890  1.00  0.00           C
ATOM   1624  O   LEU A 113      71.580  56.020  88.810  1.00  0.00           O
ATOM   1625  N   GLU A 114      71.960  54.200  90.030  1.00  0.00           N
ATOM   1626  HN  GLU A 114      72.280  53.710  90.840  1.00  0.00           H
ATOM   1627  CA  GLU A 114      71.690  53.210  88.980  1.00  0.00           C
ATOM   1628  HA  GLU A 114      72.150  53.460  88.040  1.00  0.00           H
ATOM   1629  CB  GLU A 114      72.370  51.840  89.470  1.00  0.00           C
ATOM   1630  HB1 GLU A 114      71.840  51.570  90.400  1.00  0.00           H
ATOM   1631  HB2 GLU A 114      73.410  52.070  89.790  1.00  0.00           H
ATOM   1632  CG  GLU A 114      72.210  50.660  88.530  1.00  0.00           C
ATOM   1633  HG1 GLU A 114      72.510  51.020  87.520  1.00  0.00           H
ATOM   1634  HG2 GLU A 114      71.170  50.290  88.430  1.00  0.00           H
ATOM   1635  CD  GLU A 114      73.050  49.450  88.810  1.00  0.00           C
ATOM   1636  OE1 GLU A 114      73.790  48.990  87.960  1.00  0.00           O
ATOM   1637  OE2 GLU A 114      73.120  49.010  90.030  1.00  0.00           O
ATOM   1638  C   GLU A 114      70.200  53.030  88.720  1.00  0.00           C
ATOM   1639  O   GLU A 114      69.410  53.020  89.680  1.00  0.00           O
ATOM   1640  N   ASP A 115      69.850  52.870  87.460  1.00  0.00           N
ATOM   1641  HN  ASP A 115      70.480  52.740  86.700  1.00  0.00           H
ATOM   1642  CA  ASP A 115      68.440  52.630  87.090  1.00  0.00           C
ATOM   1643  HA  ASP A 115      67.780  53.430  87.380  1.00  0.00           H
ATOM   1644  CB  ASP A 115      68.350  52.690  85.600  1.00  0.00           C
ATOM   1645  HB1 ASP A 115      67.330  52.570  85.160  1.00  0.00           H
ATOM   1646  HB2 ASP A 115      68.740  51.780  85.100  1.00  0.00           H
ATOM   1647  CG  ASP A 115      68.960  53.930  85.030  1.00  0.00           C
ATOM   1648  OD1 ASP A 115      69.180  53.950  83.820  1.00  0.00           O
ATOM   1649  OD2 ASP A 115      69.050  55.000  85.720  1.00  0.00           O
ATOM   1650  C   ASP A 115      67.990  51.250  87.630  1.00  0.00           C
ATOM   1651  O   ASP A 115      68.810  50.450  88.060  1.00  0.00           O
ATOM   1652  N   MET A 116      66.660  51.100  87.570  1.00  0.00           N
ATOM   1653  HN  MET A 116      66.140  51.850  87.160  1.00  0.00           H
ATOM   1654  CA  MET A 116      65.820  50.020  88.020  1.00  0.00           C
ATOM   1655  HA  MET A 116      66.410  49.600  88.830  1.00  0.00           H
ATOM   1656  CB  MET A 116      64.450  50.470  88.600  1.00  0.00           C
ATOM   1657  HB1 MET A 116      64.480  51.100  89.510  1.00  0.00           H
ATOM   1658  HB2 MET A 116      63.880  49.590  88.960  1.00  0.00           H
ATOM   1659  CG  MET A 116      63.540  51.260  87.570  1.00  0.00           C
ATOM   1660  HG1 MET A 116      62.700  51.630  88.200  1.00  0.00           H
ATOM   1661  HG2 MET A 116      63.150  50.560  86.800  1.00  0.00           H
ATOM   1662  SD  MET A 116      64.180  52.790  86.790  1.00  0.00           S
ATOM   1663  CE  MET A 116      64.460  53.760  88.250  1.00  0.00           C
ATOM   1664  HE1 MET A 116      63.570  53.980  88.880  1.00  0.00           H
ATOM   1665  HE2 MET A 116      65.200  53.220  88.880  1.00  0.00           H
ATOM   1666  HE3 MET A 116      64.910  54.730  87.930  1.00  0.00           H
ATOM   1667  C   MET A 116      65.700  49.090  86.850  1.00  0.00           C
ATOM   1668  O   MET A 116      65.580  49.640  85.740  1.00  0.00           O
ATOM   1669  N   PRO A 117      65.640  47.780  87.020  1.00  0.00           N
ATOM   1670  CD  PRO A 117      65.690  47.200  88.350  1.00  0.00           C
ATOM   1671  HD1 PRO A 117      66.570  47.510  88.960  1.00  0.00           H
ATOM   1672  HD2 PRO A 117      64.760  47.500  88.880  1.00  0.00           H
ATOM   1673  CA  PRO A 117      65.350  46.790  86.030  1.00  0.00           C
ATOM   1674  HA  PRO A 117      66.260  46.510  85.530  1.00  0.00           H
ATOM   1675  CB  PRO A 117      64.890  45.570  86.830  1.00  0.00           C
ATOM   1676  HB1 PRO A 117      65.190  44.630  86.330  1.00  0.00           H
ATOM   1677  HB2 PRO A 117      63.790  45.570  86.960  1.00  0.00           H
ATOM   1678  CG  PRO A 117      65.670  45.660  88.160  1.00  0.00           C
ATOM   1679  HG1 PRO A 117      66.700  45.280  88.030  1.00  0.00           H
ATOM   1680  HG2 PRO A 117      65.070  45.140  88.940  1.00  0.00           H
ATOM   1681  C   PRO A 117      64.430  47.150  84.890  1.00  0.00           C
ATOM   1682  O   PRO A 117      63.320  47.730  85.030  1.00  0.00           O
ATOM   1683  N   VAL A 118      64.850  46.750  83.700  1.00  0.00           N
ATOM   1684  HN  VAL A 118      65.650  46.170  83.570  1.00  0.00           H
ATOM   1685  CA  VAL A 118      64.200  47.190  82.520  1.00  0.00           C
ATOM   1686  HA  VAL A 118      63.960  48.240  82.560  1.00  0.00           H
ATOM   1687  CB  VAL A 118      65.090  47.050  81.240  1.00  0.00           C
ATOM   1688  HB  VAL A 118      64.550  47.260  80.290  1.00  0.00           H
ATOM   1689  CG1 VAL A 118      66.190  48.120  81.180  1.00  0.00           C
ATOM   1690 HG11 VAL A 118      65.700  49.110  81.290  1.00  0.00           H
ATOM   1691 HG12 VAL A 118      66.980  47.930  81.940  1.00  0.00           H
ATOM   1692 HG13 VAL A 118      66.680  48.140  80.190  1.00  0.00           H
ATOM   1693  CG2 VAL A 118      65.570  45.620  81.030  1.00  0.00           C
ATOM   1694 HG21 VAL A 118      66.000  45.540  80.010  1.00  0.00           H
ATOM   1695 HG22 VAL A 118      66.400  45.420  81.740  1.00  0.00           H
ATOM   1696 HG23 VAL A 118      64.790  44.850  81.180  1.00  0.00           H
ATOM   1697  C   VAL A 118      62.850  46.530  82.180  1.00  0.00           C
ATOM   1698  O   VAL A 118      62.510  45.420  82.410  1.00  0.00           O
ATOM   1699  N   ASP A 119      62.080  47.350  81.540  1.00  0.00           N
ATOM   1700  HN  ASP A 119      62.280  48.330  81.470  1.00  0.00           H
ATOM   1701  CA  ASP A 119      60.780  47.060  80.910  1.00  0.00           C
ATOM   1702  HA  ASP A 119      60.320  46.570  81.760  1.00  0.00           H
ATOM   1703  CB  ASP A 119      60.160  48.350  80.270  1.00  0.00           C
ATOM   1704  HB1 ASP A 119      59.150  48.150  79.870  1.00  0.00           H
ATOM   1705  HB2 ASP A 119      60.830  48.660  79.440  1.00  0.00           H
ATOM   1706  CG  ASP A 119      60.020  49.610  81.170  1.00  0.00           C
ATOM   1707  OD1 ASP A 119      59.080  50.370  80.780  1.00  0.00           O
ATOM   1708  OD2 ASP A 119      60.910  49.940  81.990  1.00  0.00           O
ATOM   1709  C   ASP A 119      60.950  45.970  79.800  1.00  0.00           C
ATOM   1710  O   ASP A 119      62.000  46.010  79.140  1.00  0.00           O
ATOM   1711  N   PRO A 120      60.000  45.090  79.460  1.00  0.00           N
ATOM   1712  CD  PRO A 120      58.800  44.870  80.200  1.00  0.00           C
ATOM   1713  HD1 PRO A 120      59.070  44.810  81.280  1.00  0.00           H
ATOM   1714  HD2 PRO A 120      58.120  45.730  80.080  1.00  0.00           H
ATOM   1715  CA  PRO A 120      60.140  44.150  78.340  1.00  0.00           C
ATOM   1716  HA  PRO A 120      60.890  43.460  78.680  1.00  0.00           H
ATOM   1717  CB  PRO A 120      58.770  43.440  78.150  1.00  0.00           C
ATOM   1718  HB1 PRO A 120      58.920  42.360  77.930  1.00  0.00           H
ATOM   1719  HB2 PRO A 120      58.140  43.970  77.400  1.00  0.00           H
ATOM   1720  CG  PRO A 120      58.220  43.530  79.600  1.00  0.00           C
ATOM   1721  HG1 PRO A 120      58.820  42.750  80.120  1.00  0.00           H
ATOM   1722  HG2 PRO A 120      57.130  43.340  79.690  1.00  0.00           H
ATOM   1723  C   PRO A 120      60.680  44.690  76.950  1.00  0.00           C
ATOM   1724  O   PRO A 120      60.210  45.730  76.560  1.00  0.00           O
ATOM   1725  N   ASP A 121      61.710  44.020  76.320  1.00  0.00           N
ATOM   1726  HN  ASP A 121      62.060  43.220  76.800  1.00  0.00           H
ATOM   1727  CA  ASP A 121      62.370  44.570  75.210  1.00  0.00           C
ATOM   1728  HA  ASP A 121      62.810  45.480  75.590  1.00  0.00           H
ATOM   1729  CB  ASP A 121      63.610  43.750  74.690  1.00  0.00           C
ATOM   1730  HB1 ASP A 121      64.080  44.530  74.060  1.00  0.00           H
ATOM   1731  HB2 ASP A 121      63.070  42.960  74.120  1.00  0.00           H
ATOM   1732  CG  ASP A 121      64.460  43.310  75.860  1.00  0.00           C
ATOM   1733  OD1 ASP A 121      64.410  43.890  77.050  1.00  0.00           O
ATOM   1734  OD2 ASP A 121      65.430  42.510  75.680  1.00  0.00           O
ATOM   1735  C   ASP A 121      61.520  45.050  74.020  1.00  0.00           C
ATOM   1736  O   ASP A 121      60.510  44.490  73.620  1.00  0.00           O
ATOM   1737  N   ASN A 122      62.080  46.080  73.310  1.00  0.00           N
ATOM   1738  HN  ASN A 122      62.810  46.630  73.710  1.00  0.00           H
ATOM   1739  CA  ASN A 122      61.570  46.460  72.000  1.00  0.00           C
ATOM   1740  HA  ASN A 122      60.500  46.590  72.090  1.00  0.00           H
ATOM   1741  CB  ASN A 122      62.080  47.870  71.550  1.00  0.00           C
ATOM   1742  HB1 ASN A 122      61.680  48.220  70.570  1.00  0.00           H
ATOM   1743  HB2 ASN A 122      63.180  47.970  71.410  1.00  0.00           H
ATOM   1744  CG  ASN A 122      61.580  48.930  72.560  1.00  0.00           C
ATOM   1745  OD1 ASN A 122      60.500  48.840  73.060  1.00  0.00           O
ATOM   1746  ND2 ASN A 122      62.410  49.940  72.880  1.00  0.00           N
ATOM   1747 HD21 ASN A 122      63.380  50.000  72.620  1.00  0.00           H
ATOM   1748 HD22 ASN A 122      62.140  50.560  73.620  1.00  0.00           H
ATOM   1749  C   ASN A 122      61.870  45.440  70.910  1.00  0.00           C
ATOM   1750  O   ASN A 122      63.010  44.970  70.910  1.00  0.00           O
ATOM   1751  N   GLU A 123      60.930  45.040  70.050  1.00  0.00           N
ATOM   1752  HN  GLU A 123      60.090  45.560  70.000  1.00  0.00           H
ATOM   1753  CA  GLU A 123      61.180  44.240  68.870  1.00  0.00           C
ATOM   1754  HA  GLU A 123      62.230  44.240  68.630  1.00  0.00           H
ATOM   1755  CB  GLU A 123      60.790  42.770  69.100  1.00  0.00           C
ATOM   1756  HB1 GLU A 123      60.450  42.290  68.160  1.00  0.00           H
ATOM   1757  HB2 GLU A 123      59.960  42.630  69.840  1.00  0.00           H
ATOM   1758  CG  GLU A 123      61.840  41.930  69.870  1.00  0.00           C
ATOM   1759  HG1 GLU A 123      61.460  41.640  70.870  1.00  0.00           H
ATOM   1760  HG2 GLU A 123      62.700  42.610  70.050  1.00  0.00           H
ATOM   1761  CD  GLU A 123      62.250  40.590  69.200  1.00  0.00           C
ATOM   1762  OE1 GLU A 123      62.930  40.640  68.180  1.00  0.00           O
ATOM   1763  OE2 GLU A 123      61.870  39.490  69.690  1.00  0.00           O
ATOM   1764  C   GLU A 123      60.470  44.920  67.770  1.00  0.00           C
ATOM   1765  O   GLU A 123      59.740  45.880  68.010  1.00  0.00           O
ATOM   1766  N   ALA A 124      60.820  44.670  66.510  1.00  0.00           N
ATOM   1767  HN  ALA A 124      61.580  44.030  66.390  1.00  0.00           H
ATOM   1768  CA  ALA A 124      60.230  45.200  65.320  1.00  0.00           C
ATOM   1769  HA  ALA A 124      60.330  46.270  65.420  1.00  0.00           H
ATOM   1770  CB  ALA A 124      61.010  44.590  64.120  1.00  0.00           C
ATOM   1771  HB1 ALA A 124      61.920  45.210  64.000  1.00  0.00           H
ATOM   1772  HB2 ALA A 124      61.270  43.510  64.180  1.00  0.00           H
ATOM   1773  HB3 ALA A 124      60.410  44.750  63.200  1.00  0.00           H
ATOM   1774  C   ALA A 124      58.680  44.890  65.120  1.00  0.00           C
ATOM   1775  O   ALA A 124      58.130  44.060  65.830  1.00  0.00           O
ATOM   1776  N   TYR A 125      57.920  45.640  64.310  1.00  0.00           N
ATOM   1777  HN  TYR A 125      58.200  46.400  63.720  1.00  0.00           H
ATOM   1778  CA  TYR A 125      56.470  45.310  64.070  1.00  0.00           C
ATOM   1779  HA  TYR A 125      56.170  44.310  64.340  1.00  0.00           H
ATOM   1780  CB  TYR A 125      55.430  46.140  64.960  1.00  0.00           C
ATOM   1781  HB1 TYR A 125      54.390  45.960  64.610  1.00  0.00           H
ATOM   1782  HB2 TYR A 125      55.500  47.250  65.070  1.00  0.00           H
ATOM   1783  CG  TYR A 125      55.330  45.650  66.320  1.00  0.00           C
ATOM   1784  CD1 TYR A 125      55.970  46.260  67.370  1.00  0.00           C
ATOM   1785  HD1 TYR A 125      56.530  47.150  67.120  1.00  0.00           H
ATOM   1786  CE1 TYR A 125      55.680  45.830  68.680  1.00  0.00           C
ATOM   1787  HE1 TYR A 125      56.230  46.320  69.470  1.00  0.00           H
ATOM   1788  CZ  TYR A 125      54.740  44.810  68.940  1.00  0.00           C
ATOM   1789  OH  TYR A 125      54.330  44.380  70.180  1.00  0.00           O
ATOM   1790  HH  TYR A 125      54.810  44.790  70.910  1.00  0.00           H
ATOM   1791  CD2 TYR A 125      54.330  44.660  66.570  1.00  0.00           C
ATOM   1792  HD2 TYR A 125      53.830  44.180  65.740  1.00  0.00           H
ATOM   1793  CE2 TYR A 125      53.990  44.330  67.880  1.00  0.00           C
ATOM   1794  HE2 TYR A 125      53.230  43.590  68.080  1.00  0.00           H
ATOM   1795  C   TYR A 125      56.060  45.440  62.570  1.00  0.00           C
ATOM   1796  O   TYR A 125      56.780  46.110  61.880  1.00  0.00           O
ATOM   1797  N   GLU A 126      54.900  44.860  62.050  1.00  0.00           N
ATOM   1798  HN  GLU A 126      54.180  44.400  62.550  1.00  0.00           H
ATOM   1799  CA  GLU A 126      54.530  45.090  60.680  1.00  0.00           C
ATOM   1800  HA  GLU A 126      55.350  45.250  60.000  1.00  0.00           H
ATOM   1801  CB  GLU A 126      54.030  43.710  60.210  1.00  0.00           C
ATOM   1802  HB1 GLU A 126      53.630  43.730  59.170  1.00  0.00           H
ATOM   1803  HB2 GLU A 126      53.090  43.400  60.710  1.00  0.00           H
ATOM   1804  CG  GLU A 126      55.120  42.600  60.310  1.00  0.00           C
ATOM   1805  HG1 GLU A 126      55.720  42.560  61.250  1.00  0.00           H
ATOM   1806  HG2 GLU A 126      55.770  42.750  59.430  1.00  0.00           H
ATOM   1807  CD  GLU A 126      54.570  41.210  60.180  1.00  0.00           C
ATOM   1808  OE1 GLU A 126      53.840  40.750  61.120  1.00  0.00           O
ATOM   1809  OE2 GLU A 126      54.890  40.490  59.220  1.00  0.00           O
ATOM   1810  C   GLU A 126      53.470  46.200  60.600  1.00  0.00           C
ATOM   1811  O   GLU A 126      53.380  46.950  59.590  1.00  0.00           O
ATOM   1812  N   MET A 127      52.660  46.380  61.610  1.00  0.00           N
ATOM   1813  HN  MET A 127      52.700  45.690  62.340  1.00  0.00           H
ATOM   1814  CA  MET A 127      51.770  47.420  61.800  1.00  0.00           C
ATOM   1815  HA  MET A 127      51.840  48.160  61.020  1.00  0.00           H
ATOM   1816  CB  MET A 127      50.280  46.900  61.900  1.00  0.00           C
ATOM   1817  HB1 MET A 127      49.650  47.800  61.730  1.00  0.00           H
ATOM   1818  HB2 MET A 127      49.960  46.440  62.860  1.00  0.00           H
ATOM   1819  CG  MET A 127      49.930  45.830  60.790  1.00  0.00           C
ATOM   1820  HG1 MET A 127      50.380  46.240  59.850  1.00  0.00           H
ATOM   1821  HG2 MET A 127      48.850  45.840  60.550  1.00  0.00           H
ATOM   1822  SD  MET A 127      50.510  44.140  61.130  1.00  0.00           S
ATOM   1823  CE  MET A 127      49.940  43.620  59.480  1.00  0.00           C
ATOM   1824  HE1 MET A 127      48.890  43.930  59.270  1.00  0.00           H
ATOM   1825  HE2 MET A 127      50.580  44.020  58.660  1.00  0.00           H
ATOM   1826  HE3 MET A 127      50.100  42.540  59.270  1.00  0.00           H
ATOM   1827  C   MET A 127      52.110  48.180  63.080  1.00  0.00           C
ATOM   1828  O   MET A 127      52.710  47.590  63.960  1.00  0.00           O
ATOM   1829  N   PRO A 128      51.830  49.440  63.310  1.00  0.00           N
ATOM   1830  CD  PRO A 128      51.100  50.220  62.400  1.00  0.00           C
ATOM   1831  HD1 PRO A 128      51.520  50.070  61.380  1.00  0.00           H
ATOM   1832  HD2 PRO A 128      50.010  50.050  62.380  1.00  0.00           H
ATOM   1833  CA  PRO A 128      51.760  50.020  64.610  1.00  0.00           C
ATOM   1834  HA  PRO A 128      52.780  50.100  64.950  1.00  0.00           H
ATOM   1835  CB  PRO A 128      51.310  51.510  64.420  1.00  0.00           C
ATOM   1836  HB1 PRO A 128      51.960  52.300  64.860  1.00  0.00           H
ATOM   1837  HB2 PRO A 128      50.260  51.630  64.780  1.00  0.00           H
ATOM   1838  CG  PRO A 128      51.390  51.700  62.950  1.00  0.00           C
ATOM   1839  HG1 PRO A 128      52.430  51.940  62.670  1.00  0.00           H
ATOM   1840  HG2 PRO A 128      50.660  52.500  62.690  1.00  0.00           H
ATOM   1841  C   PRO A 128      50.910  49.240  65.650  1.00  0.00           C
ATOM   1842  O   PRO A 128      49.720  49.310  65.530  1.00  0.00           O
ATOM   1843  N   SER A 129      51.550  48.750  66.660  1.00  0.00           N
ATOM   1844  HN  SER A 129      52.530  48.580  66.610  1.00  0.00           H
ATOM   1845  CA  SER A 129      50.910  48.610  67.980  1.00  0.00           C
ATOM   1846  HA  SER A 129      49.850  48.820  67.930  1.00  0.00           H
ATOM   1847  CB  SER A 129      51.170  47.140  68.450  1.00  0.00           C
ATOM   1848  HB1 SER A 129      52.190  46.710  68.560  1.00  0.00           H
ATOM   1849  HB2 SER A 129      50.780  46.460  67.660  1.00  0.00           H
ATOM   1850  OG  SER A 129      50.500  46.730  69.670  1.00  0.00           O
ATOM   1851  HG1 SER A 129      50.970  47.090  70.430  1.00  0.00           H
ATOM   1852  C   SER A 129      51.650  49.560  68.920  1.00  0.00           C
ATOM   1853  O   SER A 129      52.840  49.450  69.190  1.00  0.00           O
ATOM   1854  N   GLU A 130      50.980  50.560  69.590  1.00  0.00           N
ATOM   1855  HN  GLU A 130      50.000  50.580  69.430  1.00  0.00           H
ATOM   1856  CA  GLU A 130      51.620  51.700  70.250  1.00  0.00           C
ATOM   1857  HA  GLU A 130      52.670  51.690  70.000  1.00  0.00           H
ATOM   1858  CB  GLU A 130      51.020  53.060  69.750  1.00  0.00           C
ATOM   1859  HB1 GLU A 130      51.420  53.920  70.330  1.00  0.00           H
ATOM   1860  HB2 GLU A 130      49.950  53.140  70.050  1.00  0.00           H
ATOM   1861  CG  GLU A 130      51.120  53.310  68.180  1.00  0.00           C
ATOM   1862  HG1 GLU A 130      50.420  52.710  67.560  1.00  0.00           H
ATOM   1863  HG2 GLU A 130      52.150  53.070  67.830  1.00  0.00           H
ATOM   1864  CD  GLU A 130      50.850  54.790  67.880  1.00  0.00           C
ATOM   1865  OE1 GLU A 130      49.800  55.160  67.370  1.00  0.00           O
ATOM   1866  OE2 GLU A 130      51.740  55.580  68.280  1.00  0.00           O
ATOM   1867  C   GLU A 130      51.550  51.690  71.720  1.00  0.00           C
ATOM   1868  O   GLU A 130      50.490  51.410  72.230  1.00  0.00           O
ATOM   1869  N   GLU A 131      52.600  51.920  72.510  1.00  0.00           N
ATOM   1870  HN  GLU A 131      53.500  52.140  72.150  1.00  0.00           H
ATOM   1871  CA  GLU A 131      52.620  51.890  73.960  1.00  0.00           C
ATOM   1872  HA  GLU A 131      53.690  51.870  74.150  1.00  0.00           H
ATOM   1873  CB  GLU A 131      52.080  53.250  74.490  1.00  0.00           C
ATOM   1874  HB1 GLU A 131      51.620  53.090  75.480  1.00  0.00           H
ATOM   1875  HB2 GLU A 131      51.290  53.560  73.770  1.00  0.00           H
ATOM   1876  CG  GLU A 131      53.150  54.250  74.720  1.00  0.00           C
ATOM   1877  HG1 GLU A 131      53.780  54.410  73.810  1.00  0.00           H
ATOM   1878  HG2 GLU A 131      53.790  53.790  75.500  1.00  0.00           H
ATOM   1879  CD  GLU A 131      52.640  55.480  75.370  1.00  0.00           C
ATOM   1880  OE1 GLU A 131      52.470  55.410  76.610  1.00  0.00           O
ATOM   1881  OE2 GLU A 131      52.460  56.520  74.770  1.00  0.00           O
ATOM   1882  C   GLU A 131      52.130  50.700  74.710  1.00  0.00           C
ATOM   1883  O   GLU A 131      51.840  49.710  74.100  1.00  0.00           O
ATOM   1884  N   GLY A 132      52.250  50.710  76.050  1.00  0.00           N
ATOM   1885  HN  GLY A 132      52.170  51.600  76.490  1.00  0.00           H
ATOM   1886  CA  GLY A 132      52.170  49.570  76.830  1.00  0.00           C
ATOM   1887  HA1 GLY A 132      52.350  49.900  77.840  1.00  0.00           H
ATOM   1888  HA2 GLY A 132      51.130  49.360  76.680  1.00  0.00           H
ATOM   1889  C   GLY A 132      52.850  48.280  76.470  1.00  0.00           C
ATOM   1890  O   GLY A 132      54.000  48.230  76.100  1.00  0.00           O
ATOM   1891  N   TYR A 133      52.240  47.190  76.960  1.00  0.00           N
ATOM   1892  HN  TYR A 133      51.310  47.250  77.300  1.00  0.00           H
ATOM   1893  CA  TYR A 133      52.770  45.870  76.770  1.00  0.00           C
ATOM   1894  HA  TYR A 133      53.740  45.910  76.300  1.00  0.00           H
ATOM   1895  CB  TYR A 133      52.980  45.220  78.160  1.00  0.00           C
ATOM   1896  HB1 TYR A 133      52.050  45.370  78.740  1.00  0.00           H
ATOM   1897  HB2 TYR A 133      53.650  45.880  78.750  1.00  0.00           H
ATOM   1898  CG  TYR A 133      53.400  43.790  78.090  1.00  0.00           C
ATOM   1899  CD1 TYR A 133      52.490  42.880  78.520  1.00  0.00           C
ATOM   1900  HD1 TYR A 133      51.460  43.150  78.740  1.00  0.00           H
ATOM   1901  CE1 TYR A 133      52.890  41.610  78.970  1.00  0.00           C
ATOM   1902  HE1 TYR A 133      52.130  40.940  79.350  1.00  0.00           H
ATOM   1903  CZ  TYR A 133      54.220  41.160  78.740  1.00  0.00           C
ATOM   1904  OH  TYR A 133      54.740  39.910  79.100  1.00  0.00           O
ATOM   1905  HH  TYR A 133      53.990  39.350  79.300  1.00  0.00           H
ATOM   1906  CD2 TYR A 133      54.730  43.360  77.900  1.00  0.00           C
ATOM   1907  HD2 TYR A 133      55.410  44.010  77.380  1.00  0.00           H
ATOM   1908  CE2 TYR A 133      55.110  42.060  78.130  1.00  0.00           C
ATOM   1909  HE2 TYR A 133      56.170  41.840  78.070  1.00  0.00           H
ATOM   1910  C   TYR A 133      51.880  44.990  75.900  1.00  0.00           C
ATOM   1911  O   TYR A 133      50.650  45.000  76.010  1.00  0.00           O
ATOM   1912  N   GLN A 134      52.510  44.170  75.000  1.00  0.00           N
ATOM   1913  HN  GLN A 134      53.460  43.890  75.050  1.00  0.00           H
ATOM   1914  CA  GLN A 134      51.860  43.420  73.980  1.00  0.00           C
ATOM   1915  HA  GLN A 134      51.240  44.090  73.400  1.00  0.00           H
ATOM   1916  CB  GLN A 134      52.900  42.830  72.990  1.00  0.00           C
ATOM   1917  HB1 GLN A 134      53.510  42.210  73.690  1.00  0.00           H
ATOM   1918  HB2 GLN A 134      53.480  43.680  72.570  1.00  0.00           H
ATOM   1919  CG  GLN A 134      52.380  42.060  71.760  1.00  0.00           C
ATOM   1920  HG1 GLN A 134      51.980  41.080  72.080  1.00  0.00           H
ATOM   1921  HG2 GLN A 134      53.240  41.970  71.050  1.00  0.00           H
ATOM   1922  CD  GLN A 134      51.270  42.540  70.790  1.00  0.00           C
ATOM   1923  OE1 GLN A 134      50.290  41.930  70.440  1.00  0.00           O
ATOM   1924  NE2 GLN A 134      51.450  43.800  70.280  1.00  0.00           N
ATOM   1925 HE21 GLN A 134      52.210  44.410  70.500  1.00  0.00           H
ATOM   1926 HE22 GLN A 134      50.630  44.170  69.840  1.00  0.00           H
ATOM   1927  C   GLN A 134      50.930  42.340  74.550  1.00  0.00           C
ATOM   1928  O   GLN A 134      51.110  41.860  75.640  1.00  0.00           O
ATOM   1929  N   ASP A 135      49.950  41.910  73.730  1.00  0.00           N
ATOM   1930  HN  ASP A 135      49.940  42.260  72.790  1.00  0.00           H
ATOM   1931  CA  ASP A 135      48.890  40.960  74.080  1.00  0.00           C
ATOM   1932  HA  ASP A 135      48.550  41.190  75.080  1.00  0.00           H
ATOM   1933  CB  ASP A 135      47.590  41.210  73.290  1.00  0.00           C
ATOM   1934  HB1 ASP A 135      46.730  40.570  73.600  1.00  0.00           H
ATOM   1935  HB2 ASP A 135      47.710  41.080  72.200  1.00  0.00           H
ATOM   1936  CG  ASP A 135      47.080  42.650  73.410  1.00  0.00           C
ATOM   1937  OD1 ASP A 135      46.490  43.240  72.510  1.00  0.00           O
ATOM   1938  OD2 ASP A 135      47.410  43.280  74.490  1.00  0.00           O
ATOM   1939  C   ASP A 135      49.280  39.540  73.940  1.00  0.00           C
ATOM   1940  O   ASP A 135      49.450  39.060  72.860  1.00  0.00           O
ATOM   1941  N   TYR A 136      49.220  38.750  75.070  1.00  0.00           N
ATOM   1942  HN  TYR A 136      49.110  39.170  75.960  1.00  0.00           H
ATOM   1943  CA  TYR A 136      49.500  37.360  75.140  1.00  0.00           C
ATOM   1944  HA  TYR A 136      49.530  36.920  74.150  1.00  0.00           H
ATOM   1945  CB  TYR A 136      50.920  37.240  75.840  1.00  0.00           C
ATOM   1946  HB1 TYR A 136      51.230  36.170  75.880  1.00  0.00           H
ATOM   1947  HB2 TYR A 136      50.770  37.710  76.840  1.00  0.00           H
ATOM   1948  CG  TYR A 136      52.010  37.890  75.140  1.00  0.00           C
ATOM   1949  CD1 TYR A 136      52.230  37.720  73.780  1.00  0.00           C
ATOM   1950  HD1 TYR A 136      51.770  36.930  73.210  1.00  0.00           H
ATOM   1951  CE1 TYR A 136      53.260  38.510  73.120  1.00  0.00           C
ATOM   1952  HE1 TYR A 136      53.450  38.290  72.080  1.00  0.00           H
ATOM   1953  CZ  TYR A 136      54.060  39.380  73.830  1.00  0.00           C
ATOM   1954  OH  TYR A 136      55.100  40.120  73.150  1.00  0.00           O
ATOM   1955  HH  TYR A 136      54.850  39.960  72.240  1.00  0.00           H
ATOM   1956  CD2 TYR A 136      52.860  38.810  75.890  1.00  0.00           C
ATOM   1957  HD2 TYR A 136      52.690  38.980  76.940  1.00  0.00           H
ATOM   1958  CE2 TYR A 136      53.740  39.640  75.190  1.00  0.00           C
ATOM   1959  HE2 TYR A 136      54.240  40.390  75.780  1.00  0.00           H
ATOM   1960  C   TYR A 136      48.450  36.630  75.990  1.00  0.00           C
ATOM   1961  O   TYR A 136      47.670  37.290  76.620  1.00  0.00           O
ATOM   1962  N   GLU A 137      48.330  35.260  75.790  1.00  0.00           N
ATOM   1963  HN  GLU A 137      48.960  34.780  75.180  1.00  0.00           H
ATOM   1964  CA  GLU A 137      47.430  34.460  76.590  1.00  0.00           C
ATOM   1965  HA  GLU A 137      46.440  34.730  76.240  1.00  0.00           H
ATOM   1966  CB  GLU A 137      47.630  32.910  76.430  1.00  0.00           C
ATOM   1967  HB1 GLU A 137      46.870  32.370  77.010  1.00  0.00           H
ATOM   1968  HB2 GLU A 137      48.610  32.560  76.830  1.00  0.00           H
ATOM   1969  CG  GLU A 137      47.470  32.620  74.940  1.00  0.00           C
ATOM   1970  HG1 GLU A 137      48.160  33.100  74.220  1.00  0.00           H
ATOM   1971  HG2 GLU A 137      46.480  33.040  74.660  1.00  0.00           H
ATOM   1972  CD  GLU A 137      47.540  31.130  74.640  1.00  0.00           C
ATOM   1973  OE1 GLU A 137      48.700  30.600  74.880  1.00  0.00           O
ATOM   1974  OE2 GLU A 137      46.520  30.570  74.190  1.00  0.00           O
ATOM   1975  C   GLU A 137      47.400  34.750  78.060  1.00  0.00           C
ATOM   1976  O   GLU A 137      48.450  35.080  78.580  1.00  0.00           O
ATOM   1977  N   PRO A 138      46.240  34.650  78.730  1.00  0.00           N
ATOM   1978  CD  PRO A 138      44.840  34.400  78.160  1.00  0.00           C
ATOM   1979  HD1 PRO A 138      44.410  35.330  77.720  1.00  0.00           H
ATOM   1980  HD2 PRO A 138      44.810  33.540  77.460  1.00  0.00           H
ATOM   1981  CA  PRO A 138      46.120  34.950  80.160  1.00  0.00           C
ATOM   1982  HA  PRO A 138      46.620  35.900  80.340  1.00  0.00           H
ATOM   1983  CB  PRO A 138      44.600  35.090  80.400  1.00  0.00           C
ATOM   1984  HB1 PRO A 138      44.320  36.130  80.090  1.00  0.00           H
ATOM   1985  HB2 PRO A 138      44.310  34.870  81.440  1.00  0.00           H
ATOM   1986  CG  PRO A 138      43.960  34.110  79.350  1.00  0.00           C
ATOM   1987  HG1 PRO A 138      42.870  34.260  79.240  1.00  0.00           H
ATOM   1988  HG2 PRO A 138      44.230  33.130  79.810  1.00  0.00           H
ATOM   1989  C   PRO A 138      46.700  33.880  81.050  1.00  0.00           C
ATOM   1990  O   PRO A 138      47.030  34.200  82.220  1.00  0.00           O
ATOM   1991  N   GLU A 139      46.870  32.640  80.570  1.00  0.00           N
ATOM   1992  HN  GLU A 139      46.410  32.470  79.710  1.00  0.00           H
ATOM   1993  CA  GLU A 139      47.280  31.480  81.280  1.00  0.00           C
ATOM   1994  HA  GLU A 139      46.710  30.690  80.820  1.00  0.00           H
ATOM   1995  CB  GLU A 139      48.750  31.070  81.000  1.00  0.00           C
ATOM   1996  HB1 GLU A 139      49.260  30.360  81.690  1.00  0.00           H
ATOM   1997  HB2 GLU A 139      49.320  32.010  81.090  1.00  0.00           H
ATOM   1998  CG  GLU A 139      49.050  30.650  79.570  1.00  0.00           C
ATOM   1999  HG1 GLU A 139      50.110  30.750  79.240  1.00  0.00           H
ATOM   2000  HG2 GLU A 139      48.510  31.270  78.830  1.00  0.00           H
ATOM   2001  CD  GLU A 139      48.640  29.140  79.380  1.00  0.00           C
ATOM   2002  OE1 GLU A 139      49.330  28.250  79.880  1.00  0.00           O
ATOM   2003  OE2 GLU A 139      47.540  28.920  78.690  1.00  0.00           O
ATOM   2004  C   GLU A 139      46.810  31.340  82.770  1.00  0.00           C
ATOM   2005  O   GLU A 139      47.550  31.170  83.710  1.00  0.00           O
ATOM   2006  N   ALA A 140      45.470  31.370  82.920  1.00  0.00           N
ATOM   2007  HN  ALA A 140      44.920  31.570  82.120  1.00  0.00           H
ATOM   2008  CA  ALA A 140      44.870  31.030  84.240  1.00  0.00           C
ATOM   2009  HA  ALA A 140      45.650  30.900  84.980  1.00  0.00           H
ATOM   2010  CB  ALA A 140      44.000  32.180  84.740  1.00  0.00           C
ATOM   2011  HB1 ALA A 140      43.300  31.900  85.550  1.00  0.00           H
ATOM   2012  HB2 ALA A 140      44.620  32.990  85.180  1.00  0.00           H
ATOM   2013  HB3 ALA A 140      43.330  32.470  83.900  1.00  0.00           H
ATOM   2014  C   ALA A 140      44.110  29.650  84.100  1.00  0.00           C
ATOM   2015  OT1 ALA A 140      42.890  29.670  83.880  1.00  0.00           O
ATOM   2016  OT2 ALA A 140      44.840  28.650  84.210  1.00  0.00           O
ATOM   2017  N   MET B 141      52.370  38.650  61.240  1.00  0.00           N
ATOM   2018  H1  MET B 141      52.590  38.020  60.450  1.00  0.00           H
ATOM   2019  H2  MET B 141      53.050  39.430  61.100  1.00  0.00           H
ATOM   2020  H3  MET B 141      52.610  38.240  62.160  1.00  0.00           H
ATOM   2021  CA  MET B 141      50.960  39.200  61.190  1.00  0.00           C
ATOM   2022  HA  MET B 141      50.320  38.380  61.500  1.00  0.00           H
ATOM   2023  CB  MET B 141      50.770  40.350  62.260  1.00  0.00           C
ATOM   2024  HB1 MET B 141      51.190  41.320  61.930  1.00  0.00           H
ATOM   2025  HB2 MET B 141      51.240  40.060  63.220  1.00  0.00           H
ATOM   2026  CG  MET B 141      49.270  40.580  62.560  1.00  0.00           C
ATOM   2027  HG1 MET B 141      48.770  41.120  61.730  1.00  0.00           H
ATOM   2028  HG2 MET B 141      49.290  41.380  63.330  1.00  0.00           H
ATOM   2029  SD  MET B 141      48.320  39.160  63.090  1.00  0.00           S
ATOM   2030  CE  MET B 141      49.360  38.470  64.430  1.00  0.00           C
ATOM   2031  HE1 MET B 141      50.420  38.330  64.140  1.00  0.00           H
ATOM   2032  HE2 MET B 141      49.380  39.180  65.280  1.00  0.00           H
ATOM   2033  HE3 MET B 141      48.920  37.520  64.820  1.00  0.00           H
ATOM   2034  C   MET B 141      50.600  39.610  59.780  1.00  0.00           C
ATOM   2035  O   MET B 141      51.450  40.180  59.080  1.00  0.00           O
ATOM   2036  N   ASP B 142      49.500  39.210  59.240  1.00  0.00           N
ATOM   2037  HN  ASP B 142      48.770  38.810  59.790  1.00  0.00           H
ATOM   2038  CA  ASP B 142      49.130  39.300  57.890  1.00  0.00           C
ATOM   2039  HA  ASP B 142      49.960  39.800  57.410  1.00  0.00           H
ATOM   2040  CB  ASP B 142      48.920  37.890  57.270  1.00  0.00           C
ATOM   2041  HB1 ASP B 142      48.400  37.780  56.290  1.00  0.00           H
ATOM   2042  HB2 ASP B 142      48.460  37.260  58.070  1.00  0.00           H
ATOM   2043  CG  ASP B 142      50.250  37.180  57.060  1.00  0.00           C
ATOM   2044  OD1 ASP B 142      50.190  35.920  57.100  1.00  0.00           O
ATOM   2045  OD2 ASP B 142      51.300  37.790  56.810  1.00  0.00           O
ATOM   2046  C   ASP B 142      47.870  40.160  57.840  1.00  0.00           C
ATOM   2047  O   ASP B 142      47.160  40.340  58.880  1.00  0.00           O
ATOM   2048  N   VAL B 143      47.530  40.810  56.720  1.00  0.00           N
ATOM   2049  HN  VAL B 143      48.220  40.830  56.000  1.00  0.00           H
ATOM   2050  CA  VAL B 143      46.340  41.520  56.410  1.00  0.00           C
ATOM   2051  HA  VAL B 143      45.810  41.740  57.320  1.00  0.00           H
ATOM   2052  CB  VAL B 143      46.530  42.830  55.560  1.00  0.00           C
ATOM   2053  HB  VAL B 143      45.600  43.450  55.490  1.00  0.00           H
ATOM   2054  CG1 VAL B 143      47.630  43.710  56.280  1.00  0.00           C
ATOM   2055 HG11 VAL B 143      47.590  44.710  55.790  1.00  0.00           H
ATOM   2056 HG12 VAL B 143      47.330  43.980  57.310  1.00  0.00           H
ATOM   2057 HG13 VAL B 143      48.650  43.260  56.290  1.00  0.00           H
ATOM   2058  CG2 VAL B 143      47.080  42.510  54.150  1.00  0.00           C
ATOM   2059 HG21 VAL B 143      46.200  42.170  53.560  1.00  0.00           H
ATOM   2060 HG22 VAL B 143      47.440  43.370  53.540  1.00  0.00           H
ATOM   2061 HG23 VAL B 143      47.850  41.710  54.280  1.00  0.00           H
ATOM   2062  C   VAL B 143      45.390  40.620  55.660  1.00  0.00           C
ATOM   2063  O   VAL B 143      45.790  39.720  54.910  1.00  0.00           O
ATOM   2064  N   PHE B 144      44.090  40.940  55.690  1.00  0.00           N
ATOM   2065  HN  PHE B 144      43.770  41.730  56.200  1.00  0.00           H
ATOM   2066  CA  PHE B 144      43.080  40.360  54.880  1.00  0.00           C
ATOM   2067  HA  PHE B 144      43.500  39.540  54.310  1.00  0.00           H
ATOM   2068  CB  PHE B 144      41.980  39.670  55.740  1.00  0.00           C
ATOM   2069  HB1 PHE B 144      42.490  39.060  56.510  1.00  0.00           H
ATOM   2070  HB2 PHE B 144      41.440  38.910  55.130  1.00  0.00           H
ATOM   2071  CG  PHE B 144      40.960  40.610  56.410  1.00  0.00           C
ATOM   2072  CD1 PHE B 144      39.900  41.160  55.720  1.00  0.00           C
ATOM   2073  HD1 PHE B 144      39.680  40.990  54.680  1.00  0.00           H
ATOM   2074  CE1 PHE B 144      39.000  42.090  56.290  1.00  0.00           C
ATOM   2075  HE1 PHE B 144      38.200  42.600  55.770  1.00  0.00           H
ATOM   2076  CZ  PHE B 144      39.250  42.410  57.630  1.00  0.00           C
ATOM   2077  HZ  PHE B 144      38.670  43.120  58.200  1.00  0.00           H
ATOM   2078  CD2 PHE B 144      41.040  40.870  57.810  1.00  0.00           C
ATOM   2079  HD2 PHE B 144      41.800  40.350  58.370  1.00  0.00           H
ATOM   2080  CE2 PHE B 144      40.230  41.790  58.390  1.00  0.00           C
ATOM   2081  HE2 PHE B 144      40.480  41.930  59.430  1.00  0.00           H
ATOM   2082  C   PHE B 144      42.540  41.370  53.860  1.00  0.00           C
ATOM   2083  O   PHE B 144      41.720  41.030  53.010  1.00  0.00           O
ATOM   2084  N   MET B 145      42.950  42.660  53.950  1.00  0.00           N
ATOM   2085  HN  MET B 145      43.550  43.020  54.670  1.00  0.00           H
ATOM   2086  CA  MET B 145      42.560  43.660  53.070  1.00  0.00           C
ATOM   2087  HA  MET B 145      41.670  43.410  52.500  1.00  0.00           H
ATOM   2088  CB  MET B 145      42.180  44.860  53.980  1.00  0.00           C
ATOM   2089  HB1 MET B 145      42.070  45.790  53.380  1.00  0.00           H
ATOM   2090  HB2 MET B 145      42.940  45.120  54.740  1.00  0.00           H
ATOM   2091  CG  MET B 145      40.800  44.580  54.610  1.00  0.00           C
ATOM   2092  HG1 MET B 145      40.560  45.380  55.340  1.00  0.00           H
ATOM   2093  HG2 MET B 145      41.070  43.730  55.260  1.00  0.00           H
ATOM   2094  SD  MET B 145      39.300  44.120  53.590  1.00  0.00           S
ATOM   2095  CE  MET B 145      38.690  45.730  52.920  1.00  0.00           C
ATOM   2096  HE1 MET B 145      39.390  46.120  52.150  1.00  0.00           H
ATOM   2097  HE2 MET B 145      37.660  45.510  52.580  1.00  0.00           H
ATOM   2098  HE3 MET B 145      38.570  46.540  53.680  1.00  0.00           H
ATOM   2099  C   MET B 145      43.650  44.060  52.090  1.00  0.00           C
ATOM   2100  O   MET B 145      44.830  44.210  52.480  1.00  0.00           O
ATOM   2101  N   LYS B 146      43.240  44.210  50.850  1.00  0.00           N
ATOM   2102  HN  LYS B 146      42.320  43.960  50.580  1.00  0.00           H
ATOM   2103  CA  LYS B 146      44.080  44.630  49.730  1.00  0.00           C
ATOM   2104  HA  LYS B 146      44.950  43.990  49.680  1.00  0.00           H
ATOM   2105  CB  LYS B 146      43.360  44.590  48.350  1.00  0.00           C
ATOM   2106  HB1 LYS B 146      43.930  45.120  47.560  1.00  0.00           H
ATOM   2107  HB2 LYS B 146      42.350  44.970  48.570  1.00  0.00           H
ATOM   2108  CG  LYS B 146      43.300  43.060  47.890  1.00  0.00           C
ATOM   2109  HG1 LYS B 146      42.780  42.410  48.630  1.00  0.00           H
ATOM   2110  HG2 LYS B 146      44.370  42.770  47.760  1.00  0.00           H
ATOM   2111  CD  LYS B 146      42.660  42.840  46.490  1.00  0.00           C
ATOM   2112  HD1 LYS B 146      41.590  43.110  46.620  1.00  0.00           H
ATOM   2113  HD2 LYS B 146      43.160  43.450  45.710  1.00  0.00           H
ATOM   2114  CE  LYS B 146      42.840  41.440  46.050  1.00  0.00           C
ATOM   2115  HE1 LYS B 146      42.580  40.680  46.810  1.00  0.00           H
ATOM   2116  HE2 LYS B 146      43.760  41.390  45.430  1.00  0.00           H
ATOM   2117  NZ  LYS B 146      41.810  41.190  45.070  1.00  0.00           N
ATOM   2118  HZ1 LYS B 146      42.100  40.450  44.400  1.00  0.00           H
ATOM   2119  HZ2 LYS B 146      40.900  40.890  45.480  1.00  0.00           H
ATOM   2120  HZ3 LYS B 146      41.520  42.000  44.490  1.00  0.00           H
ATOM   2121  C   LYS B 146      44.760  46.010  49.950  1.00  0.00           C
ATOM   2122  O   LYS B 146      44.190  46.870  50.530  1.00  0.00           O
ATOM   2123  N   GLY B 147      45.980  46.140  49.460  1.00  0.00           N
ATOM   2124  HN  GLY B 147      46.410  45.420  48.910  1.00  0.00           H
ATOM   2125  CA  GLY B 147      46.650  47.450  49.400  1.00  0.00           C
ATOM   2126  HA1 GLY B 147      47.370  47.370  48.600  1.00  0.00           H
ATOM   2127  HA2 GLY B 147      45.900  48.220  49.330  1.00  0.00           H
ATOM   2128  C   GLY B 147      47.500  47.790  50.620  1.00  0.00           C
ATOM   2129  O   GLY B 147      47.850  48.980  50.860  1.00  0.00           O
ATOM   2130  N   LEU B 148      47.860  46.770  51.400  1.00  0.00           N
ATOM   2131  HN  LEU B 148      47.580  45.840  51.150  1.00  0.00           H
ATOM   2132  CA  LEU B 148      48.650  46.890  52.620  1.00  0.00           C
ATOM   2133  HA  LEU B 148      49.040  47.900  52.650  1.00  0.00           H
ATOM   2134  CB  LEU B 148      47.850  46.490  53.870  1.00  0.00           C
ATOM   2135  HB1 LEU B 148      48.510  46.720  54.730  1.00  0.00           H
ATOM   2136  HB2 LEU B 148      47.650  45.410  53.700  1.00  0.00           H
ATOM   2137  CG  LEU B 148      46.480  47.230  54.030  1.00  0.00           C
ATOM   2138  HG  LEU B 148      45.860  47.080  53.110  1.00  0.00           H
ATOM   2139  CD1 LEU B 148      45.660  46.630  55.200  1.00  0.00           C
ATOM   2140 HD11 LEU B 148      46.310  46.350  56.060  1.00  0.00           H
ATOM   2141 HD12 LEU B 148      44.810  47.280  55.500  1.00  0.00           H
ATOM   2142 HD13 LEU B 148      45.280  45.730  54.690  1.00  0.00           H
ATOM   2143  CD2 LEU B 148      46.790  48.740  54.380  1.00  0.00           C
ATOM   2144 HD21 LEU B 148      45.950  49.430  54.600  1.00  0.00           H
ATOM   2145 HD22 LEU B 148      47.540  48.910  55.180  1.00  0.00           H
ATOM   2146 HD23 LEU B 148      47.300  49.200  53.500  1.00  0.00           H
ATOM   2147  C   LEU B 148      49.930  46.110  52.410  1.00  0.00           C
ATOM   2148  O   LEU B 148      50.030  45.010  52.960  1.00  0.00           O
ATOM   2149  N   SER B 149      50.920  46.620  51.660  1.00  0.00           N
ATOM   2150  HN  SER B 149      50.740  47.460  51.150  1.00  0.00           H
ATOM   2151  CA  SER B 149      52.160  45.990  51.470  1.00  0.00           C
ATOM   2152  HA  SER B 149      51.880  44.970  51.220  1.00  0.00           H
ATOM   2153  CB  SER B 149      52.990  46.570  50.260  1.00  0.00           C
ATOM   2154  HB1 SER B 149      52.980  47.680  50.320  1.00  0.00           H
ATOM   2155  HB2 SER B 149      52.500  46.390  49.290  1.00  0.00           H
ATOM   2156  OG  SER B 149      54.410  46.160  50.120  1.00  0.00           O
ATOM   2157  HG1 SER B 149      54.550  46.180  49.170  1.00  0.00           H
ATOM   2158  C   SER B 149      53.010  45.920  52.790  1.00  0.00           C
ATOM   2159  O   SER B 149      52.940  46.880  53.510  1.00  0.00           O
ATOM   2160  N   LYS B 150      53.710  44.850  53.080  1.00  0.00           N
ATOM   2161  HN  LYS B 150      53.740  44.110  52.400  1.00  0.00           H
ATOM   2162  CA  LYS B 150      54.740  44.830  54.130  1.00  0.00           C
ATOM   2163  HA  LYS B 150      54.180  45.010  55.040  1.00  0.00           H
ATOM   2164  CB  LYS B 150      55.050  43.330  54.470  1.00  0.00           C
ATOM   2165  HB1 LYS B 150      55.890  43.450  55.180  1.00  0.00           H
ATOM   2166  HB2 LYS B 150      55.420  42.780  53.580  1.00  0.00           H
ATOM   2167  CG  LYS B 150      53.870  42.640  55.130  1.00  0.00           C
ATOM   2168  HG1 LYS B 150      53.040  42.430  54.420  1.00  0.00           H
ATOM   2169  HG2 LYS B 150      53.480  43.330  55.900  1.00  0.00           H
ATOM   2170  CD  LYS B 150      54.250  41.340  55.790  1.00  0.00           C
ATOM   2171  HD1 LYS B 150      54.660  40.740  54.950  1.00  0.00           H
ATOM   2172  HD2 LYS B 150      55.120  41.450  56.460  1.00  0.00           H
ATOM   2173  CE  LYS B 150      53.020  40.590  56.320  1.00  0.00           C
ATOM   2174  HE1 LYS B 150      52.440  40.100  55.510  1.00  0.00           H
ATOM   2175  HE2 LYS B 150      52.420  41.330  56.880  1.00  0.00           H
ATOM   2176  NZ  LYS B 150      53.470  39.540  57.350  1.00  0.00           N
ATOM   2177  HZ1 LYS B 150      54.190  39.950  57.970  1.00  0.00           H
ATOM   2178  HZ2 LYS B 150      52.640  39.170  57.860  1.00  0.00           H
ATOM   2179  HZ3 LYS B 150      53.910  38.720  56.880  1.00  0.00           H
ATOM   2180  C   LYS B 150      55.900  45.910  54.070  1.00  0.00           C
ATOM   2181  O   LYS B 150      56.100  46.630  53.070  1.00  0.00           O
ATOM   2182  N   ALA B 151      56.780  45.930  55.080  1.00  0.00           N
ATOM   2183  HN  ALA B 151      56.580  45.370  55.890  1.00  0.00           H
ATOM   2184  CA  ALA B 151      58.060  46.600  55.190  1.00  0.00           C
ATOM   2185  HA  ALA B 151      57.930  47.610  54.830  1.00  0.00           H
ATOM   2186  CB  ALA B 151      58.410  46.850  56.680  1.00  0.00           C
ATOM   2187  HB1 ALA B 151      58.870  45.980  57.210  1.00  0.00           H
ATOM   2188  HB2 ALA B 151      59.090  47.720  56.780  1.00  0.00           H
ATOM   2189  HB3 ALA B 151      57.600  47.270  57.300  1.00  0.00           H
ATOM   2190  C   ALA B 151      59.240  46.150  54.330  1.00  0.00           C
ATOM   2191  O   ALA B 151      59.680  45.000  54.460  1.00  0.00           O
ATOM   2192  N   LYS B 152      59.650  46.980  53.350  1.00  0.00           N
ATOM   2193  HN  LYS B 152      59.290  47.890  53.170  1.00  0.00           H
ATOM   2194  CA  LYS B 152      60.620  46.550  52.370  1.00  0.00           C
ATOM   2195  HA  LYS B 152      60.280  45.580  52.010  1.00  0.00           H
ATOM   2196  CB  LYS B 152      60.730  47.550  51.080  1.00  0.00           C
ATOM   2197  HB1 LYS B 152      61.550  47.300  50.370  1.00  0.00           H
ATOM   2198  HB2 LYS B 152      60.860  48.520  51.590  1.00  0.00           H
ATOM   2199  CG  LYS B 152      59.480  47.700  50.250  1.00  0.00           C
ATOM   2200  HG1 LYS B 152      59.720  48.490  49.510  1.00  0.00           H
ATOM   2201  HG2 LYS B 152      58.620  48.030  50.870  1.00  0.00           H
ATOM   2202  CD  LYS B 152      59.120  46.340  49.580  1.00  0.00           C
ATOM   2203  HD1 LYS B 152      60.070  45.930  49.190  1.00  0.00           H
ATOM   2204  HD2 LYS B 152      58.700  45.540  50.220  1.00  0.00           H
ATOM   2205  CE  LYS B 152      58.030  46.350  48.450  1.00  0.00           C
ATOM   2206  HE1 LYS B 152      58.250  47.010  47.580  1.00  0.00           H
ATOM   2207  HE2 LYS B 152      57.080  46.700  48.900  1.00  0.00           H
ATOM   2208  NZ  LYS B 152      57.810  45.010  47.860  1.00  0.00           N
ATOM   2209  HZ1 LYS B 152      56.990  45.080  47.220  1.00  0.00           H
ATOM   2210  HZ2 LYS B 152      58.620  44.720  47.260  1.00  0.00           H
ATOM   2211  HZ3 LYS B 152      57.540  44.320  48.580  1.00  0.00           H
ATOM   2212  C   LYS B 152      62.000  46.470  52.950  1.00  0.00           C
ATOM   2213  O   LYS B 152      62.380  47.250  53.780  1.00  0.00           O
ATOM   2214  N   GLU B 153      62.890  45.500  52.480  1.00  0.00           N
ATOM   2215  HN  GLU B 153      62.540  44.830  51.830  1.00  0.00           H
ATOM   2216  CA  GLU B 153      64.210  45.190  53.070  1.00  0.00           C
ATOM   2217  HA  GLU B 153      64.650  46.100  53.440  1.00  0.00           H
ATOM   2218  CB  GLU B 153      64.250  44.130  54.200  1.00  0.00           C
ATOM   2219  HB1 GLU B 153      65.310  44.170  54.560  1.00  0.00           H
ATOM   2220  HB2 GLU B 153      64.040  43.050  54.010  1.00  0.00           H
ATOM   2221  CG  GLU B 153      63.310  44.380  55.380  1.00  0.00           C
ATOM   2222  HG1 GLU B 153      62.270  44.180  55.050  1.00  0.00           H
ATOM   2223  HG2 GLU B 153      63.500  45.440  55.630  1.00  0.00           H
ATOM   2224  CD  GLU B 153      63.540  43.480  56.590  1.00  0.00           C
ATOM   2225  OE1 GLU B 153      62.610  42.670  57.000  1.00  0.00           O
ATOM   2226  OE2 GLU B 153      64.670  43.370  57.050  1.00  0.00           O
ATOM   2227  C   GLU B 153      65.100  44.770  51.930  1.00  0.00           C
ATOM   2228  O   GLU B 153      64.740  44.070  50.980  1.00  0.00           O
ATOM   2229  N   GLY B 154      66.400  45.090  52.000  1.00  0.00           N
ATOM   2230  HN  GLY B 154      66.730  45.570  52.810  1.00  0.00           H
ATOM   2231  CA  GLY B 154      67.390  44.910  50.950  1.00  0.00           C
ATOM   2232  HA1 GLY B 154      68.310  44.540  51.390  1.00  0.00           H
ATOM   2233  HA2 GLY B 154      67.030  44.210  50.200  1.00  0.00           H
ATOM   2234  C   GLY B 154      67.680  46.160  50.170  1.00  0.00           C
ATOM   2235  O   GLY B 154      67.310  47.250  50.620  1.00  0.00           O
ATOM   2236  N   VAL B 155      68.470  45.980  49.070  1.00  0.00           N
ATOM   2237  HN  VAL B 155      68.850  45.100  48.780  1.00  0.00           H
ATOM   2238  CA  VAL B 155      68.810  47.070  48.240  1.00  0.00           C
ATOM   2239  HA  VAL B 155      69.150  47.900  48.840  1.00  0.00           H
ATOM   2240  CB  VAL B 155      69.970  46.760  47.300  1.00  0.00           C
ATOM   2241  HB  VAL B 155      70.020  47.570  46.540  1.00  0.00           H
ATOM   2242  CG1 VAL B 155      71.360  46.780  48.050  1.00  0.00           C
ATOM   2243 HG11 VAL B 155      71.480  47.810  48.460  1.00  0.00           H
ATOM   2244 HG12 VAL B 155      71.240  46.140  48.950  1.00  0.00           H
ATOM   2245 HG13 VAL B 155      72.170  46.440  47.370  1.00  0.00           H
ATOM   2246  CG2 VAL B 155      69.770  45.490  46.420  1.00  0.00           C
ATOM   2247 HG21 VAL B 155      69.640  44.640  47.120  1.00  0.00           H
ATOM   2248 HG22 VAL B 155      68.920  45.650  45.730  1.00  0.00           H
ATOM   2249 HG23 VAL B 155      70.570  45.170  45.730  1.00  0.00           H
ATOM   2250  C   VAL B 155      67.550  47.520  47.440  1.00  0.00           C
ATOM   2251  O   VAL B 155      66.580  46.770  47.410  1.00  0.00           O
ATOM   2252  N   VAL B 156      67.440  48.750  47.000  1.00  0.00           N
ATOM   2253  HN  VAL B 156      68.200  49.380  46.910  1.00  0.00           H
ATOM   2254  CA  VAL B 156      66.230  49.190  46.420  1.00  0.00           C
ATOM   2255  HA  VAL B 156      65.480  48.410  46.400  1.00  0.00           H
ATOM   2256  CB  VAL B 156      65.550  50.160  47.370  1.00  0.00           C
ATOM   2257  HB  VAL B 156      65.550  49.780  48.410  1.00  0.00           H
ATOM   2258  CG1 VAL B 156      66.170  51.490  47.380  1.00  0.00           C
ATOM   2259 HG11 VAL B 156      65.840  52.080  48.260  1.00  0.00           H
ATOM   2260 HG12 VAL B 156      67.280  51.480  47.470  1.00  0.00           H
ATOM   2261 HG13 VAL B 156      65.960  52.140  46.500  1.00  0.00           H
ATOM   2262  CG2 VAL B 156      63.950  50.290  47.130  1.00  0.00           C
ATOM   2263 HG21 VAL B 156      63.380  49.380  47.400  1.00  0.00           H
ATOM   2264 HG22 VAL B 156      63.470  51.000  47.840  1.00  0.00           H
ATOM   2265 HG23 VAL B 156      63.670  50.590  46.100  1.00  0.00           H
ATOM   2266  C   VAL B 156      66.410  49.650  44.940  1.00  0.00           C
ATOM   2267  O   VAL B 156      67.470  50.080  44.520  1.00  0.00           O
ATOM   2268  N   ALA B 157      65.350  49.620  44.090  1.00  0.00           N
ATOM   2269  HN  ALA B 157      64.510  49.370  44.560  1.00  0.00           H
ATOM   2270  CA  ALA B 157      65.340  49.970  42.740  1.00  0.00           C
ATOM   2271  HA  ALA B 157      66.270  49.570  42.370  1.00  0.00           H
ATOM   2272  CB  ALA B 157      64.250  49.340  41.850  1.00  0.00           C
ATOM   2273  HB1 ALA B 157      63.230  49.650  42.160  1.00  0.00           H
ATOM   2274  HB2 ALA B 157      64.350  49.710  40.810  1.00  0.00           H
ATOM   2275  HB3 ALA B 157      64.360  48.230  41.830  1.00  0.00           H
ATOM   2276  C   ALA B 157      65.370  51.510  42.550  1.00  0.00           C
ATOM   2277  O   ALA B 157      65.240  52.370  43.470  1.00  0.00           O
ATOM   2278  N   ALA B 158      65.480  51.910  41.290  1.00  0.00           N
ATOM   2279  HN  ALA B 158      65.690  51.240  40.590  1.00  0.00           H
ATOM   2280  CA  ALA B 158      65.570  53.240  40.830  1.00  0.00           C
ATOM   2281  HA  ALA B 158      66.410  53.640  41.370  1.00  0.00           H
ATOM   2282  CB  ALA B 158      66.040  53.330  39.330  1.00  0.00           C
ATOM   2283  HB1 ALA B 158      66.170  54.380  38.970  1.00  0.00           H
ATOM   2284  HB2 ALA B 158      66.900  52.640  39.310  1.00  0.00           H
ATOM   2285  HB3 ALA B 158      65.330  52.810  38.650  1.00  0.00           H
ATOM   2286  C   ALA B 158      64.260  54.050  41.070  1.00  0.00           C
ATOM   2287  O   ALA B 158      63.140  53.490  40.950  1.00  0.00           O
ATOM   2288  N   ALA B 159      64.330  55.390  41.390  1.00  0.00           N
ATOM   2289  HN  ALA B 159      65.230  55.820  41.450  1.00  0.00           H
ATOM   2290  CA  ALA B 159      63.250  56.280  41.740  1.00  0.00           C
ATOM   2291  HA  ALA B 159      62.370  55.660  41.860  1.00  0.00           H
ATOM   2292  CB  ALA B 159      63.620  56.970  43.070  1.00  0.00           C
ATOM   2293  HB1 ALA B 159      64.590  57.480  42.900  1.00  0.00           H
ATOM   2294  HB2 ALA B 159      62.870  57.750  43.310  1.00  0.00           H
ATOM   2295  HB3 ALA B 159      63.600  56.300  43.960  1.00  0.00           H
ATOM   2296  C   ALA B 159      62.870  57.250  40.650  1.00  0.00           C
ATOM   2297  O   ALA B 159      63.580  57.400  39.640  1.00  0.00           O
ATOM   2298  N   GLU B 160      61.660  57.770  40.710  1.00  0.00           N
ATOM   2299  HN  GLU B 160      61.050  57.530  41.460  1.00  0.00           H
ATOM   2300  CA  GLU B 160      61.090  58.800  39.880  1.00  0.00           C
ATOM   2301  HA  GLU B 160      61.780  58.920  39.050  1.00  0.00           H
ATOM   2302  CB  GLU B 160      59.670  58.460  39.470  1.00  0.00           C
ATOM   2303  HB1 GLU B 160      59.360  59.140  38.650  1.00  0.00           H
ATOM   2304  HB2 GLU B 160      58.990  58.610  40.330  1.00  0.00           H
ATOM   2305  CG  GLU B 160      59.580  56.980  38.950  1.00  0.00           C
ATOM   2306  HG1 GLU B 160      59.430  56.260  39.780  1.00  0.00           H
ATOM   2307  HG2 GLU B 160      60.500  56.770  38.360  1.00  0.00           H
ATOM   2308  CD  GLU B 160      58.380  56.710  37.970  1.00  0.00           C
ATOM   2309  OE1 GLU B 160      57.230  56.560  38.420  1.00  0.00           O
ATOM   2310  OE2 GLU B 160      58.630  56.770  36.720  1.00  0.00           O
ATOM   2311  C   GLU B 160      61.150  60.140  40.610  1.00  0.00           C
ATOM   2312  O   GLU B 160      61.180  60.190  41.870  1.00  0.00           O
ATOM   2313  N   LYS B 161      61.310  61.280  39.930  1.00  0.00           N
ATOM   2314  HN  LYS B 161      61.370  61.250  38.930  1.00  0.00           H
ATOM   2315  CA  LYS B 161      61.300  62.630  40.450  1.00  0.00           C
ATOM   2316  HA  LYS B 161      61.840  62.660  41.380  1.00  0.00           H
ATOM   2317  CB  LYS B 161      62.140  63.530  39.500  1.00  0.00           C
ATOM   2318  HB1 LYS B 161      61.950  64.580  39.790  1.00  0.00           H
ATOM   2319  HB2 LYS B 161      61.720  63.340  38.490  1.00  0.00           H
ATOM   2320  CG  LYS B 161      63.690  63.240  39.620  1.00  0.00           C
ATOM   2321  HG1 LYS B 161      63.900  62.150  39.530  1.00  0.00           H
ATOM   2322  HG2 LYS B 161      63.960  63.530  40.660  1.00  0.00           H
ATOM   2323  CD  LYS B 161      64.570  64.110  38.680  1.00  0.00           C
ATOM   2324  HD1 LYS B 161      64.180  64.020  37.640  1.00  0.00           H
ATOM   2325  HD2 LYS B 161      64.570  65.170  39.020  1.00  0.00           H
ATOM   2326  CE  LYS B 161      66.060  63.650  38.670  1.00  0.00           C
ATOM   2327  HE1 LYS B 161      66.630  64.280  37.950  1.00  0.00           H
ATOM   2328  HE2 LYS B 161      66.140  62.590  38.370  1.00  0.00           H
ATOM   2329  NZ  LYS B 161      66.540  63.780  40.030  1.00  0.00           N
ATOM   2330  HZ1 LYS B 161      66.070  63.220  40.770  1.00  0.00           H
ATOM   2331  HZ2 LYS B 161      67.530  63.470  39.950  1.00  0.00           H
ATOM   2332  HZ3 LYS B 161      66.520  64.770  40.350  1.00  0.00           H
ATOM   2333  C   LYS B 161      59.980  63.090  40.850  1.00  0.00           C
ATOM   2334  O   LYS B 161      59.050  62.850  40.120  1.00  0.00           O
ATOM   2335  N   THR B 162      59.790  63.930  41.960  1.00  0.00           N
ATOM   2336  HN  THR B 162      60.510  64.300  42.540  1.00  0.00           H
ATOM   2337  CA  THR B 162      58.490  64.450  42.300  1.00  0.00           C
ATOM   2338  HA  THR B 162      57.860  64.470  41.420  1.00  0.00           H
ATOM   2339  CB  THR B 162      57.690  63.550  43.290  1.00  0.00           C
ATOM   2340  HB  THR B 162      57.860  62.510  42.920  1.00  0.00           H
ATOM   2341  OG1 THR B 162      56.300  63.890  43.310  1.00  0.00           O
ATOM   2342  HG1 THR B 162      55.860  63.060  43.100  1.00  0.00           H
ATOM   2343  CG2 THR B 162      58.210  63.630  44.740  1.00  0.00           C
ATOM   2344 HG21 THR B 162      59.230  63.220  44.890  1.00  0.00           H
ATOM   2345 HG22 THR B 162      58.310  64.700  45.040  1.00  0.00           H
ATOM   2346 HG23 THR B 162      57.470  63.260  45.490  1.00  0.00           H
ATOM   2347  C   THR B 162      58.550  65.880  42.790  1.00  0.00           C
ATOM   2348  O   THR B 162      59.310  66.270  43.650  1.00  0.00           O
ATOM   2349  N   LYS B 163      57.650  66.730  42.330  1.00  0.00           N
ATOM   2350  HN  LYS B 163      56.960  66.470  41.650  1.00  0.00           H
ATOM   2351  CA  LYS B 163      57.530  68.110  42.670  1.00  0.00           C
ATOM   2352  HA  LYS B 163      58.380  68.300  43.310  1.00  0.00           H
ATOM   2353  CB  LYS B 163      57.630  69.040  41.380  1.00  0.00           C
ATOM   2354  HB1 LYS B 163      57.540  70.120  41.600  1.00  0.00           H
ATOM   2355  HB2 LYS B 163      56.730  68.790  40.780  1.00  0.00           H
ATOM   2356  CG  LYS B 163      58.810  68.760  40.420  1.00  0.00           C
ATOM   2357  HG1 LYS B 163      58.770  67.670  40.190  1.00  0.00           H
ATOM   2358  HG2 LYS B 163      59.750  68.990  40.960  1.00  0.00           H
ATOM   2359  CD  LYS B 163      58.580  69.420  39.070  1.00  0.00           C
ATOM   2360  HD1 LYS B 163      59.350  69.070  38.350  1.00  0.00           H
ATOM   2361  HD2 LYS B 163      57.590  69.060  38.720  1.00  0.00           H
ATOM   2362  CE  LYS B 163      58.470  70.910  39.100  1.00  0.00           C
ATOM   2363  HE1 LYS B 163      57.560  71.190  39.670  1.00  0.00           H
ATOM   2364  HE2 LYS B 163      58.580  71.420  38.120  1.00  0.00           H
ATOM   2365  NZ  LYS B 163      59.640  71.420  39.940  1.00  0.00           N
ATOM   2366  HZ1 LYS B 163      60.560  71.040  39.610  1.00  0.00           H
ATOM   2367  HZ2 LYS B 163      59.760  72.440  39.830  1.00  0.00           H
ATOM   2368  HZ3 LYS B 163      59.420  71.140  40.920  1.00  0.00           H
ATOM   2369  C   LYS B 163      56.290  68.310  43.520  1.00  0.00           C
ATOM   2370  O   LYS B 163      56.020  69.470  43.830  1.00  0.00           O
ATOM   2371  N   GLN B 164      55.540  67.310  43.960  1.00  0.00           N
ATOM   2372  HN  GLN B 164      55.860  66.380  43.810  1.00  0.00           H
ATOM   2373  CA  GLN B 164      54.300  67.370  44.750  1.00  0.00           C
ATOM   2374  HA  GLN B 164      53.720  68.120  44.220  1.00  0.00           H
ATOM   2375  CB  GLN B 164      53.490  66.010  44.820  1.00  0.00           C
ATOM   2376  HB1 GLN B 164      52.640  66.080  45.530  1.00  0.00           H
ATOM   2377  HB2 GLN B 164      54.170  65.220  45.190  1.00  0.00           H
ATOM   2378  CG  GLN B 164      52.900  65.560  43.470  1.00  0.00           C
ATOM   2379  HG1 GLN B 164      51.960  65.030  43.740  1.00  0.00           H
ATOM   2380  HG2 GLN B 164      53.630  64.850  43.040  1.00  0.00           H
ATOM   2381  CD  GLN B 164      52.500  66.720  42.490  1.00  0.00           C
ATOM   2382  OE1 GLN B 164      51.770  67.640  42.770  1.00  0.00           O
ATOM   2383  NE2 GLN B 164      52.870  66.430  41.180  1.00  0.00           N
ATOM   2384 HE21 GLN B 164      53.590  65.760  41.060  1.00  0.00           H
ATOM   2385 HE22 GLN B 164      52.500  67.050  40.480  1.00  0.00           H
ATOM   2386  C   GLN B 164      54.420  67.890  46.200  1.00  0.00           C
ATOM   2387  O   GLN B 164      55.170  67.310  46.950  1.00  0.00           O
ATOM   2388  N   GLY B 165      53.620  68.940  46.610  1.00  0.00           N
ATOM   2389  HN  GLY B 165      53.020  69.330  45.920  1.00  0.00           H
ATOM   2390  CA  GLY B 165      53.650  69.750  47.860  1.00  0.00           C
ATOM   2391  HA1 GLY B 165      54.620  70.220  47.950  1.00  0.00           H
ATOM   2392  HA2 GLY B 165      52.760  70.330  48.040  1.00  0.00           H
ATOM   2393  C   GLY B 165      53.550  68.870  49.080  1.00  0.00           C
ATOM   2394  O   GLY B 165      52.900  67.850  49.150  1.00  0.00           O
ATOM   2395  N   VAL B 166      54.180  69.290  50.210  1.00  0.00           N
ATOM   2396  HN  VAL B 166      54.540  70.210  50.340  1.00  0.00           H
ATOM   2397  CA  VAL B 166      54.490  68.360  51.310  1.00  0.00           C
ATOM   2398  HA  VAL B 166      54.290  67.340  51.020  1.00  0.00           H
ATOM   2399  CB  VAL B 166      56.000  68.270  51.650  1.00  0.00           C
ATOM   2400  HB  VAL B 166      56.220  69.240  52.150  1.00  0.00           H
ATOM   2401  CG1 VAL B 166      56.250  67.120  52.700  1.00  0.00           C
ATOM   2402 HG11 VAL B 166      55.730  67.280  53.670  1.00  0.00           H
ATOM   2403 HG12 VAL B 166      55.790  66.160  52.380  1.00  0.00           H
ATOM   2404 HG13 VAL B 166      57.310  66.860  52.890  1.00  0.00           H
ATOM   2405  CG2 VAL B 166      56.880  68.170  50.400  1.00  0.00           C
ATOM   2406 HG21 VAL B 166      56.740  69.070  49.770  1.00  0.00           H
ATOM   2407 HG22 VAL B 166      57.970  68.150  50.600  1.00  0.00           H
ATOM   2408 HG23 VAL B 166      56.740  67.250  49.780  1.00  0.00           H
ATOM   2409  C   VAL B 166      53.630  68.560  52.490  1.00  0.00           C
ATOM   2410  O   VAL B 166      53.350  69.600  53.040  1.00  0.00           O
ATOM   2411  N   ALA B 167      52.990  67.450  52.920  1.00  0.00           N
ATOM   2412  HN  ALA B 167      53.190  66.560  52.530  1.00  0.00           H
ATOM   2413  CA  ALA B 167      52.040  67.510  54.070  1.00  0.00           C
ATOM   2414  HA  ALA B 167      51.180  68.080  53.740  1.00  0.00           H
ATOM   2415  CB  ALA B 167      51.580  66.120  54.380  1.00  0.00           C
ATOM   2416  HB1 ALA B 167      50.890  66.180  55.250  1.00  0.00           H
ATOM   2417  HB2 ALA B 167      50.960  65.610  53.610  1.00  0.00           H
ATOM   2418  HB3 ALA B 167      52.480  65.510  54.590  1.00  0.00           H
ATOM   2419  C   ALA B 167      52.600  68.190  55.330  1.00  0.00           C
ATOM   2420  O   ALA B 167      53.740  67.950  55.720  1.00  0.00           O
ATOM   2421  N   GLU B 168      51.770  69.100  56.010  1.00  0.00           N
ATOM   2422  HN  GLU B 168      50.800  69.110  55.790  1.00  0.00           H
ATOM   2423  CA  GLU B 168      52.290  69.950  57.030  1.00  0.00           C
ATOM   2424  HA  GLU B 168      53.180  69.510  57.460  1.00  0.00           H
ATOM   2425  CB  GLU B 168      52.430  71.370  56.440  1.00  0.00           C
ATOM   2426  HB1 GLU B 168      51.480  71.660  55.940  1.00  0.00           H
ATOM   2427  HB2 GLU B 168      53.170  71.310  55.610  1.00  0.00           H
ATOM   2428  CG  GLU B 168      52.990  72.480  57.400  1.00  0.00           C
ATOM   2429  HG1 GLU B 168      54.000  72.320  57.830  1.00  0.00           H
ATOM   2430  HG2 GLU B 168      52.290  72.530  58.260  1.00  0.00           H
ATOM   2431  CD  GLU B 168      53.100  73.850  56.730  1.00  0.00           C
ATOM   2432  OE1 GLU B 168      52.550  74.180  55.680  1.00  0.00           O
ATOM   2433  OE2 GLU B 168      53.910  74.640  57.280  1.00  0.00           O
ATOM   2434  C   GLU B 168      51.250  69.930  58.120  1.00  0.00           C
ATOM   2435  O   GLU B 168      50.010  69.940  57.920  1.00  0.00           O
ATOM   2436  N   ALA B 169      51.790  69.850  59.360  1.00  0.00           N
ATOM   2437  HN  ALA B 169      52.780  69.890  59.420  1.00  0.00           H
ATOM   2438  CA  ALA B 169      50.950  69.750  60.570  1.00  0.00           C
ATOM   2439  HA  ALA B 169      49.940  70.120  60.450  1.00  0.00           H
ATOM   2440  CB  ALA B 169      50.880  68.210  61.010  1.00  0.00           C
ATOM   2441  HB1 ALA B 169      51.810  67.830  61.490  1.00  0.00           H
ATOM   2442  HB2 ALA B 169      49.940  68.120  61.600  1.00  0.00           H
ATOM   2443  HB3 ALA B 169      50.760  67.680  60.040  1.00  0.00           H
ATOM   2444  C   ALA B 169      51.580  70.490  61.750  1.00  0.00           C
ATOM   2445  O   ALA B 169      51.250  70.100  62.880  1.00  0.00           O
ATOM   2446  N   ALA B 170      52.380  71.520  61.680  1.00  0.00           N
ATOM   2447  HN  ALA B 170      52.730  71.840  60.810  1.00  0.00           H
ATOM   2448  CA  ALA B 170      52.890  72.330  62.810  1.00  0.00           C
ATOM   2449  HA  ALA B 170      52.100  72.480  63.530  1.00  0.00           H
ATOM   2450  CB  ALA B 170      54.230  71.750  63.360  1.00  0.00           C
ATOM   2451  HB1 ALA B 170      54.790  72.470  64.000  1.00  0.00           H
ATOM   2452  HB2 ALA B 170      54.210  70.730  63.800  1.00  0.00           H
ATOM   2453  HB3 ALA B 170      54.850  71.670  62.440  1.00  0.00           H
ATOM   2454  C   ALA B 170      53.160  73.720  62.250  1.00  0.00           C
ATOM   2455  O   ALA B 170      53.340  73.910  61.010  1.00  0.00           O
ATOM   2456  N   GLY B 171      53.030  74.730  63.170  1.00  0.00           N
ATOM   2457  HN  GLY B 171      52.650  74.520  64.070  1.00  0.00           H
ATOM   2458  CA  GLY B 171      53.270  76.090  62.700  1.00  0.00           C
ATOM   2459  HA1 GLY B 171      52.520  76.290  61.940  1.00  0.00           H
ATOM   2460  HA2 GLY B 171      53.100  76.750  63.540  1.00  0.00           H
ATOM   2461  C   GLY B 171      54.690  76.320  62.210  1.00  0.00           C
ATOM   2462  O   GLY B 171      55.580  75.460  62.460  1.00  0.00           O
ATOM   2463  N   LYS B 172      54.820  77.440  61.460  1.00  0.00           N
ATOM   2464  HN  LYS B 172      54.080  78.100  61.420  1.00  0.00           H
ATOM   2465  CA  LYS B 172      56.010  77.880  60.850  1.00  0.00           C
ATOM   2466  HA  LYS B 172      56.300  77.070  60.200  1.00  0.00           H
ATOM   2467  CB  LYS B 172      55.930  79.040  59.790  1.00  0.00           C
ATOM   2468  HB1 LYS B 172      56.870  79.380  59.310  1.00  0.00           H
ATOM   2469  HB2 LYS B 172      55.520  79.880  60.400  1.00  0.00           H
ATOM   2470  CG  LYS B 172      54.870  78.860  58.750  1.00  0.00           C
ATOM   2471  HG1 LYS B 172      54.740  79.850  58.260  1.00  0.00           H
ATOM   2472  HG2 LYS B 172      53.900  78.570  59.210  1.00  0.00           H
ATOM   2473  CD  LYS B 172      55.030  77.870  57.540  1.00  0.00           C
ATOM   2474  HD1 LYS B 172      55.870  78.310  56.950  1.00  0.00           H
ATOM   2475  HD2 LYS B 172      55.310  76.810  57.740  1.00  0.00           H
ATOM   2476  CE  LYS B 172      53.830  78.000  56.650  1.00  0.00           C
ATOM   2477  HE1 LYS B 172      53.870  78.990  56.150  1.00  0.00           H
ATOM   2478  HE2 LYS B 172      52.860  77.870  57.180  1.00  0.00           H
ATOM   2479  NZ  LYS B 172      53.820  76.930  55.590  1.00  0.00           N
ATOM   2480  HZ1 LYS B 172      54.680  77.170  55.040  1.00  0.00           H
ATOM   2481  HZ2 LYS B 172      53.890  75.980  56.000  1.00  0.00           H
ATOM   2482  HZ3 LYS B 172      53.030  76.940  54.920  1.00  0.00           H
ATOM   2483  C   LYS B 172      57.130  78.010  61.810  1.00  0.00           C
ATOM   2484  O   LYS B 172      56.960  78.400  62.950  1.00  0.00           O
ATOM   2485  N   THR B 173      58.350  77.570  61.330  1.00  0.00           N
ATOM   2486  HN  THR B 173      58.500  77.600  60.350  1.00  0.00           H
ATOM   2487  CA  THR B 173      59.540  77.150  62.080  1.00  0.00           C
ATOM   2488  HA  THR B 173      59.250  76.480  62.870  1.00  0.00           H
ATOM   2489  CB  THR B 173      60.580  76.320  61.250  1.00  0.00           C
ATOM   2490  HB  THR B 173      60.850  76.860  60.310  1.00  0.00           H
ATOM   2491  OG1 THR B 173      60.060  75.060  60.760  1.00  0.00           O
ATOM   2492  HG1 THR B 173      60.660  74.650  60.140  1.00  0.00           H
ATOM   2493  CG2 THR B 173      61.870  76.100  61.980  1.00  0.00           C
ATOM   2494 HG21 THR B 173      62.350  77.080  62.210  1.00  0.00           H
ATOM   2495 HG22 THR B 173      61.630  75.570  62.920  1.00  0.00           H
ATOM   2496 HG23 THR B 173      62.640  75.550  61.400  1.00  0.00           H
ATOM   2497  C   THR B 173      60.100  78.320  62.900  1.00  0.00           C
ATOM   2498  O   THR B 173      60.520  79.380  62.330  1.00  0.00           O
ATOM   2499  N   LYS B 174      60.220  78.170  64.210  1.00  0.00           N
ATOM   2500  HN  LYS B 174      59.940  77.330  64.670  1.00  0.00           H
ATOM   2501  CA  LYS B 174      60.730  79.320  64.920  1.00  0.00           C
ATOM   2502  HA  LYS B 174      60.160  80.210  64.690  1.00  0.00           H
ATOM   2503  CB  LYS B 174      60.460  79.260  66.460  1.00  0.00           C
ATOM   2504  HB1 LYS B 174      60.440  80.340  66.730  1.00  0.00           H
ATOM   2505  HB2 LYS B 174      61.330  78.730  66.890  1.00  0.00           H
ATOM   2506  CG  LYS B 174      59.070  78.720  66.970  1.00  0.00           C
ATOM   2507  HG1 LYS B 174      59.080  77.620  67.150  1.00  0.00           H
ATOM   2508  HG2 LYS B 174      58.350  78.840  66.130  1.00  0.00           H
ATOM   2509  CD  LYS B 174      58.590  79.420  68.250  1.00  0.00           C
ATOM   2510  HD1 LYS B 174      59.300  79.150  69.060  1.00  0.00           H
ATOM   2511  HD2 LYS B 174      58.670  80.510  68.060  1.00  0.00           H
ATOM   2512  CE  LYS B 174      57.190  79.000  68.720  1.00  0.00           C
ATOM   2513  HE1 LYS B 174      57.070  79.250  69.800  1.00  0.00           H
ATOM   2514  HE2 LYS B 174      56.980  77.910  68.740  1.00  0.00           H
ATOM   2515  NZ  LYS B 174      56.080  79.670  68.050  1.00  0.00           N
ATOM   2516  HZ1 LYS B 174      55.190  79.280  68.420  1.00  0.00           H
ATOM   2517  HZ2 LYS B 174      56.020  80.710  68.110  1.00  0.00           H
ATOM   2518  HZ3 LYS B 174      56.080  79.370  67.050  1.00  0.00           H
ATOM   2519  C   LYS B 174      62.220  79.560  64.690  1.00  0.00           C
ATOM   2520  O   LYS B 174      63.080  78.680  64.610  1.00  0.00           O
ATOM   2521  N   GLU B 175      62.540  80.860  64.630  1.00  0.00           N
ATOM   2522  HN  GLU B 175      61.840  81.570  64.620  1.00  0.00           H
ATOM   2523  CA  GLU B 175      63.840  81.390  64.520  1.00  0.00           C
ATOM   2524  HA  GLU B 175      64.320  80.780  63.770  1.00  0.00           H
ATOM   2525  CB  GLU B 175      63.960  82.850  64.000  1.00  0.00           C
ATOM   2526  HB1 GLU B 175      64.990  83.280  64.060  1.00  0.00           H
ATOM   2527  HB2 GLU B 175      63.400  83.590  64.600  1.00  0.00           H
ATOM   2528  CG  GLU B 175      63.520  82.950  62.560  1.00  0.00           C
ATOM   2529  HG1 GLU B 175      63.420  84.030  62.300  1.00  0.00           H
ATOM   2530  HG2 GLU B 175      62.540  82.530  62.260  1.00  0.00           H
ATOM   2531  CD  GLU B 175      64.550  82.440  61.620  1.00  0.00           C
ATOM   2532  OE1 GLU B 175      64.190  81.430  60.990  1.00  0.00           O
ATOM   2533  OE2 GLU B 175      65.640  83.030  61.530  1.00  0.00           O
ATOM   2534  C   GLU B 175      64.640  81.090  65.850  1.00  0.00           C
ATOM   2535  O   GLU B 175      64.070  81.000  66.950  1.00  0.00           O
ATOM   2536  N   GLY B 176      65.960  80.990  65.730  1.00  0.00           N
ATOM   2537  HN  GLY B 176      66.430  81.000  64.850  1.00  0.00           H
ATOM   2538  CA  GLY B 176      66.930  80.770  66.810  1.00  0.00           C
ATOM   2539  HA1 GLY B 176      66.620  79.850  67.290  1.00  0.00           H
ATOM   2540  HA2 GLY B 176      67.920  80.650  66.410  1.00  0.00           H
ATOM   2541  C   GLY B 176      66.980  81.760  67.940  1.00  0.00           C
ATOM   2542  O   GLY B 176      66.460  82.840  67.830  1.00  0.00           O
ATOM   2543  N   VAL B 177      67.500  81.410  69.090  1.00  0.00           N
ATOM   2544  HN  VAL B 177      67.690  80.440  69.230  1.00  0.00           H
ATOM   2545  CA  VAL B 177      67.640  82.220  70.300  1.00  0.00           C
ATOM   2546  HA  VAL B 177      67.480  83.270  70.080  1.00  0.00           H
ATOM   2547  CB  VAL B 177      66.630  81.720  71.320  1.00  0.00           C
ATOM   2548  HB  VAL B 177      66.980  80.760  71.760  1.00  0.00           H
ATOM   2549  CG1 VAL B 177      66.640  82.810  72.480  1.00  0.00           C
ATOM   2550 HG11 VAL B 177      65.710  82.710  73.080  1.00  0.00           H
ATOM   2551 HG12 VAL B 177      67.540  82.610  73.090  1.00  0.00           H
ATOM   2552 HG13 VAL B 177      66.590  83.850  72.070  1.00  0.00           H
ATOM   2553  CG2 VAL B 177      65.190  81.640  70.710  1.00  0.00           C
ATOM   2554 HG21 VAL B 177      65.130  80.750  70.040  1.00  0.00           H
ATOM   2555 HG22 VAL B 177      64.540  81.560  71.610  1.00  0.00           H
ATOM   2556 HG23 VAL B 177      64.950  82.650  70.330  1.00  0.00           H
ATOM   2557  C   VAL B 177      69.010  82.190  70.740  1.00  0.00           C
ATOM   2558  O   VAL B 177      69.580  81.100  70.740  1.00  0.00           O
ATOM   2559  N   LEU B 178      69.680  83.320  70.990  1.00  0.00           N
ATOM   2560  HN  LEU B 178      69.210  84.170  70.760  1.00  0.00           H
ATOM   2561  CA  LEU B 178      71.070  83.350  71.420  1.00  0.00           C
ATOM   2562  HA  LEU B 178      71.540  82.750  70.660  1.00  0.00           H
ATOM   2563  CB  LEU B 178      71.610  84.870  71.360  1.00  0.00           C
ATOM   2564  HB1 LEU B 178      71.150  85.380  72.240  1.00  0.00           H
ATOM   2565  HB2 LEU B 178      71.380  85.430  70.430  1.00  0.00           H
ATOM   2566  CG  LEU B 178      73.140  85.080  71.410  1.00  0.00           C
ATOM   2567  HG  LEU B 178      73.680  84.410  72.120  1.00  0.00           H
ATOM   2568  CD1 LEU B 178      73.750  84.660  70.040  1.00  0.00           C
ATOM   2569 HD11 LEU B 178      73.720  85.550  69.380  1.00  0.00           H
ATOM   2570 HD12 LEU B 178      74.840  84.560  70.190  1.00  0.00           H
ATOM   2571 HD13 LEU B 178      73.340  83.730  69.590  1.00  0.00           H
ATOM   2572  CD2 LEU B 178      73.620  86.580  71.670  1.00  0.00           C
ATOM   2573 HD21 LEU B 178      74.710  86.760  71.740  1.00  0.00           H
ATOM   2574 HD22 LEU B 178      73.290  87.260  70.850  1.00  0.00           H
ATOM   2575 HD23 LEU B 178      73.220  86.930  72.640  1.00  0.00           H
ATOM   2576  C   LEU B 178      71.400  82.610  72.700  1.00  0.00           C
ATOM   2577  O   LEU B 178      70.910  82.920  73.780  1.00  0.00           O
ATOM   2578  N   TYR B 179      72.370  81.680  72.580  1.00  0.00           N
ATOM   2579  HN  TYR B 179      72.810  81.620  71.680  1.00  0.00           H
ATOM   2580  CA  TYR B 179      72.790  80.840  73.740  1.00  0.00           C
ATOM   2581  HA  TYR B 179      73.660  80.290  73.410  1.00  0.00           H
ATOM   2582  CB  TYR B 179      73.290  81.570  75.020  1.00  0.00           C
ATOM   2583  HB1 TYR B 179      73.610  80.970  75.890  1.00  0.00           H
ATOM   2584  HB2 TYR B 179      72.460  82.230  75.370  1.00  0.00           H
ATOM   2585  CG  TYR B 179      74.440  82.550  74.690  1.00  0.00           C
ATOM   2586  CD1 TYR B 179      74.310  83.870  75.150  1.00  0.00           C
ATOM   2587  HD1 TYR B 179      73.420  84.110  75.720  1.00  0.00           H
ATOM   2588  CE1 TYR B 179      75.350  84.790  74.910  1.00  0.00           C
ATOM   2589  HE1 TYR B 179      75.290  85.750  75.390  1.00  0.00           H
ATOM   2590  CZ  TYR B 179      76.360  84.490  74.020  1.00  0.00           C
ATOM   2591  OH  TYR B 179      77.320  85.490  73.840  1.00  0.00           O
ATOM   2592  HH  TYR B 179      77.050  86.220  74.400  1.00  0.00           H
ATOM   2593  CD2 TYR B 179      75.430  82.230  73.850  1.00  0.00           C
ATOM   2594  HD2 TYR B 179      75.440  81.280  73.340  1.00  0.00           H
ATOM   2595  CE2 TYR B 179      76.380  83.170  73.450  1.00  0.00           C
ATOM   2596  HE2 TYR B 179      77.250  82.970  72.840  1.00  0.00           H
ATOM   2597  C   TYR B 179      71.860  79.770  74.050  1.00  0.00           C
ATOM   2598  O   TYR B 179      71.890  79.240  75.130  1.00  0.00           O
ATOM   2599  N   VAL B 180      70.960  79.360  73.140  1.00  0.00           N
ATOM   2600  HN  VAL B 180      70.890  79.800  72.250  1.00  0.00           H
ATOM   2601  CA  VAL B 180      70.020  78.220  73.340  1.00  0.00           C
ATOM   2602  HA  VAL B 180      70.260  77.590  74.180  1.00  0.00           H
ATOM   2603  CB  VAL B 180      68.570  78.640  73.430  1.00  0.00           C
ATOM   2604  HB  VAL B 180      68.210  79.130  72.500  1.00  0.00           H
ATOM   2605  CG1 VAL B 180      67.690  77.430  73.690  1.00  0.00           C
ATOM   2606 HG11 VAL B 180      67.960  77.000  74.680  1.00  0.00           H
ATOM   2607 HG12 VAL B 180      66.590  77.610  73.670  1.00  0.00           H
ATOM   2608 HG13 VAL B 180      67.950  76.650  72.940  1.00  0.00           H
ATOM   2609  CG2 VAL B 180      68.410  79.600  74.600  1.00  0.00           C
ATOM   2610 HG21 VAL B 180      67.330  79.850  74.710  1.00  0.00           H
ATOM   2611 HG22 VAL B 180      68.780  79.140  75.540  1.00  0.00           H
ATOM   2612 HG23 VAL B 180      68.920  80.570  74.460  1.00  0.00           H
ATOM   2613  C   VAL B 180      70.320  77.430  72.110  1.00  0.00           C
ATOM   2614  O   VAL B 180      70.480  77.960  71.010  1.00  0.00           O
ATOM   2615  N   GLY B 181      70.430  76.070  72.230  1.00  0.00           N
ATOM   2616  HN  GLY B 181      70.330  75.490  73.030  1.00  0.00           H
ATOM   2617  CA  GLY B 181      70.700  75.290  71.030  1.00  0.00           C
ATOM   2618  HA1 GLY B 181      71.630  75.610  70.600  1.00  0.00           H
ATOM   2619  HA2 GLY B 181      70.900  74.310  71.440  1.00  0.00           H
ATOM   2620  C   GLY B 181      69.590  75.290  69.900  1.00  0.00           C
ATOM   2621  O   GLY B 181      68.480  75.770  70.140  1.00  0.00           O
ATOM   2622  N   SER B 182      69.910  74.840  68.700  1.00  0.00           N
ATOM   2623  HN  SER B 182      70.740  74.330  68.470  1.00  0.00           H
ATOM   2624  CA  SER B 182      69.020  74.790  67.560  1.00  0.00           C
ATOM   2625  HA  SER B 182      67.960  74.780  67.780  1.00  0.00           H
ATOM   2626  CB  SER B 182      69.310  75.900  66.510  1.00  0.00           C
ATOM   2627  HB1 SER B 182      68.550  75.900  65.700  1.00  0.00           H
ATOM   2628  HB2 SER B 182      70.300  75.770  66.030  1.00  0.00           H
ATOM   2629  OG  SER B 182      69.150  77.200  67.230  1.00  0.00           O
ATOM   2630  HG1 SER B 182      69.990  77.300  67.690  1.00  0.00           H
ATOM   2631  C   SER B 182      69.320  73.480  66.840  1.00  0.00           C
ATOM   2632  O   SER B 182      70.500  73.200  66.580  1.00  0.00           O
ATOM   2633  N   LYS B 183      68.350  72.630  66.560  1.00  0.00           N
ATOM   2634  HN  LYS B 183      67.430  72.950  66.730  1.00  0.00           H
ATOM   2635  CA  LYS B 183      68.490  71.330  66.040  1.00  0.00           C
ATOM   2636  HA  LYS B 183      69.490  71.230  65.640  1.00  0.00           H
ATOM   2637  CB  LYS B 183      68.130  70.270  67.110  1.00  0.00           C
ATOM   2638  HB1 LYS B 183      69.090  70.250  67.670  1.00  0.00           H
ATOM   2639  HB2 LYS B 183      67.860  69.270  66.700  1.00  0.00           H
ATOM   2640  CG  LYS B 183      66.990  70.710  68.120  1.00  0.00           C
ATOM   2641  HG1 LYS B 183      67.250  71.730  68.470  1.00  0.00           H
ATOM   2642  HG2 LYS B 183      67.010  70.070  69.030  1.00  0.00           H
ATOM   2643  CD  LYS B 183      65.520  70.590  67.640  1.00  0.00           C
ATOM   2644  HD1 LYS B 183      65.330  71.130  66.690  1.00  0.00           H
ATOM   2645  HD2 LYS B 183      65.310  69.520  67.400  1.00  0.00           H
ATOM   2646  CE  LYS B 183      64.550  71.060  68.770  1.00  0.00           C
ATOM   2647  HE1 LYS B 183      64.470  72.160  68.630  1.00  0.00           H
ATOM   2648  HE2 LYS B 183      64.890  70.590  69.720  1.00  0.00           H
ATOM   2649  NZ  LYS B 183      63.150  70.570  68.450  1.00  0.00           N
ATOM   2650  HZ1 LYS B 183      62.530  70.720  69.260  1.00  0.00           H
ATOM   2651  HZ2 LYS B 183      62.710  71.090  67.660  1.00  0.00           H
ATOM   2652  HZ3 LYS B 183      63.280  69.560  68.200  1.00  0.00           H
ATOM   2653  C   LYS B 183      67.500  71.210  64.900  1.00  0.00           C
ATOM   2654  O   LYS B 183      66.430  71.770  64.830  1.00  0.00           O
ATOM   2655  N   THR B 184      67.930  70.410  63.880  1.00  0.00           N
ATOM   2656  HN  THR B 184      68.860  70.070  63.910  1.00  0.00           H
ATOM   2657  CA  THR B 184      67.190  70.280  62.560  1.00  0.00           C
ATOM   2658  HA  THR B 184      67.200  71.240  62.070  1.00  0.00           H
ATOM   2659  CB  THR B 184      67.810  69.270  61.610  1.00  0.00           C
ATOM   2660  HB  THR B 184      67.690  68.240  62.010  1.00  0.00           H
ATOM   2661  OG1 THR B 184      69.220  69.460  61.530  1.00  0.00           O
ATOM   2662  HG1 THR B 184      69.640  69.260  62.370  1.00  0.00           H
ATOM   2663  CG2 THR B 184      67.180  69.290  60.220  1.00  0.00           C
ATOM   2664 HG21 THR B 184      66.130  68.940  60.210  1.00  0.00           H
ATOM   2665 HG22 THR B 184      67.160  70.300  59.760  1.00  0.00           H
ATOM   2666 HG23 THR B 184      67.710  68.500  59.640  1.00  0.00           H
ATOM   2667  C   THR B 184      65.800  69.790  62.690  1.00  0.00           C
ATOM   2668  O   THR B 184      65.600  68.830  63.420  1.00  0.00           O
ATOM   2669  N   LYS B 185      64.780  70.360  61.930  1.00  0.00           N
ATOM   2670  HN  LYS B 185      64.870  71.160  61.330  1.00  0.00           H
ATOM   2671  CA  LYS B 185      63.430  69.860  61.910  1.00  0.00           C
ATOM   2672  HA  LYS B 185      63.080  70.170  62.880  1.00  0.00           H
ATOM   2673  CB  LYS B 185      62.490  70.450  60.770  1.00  0.00           C
ATOM   2674  HB1 LYS B 185      61.570  69.890  60.510  1.00  0.00           H
ATOM   2675  HB2 LYS B 185      63.160  70.460  59.880  1.00  0.00           H
ATOM   2676  CG  LYS B 185      62.090  71.940  61.080  1.00  0.00           C
ATOM   2677  HG1 LYS B 185      61.500  72.300  60.210  1.00  0.00           H
ATOM   2678  HG2 LYS B 185      63.020  72.540  61.070  1.00  0.00           H
ATOM   2679  CD  LYS B 185      61.180  72.150  62.350  1.00  0.00           C
ATOM   2680  HD1 LYS B 185      61.730  71.800  63.250  1.00  0.00           H
ATOM   2681  HD2 LYS B 185      61.290  73.250  62.420  1.00  0.00           H
ATOM   2682  CE  LYS B 185      59.780  71.530  62.230  1.00  0.00           C
ATOM   2683  HE1 LYS B 185      59.780  70.420  62.140  1.00  0.00           H
ATOM   2684  HE2 LYS B 185      59.240  71.890  61.330  1.00  0.00           H
ATOM   2685  NZ  LYS B 185      58.950  71.870  63.380  1.00  0.00           N
ATOM   2686  HZ1 LYS B 185      58.180  71.190  63.560  1.00  0.00           H
ATOM   2687  HZ2 LYS B 185      59.490  72.130  64.230  1.00  0.00           H
ATOM   2688  HZ3 LYS B 185      58.450  72.730  63.080  1.00  0.00           H
ATOM   2689  C   LYS B 185      63.160  68.330  62.000  1.00  0.00           C
ATOM   2690  O   LYS B 185      63.900  67.580  61.390  1.00  0.00           O
ATOM   2691  N   GLU B 186      62.040  67.880  62.630  1.00  0.00           N
ATOM   2692  HN  GLU B 186      61.370  68.480  63.070  1.00  0.00           H
ATOM   2693  CA  GLU B 186      61.630  66.520  62.780  1.00  0.00           C
ATOM   2694  HA  GLU B 186      62.480  66.010  63.220  1.00  0.00           H
ATOM   2695  CB  GLU B 186      60.310  66.340  63.660  1.00  0.00           C
ATOM   2696  HB1 GLU B 186      60.680  66.870  64.560  1.00  0.00           H
ATOM   2697  HB2 GLU B 186      60.200  65.270  63.930  1.00  0.00           H
ATOM   2698  CG  GLU B 186      58.970  66.980  63.210  1.00  0.00           C
ATOM   2699  HG1 GLU B 186      58.770  66.820  62.130  1.00  0.00           H
ATOM   2700  HG2 GLU B 186      58.990  68.090  63.260  1.00  0.00           H
ATOM   2701  CD  GLU B 186      57.830  66.570  64.020  1.00  0.00           C
ATOM   2702  OE1 GLU B 186      56.730  67.200  63.990  1.00  0.00           O
ATOM   2703  OE2 GLU B 186      57.890  65.430  64.660  1.00  0.00           O
ATOM   2704  C   GLU B 186      61.500  65.760  61.480  1.00  0.00           C
ATOM   2705  O   GLU B 186      61.260  66.360  60.380  1.00  0.00           O
ATOM   2706  N   GLY B 187      61.760  64.420  61.510  1.00  0.00           N
ATOM   2707  HN  GLY B 187      62.090  64.040  62.370  1.00  0.00           H
ATOM   2708  CA  GLY B 187      61.790  63.540  60.310  1.00  0.00           C
ATOM   2709  HA1 GLY B 187      61.500  62.520  60.540  1.00  0.00           H
ATOM   2710  HA2 GLY B 187      61.170  63.890  59.500  1.00  0.00           H
ATOM   2711  C   GLY B 187      63.290  63.480  59.790  1.00  0.00           C
ATOM   2712  O   GLY B 187      64.060  64.420  59.960  1.00  0.00           O
ATOM   2713  N   VAL B 188      63.700  62.340  59.310  1.00  0.00           N
ATOM   2714  HN  VAL B 188      63.090  61.560  59.210  1.00  0.00           H
ATOM   2715  CA  VAL B 188      65.100  62.110  58.840  1.00  0.00           C
ATOM   2716  HA  VAL B 188      65.750  62.840  59.300  1.00  0.00           H
ATOM   2717  CB  VAL B 188      65.520  60.710  59.270  1.00  0.00           C
ATOM   2718  HB  VAL B 188      66.540  60.470  58.890  1.00  0.00           H
ATOM   2719  CG1 VAL B 188      65.470  60.680  60.780  1.00  0.00           C
ATOM   2720 HG11 VAL B 188      65.880  61.590  61.250  1.00  0.00           H
ATOM   2721 HG12 VAL B 188      64.430  60.560  61.160  1.00  0.00           H
ATOM   2722 HG13 VAL B 188      66.100  59.860  61.180  1.00  0.00           H
ATOM   2723  CG2 VAL B 188      64.520  59.670  58.770  1.00  0.00           C
ATOM   2724 HG21 VAL B 188      63.580  59.730  59.360  1.00  0.00           H
ATOM   2725 HG22 VAL B 188      64.280  59.940  57.720  1.00  0.00           H
ATOM   2726 HG23 VAL B 188      64.920  58.650  58.930  1.00  0.00           H
ATOM   2727  C   VAL B 188      65.310  62.270  57.320  1.00  0.00           C
ATOM   2728  O   VAL B 188      66.380  62.310  56.740  1.00  0.00           O
ATOM   2729  N   VAL B 189      64.180  62.430  56.630  1.00  0.00           N
ATOM   2730  HN  VAL B 189      63.300  62.180  57.020  1.00  0.00           H
ATOM   2731  CA  VAL B 189      64.240  62.650  55.190  1.00  0.00           C
ATOM   2732  HA  VAL B 189      65.200  63.040  54.890  1.00  0.00           H
ATOM   2733  CB  VAL B 189      63.910  61.410  54.400  1.00  0.00           C
ATOM   2734  HB  VAL B 189      63.600  61.670  53.370  1.00  0.00           H
ATOM   2735  CG1 VAL B 189      65.060  60.400  54.290  1.00  0.00           C
ATOM   2736 HG11 VAL B 189      65.500  60.110  55.260  1.00  0.00           H
ATOM   2737 HG12 VAL B 189      64.620  59.470  53.870  1.00  0.00           H
ATOM   2738 HG13 VAL B 189      65.890  60.760  53.650  1.00  0.00           H
ATOM   2739  CG2 VAL B 189      62.610  60.650  54.890  1.00  0.00           C
ATOM   2740 HG21 VAL B 189      61.750  61.350  54.850  1.00  0.00           H
ATOM   2741 HG22 VAL B 189      62.450  59.900  54.080  1.00  0.00           H
ATOM   2742 HG23 VAL B 189      62.770  60.250  55.910  1.00  0.00           H
ATOM   2743  C   VAL B 189      63.360  63.670  54.760  1.00  0.00           C
ATOM   2744  O   VAL B 189      62.390  64.080  55.460  1.00  0.00           O
ATOM   2745  N   HIS B 190      63.680  64.290  53.640  1.00  0.00           N
ATOM   2746  HN  HIS B 190      64.540  63.880  53.330  1.00  0.00           H
ATOM   2747  CA  HIS B 190      62.840  65.180  52.850  1.00  0.00           C
ATOM   2748  HA  HIS B 190      62.260  65.670  53.620  1.00  0.00           H
ATOM   2749  CB  HIS B 190      63.630  66.240  52.050  1.00  0.00           C
ATOM   2750  HB1 HIS B 190      62.950  66.940  51.510  1.00  0.00           H
ATOM   2751  HB2 HIS B 190      64.200  65.760  51.230  1.00  0.00           H
ATOM   2752  ND1 HIS B 190      64.000  67.840  54.010  1.00  0.00           N
ATOM   2753  CG  HIS B 190      64.540  67.060  52.960  1.00  0.00           C
ATOM   2754  CE1 HIS B 190      65.010  68.490  54.580  1.00  0.00           C
ATOM   2755  HE1 HIS B 190      64.990  69.250  55.360  1.00  0.00           H
ATOM   2756  NE2 HIS B 190      66.170  68.140  53.990  1.00  0.00           N
ATOM   2757  HE2 HIS B 190      67.040  68.610  54.150  1.00  0.00           H
ATOM   2758  CD2 HIS B 190      65.890  67.210  53.020  1.00  0.00           C
ATOM   2759  HD2 HIS B 190      66.590  66.930  52.240  1.00  0.00           H
ATOM   2760  C   HIS B 190      61.850  64.590  51.900  1.00  0.00           C
ATOM   2761  O   HIS B 190      62.030  63.620  51.210  1.00  0.00           O
ATOM   2762  N   GLY B 191      60.660  65.250  51.800  1.00  0.00           N
ATOM   2763  HN  GLY B 191      60.490  66.090  52.320  1.00  0.00           H
ATOM   2764  CA  GLY B 191      59.470  64.840  51.010  1.00  0.00           C
ATOM   2765  HA1 GLY B 191      58.620  65.310  51.480  1.00  0.00           H
ATOM   2766  HA2 GLY B 191      59.600  65.140  49.980  1.00  0.00           H
ATOM   2767  C   GLY B 191      59.030  63.360  51.100  1.00  0.00           C
ATOM   2768  O   GLY B 191      58.990  62.720  52.130  1.00  0.00           O
ATOM   2769  N   VAL B 192      58.570  62.870  49.980  1.00  0.00           N
ATOM   2770  HN  VAL B 192      58.530  63.410  49.140  1.00  0.00           H
ATOM   2771  CA  VAL B 192      58.130  61.510  49.800  1.00  0.00           C
ATOM   2772  HA  VAL B 192      57.210  61.310  50.330  1.00  0.00           H
ATOM   2773  CB  VAL B 192      57.750  61.160  48.390  1.00  0.00           C
ATOM   2774  HB  VAL B 192      56.880  61.730  48.000  1.00  0.00           H
ATOM   2775  CG1 VAL B 192      58.910  61.330  47.390  1.00  0.00           C
ATOM   2776 HG11 VAL B 192      59.690  60.580  47.670  1.00  0.00           H
ATOM   2777 HG12 VAL B 192      58.650  61.050  46.340  1.00  0.00           H
ATOM   2778 HG13 VAL B 192      59.330  62.350  47.510  1.00  0.00           H
ATOM   2779  CG2 VAL B 192      57.400  59.570  48.220  1.00  0.00           C
ATOM   2780 HG21 VAL B 192      58.280  58.960  48.510  1.00  0.00           H
ATOM   2781 HG22 VAL B 192      56.420  59.430  48.720  1.00  0.00           H
ATOM   2782 HG23 VAL B 192      57.240  59.430  47.130  1.00  0.00           H
ATOM   2783  C   VAL B 192      59.190  60.480  50.370  1.00  0.00           C
ATOM   2784  O   VAL B 192      60.330  60.650  50.060  1.00  0.00           O
ATOM   2785  N   ALA B 193      58.760  59.550  51.180  1.00  0.00           N
ATOM   2786  HN  ALA B 193      57.800  59.620  51.450  1.00  0.00           H
ATOM   2787  CA  ALA B 193      59.690  58.740  51.960  1.00  0.00           C
ATOM   2788  HA  ALA B 193      60.740  58.930  51.790  1.00  0.00           H
ATOM   2789  CB  ALA B 193      59.330  58.960  53.490  1.00  0.00           C
ATOM   2790  HB1 ALA B 193      58.260  58.860  53.740  1.00  0.00           H
ATOM   2791  HB2 ALA B 193      59.880  58.220  54.110  1.00  0.00           H
ATOM   2792  HB3 ALA B 193      59.770  59.930  53.810  1.00  0.00           H
ATOM   2793  C   ALA B 193      59.580  57.230  51.640  1.00  0.00           C
ATOM   2794  O   ALA B 193      60.090  56.370  52.360  1.00  0.00           O
ATOM   2795  N   THR B 194      59.010  56.840  50.510  1.00  0.00           N
ATOM   2796  HN  THR B 194      58.580  57.450  49.840  1.00  0.00           H
ATOM   2797  CA  THR B 194      58.910  55.400  50.140  1.00  0.00           C
ATOM   2798  HA  THR B 194      58.590  54.910  51.050  1.00  0.00           H
ATOM   2799  CB  THR B 194      57.890  55.100  49.100  1.00  0.00           C
ATOM   2800  HB  THR B 194      57.880  54.010  48.880  1.00  0.00           H
ATOM   2801  OG1 THR B 194      58.070  55.870  47.930  1.00  0.00           O
ATOM   2802  HG1 THR B 194      57.290  55.600  47.440  1.00  0.00           H
ATOM   2803  CG2 THR B 194      56.400  55.300  49.540  1.00  0.00           C
ATOM   2804 HG21 THR B 194      56.260  54.600  50.390  1.00  0.00           H
ATOM   2805 HG22 THR B 194      56.100  56.250  50.050  1.00  0.00           H
ATOM   2806 HG23 THR B 194      55.640  55.230  48.730  1.00  0.00           H
ATOM   2807  C   THR B 194      60.170  54.670  49.840  1.00  0.00           C
ATOM   2808  O   THR B 194      60.350  53.560  50.300  1.00  0.00           O
ATOM   2809  N   VAL B 195      61.140  55.230  49.160  1.00  0.00           N
ATOM   2810  HN  VAL B 195      60.950  56.170  48.880  1.00  0.00           H
ATOM   2811  CA  VAL B 195      62.480  54.680  48.880  1.00  0.00           C
ATOM   2812  HA  VAL B 195      62.530  53.670  49.280  1.00  0.00           H
ATOM   2813  CB  VAL B 195      62.800  54.710  47.410  1.00  0.00           C
ATOM   2814  HB  VAL B 195      63.800  54.260  47.210  1.00  0.00           H
ATOM   2815  CG1 VAL B 195      61.860  53.800  46.580  1.00  0.00           C
ATOM   2816 HG11 VAL B 195      62.230  52.750  46.600  1.00  0.00           H
ATOM   2817 HG12 VAL B 195      60.810  53.840  46.950  1.00  0.00           H
ATOM   2818 HG13 VAL B 195      61.820  54.270  45.580  1.00  0.00           H
ATOM   2819  CG2 VAL B 195      62.560  56.120  46.850  1.00  0.00           C
ATOM   2820 HG21 VAL B 195      61.490  56.420  46.950  1.00  0.00           H
ATOM   2821 HG22 VAL B 195      63.260  56.790  47.390  1.00  0.00           H
ATOM   2822 HG23 VAL B 195      62.900  55.970  45.800  1.00  0.00           H
ATOM   2823  C   VAL B 195      63.560  55.320  49.740  1.00  0.00           C
ATOM   2824  O   VAL B 195      64.740  54.990  49.580  1.00  0.00           O
ATOM   2825  N   ALA B 196      63.160  56.250  50.670  1.00  0.00           N
ATOM   2826  HN  ALA B 196      62.170  56.370  50.710  1.00  0.00           H
ATOM   2827  CA  ALA B 196      63.990  56.970  51.640  1.00  0.00           C
ATOM   2828  HA  ALA B 196      63.240  57.390  52.290  1.00  0.00           H
ATOM   2829  CB  ALA B 196      64.710  55.990  52.460  1.00  0.00           C
ATOM   2830  HB1 ALA B 196      64.030  55.120  52.640  1.00  0.00           H
ATOM   2831  HB2 ALA B 196      65.610  55.490  52.050  1.00  0.00           H
ATOM   2832  HB3 ALA B 196      65.060  56.370  53.450  1.00  0.00           H
ATOM   2833  C   ALA B 196      64.900  58.040  51.030  1.00  0.00           C
ATOM   2834  O   ALA B 196      65.870  58.350  51.680  1.00  0.00           O
ATOM   2835  N   GLU B 197      64.650  58.610  49.860  1.00  0.00           N
ATOM   2836  HN  GLU B 197      63.760  58.450  49.440  1.00  0.00           H
ATOM   2837  CA  GLU B 197      65.650  59.590  49.360  1.00  0.00           C
ATOM   2838  HA  GLU B 197      66.630  59.190  49.600  1.00  0.00           H
ATOM   2839  CB  GLU B 197      65.520  59.820  47.810  1.00  0.00           C
ATOM   2840  HB1 GLU B 197      65.930  60.830  47.620  1.00  0.00           H
ATOM   2841  HB2 GLU B 197      64.440  59.910  47.600  1.00  0.00           H
ATOM   2842  CG  GLU B 197      66.220  58.790  46.860  1.00  0.00           C
ATOM   2843  HG1 GLU B 197      65.780  58.960  45.850  1.00  0.00           H
ATOM   2844  HG2 GLU B 197      66.010  57.740  47.160  1.00  0.00           H
ATOM   2845  CD  GLU B 197      67.730  58.950  46.660  1.00  0.00           C
ATOM   2846  OE1 GLU B 197      68.200  60.070  46.240  1.00  0.00           O
ATOM   2847  OE2 GLU B 197      68.570  58.010  46.980  1.00  0.00           O
ATOM   2848  C   GLU B 197      65.580  60.960  50.040  1.00  0.00           C
ATOM   2849  O   GLU B 197      64.530  61.410  50.440  1.00  0.00           O
ATOM   2850  N   LYS B 198      66.740  61.630  50.040  1.00  0.00           N
ATOM   2851  HN  LYS B 198      67.430  61.280  49.400  1.00  0.00           H
ATOM   2852  CA  LYS B 198      66.940  63.000  50.500  1.00  0.00           C
ATOM   2853  HA  LYS B 198      67.930  63.380  50.260  1.00  0.00           H
ATOM   2854  CB  LYS B 198      65.940  64.110  49.920  1.00  0.00           C
ATOM   2855  HB1 LYS B 198      66.310  65.140  50.110  1.00  0.00           H
ATOM   2856  HB2 LYS B 198      64.940  63.920  50.380  1.00  0.00           H
ATOM   2857  CG  LYS B 198      65.690  64.040  48.400  1.00  0.00           C
ATOM   2858  HG1 LYS B 198      65.250  64.970  48.000  1.00  0.00           H
ATOM   2859  HG2 LYS B 198      64.940  63.240  48.190  1.00  0.00           H
ATOM   2860  CD  LYS B 198      67.020  63.920  47.540  1.00  0.00           C
ATOM   2861  HD1 LYS B 198      67.750  64.660  47.930  1.00  0.00           H
ATOM   2862  HD2 LYS B 198      67.330  62.860  47.620  1.00  0.00           H
ATOM   2863  CE  LYS B 198      66.810  64.350  46.110  1.00  0.00           C
ATOM   2864  HE1 LYS B 198      66.280  65.320  46.050  1.00  0.00           H
ATOM   2865  HE2 LYS B 198      66.110  63.650  45.620  1.00  0.00           H
ATOM   2866  NZ  LYS B 198      68.040  64.560  45.370  1.00  0.00           N
ATOM   2867  HZ1 LYS B 198      68.490  63.680  45.060  1.00  0.00           H
ATOM   2868  HZ2 LYS B 198      67.900  65.160  44.530  1.00  0.00           H
ATOM   2869  HZ3 LYS B 198      68.690  65.020  46.040  1.00  0.00           H
ATOM   2870  C   LYS B 198      67.010  63.050  52.030  1.00  0.00           C
ATOM   2871  O   LYS B 198      66.360  63.800  52.720  1.00  0.00           O
ATOM   2872  N   THR B 199      68.020  62.280  52.560  1.00  0.00           N
ATOM   2873  HN  THR B 199      68.640  61.750  51.980  1.00  0.00           H
ATOM   2874  CA  THR B 199      68.270  62.210  54.000  1.00  0.00           C
ATOM   2875  HA  THR B 199      67.340  62.080  54.530  1.00  0.00           H
ATOM   2876  CB  THR B 199      69.250  61.050  54.340  1.00  0.00           C
ATOM   2877  HB  THR B 199      69.470  61.090  55.430  1.00  0.00           H
ATOM   2878  OG1 THR B 199      70.530  61.080  53.690  1.00  0.00           O
ATOM   2879  HG1 THR B 199      70.310  61.070  52.760  1.00  0.00           H
ATOM   2880  CG2 THR B 199      68.530  59.670  54.020  1.00  0.00           C
ATOM   2881 HG21 THR B 199      69.190  58.840  54.360  1.00  0.00           H
ATOM   2882 HG22 THR B 199      67.700  59.660  54.750  1.00  0.00           H
ATOM   2883 HG23 THR B 199      68.140  59.460  53.000  1.00  0.00           H
ATOM   2884  C   THR B 199      68.740  63.620  54.490  1.00  0.00           C
ATOM   2885  O   THR B 199      69.610  64.290  53.920  1.00  0.00           O
ATOM   2886  N   LYS B 200      68.270  64.000  55.640  1.00  0.00           N
ATOM   2887  HN  LYS B 200      67.600  63.470  56.170  1.00  0.00           H
ATOM   2888  CA  LYS B 200      68.750  65.200  56.430  1.00  0.00           C
ATOM   2889  HA  LYS B 200      68.940  65.960  55.690  1.00  0.00           H
ATOM   2890  CB  LYS B 200      67.760  65.650  57.560  1.00  0.00           C
ATOM   2891  HB1 LYS B 200      68.090  66.460  58.250  1.00  0.00           H
ATOM   2892  HB2 LYS B 200      67.810  64.790  58.260  1.00  0.00           H
ATOM   2893  CG  LYS B 200      66.310  65.930  57.070  1.00  0.00           C
ATOM   2894  HG1 LYS B 200      65.670  65.030  57.170  1.00  0.00           H
ATOM   2895  HG2 LYS B 200      66.360  66.290  56.030  1.00  0.00           H
ATOM   2896  CD  LYS B 200      65.600  66.910  57.920  1.00  0.00           C
ATOM   2897  HD1 LYS B 200      65.720  66.790  59.020  1.00  0.00           H
ATOM   2898  HD2 LYS B 200      66.130  67.860  57.680  1.00  0.00           H
ATOM   2899  CE  LYS B 200      64.100  67.010  57.520  1.00  0.00           C
ATOM   2900  HE1 LYS B 200      63.580  66.020  57.510  1.00  0.00           H
ATOM   2901  HE2 LYS B 200      63.980  67.420  56.490  1.00  0.00           H
ATOM   2902  NZ  LYS B 200      63.280  67.840  58.390  1.00  0.00           N
ATOM   2903  HZ1 LYS B 200      62.310  67.900  58.040  1.00  0.00           H
ATOM   2904  HZ2 LYS B 200      63.310  67.430  59.350  1.00  0.00           H
ATOM   2905  HZ3 LYS B 200      63.690  68.800  58.340  1.00  0.00           H
ATOM   2906  C   LYS B 200      70.010  64.920  57.100  1.00  0.00           C
ATOM   2907  O   LYS B 200      70.320  63.890  57.590  1.00  0.00           O
ATOM   2908  N   GLU B 201      70.870  65.960  57.100  1.00  0.00           N
ATOM   2909  HN  GLU B 201      70.710  66.830  56.640  1.00  0.00           H
ATOM   2910  CA  GLU B 201      72.150  65.890  57.680  1.00  0.00           C
ATOM   2911  HA  GLU B 201      72.570  64.920  57.490  1.00  0.00           H
ATOM   2912  CB  GLU B 201      73.100  66.770  56.820  1.00  0.00           C
ATOM   2913  HB1 GLU B 201      74.130  66.720  57.230  1.00  0.00           H
ATOM   2914  HB2 GLU B 201      72.850  67.830  56.610  1.00  0.00           H
ATOM   2915  CG  GLU B 201      73.110  66.110  55.390  1.00  0.00           C
ATOM   2916  HG1 GLU B 201      72.080  66.260  54.980  1.00  0.00           H
ATOM   2917  HG2 GLU B 201      73.390  65.040  55.330  1.00  0.00           H
ATOM   2918  CD  GLU B 201      74.060  66.960  54.460  1.00  0.00           C
ATOM   2919  OE1 GLU B 201      74.170  66.670  53.250  1.00  0.00           O
ATOM   2920  OE2 GLU B 201      74.720  67.890  55.030  1.00  0.00           O
ATOM   2921  C   GLU B 201      72.410  66.260  59.240  1.00  0.00           C
ATOM   2922  O   GLU B 201      72.420  67.470  59.540  1.00  0.00           O
ATOM   2923  N   GLN B 202      72.630  65.290  60.130  1.00  0.00           N
ATOM   2924  HN  GLN B 202      72.570  64.350  59.800  1.00  0.00           H
ATOM   2925  CA  GLN B 202      73.190  65.510  61.440  1.00  0.00           C
ATOM   2926  HA  GLN B 202      73.650  64.550  61.630  1.00  0.00           H
ATOM   2927  CB  GLN B 202      74.350  66.500  61.670  1.00  0.00           C
ATOM   2928  HB1 GLN B 202      74.580  66.440  62.760  1.00  0.00           H
ATOM   2929  HB2 GLN B 202      73.950  67.530  61.560  1.00  0.00           H
ATOM   2930  CG  GLN B 202      75.560  66.430  60.710  1.00  0.00           C
ATOM   2931  HG1 GLN B 202      76.360  67.160  60.990  1.00  0.00           H
ATOM   2932  HG2 GLN B 202      75.120  66.900  59.800  1.00  0.00           H
ATOM   2933  CD  GLN B 202      75.960  65.000  60.320  1.00  0.00           C
ATOM   2934  OE1 GLN B 202      75.720  64.660  59.180  1.00  0.00           O
ATOM   2935  NE2 GLN B 202      76.670  64.240  61.220  1.00  0.00           N
ATOM   2936 HE21 GLN B 202      76.910  63.300  60.980  1.00  0.00           H
ATOM   2937 HE22 GLN B 202      76.930  64.590  62.120  1.00  0.00           H
ATOM   2938  C   GLN B 202      72.010  65.530  62.390  1.00  0.00           C
ATOM   2939  O   GLN B 202      71.940  66.240  63.410  1.00  0.00           O
ATOM   2940  N   VAL B 203      71.010  64.690  62.170  1.00  0.00           N
ATOM   2941  HN  VAL B 203      71.040  64.050  61.410  1.00  0.00           H
ATOM   2942  CA  VAL B 203      69.820  64.610  62.900  1.00  0.00           C
ATOM   2943  HA  VAL B 203      69.360  65.580  62.780  1.00  0.00           H
ATOM   2944  CB  VAL B 203      68.800  63.530  62.360  1.00  0.00           C
ATOM   2945  HB  VAL B 203      67.810  63.620  62.850  1.00  0.00           H
ATOM   2946  CG1 VAL B 203      68.650  63.910  60.900  1.00  0.00           C
ATOM   2947 HG11 VAL B 203      67.790  63.400  60.420  1.00  0.00           H
ATOM   2948 HG12 VAL B 203      68.480  65.000  60.770  1.00  0.00           H
ATOM   2949 HG13 VAL B 203      69.580  63.550  60.400  1.00  0.00           H
ATOM   2950  CG2 VAL B 203      69.390  62.110  62.430  1.00  0.00           C
ATOM   2951 HG21 VAL B 203      68.650  61.390  62.000  1.00  0.00           H
ATOM   2952 HG22 VAL B 203      70.310  62.170  61.810  1.00  0.00           H
ATOM   2953 HG23 VAL B 203      69.590  61.920  63.500  1.00  0.00           H
ATOM   2954  C   VAL B 203      69.930  64.390  64.430  1.00  0.00           C
ATOM   2955  O   VAL B 203      70.860  63.690  64.930  1.00  0.00           O
ATOM   2956  N   THR B 204      68.900  64.940  65.120  1.00  0.00           N
ATOM   2957  HN  THR B 204      68.330  65.670  64.760  1.00  0.00           H
ATOM   2958  CA  THR B 204      68.760  64.710  66.520  1.00  0.00           C
ATOM   2959  HA  THR B 204      69.670  64.380  67.000  1.00  0.00           H
ATOM   2960  CB  THR B 204      68.390  65.900  67.310  1.00  0.00           C
ATOM   2961  HB  THR B 204      68.230  65.750  68.400  1.00  0.00           H
ATOM   2962  OG1 THR B 204      67.320  66.620  66.690  1.00  0.00           O
ATOM   2963  HG1 THR B 204      67.590  66.530  65.780  1.00  0.00           H
ATOM   2964  CG2 THR B 204      69.590  66.970  67.250  1.00  0.00           C
ATOM   2965 HG21 THR B 204      70.490  66.400  67.540  1.00  0.00           H
ATOM   2966 HG22 THR B 204      69.850  67.280  66.210  1.00  0.00           H
ATOM   2967 HG23 THR B 204      69.410  67.840  67.920  1.00  0.00           H
ATOM   2968  C   THR B 204      67.740  63.670  66.720  1.00  0.00           C
ATOM   2969  O   THR B 204      67.600  63.340  67.910  1.00  0.00           O
ATOM   2970  N   ASN B 205      67.100  63.110  65.640  1.00  0.00           N
ATOM   2971  HN  ASN B 205      67.360  63.360  64.710  1.00  0.00           H
ATOM   2972  CA  ASN B 205      65.910  62.350  65.580  1.00  0.00           C
ATOM   2973  HA  ASN B 205      65.620  62.210  66.610  1.00  0.00           H
ATOM   2974  CB  ASN B 205      65.010  63.100  64.550  1.00  0.00           C
ATOM   2975  HB1 ASN B 205      65.370  62.950  63.510  1.00  0.00           H
ATOM   2976  HB2 ASN B 205      65.010  64.190  64.760  1.00  0.00           H
ATOM   2977  CG  ASN B 205      63.550  62.670  64.530  1.00  0.00           C
ATOM   2978  OD1 ASN B 205      62.930  62.840  63.510  1.00  0.00           O
ATOM   2979  ND2 ASN B 205      63.010  62.020  65.590  1.00  0.00           N
ATOM   2980 HD21 ASN B 205      62.080  61.670  65.640  1.00  0.00           H
ATOM   2981 HD22 ASN B 205      63.430  61.890  66.490  1.00  0.00           H
ATOM   2982  C   ASN B 205      66.090  60.950  65.010  1.00  0.00           C
ATOM   2983  O   ASN B 205      66.830  60.770  64.040  1.00  0.00           O
ATOM   2984  N   VAL B 206      65.400  59.920  65.670  1.00  0.00           N
ATOM   2985  HN  VAL B 206      64.770  60.100  66.420  1.00  0.00           H
ATOM   2986  CA  VAL B 206      65.520  58.560  65.210  1.00  0.00           C
ATOM   2987  HA  VAL B 206      66.560  58.310  65.020  1.00  0.00           H
ATOM   2988  CB  VAL B 206      64.950  57.670  66.270  1.00  0.00           C
ATOM   2989  HB  VAL B 206      65.170  57.990  67.320  1.00  0.00           H
ATOM   2990  CG1 VAL B 206      63.370  57.570  66.070  1.00  0.00           C
ATOM   2991 HG11 VAL B 206      62.940  57.310  67.050  1.00  0.00           H
ATOM   2992 HG12 VAL B 206      62.900  58.490  65.660  1.00  0.00           H
ATOM   2993 HG13 VAL B 206      63.140  56.860  65.250  1.00  0.00           H
ATOM   2994  CG2 VAL B 206      65.600  56.300  66.000  1.00  0.00           C
ATOM   2995 HG21 VAL B 206      66.690  56.390  66.210  1.00  0.00           H
ATOM   2996 HG22 VAL B 206      65.140  55.580  66.710  1.00  0.00           H
ATOM   2997 HG23 VAL B 206      65.370  55.900  64.990  1.00  0.00           H
ATOM   2998  C   VAL B 206      64.880  58.370  63.800  1.00  0.00           C
ATOM   2999  O   VAL B 206      63.890  59.050  63.510  1.00  0.00           O
ATOM   3000  N   GLY B 207      65.420  57.490  62.900  1.00  0.00           N
ATOM   3001  HN  GLY B 207      66.350  57.160  63.020  1.00  0.00           H
ATOM   3002  CA  GLY B 207      64.700  56.940  61.760  1.00  0.00           C
ATOM   3003  HA1 GLY B 207      64.090  57.690  61.280  1.00  0.00           H
ATOM   3004  HA2 GLY B 207      65.500  56.470  61.210  1.00  0.00           H
ATOM   3005  C   GLY B 207      63.820  55.810  61.990  1.00  0.00           C
ATOM   3006  O   GLY B 207      63.600  55.440  63.130  1.00  0.00           O
ATOM   3007  N   GLY B 208      63.130  55.410  60.910  1.00  0.00           N
ATOM   3008  HN  GLY B 208      63.450  55.730  60.020  1.00  0.00           H
ATOM   3009  CA  GLY B 208      62.130  54.380  60.900  1.00  0.00           C
ATOM   3010  HA1 GLY B 208      62.610  53.410  60.920  1.00  0.00           H
ATOM   3011  HA2 GLY B 208      61.490  54.560  61.750  1.00  0.00           H
ATOM   3012  C   GLY B 208      61.500  54.410  59.590  1.00  0.00           C
ATOM   3013  O   GLY B 208      61.540  55.390  58.860  1.00  0.00           O
ATOM   3014  N   ALA B 209      60.830  53.310  59.120  1.00  0.00           N
ATOM   3015  HN  ALA B 209      60.860  52.430  59.590  1.00  0.00           H
ATOM   3016  CA  ALA B 209      60.100  53.260  57.850  1.00  0.00           C
ATOM   3017  HA  ALA B 209      60.750  53.760  57.140  1.00  0.00           H
ATOM   3018  CB  ALA B 209      59.690  51.860  57.320  1.00  0.00           C
ATOM   3019  HB1 ALA B 209      60.530  51.420  56.720  1.00  0.00           H
ATOM   3020  HB2 ALA B 209      59.270  51.110  58.030  1.00  0.00           H
ATOM   3021  HB3 ALA B 209      58.900  51.910  56.540  1.00  0.00           H
ATOM   3022  C   ALA B 209      58.810  54.060  57.890  1.00  0.00           C
ATOM   3023  O   ALA B 209      58.250  54.190  59.000  1.00  0.00           O
ATOM   3024  N   VAL B 210      58.450  54.610  56.720  1.00  0.00           N
ATOM   3025  HN  VAL B 210      59.100  54.820  56.000  1.00  0.00           H
ATOM   3026  CA  VAL B 210      57.180  55.270  56.510  1.00  0.00           C
ATOM   3027  HA  VAL B 210      57.160  56.020  57.280  1.00  0.00           H
ATOM   3028  CB  VAL B 210      57.040  55.940  55.090  1.00  0.00           C
ATOM   3029  HB  VAL B 210      57.970  56.540  54.930  1.00  0.00           H
ATOM   3030  CG1 VAL B 210      56.990  54.880  53.930  1.00  0.00           C
ATOM   3031 HG11 VAL B 210      57.730  54.060  54.000  1.00  0.00           H
ATOM   3032 HG12 VAL B 210      55.970  54.460  54.020  1.00  0.00           H
ATOM   3033 HG13 VAL B 210      57.130  55.330  52.920  1.00  0.00           H
ATOM   3034  CG2 VAL B 210      55.920  57.040  55.050  1.00  0.00           C
ATOM   3035 HG21 VAL B 210      56.000  57.910  55.740  1.00  0.00           H
ATOM   3036 HG22 VAL B 210      55.890  57.440  54.010  1.00  0.00           H
ATOM   3037 HG23 VAL B 210      54.990  56.420  55.120  1.00  0.00           H
ATOM   3038  C   VAL B 210      55.950  54.420  56.900  1.00  0.00           C
ATOM   3039  O   VAL B 210      56.020  53.210  56.690  1.00  0.00           O
ATOM   3040  N   VAL B 211      54.920  55.090  57.440  1.00  0.00           N
ATOM   3041  HN  VAL B 211      54.910  56.090  57.490  1.00  0.00           H
ATOM   3042  CA  VAL B 211      53.840  54.430  58.090  1.00  0.00           C
ATOM   3043  HA  VAL B 211      53.950  53.400  57.790  1.00  0.00           H
ATOM   3044  CB  VAL B 211      53.940  54.610  59.620  1.00  0.00           C
ATOM   3045  HB  VAL B 211      54.090  55.690  59.810  1.00  0.00           H
ATOM   3046  CG1 VAL B 211      52.740  54.060  60.390  1.00  0.00           C
ATOM   3047 HG11 VAL B 211      52.010  54.900  60.410  1.00  0.00           H
ATOM   3048 HG12 VAL B 211      52.350  53.120  59.940  1.00  0.00           H
ATOM   3049 HG13 VAL B 211      52.890  53.890  61.480  1.00  0.00           H
ATOM   3050  CG2 VAL B 211      55.150  53.850  60.150  1.00  0.00           C
ATOM   3051 HG21 VAL B 211      56.030  54.190  59.570  1.00  0.00           H
ATOM   3052 HG22 VAL B 211      55.310  53.860  61.250  1.00  0.00           H
ATOM   3053 HG23 VAL B 211      55.080  52.770  59.870  1.00  0.00           H
ATOM   3054  C   VAL B 211      52.570  55.030  57.560  1.00  0.00           C
ATOM   3055  O   VAL B 211      52.360  56.220  57.530  1.00  0.00           O
ATOM   3056  N   THR B 212      51.620  54.260  57.010  1.00  0.00           N
ATOM   3057  HN  THR B 212      51.750  53.290  57.170  1.00  0.00           H
ATOM   3058  CA  THR B 212      50.610  54.830  56.140  1.00  0.00           C
ATOM   3059  HA  THR B 212      50.130  55.700  56.550  1.00  0.00           H
ATOM   3060  CB  THR B 212      51.130  55.180  54.700  1.00  0.00           C
ATOM   3061  HB  THR B 212      52.000  55.840  54.940  1.00  0.00           H
ATOM   3062  OG1 THR B 212      50.260  56.060  53.960  1.00  0.00           O
ATOM   3063  HG1 THR B 212      50.260  56.970  54.270  1.00  0.00           H
ATOM   3064  CG2 THR B 212      51.550  54.120  53.740  1.00  0.00           C
ATOM   3065 HG21 THR B 212      50.710  53.520  53.350  1.00  0.00           H
ATOM   3066 HG22 THR B 212      52.010  54.620  52.860  1.00  0.00           H
ATOM   3067 HG23 THR B 212      52.340  53.500  54.220  1.00  0.00           H
ATOM   3068  C   THR B 212      49.570  53.830  55.860  1.00  0.00           C
ATOM   3069  O   THR B 212      49.810  52.610  56.060  1.00  0.00           O
ATOM   3070  N   GLY B 213      48.310  54.300  55.590  1.00  0.00           N
ATOM   3071  HN  GLY B 213      48.140  55.280  55.500  1.00  0.00           H
ATOM   3072  CA  GLY B 213      47.190  53.410  55.210  1.00  0.00           C
ATOM   3073  HA1 GLY B 213      47.320  52.480  55.740  1.00  0.00           H
ATOM   3074  HA2 GLY B 213      46.300  53.940  55.520  1.00  0.00           H
ATOM   3075  C   GLY B 213      47.140  52.920  53.790  1.00  0.00           C
ATOM   3076  O   GLY B 213      48.150  52.710  53.110  1.00  0.00           O
ATOM   3077  N   VAL B 214      45.930  52.680  53.300  1.00  0.00           N
ATOM   3078  HN  VAL B 214      45.100  52.960  53.770  1.00  0.00           H
ATOM   3079  CA  VAL B 214      45.610  51.940  52.060  1.00  0.00           C
ATOM   3080  HA  VAL B 214      46.290  51.090  52.080  1.00  0.00           H
ATOM   3081  CB  VAL B 214      44.170  51.470  51.970  1.00  0.00           C
ATOM   3082  HB  VAL B 214      43.510  52.320  52.220  1.00  0.00           H
ATOM   3083  CG1 VAL B 214      43.650  50.820  50.590  1.00  0.00           C
ATOM   3084 HG11 VAL B 214      44.170  49.840  50.500  1.00  0.00           H
ATOM   3085 HG12 VAL B 214      42.540  50.760  50.730  1.00  0.00           H
ATOM   3086 HG13 VAL B 214      43.860  51.360  49.640  1.00  0.00           H
ATOM   3087  CG2 VAL B 214      43.910  50.420  53.100  1.00  0.00           C
ATOM   3088 HG21 VAL B 214      42.860  50.070  53.010  1.00  0.00           H
ATOM   3089 HG22 VAL B 214      44.700  49.650  52.930  1.00  0.00           H
ATOM   3090 HG23 VAL B 214      44.040  50.740  54.160  1.00  0.00           H
ATOM   3091  C   VAL B 214      46.020  52.620  50.770  1.00  0.00           C
ATOM   3092  O   VAL B 214      45.610  53.700  50.570  1.00  0.00           O
ATOM   3093  N   THR B 215      46.810  52.000  49.870  1.00  0.00           N
ATOM   3094  HN  THR B 215      47.170  51.090  50.040  1.00  0.00           H
ATOM   3095  CA  THR B 215      47.330  52.660  48.640  1.00  0.00           C
ATOM   3096  HA  THR B 215      47.750  53.610  48.930  1.00  0.00           H
ATOM   3097  CB  THR B 215      48.490  51.920  47.980  1.00  0.00           C
ATOM   3098  HB  THR B 215      48.650  52.380  46.980  1.00  0.00           H
ATOM   3099  OG1 THR B 215      48.270  50.560  47.770  1.00  0.00           O
ATOM   3100  HG1 THR B 215      48.820  49.970  48.300  1.00  0.00           H
ATOM   3101  CG2 THR B 215      49.730  52.180  48.710  1.00  0.00           C
ATOM   3102 HG21 THR B 215      49.630  51.870  49.780  1.00  0.00           H
ATOM   3103 HG22 THR B 215      50.600  51.630  48.290  1.00  0.00           H
ATOM   3104 HG23 THR B 215      49.890  53.280  48.760  1.00  0.00           H
ATOM   3105  C   THR B 215      46.170  52.910  47.640  1.00  0.00           C
ATOM   3106  O   THR B 215      45.250  52.150  47.450  1.00  0.00           O
ATOM   3107  N   ALA B 216      46.180  54.150  47.030  1.00  0.00           N
ATOM   3108  HN  ALA B 216      47.030  54.660  47.170  1.00  0.00           H
ATOM   3109  CA  ALA B 216      45.260  54.600  46.020  1.00  0.00           C
ATOM   3110  HA  ALA B 216      44.300  54.180  46.300  1.00  0.00           H
ATOM   3111  CB  ALA B 216      45.020  56.110  46.030  1.00  0.00           C
ATOM   3112  HB1 ALA B 216      44.530  56.610  45.170  1.00  0.00           H
ATOM   3113  HB2 ALA B 216      44.520  56.410  46.980  1.00  0.00           H
ATOM   3114  HB3 ALA B 216      45.990  56.630  46.160  1.00  0.00           H
ATOM   3115  C   ALA B 216      45.500  54.190  44.590  1.00  0.00           C
ATOM   3116  O   ALA B 216      46.620  53.980  44.100  1.00  0.00           O
ATOM   3117  N   VAL B 217      44.460  54.090  43.760  1.00  0.00           N
ATOM   3118  HN  VAL B 217      43.580  54.310  44.170  1.00  0.00           H
ATOM   3119  CA  VAL B 217      44.380  53.890  42.310  1.00  0.00           C
ATOM   3120  HA  VAL B 217      44.760  52.920  42.020  1.00  0.00           H
ATOM   3121  CB  VAL B 217      42.940  53.830  41.730  1.00  0.00           C
ATOM   3122  HB  VAL B 217      42.400  54.800  41.750  1.00  0.00           H
ATOM   3123  CG1 VAL B 217      42.880  53.350  40.290  1.00  0.00           C
ATOM   3124 HG11 VAL B 217      43.420  54.110  39.690  1.00  0.00           H
ATOM   3125 HG12 VAL B 217      43.490  52.420  40.160  1.00  0.00           H
ATOM   3126 HG13 VAL B 217      41.830  53.190  39.980  1.00  0.00           H
ATOM   3127  CG2 VAL B 217      42.180  52.710  42.510  1.00  0.00           C
ATOM   3128 HG21 VAL B 217      42.030  52.810  43.610  1.00  0.00           H
ATOM   3129 HG22 VAL B 217      41.120  52.700  42.160  1.00  0.00           H
ATOM   3130 HG23 VAL B 217      42.600  51.700  42.330  1.00  0.00           H
ATOM   3131  C   VAL B 217      45.200  54.890  41.430  1.00  0.00           C
ATOM   3132  O   VAL B 217      44.820  56.030  41.260  1.00  0.00           O
ATOM   3133  N   ALA B 218      46.310  54.420  40.810  1.00  0.00           N
ATOM   3134  HN  ALA B 218      46.450  53.430  40.760  1.00  0.00           H
ATOM   3135  CA  ALA B 218      47.360  55.140  40.170  1.00  0.00           C
ATOM   3136  HA  ALA B 218      47.830  55.810  40.880  1.00  0.00           H
ATOM   3137  CB  ALA B 218      48.300  54.160  39.500  1.00  0.00           C
ATOM   3138  HB1 ALA B 218      49.040  53.800  40.240  1.00  0.00           H
ATOM   3139  HB2 ALA B 218      47.680  53.310  39.140  1.00  0.00           H
ATOM   3140  HB3 ALA B 218      48.870  54.550  38.630  1.00  0.00           H
ATOM   3141  C   ALA B 218      46.830  56.070  39.100  1.00  0.00           C
ATOM   3142  O   ALA B 218      45.960  55.850  38.290  1.00  0.00           O
ATOM   3143  N   GLN B 219      47.550  57.240  38.990  1.00  0.00           N
ATOM   3144  HN  GLN B 219      48.230  57.470  39.690  1.00  0.00           H
ATOM   3145  CA  GLN B 219      47.200  58.260  38.050  1.00  0.00           C
ATOM   3146  HA  GLN B 219      46.280  58.010  37.540  1.00  0.00           H
ATOM   3147  CB  GLN B 219      47.010  59.650  38.710  1.00  0.00           C
ATOM   3148  HB1 GLN B 219      46.980  60.510  38.000  1.00  0.00           H
ATOM   3149  HB2 GLN B 219      47.940  59.760  39.310  1.00  0.00           H
ATOM   3150  CG  GLN B 219      45.690  59.760  39.620  1.00  0.00           C
ATOM   3151  HG1 GLN B 219      45.590  60.790  40.040  1.00  0.00           H
ATOM   3152  HG2 GLN B 219      45.870  59.090  40.490  1.00  0.00           H
ATOM   3153  CD  GLN B 219      44.390  59.450  38.800  1.00  0.00           C
ATOM   3154  OE1 GLN B 219      43.780  60.110  37.960  1.00  0.00           O
ATOM   3155  NE2 GLN B 219      43.940  58.190  39.020  1.00  0.00           N
ATOM   3156 HE21 GLN B 219      43.140  57.950  38.480  1.00  0.00           H
ATOM   3157 HE22 GLN B 219      44.410  57.500  39.570  1.00  0.00           H
ATOM   3158  C   GLN B 219      48.230  58.340  36.860  1.00  0.00           C
ATOM   3159  O   GLN B 219      47.980  58.880  35.800  1.00  0.00           O
ATOM   3160  N   LYS B 220      49.350  57.710  37.010  1.00  0.00           N
ATOM   3161  HN  LYS B 220      49.660  57.350  37.890  1.00  0.00           H
ATOM   3162  CA  LYS B 220      50.320  57.470  35.920  1.00  0.00           C
ATOM   3163  HA  LYS B 220      50.530  58.390  35.400  1.00  0.00           H
ATOM   3164  CB  LYS B 220      51.730  57.150  36.570  1.00  0.00           C
ATOM   3165  HB1 LYS B 220      52.460  56.800  35.810  1.00  0.00           H
ATOM   3166  HB2 LYS B 220      51.520  56.340  37.310  1.00  0.00           H
ATOM   3167  CG  LYS B 220      52.430  58.250  37.310  1.00  0.00           C
ATOM   3168  HG1 LYS B 220      51.670  58.660  38.010  1.00  0.00           H
ATOM   3169  HG2 LYS B 220      52.760  59.080  36.640  1.00  0.00           H
ATOM   3170  CD  LYS B 220      53.720  57.680  37.960  1.00  0.00           C
ATOM   3171  HD1 LYS B 220      53.410  56.960  38.750  1.00  0.00           H
ATOM   3172  HD2 LYS B 220      54.240  57.050  37.210  1.00  0.00           H
ATOM   3173  CE  LYS B 220      54.600  58.700  38.720  1.00  0.00           C
ATOM   3174  HE1 LYS B 220      53.880  59.340  39.260  1.00  0.00           H
ATOM   3175  HE2 LYS B 220      55.210  59.340  38.050  1.00  0.00           H
ATOM   3176  NZ  LYS B 220      55.380  57.920  39.750  1.00  0.00           N
ATOM   3177  HZ1 LYS B 220      54.770  57.260  40.260  1.00  0.00           H
ATOM   3178  HZ2 LYS B 220      56.080  57.330  39.250  1.00  0.00           H
ATOM   3179  HZ3 LYS B 220      55.800  58.550  40.460  1.00  0.00           H
ATOM   3180  C   LYS B 220      50.000  56.390  34.910  1.00  0.00           C
ATOM   3181  O   LYS B 220      49.360  55.400  35.140  1.00  0.00           O
ATOM   3182  N   THR B 221      50.450  56.580  33.670  1.00  0.00           N
ATOM   3183  HN  THR B 221      51.150  57.270  33.490  1.00  0.00           H
ATOM   3184  CA  THR B 221      50.070  55.760  32.490  1.00  0.00           C
ATOM   3185  HA  THR B 221      49.060  55.400  32.630  1.00  0.00           H
ATOM   3186  CB  THR B 221      50.170  56.510  31.170  1.00  0.00           C
ATOM   3187  HB  THR B 221      51.230  56.810  31.040  1.00  0.00           H
ATOM   3188  OG1 THR B 221      49.270  57.640  31.190  1.00  0.00           O
ATOM   3189  HG1 THR B 221      49.300  57.990  30.300  1.00  0.00           H
ATOM   3190  CG2 THR B 221      49.600  55.580  29.990  1.00  0.00           C
ATOM   3191 HG21 THR B 221      48.700  54.950  30.130  1.00  0.00           H
ATOM   3192 HG22 THR B 221      49.420  56.240  29.120  1.00  0.00           H
ATOM   3193 HG23 THR B 221      50.460  54.900  29.810  1.00  0.00           H
ATOM   3194  C   THR B 221      50.940  54.480  32.430  1.00  0.00           C
ATOM   3195  O   THR B 221      52.110  54.600  32.250  1.00  0.00           O
ATOM   3196  N   VAL B 222      50.340  53.250  32.400  1.00  0.00           N
ATOM   3197  HN  VAL B 222      49.360  53.230  32.540  1.00  0.00           H
ATOM   3198  CA  VAL B 222      51.070  52.080  32.410  1.00  0.00           C
ATOM   3199  HA  VAL B 222      52.140  52.230  32.360  1.00  0.00           H
ATOM   3200  CB  VAL B 222      50.790  51.260  33.640  1.00  0.00           C
ATOM   3201  HB  VAL B 222      51.320  50.290  33.640  1.00  0.00           H
ATOM   3202  CG1 VAL B 222      51.110  52.010  34.930  1.00  0.00           C
ATOM   3203 HG11 VAL B 222      51.050  51.300  35.780  1.00  0.00           H
ATOM   3204 HG12 VAL B 222      52.120  52.470  34.960  1.00  0.00           H
ATOM   3205 HG13 VAL B 222      50.400  52.860  35.000  1.00  0.00           H
ATOM   3206  CG2 VAL B 222      49.340  50.770  33.730  1.00  0.00           C
ATOM   3207 HG21 VAL B 222      49.320  50.040  34.570  1.00  0.00           H
ATOM   3208 HG22 VAL B 222      48.570  51.550  33.820  1.00  0.00           H
ATOM   3209 HG23 VAL B 222      48.980  50.200  32.840  1.00  0.00           H
ATOM   3210  C   VAL B 222      50.690  51.250  31.160  1.00  0.00           C
ATOM   3211  O   VAL B 222      51.530  50.400  30.860  1.00  0.00           O
ATOM   3212  N   GLU B 223      49.730  51.610  30.370  1.00  0.00           N
ATOM   3213  HN  GLU B 223      49.260  52.460  30.580  1.00  0.00           H
ATOM   3214  CA  GLU B 223      49.570  50.980  29.030  1.00  0.00           C
ATOM   3215  HA  GLU B 223      50.560  50.720  28.690  1.00  0.00           H
ATOM   3216  CB  GLU B 223      48.630  49.800  28.970  1.00  0.00           C
ATOM   3217  HB1 GLU B 223      49.050  48.930  29.510  1.00  0.00           H
ATOM   3218  HB2 GLU B 223      48.460  49.510  27.910  1.00  0.00           H
ATOM   3219  CG  GLU B 223      47.310  50.130  29.660  1.00  0.00           C
ATOM   3220  HG1 GLU B 223      46.750  50.920  29.120  1.00  0.00           H
ATOM   3221  HG2 GLU B 223      47.490  50.380  30.730  1.00  0.00           H
ATOM   3222  CD  GLU B 223      46.450  48.840  29.630  1.00  0.00           C
ATOM   3223  OE1 GLU B 223      45.360  48.910  30.230  1.00  0.00           O
ATOM   3224  OE2 GLU B 223      46.730  47.790  28.970  1.00  0.00           O
ATOM   3225  C   GLU B 223      49.000  52.100  28.070  1.00  0.00           C
ATOM   3226  O   GLU B 223      48.270  53.000  28.420  1.00  0.00           O
ATOM   3227  N   GLY B 224      49.400  52.040  26.760  1.00  0.00           N
ATOM   3228  HN  GLY B 224      49.920  51.230  26.510  1.00  0.00           H
ATOM   3229  CA  GLY B 224      49.190  52.990  25.630  1.00  0.00           C
ATOM   3230  HA1 GLY B 224      49.670  53.930  25.840  1.00  0.00           H
ATOM   3231  HA2 GLY B 224      49.690  52.500  24.810  1.00  0.00           H
ATOM   3232  C   GLY B 224      47.740  53.200  25.270  1.00  0.00           C
ATOM   3233  O   GLY B 224      46.850  52.480  25.750  1.00  0.00           O
ATOM   3234  N   ALA B 225      47.370  54.310  24.570  1.00  0.00           N
ATOM   3235  HN  ALA B 225      48.030  54.980  24.230  1.00  0.00           H
ATOM   3236  CA  ALA B 225      45.970  54.620  24.300  1.00  0.00           C
ATOM   3237  HA  ALA B 225      45.510  54.550  25.270  1.00  0.00           H
ATOM   3238  CB  ALA B 225      45.800  56.060  23.800  1.00  0.00           C
ATOM   3239  HB1 ALA B 225      44.740  56.240  23.510  1.00  0.00           H
ATOM   3240  HB2 ALA B 225      46.110  56.750  24.610  1.00  0.00           H
ATOM   3241  HB3 ALA B 225      46.470  56.310  22.940  1.00  0.00           H
ATOM   3242  C   ALA B 225      45.130  53.540  23.570  1.00  0.00           C
ATOM   3243  O   ALA B 225      45.570  52.860  22.640  1.00  0.00           O
ATOM   3244  N   GLY B 226      43.830  53.530  23.870  1.00  0.00           N
ATOM   3245  HN  GLY B 226      43.360  54.050  24.590  1.00  0.00           H
ATOM   3246  CA  GLY B 226      42.950  52.480  23.420  1.00  0.00           C
ATOM   3247  HA1 GLY B 226      43.500  51.550  23.410  1.00  0.00           H
ATOM   3248  HA2 GLY B 226      42.120  52.520  24.110  1.00  0.00           H
ATOM   3249  C   GLY B 226      42.440  52.770  22.060  1.00  0.00           C
ATOM   3250  O   GLY B 226      42.030  51.870  21.310  1.00  0.00           O
ATOM   3251  N   SER B 227      42.390  54.010  21.620  1.00  0.00           N
ATOM   3252  HN  SER B 227      42.570  54.780  22.220  1.00  0.00           H
ATOM   3253  CA  SER B 227      42.090  54.320  20.280  1.00  0.00           C
ATOM   3254  HA  SER B 227      41.550  53.500  19.840  1.00  0.00           H
ATOM   3255  CB  SER B 227      41.290  55.620  20.220  1.00  0.00           C
ATOM   3256  HB1 SER B 227      41.690  56.560  20.650  1.00  0.00           H
ATOM   3257  HB2 SER B 227      40.310  55.470  20.730  1.00  0.00           H
ATOM   3258  OG  SER B 227      41.050  55.970  18.870  1.00  0.00           O
ATOM   3259  HG1 SER B 227      41.800  56.450  18.520  1.00  0.00           H
ATOM   3260  C   SER B 227      43.440  54.480  19.500  1.00  0.00           C
ATOM   3261  O   SER B 227      44.260  55.340  19.790  1.00  0.00           O
ATOM   3262  N   ILE B 228      43.620  53.610  18.460  1.00  0.00           N
ATOM   3263  HN  ILE B 228      43.050  52.800  18.520  1.00  0.00           H
ATOM   3264  CA  ILE B 228      44.680  53.450  17.420  1.00  0.00           C
ATOM   3265  HA  ILE B 228      45.640  53.410  17.900  1.00  0.00           H
ATOM   3266  CB  ILE B 228      44.510  52.100  16.600  1.00  0.00           C
ATOM   3267  HB  ILE B 228      43.600  52.190  15.970  1.00  0.00           H
ATOM   3268  CG2 ILE B 228      45.830  51.800  15.770  1.00  0.00           C
ATOM   3269 HG21 ILE B 228      46.640  51.540  16.480  1.00  0.00           H
ATOM   3270 HG22 ILE B 228      45.540  50.980  15.080  1.00  0.00           H
ATOM   3271 HG23 ILE B 228      46.070  52.600  15.040  1.00  0.00           H
ATOM   3272  CG1 ILE B 228      44.350  50.970  17.660  1.00  0.00           C
ATOM   3273 HG11 ILE B 228      44.610  51.350  18.660  1.00  0.00           H
ATOM   3274 HG12 ILE B 228      45.080  50.220  17.310  1.00  0.00           H
ATOM   3275  CD  ILE B 228      42.950  50.320  17.670  1.00  0.00           C
ATOM   3276  HD1 ILE B 228      42.730  49.780  16.720  1.00  0.00           H
ATOM   3277  HD2 ILE B 228      42.920  49.590  18.510  1.00  0.00           H
ATOM   3278  HD3 ILE B 228      42.170  51.110  17.730  1.00  0.00           H
ATOM   3279  C   ILE B 228      44.930  54.650  16.510  1.00  0.00           C
ATOM   3280  O   ILE B 228      44.110  55.100  15.680  1.00  0.00           O
ATOM   3281  N   ALA B 229      46.140  55.130  16.510  1.00  0.00           N
ATOM   3282  HN  ALA B 229      46.890  54.770  17.070  1.00  0.00           H
ATOM   3283  CA  ALA B 229      46.700  56.170  15.640  1.00  0.00           C
ATOM   3284  HA  ALA B 229      47.730  56.240  15.980  1.00  0.00           H
ATOM   3285  CB  ALA B 229      46.770  55.820  14.130  1.00  0.00           C
ATOM   3286  HB1 ALA B 229      47.290  54.850  13.940  1.00  0.00           H
ATOM   3287  HB2 ALA B 229      45.680  55.780  13.920  1.00  0.00           H
ATOM   3288  HB3 ALA B 229      47.190  56.670  13.550  1.00  0.00           H
ATOM   3289  C   ALA B 229      46.160  57.600  15.990  1.00  0.00           C
ATOM   3290  O   ALA B 229      45.130  58.050  15.380  1.00  0.00           O
ATOM   3291  N   ALA B 230      46.790  58.420  16.880  1.00  0.00           N
ATOM   3292  HN  ALA B 230      47.560  58.090  17.410  1.00  0.00           H
ATOM   3293  CA  ALA B 230      46.330  59.740  17.090  1.00  0.00           C
ATOM   3294  HA  ALA B 230      45.290  59.820  17.370  1.00  0.00           H
ATOM   3295  CB  ALA B 230      47.160  60.130  18.380  1.00  0.00           C
ATOM   3296  HB1 ALA B 230      47.060  59.400  19.210  1.00  0.00           H
ATOM   3297  HB2 ALA B 230      48.260  60.120  18.180  1.00  0.00           H
ATOM   3298  HB3 ALA B 230      46.940  61.170  18.670  1.00  0.00           H
ATOM   3299  C   ALA B 230      46.610  60.730  15.910  1.00  0.00           C
ATOM   3300  O   ALA B 230      47.430  60.510  14.990  1.00  0.00           O
ATOM   3301  N   ALA B 231      45.900  61.870  16.000  1.00  0.00           N
ATOM   3302  HN  ALA B 231      45.300  62.030  16.790  1.00  0.00           H
ATOM   3303  CA  ALA B 231      46.050  62.960  15.050  1.00  0.00           C
ATOM   3304  HA  ALA B 231      46.180  62.590  14.040  1.00  0.00           H
ATOM   3305  CB  ALA B 231      44.730  63.820  15.040  1.00  0.00           C
ATOM   3306  HB1 ALA B 231      44.580  64.230  16.060  1.00  0.00           H
ATOM   3307  HB2 ALA B 231      44.830  64.670  14.330  1.00  0.00           H
ATOM   3308  HB3 ALA B 231      43.890  63.130  14.810  1.00  0.00           H
ATOM   3309  C   ALA B 231      47.160  63.810  15.510  1.00  0.00           C
ATOM   3310  O   ALA B 231      47.900  63.500  16.460  1.00  0.00           O
ATOM   3311  N   THR B 232      47.440  64.920  14.810  1.00  0.00           N
ATOM   3312  HN  THR B 232      46.880  65.190  14.030  1.00  0.00           H
ATOM   3313  CA  THR B 232      48.680  65.670  15.110  1.00  0.00           C
ATOM   3314  HA  THR B 232      49.410  64.960  15.480  1.00  0.00           H
ATOM   3315  CB  THR B 232      49.290  66.460  13.940  1.00  0.00           C
ATOM   3316  HB  THR B 232      48.680  67.330  13.620  1.00  0.00           H
ATOM   3317  OG1 THR B 232      49.510  65.660  12.810  1.00  0.00           O
ATOM   3318  HG1 THR B 232      49.880  64.820  13.100  1.00  0.00           H
ATOM   3319  CG2 THR B 232      50.750  66.910  14.250  1.00  0.00           C
ATOM   3320 HG21 THR B 232      51.410  66.150  14.710  1.00  0.00           H
ATOM   3321 HG22 THR B 232      51.270  67.340  13.370  1.00  0.00           H
ATOM   3322 HG23 THR B 232      50.740  67.800  14.910  1.00  0.00           H
ATOM   3323  C   THR B 232      48.390  66.620  16.280  1.00  0.00           C
ATOM   3324  O   THR B 232      47.430  67.380  16.230  1.00  0.00           O
ATOM   3325  N   GLY B 233      49.150  66.570  17.420  1.00  0.00           N
ATOM   3326  HN  GLY B 233      49.940  65.960  17.480  1.00  0.00           H
ATOM   3327  CA  GLY B 233      48.930  67.480  18.530  1.00  0.00           C
ATOM   3328  HA1 GLY B 233      47.940  67.910  18.490  1.00  0.00           H
ATOM   3329  HA2 GLY B 233      49.140  66.870  19.400  1.00  0.00           H
ATOM   3330  C   GLY B 233      49.900  68.660  18.580  1.00  0.00           C
ATOM   3331  O   GLY B 233      50.370  69.100  17.570  1.00  0.00           O
ATOM   3332  N   PHE B 234      50.080  69.180  19.860  1.00  0.00           N
ATOM   3333  HN  PHE B 234      49.680  68.790  20.690  1.00  0.00           H
ATOM   3334  CA  PHE B 234      50.820  70.430  20.030  1.00  0.00           C
ATOM   3335  HA  PHE B 234      51.680  70.400  19.380  1.00  0.00           H
ATOM   3336  CB  PHE B 234      50.040  71.760  19.610  1.00  0.00           C
ATOM   3337  HB1 PHE B 234      49.680  71.590  18.570  1.00  0.00           H
ATOM   3338  HB2 PHE B 234      50.780  72.590  19.650  1.00  0.00           H
ATOM   3339  CG  PHE B 234      48.870  72.170  20.520  1.00  0.00           C
ATOM   3340  CD1 PHE B 234      47.600  71.520  20.400  1.00  0.00           C
ATOM   3341  HD1 PHE B 234      47.510  70.720  19.670  1.00  0.00           H
ATOM   3342  CE1 PHE B 234      46.610  71.800  21.320  1.00  0.00           C
ATOM   3343  HE1 PHE B 234      45.670  71.280  21.370  1.00  0.00           H
ATOM   3344  CZ  PHE B 234      46.690  72.910  22.160  1.00  0.00           C
ATOM   3345  HZ  PHE B 234      45.930  73.040  22.920  1.00  0.00           H
ATOM   3346  CD2 PHE B 234      49.000  73.170  21.420  1.00  0.00           C
ATOM   3347  HD2 PHE B 234      49.890  73.770  21.520  1.00  0.00           H
ATOM   3348  CE2 PHE B 234      47.940  73.570  22.190  1.00  0.00           C
ATOM   3349  HE2 PHE B 234      47.910  74.440  22.840  1.00  0.00           H
ATOM   3350  C   PHE B 234      51.230  70.510  21.510  1.00  0.00           C
ATOM   3351  O   PHE B 234      50.750  69.730  22.360  1.00  0.00           O
ATOM   3352  N   VAL B 235      52.220  71.390  21.880  1.00  0.00           N
ATOM   3353  HN  VAL B 235      52.670  71.860  21.120  1.00  0.00           H
ATOM   3354  CA  VAL B 235      52.950  71.550  23.110  1.00  0.00           C
ATOM   3355  HA  VAL B 235      52.750  70.630  23.640  1.00  0.00           H
ATOM   3356  CB  VAL B 235      54.510  71.780  22.950  1.00  0.00           C
ATOM   3357  HB  VAL B 235      54.800  72.640  22.310  1.00  0.00           H
ATOM   3358  CG1 VAL B 235      55.120  72.140  24.330  1.00  0.00           C
ATOM   3359 HG11 VAL B 235      56.190  72.430  24.220  1.00  0.00           H
ATOM   3360 HG12 VAL B 235      54.670  73.010  24.840  1.00  0.00           H
ATOM   3361 HG13 VAL B 235      55.110  71.310  25.080  1.00  0.00           H
ATOM   3362  CG2 VAL B 235      54.980  70.410  22.470  1.00  0.00           C
ATOM   3363 HG21 VAL B 235      54.470  70.090  21.530  1.00  0.00           H
ATOM   3364 HG22 VAL B 235      56.070  70.380  22.280  1.00  0.00           H
ATOM   3365 HG23 VAL B 235      54.790  69.590  23.200  1.00  0.00           H
ATOM   3366  C   VAL B 235      52.360  72.680  23.900  1.00  0.00           C
ATOM   3367  O   VAL B 235      52.230  73.840  23.400  1.00  0.00           O
ATOM   3368  N   LYS B 236      51.970  72.460  25.210  1.00  0.00           N
ATOM   3369  HN  LYS B 236      52.190  71.580  25.630  1.00  0.00           H
ATOM   3370  CA  LYS B 236      51.140  73.370  26.100  1.00  0.00           C
ATOM   3371  HA  LYS B 236      50.950  74.310  25.620  1.00  0.00           H
ATOM   3372  CB  LYS B 236      49.810  72.800  26.640  1.00  0.00           C
ATOM   3373  HB1 LYS B 236      49.410  73.510  27.390  1.00  0.00           H
ATOM   3374  HB2 LYS B 236      50.030  71.840  27.160  1.00  0.00           H
ATOM   3375  CG  LYS B 236      48.700  72.560  25.600  1.00  0.00           C
ATOM   3376  HG1 LYS B 236      48.700  73.450  24.940  1.00  0.00           H
ATOM   3377  HG2 LYS B 236      47.730  72.530  26.130  1.00  0.00           H
ATOM   3378  CD  LYS B 236      48.680  71.320  24.710  1.00  0.00           C
ATOM   3379  HD1 LYS B 236      47.710  71.480  24.200  1.00  0.00           H
ATOM   3380  HD2 LYS B 236      49.410  71.440  23.880  1.00  0.00           H
ATOM   3381  CE  LYS B 236      48.920  69.990  25.390  1.00  0.00           C
ATOM   3382  HE1 LYS B 236      48.050  69.830  26.070  1.00  0.00           H
ATOM   3383  HE2 LYS B 236      49.850  70.020  26.000  1.00  0.00           H
ATOM   3384  NZ  LYS B 236      48.820  68.830  24.430  1.00  0.00           N
ATOM   3385  HZ1 LYS B 236      49.010  67.900  24.850  1.00  0.00           H
ATOM   3386  HZ2 LYS B 236      47.880  68.830  23.990  1.00  0.00           H
ATOM   3387  HZ3 LYS B 236      49.430  69.060  23.620  1.00  0.00           H
ATOM   3388  C   LYS B 236      51.960  73.620  27.300  1.00  0.00           C
ATOM   3389  O   LYS B 236      52.720  72.710  27.770  1.00  0.00           O
ATOM   3390  N   LYS B 237      51.890  74.810  27.940  1.00  0.00           N
ATOM   3391  HN  LYS B 237      51.200  75.480  27.680  1.00  0.00           H
ATOM   3392  CA  LYS B 237      52.720  75.270  29.090  1.00  0.00           C
ATOM   3393  HA  LYS B 237      53.760  75.150  28.830  1.00  0.00           H
ATOM   3394  CB  LYS B 237      52.440  76.760  29.470  1.00  0.00           C
ATOM   3395  HB1 LYS B 237      52.830  77.390  28.640  1.00  0.00           H
ATOM   3396  HB2 LYS B 237      52.990  77.010  30.400  1.00  0.00           H
ATOM   3397  CG  LYS B 237      50.910  76.920  29.840  1.00  0.00           C
ATOM   3398  HG1 LYS B 237      50.660  76.400  30.790  1.00  0.00           H
ATOM   3399  HG2 LYS B 237      50.250  76.490  29.050  1.00  0.00           H
ATOM   3400  CD  LYS B 237      50.290  78.330  30.170  1.00  0.00           C
ATOM   3401  HD1 LYS B 237      49.330  78.080  30.660  1.00  0.00           H
ATOM   3402  HD2 LYS B 237      50.900  78.800  30.970  1.00  0.00           H
ATOM   3403  CE  LYS B 237      50.180  79.300  28.980  1.00  0.00           C
ATOM   3404  HE1 LYS B 237      49.350  79.050  28.280  1.00  0.00           H
ATOM   3405  HE2 LYS B 237      51.110  79.230  28.380  1.00  0.00           H
ATOM   3406  NZ  LYS B 237      49.970  80.710  29.300  1.00  0.00           N
ATOM   3407  HZ1 LYS B 237      50.030  81.280  28.430  1.00  0.00           H
ATOM   3408  HZ2 LYS B 237      49.030  80.850  29.730  1.00  0.00           H
ATOM   3409  HZ3 LYS B 237      50.610  81.090  30.030  1.00  0.00           H
ATOM   3410  C   LYS B 237      52.510  74.420  30.350  1.00  0.00           C
ATOM   3411  O   LYS B 237      51.400  73.980  30.660  1.00  0.00           O
ATOM   3412  N   ASP B 238      53.630  74.140  31.030  1.00  0.00           N
ATOM   3413  HN  ASP B 238      54.500  74.500  30.690  1.00  0.00           H
ATOM   3414  CA  ASP B 238      53.710  73.220  32.200  1.00  0.00           C
ATOM   3415  HA  ASP B 238      53.210  72.320  31.860  1.00  0.00           H
ATOM   3416  CB  ASP B 238      55.120  72.590  32.570  1.00  0.00           C
ATOM   3417  HB1 ASP B 238      55.100  71.670  33.200  1.00  0.00           H
ATOM   3418  HB2 ASP B 238      55.770  73.330  33.090  1.00  0.00           H
ATOM   3419  CG  ASP B 238      55.760  72.330  31.230  1.00  0.00           C
ATOM   3420  OD1 ASP B 238      56.750  73.070  30.930  1.00  0.00           O
ATOM   3421  OD2 ASP B 238      55.320  71.530  30.360  1.00  0.00           O
ATOM   3422  C   ASP B 238      53.020  73.690  33.450  1.00  0.00           C
ATOM   3423  O   ASP B 238      53.260  74.730  34.060  1.00  0.00           O
ATOM   3424  N   GLN B 239      52.080  72.840  33.910  1.00  0.00           N
ATOM   3425  HN  GLN B 239      51.790  72.030  33.410  1.00  0.00           H
ATOM   3426  CA  GLN B 239      51.300  73.100  35.110  1.00  0.00           C
ATOM   3427  HA  GLN B 239      51.580  74.080  35.480  1.00  0.00           H
ATOM   3428  CB  GLN B 239      49.790  73.040  34.730  1.00  0.00           C
ATOM   3429  HB1 GLN B 239      49.490  72.130  34.170  1.00  0.00           H
ATOM   3430  HB2 GLN B 239      49.560  73.970  34.160  1.00  0.00           H
ATOM   3431  CG  GLN B 239      48.820  73.030  35.970  1.00  0.00           C
ATOM   3432  HG1 GLN B 239      49.170  72.170  36.590  1.00  0.00           H
ATOM   3433  HG2 GLN B 239      47.770  72.880  35.650  1.00  0.00           H
ATOM   3434  CD  GLN B 239      48.850  74.270  36.830  1.00  0.00           C
ATOM   3435  OE1 GLN B 239      49.190  75.400  36.350  1.00  0.00           O
ATOM   3436  NE2 GLN B 239      48.300  74.180  38.070  1.00  0.00           N
ATOM   3437 HE21 GLN B 239      48.010  73.230  38.210  1.00  0.00           H
ATOM   3438 HE22 GLN B 239      48.680  74.710  38.830  1.00  0.00           H
ATOM   3439  C   GLN B 239      51.650  72.170  36.320  1.00  0.00           C
ATOM   3440  O   GLN B 239      51.610  70.900  36.330  1.00  0.00           O
ATOM   3441  N   LEU B 240      51.980  72.880  37.450  1.00  0.00           N
ATOM   3442  HN  LEU B 240      52.080  73.860  37.520  1.00  0.00           H
ATOM   3443  CA  LEU B 240      52.280  72.190  38.720  1.00  0.00           C
ATOM   3444  HA  LEU B 240      52.950  71.390  38.430  1.00  0.00           H
ATOM   3445  CB  LEU B 240      53.280  72.920  39.600  1.00  0.00           C
ATOM   3446  HB1 LEU B 240      52.780  73.860  39.930  1.00  0.00           H
ATOM   3447  HB2 LEU B 240      54.210  73.190  39.060  1.00  0.00           H
ATOM   3448  CG  LEU B 240      53.830  72.220  40.850  1.00  0.00           C
ATOM   3449  HG  LEU B 240      52.990  72.070  41.570  1.00  0.00           H
ATOM   3450  CD1 LEU B 240      54.410  70.870  40.660  1.00  0.00           C
ATOM   3451 HD11 LEU B 240      53.650  70.170  40.260  1.00  0.00           H
ATOM   3452 HD12 LEU B 240      55.230  71.000  39.930  1.00  0.00           H
ATOM   3453 HD13 LEU B 240      54.830  70.490  41.620  1.00  0.00           H
ATOM   3454  CD2 LEU B 240      54.870  73.070  41.540  1.00  0.00           C
ATOM   3455 HD21 LEU B 240      55.610  73.330  40.750  1.00  0.00           H
ATOM   3456 HD22 LEU B 240      54.460  74.020  41.950  1.00  0.00           H
ATOM   3457 HD23 LEU B 240      55.430  72.660  42.400  1.00  0.00           H
ATOM   3458  C   LEU B 240      51.120  71.630  39.500  1.00  0.00           C
ATOM   3459  O   LEU B 240      50.320  72.400  40.100  1.00  0.00           O
ATOM   3460  N   GLY B 241      50.940  70.320  39.590  1.00  0.00           N
ATOM   3461  HN  GLY B 241      51.620  69.760  39.130  1.00  0.00           H
ATOM   3462  CA  GLY B 241      49.860  69.610  40.250  1.00  0.00           C
ATOM   3463  HA1 GLY B 241      50.010  68.570  39.990  1.00  0.00           H
ATOM   3464  HA2 GLY B 241      49.850  69.910  41.280  1.00  0.00           H
ATOM   3465  C   GLY B 241      48.500  70.070  39.710  1.00  0.00           C
ATOM   3466  O   GLY B 241      48.300  70.560  38.560  1.00  0.00           O
ATOM   3467  N   LYS B 242      47.480  69.930  40.550  1.00  0.00           N
ATOM   3468  HN  LYS B 242      47.550  69.340  41.350  1.00  0.00           H
ATOM   3469  CA  LYS B 242      46.170  70.520  40.320  1.00  0.00           C
ATOM   3470  HA  LYS B 242      45.760  70.510  41.320  1.00  0.00           H
ATOM   3471  CB  LYS B 242      46.090  71.980  40.000  1.00  0.00           C
ATOM   3472  HB1 LYS B 242      45.040  72.340  39.880  1.00  0.00           H
ATOM   3473  HB2 LYS B 242      46.550  72.200  39.020  1.00  0.00           H
ATOM   3474  CG  LYS B 242      46.790  72.850  41.120  1.00  0.00           C
ATOM   3475  HG1 LYS B 242      46.950  73.860  40.680  1.00  0.00           H
ATOM   3476  HG2 LYS B 242      47.830  72.530  41.330  1.00  0.00           H
ATOM   3477  CD  LYS B 242      46.060  72.940  42.450  1.00  0.00           C
ATOM   3478  HD1 LYS B 242      46.120  71.910  42.870  1.00  0.00           H
ATOM   3479  HD2 LYS B 242      46.730  73.520  43.120  1.00  0.00           H
ATOM   3480  CE  LYS B 242      44.560  73.400  42.510  1.00  0.00           C
ATOM   3481  HE1 LYS B 242      44.290  73.270  43.580  1.00  0.00           H
ATOM   3482  HE2 LYS B 242      43.980  72.690  41.890  1.00  0.00           H
ATOM   3483  NZ  LYS B 242      44.360  74.790  42.180  1.00  0.00           N
ATOM   3484  HZ1 LYS B 242      43.360  75.100  42.120  1.00  0.00           H
ATOM   3485  HZ2 LYS B 242      44.760  75.460  42.880  1.00  0.00           H
ATOM   3486  HZ3 LYS B 242      44.760  74.910  41.230  1.00  0.00           H
ATOM   3487  C   LYS B 242      45.160  69.680  39.580  1.00  0.00           C
ATOM   3488  O   LYS B 242      44.440  70.170  38.700  1.00  0.00           O
ATOM   3489  N   ASN B 243      45.180  68.330  39.810  1.00  0.00           N
ATOM   3490  HN  ASN B 243      45.910  67.930  40.350  1.00  0.00           H
ATOM   3491  CA  ASN B 243      44.290  67.380  39.270  1.00  0.00           C
ATOM   3492  HA  ASN B 243      43.480  67.940  38.830  1.00  0.00           H
ATOM   3493  CB  ASN B 243      44.980  66.590  38.170  1.00  0.00           C
ATOM   3494  HB1 ASN B 243      44.360  65.740  37.820  1.00  0.00           H
ATOM   3495  HB2 ASN B 243      45.950  66.270  38.600  1.00  0.00           H
ATOM   3496  CG  ASN B 243      45.240  67.440  36.930  1.00  0.00           C
ATOM   3497  OD1 ASN B 243      46.370  67.570  36.510  1.00  0.00           O
ATOM   3498  ND2 ASN B 243      44.190  67.940  36.250  1.00  0.00           N
ATOM   3499 HD21 ASN B 243      44.360  68.400  35.380  1.00  0.00           H
ATOM   3500 HD22 ASN B 243      43.250  67.750  36.530  1.00  0.00           H
ATOM   3501  C   ASN B 243      43.730  66.510  40.390  1.00  0.00           C
ATOM   3502  O   ASN B 243      44.220  66.650  41.540  1.00  0.00           O
ATOM   3503  N   GLU B 244      42.690  65.740  40.060  1.00  0.00           N
ATOM   3504  HN  GLU B 244      42.200  65.910  39.210  1.00  0.00           H
ATOM   3505  CA  GLU B 244      41.960  64.800  40.960  1.00  0.00           C
ATOM   3506  HA  GLU B 244      41.640  65.450  41.760  1.00  0.00           H
ATOM   3507  CB  GLU B 244      40.690  64.240  40.300  1.00  0.00           C
ATOM   3508  HB1 GLU B 244      40.290  63.320  40.760  1.00  0.00           H
ATOM   3509  HB2 GLU B 244      41.020  63.970  39.270  1.00  0.00           H
ATOM   3510  CG  GLU B 244      39.530  65.220  40.220  1.00  0.00           C
ATOM   3511  HG1 GLU B 244      39.700  66.010  39.460  1.00  0.00           H
ATOM   3512  HG2 GLU B 244      39.480  65.780  41.170  1.00  0.00           H
ATOM   3513  CD  GLU B 244      38.200  64.600  40.010  1.00  0.00           C
ATOM   3514  OE1 GLU B 244      37.890  64.180  38.830  1.00  0.00           O
ATOM   3515  OE2 GLU B 244      37.370  64.500  40.960  1.00  0.00           O
ATOM   3516  C   GLU B 244      42.860  63.690  41.500  1.00  0.00           C
ATOM   3517  O   GLU B 244      43.820  63.230  40.860  1.00  0.00           O
ATOM   3518  N   GLU B 245      42.460  63.160  42.640  1.00  0.00           N
ATOM   3519  HN  GLU B 245      41.630  63.540  43.060  1.00  0.00           H
ATOM   3520  CA  GLU B 245      42.920  61.920  43.310  1.00  0.00           C
ATOM   3521  HA  GLU B 245      43.980  61.890  43.070  1.00  0.00           H
ATOM   3522  CB  GLU B 245      42.790  62.070  44.880  1.00  0.00           C
ATOM   3523  HB1 GLU B 245      43.110  61.090  45.310  1.00  0.00           H
ATOM   3524  HB2 GLU B 245      41.740  62.360  45.080  1.00  0.00           H
ATOM   3525  CG  GLU B 245      43.780  63.130  45.430  1.00  0.00           C
ATOM   3526  HG1 GLU B 245      43.250  63.750  46.190  1.00  0.00           H
ATOM   3527  HG2 GLU B 245      43.990  63.800  44.570  1.00  0.00           H
ATOM   3528  CD  GLU B 245      45.130  62.690  46.010  1.00  0.00           C
ATOM   3529  OE1 GLU B 245      45.920  62.110  45.260  1.00  0.00           O
ATOM   3530  OE2 GLU B 245      45.400  62.930  47.230  1.00  0.00           O
ATOM   3531  C   GLU B 245      42.270  60.650  42.830  1.00  0.00           C
ATOM   3532  O   GLU B 245      41.090  60.720  42.630  1.00  0.00           O
ATOM   3533  N   GLY B 246      42.960  59.500  42.740  1.00  0.00           N
ATOM   3534  HN  GLY B 246      43.950  59.550  42.820  1.00  0.00           H
ATOM   3535  CA  GLY B 246      42.300  58.300  42.470  1.00  0.00           C
ATOM   3536  HA1 GLY B 246      41.390  58.370  41.900  1.00  0.00           H
ATOM   3537  HA2 GLY B 246      43.000  57.580  42.050  1.00  0.00           H
ATOM   3538  C   GLY B 246      41.940  57.650  43.800  1.00  0.00           C
ATOM   3539  O   GLY B 246      42.540  57.970  44.820  1.00  0.00           O
ATOM   3540  N   ALA B 247      40.860  56.780  43.780  1.00  0.00           N
ATOM   3541  HN  ALA B 247      40.570  56.450  42.890  1.00  0.00           H
ATOM   3542  CA  ALA B 247      40.210  56.200  44.870  1.00  0.00           C
ATOM   3543  HA  ALA B 247      39.860  56.980  45.530  1.00  0.00           H
ATOM   3544  CB  ALA B 247      39.090  55.300  44.280  1.00  0.00           C
ATOM   3545  HB1 ALA B 247      38.490  54.780  45.060  1.00  0.00           H
ATOM   3546  HB2 ALA B 247      38.400  55.890  43.640  1.00  0.00           H
ATOM   3547  HB3 ALA B 247      39.450  54.520  43.590  1.00  0.00           H
ATOM   3548  C   ALA B 247      41.160  55.200  45.710  1.00  0.00           C
ATOM   3549  O   ALA B 247      42.170  54.740  45.180  1.00  0.00           O
ATOM   3550  N   PRO B 248      41.020  54.950  47.020  1.00  0.00           N
ATOM   3551  CD  PRO B 248      40.170  55.670  47.900  1.00  0.00           C
ATOM   3552  HD1 PRO B 248      40.530  56.710  48.040  1.00  0.00           H
ATOM   3553  HD2 PRO B 248      39.140  55.770  47.480  1.00  0.00           H
ATOM   3554  CA  PRO B 248      41.780  53.920  47.780  1.00  0.00           C
ATOM   3555  HA  PRO B 248      42.830  54.080  47.590  1.00  0.00           H
ATOM   3556  CB  PRO B 248      41.370  54.150  49.290  1.00  0.00           C
ATOM   3557  HB1 PRO B 248      42.130  54.890  49.620  1.00  0.00           H
ATOM   3558  HB2 PRO B 248      41.490  53.220  49.890  1.00  0.00           H
ATOM   3559  CG  PRO B 248      39.970  54.790  49.160  1.00  0.00           C
ATOM   3560  HG1 PRO B 248      39.810  55.380  50.090  1.00  0.00           H
ATOM   3561  HG2 PRO B 248      39.130  54.090  48.980  1.00  0.00           H
ATOM   3562  C   PRO B 248      41.390  52.570  47.420  1.00  0.00           C
ATOM   3563  O   PRO B 248      40.160  52.380  47.200  1.00  0.00           O
ATOM   3564  N   GLN B 249      42.290  51.620  47.250  1.00  0.00           N
ATOM   3565  HN  GLN B 249      43.270  51.750  47.410  1.00  0.00           H
ATOM   3566  CA  GLN B 249      42.080  50.300  46.700  1.00  0.00           C
ATOM   3567  HA  GLN B 249      41.280  50.380  45.980  1.00  0.00           H
ATOM   3568  CB  GLN B 249      43.310  49.710  46.010  1.00  0.00           C
ATOM   3569  HB1 GLN B 249      43.040  48.690  45.660  1.00  0.00           H
ATOM   3570  HB2 GLN B 249      44.110  49.500  46.750  1.00  0.00           H
ATOM   3571  CG  GLN B 249      43.910  50.600  44.970  1.00  0.00           C
ATOM   3572  HG1 GLN B 249      43.960  51.700  45.110  1.00  0.00           H
ATOM   3573  HG2 GLN B 249      43.190  50.510  44.130  1.00  0.00           H
ATOM   3574  CD  GLN B 249      45.280  50.220  44.570  1.00  0.00           C
ATOM   3575  OE1 GLN B 249      45.500  49.780  43.460  1.00  0.00           O
ATOM   3576  NE2 GLN B 249      46.340  50.170  45.400  1.00  0.00           N
ATOM   3577 HE21 GLN B 249      46.290  50.810  46.170  1.00  0.00           H
ATOM   3578 HE22 GLN B 249      47.160  49.790  44.980  1.00  0.00           H
ATOM   3579  C   GLN B 249      41.480  49.360  47.710  1.00  0.00           C
ATOM   3580  O   GLN B 249      42.050  49.020  48.720  1.00  0.00           O
ATOM   3581  N   GLU B 250      40.230  48.880  47.440  1.00  0.00           N
ATOM   3582  HN  GLU B 250      39.700  49.080  46.630  1.00  0.00           H
ATOM   3583  CA  GLU B 250      39.450  48.170  48.470  1.00  0.00           C
ATOM   3584  HA  GLU B 250      40.020  48.040  49.380  1.00  0.00           H
ATOM   3585  CB  GLU B 250      38.200  48.930  48.910  1.00  0.00           C
ATOM   3586  HB1 GLU B 250      37.530  48.480  49.670  1.00  0.00           H
ATOM   3587  HB2 GLU B 250      37.550  49.150  48.040  1.00  0.00           H
ATOM   3588  CG  GLU B 250      38.600  50.250  49.690  1.00  0.00           C
ATOM   3589  HG1 GLU B 250      39.220  50.900  49.040  1.00  0.00           H
ATOM   3590  HG2 GLU B 250      39.240  50.040  50.570  1.00  0.00           H
ATOM   3591  CD  GLU B 250      37.380  51.200  50.070  1.00  0.00           C
ATOM   3592  OE1 GLU B 250      36.840  51.980  49.230  1.00  0.00           O
ATOM   3593  OE2 GLU B 250      36.830  51.040  51.230  1.00  0.00           O
ATOM   3594  C   GLU B 250      39.050  46.810  47.960  1.00  0.00           C
ATOM   3595  O   GLU B 250      38.570  46.740  46.840  1.00  0.00           O
ATOM   3596  N   GLY B 251      39.180  45.720  48.750  1.00  0.00           N
ATOM   3597  HN  GLY B 251      39.610  45.800  49.640  1.00  0.00           H
ATOM   3598  CA  GLY B 251      38.920  44.330  48.480  1.00  0.00           C
ATOM   3599  HA1 GLY B 251      37.870  44.070  48.470  1.00  0.00           H
ATOM   3600  HA2 GLY B 251      39.350  44.020  47.550  1.00  0.00           H
ATOM   3601  C   GLY B 251      39.560  43.360  49.480  1.00  0.00           C
ATOM   3602  O   GLY B 251      40.280  43.740  50.360  1.00  0.00           O
ATOM   3603  N   ILE B 252      39.320  42.040  49.300  1.00  0.00           N
ATOM   3604  HN  ILE B 252      38.740  41.880  48.500  1.00  0.00           H
ATOM   3605  CA  ILE B 252      39.870  41.040  50.270  1.00  0.00           C
ATOM   3606  HA  ILE B 252      40.340  41.550  51.090  1.00  0.00           H
ATOM   3607  CB  ILE B 252      38.760  40.120  50.790  1.00  0.00           C
ATOM   3608  HB  ILE B 252      38.120  39.720  49.970  1.00  0.00           H
ATOM   3609  CG2 ILE B 252      39.410  38.970  51.570  1.00  0.00           C
ATOM   3610 HG21 ILE B 252      40.220  39.250  52.280  1.00  0.00           H
ATOM   3611 HG22 ILE B 252      38.640  38.350  52.080  1.00  0.00           H
ATOM   3612 HG23 ILE B 252      40.030  38.380  50.850  1.00  0.00           H
ATOM   3613  CG1 ILE B 252      37.890  40.970  51.620  1.00  0.00           C
ATOM   3614 HG11 ILE B 252      37.870  42.060  51.400  1.00  0.00           H
ATOM   3615 HG12 ILE B 252      38.320  41.020  52.640  1.00  0.00           H
ATOM   3616  CD  ILE B 252      36.400  40.460  51.670  1.00  0.00           C
ATOM   3617  HD1 ILE B 252      35.930  40.480  50.660  1.00  0.00           H
ATOM   3618  HD2 ILE B 252      36.370  39.440  52.120  1.00  0.00           H
ATOM   3619  HD3 ILE B 252      35.850  41.100  52.390  1.00  0.00           H
ATOM   3620  C   ILE B 252      41.030  40.350  49.610  1.00  0.00           C
ATOM   3621  O   ILE B 252      41.070  39.980  48.420  1.00  0.00           O
ATOM   3622  N   LEU B 253      42.140  40.230  50.370  1.00  0.00           N
ATOM   3623  HN  LEU B 253      42.040  40.390  51.350  1.00  0.00           H
ATOM   3624  CA  LEU B 253      43.320  39.470  49.880  1.00  0.00           C
ATOM   3625  HA  LEU B 253      43.460  39.970  48.930  1.00  0.00           H
ATOM   3626  CB  LEU B 253      44.370  39.630  50.990  1.00  0.00           C
ATOM   3627  HB1 LEU B 253      44.150  38.910  51.810  1.00  0.00           H
ATOM   3628  HB2 LEU B 253      44.360  40.670  51.380  1.00  0.00           H
ATOM   3629  CG  LEU B 253      45.810  39.430  50.460  1.00  0.00           C
ATOM   3630  HG  LEU B 253      45.710  38.620  49.700  1.00  0.00           H
ATOM   3631  CD1 LEU B 253      46.370  40.650  49.870  1.00  0.00           C
ATOM   3632 HD11 LEU B 253      46.510  41.330  50.740  1.00  0.00           H
ATOM   3633 HD12 LEU B 253      47.380  40.490  49.440  1.00  0.00           H
ATOM   3634 HD13 LEU B 253      45.720  41.150  49.120  1.00  0.00           H
ATOM   3635  CD2 LEU B 253      46.810  38.830  51.500  1.00  0.00           C
ATOM   3636 HD21 LEU B 253      47.780  38.820  50.960  1.00  0.00           H
ATOM   3637 HD22 LEU B 253      46.900  39.540  52.350  1.00  0.00           H
ATOM   3638 HD23 LEU B 253      46.520  37.810  51.810  1.00  0.00           H
ATOM   3639  C   LEU B 253      43.160  38.010  49.510  1.00  0.00           C
ATOM   3640  O   LEU B 253      42.560  37.230  50.280  1.00  0.00           O
ATOM   3641  N   GLU B 254      43.740  37.590  48.360  1.00  0.00           N
ATOM   3642  HN  GLU B 254      44.100  38.180  47.640  1.00  0.00           H
ATOM   3643  CA  GLU B 254      43.930  36.290  48.070  1.00  0.00           C
ATOM   3644  HA  GLU B 254      43.780  35.670  48.950  1.00  0.00           H
ATOM   3645  CB  GLU B 254      42.810  36.000  47.060  1.00  0.00           C
ATOM   3646  HB1 GLU B 254      42.880  36.710  46.210  1.00  0.00           H
ATOM   3647  HB2 GLU B 254      41.790  36.130  47.480  1.00  0.00           H
ATOM   3648  CG  GLU B 254      42.920  34.640  46.370  1.00  0.00           C
ATOM   3649  HG1 GLU B 254      42.960  33.940  47.230  1.00  0.00           H
ATOM   3650  HG2 GLU B 254      43.840  34.450  45.780  1.00  0.00           H
ATOM   3651  CD  GLU B 254      41.730  34.280  45.620  1.00  0.00           C
ATOM   3652  OE1 GLU B 254      40.730  33.940  46.290  1.00  0.00           O
ATOM   3653  OE2 GLU B 254      41.660  34.320  44.350  1.00  0.00           O
ATOM   3654  C   GLU B 254      45.330  35.870  47.720  1.00  0.00           C
ATOM   3655  O   GLU B 254      45.580  34.660  47.650  1.00  0.00           O
ATOM   3656  N   ASP B 255      46.180  36.880  47.440  1.00  0.00           N
ATOM   3657  HN  ASP B 255      45.900  37.830  47.490  1.00  0.00           H
ATOM   3658  CA  ASP B 255      47.530  36.660  46.980  1.00  0.00           C
ATOM   3659  HA  ASP B 255      48.010  35.960  47.640  1.00  0.00           H
ATOM   3660  CB  ASP B 255      47.580  36.100  45.550  1.00  0.00           C
ATOM   3661  HB1 ASP B 255      48.580  36.340  45.130  1.00  0.00           H
ATOM   3662  HB2 ASP B 255      46.830  36.600  44.890  1.00  0.00           H
ATOM   3663  CG  ASP B 255      47.400  34.580  45.480  1.00  0.00           C
ATOM   3664  OD1 ASP B 255      46.800  34.050  44.530  1.00  0.00           O
ATOM   3665  OD2 ASP B 255      48.110  33.940  46.230  1.00  0.00           O
ATOM   3666  C   ASP B 255      48.440  37.930  47.170  1.00  0.00           C
ATOM   3667  O   ASP B 255      47.830  38.960  47.440  1.00  0.00           O
ATOM   3668  N   MET B 256      49.790  37.850  47.030  1.00  0.00           N
ATOM   3669  HN  MET B 256      50.240  36.960  46.990  1.00  0.00           H
ATOM   3670  CA  MET B 256      50.780  38.970  46.830  1.00  0.00           C
ATOM   3671  HA  MET B 256      51.250  38.870  47.800  1.00  0.00           H
ATOM   3672  CB  MET B 256      51.780  38.700  45.720  1.00  0.00           C
ATOM   3673  HB1 MET B 256      52.330  39.530  45.240  1.00  0.00           H
ATOM   3674  HB2 MET B 256      51.270  38.400  44.780  1.00  0.00           H
ATOM   3675  CG  MET B 256      52.850  37.650  46.070  1.00  0.00           C
ATOM   3676  HG1 MET B 256      53.290  37.290  45.110  1.00  0.00           H
ATOM   3677  HG2 MET B 256      52.510  36.700  46.540  1.00  0.00           H
ATOM   3678  SD  MET B 256      54.190  38.550  46.930  1.00  0.00           S
ATOM   3679  CE  MET B 256      55.230  37.050  47.220  1.00  0.00           C
ATOM   3680  HE1 MET B 256      56.300  37.280  47.390  1.00  0.00           H
ATOM   3681  HE2 MET B 256      54.880  36.560  48.150  1.00  0.00           H
ATOM   3682  HE3 MET B 256      55.090  36.320  46.390  1.00  0.00           H
ATOM   3683  C   MET B 256      50.290  40.430  46.700  1.00  0.00           C
ATOM   3684  O   MET B 256      49.790  40.860  45.640  1.00  0.00           O
ATOM   3685  N   PRO B 257      50.360  41.360  47.630  1.00  0.00           N
ATOM   3686  CD  PRO B 257      51.160  41.140  48.870  1.00  0.00           C
ATOM   3687  HD1 PRO B 257      50.760  40.270  49.420  1.00  0.00           H
ATOM   3688  HD2 PRO B 257      52.230  40.960  48.650  1.00  0.00           H
ATOM   3689  CA  PRO B 257      49.730  42.650  47.640  1.00  0.00           C
ATOM   3690  HA  PRO B 257      48.810  42.630  47.050  1.00  0.00           H
ATOM   3691  CB  PRO B 257      49.580  42.890  49.120  1.00  0.00           C
ATOM   3692  HB1 PRO B 257      48.700  42.310  49.470  1.00  0.00           H
ATOM   3693  HB2 PRO B 257      49.560  43.960  49.420  1.00  0.00           H
ATOM   3694  CG  PRO B 257      50.900  42.370  49.730  1.00  0.00           C
ATOM   3695  HG1 PRO B 257      50.710  42.030  50.770  1.00  0.00           H
ATOM   3696  HG2 PRO B 257      51.710  43.120  49.620  1.00  0.00           H
ATOM   3697  C   PRO B 257      50.550  43.680  46.940  1.00  0.00           C
ATOM   3698  O   PRO B 257      51.760  43.520  46.840  1.00  0.00           O
ATOM   3699  N   VAL B 258      49.870  44.660  46.260  1.00  0.00           N
ATOM   3700  HN  VAL B 258      48.880  44.540  46.310  1.00  0.00           H
ATOM   3701  CA  VAL B 258      50.370  45.690  45.460  1.00  0.00           C
ATOM   3702  HA  VAL B 258      50.940  45.190  44.690  1.00  0.00           H
ATOM   3703  CB  VAL B 258      49.240  46.500  44.800  1.00  0.00           C
ATOM   3704  HB  VAL B 258      49.740  47.310  44.240  1.00  0.00           H
ATOM   3705  CG1 VAL B 258      48.540  45.590  43.760  1.00  0.00           C
ATOM   3706 HG11 VAL B 258      48.170  44.650  44.210  1.00  0.00           H
ATOM   3707 HG12 VAL B 258      47.690  46.190  43.390  1.00  0.00           H
ATOM   3708 HG13 VAL B 258      49.310  45.230  43.040  1.00  0.00           H
ATOM   3709  CG2 VAL B 258      48.250  47.040  45.880  1.00  0.00           C
ATOM   3710 HG21 VAL B 258      48.880  47.740  46.470  1.00  0.00           H
ATOM   3711 HG22 VAL B 258      47.310  47.510  45.540  1.00  0.00           H
ATOM   3712 HG23 VAL B 258      47.900  46.340  46.680  1.00  0.00           H
ATOM   3713  C   VAL B 258      51.230  46.630  46.260  1.00  0.00           C
ATOM   3714  O   VAL B 258      51.070  46.810  47.430  1.00  0.00           O
ATOM   3715  N   ASP B 259      52.370  47.040  45.620  1.00  0.00           N
ATOM   3716  HN  ASP B 259      52.520  46.760  44.680  1.00  0.00           H
ATOM   3717  CA  ASP B 259      53.400  47.790  46.330  1.00  0.00           C
ATOM   3718  HA  ASP B 259      53.390  47.590  47.390  1.00  0.00           H
ATOM   3719  CB  ASP B 259      54.830  47.410  45.780  1.00  0.00           C
ATOM   3720  HB1 ASP B 259      55.610  48.130  46.110  1.00  0.00           H
ATOM   3721  HB2 ASP B 259      54.890  47.280  44.680  1.00  0.00           H
ATOM   3722  CG  ASP B 259      55.200  46.120  46.390  1.00  0.00           C
ATOM   3723  OD1 ASP B 259      55.890  45.360  45.630  1.00  0.00           O
ATOM   3724  OD2 ASP B 259      54.900  45.840  47.550  1.00  0.00           O
ATOM   3725  C   ASP B 259      53.280  49.300  46.230  1.00  0.00           C
ATOM   3726  O   ASP B 259      52.460  49.790  45.430  1.00  0.00           O
ATOM   3727  N   PRO B 260      53.950  50.120  47.010  1.00  0.00           N
ATOM   3728  CD  PRO B 260      54.650  49.730  48.250  1.00  0.00           C
ATOM   3729  HD1 PRO B 260      53.860  49.530  49.010  1.00  0.00           H
ATOM   3730  HD2 PRO B 260      55.290  48.830  48.170  1.00  0.00           H
ATOM   3731  CA  PRO B 260      53.810  51.570  46.850  1.00  0.00           C
ATOM   3732  HA  PRO B 260      52.750  51.690  46.700  1.00  0.00           H
ATOM   3733  CB  PRO B 260      54.360  52.100  48.180  1.00  0.00           C
ATOM   3734  HB1 PRO B 260      53.550  52.150  48.940  1.00  0.00           H
ATOM   3735  HB2 PRO B 260      54.810  53.110  48.110  1.00  0.00           H
ATOM   3736  CG  PRO B 260      55.400  51.060  48.580  1.00  0.00           C
ATOM   3737  HG1 PRO B 260      55.750  51.030  49.630  1.00  0.00           H
ATOM   3738  HG2 PRO B 260      56.280  51.120  47.900  1.00  0.00           H
ATOM   3739  C   PRO B 260      54.570  52.130  45.640  1.00  0.00           C
ATOM   3740  O   PRO B 260      55.500  51.470  45.210  1.00  0.00           O
ATOM   3741  N   ASP B 261      54.210  53.290  45.050  1.00  0.00           N
ATOM   3742  HN  ASP B 261      53.390  53.830  45.240  1.00  0.00           H
ATOM   3743  CA  ASP B 261      55.030  53.920  44.030  1.00  0.00           C
ATOM   3744  HA  ASP B 261      55.240  53.220  43.240  1.00  0.00           H
ATOM   3745  CB  ASP B 261      54.260  55.020  43.360  1.00  0.00           C
ATOM   3746  HB1 ASP B 261      54.280  55.920  44.010  1.00  0.00           H
ATOM   3747  HB2 ASP B 261      53.190  54.720  43.290  1.00  0.00           H
ATOM   3748  CG  ASP B 261      54.620  55.280  41.930  1.00  0.00           C
ATOM   3749  OD1 ASP B 261      54.110  56.270  41.300  1.00  0.00           O
ATOM   3750  OD2 ASP B 261      55.200  54.420  41.230  1.00  0.00           O
ATOM   3751  C   ASP B 261      56.340  54.470  44.600  1.00  0.00           C
ATOM   3752  O   ASP B 261      56.350  55.000  45.710  1.00  0.00           O
ATOM   3753  N   ASN B 262      57.440  54.200  43.910  1.00  0.00           N
ATOM   3754  HN  ASN B 262      57.260  53.850  42.990  1.00  0.00           H
ATOM   3755  CA  ASN B 262      58.900  54.410  44.250  1.00  0.00           C
ATOM   3756  HA  ASN B 262      59.070  54.330  45.310  1.00  0.00           H
ATOM   3757  CB  ASN B 262      59.810  53.380  43.610  1.00  0.00           C
ATOM   3758  HB1 ASN B 262      60.840  53.810  43.520  1.00  0.00           H
ATOM   3759  HB2 ASN B 262      59.480  53.160  42.570  1.00  0.00           H
ATOM   3760  CG  ASN B 262      59.890  52.030  44.420  1.00  0.00           C
ATOM   3761  OD1 ASN B 262      59.350  51.910  45.550  1.00  0.00           O
ATOM   3762  ND2 ASN B 262      60.520  50.980  43.860  1.00  0.00           N
ATOM   3763 HD21 ASN B 262      60.730  51.010  42.880  1.00  0.00           H
ATOM   3764 HD22 ASN B 262      60.690  50.090  44.280  1.00  0.00           H
ATOM   3765  C   ASN B 262      59.290  55.780  43.800  1.00  0.00           C
ATOM   3766  O   ASN B 262      59.550  56.040  42.600  1.00  0.00           O
ATOM   3767  N   GLU B 263      59.390  56.770  44.740  1.00  0.00           N
ATOM   3768  HN  GLU B 263      59.200  56.550  45.700  1.00  0.00           H
ATOM   3769  CA  GLU B 263      59.630  58.190  44.450  1.00  0.00           C
ATOM   3770  HA  GLU B 263      60.140  58.270  43.500  1.00  0.00           H
ATOM   3771  CB  GLU B 263      58.220  58.820  44.360  1.00  0.00           C
ATOM   3772  HB1 GLU B 263      58.310  59.920  44.300  1.00  0.00           H
ATOM   3773  HB2 GLU B 263      57.640  58.610  45.280  1.00  0.00           H
ATOM   3774  CG  GLU B 263      57.410  58.430  43.060  1.00  0.00           C
ATOM   3775  HG1 GLU B 263      57.240  57.340  43.180  1.00  0.00           H
ATOM   3776  HG2 GLU B 263      58.090  58.540  42.190  1.00  0.00           H
ATOM   3777  CD  GLU B 263      56.160  59.200  42.900  1.00  0.00           C
ATOM   3778  OE1 GLU B 263      55.870  59.680  41.730  1.00  0.00           O
ATOM   3779  OE2 GLU B 263      55.420  59.480  43.880  1.00  0.00           O
ATOM   3780  C   GLU B 263      60.600  58.990  45.390  1.00  0.00           C
ATOM   3781  O   GLU B 263      60.720  58.630  46.570  1.00  0.00           O
ATOM   3782  N   ALA B 264      61.250  60.130  44.800  1.00  0.00           N
ATOM   3783  HN  ALA B 264      61.130  60.310  43.830  1.00  0.00           H
ATOM   3784  CA  ALA B 264      62.180  61.000  45.410  1.00  0.00           C
ATOM   3785  HA  ALA B 264      62.280  60.700  46.440  1.00  0.00           H
ATOM   3786  CB  ALA B 264      63.600  60.630  44.800  1.00  0.00           C
ATOM   3787  HB1 ALA B 264      63.550  60.690  43.690  1.00  0.00           H
ATOM   3788  HB2 ALA B 264      64.400  61.330  45.110  1.00  0.00           H
ATOM   3789  HB3 ALA B 264      63.950  59.590  44.960  1.00  0.00           H
ATOM   3790  C   ALA B 264      61.790  62.490  45.130  1.00  0.00           C
ATOM   3791  O   ALA B 264      61.290  62.830  44.040  1.00  0.00           O
ATOM   3792  N   TYR B 265      61.770  63.310  46.220  1.00  0.00           N
ATOM   3793  HN  TYR B 265      61.900  62.880  47.110  1.00  0.00           H
ATOM   3794  CA  TYR B 265      61.380  64.720  46.210  1.00  0.00           C
ATOM   3795  HA  TYR B 265      60.470  64.850  45.650  1.00  0.00           H
ATOM   3796  CB  TYR B 265      61.170  65.190  47.730  1.00  0.00           C
ATOM   3797  HB1 TYR B 265      62.180  65.080  48.190  1.00  0.00           H
ATOM   3798  HB2 TYR B 265      60.410  64.570  48.250  1.00  0.00           H
ATOM   3799  CG  TYR B 265      60.730  66.610  47.870  1.00  0.00           C
ATOM   3800  CD1 TYR B 265      59.610  67.190  47.230  1.00  0.00           C
ATOM   3801  HD1 TYR B 265      59.070  66.720  46.420  1.00  0.00           H
ATOM   3802  CE1 TYR B 265      59.240  68.500  47.440  1.00  0.00           C
ATOM   3803  HE1 TYR B 265      58.310  68.800  46.970  1.00  0.00           H
ATOM   3804  CZ  TYR B 265      59.910  69.210  48.470  1.00  0.00           C
ATOM   3805  OH  TYR B 265      59.510  70.450  48.920  1.00  0.00           O
ATOM   3806  HH  TYR B 265      60.020  70.610  49.710  1.00  0.00           H
ATOM   3807  CD2 TYR B 265      61.420  67.390  48.770  1.00  0.00           C
ATOM   3808  HD2 TYR B 265      62.330  67.050  49.240  1.00  0.00           H
ATOM   3809  CE2 TYR B 265      61.020  68.690  49.140  1.00  0.00           C
ATOM   3810  HE2 TYR B 265      61.620  69.190  49.890  1.00  0.00           H
ATOM   3811  C   TYR B 265      62.430  65.620  45.510  1.00  0.00           C
ATOM   3812  O   TYR B 265      63.630  65.360  45.660  1.00  0.00           O
ATOM   3813  N   GLU B 266      62.020  66.580  44.700  1.00  0.00           N
ATOM   3814  HN  GLU B 266      61.060  66.710  44.490  1.00  0.00           H
ATOM   3815  CA  GLU B 266      62.950  67.520  44.090  1.00  0.00           C
ATOM   3816  HA  GLU B 266      63.960  67.130  44.070  1.00  0.00           H
ATOM   3817  CB  GLU B 266      62.600  68.010  42.600  1.00  0.00           C
ATOM   3818  HB1 GLU B 266      63.180  68.940  42.430  1.00  0.00           H
ATOM   3819  HB2 GLU B 266      61.510  68.190  42.600  1.00  0.00           H
ATOM   3820  CG  GLU B 266      62.960  67.040  41.500  1.00  0.00           C
ATOM   3821  HG1 GLU B 266      62.550  67.500  40.570  1.00  0.00           H
ATOM   3822  HG2 GLU B 266      62.490  66.030  41.540  1.00  0.00           H
ATOM   3823  CD  GLU B 266      64.450  66.880  41.300  1.00  0.00           C
ATOM   3824  OE1 GLU B 266      64.990  65.730  41.530  1.00  0.00           O
ATOM   3825  OE2 GLU B 266      65.110  67.910  41.070  1.00  0.00           O
ATOM   3826  C   GLU B 266      62.990  68.790  44.940  1.00  0.00           C
ATOM   3827  O   GLU B 266      62.010  69.410  45.230  1.00  0.00           O
ATOM   3828  N   MET B 267      64.210  69.130  45.380  1.00  0.00           N
ATOM   3829  HN  MET B 267      64.960  68.710  44.880  1.00  0.00           H
ATOM   3830  CA  MET B 267      64.470  70.040  46.440  1.00  0.00           C
ATOM   3831  HA  MET B 267      63.880  69.680  47.270  1.00  0.00           H
ATOM   3832  CB  MET B 267      65.890  70.000  46.990  1.00  0.00           C
ATOM   3833  HB1 MET B 267      65.990  70.780  47.780  1.00  0.00           H
ATOM   3834  HB2 MET B 267      66.540  70.220  46.110  1.00  0.00           H
ATOM   3835  CG  MET B 267      66.270  68.650  47.710  1.00  0.00           C
ATOM   3836  HG1 MET B 267      67.300  68.820  48.080  1.00  0.00           H
ATOM   3837  HG2 MET B 267      66.460  67.840  46.970  1.00  0.00           H
ATOM   3838  SD  MET B 267      65.360  67.990  49.160  1.00  0.00           S
ATOM   3839  CE  MET B 267      65.340  69.400  50.270  1.00  0.00           C
ATOM   3840  HE1 MET B 267      65.890  69.180  51.210  1.00  0.00           H
ATOM   3841  HE2 MET B 267      65.760  70.350  49.870  1.00  0.00           H
ATOM   3842  HE3 MET B 267      64.260  69.650  50.320  1.00  0.00           H
ATOM   3843  C   MET B 267      64.010  71.500  46.090  1.00  0.00           C
ATOM   3844  O   MET B 267      64.200  71.970  44.980  1.00  0.00           O
ATOM   3845  N   PRO B 268      63.450  72.260  46.980  1.00  0.00           N
ATOM   3846  CD  PRO B 268      62.780  71.750  48.190  1.00  0.00           C
ATOM   3847  HD1 PRO B 268      62.160  70.860  47.950  1.00  0.00           H
ATOM   3848  HD2 PRO B 268      63.670  71.430  48.760  1.00  0.00           H
ATOM   3849  CA  PRO B 268      63.400  73.770  46.800  1.00  0.00           C
ATOM   3850  HA  PRO B 268      62.760  74.050  45.980  1.00  0.00           H
ATOM   3851  CB  PRO B 268      62.900  74.260  48.210  1.00  0.00           C
ATOM   3852  HB1 PRO B 268      62.160  75.080  48.120  1.00  0.00           H
ATOM   3853  HB2 PRO B 268      63.730  74.650  48.830  1.00  0.00           H
ATOM   3854  CG  PRO B 268      62.160  72.990  48.850  1.00  0.00           C
ATOM   3855  HG1 PRO B 268      61.170  73.020  48.340  1.00  0.00           H
ATOM   3856  HG2 PRO B 268      61.980  72.930  49.940  1.00  0.00           H
ATOM   3857  C   PRO B 268      64.780  74.450  46.510  1.00  0.00           C
ATOM   3858  O   PRO B 268      65.750  73.930  47.020  1.00  0.00           O
ATOM   3859  N   SER B 269      64.800  75.360  45.470  1.00  0.00           N
ATOM   3860  HN  SER B 269      63.930  75.680  45.080  1.00  0.00           H
ATOM   3861  CA  SER B 269      65.990  75.940  44.950  1.00  0.00           C
ATOM   3862  HA  SER B 269      66.830  75.270  44.870  1.00  0.00           H
ATOM   3863  CB  SER B 269      65.690  76.380  43.480  1.00  0.00           C
ATOM   3864  HB1 SER B 269      64.850  77.110  43.440  1.00  0.00           H
ATOM   3865  HB2 SER B 269      65.330  75.460  42.970  1.00  0.00           H
ATOM   3866  OG  SER B 269      66.810  76.900  42.780  1.00  0.00           O
ATOM   3867  HG1 SER B 269      66.390  77.360  42.050  1.00  0.00           H
ATOM   3868  C   SER B 269      66.220  77.230  45.790  1.00  0.00           C
ATOM   3869  O   SER B 269      67.360  77.500  46.170  1.00  0.00           O
ATOM   3870  N   GLU B 270      65.220  77.990  46.140  1.00  0.00           N
ATOM   3871  HN  GLU B 270      64.290  77.680  45.950  1.00  0.00           H
ATOM   3872  CA  GLU B 270      65.270  79.310  46.650  1.00  0.00           C
ATOM   3873  HA  GLU B 270      66.270  79.680  46.450  1.00  0.00           H
ATOM   3874  CB  GLU B 270      64.230  80.170  45.970  1.00  0.00           C
ATOM   3875  HB1 GLU B 270      64.030  81.190  46.350  1.00  0.00           H
ATOM   3876  HB2 GLU B 270      63.240  79.710  46.190  1.00  0.00           H
ATOM   3877  CG  GLU B 270      64.530  80.260  44.440  1.00  0.00           C
ATOM   3878  HG1 GLU B 270      64.480  79.270  43.940  1.00  0.00           H
ATOM   3879  HG2 GLU B 270      65.540  80.720  44.390  1.00  0.00           H
ATOM   3880  CD  GLU B 270      63.490  81.030  43.710  1.00  0.00           C
ATOM   3881  OE1 GLU B 270      62.430  80.490  43.280  1.00  0.00           O
ATOM   3882  OE2 GLU B 270      63.640  82.270  43.470  1.00  0.00           O
ATOM   3883  C   GLU B 270      65.150  79.340  48.170  1.00  0.00           C
ATOM   3884  O   GLU B 270      65.300  80.340  48.870  1.00  0.00           O
ATOM   3885  N   GLU B 271      64.940  78.110  48.760  1.00  0.00           N
ATOM   3886  HN  GLU B 271      64.680  77.310  48.230  1.00  0.00           H
ATOM   3887  CA  GLU B 271      64.800  77.910  50.160  1.00  0.00           C
ATOM   3888  HA  GLU B 271      64.970  78.830  50.690  1.00  0.00           H
ATOM   3889  CB  GLU B 271      63.380  77.360  50.520  1.00  0.00           C
ATOM   3890  HB1 GLU B 271      63.340  77.110  51.600  1.00  0.00           H
ATOM   3891  HB2 GLU B 271      63.400  76.400  49.970  1.00  0.00           H
ATOM   3892  CG  GLU B 271      62.160  78.260  50.170  1.00  0.00           C
ATOM   3893  HG1 GLU B 271      61.190  77.720  50.270  1.00  0.00           H
ATOM   3894  HG2 GLU B 271      62.070  78.420  49.080  1.00  0.00           H
ATOM   3895  CD  GLU B 271      62.070  79.570  50.930  1.00  0.00           C
ATOM   3896  OE1 GLU B 271      61.550  80.520  50.300  1.00  0.00           O
ATOM   3897  OE2 GLU B 271      62.530  79.720  52.130  1.00  0.00           O
ATOM   3898  C   GLU B 271      65.900  76.880  50.590  1.00  0.00           C
ATOM   3899  O   GLU B 271      66.120  75.930  49.790  1.00  0.00           O
ATOM   3900  N   GLY B 272      66.510  77.100  51.770  1.00  0.00           N
ATOM   3901  HN  GLY B 272      66.310  77.940  52.280  1.00  0.00           H
ATOM   3902  CA  GLY B 272      67.570  76.220  52.210  1.00  0.00           C
ATOM   3903  HA1 GLY B 272      68.460  76.390  51.630  1.00  0.00           H
ATOM   3904  HA2 GLY B 272      67.700  76.580  53.220  1.00  0.00           H
ATOM   3905  C   GLY B 272      67.310  74.720  52.270  1.00  0.00           C
ATOM   3906  O   GLY B 272      66.180  74.280  52.240  1.00  0.00           O
ATOM   3907  N   TYR B 273      68.360  73.850  52.380  1.00  0.00           N
ATOM   3908  HN  TYR B 273      69.300  74.140  52.520  1.00  0.00           H
ATOM   3909  CA  TYR B 273      68.250  72.390  52.360  1.00  0.00           C
ATOM   3910  HA  TYR B 273      67.630  72.070  51.540  1.00  0.00           H
ATOM   3911  CB  TYR B 273      69.650  71.720  52.150  1.00  0.00           C
ATOM   3912  HB1 TYR B 273      70.340  71.930  53.000  1.00  0.00           H
ATOM   3913  HB2 TYR B 273      70.150  72.050  51.210  1.00  0.00           H
ATOM   3914  CG  TYR B 273      69.460  70.230  51.980  1.00  0.00           C
ATOM   3915  CD1 TYR B 273      69.760  69.370  53.100  1.00  0.00           C
ATOM   3916  HD1 TYR B 273      70.160  69.850  53.990  1.00  0.00           H
ATOM   3917  CE1 TYR B 273      69.680  67.980  52.920  1.00  0.00           C
ATOM   3918  HE1 TYR B 273      70.130  67.320  53.650  1.00  0.00           H
ATOM   3919  CZ  TYR B 273      69.280  67.460  51.710  1.00  0.00           C
ATOM   3920  OH  TYR B 273      69.130  66.090  51.640  1.00  0.00           O
ATOM   3921  HH  TYR B 273      69.280  65.640  52.460  1.00  0.00           H
ATOM   3922  CD2 TYR B 273      69.050  69.600  50.710  1.00  0.00           C
ATOM   3923  HD2 TYR B 273      68.810  70.290  49.910  1.00  0.00           H
ATOM   3924  CE2 TYR B 273      68.980  68.240  50.610  1.00  0.00           C
ATOM   3925  HE2 TYR B 273      68.740  67.710  49.700  1.00  0.00           H
ATOM   3926  C   TYR B 273      67.440  71.870  53.570  1.00  0.00           C
ATOM   3927  O   TYR B 273      66.550  70.990  53.390  1.00  0.00           O
ATOM   3928  N   GLN B 274      67.680  72.310  54.790  1.00  0.00           N
ATOM   3929  HN  GLN B 274      68.380  73.010  54.920  1.00  0.00           H
ATOM   3930  CA  GLN B 274      66.900  71.970  55.970  1.00  0.00           C
ATOM   3931  HA  GLN B 274      65.910  71.690  55.640  1.00  0.00           H
ATOM   3932  CB  GLN B 274      67.400  70.620  56.620  1.00  0.00           C
ATOM   3933  HB1 GLN B 274      67.110  69.870  55.850  1.00  0.00           H
ATOM   3934  HB2 GLN B 274      66.830  70.390  57.550  1.00  0.00           H
ATOM   3935  CG  GLN B 274      68.840  70.690  56.990  1.00  0.00           C
ATOM   3936  HG1 GLN B 274      69.100  71.380  57.820  1.00  0.00           H
ATOM   3937  HG2 GLN B 274      69.390  70.870  56.040  1.00  0.00           H
ATOM   3938  CD  GLN B 274      69.480  69.340  57.310  1.00  0.00           C
ATOM   3939  OE1 GLN B 274      69.720  68.560  56.370  1.00  0.00           O
ATOM   3940  NE2 GLN B 274      69.920  68.990  58.570  1.00  0.00           N
ATOM   3941 HE21 GLN B 274      69.520  69.530  59.300  1.00  0.00           H
ATOM   3942 HE22 GLN B 274      70.340  68.100  58.770  1.00  0.00           H
ATOM   3943  C   GLN B 274      66.890  73.150  56.920  1.00  0.00           C
ATOM   3944  O   GLN B 274      67.770  74.020  57.050  1.00  0.00           O
ATOM   3945  N   ASP B 275      65.750  73.310  57.550  1.00  0.00           N
ATOM   3946  HN  ASP B 275      64.990  72.700  57.360  1.00  0.00           H
ATOM   3947  CA  ASP B 275      65.560  74.310  58.630  1.00  0.00           C
ATOM   3948  HA  ASP B 275      66.250  75.130  58.500  1.00  0.00           H
ATOM   3949  CB  ASP B 275      64.160  74.940  58.640  1.00  0.00           C
ATOM   3950  HB1 ASP B 275      64.160  75.660  57.800  1.00  0.00           H
ATOM   3951  HB2 ASP B 275      63.980  75.570  59.540  1.00  0.00           H
ATOM   3952  CG  ASP B 275      63.020  73.900  58.440  1.00  0.00           C
ATOM   3953  OD1 ASP B 275      61.910  74.230  58.880  1.00  0.00           O
ATOM   3954  OD2 ASP B 275      63.170  72.800  57.820  1.00  0.00           O
ATOM   3955  C   ASP B 275      65.940  73.670  59.960  1.00  0.00           C
ATOM   3956  O   ASP B 275      65.820  72.450  60.260  1.00  0.00           O
ATOM   3957  N   TYR B 276      66.230  74.560  60.890  1.00  0.00           N
ATOM   3958  HN  TYR B 276      66.280  75.510  60.590  1.00  0.00           H
ATOM   3959  CA  TYR B 276      66.560  74.270  62.270  1.00  0.00           C
ATOM   3960  HA  TYR B 276      66.430  73.200  62.360  1.00  0.00           H
ATOM   3961  CB  TYR B 276      67.990  74.730  62.590  1.00  0.00           C
ATOM   3962  HB1 TYR B 276      68.160  74.460  63.650  1.00  0.00           H
ATOM   3963  HB2 TYR B 276      68.230  75.820  62.540  1.00  0.00           H
ATOM   3964  CG  TYR B 276      68.990  74.090  61.650  1.00  0.00           C
ATOM   3965  CD1 TYR B 276      69.810  72.970  62.130  1.00  0.00           C
ATOM   3966  HD1 TYR B 276      69.570  72.590  63.110  1.00  0.00           H
ATOM   3967  CE1 TYR B 276      70.670  72.260  61.260  1.00  0.00           C
ATOM   3968  HE1 TYR B 276      71.270  71.450  61.630  1.00  0.00           H
ATOM   3969  CZ  TYR B 276      70.800  72.690  59.970  1.00  0.00           C
ATOM   3970  OH  TYR B 276      71.740  72.010  59.130  1.00  0.00           O
ATOM   3971  HH  TYR B 276      72.150  71.320  59.650  1.00  0.00           H
ATOM   3972  CD2 TYR B 276      69.240  74.550  60.390  1.00  0.00           C
ATOM   3973  HD2 TYR B 276      68.660  75.390  60.020  1.00  0.00           H
ATOM   3974  CE2 TYR B 276      70.090  73.830  59.550  1.00  0.00           C
ATOM   3975  HE2 TYR B 276      70.260  74.140  58.530  1.00  0.00           H
ATOM   3976  C   TYR B 276      65.570  75.050  63.120  1.00  0.00           C
ATOM   3977  O   TYR B 276      64.970  76.020  62.650  1.00  0.00           O
ATOM   3978  N   GLU B 277      65.240  74.540  64.430  1.00  0.00           N
ATOM   3979  HN  GLU B 277      65.570  73.680  64.820  1.00  0.00           H
ATOM   3980  CA  GLU B 277      64.450  75.270  65.400  1.00  0.00           C
ATOM   3981  HA  GLU B 277      64.310  76.290  65.050  1.00  0.00           H
ATOM   3982  CB  GLU B 277      63.020  74.640  65.390  1.00  0.00           C
ATOM   3983  HB1 GLU B 277      62.880  74.460  64.310  1.00  0.00           H
ATOM   3984  HB2 GLU B 277      62.320  75.460  65.670  1.00  0.00           H
ATOM   3985  CG  GLU B 277      62.770  73.410  66.230  1.00  0.00           C
ATOM   3986  HG1 GLU B 277      62.830  73.590  67.330  1.00  0.00           H
ATOM   3987  HG2 GLU B 277      63.560  72.650  66.090  1.00  0.00           H
ATOM   3988  CD  GLU B 277      61.510  72.530  65.910  1.00  0.00           C
ATOM   3989  OE1 GLU B 277      61.440  71.380  66.350  1.00  0.00           O
ATOM   3990  OE2 GLU B 277      60.570  73.000  65.280  1.00  0.00           O
ATOM   3991  C   GLU B 277      65.040  75.070  66.750  1.00  0.00           C
ATOM   3992  O   GLU B 277      65.840  74.150  66.950  1.00  0.00           O
ATOM   3993  N   PRO B 278      64.670  75.890  67.720  1.00  0.00           N
ATOM   3994  CD  PRO B 278      63.620  76.940  67.680  1.00  0.00           C
ATOM   3995  HD1 PRO B 278      63.720  77.530  66.740  1.00  0.00           H
ATOM   3996  HD2 PRO B 278      62.640  76.480  67.910  1.00  0.00           H
ATOM   3997  CA  PRO B 278      65.330  75.890  69.040  1.00  0.00           C
ATOM   3998  HA  PRO B 278      66.360  76.130  68.830  1.00  0.00           H
ATOM   3999  CB  PRO B 278      64.790  77.150  69.790  1.00  0.00           C
ATOM   4000  HB1 PRO B 278      65.570  77.700  70.350  1.00  0.00           H
ATOM   4001  HB2 PRO B 278      63.960  76.790  70.430  1.00  0.00           H
ATOM   4002  CG  PRO B 278      64.080  78.000  68.670  1.00  0.00           C
ATOM   4003  HG1 PRO B 278      64.830  78.640  68.170  1.00  0.00           H
ATOM   4004  HG2 PRO B 278      63.290  78.640  69.120  1.00  0.00           H
ATOM   4005  C   PRO B 278      65.200  74.630  69.810  1.00  0.00           C
ATOM   4006  O   PRO B 278      64.180  74.010  69.750  1.00  0.00           O
ATOM   4007  N   GLU B 279      66.220  74.330  70.570  1.00  0.00           N
ATOM   4008  HN  GLU B 279      67.090  74.810  70.460  1.00  0.00           H
ATOM   4009  CA  GLU B 279      66.210  73.340  71.630  1.00  0.00           C
ATOM   4010  HA  GLU B 279      65.860  72.380  71.270  1.00  0.00           H
ATOM   4011  CB  GLU B 279      67.620  73.130  72.280  1.00  0.00           C
ATOM   4012  HB1 GLU B 279      67.350  72.620  73.230  1.00  0.00           H
ATOM   4013  HB2 GLU B 279      68.140  74.070  72.540  1.00  0.00           H
ATOM   4014  CG  GLU B 279      68.500  72.090  71.440  1.00  0.00           C
ATOM   4015  HG1 GLU B 279      68.730  72.340  70.380  1.00  0.00           H
ATOM   4016  HG2 GLU B 279      67.910  71.150  71.350  1.00  0.00           H
ATOM   4017  CD  GLU B 279      69.740  71.670  72.100  1.00  0.00           C
ATOM   4018  OE1 GLU B 279      70.850  71.710  71.580  1.00  0.00           O
ATOM   4019  OE2 GLU B 279      69.580  71.250  73.280  1.00  0.00           O
ATOM   4020  C   GLU B 279      65.140  73.640  72.670  1.00  0.00           C
ATOM   4021  O   GLU B 279      65.020  74.690  73.280  1.00  0.00           O
ATOM   4022  N   ALA B 280      64.270  72.680  72.980  1.00  0.00           N
ATOM   4023  HN  ALA B 280      64.230  71.860  72.410  1.00  0.00           H
ATOM   4024  CA  ALA B 280      63.310  72.770  74.030  1.00  0.00           C
ATOM   4025  HA  ALA B 280      63.700  73.300  74.890  1.00  0.00           H
ATOM   4026  CB  ALA B 280      62.000  73.480  73.580  1.00  0.00           C
ATOM   4027  HB1 ALA B 280      62.360  74.460  73.200  1.00  0.00           H
ATOM   4028  HB2 ALA B 280      61.550  72.980  72.690  1.00  0.00           H
ATOM   4029  HB3 ALA B 280      61.400  73.600  74.510  1.00  0.00           H
ATOM   4030  C   ALA B 280      62.920  71.350  74.440  1.00  0.00           C
ATOM   4031  OT1 ALA B 280      62.740  70.520  73.520  1.00  0.00           O
ATOM   4032  OT2 ALA B 280      62.860  71.110  75.700  1.00  0.00           O
ATOM   4033  N   SER C 281      53.690  61.520  75.830  1.00  0.00           N
ATOM   4034  H1  SER C 281      53.570  60.480  75.800  1.00  0.00           H
ATOM   4035  H2  SER C 281      53.290  61.790  76.760  1.00  0.00           H
ATOM   4036  H3  SER C 281      53.150  61.920  75.040  1.00  0.00           H
ATOM   4037  CA  SER C 281      55.100  61.940  75.670  1.00  0.00           C
ATOM   4038  HA  SER C 281      55.130  62.980  75.390  1.00  0.00           H
ATOM   4039  CB  SER C 281      55.840  61.730  77.030  1.00  0.00           C
ATOM   4040  HB1 SER C 281      55.280  62.290  77.800  1.00  0.00           H
ATOM   4041  HB2 SER C 281      56.800  62.240  76.810  1.00  0.00           H
ATOM   4042  OG  SER C 281      55.980  60.380  77.520  1.00  0.00           O
ATOM   4043  HG1 SER C 281      56.390  60.480  78.380  1.00  0.00           H
ATOM   4044  C   SER C 281      55.780  61.250  74.460  1.00  0.00           C
ATOM   4045  O   SER C 281      55.820  61.850  73.410  1.00  0.00           O
ATOM   4046  N   PHE C 282      56.300  59.990  74.620  1.00  0.00           N
ATOM   4047  HN  PHE C 282      56.300  59.540  75.510  1.00  0.00           H
ATOM   4048  CA  PHE C 282      57.260  59.520  73.680  1.00  0.00           C
ATOM   4049  HA  PHE C 282      57.450  60.290  72.950  1.00  0.00           H
ATOM   4050  CB  PHE C 282      58.620  59.130  74.250  1.00  0.00           C
ATOM   4051  HB1 PHE C 282      59.010  60.100  74.640  1.00  0.00           H
ATOM   4052  HB2 PHE C 282      59.470  58.960  73.560  1.00  0.00           H
ATOM   4053  CG  PHE C 282      58.650  58.220  75.410  1.00  0.00           C
ATOM   4054  CD1 PHE C 282      58.470  58.770  76.660  1.00  0.00           C
ATOM   4055  HD1 PHE C 282      58.280  59.820  76.830  1.00  0.00           H
ATOM   4056  CE1 PHE C 282      58.560  57.970  77.810  1.00  0.00           C
ATOM   4057  HE1 PHE C 282      58.360  58.480  78.740  1.00  0.00           H
ATOM   4058  CZ  PHE C 282      58.850  56.590  77.650  1.00  0.00           C
ATOM   4059  HZ  PHE C 282      58.920  55.940  78.510  1.00  0.00           H
ATOM   4060  CD2 PHE C 282      58.980  56.870  75.280  1.00  0.00           C
ATOM   4061  HD2 PHE C 282      59.240  56.400  74.350  1.00  0.00           H
ATOM   4062  CE2 PHE C 282      59.100  56.070  76.380  1.00  0.00           C
ATOM   4063  HE2 PHE C 282      59.500  55.080  76.200  1.00  0.00           H
ATOM   4064  C   PHE C 282      56.680  58.350  72.940  1.00  0.00           C
ATOM   4065  O   PHE C 282      56.180  57.360  73.510  1.00  0.00           O
ATOM   4066  N   TYR C 283      56.740  58.440  71.560  1.00  0.00           N
ATOM   4067  HN  TYR C 283      57.090  59.300  71.210  1.00  0.00           H
ATOM   4068  CA  TYR C 283      56.510  57.370  70.590  1.00  0.00           C
ATOM   4069  HA  TYR C 283      55.490  57.040  70.710  1.00  0.00           H
ATOM   4070  CB  TYR C 283      56.930  57.860  69.140  1.00  0.00           C
ATOM   4071  HB1 TYR C 283      56.790  56.970  68.490  1.00  0.00           H
ATOM   4072  HB2 TYR C 283      58.000  58.140  69.130  1.00  0.00           H
ATOM   4073  CG  TYR C 283      56.110  59.010  68.750  1.00  0.00           C
ATOM   4074  CD1 TYR C 283      56.760  60.270  68.700  1.00  0.00           C
ATOM   4075  HD1 TYR C 283      57.790  60.210  69.040  1.00  0.00           H
ATOM   4076  CE1 TYR C 283      56.060  61.330  68.150  1.00  0.00           C
ATOM   4077  HE1 TYR C 283      56.670  62.220  68.120  1.00  0.00           H
ATOM   4078  CZ  TYR C 283      54.740  61.200  67.770  1.00  0.00           C
ATOM   4079  OH  TYR C 283      54.190  62.350  67.210  1.00  0.00           O
ATOM   4080  HH  TYR C 283      54.860  62.950  66.880  1.00  0.00           H
ATOM   4081  CD2 TYR C 283      54.790  58.830  68.360  1.00  0.00           C
ATOM   4082  HD2 TYR C 283      54.350  57.850  68.460  1.00  0.00           H
ATOM   4083  CE2 TYR C 283      54.100  59.940  67.850  1.00  0.00           C
ATOM   4084  HE2 TYR C 283      53.080  59.840  67.530  1.00  0.00           H
ATOM   4085  C   TYR C 283      57.400  56.130  70.830  1.00  0.00           C
ATOM   4086  O   TYR C 283      58.620  56.030  70.560  1.00  0.00           O
ATOM   4087  N   VAL C 284      56.730  55.060  71.320  1.00  0.00           N
ATOM   4088  HN  VAL C 284      55.750  55.150  71.510  1.00  0.00           H
ATOM   4089  CA  VAL C 284      57.360  53.790  71.490  1.00  0.00           C
ATOM   4090  HA  VAL C 284      58.160  53.710  70.780  1.00  0.00           H
ATOM   4091  CB  VAL C 284      58.030  53.520  72.830  1.00  0.00           C
ATOM   4092  HB  VAL C 284      58.720  54.370  73.010  1.00  0.00           H
ATOM   4093  CG1 VAL C 284      56.910  53.680  73.920  1.00  0.00           C
ATOM   4094 HG11 VAL C 284      57.290  53.580  74.960  1.00  0.00           H
ATOM   4095 HG12 VAL C 284      56.290  54.600  73.910  1.00  0.00           H
ATOM   4096 HG13 VAL C 284      56.170  52.850  73.870  1.00  0.00           H
ATOM   4097  CG2 VAL C 284      58.800  52.260  72.900  1.00  0.00           C
ATOM   4098 HG21 VAL C 284      59.580  52.110  72.130  1.00  0.00           H
ATOM   4099 HG22 VAL C 284      59.200  52.280  73.940  1.00  0.00           H
ATOM   4100 HG23 VAL C 284      58.160  51.360  72.840  1.00  0.00           H
ATOM   4101  C   VAL C 284      56.300  52.760  71.220  1.00  0.00           C
ATOM   4102  O   VAL C 284      55.160  53.030  71.530  1.00  0.00           O
ATOM   4103  N   TYR C 285      56.610  51.620  70.540  1.00  0.00           N
ATOM   4104  HN  TYR C 285      57.550  51.450  70.290  1.00  0.00           H
ATOM   4105  CA  TYR C 285      55.570  50.630  70.270  1.00  0.00           C
ATOM   4106  HA  TYR C 285      54.590  51.060  70.120  1.00  0.00           H
ATOM   4107  CB  TYR C 285      55.950  49.700  69.080  1.00  0.00           C
ATOM   4108  HB1 TYR C 285      55.260  48.840  68.920  1.00  0.00           H
ATOM   4109  HB2 TYR C 285      56.990  49.330  69.210  1.00  0.00           H
ATOM   4110  CG  TYR C 285      55.900  50.520  67.800  1.00  0.00           C
ATOM   4111  CD1 TYR C 285      54.930  51.530  67.620  1.00  0.00           C
ATOM   4112  HD1 TYR C 285      54.230  51.830  68.380  1.00  0.00           H
ATOM   4113  CE1 TYR C 285      54.680  52.040  66.320  1.00  0.00           C
ATOM   4114  HE1 TYR C 285      53.910  52.770  66.140  1.00  0.00           H
ATOM   4115  CZ  TYR C 285      55.550  51.740  65.200  1.00  0.00           C
ATOM   4116  OH  TYR C 285      55.430  52.300  63.940  1.00  0.00           O
ATOM   4117  HH  TYR C 285      54.770  52.990  64.040  1.00  0.00           H
ATOM   4118  CD2 TYR C 285      56.620  50.070  66.690  1.00  0.00           C
ATOM   4119  HD2 TYR C 285      57.350  49.270  66.790  1.00  0.00           H
ATOM   4120  CE2 TYR C 285      56.480  50.750  65.480  1.00  0.00           C
ATOM   4121  HE2 TYR C 285      57.030  50.330  64.660  1.00  0.00           H
ATOM   4122  C   TYR C 285      55.440  49.720  71.490  1.00  0.00           C
ATOM   4123  O   TYR C 285      56.230  49.810  72.420  1.00  0.00           O
ATOM   4124  N   SER C 286      54.380  48.890  71.490  1.00  0.00           N
ATOM   4125  HN  SER C 286      53.640  49.020  70.840  1.00  0.00           H
ATOM   4126  CA  SER C 286      54.040  47.910  72.520  1.00  0.00           C
ATOM   4127  HA  SER C 286      53.690  48.460  73.380  1.00  0.00           H
ATOM   4128  CB  SER C 286      52.720  47.140  72.050  1.00  0.00           C
ATOM   4129  HB1 SER C 286      52.390  46.410  72.820  1.00  0.00           H
ATOM   4130  HB2 SER C 286      52.900  46.550  71.120  1.00  0.00           H
ATOM   4131  OG  SER C 286      51.750  48.110  71.830  1.00  0.00           O
ATOM   4132  HG1 SER C 286      51.870  48.850  72.440  1.00  0.00           H
ATOM   4133  C   SER C 286      55.010  46.900  72.950  1.00  0.00           C
ATOM   4134  O   SER C 286      55.400  46.070  72.160  1.00  0.00           O
ATOM   4135  N   ARG C 287      55.510  46.930  74.190  1.00  0.00           N
ATOM   4136  HN  ARG C 287      55.220  47.570  74.890  1.00  0.00           H
ATOM   4137  CA  ARG C 287      56.520  46.120  74.690  1.00  0.00           C
ATOM   4138  HA  ARG C 287      57.420  46.340  74.130  1.00  0.00           H
ATOM   4139  CB  ARG C 287      56.830  46.510  76.170  1.00  0.00           C
ATOM   4140  HB1 ARG C 287      57.540  45.750  76.570  1.00  0.00           H
ATOM   4141  HB2 ARG C 287      55.940  46.400  76.830  1.00  0.00           H
ATOM   4142  CG  ARG C 287      57.360  47.940  76.390  1.00  0.00           C
ATOM   4143  HG1 ARG C 287      57.550  48.200  77.450  1.00  0.00           H
ATOM   4144  HG2 ARG C 287      56.560  48.600  75.990  1.00  0.00           H
ATOM   4145  CD  ARG C 287      58.550  48.380  75.490  1.00  0.00           C
ATOM   4146  HD1 ARG C 287      58.290  48.900  74.540  1.00  0.00           H
ATOM   4147  HD2 ARG C 287      59.340  47.630  75.270  1.00  0.00           H
ATOM   4148  NE  ARG C 287      59.250  49.440  76.290  1.00  0.00           N
ATOM   4149  HE  ARG C 287      58.780  50.310  76.250  1.00  0.00           H
ATOM   4150  CZ  ARG C 287      60.560  49.500  76.430  1.00  0.00           C
ATOM   4151  NH1 ARG C 287      61.260  48.460  76.560  1.00  0.00           N
ATOM   4152 HH11 ARG C 287      60.740  47.600  76.490  1.00  0.00           H
ATOM   4153 HH12 ARG C 287      62.180  48.520  76.930  1.00  0.00           H
ATOM   4154  NH2 ARG C 287      61.210  50.610  76.750  1.00  0.00           N
ATOM   4155 HH21 ARG C 287      60.690  51.390  77.110  1.00  0.00           H
ATOM   4156 HH22 ARG C 287      62.090  50.420  77.180  1.00  0.00           H
ATOM   4157  C   ARG C 287      56.370  44.660  74.570  1.00  0.00           C
ATOM   4158  O   ARG C 287      55.220  44.150  74.680  1.00  0.00           O
ATOM   4159  N   VAL C 288      57.480  43.960  74.270  1.00  0.00           N
ATOM   4160  HN  VAL C 288      58.360  44.440  74.260  1.00  0.00           H
ATOM   4161  CA  VAL C 288      57.490  42.640  73.750  1.00  0.00           C
ATOM   4162  HA  VAL C 288      56.490  42.260  73.630  1.00  0.00           H
ATOM   4163  CB  VAL C 288      58.150  42.360  72.440  1.00  0.00           C
ATOM   4164  HB  VAL C 288      59.230  42.590  72.590  1.00  0.00           H
ATOM   4165  CG1 VAL C 288      58.090  40.910  71.920  1.00  0.00           C
ATOM   4166 HG11 VAL C 288      57.090  40.470  71.730  1.00  0.00           H
ATOM   4167 HG12 VAL C 288      58.840  40.780  71.120  1.00  0.00           H
ATOM   4168 HG13 VAL C 288      58.440  40.350  72.810  1.00  0.00           H
ATOM   4169  CG2 VAL C 288      57.530  43.280  71.380  1.00  0.00           C
ATOM   4170 HG21 VAL C 288      57.680  44.330  71.710  1.00  0.00           H
ATOM   4171 HG22 VAL C 288      58.160  43.240  70.470  1.00  0.00           H
ATOM   4172 HG23 VAL C 288      56.450  43.070  71.200  1.00  0.00           H
ATOM   4173  C   VAL C 288      58.060  41.770  74.850  1.00  0.00           C
ATOM   4174  O   VAL C 288      59.070  42.070  75.400  1.00  0.00           O
ATOM   4175  N   LYS C 289      57.420  40.650  75.220  1.00  0.00           N
ATOM   4176  HN  LYS C 289      56.490  40.590  74.870  1.00  0.00           H
ATOM   4177  CA  LYS C 289      57.980  39.650  76.130  1.00  0.00           C
ATOM   4178  HA  LYS C 289      58.380  40.210  76.960  1.00  0.00           H
ATOM   4179  CB  LYS C 289      56.830  38.780  76.590  1.00  0.00           C
ATOM   4180  HB1 LYS C 289      56.240  38.500  75.690  1.00  0.00           H
ATOM   4181  HB2 LYS C 289      56.170  39.450  77.180  1.00  0.00           H
ATOM   4182  CG  LYS C 289      57.170  37.600  77.550  1.00  0.00           C
ATOM   4183  HG1 LYS C 289      57.760  36.840  77.000  1.00  0.00           H
ATOM   4184  HG2 LYS C 289      56.270  37.150  78.020  1.00  0.00           H
ATOM   4185  CD  LYS C 289      57.910  38.220  78.730  1.00  0.00           C
ATOM   4186  HD1 LYS C 289      59.020  38.210  78.610  1.00  0.00           H
ATOM   4187  HD2 LYS C 289      57.680  39.300  78.830  1.00  0.00           H
ATOM   4188  CE  LYS C 289      57.620  37.580  80.120  1.00  0.00           C
ATOM   4189  HE1 LYS C 289      56.620  37.850  80.510  1.00  0.00           H
ATOM   4190  HE2 LYS C 289      58.350  38.030  80.830  1.00  0.00           H
ATOM   4191  NZ  LYS C 289      57.780  36.080  80.130  1.00  0.00           N
ATOM   4192  HZ1 LYS C 289      57.490  35.720  81.060  1.00  0.00           H
ATOM   4193  HZ2 LYS C 289      57.110  35.670  79.450  1.00  0.00           H
ATOM   4194  HZ3 LYS C 289      58.750  35.830  79.830  1.00  0.00           H
ATOM   4195  C   LYS C 289      59.080  38.820  75.390  1.00  0.00           C
ATOM   4196  NT  LYS C 289      60.290  38.750  76.010  1.00  0.00           N
ATOM   4197  HT1 LYS C 289      60.540  39.320  76.790  1.00  0.00           H
ATOM   4198  HT2 LYS C 289      60.990  38.220  75.530  1.00  0.00           H
ATOM   4199  O   LYS C 289      58.900  38.180  74.320  1.00  0.00           O
ATOM   4200  N   SER D  55      46.580  59.260  49.960  1.00  0.00           N
ATOM   4201  H1  SER D  55      45.780  59.020  49.340  1.00  0.00           H
ATOM   4202  H2  SER D  55      46.290  59.550  50.920  1.00  0.00           H
ATOM   4203  H3  SER D  55      47.160  60.030  49.560  1.00  0.00           H
ATOM   4204  CA  SER D  55      47.440  57.990  50.130  1.00  0.00           C
ATOM   4205  HA  SER D  55      47.820  58.000  51.140  1.00  0.00           H
ATOM   4206  CB  SER D  55      46.650  56.720  49.800  1.00  0.00           C
ATOM   4207  HB1 SER D  55      47.310  55.860  49.590  1.00  0.00           H
ATOM   4208  HB2 SER D  55      45.990  56.830  48.910  1.00  0.00           H
ATOM   4209  OG  SER D  55      45.780  56.380  50.810  1.00  0.00           O
ATOM   4210  HG1 SER D  55      45.520  55.480  50.630  1.00  0.00           H
ATOM   4211  C   SER D  55      48.630  58.110  49.170  1.00  0.00           C
ATOM   4212  O   SER D  55      48.860  59.120  48.570  1.00  0.00           O
ATOM   4213  N   PHE D  56      49.460  57.050  49.070  1.00  0.00           N
ATOM   4214  HN  PHE D  56      49.320  56.350  49.770  1.00  0.00           H
ATOM   4215  CA  PHE D  56      50.390  56.740  48.060  1.00  0.00           C
ATOM   4216  HA  PHE D  56      50.740  57.650  47.590  1.00  0.00           H
ATOM   4217  CB  PHE D  56      51.570  55.870  48.530  1.00  0.00           C
ATOM   4218  HB1 PHE D  56      52.350  55.660  47.780  1.00  0.00           H
ATOM   4219  HB2 PHE D  56      51.280  54.860  48.890  1.00  0.00           H
ATOM   4220  CG  PHE D  56      52.270  56.630  49.630  1.00  0.00           C
ATOM   4221  CD1 PHE D  56      53.020  57.850  49.320  1.00  0.00           C
ATOM   4222  HD1 PHE D  56      53.090  58.250  48.320  1.00  0.00           H
ATOM   4223  CE1 PHE D  56      53.670  58.490  50.390  1.00  0.00           C
ATOM   4224  HE1 PHE D  56      54.150  59.440  50.170  1.00  0.00           H
ATOM   4225  CZ  PHE D  56      53.630  58.000  51.690  1.00  0.00           C
ATOM   4226  HZ  PHE D  56      54.020  58.550  52.530  1.00  0.00           H
ATOM   4227  CD2 PHE D  56      52.250  56.140  50.920  1.00  0.00           C
ATOM   4228  HD2 PHE D  56      51.770  55.180  50.990  1.00  0.00           H
ATOM   4229  CE2 PHE D  56      53.000  56.770  51.920  1.00  0.00           C
ATOM   4230  HE2 PHE D  56      53.030  56.380  52.930  1.00  0.00           H
ATOM   4231  C   PHE D  56      49.670  55.990  47.020  1.00  0.00           C
ATOM   4232  O   PHE D  56      48.720  55.190  47.300  1.00  0.00           O
ATOM   4233  N   TYR D  57      50.110  56.190  45.760  1.00  0.00           N
ATOM   4234  HN  TYR D  57      50.870  56.830  45.660  1.00  0.00           H
ATOM   4235  CA  TYR D  57      49.690  55.470  44.630  1.00  0.00           C
ATOM   4236  HA  TYR D  57      48.640  55.290  44.830  1.00  0.00           H
ATOM   4237  CB  TYR D  57      49.730  56.260  43.280  1.00  0.00           C
ATOM   4238  HB1 TYR D  57      49.600  55.520  42.460  1.00  0.00           H
ATOM   4239  HB2 TYR D  57      50.740  56.700  43.150  1.00  0.00           H
ATOM   4240  CG  TYR D  57      48.710  57.340  43.300  1.00  0.00           C
ATOM   4241  CD1 TYR D  57      49.100  58.690  43.460  1.00  0.00           C
ATOM   4242  HD1 TYR D  57      50.140  58.880  43.680  1.00  0.00           H
ATOM   4243  CE1 TYR D  57      48.180  59.760  43.350  1.00  0.00           C
ATOM   4244  HE1 TYR D  57      48.470  60.790  43.410  1.00  0.00           H
ATOM   4245  CZ  TYR D  57      46.860  59.410  43.140  1.00  0.00           C
ATOM   4246  OH  TYR D  57      45.730  60.250  43.340  1.00  0.00           O
ATOM   4247  HH  TYR D  57      46.010  60.970  43.920  1.00  0.00           H
ATOM   4248  CD2 TYR D  57      47.350  57.060  43.130  1.00  0.00           C
ATOM   4249  HD2 TYR D  57      47.100  56.020  42.960  1.00  0.00           H
ATOM   4250  CE2 TYR D  57      46.460  58.070  43.050  1.00  0.00           C
ATOM   4251  HE2 TYR D  57      45.410  57.850  42.990  1.00  0.00           H
ATOM   4252  C   TYR D  57      50.160  54.020  44.620  1.00  0.00           C
ATOM   4253  O   TYR D  57      51.280  53.750  45.100  1.00  0.00           O
ATOM   4254  N   VAL D  58      49.530  53.090  43.900  1.00  0.00           N
ATOM   4255  HN  VAL D  58      48.660  53.320  43.480  1.00  0.00           H
ATOM   4256  CA  VAL D  58      50.000  51.790  43.570  1.00  0.00           C
ATOM   4257  HA  VAL D  58      50.350  51.390  44.510  1.00  0.00           H
ATOM   4258  CB  VAL D  58      48.950  50.880  42.960  1.00  0.00           C
ATOM   4259  HB  VAL D  58      48.200  50.720  43.770  1.00  0.00           H
ATOM   4260  CG1 VAL D  58      48.160  51.500  41.780  1.00  0.00           C
ATOM   4261 HG11 VAL D  58      47.830  52.550  41.940  1.00  0.00           H
ATOM   4262 HG12 VAL D  58      48.670  51.440  40.800  1.00  0.00           H
ATOM   4263 HG13 VAL D  58      47.200  50.940  41.750  1.00  0.00           H
ATOM   4264  CG2 VAL D  58      49.510  49.620  42.420  1.00  0.00           C
ATOM   4265 HG21 VAL D  58      50.270  49.070  43.010  1.00  0.00           H
ATOM   4266 HG22 VAL D  58      48.650  48.910  42.440  1.00  0.00           H
ATOM   4267 HG23 VAL D  58      49.920  49.720  41.400  1.00  0.00           H
ATOM   4268  C   VAL D  58      51.210  51.860  42.650  1.00  0.00           C
ATOM   4269  O   VAL D  58      51.290  52.680  41.760  1.00  0.00           O
ATOM   4270  N   TYR D  59      52.300  51.090  42.820  1.00  0.00           N
ATOM   4271  HN  TYR D  59      52.210  50.370  43.500  1.00  0.00           H
ATOM   4272  CA  TYR D  59      53.650  51.030  42.170  1.00  0.00           C
ATOM   4273  HA  TYR D  59      54.180  51.890  42.560  1.00  0.00           H
ATOM   4274  CB  TYR D  59      54.440  49.730  42.540  1.00  0.00           C
ATOM   4275  HB1 TYR D  59      53.950  48.800  42.180  1.00  0.00           H
ATOM   4276  HB2 TYR D  59      54.620  49.750  43.640  1.00  0.00           H
ATOM   4277  CG  TYR D  59      55.810  49.600  41.910  1.00  0.00           C
ATOM   4278  CD1 TYR D  59      56.470  48.350  41.870  1.00  0.00           C
ATOM   4279  HD1 TYR D  59      55.970  47.410  42.090  1.00  0.00           H
ATOM   4280  CE1 TYR D  59      57.740  48.230  41.300  1.00  0.00           C
ATOM   4281  HE1 TYR D  59      58.060  47.210  41.170  1.00  0.00           H
ATOM   4282  CZ  TYR D  59      58.500  49.380  40.900  1.00  0.00           C
ATOM   4283  OH  TYR D  59      59.750  49.360  40.320  1.00  0.00           O
ATOM   4284  HH  TYR D  59      60.090  50.250  40.380  1.00  0.00           H
ATOM   4285  CD2 TYR D  59      56.570  50.740  41.500  1.00  0.00           C
ATOM   4286  HD2 TYR D  59      56.120  51.730  41.580  1.00  0.00           H
ATOM   4287  CE2 TYR D  59      57.860  50.670  40.990  1.00  0.00           C
ATOM   4288  HE2 TYR D  59      58.290  51.550  40.540  1.00  0.00           H
ATOM   4289  C   TYR D  59      53.600  51.120  40.700  1.00  0.00           C
ATOM   4290  O   TYR D  59      53.010  50.260  40.100  1.00  0.00           O
ATOM   4291  N   SER D  60      54.190  52.110  40.030  1.00  0.00           N
ATOM   4292  HN  SER D  60      54.650  52.810  40.570  1.00  0.00           H
ATOM   4293  CA  SER D  60      53.990  52.390  38.620  1.00  0.00           C
ATOM   4294  HA  SER D  60      53.150  51.780  38.300  1.00  0.00           H
ATOM   4295  CB  SER D  60      53.700  53.890  38.260  1.00  0.00           C
ATOM   4296  HB1 SER D  60      52.780  54.350  38.680  1.00  0.00           H
ATOM   4297  HB2 SER D  60      53.490  53.920  37.160  1.00  0.00           H
ATOM   4298  OG  SER D  60      54.870  54.640  38.630  1.00  0.00           O
ATOM   4299  HG1 SER D  60      54.860  54.710  39.590  1.00  0.00           H
ATOM   4300  C   SER D  60      55.010  51.740  37.660  1.00  0.00           C
ATOM   4301  O   SER D  60      55.110  52.040  36.480  1.00  0.00           O
ATOM   4302  N   ARG D  61      55.820  50.830  38.240  1.00  0.00           N
ATOM   4303  HN  ARG D  61      55.610  50.470  39.150  1.00  0.00           H
ATOM   4304  CA  ARG D  61      57.070  50.320  37.680  1.00  0.00           C
ATOM   4305  HA  ARG D  61      57.650  50.190  38.580  1.00  0.00           H
ATOM   4306  CB  ARG D  61      56.840  49.080  36.920  1.00  0.00           C
ATOM   4307  HB1 ARG D  61      57.800  48.730  36.480  1.00  0.00           H
ATOM   4308  HB2 ARG D  61      56.190  49.220  36.030  1.00  0.00           H
ATOM   4309  CG  ARG D  61      56.310  47.930  37.760  1.00  0.00           C
ATOM   4310  HG1 ARG D  61      55.280  48.210  38.070  1.00  0.00           H
ATOM   4311  HG2 ARG D  61      56.800  47.800  38.740  1.00  0.00           H
ATOM   4312  CD  ARG D  61      56.000  46.640  37.020  1.00  0.00           C
ATOM   4313  HD1 ARG D  61      56.810  46.110  36.460  1.00  0.00           H
ATOM   4314  HD2 ARG D  61      55.240  46.990  36.290  1.00  0.00           H
ATOM   4315  NE  ARG D  61      55.300  45.750  38.040  1.00  0.00           N
ATOM   4316  HE  ARG D  61      54.370  45.460  37.840  1.00  0.00           H
ATOM   4317  CZ  ARG D  61      55.910  45.070  38.970  1.00  0.00           C
ATOM   4318  NH1 ARG D  61      57.180  45.160  39.270  1.00  0.00           N
ATOM   4319 HH11 ARG D  61      57.750  45.630  38.600  1.00  0.00           H
ATOM   4320 HH12 ARG D  61      57.490  44.590  40.030  1.00  0.00           H
ATOM   4321  NH2 ARG D  61      55.210  44.440  39.840  1.00  0.00           N
ATOM   4322 HH21 ARG D  61      54.290  44.230  39.490  1.00  0.00           H
ATOM   4323 HH22 ARG D  61      55.740  43.710  40.270  1.00  0.00           H
ATOM   4324  C   ARG D  61      57.950  51.370  36.930  1.00  0.00           C
ATOM   4325  O   ARG D  61      57.750  52.530  36.910  1.00  0.00           O
ATOM   4326  N   VAL D  62      59.060  50.780  36.320  1.00  0.00           N
ATOM   4327  HN  VAL D  62      59.260  49.800  36.250  1.00  0.00           H
ATOM   4328  CA  VAL D  62      60.150  51.600  35.840  1.00  0.00           C
ATOM   4329  HA  VAL D  62      60.220  52.520  36.390  1.00  0.00           H
ATOM   4330  CB  VAL D  62      61.540  50.990  35.900  1.00  0.00           C
ATOM   4331  HB  VAL D  62      61.710  50.030  35.380  1.00  0.00           H
ATOM   4332  CG1 VAL D  62      62.580  52.010  35.380  1.00  0.00           C
ATOM   4333 HG11 VAL D  62      62.470  53.010  35.840  1.00  0.00           H
ATOM   4334 HG12 VAL D  62      63.560  51.540  35.610  1.00  0.00           H
ATOM   4335 HG13 VAL D  62      62.690  52.140  34.280  1.00  0.00           H
ATOM   4336  CG2 VAL D  62      61.780  50.780  37.350  1.00  0.00           C
ATOM   4337 HG21 VAL D  62      62.810  50.420  37.560  1.00  0.00           H
ATOM   4338 HG22 VAL D  62      61.690  51.720  37.940  1.00  0.00           H
ATOM   4339 HG23 VAL D  62      61.090  50.010  37.770  1.00  0.00           H
ATOM   4340  C   VAL D  62      59.800  51.940  34.370  1.00  0.00           C
ATOM   4341  O   VAL D  62      59.600  51.040  33.550  1.00  0.00           O
ATOM   4342  N   LYS D  63      59.760  53.260  34.000  1.00  0.00           N
ATOM   4343  HN  LYS D  63      60.110  53.920  34.670  1.00  0.00           H
ATOM   4344  CA  LYS D  63      59.560  53.740  32.650  1.00  0.00           C
ATOM   4345  HA  LYS D  63      58.710  53.130  32.380  1.00  0.00           H
ATOM   4346  CB  LYS D  63      59.100  55.130  32.640  1.00  0.00           C
ATOM   4347  HB1 LYS D  63      58.890  55.510  31.610  1.00  0.00           H
ATOM   4348  HB2 LYS D  63      59.970  55.700  33.020  1.00  0.00           H
ATOM   4349  CG  LYS D  63      58.020  55.500  33.620  1.00  0.00           C
ATOM   4350  HG1 LYS D  63      57.820  56.520  33.250  1.00  0.00           H
ATOM   4351  HG2 LYS D  63      58.640  55.600  34.540  1.00  0.00           H
ATOM   4352  CD  LYS D  63      56.780  54.650  33.790  1.00  0.00           C
ATOM   4353  HD1 LYS D  63      56.090  54.650  32.930  1.00  0.00           H
ATOM   4354  HD2 LYS D  63      57.010  53.590  34.020  1.00  0.00           H
ATOM   4355  CE  LYS D  63      55.970  55.200  34.900  1.00  0.00           C
ATOM   4356  HE1 LYS D  63      54.970  54.720  34.990  1.00  0.00           H
ATOM   4357  HE2 LYS D  63      55.860  56.310  34.890  1.00  0.00           H
ATOM   4358  NZ  LYS D  63      56.620  54.970  36.210  1.00  0.00           N
ATOM   4359  HZ1 LYS D  63      56.900  53.980  36.310  1.00  0.00           H
ATOM   4360  HZ2 LYS D  63      57.470  55.560  36.290  1.00  0.00           H
ATOM   4361  HZ3 LYS D  63      56.040  55.250  37.030  1.00  0.00           H
ATOM   4362  C   LYS D  63      60.730  53.380  31.630  1.00  0.00           C
ATOM   4363  NT  LYS D  63      61.930  53.990  31.700  1.00  0.00           N
ATOM   4364  HT1 LYS D  63      61.990  54.680  32.420  1.00  0.00           H
ATOM   4365  HT2 LYS D  63      62.660  53.810  31.030  1.00  0.00           H
ATOM   4366  O   LYS D  63      60.610  52.610  30.690  1.00  0.00           O
TER
ENDMDL
