# Supplementary material for: The Effect of SARS-COV‑2 Protein Fragments on the Dimerization of α‑Synuclein
Source: ACS Chem Neurosci. 2025 Oct 22;16(21):4279–88. doi: 10.1021/acschemneuro.5c00635 (PMC12593392; doi:10.1021/acschemneuro.5c00635)
Supplement: Supplementary file 1 [file cn5c00635_si_001.zip › aS Configurations - Supporting Information/Twister Binding Dimer/with SK9/t-SK9-1-final.pdb]

REMARK    GENERATED BY TRJCONV
TITLE     Protein in water t= 500000.00000 step= 250000000
REMARK    THIS IS A SIMULATION BOX
CRYST1  107.916  107.916  107.916  90.00  90.00  90.00 P 1           1
MODEL        1
ATOM      1  N   MET A   1      57.570  25.050  37.400  1.00  0.00           N
ATOM      2  H1  MET A   1      57.030  25.770  36.890  1.00  0.00           H
ATOM      3  H2  MET A   1      57.410  25.240  38.410  1.00  0.00           H
ATOM      4  H3  MET A   1      58.590  25.240  37.320  1.00  0.00           H
ATOM      5  CA  MET A   1      57.360  23.660  36.830  1.00  0.00           C
ATOM      6  HA  MET A   1      58.010  23.540  35.970  1.00  0.00           H
ATOM      7  CB  MET A   1      57.710  22.540  37.890  1.00  0.00           C
ATOM      8  HB1 MET A   1      57.330  22.810  38.900  1.00  0.00           H
ATOM      9  HB2 MET A   1      58.800  22.630  38.080  1.00  0.00           H
ATOM     10  CG  MET A   1      57.310  21.090  37.470  1.00  0.00           C
ATOM     11  HG1 MET A   1      56.200  21.080  37.560  1.00  0.00           H
ATOM     12  HG2 MET A   1      57.430  20.440  38.370  1.00  0.00           H
ATOM     13  SD  MET A   1      58.030  20.500  35.930  1.00  0.00           S
ATOM     14  CE  MET A   1      56.870  19.140  35.750  1.00  0.00           C
ATOM     15  HE1 MET A   1      57.020  18.520  36.660  1.00  0.00           H
ATOM     16  HE2 MET A   1      55.780  19.370  35.660  1.00  0.00           H
ATOM     17  HE3 MET A   1      57.180  18.600  34.830  1.00  0.00           H
ATOM     18  C   MET A   1      56.020  23.430  36.280  1.00  0.00           C
ATOM     19  O   MET A   1      55.840  23.290  35.040  1.00  0.00           O
ATOM     20  N   ASP A   2      54.920  23.350  37.060  1.00  0.00           N
ATOM     21  HN  ASP A   2      54.850  23.480  38.040  1.00  0.00           H
ATOM     22  CA  ASP A   2      53.620  23.050  36.430  1.00  0.00           C
ATOM     23  HA  ASP A   2      53.550  23.790  35.650  1.00  0.00           H
ATOM     24  CB  ASP A   2      53.600  21.520  36.150  1.00  0.00           C
ATOM     25  HB1 ASP A   2      53.930  20.930  37.030  1.00  0.00           H
ATOM     26  HB2 ASP A   2      54.280  21.310  35.290  1.00  0.00           H
ATOM     27  CG  ASP A   2      52.280  20.920  35.730  1.00  0.00           C
ATOM     28  OD1 ASP A   2      51.590  21.560  34.880  1.00  0.00           O
ATOM     29  OD2 ASP A   2      52.030  19.720  36.000  1.00  0.00           O
ATOM     30  C   ASP A   2      52.640  23.490  37.490  1.00  0.00           C
ATOM     31  O   ASP A   2      53.040  23.790  38.610  1.00  0.00           O
ATOM     32  N   VAL A   3      51.370  23.620  37.090  1.00  0.00           N
ATOM     33  HN  VAL A   3      51.080  23.270  36.200  1.00  0.00           H
ATOM     34  CA  VAL A   3      50.320  24.060  38.010  1.00  0.00           C
ATOM     35  HA  VAL A   3      50.630  25.030  38.360  1.00  0.00           H
ATOM     36  CB  VAL A   3      48.990  24.320  37.210  1.00  0.00           C
ATOM     37  HB  VAL A   3      48.190  24.630  37.920  1.00  0.00           H
ATOM     38  CG1 VAL A   3      49.290  25.380  36.140  1.00  0.00           C
ATOM     39 HG11 VAL A   3      50.030  24.950  35.440  1.00  0.00           H
ATOM     40 HG12 VAL A   3      48.420  25.500  35.450  1.00  0.00           H
ATOM     41 HG13 VAL A   3      49.450  26.370  36.600  1.00  0.00           H
ATOM     42  CG2 VAL A   3      48.550  23.000  36.570  1.00  0.00           C
ATOM     43 HG21 VAL A   3      49.290  22.530  35.900  1.00  0.00           H
ATOM     44 HG22 VAL A   3      48.260  22.370  37.440  1.00  0.00           H
ATOM     45 HG23 VAL A   3      47.770  23.270  35.830  1.00  0.00           H
ATOM     46  C   VAL A   3      50.160  23.240  39.330  1.00  0.00           C
ATOM     47  O   VAL A   3      50.120  22.020  39.380  1.00  0.00           O
ATOM     48  N   PHE A   4      50.060  24.040  40.410  1.00  0.00           N
ATOM     49  HN  PHE A   4      49.950  24.990  40.120  1.00  0.00           H
ATOM     50  CA  PHE A   4      49.830  23.640  41.790  1.00  0.00           C
ATOM     51  HA  PHE A   4      49.670  24.550  42.350  1.00  0.00           H
ATOM     52  CB  PHE A   4      48.530  22.790  42.100  1.00  0.00           C
ATOM     53  HB1 PHE A   4      48.500  22.530  43.180  1.00  0.00           H
ATOM     54  HB2 PHE A   4      48.540  21.930  41.400  1.00  0.00           H
ATOM     55  CG  PHE A   4      47.380  23.700  41.830  1.00  0.00           C
ATOM     56  CD1 PHE A   4      46.880  24.580  42.880  1.00  0.00           C
ATOM     57  HD1 PHE A   4      47.260  24.490  43.890  1.00  0.00           H
ATOM     58  CE1 PHE A   4      45.940  25.500  42.590  1.00  0.00           C
ATOM     59  HE1 PHE A   4      45.660  26.270  43.300  1.00  0.00           H
ATOM     60  CZ  PHE A   4      45.360  25.620  41.280  1.00  0.00           C
ATOM     61  HZ  PHE A   4      44.630  26.400  41.180  1.00  0.00           H
ATOM     62  CD2 PHE A   4      46.820  23.820  40.540  1.00  0.00           C
ATOM     63  HD2 PHE A   4      47.050  23.170  39.710  1.00  0.00           H
ATOM     64  CE2 PHE A   4      45.900  24.790  40.270  1.00  0.00           C
ATOM     65  HE2 PHE A   4      45.500  24.910  39.280  1.00  0.00           H
ATOM     66  C   PHE A   4      51.030  22.930  42.460  1.00  0.00           C
ATOM     67  O   PHE A   4      50.880  22.460  43.610  1.00  0.00           O
ATOM     68  N   MET A   5      52.240  22.960  41.880  1.00  0.00           N
ATOM     69  HN  MET A   5      52.400  23.440  41.020  1.00  0.00           H
ATOM     70  CA  MET A   5      53.470  22.560  42.440  1.00  0.00           C
ATOM     71  HA  MET A   5      53.270  21.650  42.990  1.00  0.00           H
ATOM     72  CB  MET A   5      54.520  22.270  41.380  1.00  0.00           C
ATOM     73  HB1 MET A   5      55.430  21.860  41.850  1.00  0.00           H
ATOM     74  HB2 MET A   5      54.990  23.180  40.940  1.00  0.00           H
ATOM     75  CG  MET A   5      54.030  21.260  40.310  1.00  0.00           C
ATOM     76  HG1 MET A   5      54.750  21.160  39.470  1.00  0.00           H
ATOM     77  HG2 MET A   5      53.070  21.610  39.880  1.00  0.00           H
ATOM     78  SD  MET A   5      53.690  19.530  41.040  1.00  0.00           S
ATOM     79  CE  MET A   5      53.040  18.870  39.440  1.00  0.00           C
ATOM     80  HE1 MET A   5      52.740  19.640  38.690  1.00  0.00           H
ATOM     81  HE2 MET A   5      53.840  18.210  39.040  1.00  0.00           H
ATOM     82  HE3 MET A   5      52.190  18.180  39.630  1.00  0.00           H
ATOM     83  C   MET A   5      54.100  23.460  43.480  1.00  0.00           C
ATOM     84  O   MET A   5      54.160  24.730  43.430  1.00  0.00           O
ATOM     85  N   LYS A   6      54.760  22.810  44.530  1.00  0.00           N
ATOM     86  HN  LYS A   6      54.750  21.840  44.770  1.00  0.00           H
ATOM     87  CA  LYS A   6      55.440  23.490  45.580  1.00  0.00           C
ATOM     88  HA  LYS A   6      54.800  24.300  45.870  1.00  0.00           H
ATOM     89  CB  LYS A   6      55.760  22.510  46.740  1.00  0.00           C
ATOM     90  HB1 LYS A   6      56.250  23.010  47.620  1.00  0.00           H
ATOM     91  HB2 LYS A   6      56.420  21.710  46.340  1.00  0.00           H
ATOM     92  CG  LYS A   6      54.520  21.850  47.430  1.00  0.00           C
ATOM     93  HG1 LYS A   6      53.740  21.730  46.650  1.00  0.00           H
ATOM     94  HG2 LYS A   6      54.210  22.580  48.210  1.00  0.00           H
ATOM     95  CD  LYS A   6      54.970  20.570  48.130  1.00  0.00           C
ATOM     96  HD1 LYS A   6      54.180  20.080  48.750  1.00  0.00           H
ATOM     97  HD2 LYS A   6      55.170  19.810  47.340  1.00  0.00           H
ATOM     98  CE  LYS A   6      56.220  20.740  48.960  1.00  0.00           C
ATOM     99  HE1 LYS A   6      56.050  21.540  49.710  1.00  0.00           H
ATOM    100  HE2 LYS A   6      57.150  21.000  48.410  1.00  0.00           H
ATOM    101  NZ  LYS A   6      56.370  19.500  49.710  1.00  0.00           N
ATOM    102  HZ1 LYS A   6      55.600  19.470  50.400  1.00  0.00           H
ATOM    103  HZ2 LYS A   6      56.400  18.600  49.190  1.00  0.00           H
ATOM    104  HZ3 LYS A   6      57.320  19.580  50.130  1.00  0.00           H
ATOM    105  C   LYS A   6      56.620  24.190  45.130  1.00  0.00           C
ATOM    106  O   LYS A   6      57.120  24.050  43.970  1.00  0.00           O
ATOM    107  N   GLY A   7      57.170  25.230  45.900  1.00  0.00           N
ATOM    108  HN  GLY A   7      56.940  25.430  46.850  1.00  0.00           H
ATOM    109  CA  GLY A   7      58.120  26.220  45.310  1.00  0.00           C
ATOM    110  HA1 GLY A   7      58.670  26.650  46.130  1.00  0.00           H
ATOM    111  HA2 GLY A   7      58.820  25.770  44.620  1.00  0.00           H
ATOM    112  C   GLY A   7      57.430  27.370  44.620  1.00  0.00           C
ATOM    113  O   GLY A   7      58.080  28.210  43.980  1.00  0.00           O
ATOM    114  N   LEU A   8      56.080  27.540  44.840  1.00  0.00           N
ATOM    115  HN  LEU A   8      55.610  26.730  45.190  1.00  0.00           H
ATOM    116  CA  LEU A   8      55.270  28.530  44.160  1.00  0.00           C
ATOM    117  HA  LEU A   8      55.410  28.490  43.090  1.00  0.00           H
ATOM    118  CB  LEU A   8      53.800  28.260  44.560  1.00  0.00           C
ATOM    119  HB1 LEU A   8      53.710  28.470  45.650  1.00  0.00           H
ATOM    120  HB2 LEU A   8      53.480  27.200  44.500  1.00  0.00           H
ATOM    121  CG  LEU A   8      52.680  29.160  43.940  1.00  0.00           C
ATOM    122  HG  LEU A   8      52.950  30.240  44.000  1.00  0.00           H
ATOM    123  CD1 LEU A   8      52.390  28.930  42.420  1.00  0.00           C
ATOM    124 HD11 LEU A   8      51.790  28.000  42.350  1.00  0.00           H
ATOM    125 HD12 LEU A   8      51.750  29.760  42.050  1.00  0.00           H
ATOM    126 HD13 LEU A   8      53.210  28.740  41.710  1.00  0.00           H
ATOM    127  CD2 LEU A   8      51.420  29.080  44.830  1.00  0.00           C
ATOM    128 HD21 LEU A   8      51.530  29.560  45.820  1.00  0.00           H
ATOM    129 HD22 LEU A   8      50.620  29.670  44.350  1.00  0.00           H
ATOM    130 HD23 LEU A   8      51.060  28.030  44.950  1.00  0.00           H
ATOM    131  C   LEU A   8      55.730  29.920  44.540  1.00  0.00           C
ATOM    132  O   LEU A   8      55.940  30.250  45.740  1.00  0.00           O
ATOM    133  N   SER A   9      55.890  30.820  43.590  1.00  0.00           N
ATOM    134  HN  SER A   9      55.890  30.600  42.610  1.00  0.00           H
ATOM    135  CA  SER A   9      56.090  32.220  43.980  1.00  0.00           C
ATOM    136  HA  SER A   9      55.750  32.440  44.980  1.00  0.00           H
ATOM    137  CB  SER A   9      57.650  32.540  43.910  1.00  0.00           C
ATOM    138  HB1 SER A   9      58.210  32.340  42.970  1.00  0.00           H
ATOM    139  HB2 SER A   9      58.190  31.990  44.710  1.00  0.00           H
ATOM    140  OG  SER A   9      58.070  33.850  44.320  1.00  0.00           O
ATOM    141  HG1 SER A   9      57.810  33.960  45.240  1.00  0.00           H
ATOM    142  C   SER A   9      55.280  33.150  43.200  1.00  0.00           C
ATOM    143  O   SER A   9      55.070  32.880  42.030  1.00  0.00           O
ATOM    144  N   LYS A  10      54.670  34.220  43.780  1.00  0.00           N
ATOM    145  HN  LYS A  10      54.810  34.410  44.750  1.00  0.00           H
ATOM    146  CA  LYS A  10      53.860  35.050  42.900  1.00  0.00           C
ATOM    147  HA  LYS A  10      53.700  35.970  43.460  1.00  0.00           H
ATOM    148  CB  LYS A  10      54.330  35.540  41.580  1.00  0.00           C
ATOM    149  HB1 LYS A  10      53.610  36.340  41.320  1.00  0.00           H
ATOM    150  HB2 LYS A  10      54.280  34.760  40.790  1.00  0.00           H
ATOM    151  CG  LYS A  10      55.700  36.260  41.710  1.00  0.00           C
ATOM    152  HG1 LYS A  10      56.460  35.630  42.220  1.00  0.00           H
ATOM    153  HG2 LYS A  10      55.490  37.170  42.320  1.00  0.00           H
ATOM    154  CD  LYS A  10      56.390  36.550  40.330  1.00  0.00           C
ATOM    155  HD1 LYS A  10      57.330  37.040  40.680  1.00  0.00           H
ATOM    156  HD2 LYS A  10      56.560  35.610  39.770  1.00  0.00           H
ATOM    157  CE  LYS A  10      55.610  37.560  39.420  1.00  0.00           C
ATOM    158  HE1 LYS A  10      54.650  37.050  39.180  1.00  0.00           H
ATOM    159  HE2 LYS A  10      56.170  37.810  38.490  1.00  0.00           H
ATOM    160  NZ  LYS A  10      55.450  38.790  40.230  1.00  0.00           N
ATOM    161  HZ1 LYS A  10      56.220  39.000  40.900  1.00  0.00           H
ATOM    162  HZ2 LYS A  10      55.280  39.610  39.600  1.00  0.00           H
ATOM    163  HZ3 LYS A  10      54.600  38.690  40.810  1.00  0.00           H
ATOM    164  C   LYS A  10      52.410  34.500  42.880  1.00  0.00           C
ATOM    165  O   LYS A  10      51.770  34.420  41.760  1.00  0.00           O
ATOM    166  N   ALA A  11      51.950  34.070  44.110  1.00  0.00           N
ATOM    167  HN  ALA A  11      52.610  34.010  44.850  1.00  0.00           H
ATOM    168  CA  ALA A  11      50.610  33.550  44.400  1.00  0.00           C
ATOM    169  HA  ALA A  11      50.440  32.760  43.690  1.00  0.00           H
ATOM    170  CB  ALA A  11      50.600  33.020  45.790  1.00  0.00           C
ATOM    171  HB1 ALA A  11      51.430  32.290  45.790  1.00  0.00           H
ATOM    172  HB2 ALA A  11      50.820  33.870  46.480  1.00  0.00           H
ATOM    173  HB3 ALA A  11      49.620  32.550  46.010  1.00  0.00           H
ATOM    174  C   ALA A  11      49.530  34.650  44.230  1.00  0.00           C
ATOM    175  O   ALA A  11      49.840  35.860  44.330  1.00  0.00           O
ATOM    176  N   LYS A  12      48.300  34.230  43.890  1.00  0.00           N
ATOM    177  HN  LYS A  12      48.090  33.280  44.090  1.00  0.00           H
ATOM    178  CA  LYS A  12      47.240  35.120  43.420  1.00  0.00           C
ATOM    179  HA  LYS A  12      47.680  35.690  42.620  1.00  0.00           H
ATOM    180  CB  LYS A  12      45.930  34.380  43.020  1.00  0.00           C
ATOM    181  HB1 LYS A  12      45.150  35.050  42.600  1.00  0.00           H
ATOM    182  HB2 LYS A  12      45.490  33.730  43.810  1.00  0.00           H
ATOM    183  CG  LYS A  12      46.170  33.350  41.920  1.00  0.00           C
ATOM    184  HG1 LYS A  12      45.370  32.580  41.930  1.00  0.00           H
ATOM    185  HG2 LYS A  12      47.120  32.810  42.130  1.00  0.00           H
ATOM    186  CD  LYS A  12      46.480  33.960  40.570  1.00  0.00           C
ATOM    187  HD1 LYS A  12      45.660  34.470  40.020  1.00  0.00           H
ATOM    188  HD2 LYS A  12      47.160  34.810  40.780  1.00  0.00           H
ATOM    189  CE  LYS A  12      47.220  32.940  39.650  1.00  0.00           C
ATOM    190  HE1 LYS A  12      46.530  32.200  39.200  1.00  0.00           H
ATOM    191  HE2 LYS A  12      47.990  32.360  40.200  1.00  0.00           H
ATOM    192  NZ  LYS A  12      47.960  33.780  38.640  1.00  0.00           N
ATOM    193  HZ1 LYS A  12      48.890  34.090  38.990  1.00  0.00           H
ATOM    194  HZ2 LYS A  12      48.260  33.110  37.900  1.00  0.00           H
ATOM    195  HZ3 LYS A  12      47.450  34.520  38.130  1.00  0.00           H
ATOM    196  C   LYS A  12      46.760  36.070  44.470  1.00  0.00           C
ATOM    197  O   LYS A  12      46.780  35.720  45.690  1.00  0.00           O
ATOM    198  N   GLU A  13      46.410  37.280  43.990  1.00  0.00           N
ATOM    199  HN  GLU A  13      46.480  37.350  42.990  1.00  0.00           H
ATOM    200  CA  GLU A  13      46.100  38.490  44.690  1.00  0.00           C
ATOM    201  HA  GLU A  13      46.050  38.250  45.740  1.00  0.00           H
ATOM    202  CB  GLU A  13      47.100  39.650  44.540  1.00  0.00           C
ATOM    203  HB1 GLU A  13      46.680  40.530  45.060  1.00  0.00           H
ATOM    204  HB2 GLU A  13      47.060  39.890  43.460  1.00  0.00           H
ATOM    205  CG  GLU A  13      48.460  39.330  45.240  1.00  0.00           C
ATOM    206  HG1 GLU A  13      48.990  38.400  44.950  1.00  0.00           H
ATOM    207  HG2 GLU A  13      48.340  39.150  46.330  1.00  0.00           H
ATOM    208  CD  GLU A  13      49.430  40.560  45.050  1.00  0.00           C
ATOM    209  OE1 GLU A  13      49.030  41.680  45.450  1.00  0.00           O
ATOM    210  OE2 GLU A  13      50.550  40.510  44.500  1.00  0.00           O
ATOM    211  C   GLU A  13      44.700  39.020  44.370  1.00  0.00           C
ATOM    212  O   GLU A  13      44.090  38.580  43.390  1.00  0.00           O
ATOM    213  N   GLY A  14      44.120  40.060  45.100  1.00  0.00           N
ATOM    214  HN  GLY A  14      44.560  40.350  45.940  1.00  0.00           H
ATOM    215  CA  GLY A  14      42.700  40.460  45.000  1.00  0.00           C
ATOM    216  HA1 GLY A  14      42.090  39.570  45.090  1.00  0.00           H
ATOM    217  HA2 GLY A  14      42.450  41.120  45.820  1.00  0.00           H
ATOM    218  C   GLY A  14      42.290  41.220  43.740  1.00  0.00           C
ATOM    219  O   GLY A  14      43.080  41.340  42.840  1.00  0.00           O
ATOM    220  N   VAL A  15      41.090  41.860  43.620  1.00  0.00           N
ATOM    221  HN  VAL A  15      40.310  41.960  44.240  1.00  0.00           H
ATOM    222  CA  VAL A  15      40.800  42.720  42.410  1.00  0.00           C
ATOM    223  HA  VAL A  15      41.120  42.120  41.570  1.00  0.00           H
ATOM    224  CB  VAL A  15      39.330  43.030  42.160  1.00  0.00           C
ATOM    225  HB  VAL A  15      39.170  43.760  41.350  1.00  0.00           H
ATOM    226  CG1 VAL A  15      38.610  41.730  41.840  1.00  0.00           C
ATOM    227 HG11 VAL A  15      39.100  41.050  41.100  1.00  0.00           H
ATOM    228 HG12 VAL A  15      38.570  41.100  42.750  1.00  0.00           H
ATOM    229 HG13 VAL A  15      37.570  41.980  41.560  1.00  0.00           H
ATOM    230  CG2 VAL A  15      38.700  43.630  43.390  1.00  0.00           C
ATOM    231 HG21 VAL A  15      39.170  44.570  43.730  1.00  0.00           H
ATOM    232 HG22 VAL A  15      37.650  43.870  43.130  1.00  0.00           H
ATOM    233 HG23 VAL A  15      38.770  42.850  44.180  1.00  0.00           H
ATOM    234  C   VAL A  15      41.660  44.040  42.470  1.00  0.00           C
ATOM    235  O   VAL A  15      42.200  44.510  43.530  1.00  0.00           O
ATOM    236  N   VAL A  16      41.750  44.770  41.320  1.00  0.00           N
ATOM    237  HN  VAL A  16      41.360  44.410  40.480  1.00  0.00           H
ATOM    238  CA  VAL A  16      42.570  45.930  41.220  1.00  0.00           C
ATOM    239  HA  VAL A  16      43.290  46.010  42.030  1.00  0.00           H
ATOM    240  CB  VAL A  16      43.300  45.780  39.950  1.00  0.00           C
ATOM    241  HB  VAL A  16      42.640  45.360  39.170  1.00  0.00           H
ATOM    242  CG1 VAL A  16      43.940  47.070  39.380  1.00  0.00           C
ATOM    243 HG11 VAL A  16      43.320  47.970  39.190  1.00  0.00           H
ATOM    244 HG12 VAL A  16      44.720  47.370  40.100  1.00  0.00           H
ATOM    245 HG13 VAL A  16      44.360  46.860  38.370  1.00  0.00           H
ATOM    246  CG2 VAL A  16      44.420  44.860  40.080  1.00  0.00           C
ATOM    247 HG21 VAL A  16      45.170  45.260  40.800  1.00  0.00           H
ATOM    248 HG22 VAL A  16      44.200  43.800  40.320  1.00  0.00           H
ATOM    249 HG23 VAL A  16      45.070  44.810  39.180  1.00  0.00           H
ATOM    250  C   VAL A  16      41.730  47.200  41.400  1.00  0.00           C
ATOM    251  O   VAL A  16      42.280  48.220  41.810  1.00  0.00           O
ATOM    252  N   ALA A  17      40.380  47.130  41.310  1.00  0.00           N
ATOM    253  HN  ALA A  17      40.070  46.260  40.930  1.00  0.00           H
ATOM    254  CA  ALA A  17      39.550  48.250  41.600  1.00  0.00           C
ATOM    255  HA  ALA A  17      39.890  49.050  40.960  1.00  0.00           H
ATOM    256  CB  ALA A  17      38.290  47.800  41.000  1.00  0.00           C
ATOM    257  HB1 ALA A  17      38.340  47.230  40.050  1.00  0.00           H
ATOM    258  HB2 ALA A  17      37.730  47.040  41.590  1.00  0.00           H
ATOM    259  HB3 ALA A  17      37.600  48.630  40.770  1.00  0.00           H
ATOM    260  C   ALA A  17      39.420  48.730  43.030  1.00  0.00           C
ATOM    261  O   ALA A  17      39.350  49.950  43.310  1.00  0.00           O
ATOM    262  N   ALA A  18      39.530  47.920  44.020  1.00  0.00           N
ATOM    263  HN  ALA A  18      39.700  46.950  43.850  1.00  0.00           H
ATOM    264  CA  ALA A  18      39.070  48.210  45.360  1.00  0.00           C
ATOM    265  HA  ALA A  18      39.290  49.240  45.560  1.00  0.00           H
ATOM    266  CB  ALA A  18      37.560  47.830  45.450  1.00  0.00           C
ATOM    267  HB1 ALA A  18      36.960  48.570  44.880  1.00  0.00           H
ATOM    268  HB2 ALA A  18      37.380  46.790  45.100  1.00  0.00           H
ATOM    269  HB3 ALA A  18      37.290  47.860  46.530  1.00  0.00           H
ATOM    270  C   ALA A  18      39.790  47.460  46.430  1.00  0.00           C
ATOM    271  O   ALA A  18      39.790  46.220  46.540  1.00  0.00           O
ATOM    272  N   ALA A  19      40.360  48.250  47.320  1.00  0.00           N
ATOM    273  HN  ALA A  19      40.080  49.200  47.280  1.00  0.00           H
ATOM    274  CA  ALA A  19      41.200  47.810  48.400  1.00  0.00           C
ATOM    275  HA  ALA A  19      42.120  47.430  47.970  1.00  0.00           H
ATOM    276  CB  ALA A  19      41.670  49.040  49.220  1.00  0.00           C
ATOM    277  HB1 ALA A  19      42.110  49.830  48.580  1.00  0.00           H
ATOM    278  HB2 ALA A  19      40.860  49.400  49.900  1.00  0.00           H
ATOM    279  HB3 ALA A  19      42.430  48.610  49.920  1.00  0.00           H
ATOM    280  C   ALA A  19      40.670  46.760  49.350  1.00  0.00           C
ATOM    281  O   ALA A  19      39.570  46.800  49.800  1.00  0.00           O
ATOM    282  N   GLU A  20      41.500  45.750  49.610  1.00  0.00           N
ATOM    283  HN  GLU A  20      42.420  45.620  49.250  1.00  0.00           H
ATOM    284  CA  GLU A  20      41.140  44.690  50.490  1.00  0.00           C
ATOM    285  HA  GLU A  20      40.100  44.500  50.260  1.00  0.00           H
ATOM    286  CB  GLU A  20      41.840  43.320  50.140  1.00  0.00           C
ATOM    287  HB1 GLU A  20      41.480  42.540  50.850  1.00  0.00           H
ATOM    288  HB2 GLU A  20      42.930  43.380  50.330  1.00  0.00           H
ATOM    289  CG  GLU A  20      41.520  42.840  48.690  1.00  0.00           C
ATOM    290  HG1 GLU A  20      41.980  43.550  47.960  1.00  0.00           H
ATOM    291  HG2 GLU A  20      40.420  42.930  48.590  1.00  0.00           H
ATOM    292  CD  GLU A  20      41.840  41.430  48.320  1.00  0.00           C
ATOM    293  OE1 GLU A  20      40.840  40.690  48.090  1.00  0.00           O
ATOM    294  OE2 GLU A  20      43.060  41.050  48.150  1.00  0.00           O
ATOM    295  C   GLU A  20      41.300  44.980  51.980  1.00  0.00           C
ATOM    296  O   GLU A  20      42.440  45.320  52.390  1.00  0.00           O
ATOM    297  N   LYS A  21      40.200  45.020  52.740  1.00  0.00           N
ATOM    298  HN  LYS A  21      39.250  44.900  52.470  1.00  0.00           H
ATOM    299  CA  LYS A  21      40.310  45.630  54.040  1.00  0.00           C
ATOM    300  HA  LYS A  21      41.080  46.370  54.190  1.00  0.00           H
ATOM    301  CB  LYS A  21      39.010  46.370  54.360  1.00  0.00           C
ATOM    302  HB1 LYS A  21      39.180  46.940  55.300  1.00  0.00           H
ATOM    303  HB2 LYS A  21      38.160  45.690  54.570  1.00  0.00           H
ATOM    304  CG  LYS A  21      38.470  47.310  53.260  1.00  0.00           C
ATOM    305  HG1 LYS A  21      37.540  47.740  53.680  1.00  0.00           H
ATOM    306  HG2 LYS A  21      38.190  46.670  52.390  1.00  0.00           H
ATOM    307  CD  LYS A  21      39.450  48.460  52.970  1.00  0.00           C
ATOM    308  HD1 LYS A  21      40.450  48.140  52.600  1.00  0.00           H
ATOM    309  HD2 LYS A  21      38.890  49.130  52.280  1.00  0.00           H
ATOM    310  CE  LYS A  21      39.830  49.300  54.210  1.00  0.00           C
ATOM    311  HE1 LYS A  21      40.480  48.580  54.760  1.00  0.00           H
ATOM    312  HE2 LYS A  21      39.010  49.630  54.880  1.00  0.00           H
ATOM    313  NZ  LYS A  21      40.680  50.460  53.850  1.00  0.00           N
ATOM    314  HZ1 LYS A  21      40.960  51.080  54.630  1.00  0.00           H
ATOM    315  HZ2 LYS A  21      41.590  50.010  53.620  1.00  0.00           H
ATOM    316  HZ3 LYS A  21      40.230  51.030  53.100  1.00  0.00           H
ATOM    317  C   LYS A  21      40.560  44.650  55.090  1.00  0.00           C
ATOM    318  O   LYS A  21      39.720  44.170  55.820  1.00  0.00           O
ATOM    319  N   THR A  22      41.830  44.330  55.300  1.00  0.00           N
ATOM    320  HN  THR A  22      42.590  44.720  54.790  1.00  0.00           H
ATOM    321  CA  THR A  22      42.400  43.460  56.270  1.00  0.00           C
ATOM    322  HA  THR A  22      42.190  42.470  55.880  1.00  0.00           H
ATOM    323  CB  THR A  22      43.890  43.650  56.240  1.00  0.00           C
ATOM    324  HB  THR A  22      44.270  43.280  57.210  1.00  0.00           H
ATOM    325  OG1 THR A  22      44.330  45.010  56.070  1.00  0.00           O
ATOM    326  HG1 THR A  22      45.290  44.940  56.020  1.00  0.00           H
ATOM    327  CG2 THR A  22      44.440  43.120  54.930  1.00  0.00           C
ATOM    328 HG21 THR A  22      44.040  43.630  54.030  1.00  0.00           H
ATOM    329 HG22 THR A  22      45.550  43.140  54.930  1.00  0.00           H
ATOM    330 HG23 THR A  22      44.160  42.040  54.890  1.00  0.00           H
ATOM    331  C   THR A  22      41.710  43.160  57.540  1.00  0.00           C
ATOM    332  O   THR A  22      41.250  44.070  58.240  1.00  0.00           O
ATOM    333  N   LYS A  23      41.810  41.890  57.990  1.00  0.00           N
ATOM    334  HN  LYS A  23      42.070  41.160  57.360  1.00  0.00           H
ATOM    335  CA  LYS A  23      41.450  41.370  59.250  1.00  0.00           C
ATOM    336  HA  LYS A  23      41.100  42.160  59.900  1.00  0.00           H
ATOM    337  CB  LYS A  23      40.320  40.290  59.200  1.00  0.00           C
ATOM    338  HB1 LYS A  23      39.990  39.920  60.190  1.00  0.00           H
ATOM    339  HB2 LYS A  23      40.730  39.390  58.680  1.00  0.00           H
ATOM    340  CG  LYS A  23      39.040  40.840  58.490  1.00  0.00           C
ATOM    341  HG1 LYS A  23      38.240  40.150  58.830  1.00  0.00           H
ATOM    342  HG2 LYS A  23      39.170  40.760  57.390  1.00  0.00           H
ATOM    343  CD  LYS A  23      38.530  42.310  58.870  1.00  0.00           C
ATOM    344  HD1 LYS A  23      38.480  42.430  59.980  1.00  0.00           H
ATOM    345  HD2 LYS A  23      39.240  43.060  58.470  1.00  0.00           H
ATOM    346  CE  LYS A  23      37.240  42.930  58.330  1.00  0.00           C
ATOM    347  HE1 LYS A  23      37.160  43.990  58.650  1.00  0.00           H
ATOM    348  HE2 LYS A  23      36.260  42.540  58.680  1.00  0.00           H
ATOM    349  NZ  LYS A  23      37.260  42.820  56.860  1.00  0.00           N
ATOM    350  HZ1 LYS A  23      36.630  43.450  56.320  1.00  0.00           H
ATOM    351  HZ2 LYS A  23      38.210  42.970  56.470  1.00  0.00           H
ATOM    352  HZ3 LYS A  23      37.020  41.840  56.610  1.00  0.00           H
ATOM    353  C   LYS A  23      42.640  40.740  59.990  1.00  0.00           C
ATOM    354  O   LYS A  23      43.480  40.090  59.430  1.00  0.00           O
ATOM    355  N   GLN A  24      42.660  40.930  61.360  1.00  0.00           N
ATOM    356  HN  GLN A  24      42.060  41.590  61.800  1.00  0.00           H
ATOM    357  CA  GLN A  24      43.700  40.260  62.180  1.00  0.00           C
ATOM    358  HA  GLN A  24      44.610  40.230  61.600  1.00  0.00           H
ATOM    359  CB  GLN A  24      44.000  40.930  63.480  1.00  0.00           C
ATOM    360  HB1 GLN A  24      44.850  40.400  63.940  1.00  0.00           H
ATOM    361  HB2 GLN A  24      43.090  40.910  64.120  1.00  0.00           H
ATOM    362  CG  GLN A  24      44.460  42.340  63.440  1.00  0.00           C
ATOM    363  HG1 GLN A  24      44.700  42.700  64.460  1.00  0.00           H
ATOM    364  HG2 GLN A  24      43.620  42.950  63.030  1.00  0.00           H
ATOM    365  CD  GLN A  24      45.660  42.580  62.460  1.00  0.00           C
ATOM    366  OE1 GLN A  24      46.720  41.990  62.600  1.00  0.00           O
ATOM    367  NE2 GLN A  24      45.470  43.410  61.460  1.00  0.00           N
ATOM    368 HE21 GLN A  24      46.300  43.480  60.910  1.00  0.00           H
ATOM    369 HE22 GLN A  24      44.560  43.750  61.250  1.00  0.00           H
ATOM    370  C   GLN A  24      43.510  38.770  62.250  1.00  0.00           C
ATOM    371  O   GLN A  24      42.370  38.260  62.060  1.00  0.00           O
ATOM    372  N   GLY A  25      44.660  38.080  62.250  1.00  0.00           N
ATOM    373  HN  GLY A  25      45.510  38.590  62.110  1.00  0.00           H
ATOM    374  CA  GLY A  25      44.940  36.650  62.300  1.00  0.00           C
ATOM    375  HA1 GLY A  25      44.930  36.190  61.330  1.00  0.00           H
ATOM    376  HA2 GLY A  25      45.950  36.480  62.640  1.00  0.00           H
ATOM    377  C   GLY A  25      44.110  35.860  63.240  1.00  0.00           C
ATOM    378  O   GLY A  25      43.690  36.320  64.320  1.00  0.00           O
ATOM    379  N   VAL A  26      43.740  34.580  62.850  1.00  0.00           N
ATOM    380  HN  VAL A  26      44.180  34.210  62.030  1.00  0.00           H
ATOM    381  CA  VAL A  26      42.850  33.750  63.630  1.00  0.00           C
ATOM    382  HA  VAL A  26      42.510  34.260  64.520  1.00  0.00           H
ATOM    383  CB  VAL A  26      41.610  33.370  62.840  1.00  0.00           C
ATOM    384  HB  VAL A  26      40.920  32.760  63.460  1.00  0.00           H
ATOM    385  CG1 VAL A  26      40.850  34.610  62.430  1.00  0.00           C
ATOM    386 HG11 VAL A  26      41.560  35.290  61.920  1.00  0.00           H
ATOM    387 HG12 VAL A  26      40.020  34.440  61.710  1.00  0.00           H
ATOM    388 HG13 VAL A  26      40.540  35.150  63.350  1.00  0.00           H
ATOM    389  CG2 VAL A  26      41.980  32.540  61.580  1.00  0.00           C
ATOM    390 HG21 VAL A  26      41.100  32.340  60.930  1.00  0.00           H
ATOM    391 HG22 VAL A  26      42.770  33.000  60.950  1.00  0.00           H
ATOM    392 HG23 VAL A  26      42.410  31.540  61.800  1.00  0.00           H
ATOM    393  C   VAL A  26      43.570  32.530  64.150  1.00  0.00           C
ATOM    394  O   VAL A  26      42.970  31.800  64.870  1.00  0.00           O
ATOM    395  N   ALA A  27      44.910  32.360  63.960  1.00  0.00           N
ATOM    396  HN  ALA A  27      45.390  33.050  63.420  1.00  0.00           H
ATOM    397  CA  ALA A  27      45.650  31.240  64.600  1.00  0.00           C
ATOM    398  HA  ALA A  27      45.120  30.320  64.390  1.00  0.00           H
ATOM    399  CB  ALA A  27      47.030  31.150  63.960  1.00  0.00           C
ATOM    400  HB1 ALA A  27      47.080  31.180  62.850  1.00  0.00           H
ATOM    401  HB2 ALA A  27      47.660  32.010  64.270  1.00  0.00           H
ATOM    402  HB3 ALA A  27      47.470  30.190  64.310  1.00  0.00           H
ATOM    403  C   ALA A  27      45.740  31.300  66.240  1.00  0.00           C
ATOM    404  O   ALA A  27      45.570  32.290  66.900  1.00  0.00           O
ATOM    405  N   GLU A  28      45.860  30.120  66.880  1.00  0.00           N
ATOM    406  HN  GLU A  28      46.110  29.290  66.380  1.00  0.00           H
ATOM    407  CA  GLU A  28      45.850  30.100  68.330  1.00  0.00           C
ATOM    408  HA  GLU A  28      45.150  30.810  68.740  1.00  0.00           H
ATOM    409  CB  GLU A  28      45.400  28.720  68.780  1.00  0.00           C
ATOM    410  HB1 GLU A  28      45.420  28.780  69.890  1.00  0.00           H
ATOM    411  HB2 GLU A  28      46.250  28.050  68.550  1.00  0.00           H
ATOM    412  CG  GLU A  28      44.070  28.320  68.280  1.00  0.00           C
ATOM    413  HG1 GLU A  28      44.090  28.010  67.210  1.00  0.00           H
ATOM    414  HG2 GLU A  28      43.430  29.230  68.270  1.00  0.00           H
ATOM    415  CD  GLU A  28      43.460  27.190  69.040  1.00  0.00           C
ATOM    416  OE1 GLU A  28      42.280  27.230  69.450  1.00  0.00           O
ATOM    417  OE2 GLU A  28      44.120  26.110  69.140  1.00  0.00           O
ATOM    418  C   GLU A  28      47.240  30.410  68.890  1.00  0.00           C
ATOM    419  O   GLU A  28      48.290  29.940  68.430  1.00  0.00           O
ATOM    420  N   ALA A  29      47.330  31.120  70.040  1.00  0.00           N
ATOM    421  HN  ALA A  29      46.470  31.210  70.530  1.00  0.00           H
ATOM    422  CA  ALA A  29      48.600  31.460  70.700  1.00  0.00           C
ATOM    423  HA  ALA A  29      49.170  31.950  69.920  1.00  0.00           H
ATOM    424  CB  ALA A  29      48.400  32.520  71.870  1.00  0.00           C
ATOM    425  HB1 ALA A  29      49.330  33.060  72.150  1.00  0.00           H
ATOM    426  HB2 ALA A  29      47.740  33.240  71.340  1.00  0.00           H
ATOM    427  HB3 ALA A  29      47.760  32.120  72.680  1.00  0.00           H
ATOM    428  C   ALA A  29      49.420  30.310  71.180  1.00  0.00           C
ATOM    429  O   ALA A  29      48.870  29.220  71.450  1.00  0.00           O
ATOM    430  N   ALA A  30      50.780  30.470  71.280  1.00  0.00           N
ATOM    431  HN  ALA A  30      51.270  31.320  71.110  1.00  0.00           H
ATOM    432  CA  ALA A  30      51.710  29.400  71.620  1.00  0.00           C
ATOM    433  HA  ALA A  30      51.380  28.480  71.150  1.00  0.00           H
ATOM    434  CB  ALA A  30      53.150  29.660  71.190  1.00  0.00           C
ATOM    435  HB1 ALA A  30      53.830  28.850  71.530  1.00  0.00           H
ATOM    436  HB2 ALA A  30      53.190  29.670  70.080  1.00  0.00           H
ATOM    437  HB3 ALA A  30      53.520  30.570  71.700  1.00  0.00           H
ATOM    438  C   ALA A  30      51.720  29.210  73.110  1.00  0.00           C
ATOM    439  O   ALA A  30      51.410  30.120  73.960  1.00  0.00           O
ATOM    440  N   GLY A  31      52.030  27.980  73.590  1.00  0.00           N
ATOM    441  HN  GLY A  31      52.180  27.180  73.010  1.00  0.00           H
ATOM    442  CA  GLY A  31      52.190  27.790  75.030  1.00  0.00           C
ATOM    443  HA1 GLY A  31      53.200  28.000  75.340  1.00  0.00           H
ATOM    444  HA2 GLY A  31      51.430  28.390  75.510  1.00  0.00           H
ATOM    445  C   GLY A  31      52.020  26.440  75.420  1.00  0.00           C
ATOM    446  O   GLY A  31      51.080  25.790  74.880  1.00  0.00           O
ATOM    447  N   LYS A  32      52.860  25.860  76.270  1.00  0.00           N
ATOM    448  HN  LYS A  32      53.570  26.390  76.730  1.00  0.00           H
ATOM    449  CA  LYS A  32      52.920  24.400  76.650  1.00  0.00           C
ATOM    450  HA  LYS A  32      52.760  23.970  75.670  1.00  0.00           H
ATOM    451  CB  LYS A  32      54.260  23.960  77.280  1.00  0.00           C
ATOM    452  HB1 LYS A  32      54.180  22.920  77.640  1.00  0.00           H
ATOM    453  HB2 LYS A  32      54.440  24.540  78.210  1.00  0.00           H
ATOM    454  CG  LYS A  32      55.460  23.940  76.320  1.00  0.00           C
ATOM    455  HG1 LYS A  32      56.390  23.630  76.840  1.00  0.00           H
ATOM    456  HG2 LYS A  32      55.670  24.970  75.970  1.00  0.00           H
ATOM    457  CD  LYS A  32      55.330  22.960  75.120  1.00  0.00           C
ATOM    458  HD1 LYS A  32      55.490  21.900  75.420  1.00  0.00           H
ATOM    459  HD2 LYS A  32      54.300  22.910  74.710  1.00  0.00           H
ATOM    460  CE  LYS A  32      56.250  23.260  73.940  1.00  0.00           C
ATOM    461  HE1 LYS A  32      56.100  24.330  73.680  1.00  0.00           H
ATOM    462  HE2 LYS A  32      56.070  22.580  73.080  1.00  0.00           H
ATOM    463  NZ  LYS A  32      57.660  23.100  74.370  1.00  0.00           N
ATOM    464  HZ1 LYS A  32      57.810  22.310  75.030  1.00  0.00           H
ATOM    465  HZ2 LYS A  32      58.340  22.960  73.590  1.00  0.00           H
ATOM    466  HZ3 LYS A  32      57.910  24.000  74.840  1.00  0.00           H
ATOM    467  C   LYS A  32      51.760  23.960  77.520  1.00  0.00           C
ATOM    468  O   LYS A  32      51.390  22.780  77.430  1.00  0.00           O
ATOM    469  N   THR A  33      51.140  24.830  78.330  1.00  0.00           N
ATOM    470  HN  THR A  33      51.480  25.760  78.450  1.00  0.00           H
ATOM    471  CA  THR A  33      49.870  24.400  79.010  1.00  0.00           C
ATOM    472  HA  THR A  33      50.100  23.630  79.740  1.00  0.00           H
ATOM    473  CB  THR A  33      49.250  25.640  79.710  1.00  0.00           C
ATOM    474  HB  THR A  33      48.190  25.400  79.970  1.00  0.00           H
ATOM    475  OG1 THR A  33      49.230  26.820  78.850  1.00  0.00           O
ATOM    476  HG1 THR A  33      50.170  26.920  78.680  1.00  0.00           H
ATOM    477  CG2 THR A  33      49.990  26.090  81.020  1.00  0.00           C
ATOM    478 HG21 THR A  33      49.760  25.290  81.750  1.00  0.00           H
ATOM    479 HG22 THR A  33      51.090  26.110  80.890  1.00  0.00           H
ATOM    480 HG23 THR A  33      49.680  27.080  81.430  1.00  0.00           H
ATOM    481  C   THR A  33      48.760  23.840  78.090  1.00  0.00           C
ATOM    482  O   THR A  33      48.230  22.730  78.270  1.00  0.00           O
ATOM    483  N   LYS A  34      48.360  24.650  77.180  1.00  0.00           N
ATOM    484  HN  LYS A  34      48.730  25.580  77.170  1.00  0.00           H
ATOM    485  CA  LYS A  34      47.440  24.530  76.060  1.00  0.00           C
ATOM    486  HA  LYS A  34      46.450  24.560  76.480  1.00  0.00           H
ATOM    487  CB  LYS A  34      47.630  25.760  75.110  1.00  0.00           C
ATOM    488  HB1 LYS A  34      46.990  25.740  74.200  1.00  0.00           H
ATOM    489  HB2 LYS A  34      48.670  25.700  74.730  1.00  0.00           H
ATOM    490  CG  LYS A  34      47.520  27.120  75.650  1.00  0.00           C
ATOM    491  HG1 LYS A  34      47.980  27.360  76.630  1.00  0.00           H
ATOM    492  HG2 LYS A  34      46.440  27.390  75.700  1.00  0.00           H
ATOM    493  CD  LYS A  34      48.190  28.110  74.660  1.00  0.00           C
ATOM    494  HD1 LYS A  34      49.290  27.950  74.640  1.00  0.00           H
ATOM    495  HD2 LYS A  34      47.870  27.830  73.630  1.00  0.00           H
ATOM    496  CE  LYS A  34      48.030  29.570  75.040  1.00  0.00           C
ATOM    497  HE1 LYS A  34      48.560  30.230  74.320  1.00  0.00           H
ATOM    498  HE2 LYS A  34      48.370  29.780  76.080  1.00  0.00           H
ATOM    499  NZ  LYS A  34      46.600  29.960  75.020  1.00  0.00           N
ATOM    500  HZ1 LYS A  34      46.410  30.960  75.260  1.00  0.00           H
ATOM    501  HZ2 LYS A  34      46.160  29.760  74.100  1.00  0.00           H
ATOM    502  HZ3 LYS A  34      46.010  29.460  75.710  1.00  0.00           H
ATOM    503  C   LYS A  34      47.580  23.190  75.300  1.00  0.00           C
ATOM    504  O   LYS A  34      48.590  22.490  75.300  1.00  0.00           O
ATOM    505  N   GLU A  35      46.520  22.860  74.490  1.00  0.00           N
ATOM    506  HN  GLU A  35      45.630  23.300  74.450  1.00  0.00           H
ATOM    507  CA  GLU A  35      46.730  21.670  73.560  1.00  0.00           C
ATOM    508  HA  GLU A  35      47.070  20.940  74.270  1.00  0.00           H
ATOM    509  CB  GLU A  35      45.440  21.140  72.770  1.00  0.00           C
ATOM    510  HB1 GLU A  35      45.700  20.160  72.320  1.00  0.00           H
ATOM    511  HB2 GLU A  35      45.150  21.930  72.050  1.00  0.00           H
ATOM    512  CG  GLU A  35      44.170  20.950  73.660  1.00  0.00           C
ATOM    513  HG1 GLU A  35      43.230  20.770  73.090  1.00  0.00           H
ATOM    514  HG2 GLU A  35      44.000  21.810  74.330  1.00  0.00           H
ATOM    515  CD  GLU A  35      44.290  19.740  74.570  1.00  0.00           C
ATOM    516  OE1 GLU A  35      43.710  18.690  74.220  1.00  0.00           O
ATOM    517  OE2 GLU A  35      44.820  19.960  75.660  1.00  0.00           O
ATOM    518  C   GLU A  35      47.890  21.810  72.560  1.00  0.00           C
ATOM    519  O   GLU A  35      48.120  22.900  72.040  1.00  0.00           O
ATOM    520  N   GLY A  36      48.750  20.760  72.300  1.00  0.00           N
ATOM    521  HN  GLY A  36      48.620  19.900  72.790  1.00  0.00           H
ATOM    522  CA  GLY A  36      49.710  20.700  71.260  1.00  0.00           C
ATOM    523  HA1 GLY A  36      50.480  21.450  71.330  1.00  0.00           H
ATOM    524  HA2 GLY A  36      50.160  19.720  71.190  1.00  0.00           H
ATOM    525  C   GLY A  36      49.110  20.960  69.890  1.00  0.00           C
ATOM    526  O   GLY A  36      47.900  21.050  69.720  1.00  0.00           O
ATOM    527  N   VAL A  37      49.990  20.900  68.850  1.00  0.00           N
ATOM    528  HN  VAL A  37      50.970  20.710  68.880  1.00  0.00           H
ATOM    529  CA  VAL A  37      49.720  21.430  67.560  1.00  0.00           C
ATOM    530  HA  VAL A  37      48.670  21.580  67.340  1.00  0.00           H
ATOM    531  CB  VAL A  37      50.450  22.780  67.400  1.00  0.00           C
ATOM    532  HB  VAL A  37      51.560  22.670  67.430  1.00  0.00           H
ATOM    533  CG1 VAL A  37      50.040  23.500  66.110  1.00  0.00           C
ATOM    534 HG11 VAL A  37      48.940  23.620  66.010  1.00  0.00           H
ATOM    535 HG12 VAL A  37      50.460  24.520  66.020  1.00  0.00           H
ATOM    536 HG13 VAL A  37      50.480  22.860  65.320  1.00  0.00           H
ATOM    537  CG2 VAL A  37      50.230  23.810  68.550  1.00  0.00           C
ATOM    538 HG21 VAL A  37      49.290  24.390  68.470  1.00  0.00           H
ATOM    539 HG22 VAL A  37      50.330  23.320  69.540  1.00  0.00           H
ATOM    540 HG23 VAL A  37      51.010  24.590  68.410  1.00  0.00           H
ATOM    541  C   VAL A  37      50.260  20.470  66.560  1.00  0.00           C
ATOM    542  O   VAL A  37      51.380  20.020  66.550  1.00  0.00           O
ATOM    543  N   LEU A  38      49.420  20.060  65.680  1.00  0.00           N
ATOM    544  HN  LEU A  38      48.450  20.290  65.730  1.00  0.00           H
ATOM    545  CA  LEU A  38      49.880  19.280  64.580  1.00  0.00           C
ATOM    546  HA  LEU A  38      50.540  18.500  64.920  1.00  0.00           H
ATOM    547  CB  LEU A  38      48.700  18.400  64.010  1.00  0.00           C
ATOM    548  HB1 LEU A  38      47.810  19.060  63.930  1.00  0.00           H
ATOM    549  HB2 LEU A  38      48.440  17.550  64.690  1.00  0.00           H
ATOM    550  CG  LEU A  38      48.910  17.690  62.580  1.00  0.00           C
ATOM    551  HG  LEU A  38      49.150  18.520  61.870  1.00  0.00           H
ATOM    552  CD1 LEU A  38      49.940  16.630  62.680  1.00  0.00           C
ATOM    553 HD11 LEU A  38      49.550  15.670  63.070  1.00  0.00           H
ATOM    554 HD12 LEU A  38      50.290  16.430  61.640  1.00  0.00           H
ATOM    555 HD13 LEU A  38      50.750  16.990  63.340  1.00  0.00           H
ATOM    556  CD2 LEU A  38      47.610  17.040  62.120  1.00  0.00           C
ATOM    557 HD21 LEU A  38      46.840  17.830  62.020  1.00  0.00           H
ATOM    558 HD22 LEU A  38      47.800  16.450  61.190  1.00  0.00           H
ATOM    559 HD23 LEU A  38      47.230  16.320  62.870  1.00  0.00           H
ATOM    560  C   LEU A  38      50.570  20.160  63.540  1.00  0.00           C
ATOM    561  O   LEU A  38      50.340  21.340  63.320  1.00  0.00           O
ATOM    562  N   TYR A  39      51.670  19.640  62.850  1.00  0.00           N
ATOM    563  HN  TYR A  39      52.000  18.740  63.110  1.00  0.00           H
ATOM    564  CA  TYR A  39      52.460  20.370  61.830  1.00  0.00           C
ATOM    565  HA  TYR A  39      52.950  19.520  61.380  1.00  0.00           H
ATOM    566  CB  TYR A  39      51.630  20.970  60.630  1.00  0.00           C
ATOM    567  HB1 TYR A  39      52.300  21.390  59.850  1.00  0.00           H
ATOM    568  HB2 TYR A  39      50.920  21.750  60.980  1.00  0.00           H
ATOM    569  CG  TYR A  39      50.890  19.830  59.870  1.00  0.00           C
ATOM    570  CD1 TYR A  39      51.590  18.630  59.510  1.00  0.00           C
ATOM    571  HD1 TYR A  39      52.640  18.490  59.740  1.00  0.00           H
ATOM    572  CE1 TYR A  39      50.880  17.570  59.130  1.00  0.00           C
ATOM    573  HE1 TYR A  39      51.370  16.610  59.170  1.00  0.00           H
ATOM    574  CZ  TYR A  39      49.460  17.630  58.920  1.00  0.00           C
ATOM    575  OH  TYR A  39      48.880  16.400  58.660  1.00  0.00           O
ATOM    576  HH  TYR A  39      47.990  16.610  58.360  1.00  0.00           H
ATOM    577  CD2 TYR A  39      49.510  19.930  59.640  1.00  0.00           C
ATOM    578  HD2 TYR A  39      48.840  20.680  60.040  1.00  0.00           H
ATOM    579  CE2 TYR A  39      48.770  18.810  59.160  1.00  0.00           C
ATOM    580  HE2 TYR A  39      47.700  18.780  59.040  1.00  0.00           H
ATOM    581  C   TYR A  39      53.690  21.220  62.350  1.00  0.00           C
ATOM    582  O   TYR A  39      54.560  21.620  61.540  1.00  0.00           O
ATOM    583  N   VAL A  40      53.750  21.470  63.670  1.00  0.00           N
ATOM    584  HN  VAL A  40      53.120  21.000  64.280  1.00  0.00           H
ATOM    585  CA  VAL A  40      54.660  22.380  64.340  1.00  0.00           C
ATOM    586  HA  VAL A  40      54.640  23.290  63.760  1.00  0.00           H
ATOM    587  CB  VAL A  40      54.190  22.850  65.730  1.00  0.00           C
ATOM    588  HB  VAL A  40      53.090  22.950  65.620  1.00  0.00           H
ATOM    589  CG1 VAL A  40      54.550  21.890  66.810  1.00  0.00           C
ATOM    590 HG11 VAL A  40      55.600  21.820  67.170  1.00  0.00           H
ATOM    591 HG12 VAL A  40      53.960  22.190  67.710  1.00  0.00           H
ATOM    592 HG13 VAL A  40      54.190  20.860  66.600  1.00  0.00           H
ATOM    593  CG2 VAL A  40      54.620  24.270  66.180  1.00  0.00           C
ATOM    594 HG21 VAL A  40      54.620  24.960  65.310  1.00  0.00           H
ATOM    595 HG22 VAL A  40      53.880  24.680  66.900  1.00  0.00           H
ATOM    596 HG23 VAL A  40      55.640  24.240  66.610  1.00  0.00           H
ATOM    597  C   VAL A  40      56.150  22.080  64.260  1.00  0.00           C
ATOM    598  O   VAL A  40      56.640  20.940  64.260  1.00  0.00           O
ATOM    599  N   GLY A  41      56.980  23.120  64.060  1.00  0.00           N
ATOM    600  HN  GLY A  41      56.650  24.040  63.860  1.00  0.00           H
ATOM    601  CA  GLY A  41      58.460  23.140  64.070  1.00  0.00           C
ATOM    602  HA1 GLY A  41      58.810  22.330  63.450  1.00  0.00           H
ATOM    603  HA2 GLY A  41      58.770  24.110  63.710  1.00  0.00           H
ATOM    604  C   GLY A  41      59.060  22.970  65.520  1.00  0.00           C
ATOM    605  O   GLY A  41      58.390  23.010  66.560  1.00  0.00           O
ATOM    606  N   SER A  42      60.340  22.550  65.510  1.00  0.00           N
ATOM    607  HN  SER A  42      60.640  22.230  64.620  1.00  0.00           H
ATOM    608  CA  SER A  42      61.130  22.330  66.670  1.00  0.00           C
ATOM    609  HA  SER A  42      60.440  21.910  67.390  1.00  0.00           H
ATOM    610  CB  SER A  42      62.320  21.320  66.480  1.00  0.00           C
ATOM    611  HB1 SER A  42      61.880  20.360  66.150  1.00  0.00           H
ATOM    612  HB2 SER A  42      62.990  21.160  67.350  1.00  0.00           H
ATOM    613  OG  SER A  42      63.130  21.760  65.390  1.00  0.00           O
ATOM    614  HG1 SER A  42      62.560  21.690  64.620  1.00  0.00           H
ATOM    615  C   SER A  42      61.860  23.590  67.310  1.00  0.00           C
ATOM    616  O   SER A  42      62.100  23.650  68.500  1.00  0.00           O
ATOM    617  N   LYS A  43      62.020  24.680  66.490  1.00  0.00           N
ATOM    618  HN  LYS A  43      61.720  24.610  65.540  1.00  0.00           H
ATOM    619  CA  LYS A  43      62.970  25.650  66.920  1.00  0.00           C
ATOM    620  HA  LYS A  43      62.810  25.820  67.980  1.00  0.00           H
ATOM    621  CB  LYS A  43      64.390  25.150  66.510  1.00  0.00           C
ATOM    622  HB1 LYS A  43      64.530  24.190  67.050  1.00  0.00           H
ATOM    623  HB2 LYS A  43      65.130  25.790  67.030  1.00  0.00           H
ATOM    624  CG  LYS A  43      64.650  25.070  65.040  1.00  0.00           C
ATOM    625  HG1 LYS A  43      64.570  26.100  64.630  1.00  0.00           H
ATOM    626  HG2 LYS A  43      63.900  24.470  64.480  1.00  0.00           H
ATOM    627  CD  LYS A  43      66.050  24.460  64.770  1.00  0.00           C
ATOM    628  HD1 LYS A  43      66.110  23.510  65.350  1.00  0.00           H
ATOM    629  HD2 LYS A  43      66.150  23.990  63.770  1.00  0.00           H
ATOM    630  CE  LYS A  43      67.230  25.430  65.080  1.00  0.00           C
ATOM    631  HE1 LYS A  43      68.190  24.880  65.090  1.00  0.00           H
ATOM    632  HE2 LYS A  43      67.000  26.010  66.000  1.00  0.00           H
ATOM    633  NZ  LYS A  43      67.380  26.390  63.990  1.00  0.00           N
ATOM    634  HZ1 LYS A  43      67.580  25.890  63.100  1.00  0.00           H
ATOM    635  HZ2 LYS A  43      66.460  26.810  63.760  1.00  0.00           H
ATOM    636  HZ3 LYS A  43      68.110  27.120  64.120  1.00  0.00           H
ATOM    637  C   LYS A  43      62.790  27.060  66.320  1.00  0.00           C
ATOM    638  O   LYS A  43      62.200  27.310  65.280  1.00  0.00           O
ATOM    639  N   THR A  44      63.240  28.130  67.040  1.00  0.00           N
ATOM    640  HN  THR A  44      63.740  28.060  67.900  1.00  0.00           H
ATOM    641  CA  THR A  44      63.160  29.520  66.700  1.00  0.00           C
ATOM    642  HA  THR A  44      62.100  29.700  66.770  1.00  0.00           H
ATOM    643  CB  THR A  44      63.580  30.450  67.790  1.00  0.00           C
ATOM    644  HB  THR A  44      63.620  31.480  67.380  1.00  0.00           H
ATOM    645  OG1 THR A  44      64.820  30.030  68.380  1.00  0.00           O
ATOM    646  HG1 THR A  44      65.500  30.080  67.700  1.00  0.00           H
ATOM    647  CG2 THR A  44      62.540  30.390  68.920  1.00  0.00           C
ATOM    648 HG21 THR A  44      62.710  29.510  69.580  1.00  0.00           H
ATOM    649 HG22 THR A  44      62.560  31.210  69.660  1.00  0.00           H
ATOM    650 HG23 THR A  44      61.460  30.380  68.660  1.00  0.00           H
ATOM    651  C   THR A  44      63.650  30.010  65.390  1.00  0.00           C
ATOM    652  O   THR A  44      64.740  29.730  64.940  1.00  0.00           O
ATOM    653  N   LYS A  45      62.850  30.900  64.760  1.00  0.00           N
ATOM    654  HN  LYS A  45      61.960  31.090  65.170  1.00  0.00           H
ATOM    655  CA  LYS A  45      63.260  31.870  63.780  1.00  0.00           C
ATOM    656  HA  LYS A  45      63.920  31.460  63.030  1.00  0.00           H
ATOM    657  CB  LYS A  45      62.010  32.640  63.270  1.00  0.00           C
ATOM    658  HB1 LYS A  45      61.440  33.070  64.120  1.00  0.00           H
ATOM    659  HB2 LYS A  45      61.500  31.830  62.700  1.00  0.00           H
ATOM    660  CG  LYS A  45      62.160  33.890  62.300  1.00  0.00           C
ATOM    661  HG1 LYS A  45      62.820  34.650  62.750  1.00  0.00           H
ATOM    662  HG2 LYS A  45      61.200  34.400  62.070  1.00  0.00           H
ATOM    663  CD  LYS A  45      62.670  33.520  60.900  1.00  0.00           C
ATOM    664  HD1 LYS A  45      63.680  33.060  60.900  1.00  0.00           H
ATOM    665  HD2 LYS A  45      62.000  32.700  60.550  1.00  0.00           H
ATOM    666  CE  LYS A  45      62.560  34.770  59.990  1.00  0.00           C
ATOM    667  HE1 LYS A  45      63.510  35.340  60.140  1.00  0.00           H
ATOM    668  HE2 LYS A  45      61.630  35.340  60.200  1.00  0.00           H
ATOM    669  NZ  LYS A  45      62.600  34.280  58.650  1.00  0.00           N
ATOM    670  HZ1 LYS A  45      63.360  33.580  58.600  1.00  0.00           H
ATOM    671  HZ2 LYS A  45      61.700  33.930  58.250  1.00  0.00           H
ATOM    672  HZ3 LYS A  45      62.830  35.020  57.960  1.00  0.00           H
ATOM    673  C   LYS A  45      64.360  32.820  64.430  1.00  0.00           C
ATOM    674  O   LYS A  45      64.240  33.330  65.550  1.00  0.00           O
ATOM    675  N   GLU A  46      65.430  33.020  63.680  1.00  0.00           N
ATOM    676  HN  GLU A  46      65.670  32.580  62.810  1.00  0.00           H
ATOM    677  CA  GLU A  46      66.620  33.760  64.020  1.00  0.00           C
ATOM    678  HA  GLU A  46      66.930  33.440  65.000  1.00  0.00           H
ATOM    679  CB  GLU A  46      67.760  33.450  62.970  1.00  0.00           C
ATOM    680  HB1 GLU A  46      68.630  34.120  63.140  1.00  0.00           H
ATOM    681  HB2 GLU A  46      67.270  33.640  61.990  1.00  0.00           H
ATOM    682  CG  GLU A  46      68.320  32.020  63.160  1.00  0.00           C
ATOM    683  HG1 GLU A  46      67.430  31.350  63.150  1.00  0.00           H
ATOM    684  HG2 GLU A  46      68.640  32.000  64.220  1.00  0.00           H
ATOM    685  CD  GLU A  46      69.410  31.650  62.180  1.00  0.00           C
ATOM    686  OE1 GLU A  46      69.160  31.500  60.970  1.00  0.00           O
ATOM    687  OE2 GLU A  46      70.500  31.390  62.770  1.00  0.00           O
ATOM    688  C   GLU A  46      66.440  35.280  64.120  1.00  0.00           C
ATOM    689  O   GLU A  46      65.560  35.870  63.460  1.00  0.00           O
ATOM    690  N   GLY A  47      67.180  36.030  64.950  1.00  0.00           N
ATOM    691  HN  GLY A  47      67.990  35.580  65.320  1.00  0.00           H
ATOM    692  CA  GLY A  47      66.960  37.510  65.210  1.00  0.00           C
ATOM    693  HA1 GLY A  47      67.600  37.760  66.040  1.00  0.00           H
ATOM    694  HA2 GLY A  47      67.210  38.050  64.310  1.00  0.00           H
ATOM    695  C   GLY A  47      65.570  37.950  65.470  1.00  0.00           C
ATOM    696  O   GLY A  47      64.780  37.470  66.250  1.00  0.00           O
ATOM    697  N   VAL A  48      65.160  39.140  64.920  1.00  0.00           N
ATOM    698  HN  VAL A  48      65.760  39.690  64.340  1.00  0.00           H
ATOM    699  CA  VAL A  48      63.990  39.840  65.400  1.00  0.00           C
ATOM    700  HA  VAL A  48      63.590  39.380  66.290  1.00  0.00           H
ATOM    701  CB  VAL A  48      64.280  41.350  65.790  1.00  0.00           C
ATOM    702  HB  VAL A  48      63.370  41.780  66.260  1.00  0.00           H
ATOM    703  CG1 VAL A  48      65.310  41.450  67.000  1.00  0.00           C
ATOM    704 HG11 VAL A  48      66.330  41.220  66.630  1.00  0.00           H
ATOM    705 HG12 VAL A  48      65.360  42.490  67.400  1.00  0.00           H
ATOM    706 HG13 VAL A  48      65.080  40.840  67.900  1.00  0.00           H
ATOM    707  CG2 VAL A  48      64.680  42.110  64.490  1.00  0.00           C
ATOM    708 HG21 VAL A  48      64.560  43.200  64.670  1.00  0.00           H
ATOM    709 HG22 VAL A  48      65.760  41.850  64.490  1.00  0.00           H
ATOM    710 HG23 VAL A  48      64.210  41.880  63.510  1.00  0.00           H
ATOM    711  C   VAL A  48      62.790  39.810  64.380  1.00  0.00           C
ATOM    712  O   VAL A  48      61.820  40.540  64.330  1.00  0.00           O
ATOM    713  N   VAL A  49      63.000  39.030  63.260  1.00  0.00           N
ATOM    714  HN  VAL A  49      63.750  38.370  63.270  1.00  0.00           H
ATOM    715  CA  VAL A  49      62.170  38.960  62.090  1.00  0.00           C
ATOM    716  HA  VAL A  49      61.610  39.890  62.060  1.00  0.00           H
ATOM    717  CB  VAL A  49      63.010  39.100  60.870  1.00  0.00           C
ATOM    718  HB  VAL A  49      63.870  38.430  61.090  1.00  0.00           H
ATOM    719  CG1 VAL A  49      62.350  38.690  59.620  1.00  0.00           C
ATOM    720 HG11 VAL A  49      62.220  37.580  59.620  1.00  0.00           H
ATOM    721 HG12 VAL A  49      61.300  39.000  59.440  1.00  0.00           H
ATOM    722 HG13 VAL A  49      63.030  39.030  58.810  1.00  0.00           H
ATOM    723  CG2 VAL A  49      63.600  40.590  60.910  1.00  0.00           C
ATOM    724 HG21 VAL A  49      64.320  40.790  60.090  1.00  0.00           H
ATOM    725 HG22 VAL A  49      62.750  41.300  60.770  1.00  0.00           H
ATOM    726 HG23 VAL A  49      64.130  40.810  61.860  1.00  0.00           H
ATOM    727  C   VAL A  49      61.260  37.690  62.170  1.00  0.00           C
ATOM    728  O   VAL A  49      61.590  36.650  62.700  1.00  0.00           O
ATOM    729  N   HIS A  50      60.050  37.790  61.640  1.00  0.00           N
ATOM    730  HN  HIS A  50      59.930  38.570  61.020  1.00  0.00           H
ATOM    731  CA  HIS A  50      59.120  36.730  61.590  1.00  0.00           C
ATOM    732  HA  HIS A  50      59.440  35.830  62.100  1.00  0.00           H
ATOM    733  CB  HIS A  50      57.780  37.100  62.230  1.00  0.00           C
ATOM    734  HB1 HIS A  50      57.420  38.090  61.860  1.00  0.00           H
ATOM    735  HB2 HIS A  50      57.990  37.460  63.260  1.00  0.00           H
ATOM    736  ND1 HIS A  50      56.720  34.880  62.710  1.00  0.00           N
ATOM    737  CG  HIS A  50      56.710  36.080  61.950  1.00  0.00           C
ATOM    738  CE1 HIS A  50      55.500  34.340  62.610  1.00  0.00           C
ATOM    739  HE1 HIS A  50      55.230  33.360  63.020  1.00  0.00           H
ATOM    740  NE2 HIS A  50      54.790  34.990  61.670  1.00  0.00           N
ATOM    741  HE2 HIS A  50      53.860  34.760  61.390  1.00  0.00           H
ATOM    742  CD2 HIS A  50      55.510  36.110  61.260  1.00  0.00           C
ATOM    743  HD2 HIS A  50      55.240  36.840  60.510  1.00  0.00           H
ATOM    744  C   HIS A  50      58.980  36.300  60.140  1.00  0.00           C
ATOM    745  O   HIS A  50      59.050  37.120  59.180  1.00  0.00           O
ATOM    746  N   GLY A  51      58.640  34.960  59.890  1.00  0.00           N
ATOM    747  HN  GLY A  51      58.500  34.360  60.680  1.00  0.00           H
ATOM    748  CA  GLY A  51      58.090  34.430  58.650  1.00  0.00           C
ATOM    749  HA1 GLY A  51      57.730  33.440  58.870  1.00  0.00           H
ATOM    750  HA2 GLY A  51      57.310  35.110  58.320  1.00  0.00           H
ATOM    751  C   GLY A  51      59.150  34.220  57.560  1.00  0.00           C
ATOM    752  O   GLY A  51      60.230  34.800  57.700  1.00  0.00           O
ATOM    753  N   VAL A  52      58.740  33.460  56.560  1.00  0.00           N
ATOM    754  HN  VAL A  52      57.780  33.200  56.510  1.00  0.00           H
ATOM    755  CA  VAL A  52      59.640  32.970  55.520  1.00  0.00           C
ATOM    756  HA  VAL A  52      60.620  32.830  55.960  1.00  0.00           H
ATOM    757  CB  VAL A  52      59.230  31.720  54.840  1.00  0.00           C
ATOM    758  HB  VAL A  52      59.860  31.580  53.940  1.00  0.00           H
ATOM    759  CG1 VAL A  52      59.680  30.530  55.660  1.00  0.00           C
ATOM    760 HG11 VAL A  52      59.290  29.630  55.140  1.00  0.00           H
ATOM    761 HG12 VAL A  52      60.780  30.540  55.780  1.00  0.00           H
ATOM    762 HG13 VAL A  52      59.200  30.640  56.660  1.00  0.00           H
ATOM    763  CG2 VAL A  52      57.720  31.740  54.480  1.00  0.00           C
ATOM    764 HG21 VAL A  52      57.480  30.790  53.970  1.00  0.00           H
ATOM    765 HG22 VAL A  52      57.110  31.980  55.380  1.00  0.00           H
ATOM    766 HG23 VAL A  52      57.470  32.530  53.740  1.00  0.00           H
ATOM    767  C   VAL A  52      59.690  34.040  54.470  1.00  0.00           C
ATOM    768  O   VAL A  52      58.790  34.820  54.240  1.00  0.00           O
ATOM    769  N   ALA A  53      60.920  34.080  53.830  1.00  0.00           N
ATOM    770  HN  ALA A  53      61.600  33.410  54.130  1.00  0.00           H
ATOM    771  CA  ALA A  53      61.290  35.160  52.970  1.00  0.00           C
ATOM    772  HA  ALA A  53      62.340  35.160  52.740  1.00  0.00           H
ATOM    773  CB  ALA A  53      60.560  35.010  51.580  1.00  0.00           C
ATOM    774  HB1 ALA A  53      60.770  34.040  51.090  1.00  0.00           H
ATOM    775  HB2 ALA A  53      59.460  35.090  51.600  1.00  0.00           H
ATOM    776  HB3 ALA A  53      60.860  35.890  50.980  1.00  0.00           H
ATOM    777  C   ALA A  53      61.030  36.510  53.570  1.00  0.00           C
ATOM    778  O   ALA A  53      61.740  36.950  54.440  1.00  0.00           O
ATOM    779  N   THR A  54      60.180  37.360  52.900  1.00  0.00           N
ATOM    780  HN  THR A  54      59.580  37.080  52.150  1.00  0.00           H
ATOM    781  CA  THR A  54      60.000  38.740  53.270  1.00  0.00           C
ATOM    782  HA  THR A  54      60.560  39.040  54.150  1.00  0.00           H
ATOM    783  CB  THR A  54      60.460  39.790  52.180  1.00  0.00           C
ATOM    784  HB  THR A  54      59.800  39.590  51.310  1.00  0.00           H
ATOM    785  OG1 THR A  54      61.800  39.500  51.790  1.00  0.00           O
ATOM    786  HG1 THR A  54      62.340  39.640  52.570  1.00  0.00           H
ATOM    787  CG2 THR A  54      60.300  41.320  52.580  1.00  0.00           C
ATOM    788 HG21 THR A  54      61.010  41.940  52.000  1.00  0.00           H
ATOM    789 HG22 THR A  54      59.280  41.750  52.450  1.00  0.00           H
ATOM    790 HG23 THR A  54      60.510  41.510  53.650  1.00  0.00           H
ATOM    791  C   THR A  54      58.520  39.000  53.640  1.00  0.00           C
ATOM    792  O   THR A  54      57.670  38.870  52.700  1.00  0.00           O
ATOM    793  N   VAL A  55      58.240  39.200  54.910  1.00  0.00           N
ATOM    794  HN  VAL A  55      58.930  39.400  55.600  1.00  0.00           H
ATOM    795  CA  VAL A  55      56.860  39.160  55.310  1.00  0.00           C
ATOM    796  HA  VAL A  55      56.090  38.770  54.660  1.00  0.00           H
ATOM    797  CB  VAL A  55      56.750  38.190  56.390  1.00  0.00           C
ATOM    798  HB  VAL A  55      57.440  38.290  57.250  1.00  0.00           H
ATOM    799  CG1 VAL A  55      55.330  37.980  56.990  1.00  0.00           C
ATOM    800 HG11 VAL A  55      55.410  37.150  57.720  1.00  0.00           H
ATOM    801 HG12 VAL A  55      54.930  38.880  57.520  1.00  0.00           H
ATOM    802 HG13 VAL A  55      54.670  37.740  56.130  1.00  0.00           H
ATOM    803  CG2 VAL A  55      57.070  36.810  55.860  1.00  0.00           C
ATOM    804 HG21 VAL A  55      58.150  36.610  55.750  1.00  0.00           H
ATOM    805 HG22 VAL A  55      56.680  35.980  56.480  1.00  0.00           H
ATOM    806 HG23 VAL A  55      56.530  36.630  54.910  1.00  0.00           H
ATOM    807  C   VAL A  55      56.320  40.450  55.790  1.00  0.00           C
ATOM    808  O   VAL A  55      55.310  40.940  55.230  1.00  0.00           O
ATOM    809  N   ALA A  56      56.960  41.120  56.720  1.00  0.00           N
ATOM    810  HN  ALA A  56      57.880  40.810  56.950  1.00  0.00           H
ATOM    811  CA  ALA A  56      56.460  42.360  57.440  1.00  0.00           C
ATOM    812  HA  ALA A  56      55.880  42.900  56.710  1.00  0.00           H
ATOM    813  CB  ALA A  56      55.540  42.000  58.610  1.00  0.00           C
ATOM    814  HB1 ALA A  56      54.910  42.830  59.010  1.00  0.00           H
ATOM    815  HB2 ALA A  56      54.880  41.180  58.270  1.00  0.00           H
ATOM    816  HB3 ALA A  56      56.140  41.600  59.450  1.00  0.00           H
ATOM    817  C   ALA A  56      57.590  43.350  57.850  1.00  0.00           C
ATOM    818  O   ALA A  56      58.680  42.920  58.290  1.00  0.00           O
ATOM    819  N   GLU A  57      57.390  44.620  57.690  1.00  0.00           N
ATOM    820  HN  GLU A  57      56.550  44.910  57.230  1.00  0.00           H
ATOM    821  CA  GLU A  57      58.240  45.700  57.930  1.00  0.00           C
ATOM    822  HA  GLU A  57      59.260  45.610  57.610  1.00  0.00           H
ATOM    823  CB  GLU A  57      57.760  47.090  57.350  1.00  0.00           C
ATOM    824  HB1 GLU A  57      58.590  47.820  57.300  1.00  0.00           H
ATOM    825  HB2 GLU A  57      56.890  47.460  57.930  1.00  0.00           H
ATOM    826  CG  GLU A  57      57.360  46.930  55.820  1.00  0.00           C
ATOM    827  HG1 GLU A  57      58.080  46.210  55.370  1.00  0.00           H
ATOM    828  HG2 GLU A  57      57.340  47.950  55.390  1.00  0.00           H
ATOM    829  CD  GLU A  57      55.970  46.340  55.680  1.00  0.00           C
ATOM    830  OE1 GLU A  57      55.740  45.240  55.170  1.00  0.00           O
ATOM    831  OE2 GLU A  57      55.010  47.080  56.070  1.00  0.00           O
ATOM    832  C   GLU A  57      58.440  45.920  59.440  1.00  0.00           C
ATOM    833  O   GLU A  57      59.460  46.470  59.890  1.00  0.00           O
ATOM    834  N   LYS A  58      57.470  45.570  60.220  1.00  0.00           N
ATOM    835  HN  LYS A  58      56.580  45.310  59.870  1.00  0.00           H
ATOM    836  CA  LYS A  58      57.530  45.730  61.660  1.00  0.00           C
ATOM    837  HA  LYS A  58      58.210  46.540  61.880  1.00  0.00           H
ATOM    838  CB  LYS A  58      56.080  46.040  62.170  1.00  0.00           C
ATOM    839  HB1 LYS A  58      55.510  45.090  62.100  1.00  0.00           H
ATOM    840  HB2 LYS A  58      55.630  46.770  61.470  1.00  0.00           H
ATOM    841  CG  LYS A  58      55.990  46.600  63.610  1.00  0.00           C
ATOM    842  HG1 LYS A  58      56.250  47.670  63.530  1.00  0.00           H
ATOM    843  HG2 LYS A  58      56.650  46.010  64.290  1.00  0.00           H
ATOM    844  CD  LYS A  58      54.620  46.550  64.350  1.00  0.00           C
ATOM    845  HD1 LYS A  58      54.820  47.180  65.250  1.00  0.00           H
ATOM    846  HD2 LYS A  58      53.870  47.110  63.760  1.00  0.00           H
ATOM    847  CE  LYS A  58      54.200  45.150  64.720  1.00  0.00           C
ATOM    848  HE1 LYS A  58      55.070  44.650  65.190  1.00  0.00           H
ATOM    849  HE2 LYS A  58      53.920  44.540  63.830  1.00  0.00           H
ATOM    850  NZ  LYS A  58      53.060  45.220  65.640  1.00  0.00           N
ATOM    851  HZ1 LYS A  58      52.460  46.020  65.360  1.00  0.00           H
ATOM    852  HZ2 LYS A  58      52.500  44.340  65.630  1.00  0.00           H
ATOM    853  HZ3 LYS A  58      53.320  45.320  66.640  1.00  0.00           H
ATOM    854  C   LYS A  58      58.090  44.500  62.310  1.00  0.00           C
ATOM    855  O   LYS A  58      57.590  43.380  62.260  1.00  0.00           O
ATOM    856  N   THR A  59      59.170  44.690  63.100  1.00  0.00           N
ATOM    857  HN  THR A  59      59.480  45.580  63.410  1.00  0.00           H
ATOM    858  CA  THR A  59      59.820  43.680  63.950  1.00  0.00           C
ATOM    859  HA  THR A  59      60.090  42.850  63.310  1.00  0.00           H
ATOM    860  CB  THR A  59      61.120  44.180  64.530  1.00  0.00           C
ATOM    861  HB  THR A  59      61.520  43.460  65.280  1.00  0.00           H
ATOM    862  OG1 THR A  59      60.960  45.370  65.240  1.00  0.00           O
ATOM    863  HG1 THR A  59      61.810  45.490  65.680  1.00  0.00           H
ATOM    864  CG2 THR A  59      62.190  44.390  63.490  1.00  0.00           C
ATOM    865 HG21 THR A  59      62.670  43.460  63.110  1.00  0.00           H
ATOM    866 HG22 THR A  59      61.820  44.840  62.540  1.00  0.00           H
ATOM    867 HG23 THR A  59      62.960  45.050  63.940  1.00  0.00           H
ATOM    868  C   THR A  59      58.970  43.150  65.090  1.00  0.00           C
ATOM    869  O   THR A  59      57.920  43.680  65.450  1.00  0.00           O
ATOM    870  N   LYS A  60      59.370  42.010  65.580  1.00  0.00           N
ATOM    871  HN  LYS A  60      60.190  41.530  65.270  1.00  0.00           H
ATOM    872  CA  LYS A  60      58.780  41.150  66.620  1.00  0.00           C
ATOM    873  HA  LYS A  60      57.750  41.110  66.310  1.00  0.00           H
ATOM    874  CB  LYS A  60      59.360  39.710  66.690  1.00  0.00           C
ATOM    875  HB1 LYS A  60      58.930  39.260  67.600  1.00  0.00           H
ATOM    876  HB2 LYS A  60      60.460  39.850  66.800  1.00  0.00           H
ATOM    877  CG  LYS A  60      58.930  38.800  65.520  1.00  0.00           C
ATOM    878  HG1 LYS A  60      59.200  39.370  64.600  1.00  0.00           H
ATOM    879  HG2 LYS A  60      57.820  38.780  65.520  1.00  0.00           H
ATOM    880  CD  LYS A  60      59.620  37.430  65.540  1.00  0.00           C
ATOM    881  HD1 LYS A  60      59.120  36.840  64.750  1.00  0.00           H
ATOM    882  HD2 LYS A  60      60.710  37.620  65.420  1.00  0.00           H
ATOM    883  CE  LYS A  60      59.440  36.690  66.870  1.00  0.00           C
ATOM    884  HE1 LYS A  60      58.360  36.780  67.140  1.00  0.00           H
ATOM    885  HE2 LYS A  60      60.170  37.180  67.550  1.00  0.00           H
ATOM    886  NZ  LYS A  60      59.820  35.270  66.690  1.00  0.00           N
ATOM    887  HZ1 LYS A  60      59.400  34.800  65.860  1.00  0.00           H
ATOM    888  HZ2 LYS A  60      60.840  35.130  66.540  1.00  0.00           H
ATOM    889  HZ3 LYS A  60      59.500  34.760  67.550  1.00  0.00           H
ATOM    890  C   LYS A  60      58.660  41.820  67.930  1.00  0.00           C
ATOM    891  O   LYS A  60      59.610  42.400  68.420  1.00  0.00           O
ATOM    892  N   GLU A  61      57.490  41.700  68.590  1.00  0.00           N
ATOM    893  HN  GLU A  61      56.720  41.100  68.410  1.00  0.00           H
ATOM    894  CA  GLU A  61      57.190  42.570  69.680  1.00  0.00           C
ATOM    895  HA  GLU A  61      57.600  43.550  69.470  1.00  0.00           H
ATOM    896  CB  GLU A  61      55.660  42.690  69.850  1.00  0.00           C
ATOM    897  HB1 GLU A  61      55.290  43.020  70.850  1.00  0.00           H
ATOM    898  HB2 GLU A  61      55.310  41.640  69.880  1.00  0.00           H
ATOM    899  CG  GLU A  61      55.010  43.440  68.700  1.00  0.00           C
ATOM    900  HG1 GLU A  61      53.990  43.060  68.440  1.00  0.00           H
ATOM    901  HG2 GLU A  61      55.630  43.540  67.790  1.00  0.00           H
ATOM    902  CD  GLU A  61      54.670  44.910  69.110  1.00  0.00           C
ATOM    903  OE1 GLU A  61      53.960  45.520  68.260  1.00  0.00           O
ATOM    904  OE2 GLU A  61      55.190  45.470  70.080  1.00  0.00           O
ATOM    905  C   GLU A  61      57.890  42.240  71.040  1.00  0.00           C
ATOM    906  O   GLU A  61      58.000  43.120  71.900  1.00  0.00           O
ATOM    907  N   GLN A  62      58.350  41.040  71.230  1.00  0.00           N
ATOM    908  HN  GLN A  62      58.150  40.360  70.530  1.00  0.00           H
ATOM    909  CA  GLN A  62      59.030  40.510  72.420  1.00  0.00           C
ATOM    910  HA  GLN A  62      58.820  41.200  73.220  1.00  0.00           H
ATOM    911  CB  GLN A  62      58.320  39.180  72.840  1.00  0.00           C
ATOM    912  HB1 GLN A  62      58.930  38.770  73.670  1.00  0.00           H
ATOM    913  HB2 GLN A  62      58.370  38.490  71.970  1.00  0.00           H
ATOM    914  CG  GLN A  62      56.970  39.500  73.350  1.00  0.00           C
ATOM    915  HG1 GLN A  62      56.560  38.570  73.790  1.00  0.00           H
ATOM    916  HG2 GLN A  62      56.260  39.690  72.520  1.00  0.00           H
ATOM    917  CD  GLN A  62      56.720  40.550  74.420  1.00  0.00           C
ATOM    918  OE1 GLN A  62      56.010  41.510  74.280  1.00  0.00           O
ATOM    919  NE2 GLN A  62      57.550  40.460  75.460  1.00  0.00           N
ATOM    920 HE21 GLN A  62      58.270  39.770  75.410  1.00  0.00           H
ATOM    921 HE22 GLN A  62      57.300  40.940  76.290  1.00  0.00           H
ATOM    922  C   GLN A  62      60.600  40.430  72.380  1.00  0.00           C
ATOM    923  O   GLN A  62      61.270  40.090  73.340  1.00  0.00           O
ATOM    924  N   VAL A  63      61.200  40.810  71.270  1.00  0.00           N
ATOM    925  HN  VAL A  63      60.720  41.130  70.470  1.00  0.00           H
ATOM    926  CA  VAL A  63      62.670  40.710  71.040  1.00  0.00           C
ATOM    927  HA  VAL A  63      63.160  40.520  71.990  1.00  0.00           H
ATOM    928  CB  VAL A  63      63.020  39.560  70.100  1.00  0.00           C
ATOM    929  HB  VAL A  63      64.100  39.730  69.880  1.00  0.00           H
ATOM    930  CG1 VAL A  63      63.080  38.280  71.000  1.00  0.00           C
ATOM    931 HG11 VAL A  63      63.130  37.380  70.350  1.00  0.00           H
ATOM    932 HG12 VAL A  63      64.000  38.320  71.610  1.00  0.00           H
ATOM    933 HG13 VAL A  63      62.170  38.210  71.640  1.00  0.00           H
ATOM    934  CG2 VAL A  63      62.230  39.440  68.830  1.00  0.00           C
ATOM    935 HG21 VAL A  63      62.030  40.410  68.330  1.00  0.00           H
ATOM    936 HG22 VAL A  63      62.830  38.840  68.120  1.00  0.00           H
ATOM    937 HG23 VAL A  63      61.320  38.860  69.070  1.00  0.00           H
ATOM    938  C   VAL A  63      63.170  42.050  70.580  1.00  0.00           C
ATOM    939  O   VAL A  63      64.240  42.190  69.970  1.00  0.00           O
ATOM    940  N   THR A  64      62.560  43.170  70.990  1.00  0.00           N
ATOM    941  HN  THR A  64      61.710  43.140  71.520  1.00  0.00           H
ATOM    942  CA  THR A  64      63.130  44.560  71.030  1.00  0.00           C
ATOM    943  HA  THR A  64      64.190  44.650  71.190  1.00  0.00           H
ATOM    944  CB  THR A  64      62.690  45.420  69.780  1.00  0.00           C
ATOM    945  HB  THR A  64      63.270  44.940  68.960  1.00  0.00           H
ATOM    946  OG1 THR A  64      62.900  46.810  69.820  1.00  0.00           O
ATOM    947  HG1 THR A  64      63.790  46.910  70.160  1.00  0.00           H
ATOM    948  CG2 THR A  64      61.250  45.070  69.430  1.00  0.00           C
ATOM    949 HG21 THR A  64      60.940  45.710  68.570  1.00  0.00           H
ATOM    950 HG22 THR A  64      61.190  44.010  69.120  1.00  0.00           H
ATOM    951 HG23 THR A  64      60.660  45.210  70.350  1.00  0.00           H
ATOM    952  C   THR A  64      62.660  45.340  72.270  1.00  0.00           C
ATOM    953  O   THR A  64      61.550  45.000  72.710  1.00  0.00           O
ATOM    954  N   ASN A  65      63.430  46.250  72.900  1.00  0.00           N
ATOM    955  HN  ASN A  65      64.260  46.520  72.430  1.00  0.00           H
ATOM    956  CA  ASN A  65      63.110  46.840  74.170  1.00  0.00           C
ATOM    957  HA  ASN A  65      62.910  46.040  74.860  1.00  0.00           H
ATOM    958  CB  ASN A  65      64.360  47.510  74.630  1.00  0.00           C
ATOM    959  HB1 ASN A  65      64.630  48.330  73.930  1.00  0.00           H
ATOM    960  HB2 ASN A  65      65.200  46.810  74.480  1.00  0.00           H
ATOM    961  CG  ASN A  65      64.340  47.940  76.060  1.00  0.00           C
ATOM    962  OD1 ASN A  65      63.540  47.580  76.920  1.00  0.00           O
ATOM    963  ND2 ASN A  65      65.350  48.770  76.480  1.00  0.00           N
ATOM    964 HD21 ASN A  65      65.810  49.360  75.810  1.00  0.00           H
ATOM    965 HD22 ASN A  65      65.440  48.980  77.460  1.00  0.00           H
ATOM    966  C   ASN A  65      61.860  47.750  74.160  1.00  0.00           C
ATOM    967  O   ASN A  65      61.110  47.790  75.150  1.00  0.00           O
ATOM    968  N   VAL A  66      61.640  48.500  73.070  1.00  0.00           N
ATOM    969  HN  VAL A  66      62.190  48.420  72.240  1.00  0.00           H
ATOM    970  CA  VAL A  66      60.580  49.490  73.100  1.00  0.00           C
ATOM    971  HA  VAL A  66      60.370  49.820  74.110  1.00  0.00           H
ATOM    972  CB  VAL A  66      61.150  50.720  72.310  1.00  0.00           C
ATOM    973  HB  VAL A  66      60.320  51.430  72.130  1.00  0.00           H
ATOM    974  CG1 VAL A  66      62.270  51.420  73.150  1.00  0.00           C
ATOM    975 HG11 VAL A  66      61.750  52.010  73.940  1.00  0.00           H
ATOM    976 HG12 VAL A  66      62.960  50.670  73.580  1.00  0.00           H
ATOM    977 HG13 VAL A  66      62.850  52.140  72.520  1.00  0.00           H
ATOM    978  CG2 VAL A  66      61.760  50.200  70.970  1.00  0.00           C
ATOM    979 HG21 VAL A  66      61.820  51.110  70.330  1.00  0.00           H
ATOM    980 HG22 VAL A  66      62.740  49.720  71.160  1.00  0.00           H
ATOM    981 HG23 VAL A  66      61.040  49.530  70.460  1.00  0.00           H
ATOM    982  C   VAL A  66      59.220  48.940  72.570  1.00  0.00           C
ATOM    983  O   VAL A  66      58.250  49.670  72.360  1.00  0.00           O
ATOM    984  N   GLY A  67      59.130  47.590  72.380  1.00  0.00           N
ATOM    985  HN  GLY A  67      59.910  47.020  72.620  1.00  0.00           H
ATOM    986  CA  GLY A  67      58.190  46.880  71.570  1.00  0.00           C
ATOM    987  HA1 GLY A  67      58.140  45.850  71.890  1.00  0.00           H
ATOM    988  HA2 GLY A  67      57.240  47.340  71.750  1.00  0.00           H
ATOM    989  C   GLY A  67      58.540  47.020  70.090  1.00  0.00           C
ATOM    990  O   GLY A  67      59.450  47.720  69.600  1.00  0.00           O
ATOM    991  N   GLY A  68      57.800  46.220  69.260  1.00  0.00           N
ATOM    992  HN  GLY A  68      57.040  45.660  69.550  1.00  0.00           H
ATOM    993  CA  GLY A  68      58.010  46.020  67.770  1.00  0.00           C
ATOM    994  HA1 GLY A  68      59.000  45.600  67.660  1.00  0.00           H
ATOM    995  HA2 GLY A  68      57.260  45.320  67.450  1.00  0.00           H
ATOM    996  C   GLY A  68      57.910  47.360  67.000  1.00  0.00           C
ATOM    997  O   GLY A  68      57.070  48.120  67.290  1.00  0.00           O
ATOM    998  N   ALA A  69      58.660  47.480  65.900  1.00  0.00           N
ATOM    999  HN  ALA A  69      59.250  46.750  65.590  1.00  0.00           H
ATOM   1000  CA  ALA A  69      58.540  48.740  65.170  1.00  0.00           C
ATOM   1001  HA  ALA A  69      57.530  49.120  65.090  1.00  0.00           H
ATOM   1002  CB  ALA A  69      59.530  49.810  65.680  1.00  0.00           C
ATOM   1003  HB1 ALA A  69      59.310  50.090  66.730  1.00  0.00           H
ATOM   1004  HB2 ALA A  69      60.490  49.260  65.790  1.00  0.00           H
ATOM   1005  HB3 ALA A  69      59.690  50.680  65.000  1.00  0.00           H
ATOM   1006  C   ALA A  69      59.000  48.430  63.720  1.00  0.00           C
ATOM   1007  O   ALA A  69      59.690  47.450  63.410  1.00  0.00           O
ATOM   1008  N   VAL A  70      58.550  49.350  62.810  1.00  0.00           N
ATOM   1009  HN  VAL A  70      58.000  50.070  63.230  1.00  0.00           H
ATOM   1010  CA  VAL A  70      58.820  49.310  61.380  1.00  0.00           C
ATOM   1011  HA  VAL A  70      58.840  48.340  60.920  1.00  0.00           H
ATOM   1012  CB  VAL A  70      57.890  50.170  60.580  1.00  0.00           C
ATOM   1013  HB  VAL A  70      57.850  51.210  60.970  1.00  0.00           H
ATOM   1014  CG1 VAL A  70      58.260  50.310  59.080  1.00  0.00           C
ATOM   1015 HG11 VAL A  70      58.850  49.440  58.710  1.00  0.00           H
ATOM   1016 HG12 VAL A  70      57.310  50.370  58.510  1.00  0.00           H
ATOM   1017 HG13 VAL A  70      58.750  51.280  58.830  1.00  0.00           H
ATOM   1018  CG2 VAL A  70      56.500  49.530  60.620  1.00  0.00           C
ATOM   1019 HG21 VAL A  70      56.460  48.570  60.060  1.00  0.00           H
ATOM   1020 HG22 VAL A  70      56.140  49.220  61.620  1.00  0.00           H
ATOM   1021 HG23 VAL A  70      55.760  50.200  60.150  1.00  0.00           H
ATOM   1022  C   VAL A  70      60.200  49.900  61.170  1.00  0.00           C
ATOM   1023  O   VAL A  70      60.620  50.920  61.700  1.00  0.00           O
ATOM   1024  N   VAL A  71      61.050  49.060  60.480  1.00  0.00           N
ATOM   1025  HN  VAL A  71      60.750  48.120  60.330  1.00  0.00           H
ATOM   1026  CA  VAL A  71      62.480  49.360  60.330  1.00  0.00           C
ATOM   1027  HA  VAL A  71      62.800  49.600  61.330  1.00  0.00           H
ATOM   1028  CB  VAL A  71      63.120  48.020  59.780  1.00  0.00           C
ATOM   1029  HB  VAL A  71      62.590  47.740  58.850  1.00  0.00           H
ATOM   1030  CG1 VAL A  71      64.670  48.350  59.520  1.00  0.00           C
ATOM   1031 HG11 VAL A  71      65.210  48.830  60.350  1.00  0.00           H
ATOM   1032 HG12 VAL A  71      65.260  47.430  59.310  1.00  0.00           H
ATOM   1033 HG13 VAL A  71      64.800  48.820  58.520  1.00  0.00           H
ATOM   1034  CG2 VAL A  71      63.030  46.990  60.990  1.00  0.00           C
ATOM   1035 HG21 VAL A  71      63.630  47.380  61.840  1.00  0.00           H
ATOM   1036 HG22 VAL A  71      62.030  46.640  61.320  1.00  0.00           H
ATOM   1037 HG23 VAL A  71      63.460  46.050  60.570  1.00  0.00           H
ATOM   1038  C   VAL A  71      62.780  50.660  59.590  1.00  0.00           C
ATOM   1039  O   VAL A  71      62.040  51.090  58.630  1.00  0.00           O
ATOM   1040  N   THR A  72      63.820  51.400  60.110  1.00  0.00           N
ATOM   1041  HN  THR A  72      64.420  51.090  60.850  1.00  0.00           H
ATOM   1042  CA  THR A  72      64.210  52.750  59.700  1.00  0.00           C
ATOM   1043  HA  THR A  72      63.230  53.200  59.760  1.00  0.00           H
ATOM   1044  CB  THR A  72      65.060  53.590  60.610  1.00  0.00           C
ATOM   1045  HB  THR A  72      65.430  54.490  60.070  1.00  0.00           H
ATOM   1046  OG1 THR A  72      66.180  52.860  61.050  1.00  0.00           O
ATOM   1047  HG1 THR A  72      66.910  53.490  61.140  1.00  0.00           H
ATOM   1048  CG2 THR A  72      64.270  54.030  61.860  1.00  0.00           C
ATOM   1049 HG21 THR A  72      64.920  54.670  62.500  1.00  0.00           H
ATOM   1050 HG22 THR A  72      63.350  54.610  61.630  1.00  0.00           H
ATOM   1051 HG23 THR A  72      63.890  53.220  62.510  1.00  0.00           H
ATOM   1052  C   THR A  72      64.600  52.920  58.260  1.00  0.00           C
ATOM   1053  O   THR A  72      65.050  52.010  57.610  1.00  0.00           O
ATOM   1054  N   GLY A  73      64.480  54.150  57.710  1.00  0.00           N
ATOM   1055  HN  GLY A  73      64.060  54.960  58.120  1.00  0.00           H
ATOM   1056  CA  GLY A  73      64.820  54.360  56.300  1.00  0.00           C
ATOM   1057  HA1 GLY A  73      64.740  55.430  56.140  1.00  0.00           H
ATOM   1058  HA2 GLY A  73      65.700  53.880  55.910  1.00  0.00           H
ATOM   1059  C   GLY A  73      63.790  53.670  55.380  1.00  0.00           C
ATOM   1060  O   GLY A  73      63.090  52.790  55.870  1.00  0.00           O
ATOM   1061  N   VAL A  74      63.650  54.160  54.140  1.00  0.00           N
ATOM   1062  HN  VAL A  74      64.250  54.900  53.850  1.00  0.00           H
ATOM   1063  CA  VAL A  74      62.510  53.790  53.300  1.00  0.00           C
ATOM   1064  HA  VAL A  74      61.660  53.840  53.970  1.00  0.00           H
ATOM   1065  CB  VAL A  74      62.240  54.750  52.110  1.00  0.00           C
ATOM   1066  HB  VAL A  74      62.120  55.740  52.600  1.00  0.00           H
ATOM   1067  CG1 VAL A  74      63.320  54.770  51.080  1.00  0.00           C
ATOM   1068 HG11 VAL A  74      63.500  53.740  50.710  1.00  0.00           H
ATOM   1069 HG12 VAL A  74      63.020  55.560  50.360  1.00  0.00           H
ATOM   1070 HG13 VAL A  74      64.290  55.100  51.510  1.00  0.00           H
ATOM   1071  CG2 VAL A  74      60.870  54.390  51.460  1.00  0.00           C
ATOM   1072 HG21 VAL A  74      60.920  53.380  51.010  1.00  0.00           H
ATOM   1073 HG22 VAL A  74      60.090  54.350  52.250  1.00  0.00           H
ATOM   1074 HG23 VAL A  74      60.630  55.110  50.650  1.00  0.00           H
ATOM   1075  C   VAL A  74      62.620  52.270  52.930  1.00  0.00           C
ATOM   1076  O   VAL A  74      63.620  51.740  52.530  1.00  0.00           O
ATOM   1077  N   THR A  75      61.550  51.540  53.040  1.00  0.00           N
ATOM   1078  HN  THR A  75      60.680  51.870  53.390  1.00  0.00           H
ATOM   1079  CA  THR A  75      61.590  50.080  52.890  1.00  0.00           C
ATOM   1080  HA  THR A  75      62.560  49.720  53.220  1.00  0.00           H
ATOM   1081  CB  THR A  75      60.540  49.320  53.720  1.00  0.00           C
ATOM   1082  HB  THR A  75      60.670  48.260  53.440  1.00  0.00           H
ATOM   1083  OG1 THR A  75      59.210  49.630  53.450  1.00  0.00           O
ATOM   1084  HG1 THR A  75      59.000  49.200  52.620  1.00  0.00           H
ATOM   1085  CG2 THR A  75      60.720  49.500  55.210  1.00  0.00           C
ATOM   1086 HG21 THR A  75      61.680  49.010  55.470  1.00  0.00           H
ATOM   1087 HG22 THR A  75      60.740  50.590  55.460  1.00  0.00           H
ATOM   1088 HG23 THR A  75      59.960  48.980  55.840  1.00  0.00           H
ATOM   1089  C   THR A  75      61.430  49.630  51.410  1.00  0.00           C
ATOM   1090  O   THR A  75      60.440  49.070  50.950  1.00  0.00           O
ATOM   1091  N   ALA A  76      62.390  49.990  50.600  1.00  0.00           N
ATOM   1092  HN  ALA A  76      63.140  50.450  51.060  1.00  0.00           H
ATOM   1093  CA  ALA A  76      62.430  49.840  49.150  1.00  0.00           C
ATOM   1094  HA  ALA A  76      61.460  49.610  48.750  1.00  0.00           H
ATOM   1095  CB  ALA A  76      62.870  51.230  48.620  1.00  0.00           C
ATOM   1096  HB1 ALA A  76      63.190  51.210  47.550  1.00  0.00           H
ATOM   1097  HB2 ALA A  76      61.980  51.890  48.690  1.00  0.00           H
ATOM   1098  HB3 ALA A  76      63.670  51.800  49.130  1.00  0.00           H
ATOM   1099  C   ALA A  76      63.500  48.810  48.770  1.00  0.00           C
ATOM   1100  O   ALA A  76      64.700  49.030  48.890  1.00  0.00           O
ATOM   1101  N   VAL A  77      63.050  47.640  48.320  1.00  0.00           N
ATOM   1102  HN  VAL A  77      62.090  47.370  48.240  1.00  0.00           H
ATOM   1103  CA  VAL A  77      63.880  46.480  48.230  1.00  0.00           C
ATOM   1104  HA  VAL A  77      64.590  46.340  49.030  1.00  0.00           H
ATOM   1105  CB  VAL A  77      62.980  45.200  48.130  1.00  0.00           C
ATOM   1106  HB  VAL A  77      62.380  45.090  47.200  1.00  0.00           H
ATOM   1107  CG1 VAL A  77      63.880  43.940  48.250  1.00  0.00           C
ATOM   1108 HG11 VAL A  77      64.570  43.780  47.390  1.00  0.00           H
ATOM   1109 HG12 VAL A  77      64.480  44.070  49.170  1.00  0.00           H
ATOM   1110 HG13 VAL A  77      63.310  43.020  48.490  1.00  0.00           H
ATOM   1111  CG2 VAL A  77      61.980  45.190  49.320  1.00  0.00           C
ATOM   1112 HG21 VAL A  77      61.440  44.220  49.400  1.00  0.00           H
ATOM   1113 HG22 VAL A  77      62.570  45.370  50.250  1.00  0.00           H
ATOM   1114 HG23 VAL A  77      61.270  46.040  49.300  1.00  0.00           H
ATOM   1115  C   VAL A  77      64.630  46.630  46.920  1.00  0.00           C
ATOM   1116  O   VAL A  77      64.050  46.630  45.780  1.00  0.00           O
ATOM   1117  N   ALA A  78      65.950  46.710  47.000  1.00  0.00           N
ATOM   1118  HN  ALA A  78      66.350  46.670  47.910  1.00  0.00           H
ATOM   1119  CA  ALA A  78      66.840  46.490  45.840  1.00  0.00           C
ATOM   1120  HA  ALA A  78      66.420  46.840  44.910  1.00  0.00           H
ATOM   1121  CB  ALA A  78      68.060  47.440  46.300  1.00  0.00           C
ATOM   1122  HB1 ALA A  78      68.880  47.310  45.550  1.00  0.00           H
ATOM   1123  HB2 ALA A  78      67.670  48.480  46.410  1.00  0.00           H
ATOM   1124  HB3 ALA A  78      68.560  47.230  47.260  1.00  0.00           H
ATOM   1125  C   ALA A  78      67.370  45.070  45.640  1.00  0.00           C
ATOM   1126  O   ALA A  78      67.620  44.630  44.470  1.00  0.00           O
ATOM   1127  N   GLN A  79      67.350  44.340  46.720  1.00  0.00           N
ATOM   1128  HN  GLN A  79      67.120  44.750  47.590  1.00  0.00           H
ATOM   1129  CA  GLN A  79      67.730  42.940  46.900  1.00  0.00           C
ATOM   1130  HA  GLN A  79      68.760  42.820  46.610  1.00  0.00           H
ATOM   1131  CB  GLN A  79      67.660  42.620  48.470  1.00  0.00           C
ATOM   1132  HB1 GLN A  79      67.830  41.520  48.570  1.00  0.00           H
ATOM   1133  HB2 GLN A  79      66.630  42.840  48.820  1.00  0.00           H
ATOM   1134  CG  GLN A  79      68.610  43.390  49.430  1.00  0.00           C
ATOM   1135  HG1 GLN A  79      68.580  42.950  50.450  1.00  0.00           H
ATOM   1136  HG2 GLN A  79      68.360  44.470  49.490  1.00  0.00           H
ATOM   1137  CD  GLN A  79      70.020  43.400  48.910  1.00  0.00           C
ATOM   1138  OE1 GLN A  79      70.380  44.230  48.060  1.00  0.00           O
ATOM   1139  NE2 GLN A  79      70.850  42.490  49.370  1.00  0.00           N
ATOM   1140 HE21 GLN A  79      70.520  41.980  50.170  1.00  0.00           H
ATOM   1141 HE22 GLN A  79      71.820  42.460  49.160  1.00  0.00           H
ATOM   1142  C   GLN A  79      66.890  41.910  46.150  1.00  0.00           C
ATOM   1143  O   GLN A  79      65.700  42.190  45.920  1.00  0.00           O
ATOM   1144  N   LYS A  80      67.470  40.730  45.860  1.00  0.00           N
ATOM   1145  HN  LYS A  80      68.420  40.530  46.050  1.00  0.00           H
ATOM   1146  CA  LYS A  80      66.700  39.580  45.470  1.00  0.00           C
ATOM   1147  HA  LYS A  80      65.960  39.770  44.710  1.00  0.00           H
ATOM   1148  CB  LYS A  80      67.600  38.400  44.910  1.00  0.00           C
ATOM   1149  HB1 LYS A  80      66.920  37.520  44.930  1.00  0.00           H
ATOM   1150  HB2 LYS A  80      68.400  38.110  45.620  1.00  0.00           H
ATOM   1151  CG  LYS A  80      68.280  38.610  43.540  1.00  0.00           C
ATOM   1152  HG1 LYS A  80      68.970  37.790  43.260  1.00  0.00           H
ATOM   1153  HG2 LYS A  80      68.790  39.600  43.550  1.00  0.00           H
ATOM   1154  CD  LYS A  80      67.310  38.730  42.400  1.00  0.00           C
ATOM   1155  HD1 LYS A  80      66.670  39.630  42.510  1.00  0.00           H
ATOM   1156  HD2 LYS A  80      67.920  38.940  41.490  1.00  0.00           H
ATOM   1157  CE  LYS A  80      66.290  37.640  42.190  1.00  0.00           C
ATOM   1158  HE1 LYS A  80      65.790  37.300  43.130  1.00  0.00           H
ATOM   1159  HE2 LYS A  80      66.820  36.760  41.770  1.00  0.00           H
ATOM   1160  NZ  LYS A  80      65.270  38.170  41.250  1.00  0.00           N
ATOM   1161  HZ1 LYS A  80      64.570  38.900  41.490  1.00  0.00           H
ATOM   1162  HZ2 LYS A  80      65.750  38.560  40.410  1.00  0.00           H
ATOM   1163  HZ3 LYS A  80      64.780  37.370  40.800  1.00  0.00           H
ATOM   1164  C   LYS A  80      65.810  39.070  46.600  1.00  0.00           C
ATOM   1165  O   LYS A  80      66.270  38.770  47.730  1.00  0.00           O
ATOM   1166  N   THR A  81      64.490  38.930  46.380  1.00  0.00           N
ATOM   1167  HN  THR A  81      63.980  39.370  45.650  1.00  0.00           H
ATOM   1168  CA  THR A  81      63.560  38.180  47.310  1.00  0.00           C
ATOM   1169  HA  THR A  81      64.130  37.330  47.660  1.00  0.00           H
ATOM   1170  CB  THR A  81      63.170  38.990  48.600  1.00  0.00           C
ATOM   1171  HB  THR A  81      64.100  39.110  49.200  1.00  0.00           H
ATOM   1172  OG1 THR A  81      62.320  38.190  49.440  1.00  0.00           O
ATOM   1173  HG1 THR A  81      62.030  38.870  50.050  1.00  0.00           H
ATOM   1174  CG2 THR A  81      62.380  40.210  48.210  1.00  0.00           C
ATOM   1175 HG21 THR A  81      61.970  40.730  49.100  1.00  0.00           H
ATOM   1176 HG22 THR A  81      63.030  40.890  47.610  1.00  0.00           H
ATOM   1177 HG23 THR A  81      61.460  39.910  47.660  1.00  0.00           H
ATOM   1178  C   THR A  81      62.410  37.690  46.480  1.00  0.00           C
ATOM   1179  O   THR A  81      61.890  38.470  45.630  1.00  0.00           O
ATOM   1180  N   VAL A  82      61.960  36.420  46.750  1.00  0.00           N
ATOM   1181  HN  VAL A  82      62.390  35.840  47.440  1.00  0.00           H
ATOM   1182  CA  VAL A  82      60.680  35.920  46.270  1.00  0.00           C
ATOM   1183  HA  VAL A  82      60.760  36.030  45.190  1.00  0.00           H
ATOM   1184  CB  VAL A  82      60.620  34.450  46.530  1.00  0.00           C
ATOM   1185  HB  VAL A  82      59.720  33.950  46.110  1.00  0.00           H
ATOM   1186  CG1 VAL A  82      61.710  33.670  45.680  1.00  0.00           C
ATOM   1187 HG11 VAL A  82      61.240  32.700  45.430  1.00  0.00           H
ATOM   1188 HG12 VAL A  82      61.870  34.210  44.720  1.00  0.00           H
ATOM   1189 HG13 VAL A  82      62.710  33.760  46.150  1.00  0.00           H
ATOM   1190  CG2 VAL A  82      60.700  34.200  48.060  1.00  0.00           C
ATOM   1191 HG21 VAL A  82      61.680  34.550  48.450  1.00  0.00           H
ATOM   1192 HG22 VAL A  82      59.930  34.790  48.610  1.00  0.00           H
ATOM   1193 HG23 VAL A  82      60.490  33.140  48.330  1.00  0.00           H
ATOM   1194  C   VAL A  82      59.450  36.700  46.680  1.00  0.00           C
ATOM   1195  O   VAL A  82      59.330  37.270  47.740  1.00  0.00           O
ATOM   1196  N   GLU A  83      58.430  36.650  45.880  1.00  0.00           N
ATOM   1197  HN  GLU A  83      58.530  36.140  45.020  1.00  0.00           H
ATOM   1198  CA  GLU A  83      57.110  37.070  46.210  1.00  0.00           C
ATOM   1199  HA  GLU A  83      57.150  37.800  47.010  1.00  0.00           H
ATOM   1200  CB  GLU A  83      56.500  37.750  44.930  1.00  0.00           C
ATOM   1201  HB1 GLU A  83      55.390  37.780  45.040  1.00  0.00           H
ATOM   1202  HB2 GLU A  83      56.640  37.090  44.050  1.00  0.00           H
ATOM   1203  CG  GLU A  83      57.170  39.090  44.550  1.00  0.00           C
ATOM   1204  HG1 GLU A  83      58.220  38.870  44.240  1.00  0.00           H
ATOM   1205  HG2 GLU A  83      57.150  39.870  45.350  1.00  0.00           H
ATOM   1206  CD  GLU A  83      56.470  39.820  43.390  1.00  0.00           C
ATOM   1207  OE1 GLU A  83      56.810  39.460  42.240  1.00  0.00           O
ATOM   1208  OE2 GLU A  83      55.740  40.830  43.570  1.00  0.00           O
ATOM   1209  C   GLU A  83      56.280  35.900  46.740  1.00  0.00           C
ATOM   1210  O   GLU A  83      56.610  34.750  46.420  1.00  0.00           O
ATOM   1211  N   GLY A  84      55.350  36.150  47.680  1.00  0.00           N
ATOM   1212  HN  GLY A  84      55.010  37.070  47.830  1.00  0.00           H
ATOM   1213  CA  GLY A  84      54.710  35.180  48.420  1.00  0.00           C
ATOM   1214  HA1 GLY A  84      55.470  34.590  48.910  1.00  0.00           H
ATOM   1215  HA2 GLY A  84      54.060  35.740  49.080  1.00  0.00           H
ATOM   1216  C   GLY A  84      53.850  34.100  47.770  1.00  0.00           C
ATOM   1217  O   GLY A  84      53.580  34.130  46.540  1.00  0.00           O
ATOM   1218  N   ALA A  85      53.410  33.100  48.540  1.00  0.00           N
ATOM   1219  HN  ALA A  85      53.710  33.130  49.490  1.00  0.00           H
ATOM   1220  CA  ALA A  85      52.890  31.850  48.050  1.00  0.00           C
ATOM   1221  HA  ALA A  85      52.820  31.860  46.970  1.00  0.00           H
ATOM   1222  CB  ALA A  85      53.740  30.610  48.330  1.00  0.00           C
ATOM   1223  HB1 ALA A  85      53.200  29.760  47.860  1.00  0.00           H
ATOM   1224  HB2 ALA A  85      54.760  30.700  47.880  1.00  0.00           H
ATOM   1225  HB3 ALA A  85      53.830  30.510  49.440  1.00  0.00           H
ATOM   1226  C   ALA A  85      51.480  31.600  48.570  1.00  0.00           C
ATOM   1227  O   ALA A  85      50.940  30.540  48.340  1.00  0.00           O
ATOM   1228  N   GLY A  86      50.880  32.650  49.270  1.00  0.00           N
ATOM   1229  HN  GLY A  86      51.420  33.470  49.400  1.00  0.00           H
ATOM   1230  CA  GLY A  86      49.550  32.520  49.940  1.00  0.00           C
ATOM   1231  HA1 GLY A  86      49.290  33.550  50.130  1.00  0.00           H
ATOM   1232  HA2 GLY A  86      48.840  31.930  49.380  1.00  0.00           H
ATOM   1233  C   GLY A  86      49.610  31.810  51.220  1.00  0.00           C
ATOM   1234  O   GLY A  86      50.650  31.240  51.530  1.00  0.00           O
ATOM   1235  N   SER A  87      48.540  31.810  52.090  1.00  0.00           N
ATOM   1236  HN  SER A  87      47.690  32.280  51.850  1.00  0.00           H
ATOM   1237  CA  SER A  87      48.460  30.970  53.250  1.00  0.00           C
ATOM   1238  HA  SER A  87      48.790  29.980  53.000  1.00  0.00           H
ATOM   1239  CB  SER A  87      49.270  31.500  54.450  1.00  0.00           C
ATOM   1240  HB1 SER A  87      48.850  32.460  54.820  1.00  0.00           H
ATOM   1241  HB2 SER A  87      50.260  31.780  54.040  1.00  0.00           H
ATOM   1242  OG  SER A  87      49.370  30.490  55.450  1.00  0.00           O
ATOM   1243  HG1 SER A  87      48.930  30.930  56.180  1.00  0.00           H
ATOM   1244  C   SER A  87      47.010  30.860  53.630  1.00  0.00           C
ATOM   1245  O   SER A  87      46.200  31.780  53.380  1.00  0.00           O
ATOM   1246  N   ILE A  88      46.640  29.740  54.190  1.00  0.00           N
ATOM   1247  HN  ILE A  88      47.220  28.960  54.400  1.00  0.00           H
ATOM   1248  CA  ILE A  88      45.340  29.640  54.760  1.00  0.00           C
ATOM   1249  HA  ILE A  88      44.660  30.170  54.100  1.00  0.00           H
ATOM   1250  CB  ILE A  88      44.690  28.280  54.860  1.00  0.00           C
ATOM   1251  HB  ILE A  88      45.270  27.750  55.640  1.00  0.00           H
ATOM   1252  CG2 ILE A  88      43.200  28.350  55.360  1.00  0.00           C
ATOM   1253 HG21 ILE A  88      43.110  28.880  56.330  1.00  0.00           H
ATOM   1254 HG22 ILE A  88      42.570  28.880  54.610  1.00  0.00           H
ATOM   1255 HG23 ILE A  88      42.830  27.300  55.400  1.00  0.00           H
ATOM   1256  CG1 ILE A  88      44.840  27.530  53.560  1.00  0.00           C
ATOM   1257 HG11 ILE A  88      44.290  26.580  53.710  1.00  0.00           H
ATOM   1258 HG12 ILE A  88      45.900  27.250  53.370  1.00  0.00           H
ATOM   1259  CD  ILE A  88      44.220  28.230  52.380  1.00  0.00           C
ATOM   1260  HD1 ILE A  88      44.340  27.590  51.480  1.00  0.00           H
ATOM   1261  HD2 ILE A  88      43.120  28.370  52.440  1.00  0.00           H
ATOM   1262  HD3 ILE A  88      44.720  29.220  52.260  1.00  0.00           H
ATOM   1263  C   ILE A  88      45.220  30.300  56.150  1.00  0.00           C
ATOM   1264  O   ILE A  88      45.820  29.860  57.160  1.00  0.00           O
ATOM   1265  N   ALA A  89      44.350  31.370  56.320  1.00  0.00           N
ATOM   1266  HN  ALA A  89      43.900  31.660  55.480  1.00  0.00           H
ATOM   1267  CA  ALA A  89      43.930  31.780  57.590  1.00  0.00           C
ATOM   1268  HA  ALA A  89      44.760  31.820  58.280  1.00  0.00           H
ATOM   1269  CB  ALA A  89      43.410  33.200  57.590  1.00  0.00           C
ATOM   1270  HB1 ALA A  89      44.360  33.770  57.550  1.00  0.00           H
ATOM   1271  HB2 ALA A  89      42.700  33.590  56.820  1.00  0.00           H
ATOM   1272  HB3 ALA A  89      42.900  33.440  58.550  1.00  0.00           H
ATOM   1273  C   ALA A  89      42.950  30.810  58.300  1.00  0.00           C
ATOM   1274  O   ALA A  89      41.830  30.650  57.880  1.00  0.00           O
ATOM   1275  N   ALA A  90      43.480  30.210  59.380  1.00  0.00           N
ATOM   1276  HN  ALA A  90      44.330  30.570  59.740  1.00  0.00           H
ATOM   1277  CA  ALA A  90      42.900  29.090  60.030  1.00  0.00           C
ATOM   1278  HA  ALA A  90      41.830  29.160  59.910  1.00  0.00           H
ATOM   1279  CB  ALA A  90      43.420  27.790  59.410  1.00  0.00           C
ATOM   1280  HB1 ALA A  90      43.270  26.960  60.140  1.00  0.00           H
ATOM   1281  HB2 ALA A  90      42.930  27.610  58.440  1.00  0.00           H
ATOM   1282  HB3 ALA A  90      44.510  27.890  59.210  1.00  0.00           H
ATOM   1283  C   ALA A  90      43.240  29.070  61.510  1.00  0.00           C
ATOM   1284  O   ALA A  90      44.240  29.600  61.940  1.00  0.00           O
ATOM   1285  N   ALA A  91      42.320  28.470  62.350  1.00  0.00           N
ATOM   1286  HN  ALA A  91      41.470  28.070  62.020  1.00  0.00           H
ATOM   1287  CA  ALA A  91      42.510  28.380  63.780  1.00  0.00           C
ATOM   1288  HA  ALA A  91      43.260  29.100  64.040  1.00  0.00           H
ATOM   1289  CB  ALA A  91      41.200  28.750  64.440  1.00  0.00           C
ATOM   1290  HB1 ALA A  91      41.580  28.690  65.480  1.00  0.00           H
ATOM   1291  HB2 ALA A  91      40.920  29.820  64.280  1.00  0.00           H
ATOM   1292  HB3 ALA A  91      40.350  28.050  64.270  1.00  0.00           H
ATOM   1293  C   ALA A  91      42.960  27.000  64.190  1.00  0.00           C
ATOM   1294  O   ALA A  91      42.700  26.590  65.340  1.00  0.00           O
ATOM   1295  N   THR A  92      43.510  26.130  63.300  1.00  0.00           N
ATOM   1296  HN  THR A  92      43.970  26.510  62.500  1.00  0.00           H
ATOM   1297  CA  THR A  92      44.030  24.870  63.730  1.00  0.00           C
ATOM   1298  HA  THR A  92      44.550  24.990  64.670  1.00  0.00           H
ATOM   1299  CB  THR A  92      42.990  23.750  63.780  1.00  0.00           C
ATOM   1300  HB  THR A  92      42.040  24.080  64.260  1.00  0.00           H
ATOM   1301  OG1 THR A  92      43.430  22.620  64.520  1.00  0.00           O
ATOM   1302  HG1 THR A  92      42.670  22.040  64.580  1.00  0.00           H
ATOM   1303  CG2 THR A  92      42.680  23.200  62.330  1.00  0.00           C
ATOM   1304 HG21 THR A  92      42.290  24.040  61.710  1.00  0.00           H
ATOM   1305 HG22 THR A  92      43.640  22.850  61.900  1.00  0.00           H
ATOM   1306 HG23 THR A  92      41.990  22.330  62.330  1.00  0.00           H
ATOM   1307  C   THR A  92      45.210  24.550  62.760  1.00  0.00           C
ATOM   1308  O   THR A  92      45.350  25.110  61.670  1.00  0.00           O
ATOM   1309  N   GLY A  93      46.130  23.710  63.300  1.00  0.00           N
ATOM   1310  HN  GLY A  93      45.950  23.260  64.170  1.00  0.00           H
ATOM   1311  CA  GLY A  93      47.490  23.380  62.730  1.00  0.00           C
ATOM   1312  HA1 GLY A  93      47.950  22.520  63.190  1.00  0.00           H
ATOM   1313  HA2 GLY A  93      47.200  23.240  61.700  1.00  0.00           H
ATOM   1314  C   GLY A  93      48.400  24.600  62.650  1.00  0.00           C
ATOM   1315  O   GLY A  93      48.020  25.750  62.870  1.00  0.00           O
ATOM   1316  N   PHE A  94      49.680  24.330  62.410  1.00  0.00           N
ATOM   1317  HN  PHE A  94      49.940  23.370  62.480  1.00  0.00           H
ATOM   1318  CA  PHE A  94      50.710  25.260  62.100  1.00  0.00           C
ATOM   1319  HA  PHE A  94      50.310  26.220  62.370  1.00  0.00           H
ATOM   1320  CB  PHE A  94      51.960  24.830  62.990  1.00  0.00           C
ATOM   1321  HB1 PHE A  94      52.240  23.810  62.660  1.00  0.00           H
ATOM   1322  HB2 PHE A  94      51.630  24.970  64.040  1.00  0.00           H
ATOM   1323  CG  PHE A  94      53.150  25.750  62.740  1.00  0.00           C
ATOM   1324  CD1 PHE A  94      53.090  27.040  63.270  1.00  0.00           C
ATOM   1325  HD1 PHE A  94      52.280  27.400  63.890  1.00  0.00           H
ATOM   1326  CE1 PHE A  94      54.060  28.010  62.940  1.00  0.00           C
ATOM   1327  HE1 PHE A  94      53.870  28.980  63.380  1.00  0.00           H
ATOM   1328  CZ  PHE A  94      55.210  27.670  62.210  1.00  0.00           C
ATOM   1329  HZ  PHE A  94      56.020  28.370  62.140  1.00  0.00           H
ATOM   1330  CD2 PHE A  94      54.380  25.380  62.100  1.00  0.00           C
ATOM   1331  HD2 PHE A  94      54.450  24.380  61.670  1.00  0.00           H
ATOM   1332  CE2 PHE A  94      55.300  26.350  61.660  1.00  0.00           C
ATOM   1333  HE2 PHE A  94      56.230  26.010  61.230  1.00  0.00           H
ATOM   1334  C   PHE A  94      51.050  25.060  60.600  1.00  0.00           C
ATOM   1335  O   PHE A  94      50.730  24.050  59.980  1.00  0.00           O
ATOM   1336  N   VAL A  95      51.810  26.000  60.010  1.00  0.00           N
ATOM   1337  HN  VAL A  95      52.280  26.700  60.540  1.00  0.00           H
ATOM   1338  CA  VAL A  95      52.050  26.080  58.620  1.00  0.00           C
ATOM   1339  HA  VAL A  95      51.140  25.890  58.070  1.00  0.00           H
ATOM   1340  CB  VAL A  95      52.480  27.470  58.220  1.00  0.00           C
ATOM   1341  HB  VAL A  95      52.300  27.620  57.130  1.00  0.00           H
ATOM   1342  CG1 VAL A  95      51.680  28.490  59.020  1.00  0.00           C
ATOM   1343 HG11 VAL A  95      50.580  28.310  58.980  1.00  0.00           H
ATOM   1344 HG12 VAL A  95      51.910  28.570  60.100  1.00  0.00           H
ATOM   1345 HG13 VAL A  95      51.930  29.530  58.700  1.00  0.00           H
ATOM   1346  CG2 VAL A  95      53.950  27.760  58.450  1.00  0.00           C
ATOM   1347 HG21 VAL A  95      54.250  27.450  59.470  1.00  0.00           H
ATOM   1348 HG22 VAL A  95      54.590  27.260  57.690  1.00  0.00           H
ATOM   1349 HG23 VAL A  95      54.120  28.860  58.430  1.00  0.00           H
ATOM   1350  C   VAL A  95      53.010  24.950  58.090  1.00  0.00           C
ATOM   1351  O   VAL A  95      53.970  24.460  58.730  1.00  0.00           O
ATOM   1352  N   LYS A  96      52.860  24.540  56.870  1.00  0.00           N
ATOM   1353  HN  LYS A  96      52.020  24.750  56.370  1.00  0.00           H
ATOM   1354  CA  LYS A  96      53.610  23.490  56.360  1.00  0.00           C
ATOM   1355  HA  LYS A  96      53.840  22.730  57.100  1.00  0.00           H
ATOM   1356  CB  LYS A  96      52.730  22.630  55.460  1.00  0.00           C
ATOM   1357  HB1 LYS A  96      53.360  21.900  54.920  1.00  0.00           H
ATOM   1358  HB2 LYS A  96      52.390  23.360  54.690  1.00  0.00           H
ATOM   1359  CG  LYS A  96      51.500  21.940  56.090  1.00  0.00           C
ATOM   1360  HG1 LYS A  96      50.910  22.700  56.660  1.00  0.00           H
ATOM   1361  HG2 LYS A  96      51.880  21.180  56.800  1.00  0.00           H
ATOM   1362  CD  LYS A  96      50.540  21.240  55.070  1.00  0.00           C
ATOM   1363  HD1 LYS A  96      50.230  22.050  54.380  1.00  0.00           H
ATOM   1364  HD2 LYS A  96      51.110  20.510  54.450  1.00  0.00           H
ATOM   1365  CE  LYS A  96      49.360  20.520  55.760  1.00  0.00           C
ATOM   1366  HE1 LYS A  96      49.770  19.950  56.630  1.00  0.00           H
ATOM   1367  HE2 LYS A  96      48.810  19.820  55.090  1.00  0.00           H
ATOM   1368  NZ  LYS A  96      48.460  21.560  56.380  1.00  0.00           N
ATOM   1369  HZ1 LYS A  96      47.710  21.040  56.880  1.00  0.00           H
ATOM   1370  HZ2 LYS A  96      49.040  22.190  56.960  1.00  0.00           H
ATOM   1371  HZ3 LYS A  96      48.100  22.200  55.640  1.00  0.00           H
ATOM   1372  C   LYS A  96      54.920  23.960  55.550  1.00  0.00           C
ATOM   1373  O   LYS A  96      55.020  24.890  54.850  1.00  0.00           O
ATOM   1374  N   LYS A  97      55.920  23.120  55.740  1.00  0.00           N
ATOM   1375  HN  LYS A  97      55.840  22.240  56.210  1.00  0.00           H
ATOM   1376  CA  LYS A  97      57.240  23.430  55.100  1.00  0.00           C
ATOM   1377  HA  LYS A  97      57.390  24.490  55.260  1.00  0.00           H
ATOM   1378  CB  LYS A  97      58.500  22.700  55.740  1.00  0.00           C
ATOM   1379  HB1 LYS A  97      58.460  23.070  56.790  1.00  0.00           H
ATOM   1380  HB2 LYS A  97      59.400  23.060  55.200  1.00  0.00           H
ATOM   1381  CG  LYS A  97      58.300  21.170  55.810  1.00  0.00           C
ATOM   1382  HG1 LYS A  97      57.220  20.930  55.690  1.00  0.00           H
ATOM   1383  HG2 LYS A  97      58.520  20.840  56.850  1.00  0.00           H
ATOM   1384  CD  LYS A  97      58.980  20.320  54.730  1.00  0.00           C
ATOM   1385  HD1 LYS A  97      58.600  19.280  54.710  1.00  0.00           H
ATOM   1386  HD2 LYS A  97      58.700  20.690  53.710  1.00  0.00           H
ATOM   1387  CE  LYS A  97      60.560  20.060  54.820  1.00  0.00           C
ATOM   1388  HE1 LYS A  97      61.000  19.550  53.930  1.00  0.00           H
ATOM   1389  HE2 LYS A  97      60.820  19.460  55.710  1.00  0.00           H
ATOM   1390  NZ  LYS A  97      61.170  21.340  54.870  1.00  0.00           N
ATOM   1391  HZ1 LYS A  97      60.920  21.760  53.950  1.00  0.00           H
ATOM   1392  HZ2 LYS A  97      60.790  21.980  55.600  1.00  0.00           H
ATOM   1393  HZ3 LYS A  97      62.200  21.240  55.020  1.00  0.00           H
ATOM   1394  C   LYS A  97      57.270  23.280  53.560  1.00  0.00           C
ATOM   1395  O   LYS A  97      56.920  22.220  52.990  1.00  0.00           O
ATOM   1396  N   ASP A  98      57.820  24.270  52.880  1.00  0.00           N
ATOM   1397  HN  ASP A  98      58.100  25.060  53.420  1.00  0.00           H
ATOM   1398  CA  ASP A  98      58.460  24.310  51.570  1.00  0.00           C
ATOM   1399  HA  ASP A  98      59.100  25.180  51.600  1.00  0.00           H
ATOM   1400  CB  ASP A  98      59.230  23.010  51.130  1.00  0.00           C
ATOM   1401  HB1 ASP A  98      59.670  23.310  50.150  1.00  0.00           H
ATOM   1402  HB2 ASP A  98      58.570  22.150  50.930  1.00  0.00           H
ATOM   1403  CG  ASP A  98      60.280  22.610  52.110  1.00  0.00           C
ATOM   1404  OD1 ASP A  98      60.710  21.430  52.070  1.00  0.00           O
ATOM   1405  OD2 ASP A  98      60.800  23.390  52.980  1.00  0.00           O
ATOM   1406  C   ASP A  98      57.370  24.650  50.520  1.00  0.00           C
ATOM   1407  O   ASP A  98      57.540  24.380  49.300  1.00  0.00           O
ATOM   1408  N   GLN A  99      56.270  25.360  50.880  1.00  0.00           N
ATOM   1409  HN  GLN A  99      56.110  25.820  51.750  1.00  0.00           H
ATOM   1410  CA  GLN A  99      55.310  25.670  49.840  1.00  0.00           C
ATOM   1411  HA  GLN A  99      55.170  24.820  49.200  1.00  0.00           H
ATOM   1412  CB  GLN A  99      53.890  25.910  50.520  1.00  0.00           C
ATOM   1413  HB1 GLN A  99      53.090  26.140  49.780  1.00  0.00           H
ATOM   1414  HB2 GLN A  99      53.910  26.770  51.230  1.00  0.00           H
ATOM   1415  CG  GLN A  99      53.440  24.720  51.500  1.00  0.00           C
ATOM   1416  HG1 GLN A  99      52.360  24.950  51.620  1.00  0.00           H
ATOM   1417  HG2 GLN A  99      54.030  24.840  52.430  1.00  0.00           H
ATOM   1418  CD  GLN A  99      53.440  23.280  51.000  1.00  0.00           C
ATOM   1419  OE1 GLN A  99      52.520  22.860  50.300  1.00  0.00           O
ATOM   1420  NE2 GLN A  99      54.340  22.440  51.630  1.00  0.00           N
ATOM   1421 HE21 GLN A  99      55.060  22.820  52.220  1.00  0.00           H
ATOM   1422 HE22 GLN A  99      54.070  21.480  51.630  1.00  0.00           H
ATOM   1423  C   GLN A  99      55.650  26.900  49.050  1.00  0.00           C
ATOM   1424  O   GLN A  99      55.270  26.930  47.850  1.00  0.00           O
ATOM   1425  N   LEU A 100      56.460  27.800  49.680  1.00  0.00           N
ATOM   1426  HN  LEU A 100      56.640  27.730  50.660  1.00  0.00           H
ATOM   1427  CA  LEU A 100      57.050  28.950  49.020  1.00  0.00           C
ATOM   1428  HA  LEU A 100      56.300  29.270  48.310  1.00  0.00           H
ATOM   1429  CB  LEU A 100      57.230  30.080  50.040  1.00  0.00           C
ATOM   1430  HB1 LEU A 100      57.830  29.630  50.850  1.00  0.00           H
ATOM   1431  HB2 LEU A 100      56.250  30.450  50.430  1.00  0.00           H
ATOM   1432  CG  LEU A 100      57.890  31.430  49.610  1.00  0.00           C
ATOM   1433  HG  LEU A 100      58.950  31.350  49.290  1.00  0.00           H
ATOM   1434  CD1 LEU A 100      57.140  32.210  48.580  1.00  0.00           C
ATOM   1435 HD11 LEU A 100      56.160  32.550  48.990  1.00  0.00           H
ATOM   1436 HD12 LEU A 100      57.660  33.130  48.240  1.00  0.00           H
ATOM   1437 HD13 LEU A 100      56.900  31.720  47.610  1.00  0.00           H
ATOM   1438  CD2 LEU A 100      57.990  32.380  50.820  1.00  0.00           C
ATOM   1439 HD21 LEU A 100      58.770  32.220  51.590  1.00  0.00           H
ATOM   1440 HD22 LEU A 100      58.210  33.450  50.590  1.00  0.00           H
ATOM   1441 HD23 LEU A 100      57.000  32.370  51.340  1.00  0.00           H
ATOM   1442  C   LEU A 100      58.390  28.760  48.320  1.00  0.00           C
ATOM   1443  O   LEU A 100      59.280  28.110  48.800  1.00  0.00           O
ATOM   1444  N   GLY A 101      58.610  29.380  47.200  1.00  0.00           N
ATOM   1445  HN  GLY A 101      57.810  29.860  46.850  1.00  0.00           H
ATOM   1446  CA  GLY A 101      59.840  29.340  46.410  1.00  0.00           C
ATOM   1447  HA1 GLY A 101      60.020  28.310  46.130  1.00  0.00           H
ATOM   1448  HA2 GLY A 101      59.720  29.940  45.530  1.00  0.00           H
ATOM   1449  C   GLY A 101      61.130  29.730  47.130  1.00  0.00           C
ATOM   1450  O   GLY A 101      61.230  30.720  47.860  1.00  0.00           O
ATOM   1451  N   LYS A 102      62.140  28.860  46.950  1.00  0.00           N
ATOM   1452  HN  LYS A 102      62.040  27.950  46.560  1.00  0.00           H
ATOM   1453  CA  LYS A 102      63.500  29.330  47.190  1.00  0.00           C
ATOM   1454  HA  LYS A 102      63.500  29.810  48.150  1.00  0.00           H
ATOM   1455  CB  LYS A 102      64.530  28.190  47.210  1.00  0.00           C
ATOM   1456  HB1 LYS A 102      65.520  28.650  47.390  1.00  0.00           H
ATOM   1457  HB2 LYS A 102      64.540  27.610  46.260  1.00  0.00           H
ATOM   1458  CG  LYS A 102      64.350  27.200  48.390  1.00  0.00           C
ATOM   1459  HG1 LYS A 102      63.410  26.630  48.250  1.00  0.00           H
ATOM   1460  HG2 LYS A 102      64.480  27.780  49.330  1.00  0.00           H
ATOM   1461  CD  LYS A 102      65.350  26.060  48.330  1.00  0.00           C
ATOM   1462  HD1 LYS A 102      65.350  25.630  47.310  1.00  0.00           H
ATOM   1463  HD2 LYS A 102      66.350  26.540  48.430  1.00  0.00           H
ATOM   1464  CE  LYS A 102      65.300  24.960  49.380  1.00  0.00           C
ATOM   1465  HE1 LYS A 102      64.440  24.260  49.300  1.00  0.00           H
ATOM   1466  HE2 LYS A 102      65.320  25.550  50.320  1.00  0.00           H
ATOM   1467  NZ  LYS A 102      66.580  24.200  49.420  1.00  0.00           N
ATOM   1468  HZ1 LYS A 102      66.420  23.180  49.320  1.00  0.00           H
ATOM   1469  HZ2 LYS A 102      67.170  24.310  48.570  1.00  0.00           H
ATOM   1470  HZ3 LYS A 102      67.140  24.460  50.250  1.00  0.00           H
ATOM   1471  C   LYS A 102      63.950  30.580  46.370  1.00  0.00           C
ATOM   1472  O   LYS A 102      63.580  30.770  45.160  1.00  0.00           O
ATOM   1473  N   ASN A 103      64.850  31.410  46.930  1.00  0.00           N
ATOM   1474  HN  ASN A 103      65.020  31.320  47.910  1.00  0.00           H
ATOM   1475  CA  ASN A 103      65.640  32.400  46.200  1.00  0.00           C
ATOM   1476  HA  ASN A 103      64.890  32.980  45.690  1.00  0.00           H
ATOM   1477  CB  ASN A 103      66.370  33.240  47.260  1.00  0.00           C
ATOM   1478  HB1 ASN A 103      67.340  33.600  46.830  1.00  0.00           H
ATOM   1479  HB2 ASN A 103      66.600  32.580  48.120  1.00  0.00           H
ATOM   1480  CG  ASN A 103      65.520  34.410  47.770  1.00  0.00           C
ATOM   1481  OD1 ASN A 103      64.650  34.970  47.080  1.00  0.00           O
ATOM   1482  ND2 ASN A 103      65.810  34.940  48.990  1.00  0.00           N
ATOM   1483 HD21 ASN A 103      65.130  35.420  49.550  1.00  0.00           H
ATOM   1484 HD22 ASN A 103      66.570  34.530  49.500  1.00  0.00           H
ATOM   1485  C   ASN A 103      66.560  31.950  45.120  1.00  0.00           C
ATOM   1486  O   ASN A 103      66.520  32.280  43.970  1.00  0.00           O
ATOM   1487  N   GLU A 104      67.560  31.130  45.420  1.00  0.00           N
ATOM   1488  HN  GLU A 104      67.580  30.740  46.340  1.00  0.00           H
ATOM   1489  CA  GLU A 104      68.730  30.890  44.650  1.00  0.00           C
ATOM   1490  HA  GLU A 104      68.860  31.600  43.850  1.00  0.00           H
ATOM   1491  CB  GLU A 104      70.010  30.970  45.500  1.00  0.00           C
ATOM   1492  HB1 GLU A 104      70.920  30.800  44.890  1.00  0.00           H
ATOM   1493  HB2 GLU A 104      69.970  30.330  46.400  1.00  0.00           H
ATOM   1494  CG  GLU A 104      70.230  32.470  46.100  1.00  0.00           C
ATOM   1495  HG1 GLU A 104      70.040  32.430  47.190  1.00  0.00           H
ATOM   1496  HG2 GLU A 104      69.470  33.120  45.610  1.00  0.00           H
ATOM   1497  CD  GLU A 104      71.610  33.000  45.870  1.00  0.00           C
ATOM   1498  OE1 GLU A 104      72.480  32.910  46.750  1.00  0.00           O
ATOM   1499  OE2 GLU A 104      71.810  33.530  44.730  1.00  0.00           O
ATOM   1500  C   GLU A 104      68.670  29.480  44.070  1.00  0.00           C
ATOM   1501  O   GLU A 104      69.510  29.200  43.180  1.00  0.00           O
ATOM   1502  N   GLU A 105      67.700  28.660  44.420  1.00  0.00           N
ATOM   1503  HN  GLU A 105      66.960  28.920  45.030  1.00  0.00           H
ATOM   1504  CA  GLU A 105      67.640  27.320  43.920  1.00  0.00           C
ATOM   1505  HA  GLU A 105      68.510  27.150  43.290  1.00  0.00           H
ATOM   1506  CB  GLU A 105      67.510  26.100  44.960  1.00  0.00           C
ATOM   1507  HB1 GLU A 105      67.320  25.070  44.580  1.00  0.00           H
ATOM   1508  HB2 GLU A 105      66.680  26.360  45.660  1.00  0.00           H
ATOM   1509  CG  GLU A 105      68.790  26.030  45.870  1.00  0.00           C
ATOM   1510  HG1 GLU A 105      68.930  26.970  46.450  1.00  0.00           H
ATOM   1511  HG2 GLU A 105      69.640  25.770  45.200  1.00  0.00           H
ATOM   1512  CD  GLU A 105      68.830  24.950  46.940  1.00  0.00           C
ATOM   1513  OE1 GLU A 105      69.800  24.880  47.740  1.00  0.00           O
ATOM   1514  OE2 GLU A 105      67.980  24.060  46.980  1.00  0.00           O
ATOM   1515  C   GLU A 105      66.490  27.190  42.850  1.00  0.00           C
ATOM   1516  O   GLU A 105      65.400  27.740  42.970  1.00  0.00           O
ATOM   1517  N   GLY A 106      66.750  26.330  41.800  1.00  0.00           N
ATOM   1518  HN  GLY A 106      67.640  25.900  41.680  1.00  0.00           H
ATOM   1519  CA  GLY A 106      65.660  25.960  40.850  1.00  0.00           C
ATOM   1520  HA1 GLY A 106      65.280  26.900  40.460  1.00  0.00           H
ATOM   1521  HA2 GLY A 106      66.140  25.360  40.100  1.00  0.00           H
ATOM   1522  C   GLY A 106      64.470  25.360  41.530  1.00  0.00           C
ATOM   1523  O   GLY A 106      64.570  24.750  42.590  1.00  0.00           O
ATOM   1524  N   ALA A 107      63.350  25.540  40.800  1.00  0.00           N
ATOM   1525  HN  ALA A 107      63.300  26.080  39.960  1.00  0.00           H
ATOM   1526  CA  ALA A 107      62.080  25.100  41.200  1.00  0.00           C
ATOM   1527  HA  ALA A 107      61.800  25.710  42.050  1.00  0.00           H
ATOM   1528  CB  ALA A 107      60.940  25.590  40.290  1.00  0.00           C
ATOM   1529  HB1 ALA A 107      61.140  25.280  39.240  1.00  0.00           H
ATOM   1530  HB2 ALA A 107      59.970  25.190  40.660  1.00  0.00           H
ATOM   1531  HB3 ALA A 107      60.780  26.690  40.190  1.00  0.00           H
ATOM   1532  C   ALA A 107      62.020  23.570  41.490  1.00  0.00           C
ATOM   1533  O   ALA A 107      62.560  22.770  40.680  1.00  0.00           O
ATOM   1534  N   PRO A 108      61.380  23.080  42.530  1.00  0.00           N
ATOM   1535  CD  PRO A 108      60.880  23.950  43.590  1.00  0.00           C
ATOM   1536  HD1 PRO A 108      61.770  24.540  43.910  1.00  0.00           H
ATOM   1537  HD2 PRO A 108      60.120  24.650  43.180  1.00  0.00           H
ATOM   1538  CA  PRO A 108      60.890  21.710  42.650  1.00  0.00           C
ATOM   1539  HA  PRO A 108      61.760  21.090  42.790  1.00  0.00           H
ATOM   1540  CB  PRO A 108      60.060  21.640  43.870  1.00  0.00           C
ATOM   1541  HB1 PRO A 108      60.320  20.890  44.650  1.00  0.00           H
ATOM   1542  HB2 PRO A 108      58.990  21.740  43.600  1.00  0.00           H
ATOM   1543  CG  PRO A 108      60.360  22.980  44.580  1.00  0.00           C
ATOM   1544  HG1 PRO A 108      61.270  22.870  45.210  1.00  0.00           H
ATOM   1545  HG2 PRO A 108      59.490  23.350  45.180  1.00  0.00           H
ATOM   1546  C   PRO A 108      60.200  21.190  41.400  1.00  0.00           C
ATOM   1547  O   PRO A 108      59.280  21.840  40.950  1.00  0.00           O
ATOM   1548  N   GLN A 109      60.590  20.010  40.890  1.00  0.00           N
ATOM   1549  HN  GLN A 109      61.220  19.450  41.420  1.00  0.00           H
ATOM   1550  CA  GLN A 109      59.980  19.420  39.660  1.00  0.00           C
ATOM   1551  HA  GLN A 109      59.510  20.220  39.100  1.00  0.00           H
ATOM   1552  CB  GLN A 109      61.150  18.770  38.750  1.00  0.00           C
ATOM   1553  HB1 GLN A 109      60.720  18.310  37.840  1.00  0.00           H
ATOM   1554  HB2 GLN A 109      61.600  18.010  39.430  1.00  0.00           H
ATOM   1555  CG  GLN A 109      62.230  19.730  38.340  1.00  0.00           C
ATOM   1556  HG1 GLN A 109      62.890  19.150  37.670  1.00  0.00           H
ATOM   1557  HG2 GLN A 109      62.760  20.110  39.240  1.00  0.00           H
ATOM   1558  CD  GLN A 109      61.740  20.950  37.470  1.00  0.00           C
ATOM   1559  OE1 GLN A 109      61.400  20.760  36.290  1.00  0.00           O
ATOM   1560  NE2 GLN A 109      61.560  22.170  38.040  1.00  0.00           N
ATOM   1561 HE21 GLN A 109      61.750  22.380  39.000  1.00  0.00           H
ATOM   1562 HE22 GLN A 109      61.320  22.920  37.430  1.00  0.00           H
ATOM   1563  C   GLN A 109      58.910  18.340  40.040  1.00  0.00           C
ATOM   1564  O   GLN A 109      58.410  17.600  39.200  1.00  0.00           O
ATOM   1565  N   GLU A 110      58.610  18.200  41.330  1.00  0.00           N
ATOM   1566  HN  GLU A 110      58.960  18.830  42.020  1.00  0.00           H
ATOM   1567  CA  GLU A 110      57.470  17.360  41.790  1.00  0.00           C
ATOM   1568  HA  GLU A 110      56.670  17.520  41.090  1.00  0.00           H
ATOM   1569  CB  GLU A 110      57.990  15.870  41.950  1.00  0.00           C
ATOM   1570  HB1 GLU A 110      58.180  15.500  40.920  1.00  0.00           H
ATOM   1571  HB2 GLU A 110      57.140  15.350  42.430  1.00  0.00           H
ATOM   1572  CG  GLU A 110      59.240  15.590  42.850  1.00  0.00           C
ATOM   1573  HG1 GLU A 110      58.940  15.690  43.910  1.00  0.00           H
ATOM   1574  HG2 GLU A 110      59.990  16.400  42.690  1.00  0.00           H
ATOM   1575  CD  GLU A 110      59.810  14.200  42.630  1.00  0.00           C
ATOM   1576  OE1 GLU A 110      60.120  13.550  43.680  1.00  0.00           O
ATOM   1577  OE2 GLU A 110      59.850  13.690  41.510  1.00  0.00           O
ATOM   1578  C   GLU A 110      57.030  17.760  43.180  1.00  0.00           C
ATOM   1579  O   GLU A 110      57.770  18.160  44.060  1.00  0.00           O
ATOM   1580  N   GLY A 111      55.770  17.500  43.520  1.00  0.00           N
ATOM   1581  HN  GLY A 111      55.160  17.170  42.800  1.00  0.00           H
ATOM   1582  CA  GLY A 111      55.090  17.690  44.860  1.00  0.00           C
ATOM   1583  HA1 GLY A 111      54.630  16.770  45.190  1.00  0.00           H
ATOM   1584  HA2 GLY A 111      55.820  18.050  45.580  1.00  0.00           H
ATOM   1585  C   GLY A 111      54.040  18.830  44.740  1.00  0.00           C
ATOM   1586  O   GLY A 111      54.310  20.060  44.770  1.00  0.00           O
ATOM   1587  N   ILE A 112      52.750  18.410  44.560  1.00  0.00           N
ATOM   1588  HN  ILE A 112      52.570  17.430  44.560  1.00  0.00           H
ATOM   1589  CA  ILE A 112      51.590  19.330  44.600  1.00  0.00           C
ATOM   1590  HA  ILE A 112      51.770  20.120  43.890  1.00  0.00           H
ATOM   1591  CB  ILE A 112      50.250  18.710  44.100  1.00  0.00           C
ATOM   1592  HB  ILE A 112      50.270  17.820  44.760  1.00  0.00           H
ATOM   1593  CG2 ILE A 112      48.950  19.600  44.310  1.00  0.00           C
ATOM   1594 HG21 ILE A 112      48.830  19.640  45.410  1.00  0.00           H
ATOM   1595 HG22 ILE A 112      49.090  20.640  43.940  1.00  0.00           H
ATOM   1596 HG23 ILE A 112      48.050  19.210  43.780  1.00  0.00           H
ATOM   1597  CG1 ILE A 112      50.360  18.130  42.650  1.00  0.00           C
ATOM   1598 HG11 ILE A 112      49.630  17.300  42.710  1.00  0.00           H
ATOM   1599 HG12 ILE A 112      51.340  17.660  42.420  1.00  0.00           H
ATOM   1600  CD  ILE A 112      50.030  19.090  41.470  1.00  0.00           C
ATOM   1601  HD1 ILE A 112      50.240  18.530  40.540  1.00  0.00           H
ATOM   1602  HD2 ILE A 112      49.000  19.500  41.440  1.00  0.00           H
ATOM   1603  HD3 ILE A 112      50.770  19.920  41.480  1.00  0.00           H
ATOM   1604  C   ILE A 112      51.390  19.880  45.980  1.00  0.00           C
ATOM   1605  O   ILE A 112      51.630  19.210  46.980  1.00  0.00           O
ATOM   1606  N   LEU A 113      51.120  21.220  46.070  1.00  0.00           N
ATOM   1607  HN  LEU A 113      51.010  21.790  45.260  1.00  0.00           H
ATOM   1608  CA  LEU A 113      50.880  21.920  47.380  1.00  0.00           C
ATOM   1609  HA  LEU A 113      51.850  22.110  47.820  1.00  0.00           H
ATOM   1610  CB  LEU A 113      50.250  23.310  47.150  1.00  0.00           C
ATOM   1611  HB1 LEU A 113      49.770  23.810  48.020  1.00  0.00           H
ATOM   1612  HB2 LEU A 113      49.470  23.060  46.410  1.00  0.00           H
ATOM   1613  CG  LEU A 113      51.230  24.190  46.440  1.00  0.00           C
ATOM   1614  HG  LEU A 113      52.040  23.650  45.900  1.00  0.00           H
ATOM   1615  CD1 LEU A 113      50.400  25.180  45.460  1.00  0.00           C
ATOM   1616 HD11 LEU A 113      49.760  25.840  46.090  1.00  0.00           H
ATOM   1617 HD12 LEU A 113      51.080  25.690  44.740  1.00  0.00           H
ATOM   1618 HD13 LEU A 113      49.610  24.670  44.870  1.00  0.00           H
ATOM   1619  CD2 LEU A 113      52.000  25.050  47.370  1.00  0.00           C
ATOM   1620 HD21 LEU A 113      51.300  25.360  48.180  1.00  0.00           H
ATOM   1621 HD22 LEU A 113      52.820  24.440  47.820  1.00  0.00           H
ATOM   1622 HD23 LEU A 113      52.480  25.920  46.880  1.00  0.00           H
ATOM   1623  C   LEU A 113      50.040  21.110  48.390  1.00  0.00           C
ATOM   1624  O   LEU A 113      48.900  20.670  48.120  1.00  0.00           O
ATOM   1625  N   GLU A 114      50.540  21.040  49.670  1.00  0.00           N
ATOM   1626  HN  GLU A 114      51.410  21.510  49.780  1.00  0.00           H
ATOM   1627  CA  GLU A 114      50.020  20.390  50.890  1.00  0.00           C
ATOM   1628  HA  GLU A 114      49.600  19.430  50.610  1.00  0.00           H
ATOM   1629  CB  GLU A 114      51.140  19.810  51.820  1.00  0.00           C
ATOM   1630  HB1 GLU A 114      50.660  19.200  52.610  1.00  0.00           H
ATOM   1631  HB2 GLU A 114      51.770  20.620  52.260  1.00  0.00           H
ATOM   1632  CG  GLU A 114      52.120  18.970  51.070  1.00  0.00           C
ATOM   1633  HG1 GLU A 114      52.480  19.340  50.080  1.00  0.00           H
ATOM   1634  HG2 GLU A 114      51.480  18.130  50.740  1.00  0.00           H
ATOM   1635  CD  GLU A 114      53.340  18.620  51.840  1.00  0.00           C
ATOM   1636  OE1 GLU A 114      54.420  19.070  51.490  1.00  0.00           O
ATOM   1637  OE2 GLU A 114      53.200  17.900  52.870  1.00  0.00           O
ATOM   1638  C   GLU A 114      48.970  21.120  51.690  1.00  0.00           C
ATOM   1639  O   GLU A 114      48.230  20.530  52.520  1.00  0.00           O
ATOM   1640  N   ASP A 115      48.740  22.400  51.420  1.00  0.00           N
ATOM   1641  HN  ASP A 115      49.340  23.060  50.970  1.00  0.00           H
ATOM   1642  CA  ASP A 115      47.430  22.960  51.520  1.00  0.00           C
ATOM   1643  HA  ASP A 115      46.670  22.240  51.780  1.00  0.00           H
ATOM   1644  CB  ASP A 115      47.520  23.990  52.600  1.00  0.00           C
ATOM   1645  HB1 ASP A 115      46.640  24.670  52.660  1.00  0.00           H
ATOM   1646  HB2 ASP A 115      48.380  24.660  52.420  1.00  0.00           H
ATOM   1647  CG  ASP A 115      47.680  23.300  53.960  1.00  0.00           C
ATOM   1648  OD1 ASP A 115      48.560  23.740  54.670  1.00  0.00           O
ATOM   1649  OD2 ASP A 115      46.900  22.410  54.320  1.00  0.00           O
ATOM   1650  C   ASP A 115      47.100  23.550  50.230  1.00  0.00           C
ATOM   1651  O   ASP A 115      47.880  24.350  49.750  1.00  0.00           O
ATOM   1652  N   MET A 116      46.040  23.160  49.480  1.00  0.00           N
ATOM   1653  HN  MET A 116      45.410  22.490  49.880  1.00  0.00           H
ATOM   1654  CA  MET A 116      45.680  23.710  48.210  1.00  0.00           C
ATOM   1655  HA  MET A 116      46.550  23.730  47.570  1.00  0.00           H
ATOM   1656  CB  MET A 116      44.670  22.780  47.510  1.00  0.00           C
ATOM   1657  HB1 MET A 116      44.390  23.280  46.570  1.00  0.00           H
ATOM   1658  HB2 MET A 116      43.710  22.610  48.030  1.00  0.00           H
ATOM   1659  CG  MET A 116      45.250  21.390  47.130  1.00  0.00           C
ATOM   1660  HG1 MET A 116      44.480  20.750  46.640  1.00  0.00           H
ATOM   1661  HG2 MET A 116      45.630  21.090  48.130  1.00  0.00           H
ATOM   1662  SD  MET A 116      46.580  21.550  46.020  1.00  0.00           S
ATOM   1663  CE  MET A 116      45.510  21.190  44.560  1.00  0.00           C
ATOM   1664  HE1 MET A 116      46.050  21.100  43.600  1.00  0.00           H
ATOM   1665  HE2 MET A 116      44.900  20.290  44.760  1.00  0.00           H
ATOM   1666  HE3 MET A 116      44.790  22.020  44.380  1.00  0.00           H
ATOM   1667  C   MET A 116      45.250  25.190  48.310  1.00  0.00           C
ATOM   1668  O   MET A 116      44.360  25.450  49.120  1.00  0.00           O
ATOM   1669  N   PRO A 117      45.790  26.150  47.570  1.00  0.00           N
ATOM   1670  CD  PRO A 117      47.140  26.030  46.970  1.00  0.00           C
ATOM   1671  HD1 PRO A 117      47.790  25.430  47.650  1.00  0.00           H
ATOM   1672  HD2 PRO A 117      47.000  25.420  46.060  1.00  0.00           H
ATOM   1673  CA  PRO A 117      45.330  27.540  47.470  1.00  0.00           C
ATOM   1674  HA  PRO A 117      45.520  28.030  48.410  1.00  0.00           H
ATOM   1675  CB  PRO A 117      46.190  28.150  46.400  1.00  0.00           C
ATOM   1676  HB1 PRO A 117      46.240  29.260  46.400  1.00  0.00           H
ATOM   1677  HB2 PRO A 117      45.770  27.860  45.410  1.00  0.00           H
ATOM   1678  CG  PRO A 117      47.500  27.470  46.590  1.00  0.00           C
ATOM   1679  HG1 PRO A 117      48.080  27.950  47.400  1.00  0.00           H
ATOM   1680  HG2 PRO A 117      48.160  27.610  45.710  1.00  0.00           H
ATOM   1681  C   PRO A 117      43.840  27.760  47.210  1.00  0.00           C
ATOM   1682  O   PRO A 117      43.190  26.950  46.570  1.00  0.00           O
ATOM   1683  N   VAL A 118      43.320  28.880  47.700  1.00  0.00           N
ATOM   1684  HN  VAL A 118      44.010  29.540  48.010  1.00  0.00           H
ATOM   1685  CA  VAL A 118      41.890  29.220  47.620  1.00  0.00           C
ATOM   1686  HA  VAL A 118      41.360  28.430  47.120  1.00  0.00           H
ATOM   1687  CB  VAL A 118      41.230  29.360  48.990  1.00  0.00           C
ATOM   1688  HB  VAL A 118      40.240  29.860  48.950  1.00  0.00           H
ATOM   1689  CG1 VAL A 118      41.010  27.850  49.460  1.00  0.00           C
ATOM   1690 HG11 VAL A 118      41.920  27.220  49.350  1.00  0.00           H
ATOM   1691 HG12 VAL A 118      40.750  27.920  50.540  1.00  0.00           H
ATOM   1692 HG13 VAL A 118      40.190  27.400  48.860  1.00  0.00           H
ATOM   1693  CG2 VAL A 118      42.020  30.270  49.990  1.00  0.00           C
ATOM   1694 HG21 VAL A 118      42.990  29.790  50.210  1.00  0.00           H
ATOM   1695 HG22 VAL A 118      42.120  31.330  49.690  1.00  0.00           H
ATOM   1696 HG23 VAL A 118      41.340  30.360  50.860  1.00  0.00           H
ATOM   1697  C   VAL A 118      41.720  30.460  46.820  1.00  0.00           C
ATOM   1698  O   VAL A 118      42.690  31.160  46.440  1.00  0.00           O
ATOM   1699  N   ASP A 119      40.480  30.790  46.450  1.00  0.00           N
ATOM   1700  HN  ASP A 119      39.800  30.100  46.720  1.00  0.00           H
ATOM   1701  CA  ASP A 119      40.070  31.890  45.640  1.00  0.00           C
ATOM   1702  HA  ASP A 119      40.490  31.860  44.650  1.00  0.00           H
ATOM   1703  CB  ASP A 119      38.540  31.840  45.380  1.00  0.00           C
ATOM   1704  HB1 ASP A 119      38.090  32.770  44.980  1.00  0.00           H
ATOM   1705  HB2 ASP A 119      37.870  31.910  46.260  1.00  0.00           H
ATOM   1706  CG  ASP A 119      38.230  30.690  44.520  1.00  0.00           C
ATOM   1707  OD1 ASP A 119      37.060  30.480  44.190  1.00  0.00           O
ATOM   1708  OD2 ASP A 119      39.130  29.940  44.030  1.00  0.00           O
ATOM   1709  C   ASP A 119      40.350  33.280  46.340  1.00  0.00           C
ATOM   1710  O   ASP A 119      40.120  33.420  47.560  1.00  0.00           O
ATOM   1711  N   PRO A 120      40.840  34.330  45.670  1.00  0.00           N
ATOM   1712  CD  PRO A 120      41.680  34.130  44.510  1.00  0.00           C
ATOM   1713  HD1 PRO A 120      42.220  33.160  44.600  1.00  0.00           H
ATOM   1714  HD2 PRO A 120      40.950  34.060  43.680  1.00  0.00           H
ATOM   1715  CA  PRO A 120      40.920  35.770  46.200  1.00  0.00           C
ATOM   1716  HA  PRO A 120      41.250  35.660  47.220  1.00  0.00           H
ATOM   1717  CB  PRO A 120      41.850  36.430  45.180  1.00  0.00           C
ATOM   1718  HB1 PRO A 120      42.520  37.120  45.740  1.00  0.00           H
ATOM   1719  HB2 PRO A 120      41.430  37.080  44.390  1.00  0.00           H
ATOM   1720  CG  PRO A 120      42.630  35.280  44.540  1.00  0.00           C
ATOM   1721  HG1 PRO A 120      43.340  34.990  45.350  1.00  0.00           H
ATOM   1722  HG2 PRO A 120      43.120  35.530  43.580  1.00  0.00           H
ATOM   1723  C   PRO A 120      39.580  36.510  46.240  1.00  0.00           C
ATOM   1724  O   PRO A 120      39.580  37.700  46.560  1.00  0.00           O
ATOM   1725  N   ASP A 121      38.410  35.830  46.030  1.00  0.00           N
ATOM   1726  HN  ASP A 121      38.330  34.860  45.790  1.00  0.00           H
ATOM   1727  CA  ASP A 121      37.080  36.350  46.470  1.00  0.00           C
ATOM   1728  HA  ASP A 121      36.950  37.340  46.060  1.00  0.00           H
ATOM   1729  CB  ASP A 121      35.980  35.390  45.990  1.00  0.00           C
ATOM   1730  HB1 ASP A 121      34.950  35.770  46.190  1.00  0.00           H
ATOM   1731  HB2 ASP A 121      36.120  34.460  46.570  1.00  0.00           H
ATOM   1732  CG  ASP A 121      36.040  35.280  44.470  1.00  0.00           C
ATOM   1733  OD1 ASP A 121      36.200  36.280  43.720  1.00  0.00           O
ATOM   1734  OD2 ASP A 121      35.740  34.150  43.990  1.00  0.00           O
ATOM   1735  C   ASP A 121      37.020  36.410  48.040  1.00  0.00           C
ATOM   1736  O   ASP A 121      36.390  37.250  48.670  1.00  0.00           O
ATOM   1737  N   ASN A 122      37.620  35.350  48.670  1.00  0.00           N
ATOM   1738  HN  ASN A 122      38.160  34.690  48.150  1.00  0.00           H
ATOM   1739  CA  ASN A 122      37.620  35.030  50.080  1.00  0.00           C
ATOM   1740  HA  ASN A 122      36.640  35.130  50.530  1.00  0.00           H
ATOM   1741  CB  ASN A 122      38.050  33.530  50.280  1.00  0.00           C
ATOM   1742  HB1 ASN A 122      38.130  33.290  51.360  1.00  0.00           H
ATOM   1743  HB2 ASN A 122      39.080  33.480  49.870  1.00  0.00           H
ATOM   1744  CG  ASN A 122      37.330  32.470  49.500  1.00  0.00           C
ATOM   1745  OD1 ASN A 122      36.340  32.670  48.750  1.00  0.00           O
ATOM   1746  ND2 ASN A 122      37.870  31.210  49.520  1.00  0.00           N
ATOM   1747 HD21 ASN A 122      38.650  31.090  50.130  1.00  0.00           H
ATOM   1748 HD22 ASN A 122      37.600  30.570  48.810  1.00  0.00           H
ATOM   1749  C   ASN A 122      38.530  36.100  50.830  1.00  0.00           C
ATOM   1750  O   ASN A 122      39.400  36.760  50.220  1.00  0.00           O
ATOM   1751  N   GLU A 123      38.160  36.390  52.140  1.00  0.00           N
ATOM   1752  HN  GLU A 123      37.370  35.960  52.570  1.00  0.00           H
ATOM   1753  CA  GLU A 123      38.630  37.620  52.840  1.00  0.00           C
ATOM   1754  HA  GLU A 123      38.380  38.420  52.150  1.00  0.00           H
ATOM   1755  CB  GLU A 123      37.820  37.870  54.180  1.00  0.00           C
ATOM   1756  HB1 GLU A 123      37.890  36.900  54.700  1.00  0.00           H
ATOM   1757  HB2 GLU A 123      36.770  38.000  53.830  1.00  0.00           H
ATOM   1758  CG  GLU A 123      38.280  39.030  55.020  1.00  0.00           C
ATOM   1759  HG1 GLU A 123      38.290  39.960  54.400  1.00  0.00           H
ATOM   1760  HG2 GLU A 123      39.310  38.800  55.380  1.00  0.00           H
ATOM   1761  CD  GLU A 123      37.350  39.180  56.220  1.00  0.00           C
ATOM   1762  OE1 GLU A 123      37.060  38.350  57.050  1.00  0.00           O
ATOM   1763  OE2 GLU A 123      36.730  40.290  56.220  1.00  0.00           O
ATOM   1764  C   GLU A 123      40.210  37.700  53.000  1.00  0.00           C
ATOM   1765  O   GLU A 123      40.860  36.720  53.190  1.00  0.00           O
ATOM   1766  N   ALA A 124      40.740  38.900  52.890  1.00  0.00           N
ATOM   1767  HN  ALA A 124      40.230  39.690  52.580  1.00  0.00           H
ATOM   1768  CA  ALA A 124      42.150  39.160  53.080  1.00  0.00           C
ATOM   1769  HA  ALA A 124      42.760  38.360  52.680  1.00  0.00           H
ATOM   1770  CB  ALA A 124      42.560  40.490  52.320  1.00  0.00           C
ATOM   1771  HB1 ALA A 124      42.320  40.410  51.240  1.00  0.00           H
ATOM   1772  HB2 ALA A 124      41.980  41.300  52.810  1.00  0.00           H
ATOM   1773  HB3 ALA A 124      43.580  40.820  52.600  1.00  0.00           H
ATOM   1774  C   ALA A 124      42.500  39.300  54.600  1.00  0.00           C
ATOM   1775  O   ALA A 124      41.990  40.160  55.350  1.00  0.00           O
ATOM   1776  N   TYR A 125      43.370  38.380  55.080  1.00  0.00           N
ATOM   1777  HN  TYR A 125      43.650  37.660  54.450  1.00  0.00           H
ATOM   1778  CA  TYR A 125      43.980  38.310  56.400  1.00  0.00           C
ATOM   1779  HA  TYR A 125      43.610  39.130  56.990  1.00  0.00           H
ATOM   1780  CB  TYR A 125      43.700  36.920  57.040  1.00  0.00           C
ATOM   1781  HB1 TYR A 125      44.470  36.740  57.820  1.00  0.00           H
ATOM   1782  HB2 TYR A 125      43.880  36.110  56.310  1.00  0.00           H
ATOM   1783  CG  TYR A 125      42.360  36.690  57.640  1.00  0.00           C
ATOM   1784  CD1 TYR A 125      41.250  36.580  56.800  1.00  0.00           C
ATOM   1785  HD1 TYR A 125      41.430  36.410  55.750  1.00  0.00           H
ATOM   1786  CE1 TYR A 125      39.940  36.590  57.350  1.00  0.00           C
ATOM   1787  HE1 TYR A 125      39.160  36.500  56.610  1.00  0.00           H
ATOM   1788  CZ  TYR A 125      39.760  36.780  58.710  1.00  0.00           C
ATOM   1789  OH  TYR A 125      38.480  36.830  59.080  1.00  0.00           O
ATOM   1790  HH  TYR A 125      38.010  37.010  58.270  1.00  0.00           H
ATOM   1791  CD2 TYR A 125      42.110  36.740  59.030  1.00  0.00           C
ATOM   1792  HD2 TYR A 125      42.960  36.900  59.680  1.00  0.00           H
ATOM   1793  CE2 TYR A 125      40.850  36.900  59.580  1.00  0.00           C
ATOM   1794  HE2 TYR A 125      40.700  37.020  60.640  1.00  0.00           H
ATOM   1795  C   TYR A 125      45.470  38.560  56.320  1.00  0.00           C
ATOM   1796  O   TYR A 125      46.190  38.350  55.330  1.00  0.00           O
ATOM   1797  N   GLU A 126      45.920  39.120  57.500  1.00  0.00           N
ATOM   1798  HN  GLU A 126      45.340  39.100  58.320  1.00  0.00           H
ATOM   1799  CA  GLU A 126      47.330  39.380  57.790  1.00  0.00           C
ATOM   1800  HA  GLU A 126      47.870  39.570  56.880  1.00  0.00           H
ATOM   1801  CB  GLU A 126      47.540  40.750  58.590  1.00  0.00           C
ATOM   1802  HB1 GLU A 126      48.550  40.740  59.040  1.00  0.00           H
ATOM   1803  HB2 GLU A 126      46.770  40.720  59.390  1.00  0.00           H
ATOM   1804  CG  GLU A 126      47.280  41.960  57.700  1.00  0.00           C
ATOM   1805  HG1 GLU A 126      46.210  42.250  57.700  1.00  0.00           H
ATOM   1806  HG2 GLU A 126      47.500  41.800  56.630  1.00  0.00           H
ATOM   1807  CD  GLU A 126      48.080  43.220  58.120  1.00  0.00           C
ATOM   1808  OE1 GLU A 126      47.520  44.330  58.340  1.00  0.00           O
ATOM   1809  OE2 GLU A 126      49.350  43.120  57.970  1.00  0.00           O
ATOM   1810  C   GLU A 126      48.070  38.250  58.490  1.00  0.00           C
ATOM   1811  O   GLU A 126      47.360  37.380  59.080  1.00  0.00           O
ATOM   1812  N   MET A 127      49.370  38.120  58.490  1.00  0.00           N
ATOM   1813  HN  MET A 127      49.920  38.850  58.090  1.00  0.00           H
ATOM   1814  CA  MET A 127      50.030  37.160  59.320  1.00  0.00           C
ATOM   1815  HA  MET A 127      49.660  36.220  58.940  1.00  0.00           H
ATOM   1816  CB  MET A 127      51.550  37.100  59.110  1.00  0.00           C
ATOM   1817  HB1 MET A 127      51.960  36.330  59.800  1.00  0.00           H
ATOM   1818  HB2 MET A 127      52.060  38.030  59.440  1.00  0.00           H
ATOM   1819  CG  MET A 127      52.050  36.960  57.740  1.00  0.00           C
ATOM   1820  HG1 MET A 127      53.140  36.770  57.870  1.00  0.00           H
ATOM   1821  HG2 MET A 127      51.910  37.860  57.110  1.00  0.00           H
ATOM   1822  SD  MET A 127      51.420  35.470  56.890  1.00  0.00           S
ATOM   1823  CE  MET A 127      52.940  34.550  56.740  1.00  0.00           C
ATOM   1824  HE1 MET A 127      53.740  35.230  56.400  1.00  0.00           H
ATOM   1825  HE2 MET A 127      53.170  34.260  57.790  1.00  0.00           H
ATOM   1826  HE3 MET A 127      53.100  33.770  55.970  1.00  0.00           H
ATOM   1827  C   MET A 127      49.690  37.080  60.760  1.00  0.00           C
ATOM   1828  O   MET A 127      49.440  38.120  61.420  1.00  0.00           O
ATOM   1829  N   PRO A 128      49.580  35.900  61.440  1.00  0.00           N
ATOM   1830  CD  PRO A 128      49.380  34.550  60.840  1.00  0.00           C
ATOM   1831  HD1 PRO A 128      48.410  34.580  60.310  1.00  0.00           H
ATOM   1832  HD2 PRO A 128      50.220  34.230  60.190  1.00  0.00           H
ATOM   1833  CA  PRO A 128      49.450  36.020  62.870  1.00  0.00           C
ATOM   1834  HA  PRO A 128      48.820  36.870  63.090  1.00  0.00           H
ATOM   1835  CB  PRO A 128      48.710  34.680  63.240  1.00  0.00           C
ATOM   1836  HB1 PRO A 128      47.620  34.890  63.170  1.00  0.00           H
ATOM   1837  HB2 PRO A 128      48.880  34.400  64.300  1.00  0.00           H
ATOM   1838  CG  PRO A 128      49.130  33.680  62.150  1.00  0.00           C
ATOM   1839  HG1 PRO A 128      48.480  32.790  61.990  1.00  0.00           H
ATOM   1840  HG2 PRO A 128      50.160  33.340  62.350  1.00  0.00           H
ATOM   1841  C   PRO A 128      50.740  36.180  63.640  1.00  0.00           C
ATOM   1842  O   PRO A 128      51.780  35.620  63.200  1.00  0.00           O
ATOM   1843  N   SER A 129      50.850  37.030  64.720  1.00  0.00           N
ATOM   1844  HN  SER A 129      50.060  37.590  64.960  1.00  0.00           H
ATOM   1845  CA  SER A 129      51.990  36.970  65.650  1.00  0.00           C
ATOM   1846  HA  SER A 129      52.370  35.970  65.800  1.00  0.00           H
ATOM   1847  CB  SER A 129      53.120  37.720  65.010  1.00  0.00           C
ATOM   1848  HB1 SER A 129      52.960  38.820  64.960  1.00  0.00           H
ATOM   1849  HB2 SER A 129      53.350  37.390  63.970  1.00  0.00           H
ATOM   1850  OG  SER A 129      54.370  37.590  65.660  1.00  0.00           O
ATOM   1851  HG1 SER A 129      54.680  36.680  65.560  1.00  0.00           H
ATOM   1852  C   SER A 129      51.780  37.750  66.950  1.00  0.00           C
ATOM   1853  O   SER A 129      52.470  37.540  67.960  1.00  0.00           O
ATOM   1854  N   GLU A 130      50.800  38.680  66.950  1.00  0.00           N
ATOM   1855  HN  GLU A 130      50.250  38.860  66.130  1.00  0.00           H
ATOM   1856  CA  GLU A 130      50.380  39.500  68.030  1.00  0.00           C
ATOM   1857  HA  GLU A 130      51.190  40.180  68.180  1.00  0.00           H
ATOM   1858  CB  GLU A 130      49.280  40.460  67.560  1.00  0.00           C
ATOM   1859  HB1 GLU A 130      48.440  39.820  67.190  1.00  0.00           H
ATOM   1860  HB2 GLU A 130      49.690  41.060  66.720  1.00  0.00           H
ATOM   1861  CG  GLU A 130      48.910  41.560  68.660  1.00  0.00           C
ATOM   1862  HG1 GLU A 130      49.760  42.210  68.980  1.00  0.00           H
ATOM   1863  HG2 GLU A 130      48.560  40.990  69.550  1.00  0.00           H
ATOM   1864  CD  GLU A 130      47.750  42.380  68.170  1.00  0.00           C
ATOM   1865  OE1 GLU A 130      46.640  41.830  68.010  1.00  0.00           O
ATOM   1866  OE2 GLU A 130      47.970  43.580  67.840  1.00  0.00           O
ATOM   1867  C   GLU A 130      50.110  38.870  69.310  1.00  0.00           C
ATOM   1868  O   GLU A 130      50.640  39.290  70.340  1.00  0.00           O
ATOM   1869  N   GLU A 131      49.170  37.860  69.340  1.00  0.00           N
ATOM   1870  HN  GLU A 131      49.020  37.350  68.500  1.00  0.00           H
ATOM   1871  CA  GLU A 131      48.470  37.410  70.550  1.00  0.00           C
ATOM   1872  HA  GLU A 131      48.280  38.220  71.240  1.00  0.00           H
ATOM   1873  CB  GLU A 131      47.080  37.010  70.250  1.00  0.00           C
ATOM   1874  HB1 GLU A 131      46.530  36.810  71.190  1.00  0.00           H
ATOM   1875  HB2 GLU A 131      47.000  36.070  69.660  1.00  0.00           H
ATOM   1876  CG  GLU A 131      46.240  38.060  69.430  1.00  0.00           C
ATOM   1877  HG1 GLU A 131      46.740  38.160  68.440  1.00  0.00           H
ATOM   1878  HG2 GLU A 131      46.510  38.990  69.980  1.00  0.00           H
ATOM   1879  CD  GLU A 131      44.860  37.560  69.470  1.00  0.00           C
ATOM   1880  OE1 GLU A 131      44.530  36.430  68.980  1.00  0.00           O
ATOM   1881  OE2 GLU A 131      43.960  38.250  70.040  1.00  0.00           O
ATOM   1882  C   GLU A 131      49.230  36.320  71.290  1.00  0.00           C
ATOM   1883  O   GLU A 131      48.780  35.740  72.280  1.00  0.00           O
ATOM   1884  N   GLY A 132      50.460  36.030  70.780  1.00  0.00           N
ATOM   1885  HN  GLY A 132      50.670  36.540  69.950  1.00  0.00           H
ATOM   1886  CA  GLY A 132      51.460  35.180  71.420  1.00  0.00           C
ATOM   1887  HA1 GLY A 132      52.350  35.780  71.360  1.00  0.00           H
ATOM   1888  HA2 GLY A 132      51.200  34.760  72.390  1.00  0.00           H
ATOM   1889  C   GLY A 132      51.790  33.990  70.600  1.00  0.00           C
ATOM   1890  O   GLY A 132      52.240  32.990  71.170  1.00  0.00           O
ATOM   1891  N   TYR A 133      51.380  33.950  69.250  1.00  0.00           N
ATOM   1892  HN  TYR A 133      50.930  34.790  68.930  1.00  0.00           H
ATOM   1893  CA  TYR A 133      51.560  32.860  68.260  1.00  0.00           C
ATOM   1894  HA  TYR A 133      51.080  31.990  68.690  1.00  0.00           H
ATOM   1895  CB  TYR A 133      50.860  33.300  67.000  1.00  0.00           C
ATOM   1896  HB1 TYR A 133      51.220  34.340  66.820  1.00  0.00           H
ATOM   1897  HB2 TYR A 133      49.760  33.420  67.110  1.00  0.00           H
ATOM   1898  CG  TYR A 133      51.180  32.520  65.730  1.00  0.00           C
ATOM   1899  CD1 TYR A 133      50.420  31.420  65.430  1.00  0.00           C
ATOM   1900  HD1 TYR A 133      49.590  31.080  66.030  1.00  0.00           H
ATOM   1901  CE1 TYR A 133      50.660  30.680  64.200  1.00  0.00           C
ATOM   1902  HE1 TYR A 133      50.210  29.730  63.990  1.00  0.00           H
ATOM   1903  CZ  TYR A 133      51.680  31.220  63.390  1.00  0.00           C
ATOM   1904  OH  TYR A 133      51.900  30.790  62.020  1.00  0.00           O
ATOM   1905  HH  TYR A 133      51.150  30.230  61.810  1.00  0.00           H
ATOM   1906  CD2 TYR A 133      52.070  33.050  64.800  1.00  0.00           C
ATOM   1907  HD2 TYR A 133      52.560  34.000  64.990  1.00  0.00           H
ATOM   1908  CE2 TYR A 133      52.420  32.330  63.690  1.00  0.00           C
ATOM   1909  HE2 TYR A 133      53.150  32.770  63.030  1.00  0.00           H
ATOM   1910  C   TYR A 133      53.030  32.540  68.020  1.00  0.00           C
ATOM   1911  O   TYR A 133      53.870  33.410  68.290  1.00  0.00           O
ATOM   1912  N   GLN A 134      53.370  31.240  67.680  1.00  0.00           N
ATOM   1913  HN  GLN A 134      52.590  30.620  67.590  1.00  0.00           H
ATOM   1914  CA  GLN A 134      54.720  30.720  67.450  1.00  0.00           C
ATOM   1915  HA  GLN A 134      55.080  30.370  68.410  1.00  0.00           H
ATOM   1916  CB  GLN A 134      54.720  29.550  66.570  1.00  0.00           C
ATOM   1917  HB1 GLN A 134      55.730  29.110  66.370  1.00  0.00           H
ATOM   1918  HB2 GLN A 134      54.370  29.890  65.570  1.00  0.00           H
ATOM   1919  CG  GLN A 134      53.940  28.220  67.040  1.00  0.00           C
ATOM   1920  HG1 GLN A 134      53.880  27.600  66.120  1.00  0.00           H
ATOM   1921  HG2 GLN A 134      52.940  28.540  67.380  1.00  0.00           H
ATOM   1922  CD  GLN A 134      54.650  27.510  68.180  1.00  0.00           C
ATOM   1923  OE1 GLN A 134      55.850  27.710  68.340  1.00  0.00           O
ATOM   1924  NE2 GLN A 134      53.830  26.850  69.020  1.00  0.00           N
ATOM   1925 HE21 GLN A 134      52.850  27.020  69.080  1.00  0.00           H
ATOM   1926 HE22 GLN A 134      54.320  26.670  69.870  1.00  0.00           H
ATOM   1927  C   GLN A 134      55.860  31.590  66.980  1.00  0.00           C
ATOM   1928  O   GLN A 134      55.800  32.410  66.040  1.00  0.00           O
ATOM   1929  N   ASP A 135      56.980  31.480  67.640  1.00  0.00           N
ATOM   1930  HN  ASP A 135      56.940  31.060  68.540  1.00  0.00           H
ATOM   1931  CA  ASP A 135      58.270  31.950  67.250  1.00  0.00           C
ATOM   1932  HA  ASP A 135      58.250  32.860  66.660  1.00  0.00           H
ATOM   1933  CB  ASP A 135      59.310  32.050  68.420  1.00  0.00           C
ATOM   1934  HB1 ASP A 135      60.310  32.390  68.070  1.00  0.00           H
ATOM   1935  HB2 ASP A 135      59.510  31.080  68.920  1.00  0.00           H
ATOM   1936  CG  ASP A 135      58.820  33.100  69.430  1.00  0.00           C
ATOM   1937  OD1 ASP A 135      58.840  32.870  70.710  1.00  0.00           O
ATOM   1938  OD2 ASP A 135      58.530  34.240  68.980  1.00  0.00           O
ATOM   1939  C   ASP A 135      58.990  30.980  66.270  1.00  0.00           C
ATOM   1940  O   ASP A 135      59.910  31.330  65.550  1.00  0.00           O
ATOM   1941  N   TYR A 136      58.550  29.710  66.360  1.00  0.00           N
ATOM   1942  HN  TYR A 136      57.730  29.510  66.890  1.00  0.00           H
ATOM   1943  CA  TYR A 136      59.140  28.670  65.610  1.00  0.00           C
ATOM   1944  HA  TYR A 136      60.210  28.760  65.760  1.00  0.00           H
ATOM   1945  CB  TYR A 136      58.640  27.220  66.030  1.00  0.00           C
ATOM   1946  HB1 TYR A 136      59.260  26.440  65.540  1.00  0.00           H
ATOM   1947  HB2 TYR A 136      57.560  27.050  65.820  1.00  0.00           H
ATOM   1948  CG  TYR A 136      58.880  26.890  67.500  1.00  0.00           C
ATOM   1949  CD1 TYR A 136      58.270  25.680  68.040  1.00  0.00           C
ATOM   1950  HD1 TYR A 136      57.480  25.200  67.480  1.00  0.00           H
ATOM   1951  CE1 TYR A 136      58.570  25.280  69.330  1.00  0.00           C
ATOM   1952  HE1 TYR A 136      58.080  24.440  69.780  1.00  0.00           H
ATOM   1953  CZ  TYR A 136      59.220  26.160  70.270  1.00  0.00           C
ATOM   1954  OH  TYR A 136      59.490  25.630  71.560  1.00  0.00           O
ATOM   1955  HH  TYR A 136      60.080  26.220  72.050  1.00  0.00           H
ATOM   1956  CD2 TYR A 136      59.700  27.640  68.430  1.00  0.00           C
ATOM   1957  HD2 TYR A 136      60.330  28.470  68.130  1.00  0.00           H
ATOM   1958  CE2 TYR A 136      59.770  27.370  69.800  1.00  0.00           C
ATOM   1959  HE2 TYR A 136      60.450  27.870  70.470  1.00  0.00           H
ATOM   1960  C   TYR A 136      58.990  28.750  64.100  1.00  0.00           C
ATOM   1961  O   TYR A 136      57.940  29.130  63.510  1.00  0.00           O
ATOM   1962  N   GLU A 137      60.110  28.310  63.450  1.00  0.00           N
ATOM   1963  HN  GLU A 137      60.950  28.060  63.930  1.00  0.00           H
ATOM   1964  CA  GLU A 137      60.060  28.140  61.990  1.00  0.00           C
ATOM   1965  HA  GLU A 137      59.450  28.940  61.590  1.00  0.00           H
ATOM   1966  CB  GLU A 137      61.470  28.140  61.440  1.00  0.00           C
ATOM   1967  HB1 GLU A 137      61.500  27.570  60.480  1.00  0.00           H
ATOM   1968  HB2 GLU A 137      62.190  27.550  62.040  1.00  0.00           H
ATOM   1969  CG  GLU A 137      62.040  29.560  61.250  1.00  0.00           C
ATOM   1970  HG1 GLU A 137      62.410  29.850  62.250  1.00  0.00           H
ATOM   1971  HG2 GLU A 137      61.270  30.270  60.870  1.00  0.00           H
ATOM   1972  CD  GLU A 137      63.300  29.710  60.450  1.00  0.00           C
ATOM   1973  OE1 GLU A 137      64.310  29.090  60.790  1.00  0.00           O
ATOM   1974  OE2 GLU A 137      63.360  30.580  59.550  1.00  0.00           O
ATOM   1975  C   GLU A 137      59.320  26.860  61.500  1.00  0.00           C
ATOM   1976  O   GLU A 137      59.300  25.920  62.290  1.00  0.00           O
ATOM   1977  N   PRO A 138      58.720  26.760  60.290  1.00  0.00           N
ATOM   1978  CD  PRO A 138      58.570  27.870  59.380  1.00  0.00           C
ATOM   1979  HD1 PRO A 138      57.640  28.450  59.600  1.00  0.00           H
ATOM   1980  HD2 PRO A 138      59.440  28.570  59.370  1.00  0.00           H
ATOM   1981  CA  PRO A 138      58.580  25.450  59.590  1.00  0.00           C
ATOM   1982  HA  PRO A 138      58.090  24.710  60.200  1.00  0.00           H
ATOM   1983  CB  PRO A 138      57.760  25.820  58.310  1.00  0.00           C
ATOM   1984  HB1 PRO A 138      56.660  25.780  58.460  1.00  0.00           H
ATOM   1985  HB2 PRO A 138      57.840  25.190  57.410  1.00  0.00           H
ATOM   1986  CG  PRO A 138      58.290  27.200  58.010  1.00  0.00           C
ATOM   1987  HG1 PRO A 138      57.750  27.890  57.330  1.00  0.00           H
ATOM   1988  HG2 PRO A 138      59.270  27.160  57.480  1.00  0.00           H
ATOM   1989  C   PRO A 138      59.880  24.810  59.350  1.00  0.00           C
ATOM   1990  O   PRO A 138      60.810  25.440  59.110  1.00  0.00           O
ATOM   1991  N   GLU A 139      59.990  23.450  59.480  1.00  0.00           N
ATOM   1992  HN  GLU A 139      59.200  22.860  59.640  1.00  0.00           H
ATOM   1993  CA  GLU A 139      61.300  22.790  59.390  1.00  0.00           C
ATOM   1994  HA  GLU A 139      61.930  23.300  60.100  1.00  0.00           H
ATOM   1995  CB  GLU A 139      61.190  21.260  59.690  1.00  0.00           C
ATOM   1996  HB1 GLU A 139      62.130  20.710  59.500  1.00  0.00           H
ATOM   1997  HB2 GLU A 139      60.430  20.930  58.950  1.00  0.00           H
ATOM   1998  CG  GLU A 139      60.640  21.000  61.140  1.00  0.00           C
ATOM   1999  HG1 GLU A 139      60.430  19.920  61.250  1.00  0.00           H
ATOM   2000  HG2 GLU A 139      59.700  21.550  61.390  1.00  0.00           H
ATOM   2001  CD  GLU A 139      61.630  21.210  62.300  1.00  0.00           C
ATOM   2002  OE1 GLU A 139      61.290  22.130  63.070  1.00  0.00           O
ATOM   2003  OE2 GLU A 139      62.620  20.400  62.480  1.00  0.00           O
ATOM   2004  C   GLU A 139      61.930  23.100  57.940  1.00  0.00           C
ATOM   2005  O   GLU A 139      61.230  23.210  56.950  1.00  0.00           O
ATOM   2006  N   ALA A 140      63.330  23.210  57.810  1.00  0.00           N
ATOM   2007  HN  ALA A 140      63.970  23.170  58.570  1.00  0.00           H
ATOM   2008  CA  ALA A 140      63.990  23.310  56.490  1.00  0.00           C
ATOM   2009  HA  ALA A 140      63.260  23.480  55.710  1.00  0.00           H
ATOM   2010  CB  ALA A 140      65.080  24.440  56.600  1.00  0.00           C
ATOM   2011  HB1 ALA A 140      65.740  24.450  55.710  1.00  0.00           H
ATOM   2012  HB2 ALA A 140      64.710  25.470  56.790  1.00  0.00           H
ATOM   2013  HB3 ALA A 140      65.820  24.070  57.340  1.00  0.00           H
ATOM   2014  C   ALA A 140      64.620  22.000  56.020  1.00  0.00           C
ATOM   2015  OT1 ALA A 140      63.900  21.280  55.230  1.00  0.00           O
ATOM   2016  OT2 ALA A 140      65.740  21.600  56.400  1.00  0.00           O
ATOM   2017  N   MET B 141      48.550  46.840  46.410  1.00  0.00           N
ATOM   2018  H1  MET B 141      49.290  46.670  47.130  1.00  0.00           H
ATOM   2019  H2  MET B 141      48.580  47.870  46.250  1.00  0.00           H
ATOM   2020  H3  MET B 141      47.680  46.510  46.870  1.00  0.00           H
ATOM   2021  CA  MET B 141      48.800  46.190  45.140  1.00  0.00           C
ATOM   2022  HA  MET B 141      48.660  45.140  45.310  1.00  0.00           H
ATOM   2023  CB  MET B 141      47.830  46.930  44.100  1.00  0.00           C
ATOM   2024  HB1 MET B 141      47.960  46.520  43.080  1.00  0.00           H
ATOM   2025  HB2 MET B 141      48.000  48.030  44.120  1.00  0.00           H
ATOM   2026  CG  MET B 141      46.310  46.540  44.270  1.00  0.00           C
ATOM   2027  HG1 MET B 141      46.170  45.460  44.450  1.00  0.00           H
ATOM   2028  HG2 MET B 141      45.710  46.690  43.350  1.00  0.00           H
ATOM   2029  SD  MET B 141      45.470  47.320  45.700  1.00  0.00           S
ATOM   2030  CE  MET B 141      43.700  47.200  45.260  1.00  0.00           C
ATOM   2031  HE1 MET B 141      43.530  46.130  45.510  1.00  0.00           H
ATOM   2032  HE2 MET B 141      43.090  47.880  45.890  1.00  0.00           H
ATOM   2033  HE3 MET B 141      43.350  47.350  44.220  1.00  0.00           H
ATOM   2034  C   MET B 141      50.160  46.430  44.610  1.00  0.00           C
ATOM   2035  O   MET B 141      50.890  47.270  45.100  1.00  0.00           O
ATOM   2036  N   ASP B 142      50.520  45.820  43.440  1.00  0.00           N
ATOM   2037  HN  ASP B 142      49.900  45.080  43.170  1.00  0.00           H
ATOM   2038  CA  ASP B 142      51.600  46.270  42.580  1.00  0.00           C
ATOM   2039  HA  ASP B 142      52.490  46.370  43.180  1.00  0.00           H
ATOM   2040  CB  ASP B 142      51.920  45.200  41.490  1.00  0.00           C
ATOM   2041  HB1 ASP B 142      52.730  45.540  40.810  1.00  0.00           H
ATOM   2042  HB2 ASP B 142      50.920  44.970  41.060  1.00  0.00           H
ATOM   2043  CG  ASP B 142      52.460  43.930  42.160  1.00  0.00           C
ATOM   2044  OD1 ASP B 142      52.570  42.900  41.400  1.00  0.00           O
ATOM   2045  OD2 ASP B 142      52.950  43.900  43.310  1.00  0.00           O
ATOM   2046  C   ASP B 142      51.280  47.640  41.850  1.00  0.00           C
ATOM   2047  O   ASP B 142      50.130  47.850  41.410  1.00  0.00           O
ATOM   2048  N   VAL B 143      52.280  48.560  41.660  1.00  0.00           N
ATOM   2049  HN  VAL B 143      53.160  48.510  42.130  1.00  0.00           H
ATOM   2050  CA  VAL B 143      52.030  49.800  40.960  1.00  0.00           C
ATOM   2051  HA  VAL B 143      51.070  49.840  40.470  1.00  0.00           H
ATOM   2052  CB  VAL B 143      51.920  50.990  41.870  1.00  0.00           C
ATOM   2053  HB  VAL B 143      51.030  50.840  42.530  1.00  0.00           H
ATOM   2054  CG1 VAL B 143      53.010  51.150  42.920  1.00  0.00           C
ATOM   2055 HG11 VAL B 143      52.880  50.280  43.590  1.00  0.00           H
ATOM   2056 HG12 VAL B 143      54.060  51.160  42.570  1.00  0.00           H
ATOM   2057 HG13 VAL B 143      52.700  51.970  43.600  1.00  0.00           H
ATOM   2058  CG2 VAL B 143      51.720  52.350  41.130  1.00  0.00           C
ATOM   2059 HG21 VAL B 143      52.510  52.650  40.410  1.00  0.00           H
ATOM   2060 HG22 VAL B 143      50.760  52.430  40.580  1.00  0.00           H
ATOM   2061 HG23 VAL B 143      51.540  53.160  41.870  1.00  0.00           H
ATOM   2062  C   VAL B 143      53.220  49.980  39.950  1.00  0.00           C
ATOM   2063  O   VAL B 143      54.420  49.800  40.310  1.00  0.00           O
ATOM   2064  N   PHE B 144      52.910  50.310  38.690  1.00  0.00           N
ATOM   2065  HN  PHE B 144      51.990  50.620  38.460  1.00  0.00           H
ATOM   2066  CA  PHE B 144      53.770  50.210  37.500  1.00  0.00           C
ATOM   2067  HA  PHE B 144      54.690  49.710  37.790  1.00  0.00           H
ATOM   2068  CB  PHE B 144      52.990  49.430  36.360  1.00  0.00           C
ATOM   2069  HB1 PHE B 144      53.650  49.270  35.490  1.00  0.00           H
ATOM   2070  HB2 PHE B 144      52.060  49.880  35.970  1.00  0.00           H
ATOM   2071  CG  PHE B 144      52.710  48.100  36.910  1.00  0.00           C
ATOM   2072  CD1 PHE B 144      51.420  47.820  37.370  1.00  0.00           C
ATOM   2073  HD1 PHE B 144      50.770  48.680  37.410  1.00  0.00           H
ATOM   2074  CE1 PHE B 144      51.040  46.590  37.950  1.00  0.00           C
ATOM   2075  HE1 PHE B 144      50.050  46.580  38.390  1.00  0.00           H
ATOM   2076  CZ  PHE B 144      52.020  45.570  38.040  1.00  0.00           C
ATOM   2077  HZ  PHE B 144      51.810  44.570  38.410  1.00  0.00           H
ATOM   2078  CD2 PHE B 144      53.630  46.970  36.790  1.00  0.00           C
ATOM   2079  HD2 PHE B 144      54.560  47.140  36.270  1.00  0.00           H
ATOM   2080  CE2 PHE B 144      53.290  45.780  37.390  1.00  0.00           C
ATOM   2081  HE2 PHE B 144      54.060  45.030  37.360  1.00  0.00           H
ATOM   2082  C   PHE B 144      54.200  51.530  36.910  1.00  0.00           C
ATOM   2083  O   PHE B 144      53.380  52.470  36.940  1.00  0.00           O
ATOM   2084  N   MET B 145      55.480  51.610  36.450  1.00  0.00           N
ATOM   2085  HN  MET B 145      56.130  50.860  36.550  1.00  0.00           H
ATOM   2086  CA  MET B 145      55.980  52.790  35.760  1.00  0.00           C
ATOM   2087  HA  MET B 145      55.740  53.650  36.370  1.00  0.00           H
ATOM   2088  CB  MET B 145      57.530  52.610  35.810  1.00  0.00           C
ATOM   2089  HB1 MET B 145      58.090  53.320  35.160  1.00  0.00           H
ATOM   2090  HB2 MET B 145      57.850  51.590  35.520  1.00  0.00           H
ATOM   2091  CG  MET B 145      58.060  52.760  37.210  1.00  0.00           C
ATOM   2092  HG1 MET B 145      59.070  52.310  37.290  1.00  0.00           H
ATOM   2093  HG2 MET B 145      57.470  52.050  37.830  1.00  0.00           H
ATOM   2094  SD  MET B 145      58.070  54.400  37.830  1.00  0.00           S
ATOM   2095  CE  MET B 145      57.850  53.960  39.590  1.00  0.00           C
ATOM   2096  HE1 MET B 145      57.920  54.930  40.120  1.00  0.00           H
ATOM   2097  HE2 MET B 145      56.900  53.440  39.830  1.00  0.00           H
ATOM   2098  HE3 MET B 145      58.640  53.240  39.890  1.00  0.00           H
ATOM   2099  C   MET B 145      55.400  52.950  34.370  1.00  0.00           C
ATOM   2100  O   MET B 145      55.320  52.030  33.570  1.00  0.00           O
ATOM   2101  N   LYS B 146      54.990  54.170  34.090  1.00  0.00           N
ATOM   2102  HN  LYS B 146      54.990  54.950  34.720  1.00  0.00           H
ATOM   2103  CA  LYS B 146      54.450  54.490  32.770  1.00  0.00           C
ATOM   2104  HA  LYS B 146      54.300  53.610  32.170  1.00  0.00           H
ATOM   2105  CB  LYS B 146      53.140  55.310  32.910  1.00  0.00           C
ATOM   2106  HB1 LYS B 146      52.940  55.650  31.870  1.00  0.00           H
ATOM   2107  HB2 LYS B 146      53.360  56.150  33.590  1.00  0.00           H
ATOM   2108  CG  LYS B 146      52.050  54.400  33.480  1.00  0.00           C
ATOM   2109  HG1 LYS B 146      52.270  53.320  33.380  1.00  0.00           H
ATOM   2110  HG2 LYS B 146      51.150  54.540  32.850  1.00  0.00           H
ATOM   2111  CD  LYS B 146      51.640  54.840  34.880  1.00  0.00           C
ATOM   2112  HD1 LYS B 146      52.520  54.800  35.570  1.00  0.00           H
ATOM   2113  HD2 LYS B 146      51.300  55.900  34.850  1.00  0.00           H
ATOM   2114  CE  LYS B 146      50.540  53.960  35.560  1.00  0.00           C
ATOM   2115  HE1 LYS B 146      49.700  53.820  34.840  1.00  0.00           H
ATOM   2116  HE2 LYS B 146      50.020  54.340  36.460  1.00  0.00           H
ATOM   2117  NZ  LYS B 146      51.110  52.590  35.770  1.00  0.00           N
ATOM   2118  HZ1 LYS B 146      50.740  52.060  34.950  1.00  0.00           H
ATOM   2119  HZ2 LYS B 146      52.110  52.370  35.960  1.00  0.00           H
ATOM   2120  HZ3 LYS B 146      50.580  52.130  36.540  1.00  0.00           H
ATOM   2121  C   LYS B 146      55.460  55.250  31.930  1.00  0.00           C
ATOM   2122  O   LYS B 146      56.500  55.660  32.380  1.00  0.00           O
ATOM   2123  N   GLY B 147      55.200  55.410  30.600  1.00  0.00           N
ATOM   2124  HN  GLY B 147      54.310  55.140  30.240  1.00  0.00           H
ATOM   2125  CA  GLY B 147      56.060  55.880  29.520  1.00  0.00           C
ATOM   2126  HA1 GLY B 147      55.890  55.250  28.660  1.00  0.00           H
ATOM   2127  HA2 GLY B 147      55.830  56.930  29.500  1.00  0.00           H
ATOM   2128  C   GLY B 147      57.600  55.760  29.670  1.00  0.00           C
ATOM   2129  O   GLY B 147      58.170  54.650  29.770  1.00  0.00           O
ATOM   2130  N   LEU B 148      58.260  56.970  29.530  1.00  0.00           N
ATOM   2131  HN  LEU B 148      57.710  57.740  29.220  1.00  0.00           H
ATOM   2132  CA  LEU B 148      59.670  57.340  29.710  1.00  0.00           C
ATOM   2133  HA  LEU B 148      60.100  56.530  30.280  1.00  0.00           H
ATOM   2134  CB  LEU B 148      60.320  57.520  28.270  1.00  0.00           C
ATOM   2135  HB1 LEU B 148      59.640  58.220  27.730  1.00  0.00           H
ATOM   2136  HB2 LEU B 148      60.260  56.530  27.760  1.00  0.00           H
ATOM   2137  CG  LEU B 148      61.700  58.170  28.240  1.00  0.00           C
ATOM   2138  HG  LEU B 148      61.740  59.150  28.760  1.00  0.00           H
ATOM   2139  CD1 LEU B 148      62.750  57.170  28.820  1.00  0.00           C
ATOM   2140 HD11 LEU B 148      62.760  56.190  28.300  1.00  0.00           H
ATOM   2141 HD12 LEU B 148      63.790  57.470  28.570  1.00  0.00           H
ATOM   2142 HD13 LEU B 148      62.730  57.020  29.920  1.00  0.00           H
ATOM   2143  CD2 LEU B 148      62.000  58.390  26.730  1.00  0.00           C
ATOM   2144 HD21 LEU B 148      61.810  57.440  26.190  1.00  0.00           H
ATOM   2145 HD22 LEU B 148      61.320  59.190  26.370  1.00  0.00           H
ATOM   2146 HD23 LEU B 148      63.050  58.680  26.480  1.00  0.00           H
ATOM   2147  C   LEU B 148      59.790  58.570  30.640  1.00  0.00           C
ATOM   2148  O   LEU B 148      59.030  59.570  30.550  1.00  0.00           O
ATOM   2149  N   SER B 149      60.790  58.480  31.580  1.00  0.00           N
ATOM   2150  HN  SER B 149      61.340  57.650  31.580  1.00  0.00           H
ATOM   2151  CA  SER B 149      61.180  59.570  32.470  1.00  0.00           C
ATOM   2152  HA  SER B 149      60.280  59.870  32.970  1.00  0.00           H
ATOM   2153  CB  SER B 149      62.410  59.050  33.400  1.00  0.00           C
ATOM   2154  HB1 SER B 149      61.940  58.260  34.020  1.00  0.00           H
ATOM   2155  HB2 SER B 149      62.620  59.900  34.090  1.00  0.00           H
ATOM   2156  OG  SER B 149      63.500  58.520  32.670  1.00  0.00           O
ATOM   2157  HG1 SER B 149      63.240  57.610  32.510  1.00  0.00           H
ATOM   2158  C   SER B 149      61.710  60.790  31.720  1.00  0.00           C
ATOM   2159  O   SER B 149      62.390  60.720  30.710  1.00  0.00           O
ATOM   2160  N   LYS B 150      61.380  62.010  32.280  1.00  0.00           N
ATOM   2161  HN  LYS B 150      60.730  62.000  33.040  1.00  0.00           H
ATOM   2162  CA  LYS B 150      61.710  63.300  31.780  1.00  0.00           C
ATOM   2163  HA  LYS B 150      61.370  63.390  30.760  1.00  0.00           H
ATOM   2164  CB  LYS B 150      60.920  64.420  32.410  1.00  0.00           C
ATOM   2165  HB1 LYS B 150      61.200  65.430  32.020  1.00  0.00           H
ATOM   2166  HB2 LYS B 150      60.980  64.230  33.500  1.00  0.00           H
ATOM   2167  CG  LYS B 150      59.390  64.370  32.180  1.00  0.00           C
ATOM   2168  HG1 LYS B 150      58.860  65.200  32.680  1.00  0.00           H
ATOM   2169  HG2 LYS B 150      59.110  63.450  32.730  1.00  0.00           H
ATOM   2170  CD  LYS B 150      59.010  64.310  30.690  1.00  0.00           C
ATOM   2171  HD1 LYS B 150      59.620  65.110  30.220  1.00  0.00           H
ATOM   2172  HD2 LYS B 150      59.390  63.320  30.340  1.00  0.00           H
ATOM   2173  CE  LYS B 150      57.510  64.400  30.420  1.00  0.00           C
ATOM   2174  HE1 LYS B 150      57.160  65.410  30.710  1.00  0.00           H
ATOM   2175  HE2 LYS B 150      56.970  63.610  30.980  1.00  0.00           H
ATOM   2176  NZ  LYS B 150      57.290  64.080  29.000  1.00  0.00           N
ATOM   2177  HZ1 LYS B 150      57.640  64.940  28.530  1.00  0.00           H
ATOM   2178  HZ2 LYS B 150      57.920  63.280  28.810  1.00  0.00           H
ATOM   2179  HZ3 LYS B 150      56.290  63.910  28.740  1.00  0.00           H
ATOM   2180  C   LYS B 150      63.290  63.560  31.650  1.00  0.00           C
ATOM   2181  O   LYS B 150      64.070  62.910  32.350  1.00  0.00           O
ATOM   2182  N   ALA B 151      63.680  64.300  30.670  1.00  0.00           N
ATOM   2183  HN  ALA B 151      62.970  64.720  30.120  1.00  0.00           H
ATOM   2184  CA  ALA B 151      65.020  64.420  30.250  1.00  0.00           C
ATOM   2185  HA  ALA B 151      65.640  63.700  30.760  1.00  0.00           H
ATOM   2186  CB  ALA B 151      65.190  64.040  28.800  1.00  0.00           C
ATOM   2187  HB1 ALA B 151      66.280  64.080  28.610  1.00  0.00           H
ATOM   2188  HB2 ALA B 151      64.890  62.980  28.660  1.00  0.00           H
ATOM   2189  HB3 ALA B 151      64.700  64.780  28.130  1.00  0.00           H
ATOM   2190  C   ALA B 151      65.480  65.890  30.350  1.00  0.00           C
ATOM   2191  O   ALA B 151      66.470  66.280  29.780  1.00  0.00           O
ATOM   2192  N   LYS B 152      64.690  66.730  31.050  1.00  0.00           N
ATOM   2193  HN  LYS B 152      63.830  66.440  31.460  1.00  0.00           H
ATOM   2194  CA  LYS B 152      64.930  68.130  31.100  1.00  0.00           C
ATOM   2195  HA  LYS B 152      65.040  68.590  30.130  1.00  0.00           H
ATOM   2196  CB  LYS B 152      63.730  68.840  31.700  1.00  0.00           C
ATOM   2197  HB1 LYS B 152      63.920  69.920  31.530  1.00  0.00           H
ATOM   2198  HB2 LYS B 152      63.690  68.640  32.790  1.00  0.00           H
ATOM   2199  CG  LYS B 152      62.380  68.460  31.120  1.00  0.00           C
ATOM   2200  HG1 LYS B 152      62.130  67.410  31.400  1.00  0.00           H
ATOM   2201  HG2 LYS B 152      62.380  68.490  30.010  1.00  0.00           H
ATOM   2202  CD  LYS B 152      61.150  69.270  31.540  1.00  0.00           C
ATOM   2203  HD1 LYS B 152      61.030  69.240  32.650  1.00  0.00           H
ATOM   2204  HD2 LYS B 152      61.250  70.360  31.330  1.00  0.00           H
ATOM   2205  CE  LYS B 152      59.830  68.750  30.930  1.00  0.00           C
ATOM   2206  HE1 LYS B 152      59.470  67.960  31.620  1.00  0.00           H
ATOM   2207  HE2 LYS B 152      60.040  68.430  29.890  1.00  0.00           H
ATOM   2208  NZ  LYS B 152      58.980  69.910  30.890  1.00  0.00           N
ATOM   2209  HZ1 LYS B 152      57.990  69.760  30.610  1.00  0.00           H
ATOM   2210  HZ2 LYS B 152      59.090  70.480  31.750  1.00  0.00           H
ATOM   2211  HZ3 LYS B 152      59.300  70.580  30.160  1.00  0.00           H
ATOM   2212  C   LYS B 152      66.230  68.450  31.960  1.00  0.00           C
ATOM   2213  O   LYS B 152      66.480  67.970  33.040  1.00  0.00           O
ATOM   2214  N   GLU B 153      67.140  69.250  31.400  1.00  0.00           N
ATOM   2215  HN  GLU B 153      67.040  69.600  30.470  1.00  0.00           H
ATOM   2216  CA  GLU B 153      68.350  69.640  32.120  1.00  0.00           C
ATOM   2217  HA  GLU B 153      68.490  68.970  32.960  1.00  0.00           H
ATOM   2218  CB  GLU B 153      69.570  69.660  31.180  1.00  0.00           C
ATOM   2219  HB1 GLU B 153      70.460  70.230  31.530  1.00  0.00           H
ATOM   2220  HB2 GLU B 153      69.250  70.140  30.230  1.00  0.00           H
ATOM   2221  CG  GLU B 153      70.100  68.220  30.940  1.00  0.00           C
ATOM   2222  HG1 GLU B 153      69.310  67.540  30.540  1.00  0.00           H
ATOM   2223  HG2 GLU B 153      70.440  67.810  31.920  1.00  0.00           H
ATOM   2224  CD  GLU B 153      71.360  68.260  30.130  1.00  0.00           C
ATOM   2225  OE1 GLU B 153      71.380  68.670  28.950  1.00  0.00           O
ATOM   2226  OE2 GLU B 153      72.450  67.940  30.720  1.00  0.00           O
ATOM   2227  C   GLU B 153      68.210  70.910  32.850  1.00  0.00           C
ATOM   2228  O   GLU B 153      67.510  71.820  32.440  1.00  0.00           O
ATOM   2229  N   GLY B 154      68.880  71.050  34.040  1.00  0.00           N
ATOM   2230  HN  GLY B 154      69.420  70.310  34.450  1.00  0.00           H
ATOM   2231  CA  GLY B 154      68.920  72.240  34.890  1.00  0.00           C
ATOM   2232  HA1 GLY B 154      67.920  72.280  35.290  1.00  0.00           H
ATOM   2233  HA2 GLY B 154      69.640  72.110  35.680  1.00  0.00           H
ATOM   2234  C   GLY B 154      69.300  73.540  34.220  1.00  0.00           C
ATOM   2235  O   GLY B 154      69.920  73.490  33.170  1.00  0.00           O
ATOM   2236  N   VAL B 155      69.020  74.610  34.950  1.00  0.00           N
ATOM   2237  HN  VAL B 155      68.550  74.560  35.820  1.00  0.00           H
ATOM   2238  CA  VAL B 155      69.220  76.000  34.690  1.00  0.00           C
ATOM   2239  HA  VAL B 155      70.100  76.060  34.060  1.00  0.00           H
ATOM   2240  CB  VAL B 155      68.200  76.710  33.850  1.00  0.00           C
ATOM   2241  HB  VAL B 155      67.200  76.570  34.330  1.00  0.00           H
ATOM   2242  CG1 VAL B 155      68.460  78.290  33.740  1.00  0.00           C
ATOM   2243 HG11 VAL B 155      69.450  78.520  33.290  1.00  0.00           H
ATOM   2244 HG12 VAL B 155      67.610  78.770  33.220  1.00  0.00           H
ATOM   2245 HG13 VAL B 155      68.390  78.750  34.750  1.00  0.00           H
ATOM   2246  CG2 VAL B 155      68.290  76.210  32.320  1.00  0.00           C
ATOM   2247 HG21 VAL B 155      69.160  76.730  31.870  1.00  0.00           H
ATOM   2248 HG22 VAL B 155      68.380  75.110  32.230  1.00  0.00           H
ATOM   2249 HG23 VAL B 155      67.380  76.570  31.790  1.00  0.00           H
ATOM   2250  C   VAL B 155      69.370  76.690  36.100  1.00  0.00           C
ATOM   2251  O   VAL B 155      68.560  76.400  36.940  1.00  0.00           O
ATOM   2252  N   VAL B 156      70.370  77.500  36.360  1.00  0.00           N
ATOM   2253  HN  VAL B 156      71.010  77.750  35.640  1.00  0.00           H
ATOM   2254  CA  VAL B 156      70.600  78.280  37.590  1.00  0.00           C
ATOM   2255  HA  VAL B 156      69.890  77.940  38.330  1.00  0.00           H
ATOM   2256  CB  VAL B 156      72.090  78.220  38.140  1.00  0.00           C
ATOM   2257  HB  VAL B 156      72.810  78.790  37.510  1.00  0.00           H
ATOM   2258  CG1 VAL B 156      72.030  78.750  39.600  1.00  0.00           C
ATOM   2259 HG11 VAL B 156      71.290  78.270  40.270  1.00  0.00           H
ATOM   2260 HG12 VAL B 156      72.950  78.370  40.100  1.00  0.00           H
ATOM   2261 HG13 VAL B 156      71.820  79.840  39.580  1.00  0.00           H
ATOM   2262  CG2 VAL B 156      72.540  76.790  38.090  1.00  0.00           C
ATOM   2263 HG21 VAL B 156      72.380  76.220  37.150  1.00  0.00           H
ATOM   2264 HG22 VAL B 156      73.640  76.670  38.190  1.00  0.00           H
ATOM   2265 HG23 VAL B 156      72.080  76.150  38.880  1.00  0.00           H
ATOM   2266  C   VAL B 156      70.260  79.690  37.280  1.00  0.00           C
ATOM   2267  O   VAL B 156      70.550  80.250  36.220  1.00  0.00           O
ATOM   2268  N   ALA B 157      69.500  80.350  38.170  1.00  0.00           N
ATOM   2269  HN  ALA B 157      69.270  79.850  39.010  1.00  0.00           H
ATOM   2270  CA  ALA B 157      68.700  81.470  37.740  1.00  0.00           C
ATOM   2271  HA  ALA B 157      68.340  81.390  36.720  1.00  0.00           H
ATOM   2272  CB  ALA B 157      67.520  81.610  38.760  1.00  0.00           C
ATOM   2273  HB1 ALA B 157      67.030  80.630  38.910  1.00  0.00           H
ATOM   2274  HB2 ALA B 157      67.830  81.970  39.760  1.00  0.00           H
ATOM   2275  HB3 ALA B 157      66.770  82.380  38.460  1.00  0.00           H
ATOM   2276  C   ALA B 157      69.580  82.800  37.770  1.00  0.00           C
ATOM   2277  O   ALA B 157      70.510  82.970  38.520  1.00  0.00           O
ATOM   2278  N   ALA B 158      69.280  83.760  36.920  1.00  0.00           N
ATOM   2279  HN  ALA B 158      68.550  83.610  36.250  1.00  0.00           H
ATOM   2280  CA  ALA B 158      69.990  85.060  36.670  1.00  0.00           C
ATOM   2281  HA  ALA B 158      70.560  85.390  37.520  1.00  0.00           H
ATOM   2282  CB  ALA B 158      70.970  84.900  35.420  1.00  0.00           C
ATOM   2283  HB1 ALA B 158      71.010  83.800  35.270  1.00  0.00           H
ATOM   2284  HB2 ALA B 158      70.680  85.420  34.490  1.00  0.00           H
ATOM   2285  HB3 ALA B 158      71.990  85.250  35.690  1.00  0.00           H
ATOM   2286  C   ALA B 158      69.030  86.220  36.240  1.00  0.00           C
ATOM   2287  O   ALA B 158      69.480  87.350  36.060  1.00  0.00           O
ATOM   2288  N   ALA B 159      67.730  85.890  36.180  1.00  0.00           N
ATOM   2289  HN  ALA B 159      67.430  84.950  36.340  1.00  0.00           H
ATOM   2290  CA  ALA B 159      66.780  86.900  35.760  1.00  0.00           C
ATOM   2291  HA  ALA B 159      67.250  87.600  35.090  1.00  0.00           H
ATOM   2292  CB  ALA B 159      65.510  86.280  35.070  1.00  0.00           C
ATOM   2293  HB1 ALA B 159      64.850  85.920  35.890  1.00  0.00           H
ATOM   2294  HB2 ALA B 159      64.800  86.970  34.560  1.00  0.00           H
ATOM   2295  HB3 ALA B 159      65.840  85.420  34.440  1.00  0.00           H
ATOM   2296  C   ALA B 159      66.260  87.840  36.880  1.00  0.00           C
ATOM   2297  O   ALA B 159      66.340  87.440  38.050  1.00  0.00           O
ATOM   2298  N   GLU B 160      65.660  88.990  36.470  1.00  0.00           N
ATOM   2299  HN  GLU B 160      65.580  89.300  35.530  1.00  0.00           H
ATOM   2300  CA  GLU B 160      65.170  89.870  37.460  1.00  0.00           C
ATOM   2301  HA  GLU B 160      65.680  89.680  38.390  1.00  0.00           H
ATOM   2302  CB  GLU B 160      65.180  91.350  36.970  1.00  0.00           C
ATOM   2303  HB1 GLU B 160      64.720  91.370  35.960  1.00  0.00           H
ATOM   2304  HB2 GLU B 160      66.260  91.610  36.930  1.00  0.00           H
ATOM   2305  CG  GLU B 160      64.420  92.350  37.900  1.00  0.00           C
ATOM   2306  HG1 GLU B 160      64.890  92.230  38.900  1.00  0.00           H
ATOM   2307  HG2 GLU B 160      63.340  92.090  37.950  1.00  0.00           H
ATOM   2308  CD  GLU B 160      64.700  93.760  37.530  1.00  0.00           C
ATOM   2309  OE1 GLU B 160      65.720  94.360  37.920  1.00  0.00           O
ATOM   2310  OE2 GLU B 160      63.770  94.350  36.940  1.00  0.00           O
ATOM   2311  C   GLU B 160      63.720  89.440  37.840  1.00  0.00           C
ATOM   2312  O   GLU B 160      62.960  88.960  37.020  1.00  0.00           O
ATOM   2313  N   LYS B 161      63.430  89.650  39.160  1.00  0.00           N
ATOM   2314  HN  LYS B 161      64.230  90.020  39.630  1.00  0.00           H
ATOM   2315  CA  LYS B 161      62.230  89.550  39.900  1.00  0.00           C
ATOM   2316  HA  LYS B 161      62.500  89.990  40.850  1.00  0.00           H
ATOM   2317  CB  LYS B 161      61.030  90.360  39.290  1.00  0.00           C
ATOM   2318  HB1 LYS B 161      60.960  90.000  38.240  1.00  0.00           H
ATOM   2319  HB2 LYS B 161      61.420  91.400  39.270  1.00  0.00           H
ATOM   2320  CG  LYS B 161      59.550  90.270  39.880  1.00  0.00           C
ATOM   2321  HG1 LYS B 161      59.100  89.270  39.730  1.00  0.00           H
ATOM   2322  HG2 LYS B 161      58.790  90.930  39.400  1.00  0.00           H
ATOM   2323  CD  LYS B 161      59.620  90.650  41.390  1.00  0.00           C
ATOM   2324  HD1 LYS B 161      58.610  90.670  41.850  1.00  0.00           H
ATOM   2325  HD2 LYS B 161      60.140  89.790  41.850  1.00  0.00           H
ATOM   2326  CE  LYS B 161      60.270  92.000  41.680  1.00  0.00           C
ATOM   2327  HE1 LYS B 161      59.570  92.800  41.380  1.00  0.00           H
ATOM   2328  HE2 LYS B 161      61.260  92.140  41.210  1.00  0.00           H
ATOM   2329  NZ  LYS B 161      60.410  92.220  43.140  1.00  0.00           N
ATOM   2330  HZ1 LYS B 161      60.510  91.290  43.600  1.00  0.00           H
ATOM   2331  HZ2 LYS B 161      61.250  92.800  43.310  1.00  0.00           H
ATOM   2332  HZ3 LYS B 161      59.620  92.690  43.630  1.00  0.00           H
ATOM   2333  C   LYS B 161      61.900  88.090  40.240  1.00  0.00           C
ATOM   2334  O   LYS B 161      61.810  87.270  39.390  1.00  0.00           O
ATOM   2335  N   THR B 162      61.810  87.760  41.540  1.00  0.00           N
ATOM   2336  HN  THR B 162      62.000  88.400  42.280  1.00  0.00           H
ATOM   2337  CA  THR B 162      61.350  86.460  42.000  1.00  0.00           C
ATOM   2338  HA  THR B 162      61.990  85.770  41.470  1.00  0.00           H
ATOM   2339  CB  THR B 162      61.500  86.300  43.540  1.00  0.00           C
ATOM   2340  HB  THR B 162      61.140  85.290  43.820  1.00  0.00           H
ATOM   2341  OG1 THR B 162      60.840  87.310  44.240  1.00  0.00           O
ATOM   2342  HG1 THR B 162      60.780  86.980  45.140  1.00  0.00           H
ATOM   2343  CG2 THR B 162      63.000  86.290  43.960  1.00  0.00           C
ATOM   2344 HG21 THR B 162      63.560  85.490  43.420  1.00  0.00           H
ATOM   2345 HG22 THR B 162      63.480  87.220  43.600  1.00  0.00           H
ATOM   2346 HG23 THR B 162      63.180  86.170  45.050  1.00  0.00           H
ATOM   2347  C   THR B 162      59.900  86.040  41.680  1.00  0.00           C
ATOM   2348  O   THR B 162      59.040  86.930  41.530  1.00  0.00           O
ATOM   2349  N   LYS B 163      59.670  84.770  41.430  1.00  0.00           N
ATOM   2350  HN  LYS B 163      60.460  84.150  41.380  1.00  0.00           H
ATOM   2351  CA  LYS B 163      58.410  84.180  41.140  1.00  0.00           C
ATOM   2352  HA  LYS B 163      57.580  84.870  41.070  1.00  0.00           H
ATOM   2353  CB  LYS B 163      58.480  83.400  39.810  1.00  0.00           C
ATOM   2354  HB1 LYS B 163      57.730  82.580  39.870  1.00  0.00           H
ATOM   2355  HB2 LYS B 163      59.450  82.860  39.710  1.00  0.00           H
ATOM   2356  CG  LYS B 163      57.890  84.110  38.600  1.00  0.00           C
ATOM   2357  HG1 LYS B 163      58.610  84.930  38.370  1.00  0.00           H
ATOM   2358  HG2 LYS B 163      56.920  84.560  38.910  1.00  0.00           H
ATOM   2359  CD  LYS B 163      57.930  83.160  37.430  1.00  0.00           C
ATOM   2360  HD1 LYS B 163      58.950  82.990  37.030  1.00  0.00           H
ATOM   2361  HD2 LYS B 163      57.570  82.150  37.740  1.00  0.00           H
ATOM   2362  CE  LYS B 163      56.970  83.420  36.270  1.00  0.00           C
ATOM   2363  HE1 LYS B 163      55.940  83.300  36.650  1.00  0.00           H
ATOM   2364  HE2 LYS B 163      57.270  82.690  35.480  1.00  0.00           H
ATOM   2365  NZ  LYS B 163      57.150  84.770  35.740  1.00  0.00           N
ATOM   2366  HZ1 LYS B 163      56.440  85.400  36.150  1.00  0.00           H
ATOM   2367  HZ2 LYS B 163      58.070  85.190  35.990  1.00  0.00           H
ATOM   2368  HZ3 LYS B 163      57.060  84.950  34.710  1.00  0.00           H
ATOM   2369  C   LYS B 163      57.980  83.230  42.340  1.00  0.00           C
ATOM   2370  O   LYS B 163      58.810  82.700  43.070  1.00  0.00           O
ATOM   2371  N   GLN B 164      56.660  82.950  42.510  1.00  0.00           N
ATOM   2372  HN  GLN B 164      55.910  83.330  41.980  1.00  0.00           H
ATOM   2373  CA  GLN B 164      56.190  82.140  43.660  1.00  0.00           C
ATOM   2374  HA  GLN B 164      56.640  82.410  44.610  1.00  0.00           H
ATOM   2375  CB  GLN B 164      54.680  82.300  43.950  1.00  0.00           C
ATOM   2376  HB1 GLN B 164      54.440  81.650  44.820  1.00  0.00           H
ATOM   2377  HB2 GLN B 164      54.140  82.110  43.000  1.00  0.00           H
ATOM   2378  CG  GLN B 164      54.170  83.720  44.310  1.00  0.00           C
ATOM   2379  HG1 GLN B 164      53.130  83.710  44.720  1.00  0.00           H
ATOM   2380  HG2 GLN B 164      54.210  84.230  43.330  1.00  0.00           H
ATOM   2381  CD  GLN B 164      55.120  84.440  45.220  1.00  0.00           C
ATOM   2382  OE1 GLN B 164      54.890  84.200  46.420  1.00  0.00           O
ATOM   2383  NE2 GLN B 164      56.030  85.320  44.830  1.00  0.00           N
ATOM   2384 HE21 GLN B 164      56.030  85.810  43.960  1.00  0.00           H
ATOM   2385 HE22 GLN B 164      56.700  85.610  45.500  1.00  0.00           H
ATOM   2386  C   GLN B 164      56.510  80.680  43.540  1.00  0.00           C
ATOM   2387  O   GLN B 164      56.170  80.000  42.540  1.00  0.00           O
ATOM   2388  N   GLY B 165      57.120  80.100  44.630  1.00  0.00           N
ATOM   2389  HN  GLY B 165      57.370  80.620  45.440  1.00  0.00           H
ATOM   2390  CA  GLY B 165      57.350  78.640  44.690  1.00  0.00           C
ATOM   2391  HA1 GLY B 165      57.960  78.360  43.850  1.00  0.00           H
ATOM   2392  HA2 GLY B 165      57.890  78.620  45.630  1.00  0.00           H
ATOM   2393  C   GLY B 165      56.180  77.690  44.880  1.00  0.00           C
ATOM   2394  O   GLY B 165      55.000  78.170  45.150  1.00  0.00           O
ATOM   2395  N   VAL B 166      56.330  76.410  44.690  1.00  0.00           N
ATOM   2396  HN  VAL B 166      57.230  76.090  44.420  1.00  0.00           H
ATOM   2397  CA  VAL B 166      55.220  75.440  44.710  1.00  0.00           C
ATOM   2398  HA  VAL B 166      54.300  75.990  44.830  1.00  0.00           H
ATOM   2399  CB  VAL B 166      55.300  74.410  43.630  1.00  0.00           C
ATOM   2400  HB  VAL B 166      56.130  73.690  43.790  1.00  0.00           H
ATOM   2401  CG1 VAL B 166      53.940  73.680  43.550  1.00  0.00           C
ATOM   2402 HG11 VAL B 166      53.500  73.150  44.430  1.00  0.00           H
ATOM   2403 HG12 VAL B 166      53.200  74.340  43.050  1.00  0.00           H
ATOM   2404 HG13 VAL B 166      54.030  72.880  42.780  1.00  0.00           H
ATOM   2405  CG2 VAL B 166      55.670  75.030  42.320  1.00  0.00           C
ATOM   2406 HG21 VAL B 166      55.010  75.910  42.160  1.00  0.00           H
ATOM   2407 HG22 VAL B 166      56.720  75.390  42.330  1.00  0.00           H
ATOM   2408 HG23 VAL B 166      55.480  74.370  41.440  1.00  0.00           H
ATOM   2409  C   VAL B 166      55.490  74.670  46.000  1.00  0.00           C
ATOM   2410  O   VAL B 166      56.560  74.270  46.390  1.00  0.00           O
ATOM   2411  N   ALA B 167      54.450  74.440  46.780  1.00  0.00           N
ATOM   2412  HN  ALA B 167      53.550  74.760  46.460  1.00  0.00           H
ATOM   2413  CA  ALA B 167      54.570  74.020  48.120  1.00  0.00           C
ATOM   2414  HA  ALA B 167      55.540  74.310  48.500  1.00  0.00           H
ATOM   2415  CB  ALA B 167      53.570  74.800  48.990  1.00  0.00           C
ATOM   2416  HB1 ALA B 167      52.490  74.620  48.800  1.00  0.00           H
ATOM   2417  HB2 ALA B 167      53.620  74.650  50.090  1.00  0.00           H
ATOM   2418  HB3 ALA B 167      53.810  75.870  48.810  1.00  0.00           H
ATOM   2419  C   ALA B 167      54.400  72.550  48.270  1.00  0.00           C
ATOM   2420  O   ALA B 167      54.350  71.930  49.300  1.00  0.00           O
ATOM   2421  N   GLU B 168      54.520  71.840  47.180  1.00  0.00           N
ATOM   2422  HN  GLU B 168      54.770  72.350  46.370  1.00  0.00           H
ATOM   2423  CA  GLU B 168      54.630  70.410  47.100  1.00  0.00           C
ATOM   2424  HA  GLU B 168      54.860  69.930  48.040  1.00  0.00           H
ATOM   2425  CB  GLU B 168      53.370  69.660  46.590  1.00  0.00           C
ATOM   2426  HB1 GLU B 168      53.480  68.590  46.330  1.00  0.00           H
ATOM   2427  HB2 GLU B 168      53.050  70.160  45.650  1.00  0.00           H
ATOM   2428  CG  GLU B 168      52.270  69.690  47.660  1.00  0.00           C
ATOM   2429  HG1 GLU B 168      51.870  70.710  47.880  1.00  0.00           H
ATOM   2430  HG2 GLU B 168      52.710  69.390  48.630  1.00  0.00           H
ATOM   2431  CD  GLU B 168      51.130  68.670  47.260  1.00  0.00           C
ATOM   2432  OE1 GLU B 168      51.190  67.500  47.690  1.00  0.00           O
ATOM   2433  OE2 GLU B 168      50.190  69.090  46.520  1.00  0.00           O
ATOM   2434  C   GLU B 168      55.780  70.160  46.150  1.00  0.00           C
ATOM   2435  O   GLU B 168      55.920  70.960  45.260  1.00  0.00           O
ATOM   2436  N   ALA B 169      56.540  69.130  46.420  1.00  0.00           N
ATOM   2437  HN  ALA B 169      56.140  68.610  47.170  1.00  0.00           H
ATOM   2438  CA  ALA B 169      57.770  68.740  45.700  1.00  0.00           C
ATOM   2439  HA  ALA B 169      58.120  69.620  45.200  1.00  0.00           H
ATOM   2440  CB  ALA B 169      58.680  67.990  46.670  1.00  0.00           C
ATOM   2441  HB1 ALA B 169      58.550  68.410  47.690  1.00  0.00           H
ATOM   2442  HB2 ALA B 169      58.440  66.910  46.780  1.00  0.00           H
ATOM   2443  HB3 ALA B 169      59.770  68.140  46.530  1.00  0.00           H
ATOM   2444  C   ALA B 169      57.440  67.810  44.550  1.00  0.00           C
ATOM   2445  O   ALA B 169      58.320  67.480  43.780  1.00  0.00           O
ATOM   2446  N   ALA B 170      56.180  67.420  44.390  1.00  0.00           N
ATOM   2447  HN  ALA B 170      55.470  67.530  45.080  1.00  0.00           H
ATOM   2448  CA  ALA B 170      55.700  66.540  43.320  1.00  0.00           C
ATOM   2449  HA  ALA B 170      56.390  66.640  42.500  1.00  0.00           H
ATOM   2450  CB  ALA B 170      55.590  65.100  43.890  1.00  0.00           C
ATOM   2451  HB1 ALA B 170      56.460  64.890  44.550  1.00  0.00           H
ATOM   2452  HB2 ALA B 170      54.700  65.090  44.560  1.00  0.00           H
ATOM   2453  HB3 ALA B 170      55.250  64.350  43.160  1.00  0.00           H
ATOM   2454  C   ALA B 170      54.410  67.040  42.840  1.00  0.00           C
ATOM   2455  O   ALA B 170      53.700  67.800  43.540  1.00  0.00           O
ATOM   2456  N   GLY B 171      54.090  66.680  41.610  1.00  0.00           N
ATOM   2457  HN  GLY B 171      54.760  66.200  41.050  1.00  0.00           H
ATOM   2458  CA  GLY B 171      52.780  66.950  40.920  1.00  0.00           C
ATOM   2459  HA1 GLY B 171      52.580  68.010  40.870  1.00  0.00           H
ATOM   2460  HA2 GLY B 171      52.910  66.580  39.910  1.00  0.00           H
ATOM   2461  C   GLY B 171      51.640  66.290  41.550  1.00  0.00           C
ATOM   2462  O   GLY B 171      51.730  65.210  42.200  1.00  0.00           O
ATOM   2463  N   LYS B 172      50.400  66.850  41.340  1.00  0.00           N
ATOM   2464  HN  LYS B 172      50.300  67.640  40.740  1.00  0.00           H
ATOM   2465  CA  LYS B 172      49.110  66.360  41.740  1.00  0.00           C
ATOM   2466  HA  LYS B 172      49.090  66.390  42.820  1.00  0.00           H
ATOM   2467  CB  LYS B 172      47.980  67.290  41.210  1.00  0.00           C
ATOM   2468  HB1 LYS B 172      46.980  66.820  41.300  1.00  0.00           H
ATOM   2469  HB2 LYS B 172      48.160  67.460  40.130  1.00  0.00           H
ATOM   2470  CG  LYS B 172      48.090  68.720  41.800  1.00  0.00           C
ATOM   2471  HG1 LYS B 172      47.250  69.320  41.380  1.00  0.00           H
ATOM   2472  HG2 LYS B 172      49.020  69.210  41.450  1.00  0.00           H
ATOM   2473  CD  LYS B 172      48.000  68.820  43.330  1.00  0.00           C
ATOM   2474  HD1 LYS B 172      47.000  68.450  43.620  1.00  0.00           H
ATOM   2475  HD2 LYS B 172      48.850  68.250  43.760  1.00  0.00           H
ATOM   2476  CE  LYS B 172      48.170  70.240  43.770  1.00  0.00           C
ATOM   2477  HE1 LYS B 172      47.450  70.920  43.270  1.00  0.00           H
ATOM   2478  HE2 LYS B 172      49.160  70.680  43.550  1.00  0.00           H
ATOM   2479  NZ  LYS B 172      48.060  70.150  45.230  1.00  0.00           N
ATOM   2480  HZ1 LYS B 172      48.890  69.730  45.700  1.00  0.00           H
ATOM   2481  HZ2 LYS B 172      47.820  71.020  45.740  1.00  0.00           H
ATOM   2482  HZ3 LYS B 172      47.300  69.450  45.370  1.00  0.00           H
ATOM   2483  C   LYS B 172      48.810  64.910  41.360  1.00  0.00           C
ATOM   2484  O   LYS B 172      49.490  64.390  40.480  1.00  0.00           O
ATOM   2485  N   THR B 173      47.920  64.230  42.080  1.00  0.00           N
ATOM   2486  HN  THR B 173      47.340  64.730  42.720  1.00  0.00           H
ATOM   2487  CA  THR B 173      47.530  62.800  41.890  1.00  0.00           C
ATOM   2488  HA  THR B 173      47.610  62.720  40.820  1.00  0.00           H
ATOM   2489  CB  THR B 173      48.400  61.720  42.560  1.00  0.00           C
ATOM   2490  HB  THR B 173      49.450  62.000  42.310  1.00  0.00           H
ATOM   2491  OG1 THR B 173      48.290  60.430  41.930  1.00  0.00           O
ATOM   2492  HG1 THR B 173      48.800  59.830  42.480  1.00  0.00           H
ATOM   2493  CG2 THR B 173      48.190  61.610  44.040  1.00  0.00           C
ATOM   2494 HG21 THR B 173      48.820  60.810  44.490  1.00  0.00           H
ATOM   2495 HG22 THR B 173      48.560  62.570  44.470  1.00  0.00           H
ATOM   2496 HG23 THR B 173      47.180  61.270  44.340  1.00  0.00           H
ATOM   2497  C   THR B 173      46.100  62.640  42.290  1.00  0.00           C
ATOM   2498  O   THR B 173      45.600  63.410  43.130  1.00  0.00           O
ATOM   2499  N   LYS B 174      45.370  61.660  41.680  1.00  0.00           N
ATOM   2500  HN  LYS B 174      45.760  60.980  41.070  1.00  0.00           H
ATOM   2501  CA  LYS B 174      43.940  61.550  41.980  1.00  0.00           C
ATOM   2502  HA  LYS B 174      43.620  62.030  42.890  1.00  0.00           H
ATOM   2503  CB  LYS B 174      43.090  62.040  40.870  1.00  0.00           C
ATOM   2504  HB1 LYS B 174      42.020  61.730  40.940  1.00  0.00           H
ATOM   2505  HB2 LYS B 174      43.530  61.580  39.960  1.00  0.00           H
ATOM   2506  CG  LYS B 174      43.170  63.550  40.710  1.00  0.00           C
ATOM   2507  HG1 LYS B 174      42.670  63.990  39.830  1.00  0.00           H
ATOM   2508  HG2 LYS B 174      44.210  63.940  40.650  1.00  0.00           H
ATOM   2509  CD  LYS B 174      42.510  64.350  41.870  1.00  0.00           C
ATOM   2510  HD1 LYS B 174      41.410  64.210  41.880  1.00  0.00           H
ATOM   2511  HD2 LYS B 174      42.920  63.900  42.800  1.00  0.00           H
ATOM   2512  CE  LYS B 174      42.940  65.850  41.940  1.00  0.00           C
ATOM   2513  HE1 LYS B 174      42.510  66.400  41.070  1.00  0.00           H
ATOM   2514  HE2 LYS B 174      44.040  65.950  41.950  1.00  0.00           H
ATOM   2515  NZ  LYS B 174      42.550  66.530  43.220  1.00  0.00           N
ATOM   2516  HZ1 LYS B 174      42.720  65.920  44.040  1.00  0.00           H
ATOM   2517  HZ2 LYS B 174      43.140  67.380  43.350  1.00  0.00           H
ATOM   2518  HZ3 LYS B 174      41.530  66.730  43.160  1.00  0.00           H
ATOM   2519  C   LYS B 174      43.690  60.140  42.200  1.00  0.00           C
ATOM   2520  O   LYS B 174      44.320  59.310  41.510  1.00  0.00           O
ATOM   2521  N   GLU B 175      42.940  59.800  43.310  1.00  0.00           N
ATOM   2522  HN  GLU B 175      42.720  60.490  43.990  1.00  0.00           H
ATOM   2523  CA  GLU B 175      42.650  58.390  43.580  1.00  0.00           C
ATOM   2524  HA  GLU B 175      43.620  57.920  43.600  1.00  0.00           H
ATOM   2525  CB  GLU B 175      41.960  58.120  44.970  1.00  0.00           C
ATOM   2526  HB1 GLU B 175      41.800  57.030  45.160  1.00  0.00           H
ATOM   2527  HB2 GLU B 175      40.950  58.570  45.080  1.00  0.00           H
ATOM   2528  CG  GLU B 175      42.880  58.540  46.130  1.00  0.00           C
ATOM   2529  HG1 GLU B 175      43.810  59.100  45.890  1.00  0.00           H
ATOM   2530  HG2 GLU B 175      43.260  57.610  46.590  1.00  0.00           H
ATOM   2531  CD  GLU B 175      42.240  59.300  47.300  1.00  0.00           C
ATOM   2532  OE1 GLU B 175      42.480  58.880  48.490  1.00  0.00           O
ATOM   2533  OE2 GLU B 175      41.400  60.240  47.100  1.00  0.00           O
ATOM   2534  C   GLU B 175      41.920  57.610  42.470  1.00  0.00           C
ATOM   2535  O   GLU B 175      40.990  58.020  41.880  1.00  0.00           O
ATOM   2536  N   GLY B 176      42.340  56.330  42.180  1.00  0.00           N
ATOM   2537  HN  GLY B 176      43.010  55.890  42.770  1.00  0.00           H
ATOM   2538  CA  GLY B 176      41.710  55.510  41.110  1.00  0.00           C
ATOM   2539  HA1 GLY B 176      40.820  56.040  40.820  1.00  0.00           H
ATOM   2540  HA2 GLY B 176      42.340  55.530  40.230  1.00  0.00           H
ATOM   2541  C   GLY B 176      41.250  54.160  41.590  1.00  0.00           C
ATOM   2542  O   GLY B 176      40.660  53.420  40.810  1.00  0.00           O
ATOM   2543  N   VAL B 177      41.470  53.870  42.930  1.00  0.00           N
ATOM   2544  HN  VAL B 177      41.950  54.570  43.450  1.00  0.00           H
ATOM   2545  CA  VAL B 177      41.140  52.650  43.670  1.00  0.00           C
ATOM   2546  HA  VAL B 177      40.610  51.980  43.010  1.00  0.00           H
ATOM   2547  CB  VAL B 177      42.440  52.030  44.260  1.00  0.00           C
ATOM   2548  HB  VAL B 177      42.970  52.770  44.900  1.00  0.00           H
ATOM   2549  CG1 VAL B 177      42.130  50.830  45.200  1.00  0.00           C
ATOM   2550 HG11 VAL B 177      43.000  50.510  45.820  1.00  0.00           H
ATOM   2551 HG12 VAL B 177      41.350  51.090  45.950  1.00  0.00           H
ATOM   2552 HG13 VAL B 177      41.640  49.970  44.680  1.00  0.00           H
ATOM   2553  CG2 VAL B 177      43.370  51.600  43.060  1.00  0.00           C
ATOM   2554 HG21 VAL B 177      44.200  50.980  43.440  1.00  0.00           H
ATOM   2555 HG22 VAL B 177      42.900  50.950  42.290  1.00  0.00           H
ATOM   2556 HG23 VAL B 177      43.810  52.440  42.480  1.00  0.00           H
ATOM   2557  C   VAL B 177      40.230  53.120  44.790  1.00  0.00           C
ATOM   2558  O   VAL B 177      40.530  54.000  45.550  1.00  0.00           O
ATOM   2559  N   LEU B 178      39.120  52.360  44.900  1.00  0.00           N
ATOM   2560  HN  LEU B 178      38.920  51.600  44.280  1.00  0.00           H
ATOM   2561  CA  LEU B 178      38.130  52.540  45.940  1.00  0.00           C
ATOM   2562  HA  LEU B 178      37.840  53.570  46.000  1.00  0.00           H
ATOM   2563  CB  LEU B 178      36.860  51.730  45.770  1.00  0.00           C
ATOM   2564  HB1 LEU B 178      36.030  51.910  46.480  1.00  0.00           H
ATOM   2565  HB2 LEU B 178      37.080  50.640  45.850  1.00  0.00           H
ATOM   2566  CG  LEU B 178      36.180  51.920  44.360  1.00  0.00           C
ATOM   2567  HG  LEU B 178      36.880  51.540  43.590  1.00  0.00           H
ATOM   2568  CD1 LEU B 178      34.790  51.100  44.340  1.00  0.00           C
ATOM   2569 HD11 LEU B 178      34.000  51.520  44.990  1.00  0.00           H
ATOM   2570 HD12 LEU B 178      34.440  51.060  43.290  1.00  0.00           H
ATOM   2571 HD13 LEU B 178      35.010  50.040  44.590  1.00  0.00           H
ATOM   2572  CD2 LEU B 178      35.750  53.350  44.080  1.00  0.00           C
ATOM   2573 HD21 LEU B 178      35.370  53.460  43.040  1.00  0.00           H
ATOM   2574 HD22 LEU B 178      34.930  53.630  44.770  1.00  0.00           H
ATOM   2575 HD23 LEU B 178      36.590  54.070  44.030  1.00  0.00           H
ATOM   2576  C   LEU B 178      38.680  52.080  47.340  1.00  0.00           C
ATOM   2577  O   LEU B 178      39.410  51.030  47.440  1.00  0.00           O
ATOM   2578  N   TYR B 179      38.340  52.800  48.470  1.00  0.00           N
ATOM   2579  HN  TYR B 179      37.750  53.600  48.340  1.00  0.00           H
ATOM   2580  CA  TYR B 179      38.410  52.470  49.860  1.00  0.00           C
ATOM   2581  HA  TYR B 179      37.840  53.250  50.330  1.00  0.00           H
ATOM   2582  CB  TYR B 179      37.760  51.080  50.270  1.00  0.00           C
ATOM   2583  HB1 TYR B 179      37.880  50.860  51.360  1.00  0.00           H
ATOM   2584  HB2 TYR B 179      38.330  50.250  49.800  1.00  0.00           H
ATOM   2585  CG  TYR B 179      36.360  51.050  49.850  1.00  0.00           C
ATOM   2586  CD1 TYR B 179      35.800  50.020  49.040  1.00  0.00           C
ATOM   2587  HD1 TYR B 179      36.510  49.240  48.800  1.00  0.00           H
ATOM   2588  CE1 TYR B 179      34.500  50.000  48.650  1.00  0.00           C
ATOM   2589  HE1 TYR B 179      34.080  49.410  47.850  1.00  0.00           H
ATOM   2590  CZ  TYR B 179      33.670  50.970  49.210  1.00  0.00           C
ATOM   2591  OH  TYR B 179      32.390  51.080  48.660  1.00  0.00           O
ATOM   2592  HH  TYR B 179      32.260  50.690  47.790  1.00  0.00           H
ATOM   2593  CD2 TYR B 179      35.470  51.910  50.460  1.00  0.00           C
ATOM   2594  HD2 TYR B 179      35.780  52.610  51.210  1.00  0.00           H
ATOM   2595  CE2 TYR B 179      34.090  51.940  50.070  1.00  0.00           C
ATOM   2596  HE2 TYR B 179      33.420  52.710  50.400  1.00  0.00           H
ATOM   2597  C   TYR B 179      39.820  52.530  50.360  1.00  0.00           C
ATOM   2598  O   TYR B 179      40.140  51.870  51.360  1.00  0.00           O
ATOM   2599  N   VAL B 180      40.730  53.320  49.690  1.00  0.00           N
ATOM   2600  HN  VAL B 180      40.520  53.840  48.870  1.00  0.00           H
ATOM   2601  CA  VAL B 180      42.150  53.400  50.020  1.00  0.00           C
ATOM   2602  HA  VAL B 180      42.340  52.440  50.490  1.00  0.00           H
ATOM   2603  CB  VAL B 180      42.990  53.400  48.730  1.00  0.00           C
ATOM   2604  HB  VAL B 180      42.690  52.550  48.080  1.00  0.00           H
ATOM   2605  CG1 VAL B 180      42.800  54.720  48.020  1.00  0.00           C
ATOM   2606 HG11 VAL B 180      41.770  55.090  47.830  1.00  0.00           H
ATOM   2607 HG12 VAL B 180      43.470  55.410  48.580  1.00  0.00           H
ATOM   2608 HG13 VAL B 180      43.300  54.710  47.030  1.00  0.00           H
ATOM   2609  CG2 VAL B 180      44.490  53.090  48.990  1.00  0.00           C
ATOM   2610 HG21 VAL B 180      44.960  53.970  49.480  1.00  0.00           H
ATOM   2611 HG22 VAL B 180      44.560  52.170  49.610  1.00  0.00           H
ATOM   2612 HG23 VAL B 180      45.030  52.960  48.030  1.00  0.00           H
ATOM   2613  C   VAL B 180      42.480  54.570  50.870  1.00  0.00           C
ATOM   2614  O   VAL B 180      41.860  55.660  50.820  1.00  0.00           O
ATOM   2615  N   GLY B 181      43.420  54.440  51.810  1.00  0.00           N
ATOM   2616  HN  GLY B 181      43.860  53.550  51.870  1.00  0.00           H
ATOM   2617  CA  GLY B 181      43.950  55.470  52.770  1.00  0.00           C
ATOM   2618  HA1 GLY B 181      43.180  56.220  52.910  1.00  0.00           H
ATOM   2619  HA2 GLY B 181      44.200  54.940  53.670  1.00  0.00           H
ATOM   2620  C   GLY B 181      45.190  56.130  52.120  1.00  0.00           C
ATOM   2621  O   GLY B 181      45.290  56.280  50.860  1.00  0.00           O
ATOM   2622  N   SER B 182      46.100  56.520  53.020  1.00  0.00           N
ATOM   2623  HN  SER B 182      46.070  56.090  53.920  1.00  0.00           H
ATOM   2624  CA  SER B 182      47.290  57.270  52.770  1.00  0.00           C
ATOM   2625  HA  SER B 182      47.460  57.180  51.710  1.00  0.00           H
ATOM   2626  CB  SER B 182      47.270  58.800  52.850  1.00  0.00           C
ATOM   2627  HB1 SER B 182      46.450  59.100  52.180  1.00  0.00           H
ATOM   2628  HB2 SER B 182      48.210  59.340  52.610  1.00  0.00           H
ATOM   2629  OG  SER B 182      46.870  59.250  54.200  1.00  0.00           O
ATOM   2630  HG1 SER B 182      45.930  59.060  54.250  1.00  0.00           H
ATOM   2631  C   SER B 182      48.510  56.730  53.370  1.00  0.00           C
ATOM   2632  O   SER B 182      48.510  55.950  54.330  1.00  0.00           O
ATOM   2633  N   LYS B 183      49.660  57.220  52.900  1.00  0.00           N
ATOM   2634  HN  LYS B 183      49.690  57.790  52.090  1.00  0.00           H
ATOM   2635  CA  LYS B 183      51.010  56.970  53.500  1.00  0.00           C
ATOM   2636  HA  LYS B 183      50.910  56.760  54.560  1.00  0.00           H
ATOM   2637  CB  LYS B 183      51.870  55.900  52.840  1.00  0.00           C
ATOM   2638  HB1 LYS B 183      51.420  54.900  53.010  1.00  0.00           H
ATOM   2639  HB2 LYS B 183      52.880  55.920  53.310  1.00  0.00           H
ATOM   2640  CG  LYS B 183      52.020  55.940  51.340  1.00  0.00           C
ATOM   2641  HG1 LYS B 183      52.300  56.980  51.080  1.00  0.00           H
ATOM   2642  HG2 LYS B 183      51.110  55.650  50.770  1.00  0.00           H
ATOM   2643  CD  LYS B 183      53.280  55.110  50.790  1.00  0.00           C
ATOM   2644  HD1 LYS B 183      53.130  54.020  50.960  1.00  0.00           H
ATOM   2645  HD2 LYS B 183      53.260  55.330  49.700  1.00  0.00           H
ATOM   2646  CE  LYS B 183      54.690  55.440  51.330  1.00  0.00           C
ATOM   2647  HE1 LYS B 183      55.330  54.750  50.740  1.00  0.00           H
ATOM   2648  HE2 LYS B 183      54.790  55.300  52.420  1.00  0.00           H
ATOM   2649  NZ  LYS B 183      55.110  56.740  50.920  1.00  0.00           N
ATOM   2650  HZ1 LYS B 183      54.520  56.980  50.100  1.00  0.00           H
ATOM   2651  HZ2 LYS B 183      55.000  57.430  51.690  1.00  0.00           H
ATOM   2652  HZ3 LYS B 183      56.120  56.690  50.680  1.00  0.00           H
ATOM   2653  C   LYS B 183      51.720  58.280  53.400  1.00  0.00           C
ATOM   2654  O   LYS B 183      51.500  59.110  52.480  1.00  0.00           O
ATOM   2655  N   THR B 184      52.640  58.580  54.330  1.00  0.00           N
ATOM   2656  HN  THR B 184      52.640  57.940  55.100  1.00  0.00           H
ATOM   2657  CA  THR B 184      53.540  59.720  54.270  1.00  0.00           C
ATOM   2658  HA  THR B 184      52.850  60.550  54.180  1.00  0.00           H
ATOM   2659  CB  THR B 184      54.460  59.880  55.520  1.00  0.00           C
ATOM   2660  HB  THR B 184      55.190  59.050  55.590  1.00  0.00           H
ATOM   2661  OG1 THR B 184      53.640  59.820  56.660  1.00  0.00           O
ATOM   2662  HG1 THR B 184      53.070  59.060  56.570  1.00  0.00           H
ATOM   2663  CG2 THR B 184      55.240  61.200  55.470  1.00  0.00           C
ATOM   2664 HG21 THR B 184      56.090  61.180  54.760  1.00  0.00           H
ATOM   2665 HG22 THR B 184      54.600  62.050  55.160  1.00  0.00           H
ATOM   2666 HG23 THR B 184      55.620  61.390  56.500  1.00  0.00           H
ATOM   2667  C   THR B 184      54.470  59.720  53.100  1.00  0.00           C
ATOM   2668  O   THR B 184      55.010  58.690  52.750  1.00  0.00           O
ATOM   2669  N   LYS B 185      54.710  60.820  52.380  1.00  0.00           N
ATOM   2670  HN  LYS B 185      54.300  61.670  52.700  1.00  0.00           H
ATOM   2671  CA  LYS B 185      55.560  60.920  51.160  1.00  0.00           C
ATOM   2672  HA  LYS B 185      55.270  60.140  50.470  1.00  0.00           H
ATOM   2673  CB  LYS B 185      55.310  62.180  50.290  1.00  0.00           C
ATOM   2674  HB1 LYS B 185      55.930  62.160  49.370  1.00  0.00           H
ATOM   2675  HB2 LYS B 185      55.690  63.080  50.820  1.00  0.00           H
ATOM   2676  CG  LYS B 185      53.980  62.260  49.670  1.00  0.00           C
ATOM   2677  HG1 LYS B 185      53.240  62.400  50.490  1.00  0.00           H
ATOM   2678  HG2 LYS B 185      53.680  61.370  49.090  1.00  0.00           H
ATOM   2679  CD  LYS B 185      53.920  63.510  48.720  1.00  0.00           C
ATOM   2680  HD1 LYS B 185      52.830  63.660  48.560  1.00  0.00           H
ATOM   2681  HD2 LYS B 185      54.450  64.330  49.240  1.00  0.00           H
ATOM   2682  CE  LYS B 185      54.550  63.320  47.350  1.00  0.00           C
ATOM   2683  HE1 LYS B 185      55.520  62.850  47.610  1.00  0.00           H
ATOM   2684  HE2 LYS B 185      54.780  64.230  46.750  1.00  0.00           H
ATOM   2685  NZ  LYS B 185      53.790  62.310  46.590  1.00  0.00           N
ATOM   2686  HZ1 LYS B 185      54.130  62.140  45.620  1.00  0.00           H
ATOM   2687  HZ2 LYS B 185      53.730  61.380  47.060  1.00  0.00           H
ATOM   2688  HZ3 LYS B 185      52.840  62.720  46.470  1.00  0.00           H
ATOM   2689  C   LYS B 185      57.050  60.830  51.340  1.00  0.00           C
ATOM   2690  O   LYS B 185      57.590  61.350  52.280  1.00  0.00           O
ATOM   2691  N   GLU B 186      57.740  60.190  50.460  1.00  0.00           N
ATOM   2692  HN  GLU B 186      57.340  59.760  49.650  1.00  0.00           H
ATOM   2693  CA  GLU B 186      59.230  60.180  50.430  1.00  0.00           C
ATOM   2694  HA  GLU B 186      59.540  59.940  51.440  1.00  0.00           H
ATOM   2695  CB  GLU B 186      59.800  59.060  49.580  1.00  0.00           C
ATOM   2696  HB1 GLU B 186      60.800  59.440  49.300  1.00  0.00           H
ATOM   2697  HB2 GLU B 186      59.160  58.930  48.680  1.00  0.00           H
ATOM   2698  CG  GLU B 186      59.730  57.740  50.310  1.00  0.00           C
ATOM   2699  HG1 GLU B 186      60.350  57.820  51.230  1.00  0.00           H
ATOM   2700  HG2 GLU B 186      60.080  56.850  49.750  1.00  0.00           H
ATOM   2701  CD  GLU B 186      58.290  57.320  50.620  1.00  0.00           C
ATOM   2702  OE1 GLU B 186      57.530  57.050  49.610  1.00  0.00           O
ATOM   2703  OE2 GLU B 186      57.880  57.410  51.780  1.00  0.00           O
ATOM   2704  C   GLU B 186      59.780  61.560  50.060  1.00  0.00           C
ATOM   2705  O   GLU B 186      59.330  62.300  49.150  1.00  0.00           O
ATOM   2706  N   GLY B 187      60.970  61.810  50.660  1.00  0.00           N
ATOM   2707  HN  GLY B 187      61.320  61.040  51.190  1.00  0.00           H
ATOM   2708  CA  GLY B 187      61.850  62.960  50.520  1.00  0.00           C
ATOM   2709  HA1 GLY B 187      62.820  62.530  50.320  1.00  0.00           H
ATOM   2710  HA2 GLY B 187      61.550  63.570  49.690  1.00  0.00           H
ATOM   2711  C   GLY B 187      61.810  63.770  51.690  1.00  0.00           C
ATOM   2712  O   GLY B 187      60.760  63.980  52.320  1.00  0.00           O
ATOM   2713  N   VAL B 188      62.900  64.410  52.050  1.00  0.00           N
ATOM   2714  HN  VAL B 188      63.760  64.250  51.570  1.00  0.00           H
ATOM   2715  CA  VAL B 188      62.980  65.330  53.190  1.00  0.00           C
ATOM   2716  HA  VAL B 188      62.160  65.110  53.870  1.00  0.00           H
ATOM   2717  CB  VAL B 188      64.270  65.140  54.010  1.00  0.00           C
ATOM   2718  HB  VAL B 188      64.400  65.880  54.830  1.00  0.00           H
ATOM   2719  CG1 VAL B 188      64.220  63.750  54.580  1.00  0.00           C
ATOM   2720 HG11 VAL B 188      63.710  63.780  55.560  1.00  0.00           H
ATOM   2721 HG12 VAL B 188      63.660  63.090  53.880  1.00  0.00           H
ATOM   2722 HG13 VAL B 188      65.220  63.320  54.790  1.00  0.00           H
ATOM   2723  CG2 VAL B 188      65.470  65.170  53.010  1.00  0.00           C
ATOM   2724 HG21 VAL B 188      65.600  64.280  52.360  1.00  0.00           H
ATOM   2725 HG22 VAL B 188      65.470  66.050  52.330  1.00  0.00           H
ATOM   2726 HG23 VAL B 188      66.420  65.270  53.590  1.00  0.00           H
ATOM   2727  C   VAL B 188      62.880  66.740  52.740  1.00  0.00           C
ATOM   2728  O   VAL B 188      62.900  67.720  53.510  1.00  0.00           O
ATOM   2729  N   VAL B 189      62.740  66.980  51.410  1.00  0.00           N
ATOM   2730  HN  VAL B 189      62.680  66.250  50.730  1.00  0.00           H
ATOM   2731  CA  VAL B 189      62.660  68.340  50.830  1.00  0.00           C
ATOM   2732  HA  VAL B 189      63.100  69.030  51.530  1.00  0.00           H
ATOM   2733  CB  VAL B 189      63.180  68.420  49.410  1.00  0.00           C
ATOM   2734  HB  VAL B 189      62.710  67.610  48.810  1.00  0.00           H
ATOM   2735  CG1 VAL B 189      62.850  69.750  48.750  1.00  0.00           C
ATOM   2736 HG11 VAL B 189      63.570  69.910  47.920  1.00  0.00           H
ATOM   2737 HG12 VAL B 189      61.840  69.800  48.290  1.00  0.00           H
ATOM   2738 HG13 VAL B 189      62.920  70.560  49.500  1.00  0.00           H
ATOM   2739  CG2 VAL B 189      64.700  68.120  49.520  1.00  0.00           C
ATOM   2740 HG21 VAL B 189      64.840  67.150  50.050  1.00  0.00           H
ATOM   2741 HG22 VAL B 189      65.120  68.070  48.490  1.00  0.00           H
ATOM   2742 HG23 VAL B 189      65.270  68.890  50.080  1.00  0.00           H
ATOM   2743  C   VAL B 189      61.230  68.900  50.980  1.00  0.00           C
ATOM   2744  O   VAL B 189      60.270  68.150  50.800  1.00  0.00           O
ATOM   2745  N   HIS B 190      61.040  70.140  51.380  1.00  0.00           N
ATOM   2746  HN  HIS B 190      61.800  70.780  51.470  1.00  0.00           H
ATOM   2747  CA  HIS B 190      59.730  70.720  51.480  1.00  0.00           C
ATOM   2748  HA  HIS B 190      58.950  69.980  51.420  1.00  0.00           H
ATOM   2749  CB  HIS B 190      59.550  71.450  52.820  1.00  0.00           C
ATOM   2750  HB1 HIS B 190      60.380  72.180  52.960  1.00  0.00           H
ATOM   2751  HB2 HIS B 190      59.640  70.830  53.740  1.00  0.00           H
ATOM   2752  ND1 HIS B 190      57.070  71.480  52.870  1.00  0.00           N
ATOM   2753  CG  HIS B 190      58.260  72.160  52.880  1.00  0.00           C
ATOM   2754  CE1 HIS B 190      56.140  72.430  52.860  1.00  0.00           C
ATOM   2755  HE1 HIS B 190      55.090  72.290  52.590  1.00  0.00           H
ATOM   2756  NE2 HIS B 190      56.710  73.650  53.020  1.00  0.00           N
ATOM   2757  HE2 HIS B 190      56.210  74.510  52.930  1.00  0.00           H
ATOM   2758  CD2 HIS B 190      58.060  73.510  53.010  1.00  0.00           C
ATOM   2759  HD2 HIS B 190      58.700  74.390  53.000  1.00  0.00           H
ATOM   2760  C   HIS B 190      59.460  71.700  50.320  1.00  0.00           C
ATOM   2761  O   HIS B 190      60.110  72.700  50.160  1.00  0.00           O
ATOM   2762  N   GLY B 191      58.510  71.400  49.450  1.00  0.00           N
ATOM   2763  HN  GLY B 191      57.830  70.700  49.660  1.00  0.00           H
ATOM   2764  CA  GLY B 191      58.340  71.980  48.140  1.00  0.00           C
ATOM   2765  HA1 GLY B 191      57.800  71.240  47.560  1.00  0.00           H
ATOM   2766  HA2 GLY B 191      57.700  72.810  48.390  1.00  0.00           H
ATOM   2767  C   GLY B 191      59.470  72.410  47.130  1.00  0.00           C
ATOM   2768  O   GLY B 191      60.550  71.900  47.210  1.00  0.00           O
ATOM   2769  N   VAL B 192      59.160  73.260  46.180  1.00  0.00           N
ATOM   2770  HN  VAL B 192      58.280  73.720  46.300  1.00  0.00           H
ATOM   2771  CA  VAL B 192      59.940  73.610  45.010  1.00  0.00           C
ATOM   2772  HA  VAL B 192      60.900  73.150  45.130  1.00  0.00           H
ATOM   2773  CB  VAL B 192      59.460  73.100  43.610  1.00  0.00           C
ATOM   2774  HB  VAL B 192      58.560  73.640  43.250  1.00  0.00           H
ATOM   2775  CG1 VAL B 192      60.540  73.250  42.530  1.00  0.00           C
ATOM   2776 HG11 VAL B 192      60.980  74.270  42.460  1.00  0.00           H
ATOM   2777 HG12 VAL B 192      61.370  72.550  42.720  1.00  0.00           H
ATOM   2778 HG13 VAL B 192      60.150  73.100  41.490  1.00  0.00           H
ATOM   2779  CG2 VAL B 192      59.120  71.580  43.580  1.00  0.00           C
ATOM   2780 HG21 VAL B 192      58.210  71.460  44.200  1.00  0.00           H
ATOM   2781 HG22 VAL B 192      58.910  71.260  42.540  1.00  0.00           H
ATOM   2782 HG23 VAL B 192      59.940  71.000  44.050  1.00  0.00           H
ATOM   2783  C   VAL B 192      60.420  75.040  45.050  1.00  0.00           C
ATOM   2784  O   VAL B 192      59.540  75.940  44.900  1.00  0.00           O
ATOM   2785  N   ALA B 193      61.750  75.220  45.120  1.00  0.00           N
ATOM   2786  HN  ALA B 193      62.270  74.370  45.200  1.00  0.00           H
ATOM   2787  CA  ALA B 193      62.260  76.580  45.150  1.00  0.00           C
ATOM   2788  HA  ALA B 193      61.810  76.990  44.260  1.00  0.00           H
ATOM   2789  CB  ALA B 193      61.720  77.300  46.440  1.00  0.00           C
ATOM   2790  HB1 ALA B 193      62.200  76.940  47.370  1.00  0.00           H
ATOM   2791  HB2 ALA B 193      62.090  78.340  46.410  1.00  0.00           H
ATOM   2792  HB3 ALA B 193      60.610  77.340  46.400  1.00  0.00           H
ATOM   2793  C   ALA B 193      63.800  76.760  44.940  1.00  0.00           C
ATOM   2794  O   ALA B 193      64.550  75.790  45.020  1.00  0.00           O
ATOM   2795  N   THR B 194      64.270  77.980  44.660  1.00  0.00           N
ATOM   2796  HN  THR B 194      63.640  78.750  44.580  1.00  0.00           H
ATOM   2797  CA  THR B 194      65.690  78.350  44.600  1.00  0.00           C
ATOM   2798  HA  THR B 194      66.430  77.650  44.940  1.00  0.00           H
ATOM   2799  CB  THR B 194      66.070  78.720  43.170  1.00  0.00           C
ATOM   2800  HB  THR B 194      66.940  79.420  43.160  1.00  0.00           H
ATOM   2801  OG1 THR B 194      64.970  79.410  42.570  1.00  0.00           O
ATOM   2802  HG1 THR B 194      65.130  79.240  41.640  1.00  0.00           H
ATOM   2803  CG2 THR B 194      66.320  77.440  42.360  1.00  0.00           C
ATOM   2804 HG21 THR B 194      66.960  76.670  42.820  1.00  0.00           H
ATOM   2805 HG22 THR B 194      65.350  76.960  42.110  1.00  0.00           H
ATOM   2806 HG23 THR B 194      66.740  77.700  41.360  1.00  0.00           H
ATOM   2807  C   THR B 194      66.050  79.600  45.470  1.00  0.00           C
ATOM   2808  O   THR B 194      67.160  80.220  45.430  1.00  0.00           O
ATOM   2809  N   VAL B 195      65.090  79.990  46.310  1.00  0.00           N
ATOM   2810  HN  VAL B 195      64.190  79.570  46.370  1.00  0.00           H
ATOM   2811  CA  VAL B 195      65.360  80.920  47.350  1.00  0.00           C
ATOM   2812  HA  VAL B 195      66.320  80.810  47.840  1.00  0.00           H
ATOM   2813  CB  VAL B 195      65.450  82.390  46.900  1.00  0.00           C
ATOM   2814  HB  VAL B 195      66.280  82.610  46.200  1.00  0.00           H
ATOM   2815  CG1 VAL B 195      64.160  82.840  46.200  1.00  0.00           C
ATOM   2816 HG11 VAL B 195      63.800  82.180  45.380  1.00  0.00           H
ATOM   2817 HG12 VAL B 195      63.270  83.030  46.840  1.00  0.00           H
ATOM   2818 HG13 VAL B 195      64.390  83.780  45.680  1.00  0.00           H
ATOM   2819  CG2 VAL B 195      65.830  83.360  48.150  1.00  0.00           C
ATOM   2820 HG21 VAL B 195      65.000  83.570  48.860  1.00  0.00           H
ATOM   2821 HG22 VAL B 195      66.670  82.890  48.700  1.00  0.00           H
ATOM   2822 HG23 VAL B 195      66.160  84.350  47.770  1.00  0.00           H
ATOM   2823  C   VAL B 195      64.280  80.750  48.400  1.00  0.00           C
ATOM   2824  O   VAL B 195      63.190  80.260  48.100  1.00  0.00           O
ATOM   2825  N   ALA B 196      64.640  80.960  49.690  1.00  0.00           N
ATOM   2826  HN  ALA B 196      65.470  81.500  49.820  1.00  0.00           H
ATOM   2827  CA  ALA B 196      63.770  80.710  50.810  1.00  0.00           C
ATOM   2828  HA  ALA B 196      64.220  81.020  51.740  1.00  0.00           H
ATOM   2829  CB  ALA B 196      62.440  81.340  50.680  1.00  0.00           C
ATOM   2830  HB1 ALA B 196      62.000  81.130  49.680  1.00  0.00           H
ATOM   2831  HB2 ALA B 196      61.680  81.100  51.450  1.00  0.00           H
ATOM   2832  HB3 ALA B 196      62.640  82.420  50.530  1.00  0.00           H
ATOM   2833  C   ALA B 196      63.620  79.160  50.970  1.00  0.00           C
ATOM   2834  O   ALA B 196      62.630  78.810  51.460  1.00  0.00           O
ATOM   2835  N   GLU B 197      64.540  78.290  50.480  1.00  0.00           N
ATOM   2836  HN  GLU B 197      65.490  78.440  50.230  1.00  0.00           H
ATOM   2837  CA  GLU B 197      64.300  76.900  50.500  1.00  0.00           C
ATOM   2838  HA  GLU B 197      63.420  76.750  49.880  1.00  0.00           H
ATOM   2839  CB  GLU B 197      65.430  76.290  49.640  1.00  0.00           C
ATOM   2840  HB1 GLU B 197      65.420  75.190  49.740  1.00  0.00           H
ATOM   2841  HB2 GLU B 197      66.400  76.600  50.080  1.00  0.00           H
ATOM   2842  CG  GLU B 197      65.560  76.700  48.220  1.00  0.00           C
ATOM   2843  HG1 GLU B 197      65.400  77.800  48.140  1.00  0.00           H
ATOM   2844  HG2 GLU B 197      64.770  76.240  47.590  1.00  0.00           H
ATOM   2845  CD  GLU B 197      66.870  76.300  47.780  1.00  0.00           C
ATOM   2846  OE1 GLU B 197      67.270  75.150  48.040  1.00  0.00           O
ATOM   2847  OE2 GLU B 197      67.670  77.140  47.260  1.00  0.00           O
ATOM   2848  C   GLU B 197      64.190  76.290  51.890  1.00  0.00           C
ATOM   2849  O   GLU B 197      64.660  76.890  52.880  1.00  0.00           O
ATOM   2850  N   LYS B 198      63.460  75.150  52.050  1.00  0.00           N
ATOM   2851  HN  LYS B 198      63.060  74.670  51.270  1.00  0.00           H
ATOM   2852  CA  LYS B 198      63.110  74.470  53.320  1.00  0.00           C
ATOM   2853  HA  LYS B 198      63.880  74.670  54.060  1.00  0.00           H
ATOM   2854  CB  LYS B 198      61.650  74.850  53.740  1.00  0.00           C
ATOM   2855  HB1 LYS B 198      61.400  74.300  54.670  1.00  0.00           H
ATOM   2856  HB2 LYS B 198      60.920  74.560  52.950  1.00  0.00           H
ATOM   2857  CG  LYS B 198      61.380  76.290  54.080  1.00  0.00           C
ATOM   2858  HG1 LYS B 198      60.330  76.630  54.190  1.00  0.00           H
ATOM   2859  HG2 LYS B 198      61.730  76.880  53.200  1.00  0.00           H
ATOM   2860  CD  LYS B 198      62.240  76.850  55.210  1.00  0.00           C
ATOM   2861  HD1 LYS B 198      62.100  76.240  56.130  1.00  0.00           H
ATOM   2862  HD2 LYS B 198      63.310  76.740  54.950  1.00  0.00           H
ATOM   2863  CE  LYS B 198      62.020  78.350  55.420  1.00  0.00           C
ATOM   2864  HE1 LYS B 198      62.500  78.630  56.380  1.00  0.00           H
ATOM   2865  HE2 LYS B 198      60.950  78.650  55.530  1.00  0.00           H
ATOM   2866  NZ  LYS B 198      62.450  79.190  54.270  1.00  0.00           N
ATOM   2867  HZ1 LYS B 198      62.250  80.210  54.330  1.00  0.00           H
ATOM   2868  HZ2 LYS B 198      63.480  79.050  54.210  1.00  0.00           H
ATOM   2869  HZ3 LYS B 198      61.980  78.880  53.400  1.00  0.00           H
ATOM   2870  C   LYS B 198      63.100  72.930  53.150  1.00  0.00           C
ATOM   2871  O   LYS B 198      63.100  72.360  52.040  1.00  0.00           O
ATOM   2872  N   THR B 199      63.170  72.260  54.330  1.00  0.00           N
ATOM   2873  HN  THR B 199      63.130  72.790  55.180  1.00  0.00           H
ATOM   2874  CA  THR B 199      63.170  70.780  54.420  1.00  0.00           C
ATOM   2875  HA  THR B 199      62.990  70.290  53.480  1.00  0.00           H
ATOM   2876  CB  THR B 199      64.470  70.100  54.940  1.00  0.00           C
ATOM   2877  HB  THR B 199      64.170  69.130  55.380  1.00  0.00           H
ATOM   2878  OG1 THR B 199      65.150  70.880  55.920  1.00  0.00           O
ATOM   2879  HG1 THR B 199      64.600  70.790  56.700  1.00  0.00           H
ATOM   2880  CG2 THR B 199      65.510  69.940  53.790  1.00  0.00           C
ATOM   2881 HG21 THR B 199      65.090  69.270  53.010  1.00  0.00           H
ATOM   2882 HG22 THR B 199      65.500  70.930  53.290  1.00  0.00           H
ATOM   2883 HG23 THR B 199      66.490  69.700  54.250  1.00  0.00           H
ATOM   2884  C   THR B 199      61.960  70.390  55.330  1.00  0.00           C
ATOM   2885  O   THR B 199      61.400  71.310  55.920  1.00  0.00           O
ATOM   2886  N   LYS B 200      61.470  69.160  55.340  1.00  0.00           N
ATOM   2887  HN  LYS B 200      61.990  68.540  54.750  1.00  0.00           H
ATOM   2888  CA  LYS B 200      60.400  68.740  56.190  1.00  0.00           C
ATOM   2889  HA  LYS B 200      59.600  69.420  55.920  1.00  0.00           H
ATOM   2890  CB  LYS B 200      59.850  67.340  55.750  1.00  0.00           C
ATOM   2891  HB1 LYS B 200      59.170  66.920  56.530  1.00  0.00           H
ATOM   2892  HB2 LYS B 200      60.610  66.570  55.530  1.00  0.00           H
ATOM   2893  CG  LYS B 200      59.040  67.360  54.450  1.00  0.00           C
ATOM   2894  HG1 LYS B 200      58.680  66.320  54.290  1.00  0.00           H
ATOM   2895  HG2 LYS B 200      59.770  67.540  53.640  1.00  0.00           H
ATOM   2896  CD  LYS B 200      57.780  68.200  54.500  1.00  0.00           C
ATOM   2897  HD1 LYS B 200      57.380  68.230  55.540  1.00  0.00           H
ATOM   2898  HD2 LYS B 200      58.120  69.240  54.280  1.00  0.00           H
ATOM   2899  CE  LYS B 200      56.680  67.770  53.510  1.00  0.00           C
ATOM   2900  HE1 LYS B 200      56.150  66.900  53.970  1.00  0.00           H
ATOM   2901  HE2 LYS B 200      57.150  67.460  52.550  1.00  0.00           H
ATOM   2902  NZ  LYS B 200      55.710  68.840  53.320  1.00  0.00           N
ATOM   2903  HZ1 LYS B 200      56.190  69.740  53.090  1.00  0.00           H
ATOM   2904  HZ2 LYS B 200      55.040  68.570  52.570  1.00  0.00           H
ATOM   2905  HZ3 LYS B 200      55.070  69.010  54.120  1.00  0.00           H
ATOM   2906  C   LYS B 200      60.610  68.840  57.660  1.00  0.00           C
ATOM   2907  O   LYS B 200      61.740  68.990  58.100  1.00  0.00           O
ATOM   2908  N   GLU B 201      59.550  68.820  58.470  1.00  0.00           N
ATOM   2909  HN  GLU B 201      58.620  68.880  58.120  1.00  0.00           H
ATOM   2910  CA  GLU B 201      59.620  68.870  59.870  1.00  0.00           C
ATOM   2911  HA  GLU B 201      60.470  69.430  60.240  1.00  0.00           H
ATOM   2912  CB  GLU B 201      58.320  69.550  60.510  1.00  0.00           C
ATOM   2913  HB1 GLU B 201      58.320  69.350  61.610  1.00  0.00           H
ATOM   2914  HB2 GLU B 201      57.360  69.090  60.190  1.00  0.00           H
ATOM   2915  CG  GLU B 201      58.300  71.060  60.080  1.00  0.00           C
ATOM   2916  HG1 GLU B 201      57.330  71.490  60.400  1.00  0.00           H
ATOM   2917  HG2 GLU B 201      58.350  71.180  58.970  1.00  0.00           H
ATOM   2918  CD  GLU B 201      59.540  71.880  60.490  1.00  0.00           C
ATOM   2919  OE1 GLU B 201      59.900  71.860  61.680  1.00  0.00           O
ATOM   2920  OE2 GLU B 201      59.950  72.800  59.720  1.00  0.00           O
ATOM   2921  C   GLU B 201      59.940  67.520  60.460  1.00  0.00           C
ATOM   2922  O   GLU B 201      59.480  66.480  60.040  1.00  0.00           O
ATOM   2923  N   GLN B 202      60.810  67.480  61.480  1.00  0.00           N
ATOM   2924  HN  GLN B 202      61.110  68.330  61.900  1.00  0.00           H
ATOM   2925  CA  GLN B 202      61.490  66.330  62.000  1.00  0.00           C
ATOM   2926  HA  GLN B 202      61.300  65.550  61.280  1.00  0.00           H
ATOM   2927  CB  GLN B 202      63.010  66.730  62.170  1.00  0.00           C
ATOM   2928  HB1 GLN B 202      63.460  65.780  62.540  1.00  0.00           H
ATOM   2929  HB2 GLN B 202      63.010  67.530  62.940  1.00  0.00           H
ATOM   2930  CG  GLN B 202      63.740  67.190  60.910  1.00  0.00           C
ATOM   2931  HG1 GLN B 202      64.780  67.550  60.990  1.00  0.00           H
ATOM   2932  HG2 GLN B 202      63.120  68.060  60.590  1.00  0.00           H
ATOM   2933  CD  GLN B 202      63.610  66.140  59.860  1.00  0.00           C
ATOM   2934  OE1 GLN B 202      64.000  65.000  60.040  1.00  0.00           O
ATOM   2935  NE2 GLN B 202      62.950  66.550  58.810  1.00  0.00           N
ATOM   2936 HE21 GLN B 202      62.490  67.440  58.750  1.00  0.00           H
ATOM   2937 HE22 GLN B 202      62.730  65.930  58.050  1.00  0.00           H
ATOM   2938  C   GLN B 202      61.060  65.810  63.370  1.00  0.00           C
ATOM   2939  O   GLN B 202      61.600  64.880  64.020  1.00  0.00           O
ATOM   2940  N   VAL B 203      59.850  66.320  63.770  1.00  0.00           N
ATOM   2941  HN  VAL B 203      59.620  67.120  63.210  1.00  0.00           H
ATOM   2942  CA  VAL B 203      59.140  65.970  64.920  1.00  0.00           C
ATOM   2943  HA  VAL B 203      59.720  65.260  65.490  1.00  0.00           H
ATOM   2944  CB  VAL B 203      58.860  67.270  65.760  1.00  0.00           C
ATOM   2945  HB  VAL B 203      58.350  67.010  66.710  1.00  0.00           H
ATOM   2946  CG1 VAL B 203      60.210  67.810  66.410  1.00  0.00           C
ATOM   2947 HG11 VAL B 203      60.800  68.420  65.690  1.00  0.00           H
ATOM   2948 HG12 VAL B 203      59.930  68.430  67.290  1.00  0.00           H
ATOM   2949 HG13 VAL B 203      60.780  66.940  66.810  1.00  0.00           H
ATOM   2950  CG2 VAL B 203      58.130  68.370  64.910  1.00  0.00           C
ATOM   2951 HG21 VAL B 203      57.600  69.080  65.580  1.00  0.00           H
ATOM   2952 HG22 VAL B 203      58.810  68.890  64.200  1.00  0.00           H
ATOM   2953 HG23 VAL B 203      57.290  68.010  64.280  1.00  0.00           H
ATOM   2954  C   VAL B 203      57.770  65.340  64.760  1.00  0.00           C
ATOM   2955  O   VAL B 203      57.060  65.490  63.770  1.00  0.00           O
ATOM   2956  N   THR B 204      57.410  64.460  65.710  1.00  0.00           N
ATOM   2957  HN  THR B 204      57.880  64.320  66.580  1.00  0.00           H
ATOM   2958  CA  THR B 204      56.110  63.760  65.700  1.00  0.00           C
ATOM   2959  HA  THR B 204      55.700  63.900  64.710  1.00  0.00           H
ATOM   2960  CB  THR B 204      56.290  62.310  66.000  1.00  0.00           C
ATOM   2961  HB  THR B 204      57.100  61.870  65.370  1.00  0.00           H
ATOM   2962  OG1 THR B 204      55.170  61.520  65.770  1.00  0.00           O
ATOM   2963  HG1 THR B 204      54.870  61.600  64.860  1.00  0.00           H
ATOM   2964  CG2 THR B 204      56.740  62.200  67.480  1.00  0.00           C
ATOM   2965 HG21 THR B 204      57.590  62.840  67.810  1.00  0.00           H
ATOM   2966 HG22 THR B 204      55.870  62.510  68.100  1.00  0.00           H
ATOM   2967 HG23 THR B 204      56.910  61.110  67.560  1.00  0.00           H
ATOM   2968  C   THR B 204      54.990  64.450  66.560  1.00  0.00           C
ATOM   2969  O   THR B 204      55.370  65.070  67.520  1.00  0.00           O
ATOM   2970  N   ASN B 205      53.680  64.400  66.120  1.00  0.00           N
ATOM   2971  HN  ASN B 205      53.520  63.890  65.280  1.00  0.00           H
ATOM   2972  CA  ASN B 205      52.510  64.870  66.880  1.00  0.00           C
ATOM   2973  HA  ASN B 205      51.660  64.320  66.530  1.00  0.00           H
ATOM   2974  CB  ASN B 205      52.490  64.450  68.350  1.00  0.00           C
ATOM   2975  HB1 ASN B 205      51.580  64.800  68.870  1.00  0.00           H
ATOM   2976  HB2 ASN B 205      53.360  64.890  68.880  1.00  0.00           H
ATOM   2977  CG  ASN B 205      52.580  62.880  68.550  1.00  0.00           C
ATOM   2978  OD1 ASN B 205      53.640  62.370  68.970  1.00  0.00           O
ATOM   2979  ND2 ASN B 205      51.450  62.170  68.290  1.00  0.00           N
ATOM   2980 HD21 ASN B 205      51.390  61.170  68.380  1.00  0.00           H
ATOM   2981 HD22 ASN B 205      50.600  62.680  68.160  1.00  0.00           H
ATOM   2982  C   ASN B 205      52.060  66.290  66.710  1.00  0.00           C
ATOM   2983  O   ASN B 205      51.370  66.770  67.590  1.00  0.00           O
ATOM   2984  N   VAL B 206      52.330  66.870  65.530  1.00  0.00           N
ATOM   2985  HN  VAL B 206      52.850  66.540  64.750  1.00  0.00           H
ATOM   2986  CA  VAL B 206      51.980  68.330  65.330  1.00  0.00           C
ATOM   2987  HA  VAL B 206      51.370  68.560  66.190  1.00  0.00           H
ATOM   2988  CB  VAL B 206      53.230  69.220  65.210  1.00  0.00           C
ATOM   2989  HB  VAL B 206      52.920  70.230  64.850  1.00  0.00           H
ATOM   2990  CG1 VAL B 206      53.860  69.250  66.660  1.00  0.00           C
ATOM   2991 HG11 VAL B 206      54.370  68.280  66.830  1.00  0.00           H
ATOM   2992 HG12 VAL B 206      54.630  70.040  66.810  1.00  0.00           H
ATOM   2993 HG13 VAL B 206      53.040  69.310  67.400  1.00  0.00           H
ATOM   2994  CG2 VAL B 206      54.250  68.660  64.170  1.00  0.00           C
ATOM   2995 HG21 VAL B 206      53.800  68.590  63.150  1.00  0.00           H
ATOM   2996 HG22 VAL B 206      55.100  69.370  64.100  1.00  0.00           H
ATOM   2997 HG23 VAL B 206      54.590  67.630  64.400  1.00  0.00           H
ATOM   2998  C   VAL B 206      51.020  68.560  64.180  1.00  0.00           C
ATOM   2999  O   VAL B 206      50.920  67.730  63.340  1.00  0.00           O
ATOM   3000  N   GLY B 207      50.460  69.790  64.090  1.00  0.00           N
ATOM   3001  HN  GLY B 207      50.470  70.370  64.900  1.00  0.00           H
ATOM   3002  CA  GLY B 207      49.530  70.090  63.070  1.00  0.00           C
ATOM   3003  HA1 GLY B 207      49.860  71.050  62.710  1.00  0.00           H
ATOM   3004  HA2 GLY B 207      49.630  69.380  62.260  1.00  0.00           H
ATOM   3005  C   GLY B 207      48.090  70.200  63.540  1.00  0.00           C
ATOM   3006  O   GLY B 207      47.820  70.030  64.740  1.00  0.00           O
ATOM   3007  N   GLY B 208      47.200  70.620  62.620  1.00  0.00           N
ATOM   3008  HN  GLY B 208      47.480  70.800  61.680  1.00  0.00           H
ATOM   3009  CA  GLY B 208      45.820  70.980  62.950  1.00  0.00           C
ATOM   3010  HA1 GLY B 208      45.670  70.860  64.020  1.00  0.00           H
ATOM   3011  HA2 GLY B 208      45.660  71.990  62.610  1.00  0.00           H
ATOM   3012  C   GLY B 208      44.820  70.110  62.400  1.00  0.00           C
ATOM   3013  O   GLY B 208      44.310  69.190  62.960  1.00  0.00           O
ATOM   3014  N   ALA B 209      44.440  70.370  61.110  1.00  0.00           N
ATOM   3015  HN  ALA B 209      44.740  71.220  60.680  1.00  0.00           H
ATOM   3016  CA  ALA B 209      43.460  69.510  60.420  1.00  0.00           C
ATOM   3017  HA  ALA B 209      42.580  69.440  61.040  1.00  0.00           H
ATOM   3018  CB  ALA B 209      43.080  70.130  59.010  1.00  0.00           C
ATOM   3019  HB1 ALA B 209      42.350  69.500  58.440  1.00  0.00           H
ATOM   3020  HB2 ALA B 209      42.640  71.110  59.300  1.00  0.00           H
ATOM   3021  HB3 ALA B 209      43.950  70.370  58.360  1.00  0.00           H
ATOM   3022  C   ALA B 209      43.830  68.030  60.230  1.00  0.00           C
ATOM   3023  O   ALA B 209      42.950  67.170  60.420  1.00  0.00           O
ATOM   3024  N   VAL B 210      45.120  67.720  60.000  1.00  0.00           N
ATOM   3025  HN  VAL B 210      45.740  68.500  60.010  1.00  0.00           H
ATOM   3026  CA  VAL B 210      45.610  66.350  60.090  1.00  0.00           C
ATOM   3027  HA  VAL B 210      44.830  65.690  60.430  1.00  0.00           H
ATOM   3028  CB  VAL B 210      46.160  65.890  58.760  1.00  0.00           C
ATOM   3029  HB  VAL B 210      45.200  65.650  58.250  1.00  0.00           H
ATOM   3030  CG1 VAL B 210      46.890  66.940  57.930  1.00  0.00           C
ATOM   3031 HG11 VAL B 210      47.240  66.600  56.930  1.00  0.00           H
ATOM   3032 HG12 VAL B 210      46.350  67.890  57.790  1.00  0.00           H
ATOM   3033 HG13 VAL B 210      47.870  67.240  58.370  1.00  0.00           H
ATOM   3034  CG2 VAL B 210      46.970  64.610  58.990  1.00  0.00           C
ATOM   3035 HG21 VAL B 210      47.000  63.980  58.070  1.00  0.00           H
ATOM   3036 HG22 VAL B 210      47.960  64.940  59.370  1.00  0.00           H
ATOM   3037 HG23 VAL B 210      46.440  63.980  59.730  1.00  0.00           H
ATOM   3038  C   VAL B 210      46.760  66.500  61.190  1.00  0.00           C
ATOM   3039  O   VAL B 210      47.720  67.320  61.010  1.00  0.00           O
ATOM   3040  N   VAL B 211      46.650  65.860  62.390  1.00  0.00           N
ATOM   3041  HN  VAL B 211      45.830  65.300  62.520  1.00  0.00           H
ATOM   3042  CA  VAL B 211      47.880  65.820  63.190  1.00  0.00           C
ATOM   3043  HA  VAL B 211      48.320  66.810  63.190  1.00  0.00           H
ATOM   3044  CB  VAL B 211      47.710  65.420  64.640  1.00  0.00           C
ATOM   3045  HB  VAL B 211      47.020  66.130  65.130  1.00  0.00           H
ATOM   3046  CG1 VAL B 211      47.110  64.080  64.950  1.00  0.00           C
ATOM   3047 HG11 VAL B 211      47.280  63.960  66.040  1.00  0.00           H
ATOM   3048 HG12 VAL B 211      46.000  64.010  64.900  1.00  0.00           H
ATOM   3049 HG13 VAL B 211      47.700  63.280  64.460  1.00  0.00           H
ATOM   3050  CG2 VAL B 211      49.010  65.630  65.360  1.00  0.00           C
ATOM   3051 HG21 VAL B 211      49.370  66.670  65.170  1.00  0.00           H
ATOM   3052 HG22 VAL B 211      48.950  65.510  66.460  1.00  0.00           H
ATOM   3053 HG23 VAL B 211      49.750  64.900  64.970  1.00  0.00           H
ATOM   3054  C   VAL B 211      48.920  64.870  62.480  1.00  0.00           C
ATOM   3055  O   VAL B 211      48.530  63.820  62.000  1.00  0.00           O
ATOM   3056  N   THR B 212      50.210  65.220  62.360  1.00  0.00           N
ATOM   3057  HN  THR B 212      50.570  66.030  62.810  1.00  0.00           H
ATOM   3058  CA  THR B 212      51.190  64.490  61.620  1.00  0.00           C
ATOM   3059  HA  THR B 212      50.580  63.930  60.940  1.00  0.00           H
ATOM   3060  CB  THR B 212      52.010  65.400  60.870  1.00  0.00           C
ATOM   3061  HB  THR B 212      52.660  64.780  60.200  1.00  0.00           H
ATOM   3062  OG1 THR B 212      52.710  66.330  61.650  1.00  0.00           O
ATOM   3063  HG1 THR B 212      52.150  66.650  62.360  1.00  0.00           H
ATOM   3064  CG2 THR B 212      51.050  66.280  59.900  1.00  0.00           C
ATOM   3065 HG21 THR B 212      50.540  67.090  60.480  1.00  0.00           H
ATOM   3066 HG22 THR B 212      51.750  66.830  59.250  1.00  0.00           H
ATOM   3067 HG23 THR B 212      50.360  65.720  59.230  1.00  0.00           H
ATOM   3068  C   THR B 212      52.040  63.510  62.510  1.00  0.00           C
ATOM   3069  O   THR B 212      52.410  63.700  63.650  1.00  0.00           O
ATOM   3070  N   GLY B 213      52.350  62.290  61.920  1.00  0.00           N
ATOM   3071  HN  GLY B 213      52.220  62.040  60.960  1.00  0.00           H
ATOM   3072  CA  GLY B 213      52.960  61.250  62.720  1.00  0.00           C
ATOM   3073  HA1 GLY B 213      52.790  61.310  63.790  1.00  0.00           H
ATOM   3074  HA2 GLY B 213      52.610  60.290  62.350  1.00  0.00           H
ATOM   3075  C   GLY B 213      54.530  61.120  62.560  1.00  0.00           C
ATOM   3076  O   GLY B 213      55.280  62.030  62.920  1.00  0.00           O
ATOM   3077  N   VAL B 214      55.020  60.050  61.910  1.00  0.00           N
ATOM   3078  HN  VAL B 214      54.340  59.340  61.740  1.00  0.00           H
ATOM   3079  CA  VAL B 214      56.440  60.000  61.430  1.00  0.00           C
ATOM   3080  HA  VAL B 214      57.070  60.290  62.270  1.00  0.00           H
ATOM   3081  CB  VAL B 214      56.750  58.630  60.770  1.00  0.00           C
ATOM   3082  HB  VAL B 214      57.770  58.500  60.340  1.00  0.00           H
ATOM   3083  CG1 VAL B 214      56.840  57.550  61.910  1.00  0.00           C
ATOM   3084 HG11 VAL B 214      55.790  57.400  62.240  1.00  0.00           H
ATOM   3085 HG12 VAL B 214      57.210  56.610  61.470  1.00  0.00           H
ATOM   3086 HG13 VAL B 214      57.540  57.920  62.690  1.00  0.00           H
ATOM   3087  CG2 VAL B 214      55.710  58.320  59.680  1.00  0.00           C
ATOM   3088 HG21 VAL B 214      55.720  57.280  59.300  1.00  0.00           H
ATOM   3089 HG22 VAL B 214      54.660  58.510  59.990  1.00  0.00           H
ATOM   3090 HG23 VAL B 214      55.900  58.970  58.800  1.00  0.00           H
ATOM   3091  C   VAL B 214      56.840  61.080  60.450  1.00  0.00           C
ATOM   3092  O   VAL B 214      55.990  61.610  59.760  1.00  0.00           O
ATOM   3093  N   THR B 215      58.080  61.470  60.520  1.00  0.00           N
ATOM   3094  HN  THR B 215      58.730  61.150  61.210  1.00  0.00           H
ATOM   3095  CA  THR B 215      58.720  62.280  59.500  1.00  0.00           C
ATOM   3096  HA  THR B 215      58.040  63.080  59.260  1.00  0.00           H
ATOM   3097  CB  THR B 215      59.930  62.990  60.060  1.00  0.00           C
ATOM   3098  HB  THR B 215      59.710  63.460  61.040  1.00  0.00           H
ATOM   3099  OG1 THR B 215      60.280  64.060  59.190  1.00  0.00           O
ATOM   3100  HG1 THR B 215      59.680  64.750  59.490  1.00  0.00           H
ATOM   3101  CG2 THR B 215      61.140  62.140  60.140  1.00  0.00           C
ATOM   3102 HG21 THR B 215      61.430  61.660  59.180  1.00  0.00           H
ATOM   3103 HG22 THR B 215      61.910  62.860  60.480  1.00  0.00           H
ATOM   3104 HG23 THR B 215      60.960  61.420  60.960  1.00  0.00           H
ATOM   3105  C   THR B 215      58.980  61.480  58.230  1.00  0.00           C
ATOM   3106  O   THR B 215      58.830  60.280  58.140  1.00  0.00           O
ATOM   3107  N   ALA B 216      59.320  62.200  57.150  1.00  0.00           N
ATOM   3108  HN  ALA B 216      59.460  63.190  57.160  1.00  0.00           H
ATOM   3109  CA  ALA B 216      59.710  61.680  55.820  1.00  0.00           C
ATOM   3110  HA  ALA B 216      59.160  60.770  55.630  1.00  0.00           H
ATOM   3111  CB  ALA B 216      59.210  62.660  54.790  1.00  0.00           C
ATOM   3112  HB1 ALA B 216      59.520  63.700  54.990  1.00  0.00           H
ATOM   3113  HB2 ALA B 216      59.430  62.450  53.720  1.00  0.00           H
ATOM   3114  HB3 ALA B 216      58.100  62.690  54.820  1.00  0.00           H
ATOM   3115  C   ALA B 216      61.090  61.240  55.650  1.00  0.00           C
ATOM   3116  O   ALA B 216      62.060  61.850  56.060  1.00  0.00           O
ATOM   3117  N   VAL B 217      61.270  60.020  55.060  1.00  0.00           N
ATOM   3118  HN  VAL B 217      60.440  59.520  54.820  1.00  0.00           H
ATOM   3119  CA  VAL B 217      62.580  59.460  54.720  1.00  0.00           C
ATOM   3120  HA  VAL B 217      63.330  60.040  55.220  1.00  0.00           H
ATOM   3121  CB  VAL B 217      62.790  57.990  55.180  1.00  0.00           C
ATOM   3122  HB  VAL B 217      63.700  57.510  54.770  1.00  0.00           H
ATOM   3123  CG1 VAL B 217      63.040  57.970  56.710  1.00  0.00           C
ATOM   3124 HG11 VAL B 217      62.370  58.640  57.290  1.00  0.00           H
ATOM   3125 HG12 VAL B 217      63.000  56.900  57.020  1.00  0.00           H
ATOM   3126 HG13 VAL B 217      64.100  58.230  56.950  1.00  0.00           H
ATOM   3127  CG2 VAL B 217      61.520  57.250  54.910  1.00  0.00           C
ATOM   3128 HG21 VAL B 217      61.630  56.190  55.190  1.00  0.00           H
ATOM   3129 HG22 VAL B 217      60.690  57.630  55.540  1.00  0.00           H
ATOM   3130 HG23 VAL B 217      61.270  57.320  53.830  1.00  0.00           H
ATOM   3131  C   VAL B 217      62.770  59.680  53.230  1.00  0.00           C
ATOM   3132  O   VAL B 217      61.820  59.710  52.450  1.00  0.00           O
ATOM   3133  N   ALA B 218      63.990  59.860  52.830  1.00  0.00           N
ATOM   3134  HN  ALA B 218      64.810  59.850  53.400  1.00  0.00           H
ATOM   3135  CA  ALA B 218      64.420  60.000  51.460  1.00  0.00           C
ATOM   3136  HA  ALA B 218      63.650  60.580  50.980  1.00  0.00           H
ATOM   3137  CB  ALA B 218      65.770  60.850  51.420  1.00  0.00           C
ATOM   3138  HB1 ALA B 218      66.130  60.970  50.380  1.00  0.00           H
ATOM   3139  HB2 ALA B 218      65.600  61.920  51.700  1.00  0.00           H
ATOM   3140  HB3 ALA B 218      66.530  60.460  52.130  1.00  0.00           H
ATOM   3141  C   ALA B 218      64.780  58.690  50.620  1.00  0.00           C
ATOM   3142  O   ALA B 218      65.150  57.680  51.170  1.00  0.00           O
ATOM   3143  N   GLN B 219      64.720  58.710  49.310  1.00  0.00           N
ATOM   3144  HN  GLN B 219      64.480  59.590  48.890  1.00  0.00           H
ATOM   3145  CA  GLN B 219      65.040  57.520  48.560  1.00  0.00           C
ATOM   3146  HA  GLN B 219      65.300  56.670  49.180  1.00  0.00           H
ATOM   3147  CB  GLN B 219      63.880  57.080  47.630  1.00  0.00           C
ATOM   3148  HB1 GLN B 219      63.110  56.830  48.400  1.00  0.00           H
ATOM   3149  HB2 GLN B 219      64.060  56.080  47.160  1.00  0.00           H
ATOM   3150  CG  GLN B 219      63.320  58.180  46.700  1.00  0.00           C
ATOM   3151  HG1 GLN B 219      64.110  58.640  46.070  1.00  0.00           H
ATOM   3152  HG2 GLN B 219      62.900  59.050  47.250  1.00  0.00           H
ATOM   3153  CD  GLN B 219      62.130  57.660  45.860  1.00  0.00           C
ATOM   3154  OE1 GLN B 219      62.390  56.860  44.970  1.00  0.00           O
ATOM   3155  NE2 GLN B 219      60.910  58.160  46.130  1.00  0.00           N
ATOM   3156 HE21 GLN B 219      60.150  57.570  45.880  1.00  0.00           H
ATOM   3157 HE22 GLN B 219      60.820  58.880  46.820  1.00  0.00           H
ATOM   3158  C   GLN B 219      66.230  57.800  47.660  1.00  0.00           C
ATOM   3159  O   GLN B 219      66.370  58.870  47.090  1.00  0.00           O
ATOM   3160  N   LYS B 220      67.060  56.760  47.450  1.00  0.00           N
ATOM   3161  HN  LYS B 220      67.020  55.820  47.790  1.00  0.00           H
ATOM   3162  CA  LYS B 220      68.250  56.840  46.630  1.00  0.00           C
ATOM   3163  HA  LYS B 220      68.700  57.790  46.870  1.00  0.00           H
ATOM   3164  CB  LYS B 220      69.280  55.710  46.760  1.00  0.00           C
ATOM   3165  HB1 LYS B 220      70.000  55.640  45.910  1.00  0.00           H
ATOM   3166  HB2 LYS B 220      68.690  54.770  46.690  1.00  0.00           H
ATOM   3167  CG  LYS B 220      70.190  55.830  48.000  1.00  0.00           C
ATOM   3168  HG1 LYS B 220      69.570  56.140  48.860  1.00  0.00           H
ATOM   3169  HG2 LYS B 220      70.880  56.680  47.830  1.00  0.00           H
ATOM   3170  CD  LYS B 220      71.170  54.670  48.240  1.00  0.00           C
ATOM   3171  HD1 LYS B 220      71.710  54.580  47.270  1.00  0.00           H
ATOM   3172  HD2 LYS B 220      71.990  54.780  48.980  1.00  0.00           H
ATOM   3173  CE  LYS B 220      70.490  53.260  48.450  1.00  0.00           C
ATOM   3174  HE1 LYS B 220      69.810  53.040  47.600  1.00  0.00           H
ATOM   3175  HE2 LYS B 220      69.850  53.490  49.330  1.00  0.00           H
ATOM   3176  NZ  LYS B 220      71.340  52.130  48.730  1.00  0.00           N
ATOM   3177  HZ1 LYS B 220      70.740  51.280  48.740  1.00  0.00           H
ATOM   3178  HZ2 LYS B 220      72.160  51.970  48.110  1.00  0.00           H
ATOM   3179  HZ3 LYS B 220      71.810  52.250  49.640  1.00  0.00           H
ATOM   3180  C   LYS B 220      68.010  57.180  45.230  1.00  0.00           C
ATOM   3181  O   LYS B 220      67.130  56.570  44.590  1.00  0.00           O
ATOM   3182  N   THR B 221      68.820  57.970  44.630  1.00  0.00           N
ATOM   3183  HN  THR B 221      69.580  58.410  45.090  1.00  0.00           H
ATOM   3184  CA  THR B 221      68.750  58.450  43.260  1.00  0.00           C
ATOM   3185  HA  THR B 221      68.860  57.620  42.570  1.00  0.00           H
ATOM   3186  CB  THR B 221      67.390  59.170  42.950  1.00  0.00           C
ATOM   3187  HB  THR B 221      66.620  58.410  43.220  1.00  0.00           H
ATOM   3188  OG1 THR B 221      67.170  59.560  41.560  1.00  0.00           O
ATOM   3189  HG1 THR B 221      66.360  60.080  41.610  1.00  0.00           H
ATOM   3190  CG2 THR B 221      67.220  60.410  43.840  1.00  0.00           C
ATOM   3191 HG21 THR B 221      66.180  60.400  44.240  1.00  0.00           H
ATOM   3192 HG22 THR B 221      67.870  60.230  44.720  1.00  0.00           H
ATOM   3193 HG23 THR B 221      67.560  61.400  43.470  1.00  0.00           H
ATOM   3194  C   THR B 221      69.990  59.430  43.210  1.00  0.00           C
ATOM   3195  O   THR B 221      70.640  59.650  44.270  1.00  0.00           O
ATOM   3196  N   VAL B 222      70.320  60.010  42.080  1.00  0.00           N
ATOM   3197  HN  VAL B 222      69.960  59.560  41.260  1.00  0.00           H
ATOM   3198  CA  VAL B 222      71.360  60.910  41.900  1.00  0.00           C
ATOM   3199  HA  VAL B 222      72.310  60.490  42.170  1.00  0.00           H
ATOM   3200  CB  VAL B 222      71.470  61.170  40.420  1.00  0.00           C
ATOM   3201  HB  VAL B 222      72.130  62.050  40.250  1.00  0.00           H
ATOM   3202  CG1 VAL B 222      72.150  59.960  39.750  1.00  0.00           C
ATOM   3203 HG11 VAL B 222      73.070  59.720  40.340  1.00  0.00           H
ATOM   3204 HG12 VAL B 222      71.550  59.030  39.750  1.00  0.00           H
ATOM   3205 HG13 VAL B 222      72.620  60.300  38.800  1.00  0.00           H
ATOM   3206  CG2 VAL B 222      70.090  61.550  39.780  1.00  0.00           C
ATOM   3207 HG21 VAL B 222      69.530  62.270  40.410  1.00  0.00           H
ATOM   3208 HG22 VAL B 222      70.280  61.920  38.740  1.00  0.00           H
ATOM   3209 HG23 VAL B 222      69.400  60.680  39.710  1.00  0.00           H
ATOM   3210  C   VAL B 222      71.250  62.160  42.770  1.00  0.00           C
ATOM   3211  O   VAL B 222      70.190  62.450  43.370  1.00  0.00           O
ATOM   3212  N   GLU B 223      72.350  62.900  43.020  1.00  0.00           N
ATOM   3213  HN  GLU B 223      73.190  62.590  42.580  1.00  0.00           H
ATOM   3214  CA  GLU B 223      72.450  64.140  43.750  1.00  0.00           C
ATOM   3215  HA  GLU B 223      71.950  63.920  44.680  1.00  0.00           H
ATOM   3216  CB  GLU B 223      74.030  64.320  44.150  1.00  0.00           C
ATOM   3217  HB1 GLU B 223      74.470  64.560  43.160  1.00  0.00           H
ATOM   3218  HB2 GLU B 223      74.300  63.350  44.610  1.00  0.00           H
ATOM   3219  CG  GLU B 223      74.450  65.580  45.020  1.00  0.00           C
ATOM   3220  HG1 GLU B 223      73.950  66.520  44.690  1.00  0.00           H
ATOM   3221  HG2 GLU B 223      75.560  65.620  45.000  1.00  0.00           H
ATOM   3222  CD  GLU B 223      73.940  65.370  46.460  1.00  0.00           C
ATOM   3223  OE1 GLU B 223      72.670  65.350  46.560  1.00  0.00           O
ATOM   3224  OE2 GLU B 223      74.620  65.220  47.540  1.00  0.00           O
ATOM   3225  C   GLU B 223      71.820  65.380  43.090  1.00  0.00           C
ATOM   3226  O   GLU B 223      71.750  65.440  41.890  1.00  0.00           O
ATOM   3227  N   GLY B 224      71.290  66.310  43.850  1.00  0.00           N
ATOM   3228  HN  GLY B 224      71.580  66.300  44.810  1.00  0.00           H
ATOM   3229  CA  GLY B 224      70.510  67.450  43.370  1.00  0.00           C
ATOM   3230  HA1 GLY B 224      70.490  68.200  44.150  1.00  0.00           H
ATOM   3231  HA2 GLY B 224      71.010  67.740  42.460  1.00  0.00           H
ATOM   3232  C   GLY B 224      69.050  67.200  43.030  1.00  0.00           C
ATOM   3233  O   GLY B 224      68.380  68.040  42.430  1.00  0.00           O
ATOM   3234  N   ALA B 225      68.550  66.050  43.540  1.00  0.00           N
ATOM   3235  HN  ALA B 225      69.200  65.410  43.950  1.00  0.00           H
ATOM   3236  CA  ALA B 225      67.180  65.560  43.540  1.00  0.00           C
ATOM   3237  HA  ALA B 225      66.810  65.490  42.530  1.00  0.00           H
ATOM   3238  CB  ALA B 225      67.210  64.110  44.020  1.00  0.00           C
ATOM   3239  HB1 ALA B 225      67.910  63.510  43.410  1.00  0.00           H
ATOM   3240  HB2 ALA B 225      67.370  63.950  45.110  1.00  0.00           H
ATOM   3241  HB3 ALA B 225      66.210  63.660  43.830  1.00  0.00           H
ATOM   3242  C   ALA B 225      66.280  66.490  44.370  1.00  0.00           C
ATOM   3243  O   ALA B 225      66.740  67.030  45.420  1.00  0.00           O
ATOM   3244  N   GLY B 226      65.040  66.750  43.900  1.00  0.00           N
ATOM   3245  HN  GLY B 226      64.810  66.370  43.000  1.00  0.00           H
ATOM   3246  CA  GLY B 226      64.180  67.790  44.330  1.00  0.00           C
ATOM   3247  HA1 GLY B 226      63.190  67.670  43.910  1.00  0.00           H
ATOM   3248  HA2 GLY B 226      64.150  67.660  45.410  1.00  0.00           H
ATOM   3249  C   GLY B 226      64.570  69.230  44.070  1.00  0.00           C
ATOM   3250  O   GLY B 226      64.100  70.140  44.780  1.00  0.00           O
ATOM   3251  N   SER B 227      65.230  69.420  42.930  1.00  0.00           N
ATOM   3252  HN  SER B 227      65.550  68.610  42.460  1.00  0.00           H
ATOM   3253  CA  SER B 227      65.610  70.700  42.410  1.00  0.00           C
ATOM   3254  HA  SER B 227      64.950  71.460  42.820  1.00  0.00           H
ATOM   3255  CB  SER B 227      67.040  71.130  42.870  1.00  0.00           C
ATOM   3256  HB1 SER B 227      67.840  70.420  42.570  1.00  0.00           H
ATOM   3257  HB2 SER B 227      67.180  71.170  43.970  1.00  0.00           H
ATOM   3258  OG  SER B 227      67.380  72.450  42.430  1.00  0.00           O
ATOM   3259  HG1 SER B 227      67.020  73.090  43.050  1.00  0.00           H
ATOM   3260  C   SER B 227      65.550  70.680  40.900  1.00  0.00           C
ATOM   3261  O   SER B 227      65.560  69.590  40.300  1.00  0.00           O
ATOM   3262  N   ILE B 228      65.280  71.870  40.330  1.00  0.00           N
ATOM   3263  HN  ILE B 228      65.020  72.700  40.830  1.00  0.00           H
ATOM   3264  CA  ILE B 228      65.390  72.170  38.880  1.00  0.00           C
ATOM   3265  HA  ILE B 228      65.300  71.190  38.450  1.00  0.00           H
ATOM   3266  CB  ILE B 228      64.250  73.170  38.470  1.00  0.00           C
ATOM   3267  HB  ILE B 228      64.190  73.210  37.360  1.00  0.00           H
ATOM   3268  CG2 ILE B 228      62.850  72.550  38.780  1.00  0.00           C
ATOM   3269 HG21 ILE B 228      62.550  72.590  39.850  1.00  0.00           H
ATOM   3270 HG22 ILE B 228      62.080  73.100  38.210  1.00  0.00           H
ATOM   3271 HG23 ILE B 228      62.800  71.500  38.410  1.00  0.00           H
ATOM   3272  CG1 ILE B 228      64.420  74.710  38.970  1.00  0.00           C
ATOM   3273 HG11 ILE B 228      65.190  75.120  38.290  1.00  0.00           H
ATOM   3274 HG12 ILE B 228      64.720  74.760  40.040  1.00  0.00           H
ATOM   3275  CD  ILE B 228      63.200  75.520  38.520  1.00  0.00           C
ATOM   3276  HD1 ILE B 228      62.220  75.000  38.420  1.00  0.00           H
ATOM   3277  HD2 ILE B 228      63.030  76.350  39.240  1.00  0.00           H
ATOM   3278  HD3 ILE B 228      63.410  76.040  37.570  1.00  0.00           H
ATOM   3279  C   ILE B 228      66.680  72.810  38.560  1.00  0.00           C
ATOM   3280  O   ILE B 228      67.020  72.990  37.350  1.00  0.00           O
ATOM   3281  N   ALA B 229      67.470  73.150  39.600  1.00  0.00           N
ATOM   3282  HN  ALA B 229      67.110  72.740  40.430  1.00  0.00           H
ATOM   3283  CA  ALA B 229      68.640  74.010  39.420  1.00  0.00           C
ATOM   3284  HA  ALA B 229      68.640  74.380  38.400  1.00  0.00           H
ATOM   3285  CB  ALA B 229      68.500  75.320  40.220  1.00  0.00           C
ATOM   3286  HB1 ALA B 229      69.450  75.890  40.220  1.00  0.00           H
ATOM   3287  HB2 ALA B 229      67.790  75.980  39.660  1.00  0.00           H
ATOM   3288  HB3 ALA B 229      68.180  75.050  41.250  1.00  0.00           H
ATOM   3289  C   ALA B 229      69.850  73.290  39.750  1.00  0.00           C
ATOM   3290  O   ALA B 229      70.820  73.370  39.030  1.00  0.00           O
ATOM   3291  N   ALA B 230      69.900  72.530  40.900  1.00  0.00           N
ATOM   3292  HN  ALA B 230      69.100  72.540  41.500  1.00  0.00           H
ATOM   3293  CA  ALA B 230      71.150  71.950  41.510  1.00  0.00           C
ATOM   3294  HA  ALA B 230      71.980  72.540  41.150  1.00  0.00           H
ATOM   3295  CB  ALA B 230      71.010  71.980  43.010  1.00  0.00           C
ATOM   3296  HB1 ALA B 230      71.880  71.630  43.600  1.00  0.00           H
ATOM   3297  HB2 ALA B 230      71.030  73.060  43.230  1.00  0.00           H
ATOM   3298  HB3 ALA B 230      70.080  71.430  43.290  1.00  0.00           H
ATOM   3299  C   ALA B 230      71.310  70.520  41.050  1.00  0.00           C
ATOM   3300  O   ALA B 230      72.030  69.760  41.660  1.00  0.00           O
ATOM   3301  N   ALA B 231      70.630  70.110  39.990  1.00  0.00           N
ATOM   3302  HN  ALA B 231      70.110  70.770  39.450  1.00  0.00           H
ATOM   3303  CA  ALA B 231      70.450  68.710  39.620  1.00  0.00           C
ATOM   3304  HA  ALA B 231      70.350  68.190  40.560  1.00  0.00           H
ATOM   3305  CB  ALA B 231      69.120  68.620  38.870  1.00  0.00           C
ATOM   3306  HB1 ALA B 231      68.880  67.630  38.430  1.00  0.00           H
ATOM   3307  HB2 ALA B 231      68.280  68.920  39.530  1.00  0.00           H
ATOM   3308  HB3 ALA B 231      69.080  69.420  38.100  1.00  0.00           H
ATOM   3309  C   ALA B 231      71.590  67.990  38.840  1.00  0.00           C
ATOM   3310  O   ALA B 231      72.080  68.430  37.780  1.00  0.00           O
ATOM   3311  N   THR B 232      72.030  66.840  39.310  1.00  0.00           N
ATOM   3312  HN  THR B 232      71.830  66.620  40.260  1.00  0.00           H
ATOM   3313  CA  THR B 232      73.000  66.050  38.520  1.00  0.00           C
ATOM   3314  HA  THR B 232      73.390  66.610  37.680  1.00  0.00           H
ATOM   3315  CB  THR B 232      74.210  65.520  39.380  1.00  0.00           C
ATOM   3316  HB  THR B 232      75.050  65.150  38.750  1.00  0.00           H
ATOM   3317  OG1 THR B 232      73.820  64.570  40.370  1.00  0.00           O
ATOM   3318  HG1 THR B 232      73.120  64.980  40.890  1.00  0.00           H
ATOM   3319  CG2 THR B 232      74.670  66.780  40.210  1.00  0.00           C
ATOM   3320 HG21 THR B 232      74.860  67.540  39.420  1.00  0.00           H
ATOM   3321 HG22 THR B 232      74.070  67.130  41.080  1.00  0.00           H
ATOM   3322 HG23 THR B 232      75.650  66.490  40.640  1.00  0.00           H
ATOM   3323  C   THR B 232      72.210  64.910  37.860  1.00  0.00           C
ATOM   3324  O   THR B 232      71.330  64.250  38.420  1.00  0.00           O
ATOM   3325  N   GLY B 233      72.370  64.820  36.490  1.00  0.00           N
ATOM   3326  HN  GLY B 233      73.010  65.420  36.020  1.00  0.00           H
ATOM   3327  CA  GLY B 233      71.260  64.070  35.790  1.00  0.00           C
ATOM   3328  HA1 GLY B 233      71.790  63.830  34.880  1.00  0.00           H
ATOM   3329  HA2 GLY B 233      71.060  63.120  36.250  1.00  0.00           H
ATOM   3330  C   GLY B 233      69.940  64.820  35.500  1.00  0.00           C
ATOM   3331  O   GLY B 233      69.830  65.990  35.850  1.00  0.00           O
ATOM   3332  N   PHE B 234      68.970  64.100  35.010  1.00  0.00           N
ATOM   3333  HN  PHE B 234      69.090  63.140  34.770  1.00  0.00           H
ATOM   3334  CA  PHE B 234      67.800  64.740  34.430  1.00  0.00           C
ATOM   3335  HA  PHE B 234      68.130  65.650  33.940  1.00  0.00           H
ATOM   3336  CB  PHE B 234      67.050  63.800  33.430  1.00  0.00           C
ATOM   3337  HB1 PHE B 234      66.130  64.310  33.070  1.00  0.00           H
ATOM   3338  HB2 PHE B 234      66.620  63.000  34.060  1.00  0.00           H
ATOM   3339  CG  PHE B 234      67.890  63.420  32.230  1.00  0.00           C
ATOM   3340  CD1 PHE B 234      68.010  62.070  31.780  1.00  0.00           C
ATOM   3341  HD1 PHE B 234      67.380  61.280  32.170  1.00  0.00           H
ATOM   3342  CE1 PHE B 234      68.870  61.730  30.750  1.00  0.00           C
ATOM   3343  HE1 PHE B 234      68.980  60.770  30.270  1.00  0.00           H
ATOM   3344  CZ  PHE B 234      69.570  62.770  30.050  1.00  0.00           C
ATOM   3345  HZ  PHE B 234      70.140  62.590  29.160  1.00  0.00           H
ATOM   3346  CD2 PHE B 234      68.600  64.390  31.520  1.00  0.00           C
ATOM   3347  HD2 PHE B 234      68.520  65.450  31.740  1.00  0.00           H
ATOM   3348  CE2 PHE B 234      69.500  64.050  30.490  1.00  0.00           C
ATOM   3349  HE2 PHE B 234      70.020  64.910  30.080  1.00  0.00           H
ATOM   3350  C   PHE B 234      66.780  65.250  35.470  1.00  0.00           C
ATOM   3351  O   PHE B 234      66.530  64.530  36.390  1.00  0.00           O
ATOM   3352  N   VAL B 235      66.190  66.450  35.270  1.00  0.00           N
ATOM   3353  HN  VAL B 235      66.490  67.040  34.530  1.00  0.00           H
ATOM   3354  CA  VAL B 235      65.250  67.080  36.180  1.00  0.00           C
ATOM   3355  HA  VAL B 235      65.650  66.960  37.180  1.00  0.00           H
ATOM   3356  CB  VAL B 235      65.040  68.520  36.170  1.00  0.00           C
ATOM   3357  HB  VAL B 235      64.740  68.990  35.210  1.00  0.00           H
ATOM   3358  CG1 VAL B 235      63.880  68.950  37.230  1.00  0.00           C
ATOM   3359 HG11 VAL B 235      63.650  70.030  37.170  1.00  0.00           H
ATOM   3360 HG12 VAL B 235      62.900  68.510  36.950  1.00  0.00           H
ATOM   3361 HG13 VAL B 235      64.090  68.800  38.310  1.00  0.00           H
ATOM   3362  CG2 VAL B 235      66.240  69.350  36.600  1.00  0.00           C
ATOM   3363 HG21 VAL B 235      66.170  70.440  36.390  1.00  0.00           H
ATOM   3364 HG22 VAL B 235      66.330  69.200  37.700  1.00  0.00           H
ATOM   3365 HG23 VAL B 235      67.170  69.000  36.090  1.00  0.00           H
ATOM   3366  C   VAL B 235      63.900  66.410  36.050  1.00  0.00           C
ATOM   3367  O   VAL B 235      63.130  66.630  35.090  1.00  0.00           O
ATOM   3368  N   LYS B 236      63.660  65.470  36.950  1.00  0.00           N
ATOM   3369  HN  LYS B 236      64.280  65.180  37.680  1.00  0.00           H
ATOM   3370  CA  LYS B 236      62.410  64.780  37.060  1.00  0.00           C
ATOM   3371  HA  LYS B 236      61.510  65.350  36.890  1.00  0.00           H
ATOM   3372  CB  LYS B 236      62.250  63.540  36.080  1.00  0.00           C
ATOM   3373  HB1 LYS B 236      62.030  64.020  35.110  1.00  0.00           H
ATOM   3374  HB2 LYS B 236      61.370  62.900  36.320  1.00  0.00           H
ATOM   3375  CG  LYS B 236      63.480  62.660  35.930  1.00  0.00           C
ATOM   3376  HG1 LYS B 236      64.200  63.230  35.300  1.00  0.00           H
ATOM   3377  HG2 LYS B 236      63.140  61.810  35.300  1.00  0.00           H
ATOM   3378  CD  LYS B 236      64.150  62.100  37.230  1.00  0.00           C
ATOM   3379  HD1 LYS B 236      64.460  62.990  37.810  1.00  0.00           H
ATOM   3380  HD2 LYS B 236      63.480  61.430  37.800  1.00  0.00           H
ATOM   3381  CE  LYS B 236      65.380  61.180  36.950  1.00  0.00           C
ATOM   3382  HE1 LYS B 236      66.200  61.710  36.430  1.00  0.00           H
ATOM   3383  HE2 LYS B 236      65.050  60.340  36.310  1.00  0.00           H
ATOM   3384  NZ  LYS B 236      66.040  60.680  38.170  1.00  0.00           N
ATOM   3385  HZ1 LYS B 236      66.450  61.560  38.550  1.00  0.00           H
ATOM   3386  HZ2 LYS B 236      65.470  60.160  38.860  1.00  0.00           H
ATOM   3387  HZ3 LYS B 236      66.820  60.090  37.830  1.00  0.00           H
ATOM   3388  C   LYS B 236      62.180  64.320  38.520  1.00  0.00           C
ATOM   3389  O   LYS B 236      63.080  64.440  39.380  1.00  0.00           O
ATOM   3390  N   LYS B 237      60.920  63.840  38.810  1.00  0.00           N
ATOM   3391  HN  LYS B 237      60.170  63.770  38.160  1.00  0.00           H
ATOM   3392  CA  LYS B 237      60.650  63.340  40.120  1.00  0.00           C
ATOM   3393  HA  LYS B 237      61.460  63.610  40.770  1.00  0.00           H
ATOM   3394  CB  LYS B 237      59.430  63.850  40.680  1.00  0.00           C
ATOM   3395  HB1 LYS B 237      58.530  63.590  40.090  1.00  0.00           H
ATOM   3396  HB2 LYS B 237      59.430  64.960  40.790  1.00  0.00           H
ATOM   3397  CG  LYS B 237      59.010  63.200  42.020  1.00  0.00           C
ATOM   3398  HG1 LYS B 237      58.570  62.200  41.800  1.00  0.00           H
ATOM   3399  HG2 LYS B 237      58.140  63.810  42.350  1.00  0.00           H
ATOM   3400  CD  LYS B 237      60.080  63.280  43.160  1.00  0.00           C
ATOM   3401  HD1 LYS B 237      60.860  62.500  43.000  1.00  0.00           H
ATOM   3402  HD2 LYS B 237      60.640  64.240  43.110  1.00  0.00           H
ATOM   3403  CE  LYS B 237      59.470  63.120  44.560  1.00  0.00           C
ATOM   3404  HE1 LYS B 237      58.640  63.850  44.730  1.00  0.00           H
ATOM   3405  HE2 LYS B 237      60.200  63.240  45.380  1.00  0.00           H
ATOM   3406  NZ  LYS B 237      58.810  61.800  44.690  1.00  0.00           N
ATOM   3407  HZ1 LYS B 237      58.580  61.640  45.690  1.00  0.00           H
ATOM   3408  HZ2 LYS B 237      57.900  61.750  44.200  1.00  0.00           H
ATOM   3409  HZ3 LYS B 237      59.390  61.020  44.310  1.00  0.00           H
ATOM   3410  C   LYS B 237      60.620  61.820  40.090  1.00  0.00           C
ATOM   3411  O   LYS B 237      59.760  61.220  39.470  1.00  0.00           O
ATOM   3412  N   ASP B 238      61.540  61.130  40.790  1.00  0.00           N
ATOM   3413  HN  ASP B 238      62.350  61.510  41.240  1.00  0.00           H
ATOM   3414  CA  ASP B 238      61.530  59.750  41.090  1.00  0.00           C
ATOM   3415  HA  ASP B 238      61.320  59.190  40.200  1.00  0.00           H
ATOM   3416  CB  ASP B 238      62.890  59.320  41.700  1.00  0.00           C
ATOM   3417  HB1 ASP B 238      62.880  58.220  41.790  1.00  0.00           H
ATOM   3418  HB2 ASP B 238      63.050  59.740  42.720  1.00  0.00           H
ATOM   3419  CG  ASP B 238      64.090  59.690  40.810  1.00  0.00           C
ATOM   3420  OD1 ASP B 238      64.820  60.640  41.220  1.00  0.00           O
ATOM   3421  OD2 ASP B 238      64.330  59.120  39.730  1.00  0.00           O
ATOM   3422  C   ASP B 238      60.440  59.160  42.000  1.00  0.00           C
ATOM   3423  O   ASP B 238      59.940  59.770  42.980  1.00  0.00           O
ATOM   3424  N   GLN B 239      60.050  57.880  41.710  1.00  0.00           N
ATOM   3425  HN  GLN B 239      60.210  57.600  40.760  1.00  0.00           H
ATOM   3426  CA  GLN B 239      59.170  57.110  42.530  1.00  0.00           C
ATOM   3427  HA  GLN B 239      59.300  57.400  43.570  1.00  0.00           H
ATOM   3428  CB  GLN B 239      57.700  57.360  42.120  1.00  0.00           C
ATOM   3429  HB1 GLN B 239      57.590  56.810  41.170  1.00  0.00           H
ATOM   3430  HB2 GLN B 239      57.720  58.460  41.980  1.00  0.00           H
ATOM   3431  CG  GLN B 239      56.560  57.070  43.040  1.00  0.00           C
ATOM   3432  HG1 GLN B 239      56.250  56.010  43.160  1.00  0.00           H
ATOM   3433  HG2 GLN B 239      55.680  57.650  42.700  1.00  0.00           H
ATOM   3434  CD  GLN B 239      56.850  57.410  44.530  1.00  0.00           C
ATOM   3435  OE1 GLN B 239      57.050  56.490  45.330  1.00  0.00           O
ATOM   3436  NE2 GLN B 239      56.860  58.690  44.900  1.00  0.00           N
ATOM   3437 HE21 GLN B 239      56.580  59.440  44.300  1.00  0.00           H
ATOM   3438 HE22 GLN B 239      57.000  58.920  45.860  1.00  0.00           H
ATOM   3439  C   GLN B 239      59.380  55.590  42.470  1.00  0.00           C
ATOM   3440  O   GLN B 239      60.100  55.110  41.540  1.00  0.00           O
ATOM   3441  N   LEU B 240      58.860  54.860  43.450  1.00  0.00           N
ATOM   3442  HN  LEU B 240      58.250  55.300  44.100  1.00  0.00           H
ATOM   3443  CA  LEU B 240      58.920  53.410  43.560  1.00  0.00           C
ATOM   3444  HA  LEU B 240      59.870  52.980  43.240  1.00  0.00           H
ATOM   3445  CB  LEU B 240      58.880  53.120  45.140  1.00  0.00           C
ATOM   3446  HB1 LEU B 240      59.090  52.030  45.190  1.00  0.00           H
ATOM   3447  HB2 LEU B 240      57.850  53.280  45.520  1.00  0.00           H
ATOM   3448  CG  LEU B 240      59.820  53.810  46.160  1.00  0.00           C
ATOM   3449  HG  LEU B 240      59.600  54.900  46.150  1.00  0.00           H
ATOM   3450  CD1 LEU B 240      59.840  53.260  47.610  1.00  0.00           C
ATOM   3451 HD11 LEU B 240      60.480  53.940  48.220  1.00  0.00           H
ATOM   3452 HD12 LEU B 240      58.830  53.070  48.030  1.00  0.00           H
ATOM   3453 HD13 LEU B 240      60.330  52.280  47.490  1.00  0.00           H
ATOM   3454  CD2 LEU B 240      61.290  53.710  45.660  1.00  0.00           C
ATOM   3455 HD21 LEU B 240      61.700  52.680  45.680  1.00  0.00           H
ATOM   3456 HD22 LEU B 240      61.440  54.070  44.610  1.00  0.00           H
ATOM   3457 HD23 LEU B 240      61.880  54.310  46.370  1.00  0.00           H
ATOM   3458  C   LEU B 240      57.860  52.730  42.820  1.00  0.00           C
ATOM   3459  O   LEU B 240      56.740  53.220  42.740  1.00  0.00           O
ATOM   3460  N   GLY B 241      58.160  51.570  42.190  1.00  0.00           N
ATOM   3461  HN  GLY B 241      59.090  51.200  42.230  1.00  0.00           H
ATOM   3462  CA  GLY B 241      57.250  50.880  41.380  1.00  0.00           C
ATOM   3463  HA1 GLY B 241      56.620  50.210  41.940  1.00  0.00           H
ATOM   3464  HA2 GLY B 241      56.710  51.540  40.720  1.00  0.00           H
ATOM   3465  C   GLY B 241      57.910  49.930  40.420  1.00  0.00           C
ATOM   3466  O   GLY B 241      59.160  49.890  40.360  1.00  0.00           O
ATOM   3467  N   LYS B 242      57.140  49.040  39.860  1.00  0.00           N
ATOM   3468  HN  LYS B 242      56.160  49.110  40.050  1.00  0.00           H
ATOM   3469  CA  LYS B 242      57.520  47.900  39.000  1.00  0.00           C
ATOM   3470  HA  LYS B 242      58.480  47.570  39.360  1.00  0.00           H
ATOM   3471  CB  LYS B 242      56.500  46.720  39.170  1.00  0.00           C
ATOM   3472  HB1 LYS B 242      56.470  45.940  38.380  1.00  0.00           H
ATOM   3473  HB2 LYS B 242      55.520  47.240  39.160  1.00  0.00           H
ATOM   3474  CG  LYS B 242      56.780  45.930  40.450  1.00  0.00           C
ATOM   3475  HG1 LYS B 242      56.780  46.540  41.380  1.00  0.00           H
ATOM   3476  HG2 LYS B 242      57.820  45.560  40.390  1.00  0.00           H
ATOM   3477  CD  LYS B 242      55.730  44.880  40.740  1.00  0.00           C
ATOM   3478  HD1 LYS B 242      54.870  45.490  41.070  1.00  0.00           H
ATOM   3479  HD2 LYS B 242      55.470  44.430  39.760  1.00  0.00           H
ATOM   3480  CE  LYS B 242      56.140  43.790  41.670  1.00  0.00           C
ATOM   3481  HE1 LYS B 242      56.090  44.110  42.730  1.00  0.00           H
ATOM   3482  HE2 LYS B 242      57.160  43.370  41.560  1.00  0.00           H
ATOM   3483  NZ  LYS B 242      55.330  42.520  41.520  1.00  0.00           N
ATOM   3484  HZ1 LYS B 242      55.510  42.060  40.610  1.00  0.00           H
ATOM   3485  HZ2 LYS B 242      55.600  41.780  42.210  1.00  0.00           H
ATOM   3486  HZ3 LYS B 242      54.320  42.710  41.690  1.00  0.00           H
ATOM   3487  C   LYS B 242      57.650  48.270  37.550  1.00  0.00           C
ATOM   3488  O   LYS B 242      57.100  49.290  37.110  1.00  0.00           O
ATOM   3489  N   ASN B 243      58.390  47.500  36.790  1.00  0.00           N
ATOM   3490  HN  ASN B 243      58.970  46.820  37.230  1.00  0.00           H
ATOM   3491  CA  ASN B 243      58.620  47.790  35.400  1.00  0.00           C
ATOM   3492  HA  ASN B 243      57.660  48.190  35.100  1.00  0.00           H
ATOM   3493  CB  ASN B 243      59.640  48.960  35.300  1.00  0.00           C
ATOM   3494  HB1 ASN B 243      60.620  48.430  35.240  1.00  0.00           H
ATOM   3495  HB2 ASN B 243      59.520  49.580  36.210  1.00  0.00           H
ATOM   3496  CG  ASN B 243      59.560  49.800  34.030  1.00  0.00           C
ATOM   3497  OD1 ASN B 243      58.680  49.530  33.210  1.00  0.00           O
ATOM   3498  ND2 ASN B 243      60.510  50.770  33.840  1.00  0.00           N
ATOM   3499 HD21 ASN B 243      61.330  50.760  34.420  1.00  0.00           H
ATOM   3500 HD22 ASN B 243      60.420  51.440  33.100  1.00  0.00           H
ATOM   3501  C   ASN B 243      58.900  46.580  34.590  1.00  0.00           C
ATOM   3502  O   ASN B 243      59.140  45.480  35.120  1.00  0.00           O
ATOM   3503  N   GLU B 244      58.890  46.680  33.250  1.00  0.00           N
ATOM   3504  HN  GLU B 244      58.640  47.560  32.850  1.00  0.00           H
ATOM   3505  CA  GLU B 244      59.010  45.440  32.350  1.00  0.00           C
ATOM   3506  HA  GLU B 244      58.360  44.640  32.680  1.00  0.00           H
ATOM   3507  CB  GLU B 244      58.460  45.700  30.880  1.00  0.00           C
ATOM   3508  HB1 GLU B 244      58.640  44.820  30.220  1.00  0.00           H
ATOM   3509  HB2 GLU B 244      59.120  46.520  30.530  1.00  0.00           H
ATOM   3510  CG  GLU B 244      56.960  45.980  30.850  1.00  0.00           C
ATOM   3511  HG1 GLU B 244      56.730  46.800  31.570  1.00  0.00           H
ATOM   3512  HG2 GLU B 244      56.540  45.060  31.300  1.00  0.00           H
ATOM   3513  CD  GLU B 244      56.240  46.220  29.500  1.00  0.00           C
ATOM   3514  OE1 GLU B 244      56.440  45.510  28.460  1.00  0.00           O
ATOM   3515  OE2 GLU B 244      55.290  47.000  29.470  1.00  0.00           O
ATOM   3516  C   GLU B 244      60.450  44.910  32.390  1.00  0.00           C
ATOM   3517  O   GLU B 244      61.450  45.640  32.560  1.00  0.00           O
ATOM   3518  N   GLU B 245      60.550  43.590  32.160  1.00  0.00           N
ATOM   3519  HN  GLU B 245      59.790  42.950  31.980  1.00  0.00           H
ATOM   3520  CA  GLU B 245      61.820  42.960  32.270  1.00  0.00           C
ATOM   3521  HA  GLU B 245      62.240  43.210  33.230  1.00  0.00           H
ATOM   3522  CB  GLU B 245      61.690  41.430  32.360  1.00  0.00           C
ATOM   3523  HB1 GLU B 245      62.730  41.030  32.340  1.00  0.00           H
ATOM   3524  HB2 GLU B 245      61.150  40.960  31.510  1.00  0.00           H
ATOM   3525  CG  GLU B 245      61.060  40.990  33.640  1.00  0.00           C
ATOM   3526  HG1 GLU B 245      59.970  41.190  33.700  1.00  0.00           H
ATOM   3527  HG2 GLU B 245      61.400  41.670  34.450  1.00  0.00           H
ATOM   3528  CD  GLU B 245      61.200  39.540  34.020  1.00  0.00           C
ATOM   3529  OE1 GLU B 245      62.170  39.140  34.700  1.00  0.00           O
ATOM   3530  OE2 GLU B 245      60.280  38.710  33.650  1.00  0.00           O
ATOM   3531  C   GLU B 245      62.840  43.460  31.240  1.00  0.00           C
ATOM   3532  O   GLU B 245      62.540  43.410  30.050  1.00  0.00           O
ATOM   3533  N   GLY B 246      64.140  43.750  31.730  1.00  0.00           N
ATOM   3534  HN  GLY B 246      64.460  43.770  32.670  1.00  0.00           H
ATOM   3535  CA  GLY B 246      65.170  44.230  30.840  1.00  0.00           C
ATOM   3536  HA1 GLY B 246      65.990  44.360  31.540  1.00  0.00           H
ATOM   3537  HA2 GLY B 246      65.280  43.480  30.070  1.00  0.00           H
ATOM   3538  C   GLY B 246      64.940  45.550  30.210  1.00  0.00           C
ATOM   3539  O   GLY B 246      65.540  45.850  29.200  1.00  0.00           O
ATOM   3540  N   ALA B 247      64.150  46.470  30.810  1.00  0.00           N
ATOM   3541  HN  ALA B 247      63.450  46.230  31.490  1.00  0.00           H
ATOM   3542  CA  ALA B 247      63.920  47.780  30.230  1.00  0.00           C
ATOM   3543  HA  ALA B 247      63.690  47.580  29.200  1.00  0.00           H
ATOM   3544  CB  ALA B 247      62.750  48.560  30.970  1.00  0.00           C
ATOM   3545  HB1 ALA B 247      61.810  47.990  30.820  1.00  0.00           H
ATOM   3546  HB2 ALA B 247      63.060  48.610  32.030  1.00  0.00           H
ATOM   3547  HB3 ALA B 247      62.640  49.580  30.530  1.00  0.00           H
ATOM   3548  C   ALA B 247      65.150  48.740  30.220  1.00  0.00           C
ATOM   3549  O   ALA B 247      65.950  48.620  31.160  1.00  0.00           O
ATOM   3550  N   PRO B 248      65.430  49.610  29.280  1.00  0.00           N
ATOM   3551  CD  PRO B 248      64.770  49.720  28.000  1.00  0.00           C
ATOM   3552  HD1 PRO B 248      64.980  48.730  27.530  1.00  0.00           H
ATOM   3553  HD2 PRO B 248      63.670  49.900  27.970  1.00  0.00           H
ATOM   3554  CA  PRO B 248      66.730  50.360  29.290  1.00  0.00           C
ATOM   3555  HA  PRO B 248      67.580  49.800  29.640  1.00  0.00           H
ATOM   3556  CB  PRO B 248      66.930  50.940  27.830  1.00  0.00           C
ATOM   3557  HB1 PRO B 248      67.550  50.200  27.280  1.00  0.00           H
ATOM   3558  HB2 PRO B 248      67.390  51.950  27.770  1.00  0.00           H
ATOM   3559  CG  PRO B 248      65.510  50.830  27.230  1.00  0.00           C
ATOM   3560  HG1 PRO B 248      65.600  50.490  26.170  1.00  0.00           H
ATOM   3561  HG2 PRO B 248      64.940  51.770  27.280  1.00  0.00           H
ATOM   3562  C   PRO B 248      66.700  51.580  30.260  1.00  0.00           C
ATOM   3563  O   PRO B 248      67.760  51.970  30.740  1.00  0.00           O
ATOM   3564  N   GLN B 249      65.550  52.260  30.370  1.00  0.00           N
ATOM   3565  HN  GLN B 249      64.730  51.940  29.910  1.00  0.00           H
ATOM   3566  CA  GLN B 249      65.430  53.510  31.030  1.00  0.00           C
ATOM   3567  HA  GLN B 249      66.180  53.500  31.810  1.00  0.00           H
ATOM   3568  CB  GLN B 249      65.510  54.570  29.940  1.00  0.00           C
ATOM   3569  HB1 GLN B 249      64.650  54.520  29.240  1.00  0.00           H
ATOM   3570  HB2 GLN B 249      66.390  54.200  29.370  1.00  0.00           H
ATOM   3571  CG  GLN B 249      65.660  56.070  30.400  1.00  0.00           C
ATOM   3572  HG1 GLN B 249      64.670  56.390  30.780  1.00  0.00           H
ATOM   3573  HG2 GLN B 249      65.950  56.630  29.480  1.00  0.00           H
ATOM   3574  CD  GLN B 249      66.690  56.160  31.460  1.00  0.00           C
ATOM   3575  OE1 GLN B 249      66.350  56.650  32.600  1.00  0.00           O
ATOM   3576  NE2 GLN B 249      67.890  55.680  31.180  1.00  0.00           N
ATOM   3577 HE21 GLN B 249      68.050  55.490  30.210  1.00  0.00           H
ATOM   3578 HE22 GLN B 249      68.610  55.460  31.840  1.00  0.00           H
ATOM   3579  C   GLN B 249      64.150  53.660  31.780  1.00  0.00           C
ATOM   3580  O   GLN B 249      63.190  52.910  31.620  1.00  0.00           O
ATOM   3581  N   GLU B 250      64.210  54.500  32.810  1.00  0.00           N
ATOM   3582  HN  GLU B 250      65.070  54.990  32.990  1.00  0.00           H
ATOM   3583  CA  GLU B 250      63.200  54.830  33.730  1.00  0.00           C
ATOM   3584  HA  GLU B 250      62.960  53.910  34.250  1.00  0.00           H
ATOM   3585  CB  GLU B 250      63.660  55.700  34.870  1.00  0.00           C
ATOM   3586  HB1 GLU B 250      62.770  55.860  35.510  1.00  0.00           H
ATOM   3587  HB2 GLU B 250      63.950  56.710  34.500  1.00  0.00           H
ATOM   3588  CG  GLU B 250      64.760  54.990  35.710  1.00  0.00           C
ATOM   3589  HG1 GLU B 250      65.770  55.000  35.260  1.00  0.00           H
ATOM   3590  HG2 GLU B 250      64.460  53.930  35.790  1.00  0.00           H
ATOM   3591  CD  GLU B 250      64.800  55.530  37.090  1.00  0.00           C
ATOM   3592  OE1 GLU B 250      64.440  54.800  38.040  1.00  0.00           O
ATOM   3593  OE2 GLU B 250      65.010  56.720  37.310  1.00  0.00           O
ATOM   3594  C   GLU B 250      61.940  55.320  33.100  1.00  0.00           C
ATOM   3595  O   GLU B 250      61.960  55.990  32.020  1.00  0.00           O
ATOM   3596  N   GLY B 251      60.810  54.980  33.710  1.00  0.00           N
ATOM   3597  HN  GLY B 251      60.810  54.380  34.510  1.00  0.00           H
ATOM   3598  CA  GLY B 251      59.500  55.530  33.500  1.00  0.00           C
ATOM   3599  HA1 GLY B 251      59.320  55.860  32.490  1.00  0.00           H
ATOM   3600  HA2 GLY B 251      58.730  54.800  33.680  1.00  0.00           H
ATOM   3601  C   GLY B 251      59.130  56.590  34.450  1.00  0.00           C
ATOM   3602  O   GLY B 251      59.920  56.950  35.320  1.00  0.00           O
ATOM   3603  N   ILE B 252      57.830  57.080  34.360  1.00  0.00           N
ATOM   3604  HN  ILE B 252      57.180  56.800  33.660  1.00  0.00           H
ATOM   3605  CA  ILE B 252      57.290  58.150  35.190  1.00  0.00           C
ATOM   3606  HA  ILE B 252      58.000  58.420  35.960  1.00  0.00           H
ATOM   3607  CB  ILE B 252      56.930  59.410  34.290  1.00  0.00           C
ATOM   3608  HB  ILE B 252      57.930  59.820  34.060  1.00  0.00           H
ATOM   3609  CG2 ILE B 252      56.180  58.920  32.980  1.00  0.00           C
ATOM   3610 HG21 ILE B 252      56.800  58.140  32.470  1.00  0.00           H
ATOM   3611 HG22 ILE B 252      55.150  58.660  33.300  1.00  0.00           H
ATOM   3612 HG23 ILE B 252      56.210  59.830  32.360  1.00  0.00           H
ATOM   3613  CG1 ILE B 252      56.130  60.530  34.940  1.00  0.00           C
ATOM   3614 HG11 ILE B 252      56.360  60.650  36.020  1.00  0.00           H
ATOM   3615 HG12 ILE B 252      55.070  60.200  35.010  1.00  0.00           H
ATOM   3616  CD  ILE B 252      56.110  61.900  34.200  1.00  0.00           C
ATOM   3617  HD1 ILE B 252      55.890  62.730  34.920  1.00  0.00           H
ATOM   3618  HD2 ILE B 252      57.080  62.030  33.690  1.00  0.00           H
ATOM   3619  HD3 ILE B 252      55.330  61.950  33.410  1.00  0.00           H
ATOM   3620  C   ILE B 252      56.070  57.680  36.030  1.00  0.00           C
ATOM   3621  O   ILE B 252      55.270  56.920  35.430  1.00  0.00           O
ATOM   3622  N   LEU B 253      55.890  58.050  37.280  1.00  0.00           N
ATOM   3623  HN  LEU B 253      56.640  58.390  37.840  1.00  0.00           H
ATOM   3624  CA  LEU B 253      54.770  57.890  38.070  1.00  0.00           C
ATOM   3625  HA  LEU B 253      53.920  57.720  37.430  1.00  0.00           H
ATOM   3626  CB  LEU B 253      54.970  56.710  39.070  1.00  0.00           C
ATOM   3627  HB1 LEU B 253      55.750  56.930  39.840  1.00  0.00           H
ATOM   3628  HB2 LEU B 253      55.390  55.800  38.600  1.00  0.00           H
ATOM   3629  CG  LEU B 253      53.650  56.190  39.810  1.00  0.00           C
ATOM   3630  HG  LEU B 253      53.310  57.070  40.390  1.00  0.00           H
ATOM   3631  CD1 LEU B 253      52.620  55.700  38.790  1.00  0.00           C
ATOM   3632 HD11 LEU B 253      53.030  54.760  38.360  1.00  0.00           H
ATOM   3633 HD12 LEU B 253      51.600  55.560  39.210  1.00  0.00           H
ATOM   3634 HD13 LEU B 253      52.540  56.490  38.020  1.00  0.00           H
ATOM   3635  CD2 LEU B 253      54.120  55.100  40.740  1.00  0.00           C
ATOM   3636 HD21 LEU B 253      54.870  55.450  41.480  1.00  0.00           H
ATOM   3637 HD22 LEU B 253      53.210  54.860  41.330  1.00  0.00           H
ATOM   3638 HD23 LEU B 253      54.600  54.240  40.230  1.00  0.00           H
ATOM   3639  C   LEU B 253      54.380  59.220  38.790  1.00  0.00           C
ATOM   3640  O   LEU B 253      53.260  59.420  39.080  1.00  0.00           O
ATOM   3641  N   GLU B 254      55.330  60.150  38.830  1.00  0.00           N
ATOM   3642  HN  GLU B 254      56.290  59.930  38.630  1.00  0.00           H
ATOM   3643  CA  GLU B 254      55.020  61.480  39.390  1.00  0.00           C
ATOM   3644  HA  GLU B 254      53.970  61.570  39.590  1.00  0.00           H
ATOM   3645  CB  GLU B 254      55.600  61.780  40.830  1.00  0.00           C
ATOM   3646  HB1 GLU B 254      55.360  62.830  41.100  1.00  0.00           H
ATOM   3647  HB2 GLU B 254      56.700  61.630  40.850  1.00  0.00           H
ATOM   3648  CG  GLU B 254      55.090  60.790  41.860  1.00  0.00           C
ATOM   3649  HG1 GLU B 254      55.520  59.760  41.790  1.00  0.00           H
ATOM   3650  HG2 GLU B 254      53.990  60.810  41.680  1.00  0.00           H
ATOM   3651  CD  GLU B 254      55.270  61.300  43.340  1.00  0.00           C
ATOM   3652  OE1 GLU B 254      54.200  61.580  43.950  1.00  0.00           O
ATOM   3653  OE2 GLU B 254      56.450  61.210  43.940  1.00  0.00           O
ATOM   3654  C   GLU B 254      55.430  62.670  38.580  1.00  0.00           C
ATOM   3655  O   GLU B 254      56.590  62.780  38.160  1.00  0.00           O
ATOM   3656  N   ASP B 255      54.570  63.610  38.230  1.00  0.00           N
ATOM   3657  HN  ASP B 255      53.630  63.560  38.580  1.00  0.00           H
ATOM   3658  CA  ASP B 255      54.900  64.770  37.420  1.00  0.00           C
ATOM   3659  HA  ASP B 255      55.350  64.380  36.520  1.00  0.00           H
ATOM   3660  CB  ASP B 255      53.590  65.560  37.000  1.00  0.00           C
ATOM   3661  HB1 ASP B 255      53.820  66.430  36.350  1.00  0.00           H
ATOM   3662  HB2 ASP B 255      53.020  65.860  37.900  1.00  0.00           H
ATOM   3663  CG  ASP B 255      52.630  64.770  36.250  1.00  0.00           C
ATOM   3664  OD1 ASP B 255      52.780  63.610  35.780  1.00  0.00           O
ATOM   3665  OD2 ASP B 255      51.530  65.350  36.080  1.00  0.00           O
ATOM   3666  C   ASP B 255      55.860  65.610  38.240  1.00  0.00           C
ATOM   3667  O   ASP B 255      55.480  65.970  39.360  1.00  0.00           O
ATOM   3668  N   MET B 256      57.050  66.070  37.830  1.00  0.00           N
ATOM   3669  HN  MET B 256      57.340  65.760  36.930  1.00  0.00           H
ATOM   3670  CA  MET B 256      57.940  67.030  38.480  1.00  0.00           C
ATOM   3671  HA  MET B 256      58.170  66.910  39.530  1.00  0.00           H
ATOM   3672  CB  MET B 256      59.410  66.960  37.930  1.00  0.00           C
ATOM   3673  HB1 MET B 256      59.430  67.000  36.820  1.00  0.00           H
ATOM   3674  HB2 MET B 256      59.760  65.950  38.200  1.00  0.00           H
ATOM   3675  CG  MET B 256      60.330  68.000  38.560  1.00  0.00           C
ATOM   3676  HG1 MET B 256      59.870  69.010  38.620  1.00  0.00           H
ATOM   3677  HG2 MET B 256      61.240  68.020  37.920  1.00  0.00           H
ATOM   3678  SD  MET B 256      61.000  67.500  40.220  1.00  0.00           S
ATOM   3679  CE  MET B 256      61.540  69.140  40.780  1.00  0.00           C
ATOM   3680  HE1 MET B 256      62.480  69.520  40.320  1.00  0.00           H
ATOM   3681  HE2 MET B 256      60.760  69.880  40.500  1.00  0.00           H
ATOM   3682  HE3 MET B 256      61.660  69.190  41.880  1.00  0.00           H
ATOM   3683  C   MET B 256      57.410  68.470  38.270  1.00  0.00           C
ATOM   3684  O   MET B 256      57.260  68.830  37.130  1.00  0.00           O
ATOM   3685  N   PRO B 257      56.990  69.330  39.130  1.00  0.00           N
ATOM   3686  CD  PRO B 257      57.150  69.170  40.600  1.00  0.00           C
ATOM   3687  HD1 PRO B 257      56.590  68.270  40.930  1.00  0.00           H
ATOM   3688  HD2 PRO B 257      58.260  69.120  40.740  1.00  0.00           H
ATOM   3689  CA  PRO B 257      56.010  70.320  38.770  1.00  0.00           C
ATOM   3690  HA  PRO B 257      55.300  69.980  38.040  1.00  0.00           H
ATOM   3691  CB  PRO B 257      55.230  70.640  40.050  1.00  0.00           C
ATOM   3692  HB1 PRO B 257      54.450  69.850  40.160  1.00  0.00           H
ATOM   3693  HB2 PRO B 257      54.710  71.610  39.920  1.00  0.00           H
ATOM   3694  CG  PRO B 257      56.270  70.380  41.180  1.00  0.00           C
ATOM   3695  HG1 PRO B 257      55.770  70.090  42.130  1.00  0.00           H
ATOM   3696  HG2 PRO B 257      56.890  71.280  41.400  1.00  0.00           H
ATOM   3697  C   PRO B 257      56.590  71.580  38.220  1.00  0.00           C
ATOM   3698  O   PRO B 257      55.820  72.420  37.770  1.00  0.00           O
ATOM   3699  N   VAL B 258      57.910  71.830  38.180  1.00  0.00           N
ATOM   3700  HN  VAL B 258      58.550  71.110  38.460  1.00  0.00           H
ATOM   3701  CA  VAL B 258      58.440  73.090  37.730  1.00  0.00           C
ATOM   3702  HA  VAL B 258      57.740  73.690  37.160  1.00  0.00           H
ATOM   3703  CB  VAL B 258      59.110  73.800  38.880  1.00  0.00           C
ATOM   3704  HB  VAL B 258      59.960  73.240  39.330  1.00  0.00           H
ATOM   3705  CG1 VAL B 258      59.570  75.180  38.580  1.00  0.00           C
ATOM   3706 HG11 VAL B 258      58.640  75.720  38.310  1.00  0.00           H
ATOM   3707 HG12 VAL B 258      59.860  75.770  39.480  1.00  0.00           H
ATOM   3708 HG13 VAL B 258      60.340  75.190  37.770  1.00  0.00           H
ATOM   3709  CG2 VAL B 258      58.040  73.970  39.970  1.00  0.00           C
ATOM   3710 HG21 VAL B 258      58.470  74.530  40.830  1.00  0.00           H
ATOM   3711 HG22 VAL B 258      57.160  74.560  39.660  1.00  0.00           H
ATOM   3712 HG23 VAL B 258      57.680  73.010  40.410  1.00  0.00           H
ATOM   3713  C   VAL B 258      59.530  72.800  36.750  1.00  0.00           C
ATOM   3714  O   VAL B 258      60.390  71.960  36.900  1.00  0.00           O
ATOM   3715  N   ASP B 259      59.540  73.560  35.660  1.00  0.00           N
ATOM   3716  HN  ASP B 259      58.950  74.360  35.610  1.00  0.00           H
ATOM   3717  CA  ASP B 259      60.530  73.290  34.560  1.00  0.00           C
ATOM   3718  HA  ASP B 259      60.850  72.260  34.530  1.00  0.00           H
ATOM   3719  CB  ASP B 259      60.000  73.430  33.080  1.00  0.00           C
ATOM   3720  HB1 ASP B 259      60.850  73.340  32.360  1.00  0.00           H
ATOM   3721  HB2 ASP B 259      59.440  74.390  33.040  1.00  0.00           H
ATOM   3722  CG  ASP B 259      59.070  72.320  32.790  1.00  0.00           C
ATOM   3723  OD1 ASP B 259      57.990  72.520  32.200  1.00  0.00           O
ATOM   3724  OD2 ASP B 259      59.370  71.180  33.240  1.00  0.00           O
ATOM   3725  C   ASP B 259      61.750  74.140  34.700  1.00  0.00           C
ATOM   3726  O   ASP B 259      61.500  75.340  34.870  1.00  0.00           O
ATOM   3727  N   PRO B 260      63.020  73.740  34.630  1.00  0.00           N
ATOM   3728  CD  PRO B 260      63.280  72.330  34.670  1.00  0.00           C
ATOM   3729  HD1 PRO B 260      63.060  71.840  35.650  1.00  0.00           H
ATOM   3730  HD2 PRO B 260      62.870  71.730  33.830  1.00  0.00           H
ATOM   3731  CA  PRO B 260      64.190  74.560  34.490  1.00  0.00           C
ATOM   3732  HA  PRO B 260      64.540  74.750  35.500  1.00  0.00           H
ATOM   3733  CB  PRO B 260      65.200  73.570  33.890  1.00  0.00           C
ATOM   3734  HB1 PRO B 260      66.260  73.870  34.050  1.00  0.00           H
ATOM   3735  HB2 PRO B 260      65.040  73.580  32.790  1.00  0.00           H
ATOM   3736  CG  PRO B 260      64.780  72.270  34.510  1.00  0.00           C
ATOM   3737  HG1 PRO B 260      65.320  72.260  35.480  1.00  0.00           H
ATOM   3738  HG2 PRO B 260      65.120  71.400  33.910  1.00  0.00           H
ATOM   3739  C   PRO B 260      64.010  75.770  33.670  1.00  0.00           C
ATOM   3740  O   PRO B 260      63.640  75.740  32.490  1.00  0.00           O
ATOM   3741  N   ASP B 261      64.320  76.900  34.330  1.00  0.00           N
ATOM   3742  HN  ASP B 261      64.340  76.880  35.330  1.00  0.00           H
ATOM   3743  CA  ASP B 261      64.080  78.200  33.780  1.00  0.00           C
ATOM   3744  HA  ASP B 261      64.240  78.190  32.710  1.00  0.00           H
ATOM   3745  CB  ASP B 261      62.560  78.540  33.940  1.00  0.00           C
ATOM   3746  HB1 ASP B 261      62.210  78.840  34.960  1.00  0.00           H
ATOM   3747  HB2 ASP B 261      62.040  77.620  33.600  1.00  0.00           H
ATOM   3748  CG  ASP B 261      62.090  79.650  33.050  1.00  0.00           C
ATOM   3749  OD1 ASP B 261      60.860  79.920  33.130  1.00  0.00           O
ATOM   3750  OD2 ASP B 261      62.920  80.360  32.380  1.00  0.00           O
ATOM   3751  C   ASP B 261      64.980  79.240  34.540  1.00  0.00           C
ATOM   3752  O   ASP B 261      65.340  79.080  35.680  1.00  0.00           O
ATOM   3753  N   ASN B 262      65.280  80.400  33.910  1.00  0.00           N
ATOM   3754  HN  ASN B 262      64.730  80.640  33.120  1.00  0.00           H
ATOM   3755  CA  ASN B 262      66.170  81.450  34.350  1.00  0.00           C
ATOM   3756  HA  ASN B 262      67.100  80.940  34.590  1.00  0.00           H
ATOM   3757  CB  ASN B 262      66.480  82.210  33.030  1.00  0.00           C
ATOM   3758  HB1 ASN B 262      65.590  82.710  32.590  1.00  0.00           H
ATOM   3759  HB2 ASN B 262      67.060  81.510  32.390  1.00  0.00           H
ATOM   3760  CG  ASN B 262      67.570  83.250  33.160  1.00  0.00           C
ATOM   3761  OD1 ASN B 262      68.400  83.170  34.090  1.00  0.00           O
ATOM   3762  ND2 ASN B 262      67.560  84.200  32.190  1.00  0.00           N
ATOM   3763 HD21 ASN B 262      66.760  84.090  31.590  1.00  0.00           H
ATOM   3764 HD22 ASN B 262      68.320  84.840  32.120  1.00  0.00           H
ATOM   3765  C   ASN B 262      65.610  82.340  35.520  1.00  0.00           C
ATOM   3766  O   ASN B 262      66.310  82.850  36.360  1.00  0.00           O
ATOM   3767  N   GLU B 263      64.290  82.460  35.580  1.00  0.00           N
ATOM   3768  HN  GLU B 263      63.730  82.200  34.800  1.00  0.00           H
ATOM   3769  CA  GLU B 263      63.580  83.000  36.720  1.00  0.00           C
ATOM   3770  HA  GLU B 263      64.010  83.980  36.860  1.00  0.00           H
ATOM   3771  CB  GLU B 263      62.090  83.210  36.350  1.00  0.00           C
ATOM   3772  HB1 GLU B 263      61.470  83.180  37.270  1.00  0.00           H
ATOM   3773  HB2 GLU B 263      61.870  82.290  35.770  1.00  0.00           H
ATOM   3774  CG  GLU B 263      61.810  84.430  35.440  1.00  0.00           C
ATOM   3775  HG1 GLU B 263      62.340  84.510  34.470  1.00  0.00           H
ATOM   3776  HG2 GLU B 263      62.100  85.300  36.070  1.00  0.00           H
ATOM   3777  CD  GLU B 263      60.340  84.570  35.090  1.00  0.00           C
ATOM   3778  OE1 GLU B 263      59.900  83.890  34.160  1.00  0.00           O
ATOM   3779  OE2 GLU B 263      59.700  85.550  35.580  1.00  0.00           O
ATOM   3780  C   GLU B 263      63.730  82.250  38.060  1.00  0.00           C
ATOM   3781  O   GLU B 263      63.830  81.040  38.150  1.00  0.00           O
ATOM   3782  N   ALA B 264      63.840  83.020  39.170  1.00  0.00           N
ATOM   3783  HN  ALA B 264      63.830  84.010  39.060  1.00  0.00           H
ATOM   3784  CA  ALA B 264      64.000  82.480  40.520  1.00  0.00           C
ATOM   3785  HA  ALA B 264      64.430  81.490  40.480  1.00  0.00           H
ATOM   3786  CB  ALA B 264      65.160  83.380  41.150  1.00  0.00           C
ATOM   3787  HB1 ALA B 264      64.750  84.360  41.470  1.00  0.00           H
ATOM   3788  HB2 ALA B 264      65.610  82.820  42.000  1.00  0.00           H
ATOM   3789  HB3 ALA B 264      65.930  83.510  40.360  1.00  0.00           H
ATOM   3790  C   ALA B 264      62.760  82.400  41.300  1.00  0.00           C
ATOM   3791  O   ALA B 264      61.870  83.230  41.170  1.00  0.00           O
ATOM   3792  N   TYR B 265      62.680  81.310  42.200  1.00  0.00           N
ATOM   3793  HN  TYR B 265      63.500  80.750  42.340  1.00  0.00           H
ATOM   3794  CA  TYR B 265      61.450  80.810  42.750  1.00  0.00           C
ATOM   3795  HA  TYR B 265      60.650  81.500  42.520  1.00  0.00           H
ATOM   3796  CB  TYR B 265      61.060  79.350  42.240  1.00  0.00           C
ATOM   3797  HB1 TYR B 265      60.350  78.880  42.950  1.00  0.00           H
ATOM   3798  HB2 TYR B 265      62.030  78.790  42.210  1.00  0.00           H
ATOM   3799  CG  TYR B 265      60.370  79.310  40.830  1.00  0.00           C
ATOM   3800  CD1 TYR B 265      59.020  79.370  40.670  1.00  0.00           C
ATOM   3801  HD1 TYR B 265      58.470  79.420  41.600  1.00  0.00           H
ATOM   3802  CE1 TYR B 265      58.430  79.340  39.330  1.00  0.00           C
ATOM   3803  HE1 TYR B 265      57.360  79.310  39.190  1.00  0.00           H
ATOM   3804  CZ  TYR B 265      59.300  79.430  38.290  1.00  0.00           C
ATOM   3805  OH  TYR B 265      58.770  79.540  36.920  1.00  0.00           O
ATOM   3806  HH  TYR B 265      59.390  79.950  36.310  1.00  0.00           H
ATOM   3807  CD2 TYR B 265      61.220  79.360  39.700  1.00  0.00           C
ATOM   3808  HD2 TYR B 265      62.280  79.410  39.910  1.00  0.00           H
ATOM   3809  CE2 TYR B 265      60.650  79.460  38.450  1.00  0.00           C
ATOM   3810  HE2 TYR B 265      61.280  79.660  37.590  1.00  0.00           H
ATOM   3811  C   TYR B 265      61.550  80.750  44.210  1.00  0.00           C
ATOM   3812  O   TYR B 265      62.380  80.010  44.760  1.00  0.00           O
ATOM   3813  N   GLU B 266      60.750  81.570  44.900  1.00  0.00           N
ATOM   3814  HN  GLU B 266      60.150  82.180  44.370  1.00  0.00           H
ATOM   3815  CA  GLU B 266      60.820  81.830  46.310  1.00  0.00           C
ATOM   3816  HA  GLU B 266      61.780  81.480  46.660  1.00  0.00           H
ATOM   3817  CB  GLU B 266      60.690  83.390  46.630  1.00  0.00           C
ATOM   3818  HB1 GLU B 266      61.520  83.860  46.060  1.00  0.00           H
ATOM   3819  HB2 GLU B 266      60.780  83.570  47.730  1.00  0.00           H
ATOM   3820  CG  GLU B 266      59.350  84.030  46.110  1.00  0.00           C
ATOM   3821  HG1 GLU B 266      58.510  83.580  46.690  1.00  0.00           H
ATOM   3822  HG2 GLU B 266      59.110  83.940  45.030  1.00  0.00           H
ATOM   3823  CD  GLU B 266      59.350  85.500  46.470  1.00  0.00           C
ATOM   3824  OE1 GLU B 266      60.430  86.100  46.800  1.00  0.00           O
ATOM   3825  OE2 GLU B 266      58.220  86.060  46.410  1.00  0.00           O
ATOM   3826  C   GLU B 266      59.650  81.050  47.000  1.00  0.00           C
ATOM   3827  O   GLU B 266      58.460  81.230  46.750  1.00  0.00           O
ATOM   3828  N   MET B 267      60.050  80.080  47.880  1.00  0.00           N
ATOM   3829  HN  MET B 267      61.020  79.930  48.070  1.00  0.00           H
ATOM   3830  CA  MET B 267      59.230  79.160  48.660  1.00  0.00           C
ATOM   3831  HA  MET B 267      58.740  78.400  48.070  1.00  0.00           H
ATOM   3832  CB  MET B 267      60.220  78.400  49.590  1.00  0.00           C
ATOM   3833  HB1 MET B 267      60.680  79.150  50.270  1.00  0.00           H
ATOM   3834  HB2 MET B 267      60.990  78.000  48.890  1.00  0.00           H
ATOM   3835  CG  MET B 267      59.630  77.260  50.350  1.00  0.00           C
ATOM   3836  HG1 MET B 267      58.860  77.670  51.030  1.00  0.00           H
ATOM   3837  HG2 MET B 267      60.420  76.870  51.030  1.00  0.00           H
ATOM   3838  SD  MET B 267      58.970  76.020  49.150  1.00  0.00           S
ATOM   3839  CE  MET B 267      57.610  75.470  50.160  1.00  0.00           C
ATOM   3840  HE1 MET B 267      57.970  75.260  51.180  1.00  0.00           H
ATOM   3841  HE2 MET B 267      56.760  76.180  50.320  1.00  0.00           H
ATOM   3842  HE3 MET B 267      57.130  74.570  49.700  1.00  0.00           H
ATOM   3843  C   MET B 267      58.190  79.880  49.550  1.00  0.00           C
ATOM   3844  O   MET B 267      58.520  80.730  50.350  1.00  0.00           O
ATOM   3845  N   PRO B 268      56.900  79.580  49.430  1.00  0.00           N
ATOM   3846  CD  PRO B 268      56.200  78.980  48.250  1.00  0.00           C
ATOM   3847  HD1 PRO B 268      56.440  79.490  47.300  1.00  0.00           H
ATOM   3848  HD2 PRO B 268      56.440  77.890  48.250  1.00  0.00           H
ATOM   3849  CA  PRO B 268      55.870  79.950  50.440  1.00  0.00           C
ATOM   3850  HA  PRO B 268      55.780  81.020  50.390  1.00  0.00           H
ATOM   3851  CB  PRO B 268      54.510  79.270  50.070  1.00  0.00           C
ATOM   3852  HB1 PRO B 268      53.590  79.810  50.380  1.00  0.00           H
ATOM   3853  HB2 PRO B 268      54.440  78.240  50.480  1.00  0.00           H
ATOM   3854  CG  PRO B 268      54.660  79.140  48.560  1.00  0.00           C
ATOM   3855  HG1 PRO B 268      54.390  80.120  48.110  1.00  0.00           H
ATOM   3856  HG2 PRO B 268      54.130  78.250  48.160  1.00  0.00           H
ATOM   3857  C   PRO B 268      56.200  79.790  51.920  1.00  0.00           C
ATOM   3858  O   PRO B 268      56.880  78.860  52.290  1.00  0.00           O
ATOM   3859  N   SER B 269      55.700  80.640  52.750  1.00  0.00           N
ATOM   3860  HN  SER B 269      55.310  81.520  52.470  1.00  0.00           H
ATOM   3861  CA  SER B 269      56.080  80.710  54.170  1.00  0.00           C
ATOM   3862  HA  SER B 269      57.120  80.460  54.260  1.00  0.00           H
ATOM   3863  CB  SER B 269      55.860  82.120  54.690  1.00  0.00           C
ATOM   3864  HB1 SER B 269      56.360  82.420  55.630  1.00  0.00           H
ATOM   3865  HB2 SER B 269      54.760  82.270  54.750  1.00  0.00           H
ATOM   3866  OG  SER B 269      56.270  83.100  53.740  1.00  0.00           O
ATOM   3867  HG1 SER B 269      57.210  82.980  53.610  1.00  0.00           H
ATOM   3868  C   SER B 269      55.420  79.750  55.200  1.00  0.00           C
ATOM   3869  O   SER B 269      55.970  79.690  56.270  1.00  0.00           O
ATOM   3870  N   GLU B 270      54.210  79.210  55.050  1.00  0.00           N
ATOM   3871  HN  GLU B 270      53.690  79.300  54.210  1.00  0.00           H
ATOM   3872  CA  GLU B 270      53.740  78.140  55.910  1.00  0.00           C
ATOM   3873  HA  GLU B 270      53.570  78.580  56.880  1.00  0.00           H
ATOM   3874  CB  GLU B 270      52.430  77.520  55.510  1.00  0.00           C
ATOM   3875  HB1 GLU B 270      52.240  76.540  56.000  1.00  0.00           H
ATOM   3876  HB2 GLU B 270      52.320  77.350  54.420  1.00  0.00           H
ATOM   3877  CG  GLU B 270      51.290  78.490  55.800  1.00  0.00           C
ATOM   3878  HG1 GLU B 270      51.460  79.280  55.030  1.00  0.00           H
ATOM   3879  HG2 GLU B 270      51.340  78.880  56.830  1.00  0.00           H
ATOM   3880  CD  GLU B 270      49.880  77.930  55.500  1.00  0.00           C
ATOM   3881  OE1 GLU B 270      49.250  78.240  54.480  1.00  0.00           O
ATOM   3882  OE2 GLU B 270      49.310  77.310  56.500  1.00  0.00           O
ATOM   3883  C   GLU B 270      54.760  77.020  56.230  1.00  0.00           C
ATOM   3884  O   GLU B 270      55.600  76.740  55.390  1.00  0.00           O
ATOM   3885  N   GLU B 271      54.700  76.340  57.360  1.00  0.00           N
ATOM   3886  HN  GLU B 271      53.940  76.500  57.970  1.00  0.00           H
ATOM   3887  CA  GLU B 271      55.690  75.340  57.810  1.00  0.00           C
ATOM   3888  HA  GLU B 271      56.710  75.680  57.700  1.00  0.00           H
ATOM   3889  CB  GLU B 271      55.460  75.020  59.270  1.00  0.00           C
ATOM   3890  HB1 GLU B 271      56.240  74.270  59.550  1.00  0.00           H
ATOM   3891  HB2 GLU B 271      54.420  74.660  59.380  1.00  0.00           H
ATOM   3892  CG  GLU B 271      55.650  76.180  60.290  1.00  0.00           C
ATOM   3893  HG1 GLU B 271      55.130  77.110  59.990  1.00  0.00           H
ATOM   3894  HG2 GLU B 271      56.740  76.410  60.340  1.00  0.00           H
ATOM   3895  CD  GLU B 271      54.980  75.660  61.660  1.00  0.00           C
ATOM   3896  OE1 GLU B 271      53.700  75.840  61.760  1.00  0.00           O
ATOM   3897  OE2 GLU B 271      55.680  75.140  62.590  1.00  0.00           O
ATOM   3898  C   GLU B 271      55.600  74.000  57.040  1.00  0.00           C
ATOM   3899  O   GLU B 271      54.600  73.540  56.470  1.00  0.00           O
ATOM   3900  N   GLY B 272      56.740  73.230  57.080  1.00  0.00           N
ATOM   3901  HN  GLY B 272      57.510  73.620  57.580  1.00  0.00           H
ATOM   3902  CA  GLY B 272      56.830  71.930  56.370  1.00  0.00           C
ATOM   3903  HA1 GLY B 272      56.230  71.930  55.470  1.00  0.00           H
ATOM   3904  HA2 GLY B 272      57.870  71.770  56.140  1.00  0.00           H
ATOM   3905  C   GLY B 272      56.280  70.710  57.110  1.00  0.00           C
ATOM   3906  O   GLY B 272      57.050  69.750  57.420  1.00  0.00           O
ATOM   3907  N   TYR B 273      54.920  70.810  57.370  1.00  0.00           N
ATOM   3908  HN  TYR B 273      54.480  71.680  57.140  1.00  0.00           H
ATOM   3909  CA  TYR B 273      54.130  69.720  57.840  1.00  0.00           C
ATOM   3910  HA  TYR B 273      54.600  69.270  58.700  1.00  0.00           H
ATOM   3911  CB  TYR B 273      52.640  70.020  58.230  1.00  0.00           C
ATOM   3912  HB1 TYR B 273      52.260  69.040  58.580  1.00  0.00           H
ATOM   3913  HB2 TYR B 273      52.010  70.420  57.410  1.00  0.00           H
ATOM   3914  CG  TYR B 273      52.600  71.090  59.330  1.00  0.00           C
ATOM   3915  CD1 TYR B 273      52.160  72.320  58.990  1.00  0.00           C
ATOM   3916  HD1 TYR B 273      52.180  72.640  57.960  1.00  0.00           H
ATOM   3917  CE1 TYR B 273      51.870  73.270  60.060  1.00  0.00           C
ATOM   3918  HE1 TYR B 273      51.620  74.260  59.720  1.00  0.00           H
ATOM   3919  CZ  TYR B 273      52.110  72.980  61.400  1.00  0.00           C
ATOM   3920  OH  TYR B 273      52.060  74.000  62.380  1.00  0.00           O
ATOM   3921  HH  TYR B 273      52.700  74.680  62.140  1.00  0.00           H
ATOM   3922  CD2 TYR B 273      52.910  70.740  60.690  1.00  0.00           C
ATOM   3923  HD2 TYR B 273      53.150  69.720  60.970  1.00  0.00           H
ATOM   3924  CE2 TYR B 273      52.480  71.620  61.730  1.00  0.00           C
ATOM   3925  HE2 TYR B 273      52.550  71.410  62.780  1.00  0.00           H
ATOM   3926  C   TYR B 273      54.070  68.610  56.760  1.00  0.00           C
ATOM   3927  O   TYR B 273      54.040  68.830  55.530  1.00  0.00           O
ATOM   3928  N   GLN B 274      54.060  67.350  57.220  1.00  0.00           N
ATOM   3929  HN  GLN B 274      53.910  67.080  58.170  1.00  0.00           H
ATOM   3930  CA  GLN B 274      54.110  66.200  56.280  1.00  0.00           C
ATOM   3931  HA  GLN B 274      55.070  66.210  55.780  1.00  0.00           H
ATOM   3932  CB  GLN B 274      54.120  64.750  57.000  1.00  0.00           C
ATOM   3933  HB1 GLN B 274      53.870  64.050  56.190  1.00  0.00           H
ATOM   3934  HB2 GLN B 274      53.250  64.630  57.680  1.00  0.00           H
ATOM   3935  CG  GLN B 274      55.350  64.380  57.880  1.00  0.00           C
ATOM   3936  HG1 GLN B 274      55.600  63.300  57.800  1.00  0.00           H
ATOM   3937  HG2 GLN B 274      55.160  64.670  58.930  1.00  0.00           H
ATOM   3938  CD  GLN B 274      56.640  65.100  57.540  1.00  0.00           C
ATOM   3939  OE1 GLN B 274      57.370  64.650  56.620  1.00  0.00           O
ATOM   3940  NE2 GLN B 274      57.000  66.260  58.140  1.00  0.00           N
ATOM   3941 HE21 GLN B 274      56.350  66.570  58.830  1.00  0.00           H
ATOM   3942 HE22 GLN B 274      57.830  66.760  57.910  1.00  0.00           H
ATOM   3943  C   GLN B 274      53.000  66.190  55.190  1.00  0.00           C
ATOM   3944  O   GLN B 274      51.850  66.540  55.350  1.00  0.00           O
ATOM   3945  N   ASP B 275      53.330  65.650  53.990  1.00  0.00           N
ATOM   3946  HN  ASP B 275      54.270  65.320  53.960  1.00  0.00           H
ATOM   3947  CA  ASP B 275      52.460  65.520  52.800  1.00  0.00           C
ATOM   3948  HA  ASP B 275      51.670  66.240  53.010  1.00  0.00           H
ATOM   3949  CB  ASP B 275      53.260  65.840  51.500  1.00  0.00           C
ATOM   3950  HB1 ASP B 275      52.510  65.730  50.690  1.00  0.00           H
ATOM   3951  HB2 ASP B 275      54.060  65.070  51.360  1.00  0.00           H
ATOM   3952  CG  ASP B 275      53.830  67.230  51.430  1.00  0.00           C
ATOM   3953  OD1 ASP B 275      53.200  68.210  51.790  1.00  0.00           O
ATOM   3954  OD2 ASP B 275      54.910  67.380  50.800  1.00  0.00           O
ATOM   3955  C   ASP B 275      51.940  64.110  52.760  1.00  0.00           C
ATOM   3956  O   ASP B 275      52.590  63.190  53.290  1.00  0.00           O
ATOM   3957  N   TYR B 276      50.800  63.830  52.050  1.00  0.00           N
ATOM   3958  HN  TYR B 276      50.350  64.510  51.480  1.00  0.00           H
ATOM   3959  CA  TYR B 276      50.220  62.480  52.230  1.00  0.00           C
ATOM   3960  HA  TYR B 276      51.010  61.770  52.410  1.00  0.00           H
ATOM   3961  CB  TYR B 276      49.180  62.570  53.360  1.00  0.00           C
ATOM   3962  HB1 TYR B 276      48.510  61.690  53.410  1.00  0.00           H
ATOM   3963  HB2 TYR B 276      48.580  63.490  53.200  1.00  0.00           H
ATOM   3964  CG  TYR B 276      49.750  62.680  54.740  1.00  0.00           C
ATOM   3965  CD1 TYR B 276      50.380  61.600  55.370  1.00  0.00           C
ATOM   3966  HD1 TYR B 276      50.320  60.640  54.890  1.00  0.00           H
ATOM   3967  CE1 TYR B 276      50.950  61.750  56.620  1.00  0.00           C
ATOM   3968  HE1 TYR B 276      51.380  60.900  57.130  1.00  0.00           H
ATOM   3969  CZ  TYR B 276      50.760  62.930  57.350  1.00  0.00           C
ATOM   3970  OH  TYR B 276      51.240  63.170  58.650  1.00  0.00           O
ATOM   3971  HH  TYR B 276      52.050  62.680  58.780  1.00  0.00           H
ATOM   3972  CD2 TYR B 276      49.610  63.880  55.460  1.00  0.00           C
ATOM   3973  HD2 TYR B 276      49.220  64.800  55.040  1.00  0.00           H
ATOM   3974  CE2 TYR B 276      50.150  63.990  56.730  1.00  0.00           C
ATOM   3975  HE2 TYR B 276      50.190  64.930  57.260  1.00  0.00           H
ATOM   3976  C   TYR B 276      49.640  61.930  50.960  1.00  0.00           C
ATOM   3977  O   TYR B 276      48.790  62.570  50.370  1.00  0.00           O
ATOM   3978  N   GLU B 277      50.050  60.730  50.500  1.00  0.00           N
ATOM   3979  HN  GLU B 277      50.530  60.080  51.080  1.00  0.00           H
ATOM   3980  CA  GLU B 277      49.780  60.270  49.150  1.00  0.00           C
ATOM   3981  HA  GLU B 277      49.170  61.000  48.630  1.00  0.00           H
ATOM   3982  CB  GLU B 277      51.160  60.090  48.440  1.00  0.00           C
ATOM   3983  HB1 GLU B 277      51.730  61.040  48.570  1.00  0.00           H
ATOM   3984  HB2 GLU B 277      50.990  60.080  47.340  1.00  0.00           H
ATOM   3985  CG  GLU B 277      51.980  58.850  48.870  1.00  0.00           C
ATOM   3986  HG1 GLU B 277      51.570  57.840  48.640  1.00  0.00           H
ATOM   3987  HG2 GLU B 277      52.090  58.840  49.980  1.00  0.00           H
ATOM   3988  CD  GLU B 277      53.430  58.780  48.320  1.00  0.00           C
ATOM   3989  OE1 GLU B 277      54.110  57.840  48.850  1.00  0.00           O
ATOM   3990  OE2 GLU B 277      53.900  59.610  47.450  1.00  0.00           O
ATOM   3991  C   GLU B 277      49.030  58.900  49.220  1.00  0.00           C
ATOM   3992  O   GLU B 277      49.200  58.220  50.240  1.00  0.00           O
ATOM   3993  N   PRO B 278      48.210  58.440  48.310  1.00  0.00           N
ATOM   3994  CD  PRO B 278      47.960  59.150  47.050  1.00  0.00           C
ATOM   3995  HD1 PRO B 278      48.040  60.260  47.090  1.00  0.00           H
ATOM   3996  HD2 PRO B 278      48.700  58.710  46.350  1.00  0.00           H
ATOM   3997  CA  PRO B 278      47.490  57.170  48.330  1.00  0.00           C
ATOM   3998  HA  PRO B 278      46.870  57.180  49.210  1.00  0.00           H
ATOM   3999  CB  PRO B 278      46.630  57.230  47.040  1.00  0.00           C
ATOM   4000  HB1 PRO B 278      45.590  56.880  47.180  1.00  0.00           H
ATOM   4001  HB2 PRO B 278      47.130  56.570  46.290  1.00  0.00           H
ATOM   4002  CG  PRO B 278      46.600  58.700  46.660  1.00  0.00           C
ATOM   4003  HG1 PRO B 278      45.900  59.320  47.260  1.00  0.00           H
ATOM   4004  HG2 PRO B 278      46.450  59.020  45.610  1.00  0.00           H
ATOM   4005  C   PRO B 278      48.300  55.880  48.350  1.00  0.00           C
ATOM   4006  O   PRO B 278      49.320  55.730  47.680  1.00  0.00           O
ATOM   4007  N   GLU B 279      47.860  54.850  49.170  1.00  0.00           N
ATOM   4008  HN  GLU B 279      46.980  54.920  49.640  1.00  0.00           H
ATOM   4009  CA  GLU B 279      48.630  53.620  49.440  1.00  0.00           C
ATOM   4010  HA  GLU B 279      49.610  54.060  49.570  1.00  0.00           H
ATOM   4011  CB  GLU B 279      48.410  52.780  50.670  1.00  0.00           C
ATOM   4012  HB1 GLU B 279      49.000  51.850  50.830  1.00  0.00           H
ATOM   4013  HB2 GLU B 279      47.320  52.590  50.730  1.00  0.00           H
ATOM   4014  CG  GLU B 279      48.600  53.610  51.990  1.00  0.00           C
ATOM   4015  HG1 GLU B 279      47.880  54.450  52.070  1.00  0.00           H
ATOM   4016  HG2 GLU B 279      49.620  54.070  52.010  1.00  0.00           H
ATOM   4017  CD  GLU B 279      48.390  52.770  53.170  1.00  0.00           C
ATOM   4018  OE1 GLU B 279      49.190  51.810  53.370  1.00  0.00           O
ATOM   4019  OE2 GLU B 279      47.320  52.950  53.860  1.00  0.00           O
ATOM   4020  C   GLU B 279      48.680  52.830  48.120  1.00  0.00           C
ATOM   4021  O   GLU B 279      47.740  52.780  47.330  1.00  0.00           O
ATOM   4022  N   ALA B 280      49.820  52.150  47.910  1.00  0.00           N
ATOM   4023  HN  ALA B 280      50.620  52.160  48.500  1.00  0.00           H
ATOM   4024  CA  ALA B 280      49.990  51.310  46.740  1.00  0.00           C
ATOM   4025  HA  ALA B 280      49.550  51.830  45.900  1.00  0.00           H
ATOM   4026  CB  ALA B 280      51.460  51.150  46.360  1.00  0.00           C
ATOM   4027  HB1 ALA B 280      52.030  52.100  46.260  1.00  0.00           H
ATOM   4028  HB2 ALA B 280      51.950  50.540  47.140  1.00  0.00           H
ATOM   4029  HB3 ALA B 280      51.480  50.490  45.460  1.00  0.00           H
ATOM   4030  C   ALA B 280      49.340  49.940  46.870  1.00  0.00           C
ATOM   4031  OT1 ALA B 280      48.380  49.650  46.080  1.00  0.00           O
ATOM   4032  OT2 ALA B 280      49.800  49.160  47.800  1.00  0.00           O
ATOM   4033  N   SER C 281      53.030  41.530  44.600  1.00  0.00           N
ATOM   4034  H1  SER C 281      53.730  40.860  44.250  1.00  0.00           H
ATOM   4035  H2  SER C 281      52.030  41.250  44.500  1.00  0.00           H
ATOM   4036  H3  SER C 281      53.070  42.380  43.990  1.00  0.00           H
ATOM   4037  CA  SER C 281      53.320  41.990  45.980  1.00  0.00           C
ATOM   4038  HA  SER C 281      53.840  42.930  45.830  1.00  0.00           H
ATOM   4039  CB  SER C 281      52.040  42.160  46.860  1.00  0.00           C
ATOM   4040  HB1 SER C 281      52.330  42.580  47.850  1.00  0.00           H
ATOM   4041  HB2 SER C 281      51.470  41.230  47.070  1.00  0.00           H
ATOM   4042  OG  SER C 281      51.120  43.080  46.260  1.00  0.00           O
ATOM   4043  HG1 SER C 281      50.420  42.520  45.900  1.00  0.00           H
ATOM   4044  C   SER C 281      54.240  41.020  46.690  1.00  0.00           C
ATOM   4045  O   SER C 281      54.100  39.810  46.440  1.00  0.00           O
ATOM   4046  N   PHE C 282      55.200  41.430  47.580  1.00  0.00           N
ATOM   4047  HN  PHE C 282      55.230  42.410  47.730  1.00  0.00           H
ATOM   4048  CA  PHE C 282      56.130  40.500  48.320  1.00  0.00           C
ATOM   4049  HA  PHE C 282      56.570  39.930  47.510  1.00  0.00           H
ATOM   4050  CB  PHE C 282      57.240  41.310  49.120  1.00  0.00           C
ATOM   4051  HB1 PHE C 282      57.760  40.660  49.860  1.00  0.00           H
ATOM   4052  HB2 PHE C 282      56.620  42.140  49.530  1.00  0.00           H
ATOM   4053  CG  PHE C 282      58.170  41.990  48.170  1.00  0.00           C
ATOM   4054  CD1 PHE C 282      59.000  41.190  47.370  1.00  0.00           C
ATOM   4055  HD1 PHE C 282      58.920  40.120  47.410  1.00  0.00           H
ATOM   4056  CE1 PHE C 282      59.780  41.790  46.280  1.00  0.00           C
ATOM   4057  HE1 PHE C 282      60.450  41.200  45.660  1.00  0.00           H
ATOM   4058  CZ  PHE C 282      59.690  43.140  46.060  1.00  0.00           C
ATOM   4059  HZ  PHE C 282      60.180  43.640  45.240  1.00  0.00           H
ATOM   4060  CD2 PHE C 282      58.150  43.380  47.910  1.00  0.00           C
ATOM   4061  HD2 PHE C 282      57.400  43.990  48.400  1.00  0.00           H
ATOM   4062  CE2 PHE C 282      58.980  43.950  46.930  1.00  0.00           C
ATOM   4063  HE2 PHE C 282      58.900  45.010  46.750  1.00  0.00           H
ATOM   4064  C   PHE C 282      55.500  39.490  49.160  1.00  0.00           C
ATOM   4065  O   PHE C 282      55.920  38.350  49.250  1.00  0.00           O
ATOM   4066  N   TYR C 283      54.550  40.000  49.910  1.00  0.00           N
ATOM   4067  HN  TYR C 283      54.210  40.920  49.750  1.00  0.00           H
ATOM   4068  CA  TYR C 283      53.650  39.250  50.720  1.00  0.00           C
ATOM   4069  HA  TYR C 283      54.100  38.270  50.840  1.00  0.00           H
ATOM   4070  CB  TYR C 283      53.450  39.890  52.190  1.00  0.00           C
ATOM   4071  HB1 TYR C 283      53.390  41.000  52.110  1.00  0.00           H
ATOM   4072  HB2 TYR C 283      54.400  39.680  52.720  1.00  0.00           H
ATOM   4073  CG  TYR C 283      52.250  39.310  52.930  1.00  0.00           C
ATOM   4074  CD1 TYR C 283      52.310  37.960  53.210  1.00  0.00           C
ATOM   4075  HD1 TYR C 283      53.130  37.370  52.840  1.00  0.00           H
ATOM   4076  CE1 TYR C 283      51.270  37.390  53.990  1.00  0.00           C
ATOM   4077  HE1 TYR C 283      51.260  36.320  54.180  1.00  0.00           H
ATOM   4078  CZ  TYR C 283      50.140  38.170  54.410  1.00  0.00           C
ATOM   4079  OH  TYR C 283      49.020  37.590  54.920  1.00  0.00           O
ATOM   4080  HH  TYR C 283      49.220  36.670  55.130  1.00  0.00           H
ATOM   4081  CD2 TYR C 283      51.310  40.090  53.500  1.00  0.00           C
ATOM   4082  HD2 TYR C 283      51.360  41.140  53.240  1.00  0.00           H
ATOM   4083  CE2 TYR C 283      50.180  39.520  54.180  1.00  0.00           C
ATOM   4084  HE2 TYR C 283      49.380  40.050  54.670  1.00  0.00           H
ATOM   4085  C   TYR C 283      52.280  39.260  49.900  1.00  0.00           C
ATOM   4086  O   TYR C 283      51.700  40.290  49.480  1.00  0.00           O
ATOM   4087  N   VAL C 284      51.580  38.030  49.910  1.00  0.00           N
ATOM   4088  HN  VAL C 284      51.980  37.300  50.450  1.00  0.00           H
ATOM   4089  CA  VAL C 284      50.240  37.710  49.300  1.00  0.00           C
ATOM   4090  HA  VAL C 284      49.950  38.590  48.750  1.00  0.00           H
ATOM   4091  CB  VAL C 284      50.480  36.540  48.350  1.00  0.00           C
ATOM   4092  HB  VAL C 284      51.090  35.770  48.860  1.00  0.00           H
ATOM   4093  CG1 VAL C 284      49.180  35.840  47.820  1.00  0.00           C
ATOM   4094 HG11 VAL C 284      49.530  35.120  47.050  1.00  0.00           H
ATOM   4095 HG12 VAL C 284      48.570  35.320  48.590  1.00  0.00           H
ATOM   4096 HG13 VAL C 284      48.580  36.510  47.160  1.00  0.00           H
ATOM   4097  CG2 VAL C 284      51.200  37.100  47.130  1.00  0.00           C
ATOM   4098 HG21 VAL C 284      51.530  36.270  46.470  1.00  0.00           H
ATOM   4099 HG22 VAL C 284      50.570  37.760  46.500  1.00  0.00           H
ATOM   4100 HG23 VAL C 284      52.120  37.640  47.460  1.00  0.00           H
ATOM   4101  C   VAL C 284      49.320  37.370  50.440  1.00  0.00           C
ATOM   4102  O   VAL C 284      49.580  36.440  51.270  1.00  0.00           O
ATOM   4103  N   TYR C 285      48.300  38.220  50.660  1.00  0.00           N
ATOM   4104  HN  TYR C 285      48.130  38.990  50.050  1.00  0.00           H
ATOM   4105  CA  TYR C 285      47.360  38.060  51.740  1.00  0.00           C
ATOM   4106  HA  TYR C 285      47.730  38.390  52.700  1.00  0.00           H
ATOM   4107  CB  TYR C 285      46.040  38.850  51.510  1.00  0.00           C
ATOM   4108  HB1 TYR C 285      45.230  38.720  52.250  1.00  0.00           H
ATOM   4109  HB2 TYR C 285      45.740  38.740  50.440  1.00  0.00           H
ATOM   4110  CG  TYR C 285      46.370  40.350  51.650  1.00  0.00           C
ATOM   4111  CD1 TYR C 285      47.120  40.920  52.670  1.00  0.00           C
ATOM   4112  HD1 TYR C 285      47.660  40.290  53.360  1.00  0.00           H
ATOM   4113  CE1 TYR C 285      47.150  42.330  52.880  1.00  0.00           C
ATOM   4114  HE1 TYR C 285      47.640  42.700  53.770  1.00  0.00           H
ATOM   4115  CZ  TYR C 285      46.590  43.180  52.010  1.00  0.00           C
ATOM   4116  OH  TYR C 285      46.850  44.560  52.150  1.00  0.00           O
ATOM   4117  HH  TYR C 285      47.600  44.600  52.750  1.00  0.00           H
ATOM   4118  CD2 TYR C 285      45.720  41.230  50.820  1.00  0.00           C
ATOM   4119  HD2 TYR C 285      45.010  40.960  50.050  1.00  0.00           H
ATOM   4120  CE2 TYR C 285      45.810  42.630  50.990  1.00  0.00           C
ATOM   4121  HE2 TYR C 285      45.350  43.290  50.270  1.00  0.00           H
ATOM   4122  C   TYR C 285      46.860  36.680  52.080  1.00  0.00           C
ATOM   4123  O   TYR C 285      46.440  35.900  51.210  1.00  0.00           O
ATOM   4124  N   SER C 286      46.840  36.300  53.360  1.00  0.00           N
ATOM   4125  HN  SER C 286      47.040  37.040  53.990  1.00  0.00           H
ATOM   4126  CA  SER C 286      46.200  35.030  53.810  1.00  0.00           C
ATOM   4127  HA  SER C 286      46.490  34.230  53.140  1.00  0.00           H
ATOM   4128  CB  SER C 286      46.370  34.790  55.360  1.00  0.00           C
ATOM   4129  HB1 SER C 286      45.920  33.800  55.570  1.00  0.00           H
ATOM   4130  HB2 SER C 286      45.810  35.600  55.870  1.00  0.00           H
ATOM   4131  OG  SER C 286      47.760  34.860  55.710  1.00  0.00           O
ATOM   4132  HG1 SER C 286      48.280  34.920  54.910  1.00  0.00           H
ATOM   4133  C   SER C 286      44.700  35.030  53.570  1.00  0.00           C
ATOM   4134  O   SER C 286      44.100  36.130  53.710  1.00  0.00           O
ATOM   4135  N   ARG C 287      44.080  33.910  53.110  1.00  0.00           N
ATOM   4136  HN  ARG C 287      44.650  33.100  53.090  1.00  0.00           H
ATOM   4137  CA  ARG C 287      42.690  33.750  52.760  1.00  0.00           C
ATOM   4138  HA  ARG C 287      42.120  34.670  52.760  1.00  0.00           H
ATOM   4139  CB  ARG C 287      42.540  33.350  51.280  1.00  0.00           C
ATOM   4140  HB1 ARG C 287      41.500  33.200  50.940  1.00  0.00           H
ATOM   4141  HB2 ARG C 287      43.140  32.430  51.140  1.00  0.00           H
ATOM   4142  CG  ARG C 287      43.220  34.400  50.290  1.00  0.00           C
ATOM   4143  HG1 ARG C 287      43.360  33.960  49.280  1.00  0.00           H
ATOM   4144  HG2 ARG C 287      44.250  34.720  50.560  1.00  0.00           H
ATOM   4145  CD  ARG C 287      42.230  35.560  50.040  1.00  0.00           C
ATOM   4146  HD1 ARG C 287      42.050  36.070  51.010  1.00  0.00           H
ATOM   4147  HD2 ARG C 287      41.340  35.110  49.540  1.00  0.00           H
ATOM   4148  NE  ARG C 287      42.930  36.470  49.070  1.00  0.00           N
ATOM   4149  HE  ARG C 287      43.870  36.220  48.840  1.00  0.00           H
ATOM   4150  CZ  ARG C 287      42.600  37.740  48.840  1.00  0.00           C
ATOM   4151  NH1 ARG C 287      41.560  38.300  49.280  1.00  0.00           N
ATOM   4152 HH11 ARG C 287      40.850  37.690  49.620  1.00  0.00           H
ATOM   4153 HH12 ARG C 287      41.300  39.160  48.830  1.00  0.00           H
ATOM   4154  NH2 ARG C 287      43.370  38.370  47.990  1.00  0.00           N
ATOM   4155 HH21 ARG C 287      44.120  37.900  47.510  1.00  0.00           H
ATOM   4156 HH22 ARG C 287      43.260  39.350  47.840  1.00  0.00           H
ATOM   4157  C   ARG C 287      42.010  32.720  53.640  1.00  0.00           C
ATOM   4158  O   ARG C 287      42.730  31.900  54.190  1.00  0.00           O
ATOM   4159  N   VAL C 288      40.690  32.810  53.900  1.00  0.00           N
ATOM   4160  HN  VAL C 288      40.140  33.470  53.410  1.00  0.00           H
ATOM   4161  CA  VAL C 288      40.040  31.700  54.520  1.00  0.00           C
ATOM   4162  HA  VAL C 288      40.600  31.070  55.200  1.00  0.00           H
ATOM   4163  CB  VAL C 288      38.800  32.230  55.270  1.00  0.00           C
ATOM   4164  HB  VAL C 288      38.270  31.450  55.860  1.00  0.00           H
ATOM   4165  CG1 VAL C 288      39.420  33.100  56.390  1.00  0.00           C
ATOM   4166 HG11 VAL C 288      40.200  32.680  57.060  1.00  0.00           H
ATOM   4167 HG12 VAL C 288      39.810  34.070  56.030  1.00  0.00           H
ATOM   4168 HG13 VAL C 288      38.540  33.480  56.950  1.00  0.00           H
ATOM   4169  CG2 VAL C 288      37.810  33.060  54.370  1.00  0.00           C
ATOM   4170 HG21 VAL C 288      38.490  33.910  54.160  1.00  0.00           H
ATOM   4171 HG22 VAL C 288      37.500  32.430  53.500  1.00  0.00           H
ATOM   4172 HG23 VAL C 288      36.910  33.470  54.870  1.00  0.00           H
ATOM   4173  C   VAL C 288      39.540  30.780  53.470  1.00  0.00           C
ATOM   4174  O   VAL C 288      39.560  31.100  52.270  1.00  0.00           O
ATOM   4175  N   LYS C 289      39.070  29.570  53.770  1.00  0.00           N
ATOM   4176  HN  LYS C 289      39.220  29.220  54.700  1.00  0.00           H
ATOM   4177  CA  LYS C 289      38.380  28.690  52.800  1.00  0.00           C
ATOM   4178  HA  LYS C 289      38.910  28.800  51.860  1.00  0.00           H
ATOM   4179  CB  LYS C 289      38.420  27.220  53.160  1.00  0.00           C
ATOM   4180  HB1 LYS C 289      37.820  26.600  52.460  1.00  0.00           H
ATOM   4181  HB2 LYS C 289      38.000  27.100  54.180  1.00  0.00           H
ATOM   4182  CG  LYS C 289      39.920  26.720  53.270  1.00  0.00           C
ATOM   4183  HG1 LYS C 289      40.430  27.380  54.000  1.00  0.00           H
ATOM   4184  HG2 LYS C 289      40.480  26.820  52.320  1.00  0.00           H
ATOM   4185  CD  LYS C 289      40.090  25.320  53.810  1.00  0.00           C
ATOM   4186  HD1 LYS C 289      39.710  24.550  53.110  1.00  0.00           H
ATOM   4187  HD2 LYS C 289      41.170  25.060  53.900  1.00  0.00           H
ATOM   4188  CE  LYS C 289      39.440  24.910  55.210  1.00  0.00           C
ATOM   4189  HE1 LYS C 289      39.720  23.860  55.450  1.00  0.00           H
ATOM   4190  HE2 LYS C 289      38.340  25.060  55.210  1.00  0.00           H
ATOM   4191  NZ  LYS C 289      40.090  25.680  56.280  1.00  0.00           N
ATOM   4192  HZ1 LYS C 289      40.230  26.690  56.060  1.00  0.00           H
ATOM   4193  HZ2 LYS C 289      39.650  25.560  57.220  1.00  0.00           H
ATOM   4194  HZ3 LYS C 289      41.080  25.420  56.430  1.00  0.00           H
ATOM   4195  C   LYS C 289      36.960  29.170  52.630  1.00  0.00           C
ATOM   4196  NT  LYS C 289      36.530  29.450  51.350  1.00  0.00           N
ATOM   4197  HT1 LYS C 289      35.560  29.610  51.220  1.00  0.00           H
ATOM   4198  HT2 LYS C 289      37.200  29.220  50.650  1.00  0.00           H
ATOM   4199  O   LYS C 289      36.170  29.330  53.590  1.00  0.00           O
ATOM   4200  N   SER D  55      53.590  47.430  53.850  1.00  0.00           N
ATOM   4201  H1  SER D  55      52.700  46.920  54.020  1.00  0.00           H
ATOM   4202  H2  SER D  55      54.180  47.200  54.680  1.00  0.00           H
ATOM   4203  H3  SER D  55      53.470  48.460  53.870  1.00  0.00           H
ATOM   4204  CA  SER D  55      54.110  46.840  52.540  1.00  0.00           C
ATOM   4205  HA  SER D  55      54.050  45.770  52.710  1.00  0.00           H
ATOM   4206  CB  SER D  55      53.210  47.290  51.350  1.00  0.00           C
ATOM   4207  HB1 SER D  55      53.640  48.180  50.840  1.00  0.00           H
ATOM   4208  HB2 SER D  55      52.180  47.520  51.690  1.00  0.00           H
ATOM   4209  OG  SER D  55      53.060  46.200  50.390  1.00  0.00           O
ATOM   4210  HG1 SER D  55      52.400  46.430  49.730  1.00  0.00           H
ATOM   4211  C   SER D  55      55.570  47.170  52.250  1.00  0.00           C
ATOM   4212  O   SER D  55      55.910  48.360  52.410  1.00  0.00           O
ATOM   4213  N   PHE D  56      56.410  46.240  51.730  1.00  0.00           N
ATOM   4214  HN  PHE D  56      56.040  45.340  51.550  1.00  0.00           H
ATOM   4215  CA  PHE D  56      57.700  46.520  51.070  1.00  0.00           C
ATOM   4216  HA  PHE D  56      58.410  47.200  51.520  1.00  0.00           H
ATOM   4217  CB  PHE D  56      58.510  45.150  50.980  1.00  0.00           C
ATOM   4218  HB1 PHE D  56      59.320  45.200  50.230  1.00  0.00           H
ATOM   4219  HB2 PHE D  56      57.960  44.210  50.760  1.00  0.00           H
ATOM   4220  CG  PHE D  56      59.060  44.850  52.350  1.00  0.00           C
ATOM   4221  CD1 PHE D  56      60.250  45.460  52.760  1.00  0.00           C
ATOM   4222  HD1 PHE D  56      60.820  46.090  52.090  1.00  0.00           H
ATOM   4223  CE1 PHE D  56      60.680  45.300  54.080  1.00  0.00           C
ATOM   4224  HE1 PHE D  56      61.500  45.840  54.530  1.00  0.00           H
ATOM   4225  CZ  PHE D  56      60.080  44.360  54.910  1.00  0.00           C
ATOM   4226  HZ  PHE D  56      60.420  44.260  55.930  1.00  0.00           H
ATOM   4227  CD2 PHE D  56      58.420  43.970  53.190  1.00  0.00           C
ATOM   4228  HD2 PHE D  56      57.580  43.400  52.820  1.00  0.00           H
ATOM   4229  CE2 PHE D  56      58.920  43.720  54.450  1.00  0.00           C
ATOM   4230  HE2 PHE D  56      58.400  42.980  55.030  1.00  0.00           H
ATOM   4231  C   PHE D  56      57.500  47.020  49.660  1.00  0.00           C
ATOM   4232  O   PHE D  56      56.440  46.740  49.090  1.00  0.00           O
ATOM   4233  N   TYR D  57      58.470  47.880  49.160  1.00  0.00           N
ATOM   4234  HN  TYR D  57      59.290  48.060  49.690  1.00  0.00           H
ATOM   4235  CA  TYR D  57      58.330  48.570  47.920  1.00  0.00           C
ATOM   4236  HA  TYR D  57      57.420  48.220  47.460  1.00  0.00           H
ATOM   4237  CB  TYR D  57      58.300  50.110  48.180  1.00  0.00           C
ATOM   4238  HB1 TYR D  57      58.000  50.820  47.380  1.00  0.00           H
ATOM   4239  HB2 TYR D  57      59.300  50.360  48.580  1.00  0.00           H
ATOM   4240  CG  TYR D  57      57.310  50.460  49.280  1.00  0.00           C
ATOM   4241  CD1 TYR D  57      57.720  51.090  50.490  1.00  0.00           C
ATOM   4242  HD1 TYR D  57      58.760  51.360  50.490  1.00  0.00           H
ATOM   4243  CE1 TYR D  57      56.770  51.550  51.400  1.00  0.00           C
ATOM   4244  HE1 TYR D  57      57.050  52.040  52.320  1.00  0.00           H
ATOM   4245  CZ  TYR D  57      55.410  51.350  51.180  1.00  0.00           C
ATOM   4246  OH  TYR D  57      54.500  51.790  52.180  1.00  0.00           O
ATOM   4247  HH  TYR D  57      53.610  51.500  51.950  1.00  0.00           H
ATOM   4248  CD2 TYR D  57      55.960  50.110  49.060  1.00  0.00           C
ATOM   4249  HD2 TYR D  57      55.670  49.640  48.130  1.00  0.00           H
ATOM   4250  CE2 TYR D  57      55.030  50.590  49.980  1.00  0.00           C
ATOM   4251  HE2 TYR D  57      53.970  50.440  49.810  1.00  0.00           H
ATOM   4252  C   TYR D  57      59.400  48.090  46.910  1.00  0.00           C
ATOM   4253  O   TYR D  57      60.360  47.500  47.280  1.00  0.00           O
ATOM   4254  N   VAL D  58      59.250  48.400  45.580  1.00  0.00           N
ATOM   4255  HN  VAL D  58      58.400  48.840  45.310  1.00  0.00           H
ATOM   4256  CA  VAL D  58      60.200  47.960  44.560  1.00  0.00           C
ATOM   4257  HA  VAL D  58      60.820  47.190  44.990  1.00  0.00           H
ATOM   4258  CB  VAL D  58      59.570  47.360  43.260  1.00  0.00           C
ATOM   4259  HB  VAL D  58      58.680  47.970  43.010  1.00  0.00           H
ATOM   4260  CG1 VAL D  58      60.550  47.440  42.100  1.00  0.00           C
ATOM   4261 HG11 VAL D  58      60.130  46.820  41.280  1.00  0.00           H
ATOM   4262 HG12 VAL D  58      60.640  48.490  41.750  1.00  0.00           H
ATOM   4263 HG13 VAL D  58      61.500  46.960  42.430  1.00  0.00           H
ATOM   4264  CG2 VAL D  58      59.220  45.870  43.580  1.00  0.00           C
ATOM   4265 HG21 VAL D  58      60.130  45.370  43.970  1.00  0.00           H
ATOM   4266 HG22 VAL D  58      58.450  45.810  44.380  1.00  0.00           H
ATOM   4267 HG23 VAL D  58      58.900  45.430  42.610  1.00  0.00           H
ATOM   4268  C   VAL D  58      61.150  49.160  44.220  1.00  0.00           C
ATOM   4269  O   VAL D  58      60.720  50.230  43.690  1.00  0.00           O
ATOM   4270  N   TYR D  59      62.490  48.990  44.550  1.00  0.00           N
ATOM   4271  HN  TYR D  59      62.690  48.160  45.070  1.00  0.00           H
ATOM   4272  CA  TYR D  59      63.540  49.950  44.150  1.00  0.00           C
ATOM   4273  HA  TYR D  59      63.110  50.950  44.180  1.00  0.00           H
ATOM   4274  CB  TYR D  59      64.790  49.920  45.070  1.00  0.00           C
ATOM   4275  HB1 TYR D  59      65.200  48.890  45.050  1.00  0.00           H
ATOM   4276  HB2 TYR D  59      64.380  50.140  46.080  1.00  0.00           H
ATOM   4277  CG  TYR D  59      65.990  50.660  44.650  1.00  0.00           C
ATOM   4278  CD1 TYR D  59      66.160  52.020  45.150  1.00  0.00           C
ATOM   4279  HD1 TYR D  59      65.490  52.560  45.810  1.00  0.00           H
ATOM   4280  CE1 TYR D  59      67.200  52.800  44.650  1.00  0.00           C
ATOM   4281  HE1 TYR D  59      67.320  53.840  44.910  1.00  0.00           H
ATOM   4282  CZ  TYR D  59      68.230  52.240  43.870  1.00  0.00           C
ATOM   4283  OH  TYR D  59      69.310  53.060  43.560  1.00  0.00           O
ATOM   4284  HH  TYR D  59      70.050  52.450  43.580  1.00  0.00           H
ATOM   4285  CD2 TYR D  59      67.100  50.150  43.900  1.00  0.00           C
ATOM   4286  HD2 TYR D  59      67.060  49.090  43.660  1.00  0.00           H
ATOM   4287  CE2 TYR D  59      68.230  50.890  43.560  1.00  0.00           C
ATOM   4288  HE2 TYR D  59      69.090  50.580  42.980  1.00  0.00           H
ATOM   4289  C   TYR D  59      63.800  49.730  42.630  1.00  0.00           C
ATOM   4290  O   TYR D  59      63.540  48.600  42.200  1.00  0.00           O
ATOM   4291  N   SER D  60      64.250  50.770  41.870  1.00  0.00           N
ATOM   4292  HN  SER D  60      64.270  51.660  42.320  1.00  0.00           H
ATOM   4293  CA  SER D  60      64.460  50.700  40.410  1.00  0.00           C
ATOM   4294  HA  SER D  60      63.510  50.390  39.990  1.00  0.00           H
ATOM   4295  CB  SER D  60      64.640  52.160  39.810  1.00  0.00           C
ATOM   4296  HB1 SER D  60      65.550  52.590  40.270  1.00  0.00           H
ATOM   4297  HB2 SER D  60      63.700  52.720  40.010  1.00  0.00           H
ATOM   4298  OG  SER D  60      64.810  52.250  38.420  1.00  0.00           O
ATOM   4299  HG1 SER D  60      64.750  53.170  38.160  1.00  0.00           H
ATOM   4300  C   SER D  60      65.650  49.780  40.010  1.00  0.00           C
ATOM   4301  O   SER D  60      66.730  49.980  40.560  1.00  0.00           O
ATOM   4302  N   ARG D  61      65.530  48.900  39.010  1.00  0.00           N
ATOM   4303  HN  ARG D  61      64.620  48.800  38.600  1.00  0.00           H
ATOM   4304  CA  ARG D  61      66.600  48.170  38.510  1.00  0.00           C
ATOM   4305  HA  ARG D  61      67.270  47.800  39.270  1.00  0.00           H
ATOM   4306  CB  ARG D  61      66.100  46.820  37.690  1.00  0.00           C
ATOM   4307  HB1 ARG D  61      67.020  46.480  37.160  1.00  0.00           H
ATOM   4308  HB2 ARG D  61      65.370  47.110  36.910  1.00  0.00           H
ATOM   4309  CG  ARG D  61      65.650  45.670  38.510  1.00  0.00           C
ATOM   4310  HG1 ARG D  61      64.780  46.020  39.100  1.00  0.00           H
ATOM   4311  HG2 ARG D  61      66.420  45.370  39.250  1.00  0.00           H
ATOM   4312  CD  ARG D  61      65.220  44.500  37.620  1.00  0.00           C
ATOM   4313  HD1 ARG D  61      66.090  44.070  37.090  1.00  0.00           H
ATOM   4314  HD2 ARG D  61      64.510  44.820  36.830  1.00  0.00           H
ATOM   4315  NE  ARG D  61      64.510  43.480  38.460  1.00  0.00           N
ATOM   4316  HE  ARG D  61      64.420  43.640  39.450  1.00  0.00           H
ATOM   4317  CZ  ARG D  61      63.800  42.520  37.990  1.00  0.00           C
ATOM   4318  NH1 ARG D  61      63.860  42.100  36.780  1.00  0.00           N
ATOM   4319 HH11 ARG D  61      64.700  42.230  36.240  1.00  0.00           H
ATOM   4320 HH12 ARG D  61      63.170  41.430  36.520  1.00  0.00           H
ATOM   4321  NH2 ARG D  61      62.880  41.910  38.730  1.00  0.00           N
ATOM   4322 HH21 ARG D  61      62.820  42.110  39.710  1.00  0.00           H
ATOM   4323 HH22 ARG D  61      62.060  41.640  38.230  1.00  0.00           H
ATOM   4324  C   ARG D  61      67.510  48.910  37.680  1.00  0.00           C
ATOM   4325  O   ARG D  61      68.660  48.550  37.640  1.00  0.00           O
ATOM   4326  N   VAL D  62      67.010  49.980  36.980  1.00  0.00           N
ATOM   4327  HN  VAL D  62      66.050  50.250  36.960  1.00  0.00           H
ATOM   4328  CA  VAL D  62      67.740  50.900  36.130  1.00  0.00           C
ATOM   4329  HA  VAL D  62      68.190  50.300  35.360  1.00  0.00           H
ATOM   4330  CB  VAL D  62      66.740  51.760  35.350  1.00  0.00           C
ATOM   4331  HB  VAL D  62      65.980  52.110  36.080  1.00  0.00           H
ATOM   4332  CG1 VAL D  62      67.490  52.890  34.660  1.00  0.00           C
ATOM   4333 HG11 VAL D  62      66.930  53.500  33.920  1.00  0.00           H
ATOM   4334 HG12 VAL D  62      67.770  53.690  35.370  1.00  0.00           H
ATOM   4335 HG13 VAL D  62      68.380  52.450  34.160  1.00  0.00           H
ATOM   4336  CG2 VAL D  62      66.090  50.790  34.360  1.00  0.00           C
ATOM   4337 HG21 VAL D  62      65.650  49.910  34.880  1.00  0.00           H
ATOM   4338 HG22 VAL D  62      65.260  51.280  33.810  1.00  0.00           H
ATOM   4339 HG23 VAL D  62      66.830  50.360  33.650  1.00  0.00           H
ATOM   4340  C   VAL D  62      68.830  51.740  36.820  1.00  0.00           C
ATOM   4341  O   VAL D  62      69.940  51.940  36.320  1.00  0.00           O
ATOM   4342  N   LYS D  63      68.410  52.370  37.990  1.00  0.00           N
ATOM   4343  HN  LYS D  63      67.450  52.400  38.270  1.00  0.00           H
ATOM   4344  CA  LYS D  63      69.320  52.900  39.020  1.00  0.00           C
ATOM   4345  HA  LYS D  63      69.860  53.740  38.610  1.00  0.00           H
ATOM   4346  CB  LYS D  63      68.600  53.580  40.110  1.00  0.00           C
ATOM   4347  HB1 LYS D  63      69.310  54.190  40.710  1.00  0.00           H
ATOM   4348  HB2 LYS D  63      68.060  52.850  40.740  1.00  0.00           H
ATOM   4349  CG  LYS D  63      67.490  54.610  39.740  1.00  0.00           C
ATOM   4350  HG1 LYS D  63      66.750  54.130  39.050  1.00  0.00           H
ATOM   4351  HG2 LYS D  63      68.040  55.360  39.140  1.00  0.00           H
ATOM   4352  CD  LYS D  63      66.900  55.250  41.010  1.00  0.00           C
ATOM   4353  HD1 LYS D  63      66.420  54.450  41.610  1.00  0.00           H
ATOM   4354  HD2 LYS D  63      67.720  55.590  41.670  1.00  0.00           H
ATOM   4355  CE  LYS D  63      65.850  56.350  40.820  1.00  0.00           C
ATOM   4356  HE1 LYS D  63      65.960  56.930  41.760  1.00  0.00           H
ATOM   4357  HE2 LYS D  63      64.790  56.100  40.620  1.00  0.00           H
ATOM   4358  NZ  LYS D  63      66.220  57.260  39.730  1.00  0.00           N
ATOM   4359  HZ1 LYS D  63      67.210  57.580  39.690  1.00  0.00           H
ATOM   4360  HZ2 LYS D  63      66.010  56.930  38.770  1.00  0.00           H
ATOM   4361  HZ3 LYS D  63      65.650  58.100  39.980  1.00  0.00           H
ATOM   4362  C   LYS D  63      70.420  51.860  39.610  1.00  0.00           C
ATOM   4363  NT  LYS D  63      69.850  50.700  40.050  1.00  0.00           N
ATOM   4364  HT1 LYS D  63      68.850  50.680  39.980  1.00  0.00           H
ATOM   4365  HT2 LYS D  63      70.450  50.110  40.590  1.00  0.00           H
ATOM   4366  O   LYS D  63      71.590  52.210  39.760  1.00  0.00           O
TER
ENDMDL
