# Supplementary material for: The Effect of SARS-COV‑2 Protein Fragments on the Dimerization of α‑Synuclein
Source: ACS Chem Neurosci. 2025 Oct 22;16(21):4279–88. doi: 10.1021/acschemneuro.5c00635 (PMC12593392; doi:10.1021/acschemneuro.5c00635)
Supplement: Supplementary file 1 [file cn5c00635_si_001.zip › aS Configurations - Supporting Information/Beta Strand Dimer/with FI10/b-FI10-1-initial.pdb]

REMARK    GENERATED BY TRJCONV
TITLE     Protein in water t=   0.00000 step= 0
REMARK    THIS IS A SIMULATION BOX
CRYST1   89.476   89.476   89.476  90.00  90.00  90.00 P 1           1
MODEL        1
ATOM      1  N   MET A   1      15.470  33.770  37.670  1.00  0.00           N
ATOM      2  H1  MET A   1      16.260  34.400  37.440  1.00  0.00           H
ATOM      3  H2  MET A   1      15.270  33.120  36.880  1.00  0.00           H
ATOM      4  H3  MET A   1      14.600  34.290  37.920  1.00  0.00           H
ATOM      5  CA  MET A   1      15.890  33.050  38.900  1.00  0.00           C
ATOM      6  HA  MET A   1      16.550  32.290  38.510  1.00  0.00           H
ATOM      7  CB  MET A   1      16.570  34.100  39.800  1.00  0.00           C
ATOM      8  HB1 MET A   1      15.900  34.980  39.890  1.00  0.00           H
ATOM      9  HB2 MET A   1      17.330  34.530  39.120  1.00  0.00           H
ATOM     10  CG  MET A   1      17.200  33.520  41.070  1.00  0.00           C
ATOM     11  HG1 MET A   1      16.680  32.670  41.560  1.00  0.00           H
ATOM     12  HG2 MET A   1      17.520  34.220  41.880  1.00  0.00           H
ATOM     13  SD  MET A   1      18.820  32.830  40.620  1.00  0.00           S
ATOM     14  CE  MET A   1      18.910  31.380  41.710  1.00  0.00           C
ATOM     15  HE1 MET A   1      19.830  30.760  41.620  1.00  0.00           H
ATOM     16  HE2 MET A   1      18.790  31.560  42.800  1.00  0.00           H
ATOM     17  HE3 MET A   1      18.080  30.750  41.350  1.00  0.00           H
ATOM     18  C   MET A   1      14.760  32.440  39.660  1.00  0.00           C
ATOM     19  O   MET A   1      13.810  33.050  40.130  1.00  0.00           O
ATOM     20  N   ASP A   2      14.850  31.130  39.930  1.00  0.00           N
ATOM     21  HN  ASP A   2      15.590  30.610  39.520  1.00  0.00           H
ATOM     22  CA  ASP A   2      13.810  30.390  40.580  1.00  0.00           C
ATOM     23  HA  ASP A   2      12.910  30.990  40.640  1.00  0.00           H
ATOM     24  CB  ASP A   2      13.230  29.280  39.690  1.00  0.00           C
ATOM     25  HB1 ASP A   2      12.770  29.830  38.840  1.00  0.00           H
ATOM     26  HB2 ASP A   2      12.490  28.620  40.200  1.00  0.00           H
ATOM     27  CG  ASP A   2      14.250  28.300  39.140  1.00  0.00           C
ATOM     28  OD1 ASP A   2      13.830  27.390  38.390  1.00  0.00           O
ATOM     29  OD2 ASP A   2      15.480  28.400  39.420  1.00  0.00           O
ATOM     30  C   ASP A   2      14.100  29.750  41.890  1.00  0.00           C
ATOM     31  O   ASP A   2      13.350  29.770  42.860  1.00  0.00           O
ATOM     32  N   VAL A   3      15.300  29.160  42.050  1.00  0.00           N
ATOM     33  HN  VAL A   3      15.800  28.830  41.250  1.00  0.00           H
ATOM     34  CA  VAL A   3      15.580  28.550  43.310  1.00  0.00           C
ATOM     35  HA  VAL A   3      14.840  28.810  44.060  1.00  0.00           H
ATOM     36  CB  VAL A   3      15.640  27.050  43.290  1.00  0.00           C
ATOM     37  HB  VAL A   3      16.350  26.750  42.500  1.00  0.00           H
ATOM     38  CG1 VAL A   3      16.050  26.520  44.680  1.00  0.00           C
ATOM     39 HG11 VAL A   3      17.130  26.620  44.910  1.00  0.00           H
ATOM     40 HG12 VAL A   3      15.380  26.970  45.440  1.00  0.00           H
ATOM     41 HG13 VAL A   3      15.760  25.450  44.760  1.00  0.00           H
ATOM     42  CG2 VAL A   3      14.320  26.400  42.840  1.00  0.00           C
ATOM     43 HG21 VAL A   3      13.860  26.870  41.950  1.00  0.00           H
ATOM     44 HG22 VAL A   3      14.500  25.320  42.650  1.00  0.00           H
ATOM     45 HG23 VAL A   3      13.500  26.490  43.590  1.00  0.00           H
ATOM     46  C   VAL A   3      16.940  28.990  43.700  1.00  0.00           C
ATOM     47  O   VAL A   3      17.890  28.810  42.940  1.00  0.00           O
ATOM     48  N   PHE A   4      17.140  29.630  44.870  1.00  0.00           N
ATOM     49  HN  PHE A   4      16.360  29.780  45.480  1.00  0.00           H
ATOM     50  CA  PHE A   4      18.310  30.290  45.360  1.00  0.00           C
ATOM     51  HA  PHE A   4      19.120  30.220  44.640  1.00  0.00           H
ATOM     52  CB  PHE A   4      18.120  31.760  45.760  1.00  0.00           C
ATOM     53  HB1 PHE A   4      17.410  31.870  46.610  1.00  0.00           H
ATOM     54  HB2 PHE A   4      17.710  32.290  44.870  1.00  0.00           H
ATOM     55  CG  PHE A   4      19.340  32.530  46.130  1.00  0.00           C
ATOM     56  CD1 PHE A   4      20.510  32.410  45.420  1.00  0.00           C
ATOM     57  HD1 PHE A   4      20.570  31.680  44.620  1.00  0.00           H
ATOM     58  CE1 PHE A   4      21.550  33.240  45.760  1.00  0.00           C
ATOM     59  HE1 PHE A   4      22.500  33.090  45.260  1.00  0.00           H
ATOM     60  CZ  PHE A   4      21.440  34.190  46.750  1.00  0.00           C
ATOM     61  HZ  PHE A   4      22.260  34.840  47.010  1.00  0.00           H
ATOM     62  CD2 PHE A   4      19.240  33.450  47.140  1.00  0.00           C
ATOM     63  HD2 PHE A   4      18.280  33.650  47.600  1.00  0.00           H
ATOM     64  CE2 PHE A   4      20.290  34.270  47.490  1.00  0.00           C
ATOM     65  HE2 PHE A   4      20.140  35.060  48.210  1.00  0.00           H
ATOM     66  C   PHE A   4      18.870  29.520  46.510  1.00  0.00           C
ATOM     67  O   PHE A   4      18.150  28.790  47.180  1.00  0.00           O
ATOM     68  N   MET A   5      20.210  29.530  46.680  1.00  0.00           N
ATOM     69  HN  MET A   5      20.740  30.050  46.020  1.00  0.00           H
ATOM     70  CA  MET A   5      20.840  28.890  47.790  1.00  0.00           C
ATOM     71  HA  MET A   5      20.150  28.700  48.600  1.00  0.00           H
ATOM     72  CB  MET A   5      21.430  27.550  47.310  1.00  0.00           C
ATOM     73  HB1 MET A   5      21.850  26.930  48.120  1.00  0.00           H
ATOM     74  HB2 MET A   5      22.350  27.730  46.700  1.00  0.00           H
ATOM     75  CG  MET A   5      20.570  26.690  46.380  1.00  0.00           C
ATOM     76  HG1 MET A   5      20.450  27.210  45.410  1.00  0.00           H
ATOM     77  HG2 MET A   5      19.560  26.620  46.840  1.00  0.00           H
ATOM     78  SD  MET A   5      21.080  24.970  46.070  1.00  0.00           S
ATOM     79  CE  MET A   5      19.900  24.480  44.780  1.00  0.00           C
ATOM     80  HE1 MET A   5      20.000  25.200  43.950  1.00  0.00           H
ATOM     81  HE2 MET A   5      20.110  23.440  44.440  1.00  0.00           H
ATOM     82  HE3 MET A   5      18.930  24.310  45.300  1.00  0.00           H
ATOM     83  C   MET A   5      21.950  29.740  48.300  1.00  0.00           C
ATOM     84  O   MET A   5      22.530  30.670  47.740  1.00  0.00           O
ATOM     85  N   LYS A   6      22.280  29.610  49.600  1.00  0.00           N
ATOM     86  HN  LYS A   6      21.790  28.920  50.120  1.00  0.00           H
ATOM     87  CA  LYS A   6      23.320  30.330  50.270  1.00  0.00           C
ATOM     88  HA  LYS A   6      23.080  31.380  50.150  1.00  0.00           H
ATOM     89  CB  LYS A   6      23.390  29.900  51.750  1.00  0.00           C
ATOM     90  HB1 LYS A   6      24.060  30.570  52.330  1.00  0.00           H
ATOM     91  HB2 LYS A   6      23.760  28.860  51.800  1.00  0.00           H
ATOM     92  CG  LYS A   6      22.030  29.910  52.460  1.00  0.00           C
ATOM     93  HG1 LYS A   6      21.280  29.290  51.910  1.00  0.00           H
ATOM     94  HG2 LYS A   6      21.800  30.970  52.670  1.00  0.00           H
ATOM     95  CD  LYS A   6      22.180  29.180  53.800  1.00  0.00           C
ATOM     96  HD1 LYS A   6      22.470  28.150  53.510  1.00  0.00           H
ATOM     97  HD2 LYS A   6      22.960  29.670  54.430  1.00  0.00           H
ATOM     98  CE  LYS A   6      20.850  28.940  54.500  1.00  0.00           C
ATOM     99  HE1 LYS A   6      20.260  28.230  53.880  1.00  0.00           H
ATOM    100  HE2 LYS A   6      20.280  29.870  54.670  1.00  0.00           H
ATOM    101  NZ  LYS A   6      21.040  28.450  55.890  1.00  0.00           N
ATOM    102  HZ1 LYS A   6      21.670  29.060  56.450  1.00  0.00           H
ATOM    103  HZ2 LYS A   6      20.140  28.500  56.400  1.00  0.00           H
ATOM    104  HZ3 LYS A   6      21.450  27.500  55.780  1.00  0.00           H
ATOM    105  C   LYS A   6      24.640  29.990  49.680  1.00  0.00           C
ATOM    106  O   LYS A   6      24.920  28.900  49.180  1.00  0.00           O
ATOM    107  N   GLY A   7      25.550  30.980  49.730  1.00  0.00           N
ATOM    108  HN  GLY A   7      25.390  31.850  50.190  1.00  0.00           H
ATOM    109  CA  GLY A   7      26.860  30.870  49.170  1.00  0.00           C
ATOM    110  HA1 GLY A   7      27.430  30.060  49.600  1.00  0.00           H
ATOM    111  HA2 GLY A   7      26.790  30.830  48.090  1.00  0.00           H
ATOM    112  C   GLY A   7      27.490  32.210  49.360  1.00  0.00           C
ATOM    113  O   GLY A   7      28.240  32.410  50.310  1.00  0.00           O
ATOM    114  N   LEU A   8      27.220  33.080  48.380  1.00  0.00           N
ATOM    115  HN  LEU A   8      26.590  32.810  47.650  1.00  0.00           H
ATOM    116  CA  LEU A   8      27.740  34.400  48.160  1.00  0.00           C
ATOM    117  HA  LEU A   8      28.230  34.740  49.060  1.00  0.00           H
ATOM    118  CB  LEU A   8      28.750  34.270  47.020  1.00  0.00           C
ATOM    119  HB1 LEU A   8      29.170  35.290  46.880  1.00  0.00           H
ATOM    120  HB2 LEU A   8      28.090  33.910  46.200  1.00  0.00           H
ATOM    121  CG  LEU A   8      29.830  33.170  47.070  1.00  0.00           C
ATOM    122  HG  LEU A   8      29.350  32.170  47.120  1.00  0.00           H
ATOM    123  CD1 LEU A   8      30.730  33.210  45.820  1.00  0.00           C
ATOM    124 HD11 LEU A   8      31.030  34.270  45.710  1.00  0.00           H
ATOM    125 HD12 LEU A   8      31.570  32.480  45.940  1.00  0.00           H
ATOM    126 HD13 LEU A   8      30.120  32.990  44.920  1.00  0.00           H
ATOM    127  CD2 LEU A   8      30.790  33.290  48.270  1.00  0.00           C
ATOM    128 HD21 LEU A   8      30.130  33.240  49.160  1.00  0.00           H
ATOM    129 HD22 LEU A   8      31.590  32.530  48.400  1.00  0.00           H
ATOM    130 HD23 LEU A   8      31.310  34.270  48.220  1.00  0.00           H
ATOM    131  C   LEU A   8      26.650  35.330  47.740  1.00  0.00           C
ATOM    132  O   LEU A   8      25.520  35.000  47.400  1.00  0.00           O
ATOM    133  N   SER A   9      26.910  36.650  47.690  1.00  0.00           N
ATOM    134  HN  SER A   9      27.840  37.030  47.690  1.00  0.00           H
ATOM    135  CA  SER A   9      25.940  37.670  47.450  1.00  0.00           C
ATOM    136  HA  SER A   9      24.970  37.270  47.720  1.00  0.00           H
ATOM    137  CB  SER A   9      26.130  38.920  48.330  1.00  0.00           C
ATOM    138  HB1 SER A   9      25.330  39.680  48.200  1.00  0.00           H
ATOM    139  HB2 SER A   9      27.030  39.530  48.120  1.00  0.00           H
ATOM    140  OG  SER A   9      26.290  38.520  49.680  1.00  0.00           O
ATOM    141  HG1 SER A   9      27.160  38.810  49.960  1.00  0.00           H
ATOM    142  C   SER A   9      25.950  38.080  46.020  1.00  0.00           C
ATOM    143  O   SER A   9      26.970  37.990  45.350  1.00  0.00           O
ATOM    144  N   LYS A  10      24.820  38.490  45.410  1.00  0.00           N
ATOM    145  HN  LYS A  10      23.960  38.600  45.910  1.00  0.00           H
ATOM    146  CA  LYS A  10      24.660  38.640  44.000  1.00  0.00           C
ATOM    147  HA  LYS A  10      25.410  38.040  43.510  1.00  0.00           H
ATOM    148  CB  LYS A  10      23.210  38.270  43.630  1.00  0.00           C
ATOM    149  HB1 LYS A  10      22.520  39.130  43.740  1.00  0.00           H
ATOM    150  HB2 LYS A  10      23.020  37.350  44.210  1.00  0.00           H
ATOM    151  CG  LYS A  10      22.970  37.800  42.190  1.00  0.00           C
ATOM    152  HG1 LYS A  10      23.290  38.660  41.560  1.00  0.00           H
ATOM    153  HG2 LYS A  10      21.900  37.660  41.930  1.00  0.00           H
ATOM    154  CD  LYS A  10      23.600  36.460  41.810  1.00  0.00           C
ATOM    155  HD1 LYS A  10      24.620  36.510  42.240  1.00  0.00           H
ATOM    156  HD2 LYS A  10      23.100  35.580  42.280  1.00  0.00           H
ATOM    157  CE  LYS A  10      23.760  36.150  40.320  1.00  0.00           C
ATOM    158  HE1 LYS A  10      24.290  36.940  39.750  1.00  0.00           H
ATOM    159  HE2 LYS A  10      22.770  36.010  39.840  1.00  0.00           H
ATOM    160  NZ  LYS A  10      24.500  34.890  40.090  1.00  0.00           N
ATOM    161  HZ1 LYS A  10      24.110  34.600  39.170  1.00  0.00           H
ATOM    162  HZ2 LYS A  10      25.540  34.940  40.170  1.00  0.00           H
ATOM    163  HZ3 LYS A  10      24.160  34.140  40.720  1.00  0.00           H
ATOM    164  C   LYS A  10      25.000  40.060  43.690  1.00  0.00           C
ATOM    165  O   LYS A  10      24.540  41.030  44.290  1.00  0.00           O
ATOM    166  N   ALA A  11      25.880  40.240  42.690  1.00  0.00           N
ATOM    167  HN  ALA A  11      26.360  39.490  42.240  1.00  0.00           H
ATOM    168  CA  ALA A  11      26.320  41.510  42.200  1.00  0.00           C
ATOM    169  HA  ALA A  11      26.490  42.180  43.030  1.00  0.00           H
ATOM    170  CB  ALA A  11      27.680  41.380  41.490  1.00  0.00           C
ATOM    171  HB1 ALA A  11      28.440  40.810  42.060  1.00  0.00           H
ATOM    172  HB2 ALA A  11      27.510  40.830  40.540  1.00  0.00           H
ATOM    173  HB3 ALA A  11      28.020  42.390  41.180  1.00  0.00           H
ATOM    174  C   ALA A  11      25.300  42.250  41.390  1.00  0.00           C
ATOM    175  O   ALA A  11      24.450  41.670  40.720  1.00  0.00           O
ATOM    176  N   LYS A  12      25.270  43.590  41.450  1.00  0.00           N
ATOM    177  HN  LYS A  12      26.050  44.040  41.890  1.00  0.00           H
ATOM    178  CA  LYS A  12      24.290  44.460  40.890  1.00  0.00           C
ATOM    179  HA  LYS A  12      23.480  43.810  40.580  1.00  0.00           H
ATOM    180  CB  LYS A  12      23.940  45.520  41.950  1.00  0.00           C
ATOM    181  HB1 LYS A  12      23.480  46.320  41.340  1.00  0.00           H
ATOM    182  HB2 LYS A  12      24.830  45.990  42.430  1.00  0.00           H
ATOM    183  CG  LYS A  12      23.010  45.030  43.050  1.00  0.00           C
ATOM    184  HG1 LYS A  12      22.130  44.590  42.530  1.00  0.00           H
ATOM    185  HG2 LYS A  12      22.490  45.880  43.530  1.00  0.00           H
ATOM    186  CD  LYS A  12      23.620  44.040  44.050  1.00  0.00           C
ATOM    187  HD1 LYS A  12      23.740  43.110  43.440  1.00  0.00           H
ATOM    188  HD2 LYS A  12      24.650  44.390  44.290  1.00  0.00           H
ATOM    189  CE  LYS A  12      22.940  43.750  45.390  1.00  0.00           C
ATOM    190  HE1 LYS A  12      21.930  43.380  45.110  1.00  0.00           H
ATOM    191  HE2 LYS A  12      22.900  44.760  45.850  1.00  0.00           H
ATOM    192  NZ  LYS A  12      23.640  42.730  46.190  1.00  0.00           N
ATOM    193  HZ1 LYS A  12      23.850  41.920  45.570  1.00  0.00           H
ATOM    194  HZ2 LYS A  12      24.570  43.100  46.490  1.00  0.00           H
ATOM    195  HZ3 LYS A  12      23.290  42.320  47.080  1.00  0.00           H
ATOM    196  C   LYS A  12      24.830  44.970  39.590  1.00  0.00           C
ATOM    197  O   LYS A  12      24.300  44.730  38.510  1.00  0.00           O
ATOM    198  N   GLU A  13      26.000  45.640  39.660  1.00  0.00           N
ATOM    199  HN  GLU A  13      26.460  45.710  40.540  1.00  0.00           H
ATOM    200  CA  GLU A  13      26.740  46.110  38.530  1.00  0.00           C
ATOM    201  HA  GLU A  13      26.020  46.300  37.750  1.00  0.00           H
ATOM    202  CB  GLU A  13      27.330  47.500  38.830  1.00  0.00           C
ATOM    203  HB1 GLU A  13      27.850  47.830  37.910  1.00  0.00           H
ATOM    204  HB2 GLU A  13      28.150  47.660  39.560  1.00  0.00           H
ATOM    205  CG  GLU A  13      26.240  48.480  39.260  1.00  0.00           C
ATOM    206  HG1 GLU A  13      26.100  48.260  40.340  1.00  0.00           H
ATOM    207  HG2 GLU A  13      25.270  48.160  38.810  1.00  0.00           H
ATOM    208  CD  GLU A  13      26.370  49.970  39.010  1.00  0.00           C
ATOM    209  OE1 GLU A  13      26.240  50.730  40.010  1.00  0.00           O
ATOM    210  OE2 GLU A  13      26.680  50.350  37.850  1.00  0.00           O
ATOM    211  C   GLU A  13      27.770  45.090  38.180  1.00  0.00           C
ATOM    212  O   GLU A  13      28.330  44.390  39.020  1.00  0.00           O
ATOM    213  N   GLY A  14      27.990  44.950  36.860  1.00  0.00           N
ATOM    214  HN  GLY A  14      27.330  45.440  36.300  1.00  0.00           H
ATOM    215  CA  GLY A  14      28.930  44.090  36.220  1.00  0.00           C
ATOM    216  HA1 GLY A  14      29.310  44.690  35.410  1.00  0.00           H
ATOM    217  HA2 GLY A  14      29.750  43.880  36.890  1.00  0.00           H
ATOM    218  C   GLY A  14      28.380  42.820  35.650  1.00  0.00           C
ATOM    219  O   GLY A  14      28.870  42.250  34.680  1.00  0.00           O
ATOM    220  N   VAL A  15      27.230  42.330  36.150  1.00  0.00           N
ATOM    221  HN  VAL A  15      27.010  42.650  37.070  1.00  0.00           H
ATOM    222  CA  VAL A  15      26.510  41.180  35.700  1.00  0.00           C
ATOM    223  HA  VAL A  15      27.270  40.420  35.610  1.00  0.00           H
ATOM    224  CB  VAL A  15      25.410  40.770  36.620  1.00  0.00           C
ATOM    225  HB  VAL A  15      24.750  39.990  36.190  1.00  0.00           H
ATOM    226  CG1 VAL A  15      26.080  40.170  37.860  1.00  0.00           C
ATOM    227 HG11 VAL A  15      26.530  39.200  37.560  1.00  0.00           H
ATOM    228 HG12 VAL A  15      26.850  40.920  38.150  1.00  0.00           H
ATOM    229 HG13 VAL A  15      25.450  39.900  38.740  1.00  0.00           H
ATOM    230  CG2 VAL A  15      24.450  41.960  36.810  1.00  0.00           C
ATOM    231 HG21 VAL A  15      23.570  41.660  37.420  1.00  0.00           H
ATOM    232 HG22 VAL A  15      24.940  42.770  37.400  1.00  0.00           H
ATOM    233 HG23 VAL A  15      24.110  42.260  35.800  1.00  0.00           H
ATOM    234  C   VAL A  15      25.990  41.330  34.310  1.00  0.00           C
ATOM    235  O   VAL A  15      25.630  42.410  33.840  1.00  0.00           O
ATOM    236  N   VAL A  16      25.770  40.240  33.550  1.00  0.00           N
ATOM    237  HN  VAL A  16      25.940  39.340  33.960  1.00  0.00           H
ATOM    238  CA  VAL A  16      25.270  40.200  32.210  1.00  0.00           C
ATOM    239  HA  VAL A  16      25.690  41.080  31.740  1.00  0.00           H
ATOM    240  CB  VAL A  16      25.620  39.010  31.370  1.00  0.00           C
ATOM    241  HB  VAL A  16      25.240  39.040  30.330  1.00  0.00           H
ATOM    242  CG1 VAL A  16      27.130  39.140  31.090  1.00  0.00           C
ATOM    243 HG11 VAL A  16      27.560  38.390  30.390  1.00  0.00           H
ATOM    244 HG12 VAL A  16      27.270  40.180  30.730  1.00  0.00           H
ATOM    245 HG13 VAL A  16      27.640  39.140  32.070  1.00  0.00           H
ATOM    246  CG2 VAL A  16      25.260  37.630  31.960  1.00  0.00           C
ATOM    247 HG21 VAL A  16      25.630  37.620  33.000  1.00  0.00           H
ATOM    248 HG22 VAL A  16      24.160  37.450  31.940  1.00  0.00           H
ATOM    249 HG23 VAL A  16      25.700  36.810  31.350  1.00  0.00           H
ATOM    250  C   VAL A  16      23.780  40.250  32.230  1.00  0.00           C
ATOM    251  O   VAL A  16      23.110  39.870  31.270  1.00  0.00           O
ATOM    252  N   ALA A  17      23.120  40.860  33.230  1.00  0.00           N
ATOM    253  HN  ALA A  17      23.670  41.190  33.990  1.00  0.00           H
ATOM    254  CA  ALA A  17      21.710  40.950  33.440  1.00  0.00           C
ATOM    255  HA  ALA A  17      21.270  40.280  32.710  1.00  0.00           H
ATOM    256  CB  ALA A  17      21.350  40.760  34.920  1.00  0.00           C
ATOM    257  HB1 ALA A  17      21.600  41.690  35.480  1.00  0.00           H
ATOM    258  HB2 ALA A  17      20.280  40.480  34.980  1.00  0.00           H
ATOM    259  HB3 ALA A  17      22.020  39.980  35.340  1.00  0.00           H
ATOM    260  C   ALA A  17      21.160  42.290  33.060  1.00  0.00           C
ATOM    261  O   ALA A  17      19.980  42.530  33.310  1.00  0.00           O
ATOM    262  N   ALA A  18      22.000  43.140  32.440  1.00  0.00           N
ATOM    263  HN  ALA A  18      22.920  42.830  32.220  1.00  0.00           H
ATOM    264  CA  ALA A  18      21.630  44.470  32.080  1.00  0.00           C
ATOM    265  HA  ALA A  18      20.820  44.770  32.730  1.00  0.00           H
ATOM    266  CB  ALA A  18      22.780  45.490  32.120  1.00  0.00           C
ATOM    267  HB1 ALA A  18      22.410  46.530  31.970  1.00  0.00           H
ATOM    268  HB2 ALA A  18      23.330  45.360  33.080  1.00  0.00           H
ATOM    269  HB3 ALA A  18      23.550  45.350  31.340  1.00  0.00           H
ATOM    270  C   ALA A  18      21.040  44.600  30.720  1.00  0.00           C
ATOM    271  O   ALA A  18      21.000  43.660  29.930  1.00  0.00           O
ATOM    272  N   ALA A  19      20.570  45.790  30.300  1.00  0.00           N
ATOM    273  HN  ALA A  19      20.580  46.540  30.960  1.00  0.00           H
ATOM    274  CA  ALA A  19      20.140  46.010  28.960  1.00  0.00           C
ATOM    275  HA  ALA A  19      19.450  45.230  28.680  1.00  0.00           H
ATOM    276  CB  ALA A  19      19.430  47.380  28.920  1.00  0.00           C
ATOM    277  HB1 ALA A  19      18.540  47.270  29.570  1.00  0.00           H
ATOM    278  HB2 ALA A  19      20.060  48.190  29.350  1.00  0.00           H
ATOM    279  HB3 ALA A  19      19.050  47.650  27.920  1.00  0.00           H
ATOM    280  C   ALA A  19      21.300  45.920  28.020  1.00  0.00           C
ATOM    281  O   ALA A  19      22.460  46.080  28.390  1.00  0.00           O
ATOM    282  N   GLU A  20      20.960  45.640  26.750  1.00  0.00           N
ATOM    283  HN  GLU A  20      20.010  45.440  26.530  1.00  0.00           H
ATOM    284  CA  GLU A  20      21.900  45.560  25.680  1.00  0.00           C
ATOM    285  HA  GLU A  20      22.640  44.850  26.010  1.00  0.00           H
ATOM    286  CB  GLU A  20      21.160  45.130  24.400  1.00  0.00           C
ATOM    287  HB1 GLU A  20      21.950  44.890  23.660  1.00  0.00           H
ATOM    288  HB2 GLU A  20      20.470  45.840  23.880  1.00  0.00           H
ATOM    289  CG  GLU A  20      20.290  43.890  24.590  1.00  0.00           C
ATOM    290  HG1 GLU A  20      20.800  43.190  25.280  1.00  0.00           H
ATOM    291  HG2 GLU A  20      20.170  43.350  23.620  1.00  0.00           H
ATOM    292  CD  GLU A  20      18.850  44.110  25.020  1.00  0.00           C
ATOM    293  OE1 GLU A  20      17.960  43.560  24.310  1.00  0.00           O
ATOM    294  OE2 GLU A  20      18.510  44.760  26.050  1.00  0.00           O
ATOM    295  C   GLU A  20      22.590  46.840  25.360  1.00  0.00           C
ATOM    296  O   GLU A  20      23.790  46.870  25.110  1.00  0.00           O
ATOM    297  N   LYS A  21      21.900  47.990  25.400  1.00  0.00           N
ATOM    298  HN  LYS A  21      20.900  47.970  25.380  1.00  0.00           H
ATOM    299  CA  LYS A  21      22.450  49.310  25.420  1.00  0.00           C
ATOM    300  HA  LYS A  21      22.750  49.390  24.390  1.00  0.00           H
ATOM    301  CB  LYS A  21      21.270  50.280  25.620  1.00  0.00           C
ATOM    302  HB1 LYS A  21      20.770  49.960  26.560  1.00  0.00           H
ATOM    303  HB2 LYS A  21      20.590  50.210  24.740  1.00  0.00           H
ATOM    304  CG  LYS A  21      21.720  51.740  25.650  1.00  0.00           C
ATOM    305  HG1 LYS A  21      22.180  52.150  24.720  1.00  0.00           H
ATOM    306  HG2 LYS A  21      22.390  51.670  26.530  1.00  0.00           H
ATOM    307  CD  LYS A  21      20.550  52.700  25.920  1.00  0.00           C
ATOM    308  HD1 LYS A  21      19.920  52.630  25.010  1.00  0.00           H
ATOM    309  HD2 LYS A  21      20.010  52.380  26.830  1.00  0.00           H
ATOM    310  CE  LYS A  21      20.970  54.160  26.100  1.00  0.00           C
ATOM    311  HE1 LYS A  21      20.140  54.670  26.620  1.00  0.00           H
ATOM    312  HE2 LYS A  21      21.370  54.740  25.240  1.00  0.00           H
ATOM    313  NZ  LYS A  21      22.120  54.080  27.030  1.00  0.00           N
ATOM    314  HZ1 LYS A  21      22.930  53.610  26.580  1.00  0.00           H
ATOM    315  HZ2 LYS A  21      22.510  54.990  27.340  1.00  0.00           H
ATOM    316  HZ3 LYS A  21      21.670  53.680  27.880  1.00  0.00           H
ATOM    317  C   LYS A  21      23.610  49.550  26.320  1.00  0.00           C
ATOM    318  O   LYS A  21      23.600  49.160  27.490  1.00  0.00           O
ATOM    319  N   THR A  22      24.610  50.280  25.790  1.00  0.00           N
ATOM    320  HN  THR A  22      24.530  50.620  24.860  1.00  0.00           H
ATOM    321  CA  THR A  22      25.670  50.780  26.600  1.00  0.00           C
ATOM    322  HA  THR A  22      25.780  50.120  27.440  1.00  0.00           H
ATOM    323  CB  THR A  22      27.010  50.820  25.920  1.00  0.00           C
ATOM    324  HB  THR A  22      27.790  51.200  26.610  1.00  0.00           H
ATOM    325  OG1 THR A  22      26.960  51.610  24.740  1.00  0.00           O
ATOM    326  HG1 THR A  22      27.390  52.450  24.940  1.00  0.00           H
ATOM    327  CG2 THR A  22      27.440  49.380  25.600  1.00  0.00           C
ATOM    328 HG21 THR A  22      27.300  48.800  26.540  1.00  0.00           H
ATOM    329 HG22 THR A  22      26.800  48.930  24.810  1.00  0.00           H
ATOM    330 HG23 THR A  22      28.490  49.260  25.270  1.00  0.00           H
ATOM    331  C   THR A  22      25.410  52.110  27.230  1.00  0.00           C
ATOM    332  O   THR A  22      24.700  52.940  26.680  1.00  0.00           O
ATOM    333  N   LYS A  23      25.850  52.320  28.490  1.00  0.00           N
ATOM    334  HN  LYS A  23      26.350  51.600  28.950  1.00  0.00           H
ATOM    335  CA  LYS A  23      25.820  53.560  29.210  1.00  0.00           C
ATOM    336  HA  LYS A  23      25.380  54.280  28.540  1.00  0.00           H
ATOM    337  CB  LYS A  23      25.030  53.440  30.530  1.00  0.00           C
ATOM    338  HB1 LYS A  23      25.530  52.780  31.260  1.00  0.00           H
ATOM    339  HB2 LYS A  23      24.070  52.930  30.300  1.00  0.00           H
ATOM    340  CG  LYS A  23      24.810  54.770  31.240  1.00  0.00           C
ATOM    341  HG1 LYS A  23      24.700  55.640  30.560  1.00  0.00           H
ATOM    342  HG2 LYS A  23      25.650  55.010  31.930  1.00  0.00           H
ATOM    343  CD  LYS A  23      23.440  54.810  31.920  1.00  0.00           C
ATOM    344  HD1 LYS A  23      23.310  55.850  32.280  1.00  0.00           H
ATOM    345  HD2 LYS A  23      22.610  54.590  31.220  1.00  0.00           H
ATOM    346  CE  LYS A  23      23.270  53.910  33.140  1.00  0.00           C
ATOM    347  HE1 LYS A  23      23.860  54.060  34.070  1.00  0.00           H
ATOM    348  HE2 LYS A  23      23.540  52.870  32.860  1.00  0.00           H
ATOM    349  NZ  LYS A  23      21.810  53.950  33.390  1.00  0.00           N
ATOM    350  HZ1 LYS A  23      21.220  53.290  32.840  1.00  0.00           H
ATOM    351  HZ2 LYS A  23      21.680  53.770  34.410  1.00  0.00           H
ATOM    352  HZ3 LYS A  23      21.380  54.890  33.230  1.00  0.00           H
ATOM    353  C   LYS A  23      27.180  54.070  29.530  1.00  0.00           C
ATOM    354  O   LYS A  23      28.110  53.380  29.970  1.00  0.00           O
ATOM    355  N   GLN A  24      27.420  55.350  29.220  1.00  0.00           N
ATOM    356  HN  GLN A  24      26.790  55.980  28.770  1.00  0.00           H
ATOM    357  CA  GLN A  24      28.620  56.040  29.570  1.00  0.00           C
ATOM    358  HA  GLN A  24      29.460  55.390  29.370  1.00  0.00           H
ATOM    359  CB  GLN A  24      28.790  57.260  28.650  1.00  0.00           C
ATOM    360  HB1 GLN A  24      29.530  58.000  29.030  1.00  0.00           H
ATOM    361  HB2 GLN A  24      27.870  57.880  28.580  1.00  0.00           H
ATOM    362  CG  GLN A  24      29.190  56.790  27.260  1.00  0.00           C
ATOM    363  HG1 GLN A  24      28.520  55.980  26.900  1.00  0.00           H
ATOM    364  HG2 GLN A  24      30.200  56.390  27.500  1.00  0.00           H
ATOM    365  CD  GLN A  24      29.320  57.850  26.170  1.00  0.00           C
ATOM    366  OE1 GLN A  24      29.210  59.050  26.430  1.00  0.00           O
ATOM    367  NE2 GLN A  24      29.760  57.430  24.960  1.00  0.00           N
ATOM    368 HE21 GLN A  24      29.920  56.460  24.790  1.00  0.00           H
ATOM    369 HE22 GLN A  24      29.790  58.100  24.210  1.00  0.00           H
ATOM    370  C   GLN A  24      28.880  56.530  30.950  1.00  0.00           C
ATOM    371  O   GLN A  24      28.000  57.110  31.580  1.00  0.00           O
ATOM    372  N   GLY A  25      30.050  56.260  31.560  1.00  0.00           N
ATOM    373  HN  GLY A  25      30.740  55.650  31.190  1.00  0.00           H
ATOM    374  CA  GLY A  25      30.430  56.610  32.900  1.00  0.00           C
ATOM    375  HA1 GLY A  25      29.670  56.190  33.550  1.00  0.00           H
ATOM    376  HA2 GLY A  25      31.420  56.210  33.040  1.00  0.00           H
ATOM    377  C   GLY A  25      30.460  58.080  33.160  1.00  0.00           C
ATOM    378  O   GLY A  25      30.880  58.860  32.310  1.00  0.00           O
ATOM    379  N   VAL A  26      30.020  58.560  34.340  1.00  0.00           N
ATOM    380  HN  VAL A  26      29.630  57.970  35.040  1.00  0.00           H
ATOM    381  CA  VAL A  26      30.120  59.950  34.640  1.00  0.00           C
ATOM    382  HA  VAL A  26      30.030  60.540  33.730  1.00  0.00           H
ATOM    383  CB  VAL A  26      29.030  60.440  35.550  1.00  0.00           C
ATOM    384  HB  VAL A  26      29.020  59.970  36.550  1.00  0.00           H
ATOM    385  CG1 VAL A  26      29.180  61.950  35.820  1.00  0.00           C
ATOM    386 HG11 VAL A  26      30.050  62.120  36.490  1.00  0.00           H
ATOM    387 HG12 VAL A  26      29.270  62.500  34.860  1.00  0.00           H
ATOM    388 HG13 VAL A  26      28.300  62.290  36.410  1.00  0.00           H
ATOM    389  CG2 VAL A  26      27.740  60.210  34.750  1.00  0.00           C
ATOM    390 HG21 VAL A  26      27.850  60.920  33.910  1.00  0.00           H
ATOM    391 HG22 VAL A  26      27.620  59.150  34.420  1.00  0.00           H
ATOM    392 HG23 VAL A  26      26.880  60.510  35.400  1.00  0.00           H
ATOM    393  C   VAL A  26      31.460  60.260  35.220  1.00  0.00           C
ATOM    394  O   VAL A  26      31.700  59.860  36.350  1.00  0.00           O
ATOM    395  N   ALA A  27      32.440  60.920  34.580  1.00  0.00           N
ATOM    396  HN  ALA A  27      32.190  61.140  33.640  1.00  0.00           H
ATOM    397  CA  ALA A  27      33.760  61.260  35.010  1.00  0.00           C
ATOM    398  HA  ALA A  27      34.370  60.430  35.330  1.00  0.00           H
ATOM    399  CB  ALA A  27      34.470  61.860  33.790  1.00  0.00           C
ATOM    400  HB1 ALA A  27      34.750  61.010  33.140  1.00  0.00           H
ATOM    401  HB2 ALA A  27      33.820  62.390  33.060  1.00  0.00           H
ATOM    402  HB3 ALA A  27      35.400  62.420  34.040  1.00  0.00           H
ATOM    403  C   ALA A  27      33.820  62.240  36.130  1.00  0.00           C
ATOM    404  O   ALA A  27      33.000  63.150  36.240  1.00  0.00           O
ATOM    405  N   GLU A  28      34.750  62.140  37.090  1.00  0.00           N
ATOM    406  HN  GLU A  28      35.490  61.530  36.800  1.00  0.00           H
ATOM    407  CA  GLU A  28      34.910  63.090  38.150  1.00  0.00           C
ATOM    408  HA  GLU A  28      34.020  63.450  38.650  1.00  0.00           H
ATOM    409  CB  GLU A  28      35.920  62.490  39.150  1.00  0.00           C
ATOM    410  HB1 GLU A  28      36.950  62.790  38.880  1.00  0.00           H
ATOM    411  HB2 GLU A  28      35.870  61.390  39.010  1.00  0.00           H
ATOM    412  CG  GLU A  28      35.650  62.700  40.640  1.00  0.00           C
ATOM    413  HG1 GLU A  28      36.310  62.180  41.360  1.00  0.00           H
ATOM    414  HG2 GLU A  28      34.700  62.180  40.920  1.00  0.00           H
ATOM    415  CD  GLU A  28      35.410  64.110  41.140  1.00  0.00           C
ATOM    416  OE1 GLU A  28      34.400  64.710  40.700  1.00  0.00           O
ATOM    417  OE2 GLU A  28      36.190  64.650  41.980  1.00  0.00           O
ATOM    418  C   GLU A  28      35.470  64.350  37.590  1.00  0.00           C
ATOM    419  O   GLU A  28      36.190  64.380  36.590  1.00  0.00           O
ATOM    420  N   ALA A  29      35.200  65.530  38.180  1.00  0.00           N
ATOM    421  HN  ALA A  29      34.620  65.460  38.990  1.00  0.00           H
ATOM    422  CA  ALA A  29      35.360  66.870  37.700  1.00  0.00           C
ATOM    423  HA  ALA A  29      35.860  66.840  36.740  1.00  0.00           H
ATOM    424  CB  ALA A  29      33.920  67.380  37.620  1.00  0.00           C
ATOM    425  HB1 ALA A  29      33.370  67.120  38.550  1.00  0.00           H
ATOM    426  HB2 ALA A  29      33.890  68.470  37.380  1.00  0.00           H
ATOM    427  HB3 ALA A  29      33.300  66.860  36.850  1.00  0.00           H
ATOM    428  C   ALA A  29      36.180  67.750  38.580  1.00  0.00           C
ATOM    429  O   ALA A  29      36.160  68.980  38.520  1.00  0.00           O
ATOM    430  N   ALA A  30      36.850  67.060  39.520  1.00  0.00           N
ATOM    431  HN  ALA A  30      36.660  66.080  39.510  1.00  0.00           H
ATOM    432  CA  ALA A  30      37.660  67.580  40.580  1.00  0.00           C
ATOM    433  HA  ALA A  30      38.220  66.770  41.030  1.00  0.00           H
ATOM    434  CB  ALA A  30      38.720  68.550  40.050  1.00  0.00           C
ATOM    435  HB1 ALA A  30      38.340  69.550  39.750  1.00  0.00           H
ATOM    436  HB2 ALA A  30      39.420  68.730  40.900  1.00  0.00           H
ATOM    437  HB3 ALA A  30      39.330  68.130  39.230  1.00  0.00           H
ATOM    438  C   ALA A  30      36.780  68.090  41.670  1.00  0.00           C
ATOM    439  O   ALA A  30      36.330  69.240  41.630  1.00  0.00           O
ATOM    440  N   GLY A  31      36.570  67.240  42.690  1.00  0.00           N
ATOM    441  HN  GLY A  31      36.830  66.290  42.540  1.00  0.00           H
ATOM    442  CA  GLY A  31      35.870  67.560  43.900  1.00  0.00           C
ATOM    443  HA1 GLY A  31      35.920  66.670  44.490  1.00  0.00           H
ATOM    444  HA2 GLY A  31      36.420  68.400  44.310  1.00  0.00           H
ATOM    445  C   GLY A  31      34.420  67.900  43.800  1.00  0.00           C
ATOM    446  O   GLY A  31      33.980  68.950  44.270  1.00  0.00           O
ATOM    447  N   LYS A  32      33.670  67.120  43.000  1.00  0.00           N
ATOM    448  HN  LYS A  32      34.000  66.290  42.560  1.00  0.00           H
ATOM    449  CA  LYS A  32      32.310  67.380  42.650  1.00  0.00           C
ATOM    450  HA  LYS A  32      31.790  67.920  43.430  1.00  0.00           H
ATOM    451  CB  LYS A  32      32.170  68.230  41.370  1.00  0.00           C
ATOM    452  HB1 LYS A  32      31.300  67.960  40.750  1.00  0.00           H
ATOM    453  HB2 LYS A  32      33.010  67.870  40.730  1.00  0.00           H
ATOM    454  CG  LYS A  32      32.070  69.730  41.660  1.00  0.00           C
ATOM    455  HG1 LYS A  32      32.770  70.100  42.440  1.00  0.00           H
ATOM    456  HG2 LYS A  32      31.090  69.920  42.140  1.00  0.00           H
ATOM    457  CD  LYS A  32      32.200  70.630  40.430  1.00  0.00           C
ATOM    458  HD1 LYS A  32      31.400  70.360  39.710  1.00  0.00           H
ATOM    459  HD2 LYS A  32      31.990  71.660  40.780  1.00  0.00           H
ATOM    460  CE  LYS A  32      33.530  70.530  39.690  1.00  0.00           C
ATOM    461  HE1 LYS A  32      33.530  71.070  38.720  1.00  0.00           H
ATOM    462  HE2 LYS A  32      33.760  69.470  39.470  1.00  0.00           H
ATOM    463  NZ  LYS A  32      34.630  71.060  40.530  1.00  0.00           N
ATOM    464  HZ1 LYS A  32      35.280  71.640  39.940  1.00  0.00           H
ATOM    465  HZ2 LYS A  32      34.350  71.660  41.330  1.00  0.00           H
ATOM    466  HZ3 LYS A  32      35.090  70.240  40.970  1.00  0.00           H
ATOM    467  C   LYS A  32      31.530  66.120  42.580  1.00  0.00           C
ATOM    468  O   LYS A  32      30.330  66.060  42.850  1.00  0.00           O
ATOM    469  N   THR A  33      32.100  65.000  42.090  1.00  0.00           N
ATOM    470  HN  THR A  33      33.050  64.950  41.790  1.00  0.00           H
ATOM    471  CA  THR A  33      31.420  63.750  42.020  1.00  0.00           C
ATOM    472  HA  THR A  33      30.370  63.780  42.270  1.00  0.00           H
ATOM    473  CB  THR A  33      31.600  63.280  40.610  1.00  0.00           C
ATOM    474  HB  THR A  33      32.220  62.380  40.410  1.00  0.00           H
ATOM    475  OG1 THR A  33      32.010  64.270  39.670  1.00  0.00           O
ATOM    476  HG1 THR A  33      32.890  64.420  40.010  1.00  0.00           H
ATOM    477  CG2 THR A  33      30.210  62.770  40.200  1.00  0.00           C
ATOM    478 HG21 THR A  33      30.150  62.410  39.150  1.00  0.00           H
ATOM    479 HG22 THR A  33      29.810  62.010  40.900  1.00  0.00           H
ATOM    480 HG23 THR A  33      29.520  63.650  40.240  1.00  0.00           H
ATOM    481  C   THR A  33      32.000  62.850  43.060  1.00  0.00           C
ATOM    482  O   THR A  33      31.870  61.630  43.060  1.00  0.00           O
ATOM    483  N   LYS A  34      32.700  63.450  44.040  1.00  0.00           N
ATOM    484  HN  LYS A  34      32.700  64.450  44.100  1.00  0.00           H
ATOM    485  CA  LYS A  34      33.160  62.760  45.200  1.00  0.00           C
ATOM    486  HA  LYS A  34      32.610  61.840  45.240  1.00  0.00           H
ATOM    487  CB  LYS A  34      34.660  62.430  45.140  1.00  0.00           C
ATOM    488  HB1 LYS A  34      35.180  63.410  45.080  1.00  0.00           H
ATOM    489  HB2 LYS A  34      34.920  61.780  44.270  1.00  0.00           H
ATOM    490  CG  LYS A  34      35.000  61.570  46.360  1.00  0.00           C
ATOM    491  HG1 LYS A  34      34.410  60.630  46.330  1.00  0.00           H
ATOM    492  HG2 LYS A  34      34.820  62.140  47.290  1.00  0.00           H
ATOM    493  CD  LYS A  34      36.400  60.950  46.290  1.00  0.00           C
ATOM    494  HD1 LYS A  34      36.460  60.110  47.010  1.00  0.00           H
ATOM    495  HD2 LYS A  34      36.520  60.490  45.290  1.00  0.00           H
ATOM    496  CE  LYS A  34      37.500  62.000  46.440  1.00  0.00           C
ATOM    497  HE1 LYS A  34      37.340  62.330  47.490  1.00  0.00           H
ATOM    498  HE2 LYS A  34      37.380  62.730  45.610  1.00  0.00           H
ATOM    499  NZ  LYS A  34      38.800  61.300  46.360  1.00  0.00           N
ATOM    500  HZ1 LYS A  34      38.720  60.360  45.910  1.00  0.00           H
ATOM    501  HZ2 LYS A  34      39.310  61.830  45.620  1.00  0.00           H
ATOM    502  HZ3 LYS A  34      39.490  61.260  47.130  1.00  0.00           H
ATOM    503  C   LYS A  34      32.590  63.400  46.420  1.00  0.00           C
ATOM    504  O   LYS A  34      33.030  64.520  46.670  1.00  0.00           O
ATOM    505  N   GLU A  35      31.650  62.760  47.130  1.00  0.00           N
ATOM    506  HN  GLU A  35      31.270  61.860  46.940  1.00  0.00           H
ATOM    507  CA  GLU A  35      30.950  63.430  48.190  1.00  0.00           C
ATOM    508  HA  GLU A  35      30.390  64.260  47.790  1.00  0.00           H
ATOM    509  CB  GLU A  35      29.900  62.510  48.820  1.00  0.00           C
ATOM    510  HB1 GLU A  35      29.360  63.010  49.660  1.00  0.00           H
ATOM    511  HB2 GLU A  35      30.400  61.630  49.290  1.00  0.00           H
ATOM    512  CG  GLU A  35      28.840  62.010  47.840  1.00  0.00           C
ATOM    513  HG1 GLU A  35      28.510  62.890  47.240  1.00  0.00           H
ATOM    514  HG2 GLU A  35      27.930  61.640  48.350  1.00  0.00           H
ATOM    515  CD  GLU A  35      29.280  60.900  46.910  1.00  0.00           C
ATOM    516  OE1 GLU A  35      29.670  61.130  45.730  1.00  0.00           O
ATOM    517  OE2 GLU A  35      29.340  59.730  47.370  1.00  0.00           O
ATOM    518  C   GLU A  35      31.820  63.940  49.290  1.00  0.00           C
ATOM    519  O   GLU A  35      32.700  63.200  49.730  1.00  0.00           O
ATOM    520  N   GLY A  36      31.540  65.150  49.810  1.00  0.00           N
ATOM    521  HN  GLY A  36      30.780  65.640  49.400  1.00  0.00           H
ATOM    522  CA  GLY A  36      32.320  65.610  50.920  1.00  0.00           C
ATOM    523  HA1 GLY A  36      31.700  66.400  51.330  1.00  0.00           H
ATOM    524  HA2 GLY A  36      32.350  64.860  51.700  1.00  0.00           H
ATOM    525  C   GLY A  36      33.640  66.240  50.670  1.00  0.00           C
ATOM    526  O   GLY A  36      34.350  66.690  51.570  1.00  0.00           O
ATOM    527  N   VAL A  37      34.110  66.200  49.410  1.00  0.00           N
ATOM    528  HN  VAL A  37      33.610  65.680  48.720  1.00  0.00           H
ATOM    529  CA  VAL A  37      35.380  66.700  48.960  1.00  0.00           C
ATOM    530  HA  VAL A  37      35.880  67.230  49.760  1.00  0.00           H
ATOM    531  CB  VAL A  37      36.190  65.600  48.350  1.00  0.00           C
ATOM    532  HB  VAL A  37      35.600  65.100  47.560  1.00  0.00           H
ATOM    533  CG1 VAL A  37      37.560  66.100  47.850  1.00  0.00           C
ATOM    534 HG11 VAL A  37      37.500  66.610  46.860  1.00  0.00           H
ATOM    535 HG12 VAL A  37      38.250  66.660  48.510  1.00  0.00           H
ATOM    536 HG13 VAL A  37      38.070  65.120  47.690  1.00  0.00           H
ATOM    537  CG2 VAL A  37      36.590  64.570  49.420  1.00  0.00           C
ATOM    538 HG21 VAL A  37      37.280  63.810  48.990  1.00  0.00           H
ATOM    539 HG22 VAL A  37      37.240  65.100  50.150  1.00  0.00           H
ATOM    540 HG23 VAL A  37      35.790  63.980  49.920  1.00  0.00           H
ATOM    541  C   VAL A  37      35.150  67.710  47.890  1.00  0.00           C
ATOM    542  O   VAL A  37      34.760  67.380  46.770  1.00  0.00           O
ATOM    543  N   LEU A  38      35.370  69.000  48.190  1.00  0.00           N
ATOM    544  HN  LEU A  38      35.780  69.250  49.070  1.00  0.00           H
ATOM    545  CA  LEU A  38      35.020  70.130  47.390  1.00  0.00           C
ATOM    546  HA  LEU A  38      34.400  69.830  46.550  1.00  0.00           H
ATOM    547  CB  LEU A  38      34.160  71.040  48.280  1.00  0.00           C
ATOM    548  HB1 LEU A  38      34.700  71.510  49.130  1.00  0.00           H
ATOM    549  HB2 LEU A  38      33.480  70.340  48.810  1.00  0.00           H
ATOM    550  CG  LEU A  38      33.400  72.220  47.670  1.00  0.00           C
ATOM    551  HG  LEU A  38      34.150  72.830  47.130  1.00  0.00           H
ATOM    552  CD1 LEU A  38      32.240  71.770  46.770  1.00  0.00           C
ATOM    553 HD11 LEU A  38      32.760  71.260  45.930  1.00  0.00           H
ATOM    554 HD12 LEU A  38      31.580  70.990  47.210  1.00  0.00           H
ATOM    555 HD13 LEU A  38      31.680  72.670  46.430  1.00  0.00           H
ATOM    556  CD2 LEU A  38      32.780  73.150  48.730  1.00  0.00           C
ATOM    557 HD21 LEU A  38      32.100  73.920  48.310  1.00  0.00           H
ATOM    558 HD22 LEU A  38      32.270  72.570  49.520  1.00  0.00           H
ATOM    559 HD23 LEU A  38      33.590  73.680  49.270  1.00  0.00           H
ATOM    560  C   LEU A  38      36.230  70.810  46.830  1.00  0.00           C
ATOM    561  O   LEU A  38      36.080  71.670  45.960  1.00  0.00           O
ATOM    562  N   TYR A  39      37.440  70.350  47.180  1.00  0.00           N
ATOM    563  HN  TYR A  39      37.500  69.520  47.730  1.00  0.00           H
ATOM    564  CA  TYR A  39      38.720  70.810  46.730  1.00  0.00           C
ATOM    565  HA  TYR A  39      38.700  71.890  46.650  1.00  0.00           H
ATOM    566  CB  TYR A  39      39.660  70.540  47.910  1.00  0.00           C
ATOM    567  HB1 TYR A  39      39.680  69.430  48.050  1.00  0.00           H
ATOM    568  HB2 TYR A  39      39.180  70.800  48.870  1.00  0.00           H
ATOM    569  CG  TYR A  39      41.090  70.970  47.840  1.00  0.00           C
ATOM    570  CD1 TYR A  39      42.120  70.080  47.990  1.00  0.00           C
ATOM    571  HD1 TYR A  39      42.060  69.000  47.960  1.00  0.00           H
ATOM    572  CE1 TYR A  39      43.410  70.570  48.090  1.00  0.00           C
ATOM    573  HE1 TYR A  39      44.220  69.860  48.150  1.00  0.00           H
ATOM    574  CZ  TYR A  39      43.640  71.920  48.090  1.00  0.00           C
ATOM    575  OH  TYR A  39      44.990  72.320  48.200  1.00  0.00           O
ATOM    576  HH  TYR A  39      45.420  71.460  48.260  1.00  0.00           H
ATOM    577  CD2 TYR A  39      41.310  72.320  47.890  1.00  0.00           C
ATOM    578  HD2 TYR A  39      40.460  72.990  47.800  1.00  0.00           H
ATOM    579  CE2 TYR A  39      42.590  72.810  47.950  1.00  0.00           C
ATOM    580  HE2 TYR A  39      42.760  73.870  47.890  1.00  0.00           H
ATOM    581  C   TYR A  39      39.040  70.310  45.360  1.00  0.00           C
ATOM    582  O   TYR A  39      39.040  69.120  45.050  1.00  0.00           O
ATOM    583  N   VAL A  40      39.370  71.240  44.450  1.00  0.00           N
ATOM    584  HN  VAL A  40      39.470  72.170  44.810  1.00  0.00           H
ATOM    585  CA  VAL A  40      39.800  70.980  43.110  1.00  0.00           C
ATOM    586  HA  VAL A  40      39.320  70.070  42.800  1.00  0.00           H
ATOM    587  CB  VAL A  40      39.460  72.140  42.230  1.00  0.00           C
ATOM    588  HB  VAL A  40      39.990  73.030  42.630  1.00  0.00           H
ATOM    589  CG1 VAL A  40      39.940  71.950  40.780  1.00  0.00           C
ATOM    590 HG11 VAL A  40      41.000  72.200  40.580  1.00  0.00           H
ATOM    591 HG12 VAL A  40      39.790  70.910  40.400  1.00  0.00           H
ATOM    592 HG13 VAL A  40      39.320  72.610  40.130  1.00  0.00           H
ATOM    593  CG2 VAL A  40      37.960  72.470  42.140  1.00  0.00           C
ATOM    594 HG21 VAL A  40      37.630  72.520  43.200  1.00  0.00           H
ATOM    595 HG22 VAL A  40      37.740  73.430  41.640  1.00  0.00           H
ATOM    596 HG23 VAL A  40      37.410  71.630  41.660  1.00  0.00           H
ATOM    597  C   VAL A  40      41.240  70.600  43.050  1.00  0.00           C
ATOM    598  O   VAL A  40      41.730  70.040  42.070  1.00  0.00           O
ATOM    599  N   GLY A  41      41.880  70.940  44.190  1.00  0.00           N
ATOM    600  HN  GLY A  41      41.280  71.290  44.910  1.00  0.00           H
ATOM    601  CA  GLY A  41      43.270  71.150  44.430  1.00  0.00           C
ATOM    602  HA1 GLY A  41      43.660  71.630  43.540  1.00  0.00           H
ATOM    603  HA2 GLY A  41      43.350  71.840  45.250  1.00  0.00           H
ATOM    604  C   GLY A  41      44.080  69.900  44.560  1.00  0.00           C
ATOM    605  O   GLY A  41      45.110  69.950  45.230  1.00  0.00           O
ATOM    606  N   SER A  42      43.700  68.840  43.830  1.00  0.00           N
ATOM    607  HN  SER A  42      42.920  69.040  43.240  1.00  0.00           H
ATOM    608  CA  SER A  42      44.190  67.510  43.950  1.00  0.00           C
ATOM    609  HA  SER A  42      45.190  67.540  44.360  1.00  0.00           H
ATOM    610  CB  SER A  42      43.330  66.660  44.900  1.00  0.00           C
ATOM    611  HB1 SER A  42      43.770  65.640  44.940  1.00  0.00           H
ATOM    612  HB2 SER A  42      42.340  66.530  44.420  1.00  0.00           H
ATOM    613  OG  SER A  42      43.180  67.100  46.240  1.00  0.00           O
ATOM    614  HG1 SER A  42      44.040  67.340  46.590  1.00  0.00           H
ATOM    615  C   SER A  42      44.360  66.760  42.670  1.00  0.00           C
ATOM    616  O   SER A  42      44.090  67.370  41.640  1.00  0.00           O
ATOM    617  N   LYS A  43      44.880  65.520  42.660  1.00  0.00           N
ATOM    618  HN  LYS A  43      44.910  65.010  43.510  1.00  0.00           H
ATOM    619  CA  LYS A  43      45.460  64.800  41.570  1.00  0.00           C
ATOM    620  HA  LYS A  43      45.160  65.330  40.670  1.00  0.00           H
ATOM    621  CB  LYS A  43      46.960  64.560  41.810  1.00  0.00           C
ATOM    622  HB1 LYS A  43      47.100  63.690  42.480  1.00  0.00           H
ATOM    623  HB2 LYS A  43      47.230  65.460  42.400  1.00  0.00           H
ATOM    624  CG  LYS A  43      47.850  64.390  40.570  1.00  0.00           C
ATOM    625  HG1 LYS A  43      48.910  64.610  40.780  1.00  0.00           H
ATOM    626  HG2 LYS A  43      47.490  65.210  39.910  1.00  0.00           H
ATOM    627  CD  LYS A  43      47.780  63.010  39.920  1.00  0.00           C
ATOM    628  HD1 LYS A  43      46.730  62.710  39.700  1.00  0.00           H
ATOM    629  HD2 LYS A  43      48.460  63.130  39.050  1.00  0.00           H
ATOM    630  CE  LYS A  43      48.410  61.860  40.700  1.00  0.00           C
ATOM    631  HE1 LYS A  43      47.910  61.920  41.690  1.00  0.00           H
ATOM    632  HE2 LYS A  43      49.480  62.020  40.940  1.00  0.00           H
ATOM    633  NZ  LYS A  43      48.290  60.600  39.920  1.00  0.00           N
ATOM    634  HZ1 LYS A  43      48.620  59.840  40.550  1.00  0.00           H
ATOM    635  HZ2 LYS A  43      47.350  60.340  39.580  1.00  0.00           H
ATOM    636  HZ3 LYS A  43      48.910  60.600  39.080  1.00  0.00           H
ATOM    637  C   LYS A  43      44.750  63.490  41.520  1.00  0.00           C
ATOM    638  O   LYS A  43      44.450  62.880  42.550  1.00  0.00           O
ATOM    639  N   THR A  44      44.270  63.030  40.350  1.00  0.00           N
ATOM    640  HN  THR A  44      44.460  63.540  39.510  1.00  0.00           H
ATOM    641  CA  THR A  44      43.650  61.760  40.180  1.00  0.00           C
ATOM    642  HA  THR A  44      42.710  61.780  40.720  1.00  0.00           H
ATOM    643  CB  THR A  44      43.430  61.440  38.730  1.00  0.00           C
ATOM    644  HB  THR A  44      43.430  60.330  38.630  1.00  0.00           H
ATOM    645  OG1 THR A  44      44.410  61.920  37.840  1.00  0.00           O
ATOM    646  HG1 THR A  44      45.190  61.390  38.020  1.00  0.00           H
ATOM    647  CG2 THR A  44      42.140  62.070  38.170  1.00  0.00           C
ATOM    648 HG21 THR A  44      42.350  63.140  37.980  1.00  0.00           H
ATOM    649 HG22 THR A  44      42.060  61.610  37.160  1.00  0.00           H
ATOM    650 HG23 THR A  44      41.230  61.910  38.780  1.00  0.00           H
ATOM    651  C   THR A  44      44.360  60.630  40.860  1.00  0.00           C
ATOM    652  O   THR A  44      45.570  60.450  40.780  1.00  0.00           O
ATOM    653  N   LYS A  45      43.600  59.830  41.630  1.00  0.00           N
ATOM    654  HN  LYS A  45      42.660  60.100  41.830  1.00  0.00           H
ATOM    655  CA  LYS A  45      44.000  58.600  42.240  1.00  0.00           C
ATOM    656  HA  LYS A  45      44.940  58.950  42.650  1.00  0.00           H
ATOM    657  CB  LYS A  45      43.010  58.110  43.310  1.00  0.00           C
ATOM    658  HB1 LYS A  45      42.010  57.920  42.860  1.00  0.00           H
ATOM    659  HB2 LYS A  45      42.740  58.910  44.040  1.00  0.00           H
ATOM    660  CG  LYS A  45      43.570  56.890  44.050  1.00  0.00           C
ATOM    661  HG1 LYS A  45      44.640  57.040  44.310  1.00  0.00           H
ATOM    662  HG2 LYS A  45      43.440  56.070  43.310  1.00  0.00           H
ATOM    663  CD  LYS A  45      42.870  56.670  45.390  1.00  0.00           C
ATOM    664  HD1 LYS A  45      43.320  55.690  45.650  1.00  0.00           H
ATOM    665  HD2 LYS A  45      43.020  57.430  46.190  1.00  0.00           H
ATOM    666  CE  LYS A  45      41.390  56.270  45.320  1.00  0.00           C
ATOM    667  HE1 LYS A  45      41.220  55.370  45.950  1.00  0.00           H
ATOM    668  HE2 LYS A  45      41.100  55.970  44.290  1.00  0.00           H
ATOM    669  NZ  LYS A  45      40.540  57.290  45.970  1.00  0.00           N
ATOM    670  HZ1 LYS A  45      40.990  57.890  46.680  1.00  0.00           H
ATOM    671  HZ2 LYS A  45      40.080  57.770  45.170  1.00  0.00           H
ATOM    672  HZ3 LYS A  45      39.890  56.730  46.560  1.00  0.00           H
ATOM    673  C   LYS A  45      44.180  57.580  41.170  1.00  0.00           C
ATOM    674  O   LYS A  45      43.280  57.320  40.370  1.00  0.00           O
ATOM    675  N   GLU A  46      45.410  57.080  40.970  1.00  0.00           N
ATOM    676  HN  GLU A  46      46.150  57.330  41.600  1.00  0.00           H
ATOM    677  CA  GLU A  46      45.860  56.010  40.140  1.00  0.00           C
ATOM    678  HA  GLU A  46      45.700  56.330  39.120  1.00  0.00           H
ATOM    679  CB  GLU A  46      47.360  55.710  40.350  1.00  0.00           C
ATOM    680  HB1 GLU A  46      47.660  54.860  39.700  1.00  0.00           H
ATOM    681  HB2 GLU A  46      47.530  55.200  41.320  1.00  0.00           H
ATOM    682  CG  GLU A  46      48.280  56.930  40.230  1.00  0.00           C
ATOM    683  HG1 GLU A  46      48.040  57.670  39.440  1.00  0.00           H
ATOM    684  HG2 GLU A  46      49.320  56.580  40.100  1.00  0.00           H
ATOM    685  CD  GLU A  46      48.420  57.790  41.480  1.00  0.00           C
ATOM    686  OE1 GLU A  46      47.640  57.570  42.450  1.00  0.00           O
ATOM    687  OE2 GLU A  46      49.210  58.770  41.480  1.00  0.00           O
ATOM    688  C   GLU A  46      45.180  54.710  40.440  1.00  0.00           C
ATOM    689  O   GLU A  46      44.440  54.520  41.400  1.00  0.00           O
ATOM    690  N   GLY A  47      45.520  53.640  39.690  1.00  0.00           N
ATOM    691  HN  GLY A  47      46.060  53.860  38.880  1.00  0.00           H
ATOM    692  CA  GLY A  47      45.160  52.290  40.010  1.00  0.00           C
ATOM    693  HA1 GLY A  47      45.680  52.080  40.930  1.00  0.00           H
ATOM    694  HA2 GLY A  47      44.080  52.360  39.970  1.00  0.00           H
ATOM    695  C   GLY A  47      45.810  51.380  39.030  1.00  0.00           C
ATOM    696  O   GLY A  47      46.330  51.860  38.030  1.00  0.00           O
ATOM    697  N   VAL A  48      45.850  50.050  39.230  1.00  0.00           N
ATOM    698  HN  VAL A  48      45.530  49.700  40.110  1.00  0.00           H
ATOM    699  CA  VAL A  48      46.390  49.110  38.300  1.00  0.00           C
ATOM    700  HA  VAL A  48      47.200  49.580  37.760  1.00  0.00           H
ATOM    701  CB  VAL A  48      46.860  47.840  38.940  1.00  0.00           C
ATOM    702  HB  VAL A  48      47.350  47.280  38.120  1.00  0.00           H
ATOM    703  CG1 VAL A  48      47.900  48.090  40.050  1.00  0.00           C
ATOM    704 HG11 VAL A  48      48.240  47.120  40.470  1.00  0.00           H
ATOM    705 HG12 VAL A  48      48.840  48.550  39.700  1.00  0.00           H
ATOM    706 HG13 VAL A  48      47.520  48.640  40.950  1.00  0.00           H
ATOM    707  CG2 VAL A  48      45.600  47.070  39.380  1.00  0.00           C
ATOM    708 HG21 VAL A  48      44.970  46.780  38.520  1.00  0.00           H
ATOM    709 HG22 VAL A  48      45.930  46.170  39.940  1.00  0.00           H
ATOM    710 HG23 VAL A  48      44.850  47.570  40.030  1.00  0.00           H
ATOM    711  C   VAL A  48      45.410  48.810  37.220  1.00  0.00           C
ATOM    712  O   VAL A  48      45.790  48.270  36.190  1.00  0.00           O
ATOM    713  N   VAL A  49      44.120  49.170  37.360  1.00  0.00           N
ATOM    714  HN  VAL A  49      43.880  49.810  38.090  1.00  0.00           H
ATOM    715  CA  VAL A  49      43.060  48.850  36.450  1.00  0.00           C
ATOM    716  HA  VAL A  49      43.300  47.910  35.980  1.00  0.00           H
ATOM    717  CB  VAL A  49      41.840  48.520  37.270  1.00  0.00           C
ATOM    718  HB  VAL A  49      41.710  49.320  38.030  1.00  0.00           H
ATOM    719  CG1 VAL A  49      40.560  48.270  36.450  1.00  0.00           C
ATOM    720 HG11 VAL A  49      39.760  47.930  37.150  1.00  0.00           H
ATOM    721 HG12 VAL A  49      40.070  49.190  36.050  1.00  0.00           H
ATOM    722 HG13 VAL A  49      40.540  47.460  35.690  1.00  0.00           H
ATOM    723  CG2 VAL A  49      42.060  47.200  38.020  1.00  0.00           C
ATOM    724 HG21 VAL A  49      42.450  46.410  37.350  1.00  0.00           H
ATOM    725 HG22 VAL A  49      42.830  47.400  38.790  1.00  0.00           H
ATOM    726 HG23 VAL A  49      41.200  46.800  38.610  1.00  0.00           H
ATOM    727  C   VAL A  49      42.690  49.930  35.490  1.00  0.00           C
ATOM    728  O   VAL A  49      42.710  51.120  35.790  1.00  0.00           O
ATOM    729  N   HIS A  50      42.540  49.510  34.220  1.00  0.00           N
ATOM    730  HN  HIS A  50      42.580  48.550  33.950  1.00  0.00           H
ATOM    731  CA  HIS A  50      42.090  50.340  33.150  1.00  0.00           C
ATOM    732  HA  HIS A  50      42.460  51.360  33.210  1.00  0.00           H
ATOM    733  CB  HIS A  50      42.670  49.870  31.810  1.00  0.00           C
ATOM    734  HB1 HIS A  50      42.220  48.960  31.360  1.00  0.00           H
ATOM    735  HB2 HIS A  50      43.730  49.540  31.820  1.00  0.00           H
ATOM    736  ND1 HIS A  50      43.610  52.060  31.020  1.00  0.00           N
ATOM    737  CG  HIS A  50      42.690  51.050  30.880  1.00  0.00           C
ATOM    738  CE1 HIS A  50      43.350  52.930  30.050  1.00  0.00           C
ATOM    739  HE1 HIS A  50      43.840  53.890  29.960  1.00  0.00           H
ATOM    740  NE2 HIS A  50      42.370  52.440  29.240  1.00  0.00           N
ATOM    741  HE2 HIS A  50      41.910  52.950  28.510  1.00  0.00           H
ATOM    742  CD2 HIS A  50      41.920  51.250  29.780  1.00  0.00           C
ATOM    743  HD2 HIS A  50      41.190  50.600  29.300  1.00  0.00           H
ATOM    744  C   HIS A  50      40.600  50.450  33.080  1.00  0.00           C
ATOM    745  O   HIS A  50      39.850  49.800  32.360  1.00  0.00           O
ATOM    746  N   GLY A  51      40.110  51.250  34.040  1.00  0.00           N
ATOM    747  HN  GLY A  51      40.750  51.460  34.780  1.00  0.00           H
ATOM    748  CA  GLY A  51      38.720  51.570  34.160  1.00  0.00           C
ATOM    749  HA1 GLY A  51      38.630  52.520  33.660  1.00  0.00           H
ATOM    750  HA2 GLY A  51      38.080  50.800  33.770  1.00  0.00           H
ATOM    751  C   GLY A  51      38.290  51.740  35.580  1.00  0.00           C
ATOM    752  O   GLY A  51      39.090  51.900  36.500  1.00  0.00           O
ATOM    753  N   VAL A  52      36.960  51.670  35.770  1.00  0.00           N
ATOM    754  HN  VAL A  52      36.330  51.620  35.000  1.00  0.00           H
ATOM    755  CA  VAL A  52      36.360  51.810  37.060  1.00  0.00           C
ATOM    756  HA  VAL A  52      36.830  52.500  37.740  1.00  0.00           H
ATOM    757  CB  VAL A  52      34.940  52.210  36.810  1.00  0.00           C
ATOM    758  HB  VAL A  52      34.490  51.470  36.110  1.00  0.00           H
ATOM    759  CG1 VAL A  52      34.210  52.310  38.160  1.00  0.00           C
ATOM    760 HG11 VAL A  52      33.160  52.630  38.010  1.00  0.00           H
ATOM    761 HG12 VAL A  52      34.410  51.340  38.680  1.00  0.00           H
ATOM    762 HG13 VAL A  52      34.730  53.050  38.810  1.00  0.00           H
ATOM    763  CG2 VAL A  52      34.890  53.540  36.020  1.00  0.00           C
ATOM    764 HG21 VAL A  52      33.810  53.790  35.980  1.00  0.00           H
ATOM    765 HG22 VAL A  52      35.500  54.300  36.550  1.00  0.00           H
ATOM    766 HG23 VAL A  52      35.330  53.370  35.020  1.00  0.00           H
ATOM    767  C   VAL A  52      36.400  50.470  37.690  1.00  0.00           C
ATOM    768  O   VAL A  52      35.890  49.510  37.110  1.00  0.00           O
ATOM    769  N   ALA A  53      37.000  50.280  38.880  1.00  0.00           N
ATOM    770  HN  ALA A  53      37.310  51.130  39.310  1.00  0.00           H
ATOM    771  CA  ALA A  53      37.280  49.060  39.580  1.00  0.00           C
ATOM    772  HA  ALA A  53      38.110  48.560  39.100  1.00  0.00           H
ATOM    773  CB  ALA A  53      37.560  49.280  41.080  1.00  0.00           C
ATOM    774  HB1 ALA A  53      38.130  50.230  41.170  1.00  0.00           H
ATOM    775  HB2 ALA A  53      36.610  49.470  41.620  1.00  0.00           H
ATOM    776  HB3 ALA A  53      38.180  48.470  41.510  1.00  0.00           H
ATOM    777  C   ALA A  53      36.270  47.980  39.480  1.00  0.00           C
ATOM    778  O   ALA A  53      36.680  46.860  39.170  1.00  0.00           O
ATOM    779  N   THR A  54      35.000  48.300  39.780  1.00  0.00           N
ATOM    780  HN  THR A  54      34.780  49.260  39.970  1.00  0.00           H
ATOM    781  CA  THR A  54      33.920  47.370  39.900  1.00  0.00           C
ATOM    782  HA  THR A  54      34.210  46.650  40.670  1.00  0.00           H
ATOM    783  CB  THR A  54      32.610  47.890  40.400  1.00  0.00           C
ATOM    784  HB  THR A  54      32.310  48.680  39.670  1.00  0.00           H
ATOM    785  OG1 THR A  54      32.800  48.430  41.700  1.00  0.00           O
ATOM    786  HG1 THR A  54      33.430  49.150  41.630  1.00  0.00           H
ATOM    787  CG2 THR A  54      31.500  46.830  40.570  1.00  0.00           C
ATOM    788 HG21 THR A  54      31.850  46.100  41.330  1.00  0.00           H
ATOM    789 HG22 THR A  54      30.580  47.280  41.000  1.00  0.00           H
ATOM    790 HG23 THR A  54      31.300  46.300  39.620  1.00  0.00           H
ATOM    791  C   THR A  54      33.660  46.600  38.650  1.00  0.00           C
ATOM    792  O   THR A  54      33.440  45.390  38.660  1.00  0.00           O
ATOM    793  N   VAL A  55      33.780  47.360  37.550  1.00  0.00           N
ATOM    794  HN  VAL A  55      34.260  48.230  37.500  1.00  0.00           H
ATOM    795  CA  VAL A  55      33.260  46.980  36.270  1.00  0.00           C
ATOM    796  HA  VAL A  55      32.680  46.070  36.240  1.00  0.00           H
ATOM    797  CB  VAL A  55      32.160  47.920  35.890  1.00  0.00           C
ATOM    798  HB  VAL A  55      32.030  47.830  34.790  1.00  0.00           H
ATOM    799  CG1 VAL A  55      30.870  47.450  36.590  1.00  0.00           C
ATOM    800 HG11 VAL A  55      30.100  48.220  36.410  1.00  0.00           H
ATOM    801 HG12 VAL A  55      30.560  46.540  36.030  1.00  0.00           H
ATOM    802 HG13 VAL A  55      31.120  47.200  37.640  1.00  0.00           H
ATOM    803  CG2 VAL A  55      32.520  49.410  36.070  1.00  0.00           C
ATOM    804 HG21 VAL A  55      31.570  49.970  35.910  1.00  0.00           H
ATOM    805 HG22 VAL A  55      32.690  49.570  37.150  1.00  0.00           H
ATOM    806 HG23 VAL A  55      33.420  49.680  35.490  1.00  0.00           H
ATOM    807  C   VAL A  55      34.240  46.730  35.180  1.00  0.00           C
ATOM    808  O   VAL A  55      33.850  46.410  34.060  1.00  0.00           O
ATOM    809  N   ALA A  56      35.540  46.850  35.520  1.00  0.00           N
ATOM    810  HN  ALA A  56      35.860  47.090  36.440  1.00  0.00           H
ATOM    811  CA  ALA A  56      36.580  46.710  34.550  1.00  0.00           C
ATOM    812  HA  ALA A  56      36.180  46.670  33.540  1.00  0.00           H
ATOM    813  CB  ALA A  56      37.440  47.980  34.510  1.00  0.00           C
ATOM    814  HB1 ALA A  56      37.950  48.190  35.470  1.00  0.00           H
ATOM    815  HB2 ALA A  56      38.270  47.840  33.790  1.00  0.00           H
ATOM    816  HB3 ALA A  56      36.750  48.780  34.140  1.00  0.00           H
ATOM    817  C   ALA A  56      37.530  45.580  34.790  1.00  0.00           C
ATOM    818  O   ALA A  56      37.860  45.460  35.970  1.00  0.00           O
ATOM    819  N   GLU A  57      37.920  44.850  33.730  1.00  0.00           N
ATOM    820  HN  GLU A  57      37.530  45.150  32.860  1.00  0.00           H
ATOM    821  CA  GLU A  57      38.670  43.630  33.820  1.00  0.00           C
ATOM    822  HA  GLU A  57      38.820  43.440  34.880  1.00  0.00           H
ATOM    823  CB  GLU A  57      37.890  42.370  33.410  1.00  0.00           C
ATOM    824  HB1 GLU A  57      37.110  42.080  34.140  1.00  0.00           H
ATOM    825  HB2 GLU A  57      38.600  41.520  33.380  1.00  0.00           H
ATOM    826  CG  GLU A  57      37.030  42.550  32.150  1.00  0.00           C
ATOM    827  HG1 GLU A  57      36.340  43.400  32.350  1.00  0.00           H
ATOM    828  HG2 GLU A  57      36.490  41.610  31.920  1.00  0.00           H
ATOM    829  CD  GLU A  57      37.660  42.860  30.800  1.00  0.00           C
ATOM    830  OE1 GLU A  57      38.360  41.970  30.240  1.00  0.00           O
ATOM    831  OE2 GLU A  57      37.340  43.930  30.240  1.00  0.00           O
ATOM    832  C   GLU A  57      40.090  43.650  33.370  1.00  0.00           C
ATOM    833  O   GLU A  57      40.830  42.680  33.430  1.00  0.00           O
ATOM    834  N   LYS A  58      40.570  44.830  32.930  1.00  0.00           N
ATOM    835  HN  LYS A  58      39.960  45.620  32.950  1.00  0.00           H
ATOM    836  CA  LYS A  58      41.780  44.900  32.180  1.00  0.00           C
ATOM    837  HA  LYS A  58      42.300  43.960  32.090  1.00  0.00           H
ATOM    838  CB  LYS A  58      41.510  45.430  30.760  1.00  0.00           C
ATOM    839  HB1 LYS A  58      42.470  45.550  30.220  1.00  0.00           H
ATOM    840  HB2 LYS A  58      41.030  46.430  30.870  1.00  0.00           H
ATOM    841  CG  LYS A  58      40.710  44.480  29.860  1.00  0.00           C
ATOM    842  HG1 LYS A  58      39.840  44.160  30.470  1.00  0.00           H
ATOM    843  HG2 LYS A  58      41.270  43.560  29.590  1.00  0.00           H
ATOM    844  CD  LYS A  58      40.120  45.160  28.620  1.00  0.00           C
ATOM    845  HD1 LYS A  58      39.230  45.750  28.930  1.00  0.00           H
ATOM    846  HD2 LYS A  58      40.850  45.880  28.190  1.00  0.00           H
ATOM    847  CE  LYS A  58      39.680  44.120  27.590  1.00  0.00           C
ATOM    848  HE1 LYS A  58      40.470  43.380  27.340  1.00  0.00           H
ATOM    849  HE2 LYS A  58      39.560  44.600  26.590  1.00  0.00           H
ATOM    850  NZ  LYS A  58      38.420  43.390  27.840  1.00  0.00           N
ATOM    851  HZ1 LYS A  58      38.310  42.640  27.120  1.00  0.00           H
ATOM    852  HZ2 LYS A  58      38.430  42.990  28.800  1.00  0.00           H
ATOM    853  HZ3 LYS A  58      37.710  44.120  27.650  1.00  0.00           H
ATOM    854  C   LYS A  58      42.730  45.730  32.970  1.00  0.00           C
ATOM    855  O   LYS A  58      42.500  46.900  33.280  1.00  0.00           O
ATOM    856  N   THR A  59      43.900  45.160  33.300  1.00  0.00           N
ATOM    857  HN  THR A  59      44.130  44.250  32.980  1.00  0.00           H
ATOM    858  CA  THR A  59      45.010  45.870  33.870  1.00  0.00           C
ATOM    859  HA  THR A  59      44.560  46.430  34.670  1.00  0.00           H
ATOM    860  CB  THR A  59      46.020  44.870  34.340  1.00  0.00           C
ATOM    861  HB  THR A  59      47.050  45.300  34.370  1.00  0.00           H
ATOM    862  OG1 THR A  59      46.160  43.700  33.550  1.00  0.00           O
ATOM    863  HG1 THR A  59      46.790  43.130  33.990  1.00  0.00           H
ATOM    864  CG2 THR A  59      45.540  44.470  35.750  1.00  0.00           C
ATOM    865 HG21 THR A  59      45.310  45.400  36.310  1.00  0.00           H
ATOM    866 HG22 THR A  59      44.680  43.790  35.580  1.00  0.00           H
ATOM    867 HG23 THR A  59      46.320  43.850  36.250  1.00  0.00           H
ATOM    868  C   THR A  59      45.610  46.790  32.870  1.00  0.00           C
ATOM    869  O   THR A  59      45.480  46.550  31.670  1.00  0.00           O
ATOM    870  N   LYS A  60      46.280  47.860  33.330  1.00  0.00           N
ATOM    871  HN  LYS A  60      46.360  47.950  34.320  1.00  0.00           H
ATOM    872  CA  LYS A  60      47.130  48.770  32.620  1.00  0.00           C
ATOM    873  HA  LYS A  60      46.570  49.050  31.730  1.00  0.00           H
ATOM    874  CB  LYS A  60      47.400  50.030  33.450  1.00  0.00           C
ATOM    875  HB1 LYS A  60      48.000  50.710  32.820  1.00  0.00           H
ATOM    876  HB2 LYS A  60      47.900  49.590  34.340  1.00  0.00           H
ATOM    877  CG  LYS A  60      46.130  50.790  33.820  1.00  0.00           C
ATOM    878  HG1 LYS A  60      45.370  50.260  34.430  1.00  0.00           H
ATOM    879  HG2 LYS A  60      45.570  51.040  32.890  1.00  0.00           H
ATOM    880  CD  LYS A  60      46.440  52.150  34.440  1.00  0.00           C
ATOM    881  HD1 LYS A  60      46.700  52.010  35.520  1.00  0.00           H
ATOM    882  HD2 LYS A  60      47.410  52.600  34.110  1.00  0.00           H
ATOM    883  CE  LYS A  60      45.340  53.200  34.320  1.00  0.00           C
ATOM    884  HE1 LYS A  60      45.570  54.130  34.880  1.00  0.00           H
ATOM    885  HE2 LYS A  60      44.350  52.850  34.680  1.00  0.00           H
ATOM    886  NZ  LYS A  60      45.110  53.600  32.910  1.00  0.00           N
ATOM    887  HZ1 LYS A  60      44.400  52.970  32.490  1.00  0.00           H
ATOM    888  HZ2 LYS A  60      44.730  54.570  32.920  1.00  0.00           H
ATOM    889  HZ3 LYS A  60      45.990  53.750  32.390  1.00  0.00           H
ATOM    890  C   LYS A  60      48.420  48.180  32.180  1.00  0.00           C
ATOM    891  O   LYS A  60      48.820  47.120  32.670  1.00  0.00           O
ATOM    892  N   GLU A  61      49.050  48.860  31.200  1.00  0.00           N
ATOM    893  HN  GLU A  61      48.590  49.650  30.810  1.00  0.00           H
ATOM    894  CA  GLU A  61      50.360  48.580  30.680  1.00  0.00           C
ATOM    895  HA  GLU A  61      50.350  47.560  30.330  1.00  0.00           H
ATOM    896  CB  GLU A  61      50.740  49.560  29.560  1.00  0.00           C
ATOM    897  HB1 GLU A  61      51.790  49.910  29.470  1.00  0.00           H
ATOM    898  HB2 GLU A  61      50.190  50.480  29.830  1.00  0.00           H
ATOM    899  CG  GLU A  61      50.270  49.220  28.140  1.00  0.00           C
ATOM    900  HG1 GLU A  61      49.170  49.330  28.030  1.00  0.00           H
ATOM    901  HG2 GLU A  61      50.310  48.150  27.840  1.00  0.00           H
ATOM    902  CD  GLU A  61      50.850  50.040  27.000  1.00  0.00           C
ATOM    903  OE1 GLU A  61      51.750  49.470  26.320  1.00  0.00           O
ATOM    904  OE2 GLU A  61      50.230  51.090  26.670  1.00  0.00           O
ATOM    905  C   GLU A  61      51.440  48.570  31.710  1.00  0.00           C
ATOM    906  O   GLU A  61      51.450  49.320  32.690  1.00  0.00           O
ATOM    907  N   GLN A  62      52.330  47.560  31.630  1.00  0.00           N
ATOM    908  HN  GLN A  62      52.240  47.000  30.810  1.00  0.00           H
ATOM    909  CA  GLN A  62      53.420  47.370  32.530  1.00  0.00           C
ATOM    910  HA  GLN A  62      53.930  46.590  31.990  1.00  0.00           H
ATOM    911  CB  GLN A  62      54.390  48.560  32.620  1.00  0.00           C
ATOM    912  HB1 GLN A  62      55.150  48.310  33.390  1.00  0.00           H
ATOM    913  HB2 GLN A  62      53.870  49.450  33.030  1.00  0.00           H
ATOM    914  CG  GLN A  62      55.080  48.920  31.300  1.00  0.00           C
ATOM    915  HG1 GLN A  62      54.360  49.170  30.500  1.00  0.00           H
ATOM    916  HG2 GLN A  62      55.660  48.030  30.980  1.00  0.00           H
ATOM    917  CD  GLN A  62      56.110  49.990  31.650  1.00  0.00           C
ATOM    918  OE1 GLN A  62      56.190  50.480  32.770  1.00  0.00           O
ATOM    919  NE2 GLN A  62      56.800  50.420  30.560  1.00  0.00           N
ATOM    920 HE21 GLN A  62      56.720  49.970  29.670  1.00  0.00           H
ATOM    921 HE22 GLN A  62      57.530  51.090  30.720  1.00  0.00           H
ATOM    922  C   GLN A  62      53.060  46.880  33.890  1.00  0.00           C
ATOM    923  O   GLN A  62      53.900  46.910  34.800  1.00  0.00           O
ATOM    924  N   VAL A  63      51.840  46.390  34.170  1.00  0.00           N
ATOM    925  HN  VAL A  63      51.180  46.390  33.420  1.00  0.00           H
ATOM    926  CA  VAL A  63      51.480  45.900  35.460  1.00  0.00           C
ATOM    927  HA  VAL A  63      51.990  46.430  36.250  1.00  0.00           H
ATOM    928  CB  VAL A  63      50.030  46.140  35.740  1.00  0.00           C
ATOM    929  HB  VAL A  63      49.480  45.650  34.900  1.00  0.00           H
ATOM    930  CG1 VAL A  63      49.560  45.470  37.040  1.00  0.00           C
ATOM    931 HG11 VAL A  63      49.500  44.390  36.790  1.00  0.00           H
ATOM    932 HG12 VAL A  63      50.190  45.670  37.930  1.00  0.00           H
ATOM    933 HG13 VAL A  63      48.490  45.670  37.260  1.00  0.00           H
ATOM    934  CG2 VAL A  63      49.780  47.650  35.860  1.00  0.00           C
ATOM    935 HG21 VAL A  63      50.150  48.180  34.950  1.00  0.00           H
ATOM    936 HG22 VAL A  63      48.690  47.780  36.000  1.00  0.00           H
ATOM    937 HG23 VAL A  63      50.300  48.000  36.780  1.00  0.00           H
ATOM    938  C   VAL A  63      51.920  44.510  35.780  1.00  0.00           C
ATOM    939  O   VAL A  63      51.500  43.550  35.160  1.00  0.00           O
ATOM    940  N   THR A  64      52.910  44.360  36.690  1.00  0.00           N
ATOM    941  HN  THR A  64      53.390  45.120  37.130  1.00  0.00           H
ATOM    942  CA  THR A  64      53.550  43.140  37.050  1.00  0.00           C
ATOM    943  HA  THR A  64      53.180  42.330  36.440  1.00  0.00           H
ATOM    944  CB  THR A  64      55.040  43.060  36.870  1.00  0.00           C
ATOM    945  HB  THR A  64      55.250  41.980  37.010  1.00  0.00           H
ATOM    946  OG1 THR A  64      55.840  43.780  37.800  1.00  0.00           O
ATOM    947  HG1 THR A  64      55.800  43.310  38.630  1.00  0.00           H
ATOM    948  CG2 THR A  64      55.460  43.630  35.500  1.00  0.00           C
ATOM    949 HG21 THR A  64      56.560  43.500  35.400  1.00  0.00           H
ATOM    950 HG22 THR A  64      54.960  42.980  34.750  1.00  0.00           H
ATOM    951 HG23 THR A  64      55.150  44.690  35.420  1.00  0.00           H
ATOM    952  C   THR A  64      53.100  42.870  38.440  1.00  0.00           C
ATOM    953  O   THR A  64      52.800  43.760  39.240  1.00  0.00           O
ATOM    954  N   ASN A  65      53.240  41.600  38.870  1.00  0.00           N
ATOM    955  HN  ASN A  65      53.360  40.900  38.170  1.00  0.00           H
ATOM    956  CA  ASN A  65      53.370  41.130  40.210  1.00  0.00           C
ATOM    957  HA  ASN A  65      52.800  41.630  40.980  1.00  0.00           H
ATOM    958  CB  ASN A  65      52.740  39.730  40.290  1.00  0.00           C
ATOM    959  HB1 ASN A  65      51.690  39.850  39.950  1.00  0.00           H
ATOM    960  HB2 ASN A  65      52.700  39.310  41.320  1.00  0.00           H
ATOM    961  CG  ASN A  65      53.430  38.760  39.330  1.00  0.00           C
ATOM    962  OD1 ASN A  65      54.600  38.810  38.950  1.00  0.00           O
ATOM    963  ND2 ASN A  65      52.580  37.820  38.850  1.00  0.00           N
ATOM    964 HD21 ASN A  65      51.730  37.710  39.370  1.00  0.00           H
ATOM    965 HD22 ASN A  65      52.840  37.260  38.070  1.00  0.00           H
ATOM    966  C   ASN A  65      54.790  41.300  40.600  1.00  0.00           C
ATOM    967  O   ASN A  65      55.550  41.990  39.920  1.00  0.00           O
ATOM    968  N   VAL A  66      55.140  40.800  41.800  1.00  0.00           N
ATOM    969  HN  VAL A  66      54.510  40.280  42.380  1.00  0.00           H
ATOM    970  CA  VAL A  66      56.330  41.250  42.450  1.00  0.00           C
ATOM    971  HA  VAL A  66      56.680  42.230  42.160  1.00  0.00           H
ATOM    972  CB  VAL A  66      56.230  41.180  43.950  1.00  0.00           C
ATOM    973  HB  VAL A  66      55.540  40.370  44.280  1.00  0.00           H
ATOM    974  CG1 VAL A  66      57.490  41.100  44.830  1.00  0.00           C
ATOM    975 HG11 VAL A  66      57.290  40.890  45.900  1.00  0.00           H
ATOM    976 HG12 VAL A  66      58.070  40.170  44.650  1.00  0.00           H
ATOM    977 HG13 VAL A  66      58.150  41.990  44.850  1.00  0.00           H
ATOM    978  CG2 VAL A  66      55.580  42.560  44.150  1.00  0.00           C
ATOM    979 HG21 VAL A  66      54.750  42.730  43.430  1.00  0.00           H
ATOM    980 HG22 VAL A  66      55.230  42.660  45.200  1.00  0.00           H
ATOM    981 HG23 VAL A  66      56.320  43.360  43.950  1.00  0.00           H
ATOM    982  C   VAL A  66      57.440  40.400  41.930  1.00  0.00           C
ATOM    983  O   VAL A  66      58.640  40.690  41.970  1.00  0.00           O
ATOM    984  N   GLY A  67      57.080  39.290  41.260  1.00  0.00           N
ATOM    985  HN  GLY A  67      56.150  38.950  41.320  1.00  0.00           H
ATOM    986  CA  GLY A  67      58.060  38.410  40.690  1.00  0.00           C
ATOM    987  HA1 GLY A  67      58.960  38.360  41.280  1.00  0.00           H
ATOM    988  HA2 GLY A  67      57.710  37.410  40.490  1.00  0.00           H
ATOM    989  C   GLY A  67      58.550  38.860  39.350  1.00  0.00           C
ATOM    990  O   GLY A  67      59.460  38.240  38.800  1.00  0.00           O
ATOM    991  N   GLY A  68      57.960  39.940  38.830  1.00  0.00           N
ATOM    992  HN  GLY A  68      57.320  40.310  39.490  1.00  0.00           H
ATOM    993  CA  GLY A  68      58.230  40.590  37.580  1.00  0.00           C
ATOM    994  HA1 GLY A  68      57.920  41.620  37.670  1.00  0.00           H
ATOM    995  HA2 GLY A  68      59.290  40.680  37.390  1.00  0.00           H
ATOM    996  C   GLY A  68      57.440  40.260  36.360  1.00  0.00           C
ATOM    997  O   GLY A  68      57.870  40.560  35.250  1.00  0.00           O
ATOM    998  N   ALA A  69      56.290  39.580  36.470  1.00  0.00           N
ATOM    999  HN  ALA A  69      56.160  39.150  37.360  1.00  0.00           H
ATOM   1000  CA  ALA A  69      55.480  39.140  35.380  1.00  0.00           C
ATOM   1001  HA  ALA A  69      55.950  39.320  34.420  1.00  0.00           H
ATOM   1002  CB  ALA A  69      55.440  37.610  35.440  1.00  0.00           C
ATOM   1003  HB1 ALA A  69      54.890  37.180  34.580  1.00  0.00           H
ATOM   1004  HB2 ALA A  69      56.430  37.090  35.390  1.00  0.00           H
ATOM   1005  HB3 ALA A  69      55.030  37.280  36.410  1.00  0.00           H
ATOM   1006  C   ALA A  69      54.150  39.820  35.370  1.00  0.00           C
ATOM   1007  O   ALA A  69      53.500  40.080  36.380  1.00  0.00           O
ATOM   1008  N   VAL A  70      53.780  40.180  34.130  1.00  0.00           N
ATOM   1009  HN  VAL A  70      54.420  39.970  33.390  1.00  0.00           H
ATOM   1010  CA  VAL A  70      52.600  40.910  33.790  1.00  0.00           C
ATOM   1011  HA  VAL A  70      52.660  41.750  34.460  1.00  0.00           H
ATOM   1012  CB  VAL A  70      52.650  41.550  32.430  1.00  0.00           C
ATOM   1013  HB  VAL A  70      52.640  40.730  31.680  1.00  0.00           H
ATOM   1014  CG1 VAL A  70      51.410  42.430  32.180  1.00  0.00           C
ATOM   1015 HG11 VAL A  70      51.220  42.500  31.090  1.00  0.00           H
ATOM   1016 HG12 VAL A  70      50.490  42.010  32.630  1.00  0.00           H
ATOM   1017 HG13 VAL A  70      51.520  43.450  32.590  1.00  0.00           H
ATOM   1018  CG2 VAL A  70      53.930  42.380  32.260  1.00  0.00           C
ATOM   1019 HG21 VAL A  70      54.000  42.850  31.250  1.00  0.00           H
ATOM   1020 HG22 VAL A  70      53.640  43.230  32.920  1.00  0.00           H
ATOM   1021 HG23 VAL A  70      54.880  41.910  32.580  1.00  0.00           H
ATOM   1022  C   VAL A  70      51.350  40.170  34.120  1.00  0.00           C
ATOM   1023  O   VAL A  70      51.080  39.090  33.580  1.00  0.00           O
ATOM   1024  N   VAL A  71      50.440  40.740  34.920  1.00  0.00           N
ATOM   1025  HN  VAL A  71      50.580  41.630  35.360  1.00  0.00           H
ATOM   1026  CA  VAL A  71      49.170  40.130  35.130  1.00  0.00           C
ATOM   1027  HA  VAL A  71      49.190  39.060  35.000  1.00  0.00           H
ATOM   1028  CB  VAL A  71      48.780  40.160  36.580  1.00  0.00           C
ATOM   1029  HB  VAL A  71      47.680  40.000  36.670  1.00  0.00           H
ATOM   1030  CG1 VAL A  71      49.550  39.080  37.360  1.00  0.00           C
ATOM   1031 HG11 VAL A  71      50.610  39.390  37.400  1.00  0.00           H
ATOM   1032 HG12 VAL A  71      49.100  39.120  38.370  1.00  0.00           H
ATOM   1033 HG13 VAL A  71      49.470  38.050  36.950  1.00  0.00           H
ATOM   1034  CG2 VAL A  71      49.000  41.550  37.200  1.00  0.00           C
ATOM   1035 HG21 VAL A  71      48.490  42.330  36.600  1.00  0.00           H
ATOM   1036 HG22 VAL A  71      48.620  41.480  38.240  1.00  0.00           H
ATOM   1037 HG23 VAL A  71      50.090  41.780  37.300  1.00  0.00           H
ATOM   1038  C   VAL A  71      48.090  40.710  34.280  1.00  0.00           C
ATOM   1039  O   VAL A  71      47.900  41.910  34.140  1.00  0.00           O
ATOM   1040  N   THR A  72      47.370  39.830  33.560  1.00  0.00           N
ATOM   1041  HN  THR A  72      47.640  38.870  33.470  1.00  0.00           H
ATOM   1042  CA  THR A  72      46.430  40.250  32.570  1.00  0.00           C
ATOM   1043  HA  THR A  72      46.560  41.300  32.340  1.00  0.00           H
ATOM   1044  CB  THR A  72      46.640  39.730  31.180  1.00  0.00           C
ATOM   1045  HB  THR A  72      45.750  39.880  30.540  1.00  0.00           H
ATOM   1046  OG1 THR A  72      47.200  38.420  31.230  1.00  0.00           O
ATOM   1047  HG1 THR A  72      46.520  37.790  31.490  1.00  0.00           H
ATOM   1048  CG2 THR A  72      47.800  40.570  30.610  1.00  0.00           C
ATOM   1049 HG21 THR A  72      48.070  40.180  29.610  1.00  0.00           H
ATOM   1050 HG22 THR A  72      47.470  41.620  30.490  1.00  0.00           H
ATOM   1051 HG23 THR A  72      48.800  40.580  31.090  1.00  0.00           H
ATOM   1052  C   THR A  72      45.040  39.960  33.020  1.00  0.00           C
ATOM   1053  O   THR A  72      44.100  40.540  32.460  1.00  0.00           O
ATOM   1054  N   GLY A  73      44.870  39.130  34.060  1.00  0.00           N
ATOM   1055  HN  GLY A  73      45.570  38.460  34.270  1.00  0.00           H
ATOM   1056  CA  GLY A  73      43.690  39.150  34.880  1.00  0.00           C
ATOM   1057  HA1 GLY A  73      42.930  39.560  34.230  1.00  0.00           H
ATOM   1058  HA2 GLY A  73      43.580  38.130  35.230  1.00  0.00           H
ATOM   1059  C   GLY A  73      43.660  40.000  36.100  1.00  0.00           C
ATOM   1060  O   GLY A  73      44.730  40.290  36.640  1.00  0.00           O
ATOM   1061  N   VAL A  74      42.460  40.390  36.580  1.00  0.00           N
ATOM   1062  HN  VAL A  74      41.650  40.220  36.020  1.00  0.00           H
ATOM   1063  CA  VAL A  74      42.180  41.170  37.740  1.00  0.00           C
ATOM   1064  HA  VAL A  74      43.110  41.480  38.200  1.00  0.00           H
ATOM   1065  CB  VAL A  74      41.390  42.420  37.510  1.00  0.00           C
ATOM   1066  HB  VAL A  74      40.440  42.100  37.020  1.00  0.00           H
ATOM   1067  CG1 VAL A  74      41.020  43.200  38.790  1.00  0.00           C
ATOM   1068 HG11 VAL A  74      40.480  44.070  38.370  1.00  0.00           H
ATOM   1069 HG12 VAL A  74      40.380  42.630  39.500  1.00  0.00           H
ATOM   1070 HG13 VAL A  74      41.980  43.590  39.180  1.00  0.00           H
ATOM   1071  CG2 VAL A  74      42.250  43.320  36.610  1.00  0.00           C
ATOM   1072 HG21 VAL A  74      41.800  44.310  36.370  1.00  0.00           H
ATOM   1073 HG22 VAL A  74      43.190  43.550  37.160  1.00  0.00           H
ATOM   1074 HG23 VAL A  74      42.590  42.800  35.690  1.00  0.00           H
ATOM   1075  C   VAL A  74      41.480  40.280  38.710  1.00  0.00           C
ATOM   1076  O   VAL A  74      40.600  39.500  38.340  1.00  0.00           O
ATOM   1077  N   THR A  75      41.910  40.340  39.980  1.00  0.00           N
ATOM   1078  HN  THR A  75      42.710  40.900  40.180  1.00  0.00           H
ATOM   1079  CA  THR A  75      41.340  39.770  41.160  1.00  0.00           C
ATOM   1080  HA  THR A  75      41.690  38.760  41.110  1.00  0.00           H
ATOM   1081  CB  THR A  75      41.880  40.320  42.450  1.00  0.00           C
ATOM   1082  HB  THR A  75      41.310  40.020  43.350  1.00  0.00           H
ATOM   1083  OG1 THR A  75      41.920  41.740  42.410  1.00  0.00           O
ATOM   1084  HG1 THR A  75      41.370  42.200  43.050  1.00  0.00           H
ATOM   1085  CG2 THR A  75      43.300  39.800  42.700  1.00  0.00           C
ATOM   1086 HG21 THR A  75      43.320  38.690  42.770  1.00  0.00           H
ATOM   1087 HG22 THR A  75      43.970  40.150  41.890  1.00  0.00           H
ATOM   1088 HG23 THR A  75      43.630  40.320  43.620  1.00  0.00           H
ATOM   1089  C   THR A  75      39.850  39.640  41.200  1.00  0.00           C
ATOM   1090  O   THR A  75      39.110  40.530  40.800  1.00  0.00           O
ATOM   1091  N   ALA A  76      39.350  38.540  41.790  1.00  0.00           N
ATOM   1092  HN  ALA A  76      39.930  37.790  42.100  1.00  0.00           H
ATOM   1093  CA  ALA A  76      37.950  38.470  42.070  1.00  0.00           C
ATOM   1094  HA  ALA A  76      37.370  38.830  41.230  1.00  0.00           H
ATOM   1095  CB  ALA A  76      37.480  37.010  42.070  1.00  0.00           C
ATOM   1096  HB1 ALA A  76      37.830  36.610  41.090  1.00  0.00           H
ATOM   1097  HB2 ALA A  76      37.990  36.500  42.920  1.00  0.00           H
ATOM   1098  HB3 ALA A  76      36.370  37.030  42.130  1.00  0.00           H
ATOM   1099  C   ALA A  76      37.490  39.100  43.340  1.00  0.00           C
ATOM   1100  O   ALA A  76      38.300  39.400  44.220  1.00  0.00           O
ATOM   1101  N   VAL A  77      36.170  39.260  43.540  1.00  0.00           N
ATOM   1102  HN  VAL A  77      35.530  39.080  42.800  1.00  0.00           H
ATOM   1103  CA  VAL A  77      35.570  39.370  44.830  1.00  0.00           C
ATOM   1104  HA  VAL A  77      35.960  40.210  45.400  1.00  0.00           H
ATOM   1105  CB  VAL A  77      34.120  39.710  44.650  1.00  0.00           C
ATOM   1106  HB  VAL A  77      33.630  38.860  44.120  1.00  0.00           H
ATOM   1107  CG1 VAL A  77      33.480  40.010  46.020  1.00  0.00           C
ATOM   1108 HG11 VAL A  77      32.390  40.150  45.880  1.00  0.00           H
ATOM   1109 HG12 VAL A  77      33.590  39.100  46.650  1.00  0.00           H
ATOM   1110 HG13 VAL A  77      33.900  40.810  46.660  1.00  0.00           H
ATOM   1111  CG2 VAL A  77      34.010  41.030  43.870  1.00  0.00           C
ATOM   1112 HG21 VAL A  77      34.500  41.800  44.500  1.00  0.00           H
ATOM   1113 HG22 VAL A  77      34.480  41.030  42.860  1.00  0.00           H
ATOM   1114 HG23 VAL A  77      32.950  41.340  43.730  1.00  0.00           H
ATOM   1115  C   VAL A  77      35.810  38.110  45.590  1.00  0.00           C
ATOM   1116  O   VAL A  77      35.460  37.040  45.090  1.00  0.00           O
ATOM   1117  N   ALA A  78      36.290  38.230  46.850  1.00  0.00           N
ATOM   1118  HN  ALA A  78      36.590  39.140  47.110  1.00  0.00           H
ATOM   1119  CA  ALA A  78      36.810  37.140  47.610  1.00  0.00           C
ATOM   1120  HA  ALA A  78      36.700  36.210  47.080  1.00  0.00           H
ATOM   1121  CB  ALA A  78      38.270  37.240  48.110  1.00  0.00           C
ATOM   1122  HB1 ALA A  78      38.730  36.300  48.470  1.00  0.00           H
ATOM   1123  HB2 ALA A  78      38.710  37.580  47.150  1.00  0.00           H
ATOM   1124  HB3 ALA A  78      38.460  38.000  48.900  1.00  0.00           H
ATOM   1125  C   ALA A  78      35.930  36.970  48.800  1.00  0.00           C
ATOM   1126  O   ALA A  78      35.100  37.780  49.210  1.00  0.00           O
ATOM   1127  N   GLN A  79      36.090  35.860  49.540  1.00  0.00           N
ATOM   1128  HN  GLN A  79      36.770  35.180  49.260  1.00  0.00           H
ATOM   1129  CA  GLN A  79      35.400  35.460  50.730  1.00  0.00           C
ATOM   1130  HA  GLN A  79      34.370  35.630  50.430  1.00  0.00           H
ATOM   1131  CB  GLN A  79      35.640  33.940  50.810  1.00  0.00           C
ATOM   1132  HB1 GLN A  79      34.990  33.590  51.640  1.00  0.00           H
ATOM   1133  HB2 GLN A  79      36.640  33.790  51.270  1.00  0.00           H
ATOM   1134  CG  GLN A  79      35.620  33.060  49.560  1.00  0.00           C
ATOM   1135  HG1 GLN A  79      34.840  33.550  48.940  1.00  0.00           H
ATOM   1136  HG2 GLN A  79      35.210  32.130  50.000  1.00  0.00           H
ATOM   1137  CD  GLN A  79      36.880  32.850  48.750  1.00  0.00           C
ATOM   1138  OE1 GLN A  79      37.850  33.610  48.770  1.00  0.00           O
ATOM   1139  NE2 GLN A  79      36.950  31.730  47.990  1.00  0.00           N
ATOM   1140 HE21 GLN A  79      36.160  31.130  47.880  1.00  0.00           H
ATOM   1141 HE22 GLN A  79      37.860  31.420  47.700  1.00  0.00           H
ATOM   1142  C   GLN A  79      35.800  36.340  51.860  1.00  0.00           C
ATOM   1143  O   GLN A  79      36.990  36.500  52.120  1.00  0.00           O
ATOM   1144  N   LYS A  80      34.850  36.970  52.570  1.00  0.00           N
ATOM   1145  HN  LYS A  80      33.950  36.930  52.150  1.00  0.00           H
ATOM   1146  CA  LYS A  80      34.990  37.410  53.930  1.00  0.00           C
ATOM   1147  HA  LYS A  80      33.960  37.360  54.230  1.00  0.00           H
ATOM   1148  CB  LYS A  80      35.740  36.400  54.810  1.00  0.00           C
ATOM   1149  HB1 LYS A  80      36.830  36.410  54.590  1.00  0.00           H
ATOM   1150  HB2 LYS A  80      35.410  35.370  54.530  1.00  0.00           H
ATOM   1151  CG  LYS A  80      35.650  36.520  56.330  1.00  0.00           C
ATOM   1152  HG1 LYS A  80      34.700  36.290  56.850  1.00  0.00           H
ATOM   1153  HG2 LYS A  80      35.850  37.590  56.540  1.00  0.00           H
ATOM   1154  CD  LYS A  80      36.770  35.840  57.120  1.00  0.00           C
ATOM   1155  HD1 LYS A  80      37.750  36.010  56.610  1.00  0.00           H
ATOM   1156  HD2 LYS A  80      36.950  36.290  58.120  1.00  0.00           H
ATOM   1157  CE  LYS A  80      36.560  34.340  57.340  1.00  0.00           C
ATOM   1158  HE1 LYS A  80      37.460  33.910  57.830  1.00  0.00           H
ATOM   1159  HE2 LYS A  80      36.510  33.860  56.340  1.00  0.00           H
ATOM   1160  NZ  LYS A  80      35.280  34.100  58.030  1.00  0.00           N
ATOM   1161  HZ1 LYS A  80      34.740  33.240  57.810  1.00  0.00           H
ATOM   1162  HZ2 LYS A  80      35.440  34.080  59.060  1.00  0.00           H
ATOM   1163  HZ3 LYS A  80      34.680  34.950  58.020  1.00  0.00           H
ATOM   1164  C   LYS A  80      35.390  38.840  54.000  1.00  0.00           C
ATOM   1165  O   LYS A  80      35.560  39.420  55.070  1.00  0.00           O
ATOM   1166  N   THR A  81      35.580  39.470  52.830  1.00  0.00           N
ATOM   1167  HN  THR A  81      35.470  39.030  51.940  1.00  0.00           H
ATOM   1168  CA  THR A  81      36.040  40.810  52.650  1.00  0.00           C
ATOM   1169  HA  THR A  81      36.860  40.960  53.330  1.00  0.00           H
ATOM   1170  CB  THR A  81      36.570  41.080  51.270  1.00  0.00           C
ATOM   1171  HB  THR A  81      36.790  42.160  51.150  1.00  0.00           H
ATOM   1172  OG1 THR A  81      35.670  40.670  50.240  1.00  0.00           O
ATOM   1173  HG1 THR A  81      34.890  41.210  50.370  1.00  0.00           H
ATOM   1174  CG2 THR A  81      37.890  40.330  51.020  1.00  0.00           C
ATOM   1175 HG21 THR A  81      38.470  40.710  50.150  1.00  0.00           H
ATOM   1176 HG22 THR A  81      38.580  40.630  51.840  1.00  0.00           H
ATOM   1177 HG23 THR A  81      37.830  39.220  51.030  1.00  0.00           H
ATOM   1178  C   THR A  81      35.120  41.900  53.080  1.00  0.00           C
ATOM   1179  O   THR A  81      33.910  41.760  52.900  1.00  0.00           O
ATOM   1180  N   VAL A  82      35.620  43.030  53.610  1.00  0.00           N
ATOM   1181  HN  VAL A  82      36.610  43.090  53.770  1.00  0.00           H
ATOM   1182  CA  VAL A  82      34.890  44.150  54.100  1.00  0.00           C
ATOM   1183  HA  VAL A  82      33.970  43.890  54.610  1.00  0.00           H
ATOM   1184  CB  VAL A  82      35.670  44.980  55.080  1.00  0.00           C
ATOM   1185  HB  VAL A  82      36.600  45.450  54.700  1.00  0.00           H
ATOM   1186  CG1 VAL A  82      34.850  46.170  55.620  1.00  0.00           C
ATOM   1187 HG11 VAL A  82      35.500  46.770  56.300  1.00  0.00           H
ATOM   1188 HG12 VAL A  82      34.880  46.870  54.760  1.00  0.00           H
ATOM   1189 HG13 VAL A  82      33.860  45.920  56.050  1.00  0.00           H
ATOM   1190  CG2 VAL A  82      35.990  44.040  56.250  1.00  0.00           C
ATOM   1191 HG21 VAL A  82      36.230  44.640  57.160  1.00  0.00           H
ATOM   1192 HG22 VAL A  82      35.160  43.340  56.500  1.00  0.00           H
ATOM   1193 HG23 VAL A  82      36.830  43.380  55.960  1.00  0.00           H
ATOM   1194  C   VAL A  82      34.370  44.940  52.950  1.00  0.00           C
ATOM   1195  O   VAL A  82      35.100  45.120  51.970  1.00  0.00           O
ATOM   1196  N   GLU A  83      33.130  45.450  53.000  1.00  0.00           N
ATOM   1197  HN  GLU A  83      32.410  45.310  53.680  1.00  0.00           H
ATOM   1198  CA  GLU A  83      32.680  46.290  51.930  1.00  0.00           C
ATOM   1199  HA  GLU A  83      33.070  45.960  50.980  1.00  0.00           H
ATOM   1200  CB  GLU A  83      31.160  46.120  51.710  1.00  0.00           C
ATOM   1201  HB1 GLU A  83      30.930  45.150  51.210  1.00  0.00           H
ATOM   1202  HB2 GLU A  83      30.950  46.890  50.940  1.00  0.00           H
ATOM   1203  CG  GLU A  83      30.360  46.210  53.000  1.00  0.00           C
ATOM   1204  HG1 GLU A  83      30.880  46.920  53.680  1.00  0.00           H
ATOM   1205  HG2 GLU A  83      30.330  45.200  53.450  1.00  0.00           H
ATOM   1206  CD  GLU A  83      28.900  46.620  52.830  1.00  0.00           C
ATOM   1207  OE1 GLU A  83      28.080  45.830  53.370  1.00  0.00           O
ATOM   1208  OE2 GLU A  83      28.600  47.720  52.300  1.00  0.00           O
ATOM   1209  C   GLU A  83      33.090  47.710  52.090  1.00  0.00           C
ATOM   1210  O   GLU A  83      32.970  48.290  53.170  1.00  0.00           O
ATOM   1211  N   GLY A  84      33.660  48.320  51.030  1.00  0.00           N
ATOM   1212  HN  GLY A  84      33.560  47.830  50.170  1.00  0.00           H
ATOM   1213  CA  GLY A  84      34.430  49.520  51.020  1.00  0.00           C
ATOM   1214  HA1 GLY A  84      33.940  50.110  50.250  1.00  0.00           H
ATOM   1215  HA2 GLY A  84      34.330  50.020  51.970  1.00  0.00           H
ATOM   1216  C   GLY A  84      35.830  49.150  50.680  1.00  0.00           C
ATOM   1217  O   GLY A  84      36.170  48.630  49.610  1.00  0.00           O
ATOM   1218  N   ALA A  85      36.730  49.330  51.660  1.00  0.00           N
ATOM   1219  HN  ALA A  85      36.490  49.730  52.540  1.00  0.00           H
ATOM   1220  CA  ALA A  85      38.110  49.060  51.360  1.00  0.00           C
ATOM   1221  HA  ALA A  85      38.170  48.100  50.880  1.00  0.00           H
ATOM   1222  CB  ALA A  85      38.710  50.280  50.650  1.00  0.00           C
ATOM   1223  HB1 ALA A  85      39.820  50.260  50.680  1.00  0.00           H
ATOM   1224  HB2 ALA A  85      38.580  50.240  49.550  1.00  0.00           H
ATOM   1225  HB3 ALA A  85      38.410  51.250  51.100  1.00  0.00           H
ATOM   1226  C   ALA A  85      38.710  48.850  52.710  1.00  0.00           C
ATOM   1227  O   ALA A  85      39.170  47.760  53.040  1.00  0.00           O
ATOM   1228  N   GLY A  86      38.640  49.920  53.530  1.00  0.00           N
ATOM   1229  HN  GLY A  86      38.180  50.700  53.100  1.00  0.00           H
ATOM   1230  CA  GLY A  86      38.950  49.980  54.920  1.00  0.00           C
ATOM   1231  HA1 GLY A  86      39.980  49.830  55.210  1.00  0.00           H
ATOM   1232  HA2 GLY A  86      38.780  51.020  55.190  1.00  0.00           H
ATOM   1233  C   GLY A  86      38.180  48.990  55.720  1.00  0.00           C
ATOM   1234  O   GLY A  86      36.990  48.740  55.530  1.00  0.00           O
ATOM   1235  N   SER A  87      38.780  48.370  56.750  1.00  0.00           N
ATOM   1236  HN  SER A  87      39.670  48.660  57.100  1.00  0.00           H
ATOM   1237  CA  SER A  87      38.240  47.280  57.500  1.00  0.00           C
ATOM   1238  HA  SER A  87      37.620  46.720  56.810  1.00  0.00           H
ATOM   1239  CB  SER A  87      39.360  46.270  57.820  1.00  0.00           C
ATOM   1240  HB1 SER A  87      39.650  45.890  56.810  1.00  0.00           H
ATOM   1241  HB2 SER A  87      38.930  45.380  58.320  1.00  0.00           H
ATOM   1242  OG  SER A  87      40.440  46.830  58.550  1.00  0.00           O
ATOM   1243  HG1 SER A  87      40.170  46.740  59.470  1.00  0.00           H
ATOM   1244  C   SER A  87      37.470  47.740  58.680  1.00  0.00           C
ATOM   1245  O   SER A  87      37.630  47.360  59.840  1.00  0.00           O
ATOM   1246  N   ILE A  88      36.490  48.620  58.420  1.00  0.00           N
ATOM   1247  HN  ILE A  88      36.310  48.880  57.470  1.00  0.00           H
ATOM   1248  CA  ILE A  88      35.820  49.390  59.420  1.00  0.00           C
ATOM   1249  HA  ILE A  88      35.790  48.800  60.320  1.00  0.00           H
ATOM   1250  CB  ILE A  88      36.320  50.760  59.750  1.00  0.00           C
ATOM   1251  HB  ILE A  88      35.540  51.420  60.210  1.00  0.00           H
ATOM   1252  CG2 ILE A  88      37.330  50.650  60.910  1.00  0.00           C
ATOM   1253 HG21 ILE A  88      37.840  51.620  61.110  1.00  0.00           H
ATOM   1254 HG22 ILE A  88      36.860  50.320  61.860  1.00  0.00           H
ATOM   1255 HG23 ILE A  88      38.120  49.920  60.650  1.00  0.00           H
ATOM   1256  CG1 ILE A  88      36.910  51.490  58.540  1.00  0.00           C
ATOM   1257 HG11 ILE A  88      37.740  50.880  58.120  1.00  0.00           H
ATOM   1258 HG12 ILE A  88      37.500  52.390  58.820  1.00  0.00           H
ATOM   1259  CD  ILE A  88      35.950  51.850  57.410  1.00  0.00           C
ATOM   1260  HD1 ILE A  88      35.250  52.710  57.510  1.00  0.00           H
ATOM   1261  HD2 ILE A  88      36.650  52.070  56.580  1.00  0.00           H
ATOM   1262  HD3 ILE A  88      35.380  50.980  57.030  1.00  0.00           H
ATOM   1263  C   ILE A  88      34.420  49.490  58.940  1.00  0.00           C
ATOM   1264  O   ILE A  88      34.050  49.170  57.810  1.00  0.00           O
ATOM   1265  N   ALA A  89      33.500  49.890  59.840  1.00  0.00           N
ATOM   1266  HN  ALA A  89      33.830  49.980  60.780  1.00  0.00           H
ATOM   1267  CA  ALA A  89      32.150  50.140  59.440  1.00  0.00           C
ATOM   1268  HA  ALA A  89      31.750  49.490  58.670  1.00  0.00           H
ATOM   1269  CB  ALA A  89      31.410  49.860  60.760  1.00  0.00           C
ATOM   1270  HB1 ALA A  89      31.720  48.860  61.140  1.00  0.00           H
ATOM   1271  HB2 ALA A  89      31.770  50.570  61.530  1.00  0.00           H
ATOM   1272  HB3 ALA A  89      30.310  49.840  60.650  1.00  0.00           H
ATOM   1273  C   ALA A  89      31.780  51.540  59.100  1.00  0.00           C
ATOM   1274  O   ALA A  89      32.490  52.530  59.280  1.00  0.00           O
ATOM   1275  N   ALA A  90      30.520  51.720  58.670  1.00  0.00           N
ATOM   1276  HN  ALA A  90      30.000  50.940  58.360  1.00  0.00           H
ATOM   1277  CA  ALA A  90      30.050  53.020  58.300  1.00  0.00           C
ATOM   1278  HA  ALA A  90      30.650  53.820  58.700  1.00  0.00           H
ATOM   1279  CB  ALA A  90      30.190  52.970  56.760  1.00  0.00           C
ATOM   1280  HB1 ALA A  90      31.260  53.030  56.490  1.00  0.00           H
ATOM   1281  HB2 ALA A  90      29.760  52.000  56.440  1.00  0.00           H
ATOM   1282  HB3 ALA A  90      29.590  53.650  56.130  1.00  0.00           H
ATOM   1283  C   ALA A  90      28.620  53.280  58.620  1.00  0.00           C
ATOM   1284  O   ALA A  90      27.750  52.430  58.420  1.00  0.00           O
ATOM   1285  N   ALA A  91      28.320  54.520  59.070  1.00  0.00           N
ATOM   1286  HN  ALA A  91      28.880  55.340  59.130  1.00  0.00           H
ATOM   1287  CA  ALA A  91      27.010  54.960  59.410  1.00  0.00           C
ATOM   1288  HA  ALA A  91      26.650  54.440  60.290  1.00  0.00           H
ATOM   1289  CB  ALA A  91      27.080  56.450  59.790  1.00  0.00           C
ATOM   1290  HB1 ALA A  91      26.130  56.680  60.310  1.00  0.00           H
ATOM   1291  HB2 ALA A  91      27.950  56.620  60.470  1.00  0.00           H
ATOM   1292  HB3 ALA A  91      27.230  56.950  58.810  1.00  0.00           H
ATOM   1293  C   ALA A  91      25.930  54.870  58.380  1.00  0.00           C
ATOM   1294  O   ALA A  91      26.000  55.270  57.220  1.00  0.00           O
ATOM   1295  N   THR A  92      24.740  54.450  58.840  1.00  0.00           N
ATOM   1296  HN  THR A  92      24.620  53.950  59.700  1.00  0.00           H
ATOM   1297  CA  THR A  92      23.560  54.270  58.050  1.00  0.00           C
ATOM   1298  HA  THR A  92      23.790  54.110  57.010  1.00  0.00           H
ATOM   1299  CB  THR A  92      22.840  53.050  58.560  1.00  0.00           C
ATOM   1300  HB  THR A  92      21.850  52.970  58.060  1.00  0.00           H
ATOM   1301  OG1 THR A  92      22.660  53.040  59.970  1.00  0.00           O
ATOM   1302  HG1 THR A  92      22.110  52.260  60.030  1.00  0.00           H
ATOM   1303  CG2 THR A  92      23.680  51.840  58.090  1.00  0.00           C
ATOM   1304 HG21 THR A  92      23.220  50.850  58.310  1.00  0.00           H
ATOM   1305 HG22 THR A  92      23.780  51.790  56.990  1.00  0.00           H
ATOM   1306 HG23 THR A  92      24.700  51.830  58.530  1.00  0.00           H
ATOM   1307  C   THR A  92      22.640  55.440  58.010  1.00  0.00           C
ATOM   1308  O   THR A  92      21.590  55.290  57.390  1.00  0.00           O
ATOM   1309  N   GLY A  93      23.010  56.600  58.580  1.00  0.00           N
ATOM   1310  HN  GLY A  93      23.980  56.700  58.770  1.00  0.00           H
ATOM   1311  CA  GLY A  93      22.220  57.790  58.640  1.00  0.00           C
ATOM   1312  HA1 GLY A  93      22.670  58.580  58.060  1.00  0.00           H
ATOM   1313  HA2 GLY A  93      21.180  57.690  58.380  1.00  0.00           H
ATOM   1314  C   GLY A  93      22.180  58.360  60.020  1.00  0.00           C
ATOM   1315  O   GLY A  93      22.890  57.790  60.860  1.00  0.00           O
ATOM   1316  N   PHE A  94      21.480  59.490  60.230  1.00  0.00           N
ATOM   1317  HN  PHE A  94      21.080  60.040  59.500  1.00  0.00           H
ATOM   1318  CA  PHE A  94      21.360  60.180  61.470  1.00  0.00           C
ATOM   1319  HA  PHE A  94      22.380  60.390  61.760  1.00  0.00           H
ATOM   1320  CB  PHE A  94      20.760  61.580  61.250  1.00  0.00           C
ATOM   1321  HB1 PHE A  94      19.810  61.480  60.680  1.00  0.00           H
ATOM   1322  HB2 PHE A  94      21.440  62.070  60.530  1.00  0.00           H
ATOM   1323  CG  PHE A  94      20.540  62.330  62.510  1.00  0.00           C
ATOM   1324  CD1 PHE A  94      21.650  62.940  63.060  1.00  0.00           C
ATOM   1325  HD1 PHE A  94      22.570  62.940  62.510  1.00  0.00           H
ATOM   1326  CE1 PHE A  94      21.540  63.510  64.310  1.00  0.00           C
ATOM   1327  HE1 PHE A  94      22.460  63.920  64.720  1.00  0.00           H
ATOM   1328  CZ  PHE A  94      20.360  63.560  65.010  1.00  0.00           C
ATOM   1329  HZ  PHE A  94      20.340  63.720  66.080  1.00  0.00           H
ATOM   1330  CD2 PHE A  94      19.320  62.460  63.130  1.00  0.00           C
ATOM   1331  HD2 PHE A  94      18.430  61.960  62.790  1.00  0.00           H
ATOM   1332  CE2 PHE A  94      19.240  63.140  64.320  1.00  0.00           C
ATOM   1333  HE2 PHE A  94      18.290  63.230  64.830  1.00  0.00           H
ATOM   1334  C   PHE A  94      20.720  59.390  62.570  1.00  0.00           C
ATOM   1335  O   PHE A  94      19.870  58.540  62.320  1.00  0.00           O
ATOM   1336  N   VAL A  95      21.150  59.470  63.840  1.00  0.00           N
ATOM   1337  HN  VAL A  95      21.730  60.230  64.120  1.00  0.00           H
ATOM   1338  CA  VAL A  95      20.710  58.710  64.970  1.00  0.00           C
ATOM   1339  HA  VAL A  95      21.020  59.210  65.880  1.00  0.00           H
ATOM   1340  CB  VAL A  95      19.260  58.380  65.180  1.00  0.00           C
ATOM   1341  HB  VAL A  95      18.850  57.760  64.350  1.00  0.00           H
ATOM   1342  CG1 VAL A  95      19.050  57.630  66.500  1.00  0.00           C
ATOM   1343 HG11 VAL A  95      19.520  58.210  67.320  1.00  0.00           H
ATOM   1344 HG12 VAL A  95      17.970  57.510  66.740  1.00  0.00           H
ATOM   1345 HG13 VAL A  95      19.450  56.620  66.260  1.00  0.00           H
ATOM   1346  CG2 VAL A  95      18.560  59.740  65.260  1.00  0.00           C
ATOM   1347 HG21 VAL A  95      17.620  59.670  65.840  1.00  0.00           H
ATOM   1348 HG22 VAL A  95      19.140  60.430  65.910  1.00  0.00           H
ATOM   1349 HG23 VAL A  95      18.200  60.060  64.250  1.00  0.00           H
ATOM   1350  C   VAL A  95      21.460  57.430  64.960  1.00  0.00           C
ATOM   1351  O   VAL A  95      22.080  57.100  65.970  1.00  0.00           O
ATOM   1352  N   LYS A  96      21.440  56.600  63.900  1.00  0.00           N
ATOM   1353  HN  LYS A  96      21.000  57.010  63.100  1.00  0.00           H
ATOM   1354  CA  LYS A  96      22.100  55.340  63.790  1.00  0.00           C
ATOM   1355  HA  LYS A  96      21.790  54.750  64.640  1.00  0.00           H
ATOM   1356  CB  LYS A  96      21.610  54.750  62.460  1.00  0.00           C
ATOM   1357  HB1 LYS A  96      21.670  53.640  62.430  1.00  0.00           H
ATOM   1358  HB2 LYS A  96      22.160  55.230  61.620  1.00  0.00           H
ATOM   1359  CG  LYS A  96      20.090  54.730  62.280  1.00  0.00           C
ATOM   1360  HG1 LYS A  96      19.750  55.780  62.400  1.00  0.00           H
ATOM   1361  HG2 LYS A  96      19.570  54.160  63.080  1.00  0.00           H
ATOM   1362  CD  LYS A  96      19.540  54.340  60.900  1.00  0.00           C
ATOM   1363  HD1 LYS A  96      20.330  53.730  60.420  1.00  0.00           H
ATOM   1364  HD2 LYS A  96      18.520  53.910  60.860  1.00  0.00           H
ATOM   1365  CE  LYS A  96      19.450  55.550  59.960  1.00  0.00           C
ATOM   1366  HE1 LYS A  96      20.500  55.880  59.800  1.00  0.00           H
ATOM   1367  HE2 LYS A  96      18.750  56.360  60.260  1.00  0.00           H
ATOM   1368  NZ  LYS A  96      19.080  55.130  58.590  1.00  0.00           N
ATOM   1369  HZ1 LYS A  96      19.150  54.100  58.560  1.00  0.00           H
ATOM   1370  HZ2 LYS A  96      18.090  55.330  58.340  1.00  0.00           H
ATOM   1371  HZ3 LYS A  96      19.760  55.600  57.960  1.00  0.00           H
ATOM   1372  C   LYS A  96      23.580  55.450  63.860  1.00  0.00           C
ATOM   1373  O   LYS A  96      24.160  56.500  63.570  1.00  0.00           O
ATOM   1374  N   LYS A  97      24.230  54.400  64.400  1.00  0.00           N
ATOM   1375  HN  LYS A  97      23.790  53.620  64.840  1.00  0.00           H
ATOM   1376  CA  LYS A  97      25.640  54.290  64.550  1.00  0.00           C
ATOM   1377  HA  LYS A  97      26.050  55.290  64.600  1.00  0.00           H
ATOM   1378  CB  LYS A  97      26.050  53.480  65.790  1.00  0.00           C
ATOM   1379  HB1 LYS A  97      27.160  53.490  65.900  1.00  0.00           H
ATOM   1380  HB2 LYS A  97      25.860  52.390  65.650  1.00  0.00           H
ATOM   1381  CG  LYS A  97      25.470  53.950  67.130  1.00  0.00           C
ATOM   1382  HG1 LYS A  97      24.360  53.990  67.000  1.00  0.00           H
ATOM   1383  HG2 LYS A  97      25.720  54.990  67.400  1.00  0.00           H
ATOM   1384  CD  LYS A  97      25.610  52.930  68.260  1.00  0.00           C
ATOM   1385  HD1 LYS A  97      25.340  51.940  67.820  1.00  0.00           H
ATOM   1386  HD2 LYS A  97      26.690  52.830  68.480  1.00  0.00           H
ATOM   1387  CE  LYS A  97      24.770  53.250  69.490  1.00  0.00           C
ATOM   1388  HE1 LYS A  97      23.690  53.220  69.230  1.00  0.00           H
ATOM   1389  HE2 LYS A  97      25.110  54.260  69.810  1.00  0.00           H
ATOM   1390  NZ  LYS A  97      25.110  52.270  70.550  1.00  0.00           N
ATOM   1391  HZ1 LYS A  97      24.910  51.360  70.090  1.00  0.00           H
ATOM   1392  HZ2 LYS A  97      26.110  52.390  70.810  1.00  0.00           H
ATOM   1393  HZ3 LYS A  97      24.510  52.370  71.390  1.00  0.00           H
ATOM   1394  C   LYS A  97      26.320  53.710  63.350  1.00  0.00           C
ATOM   1395  O   LYS A  97      25.710  53.330  62.360  1.00  0.00           O
ATOM   1396  N   ASP A  98      27.640  53.470  63.390  1.00  0.00           N
ATOM   1397  HN  ASP A  98      28.260  53.800  64.110  1.00  0.00           H
ATOM   1398  CA  ASP A  98      28.300  52.710  62.380  1.00  0.00           C
ATOM   1399  HA  ASP A  98      28.160  53.250  61.450  1.00  0.00           H
ATOM   1400  CB  ASP A  98      29.830  52.740  62.550  1.00  0.00           C
ATOM   1401  HB1 ASP A  98      30.340  52.050  61.850  1.00  0.00           H
ATOM   1402  HB2 ASP A  98      30.210  52.470  63.560  1.00  0.00           H
ATOM   1403  CG  ASP A  98      30.480  54.060  62.180  1.00  0.00           C
ATOM   1404  OD1 ASP A  98      31.710  54.160  62.410  1.00  0.00           O
ATOM   1405  OD2 ASP A  98      29.790  55.000  61.700  1.00  0.00           O
ATOM   1406  C   ASP A  98      27.790  51.310  62.260  1.00  0.00           C
ATOM   1407  O   ASP A  98      27.430  50.660  63.240  1.00  0.00           O
ATOM   1408  N   GLN A  99      27.750  50.780  61.030  1.00  0.00           N
ATOM   1409  HN  GLN A  99      27.790  51.330  60.200  1.00  0.00           H
ATOM   1410  CA  GLN A  99      27.330  49.440  60.760  1.00  0.00           C
ATOM   1411  HA  GLN A  99      27.240  48.880  61.680  1.00  0.00           H
ATOM   1412  CB  GLN A  99      25.910  49.420  60.150  1.00  0.00           C
ATOM   1413  HB1 GLN A  99      25.920  50.080  59.260  1.00  0.00           H
ATOM   1414  HB2 GLN A  99      25.240  49.750  60.970  1.00  0.00           H
ATOM   1415  CG  GLN A  99      25.360  48.110  59.590  1.00  0.00           C
ATOM   1416  HG1 GLN A  99      25.870  47.730  58.680  1.00  0.00           H
ATOM   1417  HG2 GLN A  99      24.350  48.470  59.270  1.00  0.00           H
ATOM   1418  CD  GLN A  99      25.140  47.010  60.620  1.00  0.00           C
ATOM   1419  OE1 GLN A  99      25.240  47.270  61.810  1.00  0.00           O
ATOM   1420  NE2 GLN A  99      24.710  45.810  60.160  1.00  0.00           N
ATOM   1421 HE21 GLN A  99      24.700  45.680  59.170  1.00  0.00           H
ATOM   1422 HE22 GLN A  99      24.470  45.150  60.870  1.00  0.00           H
ATOM   1423  C   GLN A  99      28.330  48.660  59.980  1.00  0.00           C
ATOM   1424  O   GLN A  99      28.800  49.080  58.920  1.00  0.00           O
ATOM   1425  N   LEU A 100      28.750  47.490  60.490  1.00  0.00           N
ATOM   1426  HN  LEU A 100      28.450  47.240  61.410  1.00  0.00           H
ATOM   1427  CA  LEU A 100      29.760  46.650  59.930  1.00  0.00           C
ATOM   1428  HA  LEU A 100      30.450  47.340  59.460  1.00  0.00           H
ATOM   1429  CB  LEU A 100      30.410  45.800  61.040  1.00  0.00           C
ATOM   1430  HB1 LEU A 100      29.590  45.120  61.370  1.00  0.00           H
ATOM   1431  HB2 LEU A 100      30.760  46.500  61.830  1.00  0.00           H
ATOM   1432  CG  LEU A 100      31.650  45.000  60.630  1.00  0.00           C
ATOM   1433  HG  LEU A 100      31.300  44.270  59.860  1.00  0.00           H
ATOM   1434  CD1 LEU A 100      32.810  45.870  60.100  1.00  0.00           C
ATOM   1435 HD11 LEU A 100      32.690  46.050  59.010  1.00  0.00           H
ATOM   1436 HD12 LEU A 100      32.770  46.890  60.530  1.00  0.00           H
ATOM   1437 HD13 LEU A 100      33.810  45.390  60.150  1.00  0.00           H
ATOM   1438  CD2 LEU A 100      32.090  44.220  61.880  1.00  0.00           C
ATOM   1439 HD21 LEU A 100      31.460  43.300  61.960  1.00  0.00           H
ATOM   1440 HD22 LEU A 100      33.160  43.940  61.800  1.00  0.00           H
ATOM   1441 HD23 LEU A 100      32.070  44.910  62.750  1.00  0.00           H
ATOM   1442  C   LEU A 100      29.240  45.830  58.810  1.00  0.00           C
ATOM   1443  O   LEU A 100      28.150  45.260  58.810  1.00  0.00           O
ATOM   1444  N   GLY A 101      29.930  45.830  57.650  1.00  0.00           N
ATOM   1445  HN  GLY A 101      30.680  46.480  57.520  1.00  0.00           H
ATOM   1446  CA  GLY A 101      29.530  45.080  56.510  1.00  0.00           C
ATOM   1447  HA1 GLY A 101      28.710  44.420  56.740  1.00  0.00           H
ATOM   1448  HA2 GLY A 101      29.110  45.730  55.750  1.00  0.00           H
ATOM   1449  C   GLY A 101      30.580  44.240  55.870  1.00  0.00           C
ATOM   1450  O   GLY A 101      31.670  44.750  55.570  1.00  0.00           O
ATOM   1451  N   LYS A 102      30.170  43.030  55.460  1.00  0.00           N
ATOM   1452  HN  LYS A 102      29.230  42.830  55.730  1.00  0.00           H
ATOM   1453  CA  LYS A 102      31.130  42.060  55.020  1.00  0.00           C
ATOM   1454  HA  LYS A 102      31.960  42.600  54.590  1.00  0.00           H
ATOM   1455  CB  LYS A 102      31.720  41.330  56.240  1.00  0.00           C
ATOM   1456  HB1 LYS A 102      31.040  41.270  57.110  1.00  0.00           H
ATOM   1457  HB2 LYS A 102      32.540  41.970  56.640  1.00  0.00           H
ATOM   1458  CG  LYS A 102      32.380  39.960  56.110  1.00  0.00           C
ATOM   1459  HG1 LYS A 102      33.010  39.790  57.000  1.00  0.00           H
ATOM   1460  HG2 LYS A 102      33.080  39.830  55.250  1.00  0.00           H
ATOM   1461  CD  LYS A 102      31.310  38.870  56.070  1.00  0.00           C
ATOM   1462  HD1 LYS A 102      30.410  39.150  55.470  1.00  0.00           H
ATOM   1463  HD2 LYS A 102      31.720  37.900  55.710  1.00  0.00           H
ATOM   1464  CE  LYS A 102      30.660  38.690  57.450  1.00  0.00           C
ATOM   1465  HE1 LYS A 102      30.030  39.500  57.850  1.00  0.00           H
ATOM   1466  HE2 LYS A 102      31.500  38.580  58.160  1.00  0.00           H
ATOM   1467  NZ  LYS A 102      29.820  37.470  57.500  1.00  0.00           N
ATOM   1468  HZ1 LYS A 102      29.170  37.490  56.690  1.00  0.00           H
ATOM   1469  HZ2 LYS A 102      30.390  36.610  57.400  1.00  0.00           H
ATOM   1470  HZ3 LYS A 102      29.270  37.380  58.380  1.00  0.00           H
ATOM   1471  C   LYS A 102      30.530  41.240  53.930  1.00  0.00           C
ATOM   1472  O   LYS A 102      29.360  40.860  53.880  1.00  0.00           O
ATOM   1473  N   ASN A 103      31.390  40.880  52.960  1.00  0.00           N
ATOM   1474  HN  ASN A 103      32.270  41.340  52.840  1.00  0.00           H
ATOM   1475  CA  ASN A 103      31.090  39.980  51.890  1.00  0.00           C
ATOM   1476  HA  ASN A 103      30.050  40.100  51.650  1.00  0.00           H
ATOM   1477  CB  ASN A 103      31.940  40.330  50.660  1.00  0.00           C
ATOM   1478  HB1 ASN A 103      31.640  39.600  49.870  1.00  0.00           H
ATOM   1479  HB2 ASN A 103      33.000  40.000  50.780  1.00  0.00           H
ATOM   1480  CG  ASN A 103      31.950  41.790  50.240  1.00  0.00           C
ATOM   1481  OD1 ASN A 103      32.990  42.320  49.870  1.00  0.00           O
ATOM   1482  ND2 ASN A 103      30.800  42.520  50.310  1.00  0.00           N
ATOM   1483 HD21 ASN A 103      30.000  42.090  50.740  1.00  0.00           H
ATOM   1484 HD22 ASN A 103      30.810  43.450  49.960  1.00  0.00           H
ATOM   1485  C   ASN A 103      31.170  38.520  52.190  1.00  0.00           C
ATOM   1486  O   ASN A 103      32.240  38.040  52.570  1.00  0.00           O
ATOM   1487  N   GLU A 104      30.080  37.770  51.990  1.00  0.00           N
ATOM   1488  HN  GLU A 104      29.280  38.210  51.600  1.00  0.00           H
ATOM   1489  CA  GLU A 104      30.010  36.370  52.290  1.00  0.00           C
ATOM   1490  HA  GLU A 104      30.210  36.400  53.350  1.00  0.00           H
ATOM   1491  CB  GLU A 104      28.570  35.870  52.110  1.00  0.00           C
ATOM   1492  HB1 GLU A 104      28.540  34.760  52.130  1.00  0.00           H
ATOM   1493  HB2 GLU A 104      28.180  36.020  51.080  1.00  0.00           H
ATOM   1494  CG  GLU A 104      27.490  36.500  52.990  1.00  0.00           C
ATOM   1495  HG1 GLU A 104      26.530  35.950  52.850  1.00  0.00           H
ATOM   1496  HG2 GLU A 104      27.410  37.580  52.740  1.00  0.00           H
ATOM   1497  CD  GLU A 104      27.900  36.310  54.450  1.00  0.00           C
ATOM   1498  OE1 GLU A 104      28.380  37.240  55.150  1.00  0.00           O
ATOM   1499  OE2 GLU A 104      27.730  35.130  54.850  1.00  0.00           O
ATOM   1500  C   GLU A 104      31.070  35.420  51.830  1.00  0.00           C
ATOM   1501  O   GLU A 104      31.670  35.580  50.760  1.00  0.00           O
ATOM   1502  N   GLU A 105      31.320  34.320  52.560  1.00  0.00           N
ATOM   1503  HN  GLU A 105      30.660  33.900  53.180  1.00  0.00           H
ATOM   1504  CA  GLU A 105      32.480  33.490  52.510  1.00  0.00           C
ATOM   1505  HA  GLU A 105      33.140  33.900  51.770  1.00  0.00           H
ATOM   1506  CB  GLU A 105      33.190  33.440  53.880  1.00  0.00           C
ATOM   1507  HB1 GLU A 105      33.180  34.490  54.240  1.00  0.00           H
ATOM   1508  HB2 GLU A 105      34.250  33.230  53.660  1.00  0.00           H
ATOM   1509  CG  GLU A 105      32.660  32.450  54.920  1.00  0.00           C
ATOM   1510  HG1 GLU A 105      32.750  31.390  54.580  1.00  0.00           H
ATOM   1511  HG2 GLU A 105      31.590  32.730  55.030  1.00  0.00           H
ATOM   1512  CD  GLU A 105      33.220  32.470  56.330  1.00  0.00           C
ATOM   1513  OE1 GLU A 105      32.640  33.300  57.080  1.00  0.00           O
ATOM   1514  OE2 GLU A 105      34.150  31.720  56.720  1.00  0.00           O
ATOM   1515  C   GLU A 105      32.330  32.080  52.050  1.00  0.00           C
ATOM   1516  O   GLU A 105      33.310  31.350  51.870  1.00  0.00           O
ATOM   1517  N   GLY A 106      31.070  31.720  51.790  1.00  0.00           N
ATOM   1518  HN  GLY A 106      30.260  32.200  52.120  1.00  0.00           H
ATOM   1519  CA  GLY A 106      30.650  30.470  51.220  1.00  0.00           C
ATOM   1520  HA1 GLY A 106      30.000  30.570  50.360  1.00  0.00           H
ATOM   1521  HA2 GLY A 106      31.440  29.770  51.000  1.00  0.00           H
ATOM   1522  C   GLY A 106      29.790  29.830  52.250  1.00  0.00           C
ATOM   1523  O   GLY A 106      30.100  28.830  52.900  1.00  0.00           O
ATOM   1524  N   ALA A 107      28.560  30.360  52.380  1.00  0.00           N
ATOM   1525  HN  ALA A 107      28.200  31.130  51.860  1.00  0.00           H
ATOM   1526  CA  ALA A 107      27.520  29.740  53.140  1.00  0.00           C
ATOM   1527  HA  ALA A 107      28.040  29.450  54.040  1.00  0.00           H
ATOM   1528  CB  ALA A 107      26.470  30.820  53.470  1.00  0.00           C
ATOM   1529  HB1 ALA A 107      26.960  31.580  54.110  1.00  0.00           H
ATOM   1530  HB2 ALA A 107      26.100  31.220  52.500  1.00  0.00           H
ATOM   1531  HB3 ALA A 107      25.690  30.370  54.120  1.00  0.00           H
ATOM   1532  C   ALA A 107      26.990  28.520  52.490  1.00  0.00           C
ATOM   1533  O   ALA A 107      27.200  28.270  51.300  1.00  0.00           O
ATOM   1534  N   PRO A 108      26.420  27.560  53.150  1.00  0.00           N
ATOM   1535  CD  PRO A 108      25.740  27.730  54.430  1.00  0.00           C
ATOM   1536  HD1 PRO A 108      26.380  28.260  55.170  1.00  0.00           H
ATOM   1537  HD2 PRO A 108      24.800  28.290  54.270  1.00  0.00           H
ATOM   1538  CA  PRO A 108      26.400  26.210  52.670  1.00  0.00           C
ATOM   1539  HA  PRO A 108      27.390  25.980  52.300  1.00  0.00           H
ATOM   1540  CB  PRO A 108      26.280  25.410  53.970  1.00  0.00           C
ATOM   1541  HB1 PRO A 108      27.340  25.500  54.300  1.00  0.00           H
ATOM   1542  HB2 PRO A 108      25.860  24.390  53.940  1.00  0.00           H
ATOM   1543  CG  PRO A 108      25.420  26.290  54.880  1.00  0.00           C
ATOM   1544  HG1 PRO A 108      25.670  26.050  55.940  1.00  0.00           H
ATOM   1545  HG2 PRO A 108      24.350  26.160  54.620  1.00  0.00           H
ATOM   1546  C   PRO A 108      25.240  25.950  51.780  1.00  0.00           C
ATOM   1547  O   PRO A 108      24.090  26.300  52.060  1.00  0.00           O
ATOM   1548  N   GLN A 109      25.520  25.440  50.560  1.00  0.00           N
ATOM   1549  HN  GLN A 109      26.490  25.300  50.420  1.00  0.00           H
ATOM   1550  CA  GLN A 109      24.630  25.550  49.440  1.00  0.00           C
ATOM   1551  HA  GLN A 109      24.110  26.490  49.340  1.00  0.00           H
ATOM   1552  CB  GLN A 109      25.500  25.440  48.180  1.00  0.00           C
ATOM   1553  HB1 GLN A 109      25.760  24.380  47.950  1.00  0.00           H
ATOM   1554  HB2 GLN A 109      26.440  26.000  48.360  1.00  0.00           H
ATOM   1555  CG  GLN A 109      24.780  26.020  46.970  1.00  0.00           C
ATOM   1556  HG1 GLN A 109      24.400  27.040  47.170  1.00  0.00           H
ATOM   1557  HG2 GLN A 109      23.920  25.370  46.700  1.00  0.00           H
ATOM   1558  CD  GLN A 109      25.710  26.220  45.770  1.00  0.00           C
ATOM   1559  OE1 GLN A 109      25.600  25.740  44.650  1.00  0.00           O
ATOM   1560  NE2 GLN A 109      26.830  26.970  45.940  1.00  0.00           N
ATOM   1561 HE21 GLN A 109      26.920  27.610  46.700  1.00  0.00           H
ATOM   1562 HE22 GLN A 109      27.490  27.100  45.200  1.00  0.00           H
ATOM   1563  C   GLN A 109      23.590  24.490  49.420  1.00  0.00           C
ATOM   1564  O   GLN A 109      22.680  24.380  48.600  1.00  0.00           O
ATOM   1565  N   GLU A 110      23.690  23.580  50.400  1.00  0.00           N
ATOM   1566  HN  GLU A 110      24.480  23.600  51.010  1.00  0.00           H
ATOM   1567  CA  GLU A 110      22.690  22.640  50.810  1.00  0.00           C
ATOM   1568  HA  GLU A 110      22.450  21.980  49.990  1.00  0.00           H
ATOM   1569  CB  GLU A 110      23.200  21.860  52.040  1.00  0.00           C
ATOM   1570  HB1 GLU A 110      22.310  21.370  52.480  1.00  0.00           H
ATOM   1571  HB2 GLU A 110      23.580  22.620  52.750  1.00  0.00           H
ATOM   1572  CG  GLU A 110      24.320  20.880  51.690  1.00  0.00           C
ATOM   1573  HG1 GLU A 110      24.170  20.400  50.700  1.00  0.00           H
ATOM   1574  HG2 GLU A 110      24.330  20.040  52.420  1.00  0.00           H
ATOM   1575  CD  GLU A 110      25.700  21.510  51.800  1.00  0.00           C
ATOM   1576  OE1 GLU A 110      26.360  21.420  52.870  1.00  0.00           O
ATOM   1577  OE2 GLU A 110      26.110  22.120  50.780  1.00  0.00           O
ATOM   1578  C   GLU A 110      21.460  23.310  51.320  1.00  0.00           C
ATOM   1579  O   GLU A 110      20.380  22.720  51.300  1.00  0.00           O
ATOM   1580  N   GLY A 111      21.610  24.540  51.840  1.00  0.00           N
ATOM   1581  HN  GLY A 111      22.550  24.850  51.890  1.00  0.00           H
ATOM   1582  CA  GLY A 111      20.670  25.530  52.280  1.00  0.00           C
ATOM   1583  HA1 GLY A 111      19.900  25.020  52.840  1.00  0.00           H
ATOM   1584  HA2 GLY A 111      21.180  26.220  52.940  1.00  0.00           H
ATOM   1585  C   GLY A 111      19.950  26.240  51.180  1.00  0.00           C
ATOM   1586  O   GLY A 111      20.510  27.170  50.610  1.00  0.00           O
ATOM   1587  N   ILE A 112      18.740  25.730  50.870  1.00  0.00           N
ATOM   1588  HN  ILE A 112      18.350  24.990  51.400  1.00  0.00           H
ATOM   1589  CA  ILE A 112      17.860  26.400  49.970  1.00  0.00           C
ATOM   1590  HA  ILE A 112      18.430  26.680  49.090  1.00  0.00           H
ATOM   1591  CB  ILE A 112      16.750  25.550  49.430  1.00  0.00           C
ATOM   1592  HB  ILE A 112      16.160  25.200  50.310  1.00  0.00           H
ATOM   1593  CG2 ILE A 112      15.890  26.310  48.410  1.00  0.00           C
ATOM   1594 HG21 ILE A 112      15.000  25.650  48.240  1.00  0.00           H
ATOM   1595 HG22 ILE A 112      15.480  27.280  48.750  1.00  0.00           H
ATOM   1596 HG23 ILE A 112      16.490  26.380  47.480  1.00  0.00           H
ATOM   1597  CG1 ILE A 112      17.310  24.260  48.820  1.00  0.00           C
ATOM   1598 HG11 ILE A 112      17.840  23.630  49.570  1.00  0.00           H
ATOM   1599 HG12 ILE A 112      18.160  24.500  48.160  1.00  0.00           H
ATOM   1600  CD  ILE A 112      16.340  23.360  48.040  1.00  0.00           C
ATOM   1601  HD1 ILE A 112      16.230  23.620  46.960  1.00  0.00           H
ATOM   1602  HD2 ILE A 112      16.780  22.350  47.910  1.00  0.00           H
ATOM   1603  HD3 ILE A 112      15.300  23.360  48.410  1.00  0.00           H
ATOM   1604  C   ILE A 112      17.280  27.650  50.540  1.00  0.00           C
ATOM   1605  O   ILE A 112      17.020  27.670  51.740  1.00  0.00           O
ATOM   1606  N   LEU A 113      17.120  28.730  49.760  1.00  0.00           N
ATOM   1607  HN  LEU A 113      17.280  28.600  48.790  1.00  0.00           H
ATOM   1608  CA  LEU A 113      16.700  30.060  50.100  1.00  0.00           C
ATOM   1609  HA  LEU A 113      16.460  29.980  51.150  1.00  0.00           H
ATOM   1610  CB  LEU A 113      17.830  31.080  49.850  1.00  0.00           C
ATOM   1611  HB1 LEU A 113      17.490  32.120  50.030  1.00  0.00           H
ATOM   1612  HB2 LEU A 113      18.200  30.950  48.810  1.00  0.00           H
ATOM   1613  CG  LEU A 113      19.050  31.040  50.790  1.00  0.00           C
ATOM   1614  HG  LEU A 113      19.540  30.050  50.720  1.00  0.00           H
ATOM   1615  CD1 LEU A 113      20.080  32.080  50.310  1.00  0.00           C
ATOM   1616 HD11 LEU A 113      19.570  33.050  50.170  1.00  0.00           H
ATOM   1617 HD12 LEU A 113      20.990  32.220  50.940  1.00  0.00           H
ATOM   1618 HD13 LEU A 113      20.410  31.840  49.280  1.00  0.00           H
ATOM   1619  CD2 LEU A 113      18.650  31.530  52.200  1.00  0.00           C
ATOM   1620 HD21 LEU A 113      19.370  31.120  52.940  1.00  0.00           H
ATOM   1621 HD22 LEU A 113      18.610  32.630  52.240  1.00  0.00           H
ATOM   1622 HD23 LEU A 113      17.690  31.040  52.450  1.00  0.00           H
ATOM   1623  C   LEU A 113      15.420  30.400  49.420  1.00  0.00           C
ATOM   1624  O   LEU A 113      15.320  30.250  48.200  1.00  0.00           O
ATOM   1625  N   GLU A 114      14.460  31.010  50.150  1.00  0.00           N
ATOM   1626  HN  GLU A 114      14.500  31.060  51.140  1.00  0.00           H
ATOM   1627  CA  GLU A 114      13.250  31.510  49.590  1.00  0.00           C
ATOM   1628  HA  GLU A 114      12.990  31.040  48.650  1.00  0.00           H
ATOM   1629  CB  GLU A 114      12.120  31.520  50.640  1.00  0.00           C
ATOM   1630  HB1 GLU A 114      12.020  30.560  51.190  1.00  0.00           H
ATOM   1631  HB2 GLU A 114      11.160  31.750  50.150  1.00  0.00           H
ATOM   1632  CG  GLU A 114      12.400  32.610  51.690  1.00  0.00           C
ATOM   1633  HG1 GLU A 114      11.880  33.510  51.300  1.00  0.00           H
ATOM   1634  HG2 GLU A 114      13.480  32.730  51.900  1.00  0.00           H
ATOM   1635  CD  GLU A 114      11.690  32.260  52.990  1.00  0.00           C
ATOM   1636  OE1 GLU A 114      12.410  32.190  54.020  1.00  0.00           O
ATOM   1637  OE2 GLU A 114      10.460  31.980  53.060  1.00  0.00           O
ATOM   1638  C   GLU A 114      13.540  32.910  49.160  1.00  0.00           C
ATOM   1639  O   GLU A 114      12.710  33.580  48.560  1.00  0.00           O
ATOM   1640  N   ASP A 115      14.740  33.450  49.430  1.00  0.00           N
ATOM   1641  HN  ASP A 115      15.320  32.820  49.950  1.00  0.00           H
ATOM   1642  CA  ASP A 115      15.150  34.780  49.120  1.00  0.00           C
ATOM   1643  HA  ASP A 115      14.350  35.450  49.410  1.00  0.00           H
ATOM   1644  CB  ASP A 115      16.450  35.010  49.900  1.00  0.00           C
ATOM   1645  HB1 ASP A 115      17.270  34.380  49.500  1.00  0.00           H
ATOM   1646  HB2 ASP A 115      16.430  34.790  50.990  1.00  0.00           H
ATOM   1647  CG  ASP A 115      16.970  36.420  49.660  1.00  0.00           C
ATOM   1648  OD1 ASP A 115      16.140  37.340  49.460  1.00  0.00           O
ATOM   1649  OD2 ASP A 115      18.210  36.660  49.590  1.00  0.00           O
ATOM   1650  C   ASP A 115      15.250  34.930  47.640  1.00  0.00           C
ATOM   1651  O   ASP A 115      15.640  34.000  46.940  1.00  0.00           O
ATOM   1652  N   MET A 116      14.910  36.090  47.050  1.00  0.00           N
ATOM   1653  HN  MET A 116      14.530  36.790  47.650  1.00  0.00           H
ATOM   1654  CA  MET A 116      15.090  36.310  45.650  1.00  0.00           C
ATOM   1655  HA  MET A 116      15.450  35.400  45.190  1.00  0.00           H
ATOM   1656  CB  MET A 116      13.790  36.640  44.900  1.00  0.00           C
ATOM   1657  HB1 MET A 116      13.960  37.260  43.990  1.00  0.00           H
ATOM   1658  HB2 MET A 116      13.210  37.330  45.540  1.00  0.00           H
ATOM   1659  CG  MET A 116      13.010  35.350  44.650  1.00  0.00           C
ATOM   1660  HG1 MET A 116      11.970  35.630  44.360  1.00  0.00           H
ATOM   1661  HG2 MET A 116      13.000  34.870  45.650  1.00  0.00           H
ATOM   1662  SD  MET A 116      13.740  34.200  43.450  1.00  0.00           S
ATOM   1663  CE  MET A 116      12.290  33.120  43.530  1.00  0.00           C
ATOM   1664  HE1 MET A 116      11.390  33.760  43.500  1.00  0.00           H
ATOM   1665  HE2 MET A 116      12.310  32.330  42.750  1.00  0.00           H
ATOM   1666  HE3 MET A 116      12.220  32.690  44.550  1.00  0.00           H
ATOM   1667  C   MET A 116      16.070  37.410  45.440  1.00  0.00           C
ATOM   1668  O   MET A 116      15.860  38.500  45.960  1.00  0.00           O
ATOM   1669  N   PRO A 117      17.150  37.320  44.720  1.00  0.00           N
ATOM   1670  CD  PRO A 117      17.830  36.030  44.600  1.00  0.00           C
ATOM   1671  HD1 PRO A 117      18.120  35.710  45.620  1.00  0.00           H
ATOM   1672  HD2 PRO A 117      17.210  35.300  44.040  1.00  0.00           H
ATOM   1673  CA  PRO A 117      17.810  38.350  43.970  1.00  0.00           C
ATOM   1674  HA  PRO A 117      18.300  38.970  44.710  1.00  0.00           H
ATOM   1675  CB  PRO A 117      18.770  37.630  43.020  1.00  0.00           C
ATOM   1676  HB1 PRO A 117      19.670  38.230  42.800  1.00  0.00           H
ATOM   1677  HB2 PRO A 117      18.270  37.460  42.050  1.00  0.00           H
ATOM   1678  CG  PRO A 117      19.130  36.400  43.880  1.00  0.00           C
ATOM   1679  HG1 PRO A 117      19.920  36.670  44.610  1.00  0.00           H
ATOM   1680  HG2 PRO A 117      19.660  35.630  43.290  1.00  0.00           H
ATOM   1681  C   PRO A 117      16.890  39.250  43.230  1.00  0.00           C
ATOM   1682  O   PRO A 117      15.850  38.860  42.700  1.00  0.00           O
ATOM   1683  N   VAL A 118      17.280  40.540  43.190  1.00  0.00           N
ATOM   1684  HN  VAL A 118      17.980  40.870  43.810  1.00  0.00           H
ATOM   1685  CA  VAL A 118      16.490  41.570  42.580  1.00  0.00           C
ATOM   1686  HA  VAL A 118      15.560  41.130  42.240  1.00  0.00           H
ATOM   1687  CB  VAL A 118      16.180  42.760  43.440  1.00  0.00           C
ATOM   1688  HB  VAL A 118      17.120  43.220  43.810  1.00  0.00           H
ATOM   1689  CG1 VAL A 118      15.340  43.760  42.630  1.00  0.00           C
ATOM   1690 HG11 VAL A 118      15.820  44.220  41.730  1.00  0.00           H
ATOM   1691 HG12 VAL A 118      14.400  43.300  42.260  1.00  0.00           H
ATOM   1692 HG13 VAL A 118      14.910  44.430  43.400  1.00  0.00           H
ATOM   1693  CG2 VAL A 118      15.410  42.310  44.690  1.00  0.00           C
ATOM   1694 HG21 VAL A 118      15.940  41.430  45.110  1.00  0.00           H
ATOM   1695 HG22 VAL A 118      15.260  43.050  45.490  1.00  0.00           H
ATOM   1696 HG23 VAL A 118      14.430  41.890  44.380  1.00  0.00           H
ATOM   1697  C   VAL A 118      17.260  42.000  41.390  1.00  0.00           C
ATOM   1698  O   VAL A 118      18.430  42.370  41.510  1.00  0.00           O
ATOM   1699  N   ASP A 119      16.720  42.010  40.150  1.00  0.00           N
ATOM   1700  HN  ASP A 119      15.750  41.840  40.030  1.00  0.00           H
ATOM   1701  CA  ASP A 119      17.380  42.380  38.940  1.00  0.00           C
ATOM   1702  HA  ASP A 119      18.260  41.780  39.100  1.00  0.00           H
ATOM   1703  CB  ASP A 119      16.590  41.920  37.700  1.00  0.00           C
ATOM   1704  HB1 ASP A 119      16.460  40.830  37.840  1.00  0.00           H
ATOM   1705  HB2 ASP A 119      17.130  42.120  36.750  1.00  0.00           H
ATOM   1706  CG  ASP A 119      15.180  42.500  37.570  1.00  0.00           C
ATOM   1707  OD1 ASP A 119      14.490  42.680  38.610  1.00  0.00           O
ATOM   1708  OD2 ASP A 119      14.650  42.600  36.430  1.00  0.00           O
ATOM   1709  C   ASP A 119      17.800  43.800  38.840  1.00  0.00           C
ATOM   1710  O   ASP A 119      17.150  44.700  39.360  1.00  0.00           O
ATOM   1711  N   PRO A 120      18.860  44.200  38.190  1.00  0.00           N
ATOM   1712  CD  PRO A 120      19.930  43.260  37.890  1.00  0.00           C
ATOM   1713  HD1 PRO A 120      20.160  42.870  38.910  1.00  0.00           H
ATOM   1714  HD2 PRO A 120      19.590  42.590  37.080  1.00  0.00           H
ATOM   1715  CA  PRO A 120      19.190  45.580  37.990  1.00  0.00           C
ATOM   1716  HA  PRO A 120      18.960  46.100  38.900  1.00  0.00           H
ATOM   1717  CB  PRO A 120      20.700  45.560  37.750  1.00  0.00           C
ATOM   1718  HB1 PRO A 120      21.190  45.700  38.740  1.00  0.00           H
ATOM   1719  HB2 PRO A 120      21.120  46.260  36.990  1.00  0.00           H
ATOM   1720  CG  PRO A 120      21.050  44.130  37.310  1.00  0.00           C
ATOM   1721  HG1 PRO A 120      22.060  43.810  37.660  1.00  0.00           H
ATOM   1722  HG2 PRO A 120      21.030  44.010  36.200  1.00  0.00           H
ATOM   1723  C   PRO A 120      18.470  46.050  36.770  1.00  0.00           C
ATOM   1724  O   PRO A 120      18.220  45.230  35.890  1.00  0.00           O
ATOM   1725  N   ASP A 121      18.100  47.340  36.770  1.00  0.00           N
ATOM   1726  HN  ASP A 121      18.290  47.930  37.550  1.00  0.00           H
ATOM   1727  CA  ASP A 121      17.300  47.950  35.740  1.00  0.00           C
ATOM   1728  HA  ASP A 121      16.820  47.210  35.130  1.00  0.00           H
ATOM   1729  CB  ASP A 121      16.230  48.880  36.340  1.00  0.00           C
ATOM   1730  HB1 ASP A 121      15.640  48.170  36.970  1.00  0.00           H
ATOM   1731  HB2 ASP A 121      15.460  49.250  35.640  1.00  0.00           H
ATOM   1732  CG  ASP A 121      16.700  49.970  37.300  1.00  0.00           C
ATOM   1733  OD1 ASP A 121      15.990  51.000  37.410  1.00  0.00           O
ATOM   1734  OD2 ASP A 121      17.660  49.770  38.090  1.00  0.00           O
ATOM   1735  C   ASP A 121      18.250  48.670  34.850  1.00  0.00           C
ATOM   1736  O   ASP A 121      17.850  49.440  33.980  1.00  0.00           O
ATOM   1737  N   ASN A 122      19.540  48.300  34.910  1.00  0.00           N
ATOM   1738  HN  ASN A 122      19.740  47.470  35.430  1.00  0.00           H
ATOM   1739  CA  ASN A 122      20.680  49.000  34.400  1.00  0.00           C
ATOM   1740  HA  ASN A 122      20.450  50.050  34.390  1.00  0.00           H
ATOM   1741  CB  ASN A 122      21.930  48.860  35.300  1.00  0.00           C
ATOM   1742  HB1 ASN A 122      22.500  48.000  34.900  1.00  0.00           H
ATOM   1743  HB2 ASN A 122      21.400  48.660  36.250  1.00  0.00           H
ATOM   1744  CG  ASN A 122      22.810  50.090  35.430  1.00  0.00           C
ATOM   1745  OD1 ASN A 122      22.760  50.960  34.560  1.00  0.00           O
ATOM   1746  ND2 ASN A 122      23.720  49.980  36.440  1.00  0.00           N
ATOM   1747 HD21 ASN A 122      23.460  49.290  37.110  1.00  0.00           H
ATOM   1748 HD22 ASN A 122      24.270  50.820  36.510  1.00  0.00           H
ATOM   1749  C   ASN A 122      21.060  48.750  32.980  1.00  0.00           C
ATOM   1750  O   ASN A 122      20.470  47.880  32.350  1.00  0.00           O
ATOM   1751  N   GLU A 123      22.120  49.410  32.490  1.00  0.00           N
ATOM   1752  HN  GLU A 123      22.540  50.110  33.060  1.00  0.00           H
ATOM   1753  CA  GLU A 123      22.690  49.360  31.180  1.00  0.00           C
ATOM   1754  HA  GLU A 123      22.220  48.570  30.600  1.00  0.00           H
ATOM   1755  CB  GLU A 123      22.360  50.710  30.510  1.00  0.00           C
ATOM   1756  HB1 GLU A 123      22.830  50.810  29.510  1.00  0.00           H
ATOM   1757  HB2 GLU A 123      22.760  51.490  31.190  1.00  0.00           H
ATOM   1758  CG  GLU A 123      20.900  51.060  30.220  1.00  0.00           C
ATOM   1759  HG1 GLU A 123      20.250  50.700  31.050  1.00  0.00           H
ATOM   1760  HG2 GLU A 123      20.380  50.680  29.310  1.00  0.00           H
ATOM   1761  CD  GLU A 123      20.700  52.570  30.250  1.00  0.00           C
ATOM   1762  OE1 GLU A 123      20.310  53.130  31.310  1.00  0.00           O
ATOM   1763  OE2 GLU A 123      21.050  53.230  29.240  1.00  0.00           O
ATOM   1764  C   GLU A 123      24.170  49.170  31.210  1.00  0.00           C
ATOM   1765  O   GLU A 123      24.830  49.530  32.180  1.00  0.00           O
ATOM   1766  N   ALA A 124      24.770  48.520  30.210  1.00  0.00           N
ATOM   1767  HN  ALA A 124      24.230  48.290  29.400  1.00  0.00           H
ATOM   1768  CA  ALA A 124      26.080  47.960  30.070  1.00  0.00           C
ATOM   1769  HA  ALA A 124      26.310  47.440  30.990  1.00  0.00           H
ATOM   1770  CB  ALA A 124      26.180  47.070  28.820  1.00  0.00           C
ATOM   1771  HB1 ALA A 124      25.320  46.370  28.800  1.00  0.00           H
ATOM   1772  HB2 ALA A 124      26.170  47.700  27.910  1.00  0.00           H
ATOM   1773  HB3 ALA A 124      27.050  46.390  28.900  1.00  0.00           H
ATOM   1774  C   ALA A 124      27.130  49.030  30.050  1.00  0.00           C
ATOM   1775  O   ALA A 124      27.120  49.870  29.150  1.00  0.00           O
ATOM   1776  N   TYR A 125      28.040  49.050  31.040  1.00  0.00           N
ATOM   1777  HN  TYR A 125      27.980  48.370  31.770  1.00  0.00           H
ATOM   1778  CA  TYR A 125      29.160  49.870  31.360  1.00  0.00           C
ATOM   1779  HA  TYR A 125      28.650  50.740  31.740  1.00  0.00           H
ATOM   1780  CB  TYR A 125      30.060  49.280  32.460  1.00  0.00           C
ATOM   1781  HB1 TYR A 125      30.210  48.240  32.100  1.00  0.00           H
ATOM   1782  HB2 TYR A 125      29.620  49.340  33.480  1.00  0.00           H
ATOM   1783  CG  TYR A 125      31.380  49.940  32.700  1.00  0.00           C
ATOM   1784  CD1 TYR A 125      31.580  51.220  33.150  1.00  0.00           C
ATOM   1785  HD1 TYR A 125      30.670  51.760  33.390  1.00  0.00           H
ATOM   1786  CE1 TYR A 125      32.820  51.810  33.220  1.00  0.00           C
ATOM   1787  HE1 TYR A 125      32.960  52.850  33.480  1.00  0.00           H
ATOM   1788  CZ  TYR A 125      33.950  51.100  32.860  1.00  0.00           C
ATOM   1789  OH  TYR A 125      35.230  51.690  32.750  1.00  0.00           O
ATOM   1790  HH  TYR A 125      35.710  51.030  32.230  1.00  0.00           H
ATOM   1791  CD2 TYR A 125      32.520  49.280  32.300  1.00  0.00           C
ATOM   1792  HD2 TYR A 125      32.320  48.350  31.780  1.00  0.00           H
ATOM   1793  CE2 TYR A 125      33.780  49.790  32.490  1.00  0.00           C
ATOM   1794  HE2 TYR A 125      34.550  49.090  32.200  1.00  0.00           H
ATOM   1795  C   TYR A 125      29.940  50.300  30.160  1.00  0.00           C
ATOM   1796  O   TYR A 125      30.260  49.380  29.420  1.00  0.00           O
ATOM   1797  N   GLU A 126      30.230  51.590  29.910  1.00  0.00           N
ATOM   1798  HN  GLU A 126      29.890  52.250  30.580  1.00  0.00           H
ATOM   1799  CA  GLU A 126      31.080  51.950  28.820  1.00  0.00           C
ATOM   1800  HA  GLU A 126      31.790  51.190  28.520  1.00  0.00           H
ATOM   1801  CB  GLU A 126      30.320  52.190  27.500  1.00  0.00           C
ATOM   1802  HB1 GLU A 126      29.440  52.750  27.880  1.00  0.00           H
ATOM   1803  HB2 GLU A 126      29.930  51.220  27.140  1.00  0.00           H
ATOM   1804  CG  GLU A 126      30.970  53.080  26.440  1.00  0.00           C
ATOM   1805  HG1 GLU A 126      31.750  52.560  25.860  1.00  0.00           H
ATOM   1806  HG2 GLU A 126      31.370  54.010  26.900  1.00  0.00           H
ATOM   1807  CD  GLU A 126      29.950  53.740  25.510  1.00  0.00           C
ATOM   1808  OE1 GLU A 126      30.380  54.740  24.880  1.00  0.00           O
ATOM   1809  OE2 GLU A 126      28.740  53.400  25.450  1.00  0.00           O
ATOM   1810  C   GLU A 126      31.950  53.030  29.350  1.00  0.00           C
ATOM   1811  O   GLU A 126      31.530  53.860  30.150  1.00  0.00           O
ATOM   1812  N   MET A 127      33.220  53.000  28.880  1.00  0.00           N
ATOM   1813  HN  MET A 127      33.390  52.390  28.110  1.00  0.00           H
ATOM   1814  CA  MET A 127      34.270  53.800  29.410  1.00  0.00           C
ATOM   1815  HA  MET A 127      34.700  53.320  30.280  1.00  0.00           H
ATOM   1816  CB  MET A 127      35.420  53.570  28.410  1.00  0.00           C
ATOM   1817  HB1 MET A 127      35.080  53.830  27.380  1.00  0.00           H
ATOM   1818  HB2 MET A 127      35.680  52.490  28.400  1.00  0.00           H
ATOM   1819  CG  MET A 127      36.730  54.330  28.580  1.00  0.00           C
ATOM   1820  HG1 MET A 127      36.580  55.390  28.290  1.00  0.00           H
ATOM   1821  HG2 MET A 127      37.510  53.860  27.950  1.00  0.00           H
ATOM   1822  SD  MET A 127      37.440  54.040  30.230  1.00  0.00           S
ATOM   1823  CE  MET A 127      38.820  52.880  30.020  1.00  0.00           C
ATOM   1824  HE1 MET A 127      38.700  52.100  29.240  1.00  0.00           H
ATOM   1825  HE2 MET A 127      39.700  53.420  29.620  1.00  0.00           H
ATOM   1826  HE3 MET A 127      39.060  52.410  31.000  1.00  0.00           H
ATOM   1827  C   MET A 127      33.940  55.230  29.680  1.00  0.00           C
ATOM   1828  O   MET A 127      33.510  55.930  28.760  1.00  0.00           O
ATOM   1829  N   PRO A 128      34.050  55.730  30.870  1.00  0.00           N
ATOM   1830  CD  PRO A 128      34.360  55.020  32.100  1.00  0.00           C
ATOM   1831  HD1 PRO A 128      33.580  54.240  32.230  1.00  0.00           H
ATOM   1832  HD2 PRO A 128      35.340  54.540  31.890  1.00  0.00           H
ATOM   1833  CA  PRO A 128      34.090  57.130  31.200  1.00  0.00           C
ATOM   1834  HA  PRO A 128      33.050  57.410  31.230  1.00  0.00           H
ATOM   1835  CB  PRO A 128      34.950  57.260  32.450  1.00  0.00           C
ATOM   1836  HB1 PRO A 128      34.810  58.180  33.070  1.00  0.00           H
ATOM   1837  HB2 PRO A 128      35.990  57.050  32.140  1.00  0.00           H
ATOM   1838  CG  PRO A 128      34.410  56.060  33.240  1.00  0.00           C
ATOM   1839  HG1 PRO A 128      33.430  56.370  33.670  1.00  0.00           H
ATOM   1840  HG2 PRO A 128      35.030  55.710  34.090  1.00  0.00           H
ATOM   1841  C   PRO A 128      34.570  58.190  30.270  1.00  0.00           C
ATOM   1842  O   PRO A 128      35.540  57.970  29.550  1.00  0.00           O
ATOM   1843  N   SER A 129      33.970  59.390  30.260  1.00  0.00           N
ATOM   1844  HN  SER A 129      33.130  59.510  30.790  1.00  0.00           H
ATOM   1845  CA  SER A 129      34.450  60.510  29.520  1.00  0.00           C
ATOM   1846  HA  SER A 129      34.350  60.260  28.470  1.00  0.00           H
ATOM   1847  CB  SER A 129      33.550  61.730  29.770  1.00  0.00           C
ATOM   1848  HB1 SER A 129      33.890  62.500  29.040  1.00  0.00           H
ATOM   1849  HB2 SER A 129      33.620  62.130  30.810  1.00  0.00           H
ATOM   1850  OG  SER A 129      32.190  61.370  29.660  1.00  0.00           O
ATOM   1851  HG1 SER A 129      31.920  61.270  28.740  1.00  0.00           H
ATOM   1852  C   SER A 129      35.790  61.070  29.860  1.00  0.00           C
ATOM   1853  O   SER A 129      36.100  61.380  31.010  1.00  0.00           O
ATOM   1854  N   GLU A 130      36.660  61.240  28.850  1.00  0.00           N
ATOM   1855  HN  GLU A 130      36.290  61.060  27.940  1.00  0.00           H
ATOM   1856  CA  GLU A 130      38.040  61.590  28.890  1.00  0.00           C
ATOM   1857  HA  GLU A 130      38.420  61.180  27.970  1.00  0.00           H
ATOM   1858  CB  GLU A 130      38.250  63.110  29.050  1.00  0.00           C
ATOM   1859  HB1 GLU A 130      39.350  63.230  28.950  1.00  0.00           H
ATOM   1860  HB2 GLU A 130      37.900  63.430  30.060  1.00  0.00           H
ATOM   1861  CG  GLU A 130      37.570  64.050  28.060  1.00  0.00           C
ATOM   1862  HG1 GLU A 130      38.080  65.040  28.040  1.00  0.00           H
ATOM   1863  HG2 GLU A 130      36.500  64.250  28.290  1.00  0.00           H
ATOM   1864  CD  GLU A 130      37.550  63.630  26.600  1.00  0.00           C
ATOM   1865  OE1 GLU A 130      38.370  64.230  25.850  1.00  0.00           O
ATOM   1866  OE2 GLU A 130      36.660  62.870  26.130  1.00  0.00           O
ATOM   1867  C   GLU A 130      38.870  60.790  29.830  1.00  0.00           C
ATOM   1868  O   GLU A 130      39.730  61.360  30.500  1.00  0.00           O
ATOM   1869  N   GLU A 131      38.630  59.460  29.870  1.00  0.00           N
ATOM   1870  HN  GLU A 131      38.020  59.150  29.150  1.00  0.00           H
ATOM   1871  CA  GLU A 131      39.150  58.530  30.820  1.00  0.00           C
ATOM   1872  HA  GLU A 131      38.490  57.670  30.770  1.00  0.00           H
ATOM   1873  CB  GLU A 131      40.540  58.020  30.390  1.00  0.00           C
ATOM   1874  HB1 GLU A 131      41.070  57.430  31.170  1.00  0.00           H
ATOM   1875  HB2 GLU A 131      41.190  58.930  30.340  1.00  0.00           H
ATOM   1876  CG  GLU A 131      40.480  57.120  29.150  1.00  0.00           C
ATOM   1877  HG1 GLU A 131      40.250  57.760  28.270  1.00  0.00           H
ATOM   1878  HG2 GLU A 131      39.600  56.460  29.120  1.00  0.00           H
ATOM   1879  CD  GLU A 131      41.650  56.140  29.070  1.00  0.00           C
ATOM   1880  OE1 GLU A 131      41.560  55.280  28.160  1.00  0.00           O
ATOM   1881  OE2 GLU A 131      42.630  56.130  29.860  1.00  0.00           O
ATOM   1882  C   GLU A 131      39.140  58.940  32.250  1.00  0.00           C
ATOM   1883  O   GLU A 131      39.990  58.640  33.070  1.00  0.00           O
ATOM   1884  N   GLY A 132      38.000  59.560  32.610  1.00  0.00           N
ATOM   1885  HN  GLY A 132      37.410  59.890  31.870  1.00  0.00           H
ATOM   1886  CA  GLY A 132      37.850  59.850  34.000  1.00  0.00           C
ATOM   1887  HA1 GLY A 132      38.780  60.110  34.480  1.00  0.00           H
ATOM   1888  HA2 GLY A 132      37.250  60.730  34.170  1.00  0.00           H
ATOM   1889  C   GLY A 132      37.200  58.750  34.770  1.00  0.00           C
ATOM   1890  O   GLY A 132      36.000  58.840  35.040  1.00  0.00           O
ATOM   1891  N   TYR A 133      38.010  57.750  35.160  1.00  0.00           N
ATOM   1892  HN  TYR A 133      38.960  57.710  34.880  1.00  0.00           H
ATOM   1893  CA  TYR A 133      37.620  56.620  35.950  1.00  0.00           C
ATOM   1894  HA  TYR A 133      36.550  56.600  36.090  1.00  0.00           H
ATOM   1895  CB  TYR A 133      38.080  55.360  35.200  1.00  0.00           C
ATOM   1896  HB1 TYR A 133      37.280  55.100  34.470  1.00  0.00           H
ATOM   1897  HB2 TYR A 133      38.150  54.430  35.810  1.00  0.00           H
ATOM   1898  CG  TYR A 133      39.330  55.440  34.400  1.00  0.00           C
ATOM   1899  CD1 TYR A 133      39.270  55.430  33.030  1.00  0.00           C
ATOM   1900  HD1 TYR A 133      38.340  55.700  32.540  1.00  0.00           H
ATOM   1901  CE1 TYR A 133      40.460  55.350  32.340  1.00  0.00           C
ATOM   1902  HE1 TYR A 133      40.350  55.450  31.270  1.00  0.00           H
ATOM   1903  CZ  TYR A 133      41.660  55.150  32.980  1.00  0.00           C
ATOM   1904  OH  TYR A 133      42.830  55.170  32.190  1.00  0.00           O
ATOM   1905  HH  TYR A 133      42.580  55.620  31.380  1.00  0.00           H
ATOM   1906  CD2 TYR A 133      40.500  55.090  35.030  1.00  0.00           C
ATOM   1907  HD2 TYR A 133      40.500  54.810  36.070  1.00  0.00           H
ATOM   1908  CE2 TYR A 133      41.650  54.850  34.320  1.00  0.00           C
ATOM   1909  HE2 TYR A 133      42.590  54.580  34.790  1.00  0.00           H
ATOM   1910  C   TYR A 133      38.200  56.710  37.320  1.00  0.00           C
ATOM   1911  O   TYR A 133      38.140  55.740  38.070  1.00  0.00           O
ATOM   1912  N   GLN A 134      38.830  57.860  37.640  1.00  0.00           N
ATOM   1913  HN  GLN A 134      38.810  58.580  36.950  1.00  0.00           H
ATOM   1914  CA  GLN A 134      39.690  58.160  38.740  1.00  0.00           C
ATOM   1915  HA  GLN A 134      39.650  57.320  39.430  1.00  0.00           H
ATOM   1916  CB  GLN A 134      41.120  58.390  38.220  1.00  0.00           C
ATOM   1917  HB1 GLN A 134      41.690  58.850  39.060  1.00  0.00           H
ATOM   1918  HB2 GLN A 134      41.130  59.120  37.390  1.00  0.00           H
ATOM   1919  CG  GLN A 134      41.690  57.050  37.730  1.00  0.00           C
ATOM   1920  HG1 GLN A 134      41.380  56.920  36.680  1.00  0.00           H
ATOM   1921  HG2 GLN A 134      41.210  56.210  38.280  1.00  0.00           H
ATOM   1922  CD  GLN A 134      43.210  57.130  37.680  1.00  0.00           C
ATOM   1923  OE1 GLN A 134      43.910  58.130  37.610  1.00  0.00           O
ATOM   1924  NE2 GLN A 134      43.730  55.890  37.460  1.00  0.00           N
ATOM   1925 HE21 GLN A 134      43.130  55.100  37.560  1.00  0.00           H
ATOM   1926 HE22 GLN A 134      44.710  55.740  37.380  1.00  0.00           H
ATOM   1927  C   GLN A 134      39.190  59.320  39.530  1.00  0.00           C
ATOM   1928  O   GLN A 134      38.990  60.450  39.090  1.00  0.00           O
ATOM   1929  N   ASP A 135      39.050  59.210  40.860  1.00  0.00           N
ATOM   1930  HN  ASP A 135      39.220  58.380  41.400  1.00  0.00           H
ATOM   1931  CA  ASP A 135      38.820  60.280  41.780  1.00  0.00           C
ATOM   1932  HA  ASP A 135      38.200  60.980  41.250  1.00  0.00           H
ATOM   1933  CB  ASP A 135      38.070  60.000  43.090  1.00  0.00           C
ATOM   1934  HB1 ASP A 135      37.110  59.530  42.780  1.00  0.00           H
ATOM   1935  HB2 ASP A 135      37.940  60.910  43.710  1.00  0.00           H
ATOM   1936  CG  ASP A 135      38.750  58.930  43.940  1.00  0.00           C
ATOM   1937  OD1 ASP A 135      38.660  59.000  45.190  1.00  0.00           O
ATOM   1938  OD2 ASP A 135      39.430  58.030  43.380  1.00  0.00           O
ATOM   1939  C   ASP A 135      40.040  61.090  42.050  1.00  0.00           C
ATOM   1940  O   ASP A 135      41.180  60.650  42.170  1.00  0.00           O
ATOM   1941  N   TYR A 136      39.880  62.420  42.150  1.00  0.00           N
ATOM   1942  HN  TYR A 136      38.970  62.820  42.160  1.00  0.00           H
ATOM   1943  CA  TYR A 136      40.940  63.310  42.530  1.00  0.00           C
ATOM   1944  HA  TYR A 136      41.820  62.990  42.000  1.00  0.00           H
ATOM   1945  CB  TYR A 136      40.780  64.760  42.040  1.00  0.00           C
ATOM   1946  HB1 TYR A 136      41.630  65.440  42.250  1.00  0.00           H
ATOM   1947  HB2 TYR A 136      39.880  65.180  42.540  1.00  0.00           H
ATOM   1948  CG  TYR A 136      40.590  64.860  40.560  1.00  0.00           C
ATOM   1949  CD1 TYR A 136      39.420  64.520  39.930  1.00  0.00           C
ATOM   1950  HD1 TYR A 136      38.650  64.100  40.560  1.00  0.00           H
ATOM   1951  CE1 TYR A 136      39.310  64.680  38.570  1.00  0.00           C
ATOM   1952  HE1 TYR A 136      38.450  64.230  38.090  1.00  0.00           H
ATOM   1953  CZ  TYR A 136      40.300  65.280  37.820  1.00  0.00           C
ATOM   1954  OH  TYR A 136      40.200  65.360  36.410  1.00  0.00           O
ATOM   1955  HH  TYR A 136      39.820  64.580  36.000  1.00  0.00           H
ATOM   1956  CD2 TYR A 136      41.590  65.440  39.820  1.00  0.00           C
ATOM   1957  HD2 TYR A 136      42.490  65.820  40.270  1.00  0.00           H
ATOM   1958  CE2 TYR A 136      41.430  65.690  38.470  1.00  0.00           C
ATOM   1959  HE2 TYR A 136      42.210  66.120  37.860  1.00  0.00           H
ATOM   1960  C   TYR A 136      41.230  63.170  43.980  1.00  0.00           C
ATOM   1961  O   TYR A 136      40.300  63.170  44.780  1.00  0.00           O
ATOM   1962  N   GLU A 137      42.490  62.960  44.400  1.00  0.00           N
ATOM   1963  HN  GLU A 137      43.240  62.850  43.760  1.00  0.00           H
ATOM   1964  CA  GLU A 137      42.760  62.710  45.780  1.00  0.00           C
ATOM   1965  HA  GLU A 137      42.000  63.120  46.430  1.00  0.00           H
ATOM   1966  CB  GLU A 137      42.730  61.170  45.870  1.00  0.00           C
ATOM   1967  HB1 GLU A 137      43.430  60.740  45.120  1.00  0.00           H
ATOM   1968  HB2 GLU A 137      41.780  60.870  45.370  1.00  0.00           H
ATOM   1969  CG  GLU A 137      42.820  60.410  47.190  1.00  0.00           C
ATOM   1970  HG1 GLU A 137      43.480  60.920  47.920  1.00  0.00           H
ATOM   1971  HG2 GLU A 137      43.170  59.370  46.980  1.00  0.00           H
ATOM   1972  CD  GLU A 137      41.420  60.230  47.760  1.00  0.00           C
ATOM   1973  OE1 GLU A 137      40.910  59.080  47.870  1.00  0.00           O
ATOM   1974  OE2 GLU A 137      40.850  61.250  48.240  1.00  0.00           O
ATOM   1975  C   GLU A 137      44.070  63.240  46.250  1.00  0.00           C
ATOM   1976  O   GLU A 137      44.790  63.510  45.290  1.00  0.00           O
ATOM   1977  N   PRO A 138      44.370  63.630  47.460  1.00  0.00           N
ATOM   1978  CD  PRO A 138      43.460  63.770  48.580  1.00  0.00           C
ATOM   1979  HD1 PRO A 138      42.530  64.220  48.170  1.00  0.00           H
ATOM   1980  HD2 PRO A 138      43.130  62.840  49.080  1.00  0.00           H
ATOM   1981  CA  PRO A 138      45.700  64.010  47.840  1.00  0.00           C
ATOM   1982  HA  PRO A 138      45.800  64.970  47.350  1.00  0.00           H
ATOM   1983  CB  PRO A 138      45.650  64.120  49.360  1.00  0.00           C
ATOM   1984  HB1 PRO A 138      46.390  64.720  49.920  1.00  0.00           H
ATOM   1985  HB2 PRO A 138      45.610  63.070  49.740  1.00  0.00           H
ATOM   1986  CG  PRO A 138      44.210  64.560  49.670  1.00  0.00           C
ATOM   1987  HG1 PRO A 138      44.230  65.670  49.560  1.00  0.00           H
ATOM   1988  HG2 PRO A 138      43.930  64.390  50.730  1.00  0.00           H
ATOM   1989  C   PRO A 138      46.830  63.170  47.350  1.00  0.00           C
ATOM   1990  O   PRO A 138      46.660  61.960  47.200  1.00  0.00           O
ATOM   1991  N   GLU A 139      48.000  63.720  46.990  1.00  0.00           N
ATOM   1992  HN  GLU A 139      48.030  64.710  46.950  1.00  0.00           H
ATOM   1993  CA  GLU A 139      49.130  63.110  46.350  1.00  0.00           C
ATOM   1994  HA  GLU A 139      48.730  62.180  45.980  1.00  0.00           H
ATOM   1995  CB  GLU A 139      49.660  64.000  45.210  1.00  0.00           C
ATOM   1996  HB1 GLU A 139      50.650  64.490  45.330  1.00  0.00           H
ATOM   1997  HB2 GLU A 139      48.940  64.840  45.100  1.00  0.00           H
ATOM   1998  CG  GLU A 139      49.720  63.240  43.890  1.00  0.00           C
ATOM   1999  HG1 GLU A 139      49.940  63.880  43.010  1.00  0.00           H
ATOM   2000  HG2 GLU A 139      48.710  62.780  43.760  1.00  0.00           H
ATOM   2001  CD  GLU A 139      50.720  62.100  43.890  1.00  0.00           C
ATOM   2002  OE1 GLU A 139      50.510  61.100  44.630  1.00  0.00           O
ATOM   2003  OE2 GLU A 139      51.670  62.070  43.060  1.00  0.00           O
ATOM   2004  C   GLU A 139      50.160  62.850  47.390  1.00  0.00           C
ATOM   2005  O   GLU A 139      50.130  63.370  48.500  1.00  0.00           O
ATOM   2006  N   ALA A 140      51.140  61.960  47.120  1.00  0.00           N
ATOM   2007  HN  ALA A 140      51.190  61.510  46.230  1.00  0.00           H
ATOM   2008  CA  ALA A 140      52.090  61.460  48.060  1.00  0.00           C
ATOM   2009  HA  ALA A 140      51.570  61.140  48.950  1.00  0.00           H
ATOM   2010  CB  ALA A 140      52.730  60.200  47.460  1.00  0.00           C
ATOM   2011  HB1 ALA A 140      52.970  59.460  48.250  1.00  0.00           H
ATOM   2012  HB2 ALA A 140      51.960  59.580  46.950  1.00  0.00           H
ATOM   2013  HB3 ALA A 140      53.580  60.350  46.760  1.00  0.00           H
ATOM   2014  C   ALA A 140      53.250  62.410  48.340  1.00  0.00           C
ATOM   2015  OT1 ALA A 140      53.590  63.220  47.440  1.00  0.00           O
ATOM   2016  OT2 ALA A 140      53.690  62.460  49.510  1.00  0.00           O
ATOM   2017  N   MET B 141      73.920  49.460  54.800  1.00  0.00           N
ATOM   2018  H1  MET B 141      72.970  49.770  55.060  1.00  0.00           H
ATOM   2019  H2  MET B 141      73.850  48.500  54.400  1.00  0.00           H
ATOM   2020  H3  MET B 141      74.500  49.370  55.660  1.00  0.00           H
ATOM   2021  CA  MET B 141      74.490  50.490  53.900  1.00  0.00           C
ATOM   2022  HA  MET B 141      75.500  50.140  53.740  1.00  0.00           H
ATOM   2023  CB  MET B 141      73.760  50.550  52.550  1.00  0.00           C
ATOM   2024  HB1 MET B 141      73.420  49.580  52.110  1.00  0.00           H
ATOM   2025  HB2 MET B 141      74.610  50.880  51.910  1.00  0.00           H
ATOM   2026  CG  MET B 141      72.720  51.660  52.380  1.00  0.00           C
ATOM   2027  HG1 MET B 141      73.240  52.610  52.140  1.00  0.00           H
ATOM   2028  HG2 MET B 141      72.080  51.720  53.290  1.00  0.00           H
ATOM   2029  SD  MET B 141      71.610  51.370  50.970  1.00  0.00           S
ATOM   2030  CE  MET B 141      72.780  51.730  49.630  1.00  0.00           C
ATOM   2031  HE1 MET B 141      72.240  51.810  48.660  1.00  0.00           H
ATOM   2032  HE2 MET B 141      73.130  52.770  49.770  1.00  0.00           H
ATOM   2033  HE3 MET B 141      73.630  51.020  49.540  1.00  0.00           H
ATOM   2034  C   MET B 141      74.470  51.760  54.670  1.00  0.00           C
ATOM   2035  O   MET B 141      73.770  51.980  55.660  1.00  0.00           O
ATOM   2036  N   ASP B 142      75.190  52.800  54.190  1.00  0.00           N
ATOM   2037  HN  ASP B 142      75.850  52.780  53.450  1.00  0.00           H
ATOM   2038  CA  ASP B 142      75.310  54.010  54.940  1.00  0.00           C
ATOM   2039  HA  ASP B 142      74.880  53.940  55.930  1.00  0.00           H
ATOM   2040  CB  ASP B 142      76.810  54.300  55.140  1.00  0.00           C
ATOM   2041  HB1 ASP B 142      77.200  53.450  55.750  1.00  0.00           H
ATOM   2042  HB2 ASP B 142      77.000  55.130  55.850  1.00  0.00           H
ATOM   2043  CG  ASP B 142      77.790  54.390  53.990  1.00  0.00           C
ATOM   2044  OD1 ASP B 142      79.010  54.590  54.230  1.00  0.00           O
ATOM   2045  OD2 ASP B 142      77.350  54.030  52.860  1.00  0.00           O
ATOM   2046  C   ASP B 142      74.620  55.120  54.230  1.00  0.00           C
ATOM   2047  O   ASP B 142      73.720  55.750  54.780  1.00  0.00           O
ATOM   2048  N   VAL B 143      75.190  55.510  53.070  1.00  0.00           N
ATOM   2049  HN  VAL B 143      75.920  54.930  52.720  1.00  0.00           H
ATOM   2050  CA  VAL B 143      74.700  56.600  52.280  1.00  0.00           C
ATOM   2051  HA  VAL B 143      74.240  57.330  52.930  1.00  0.00           H
ATOM   2052  CB  VAL B 143      75.800  57.300  51.540  1.00  0.00           C
ATOM   2053  HB  VAL B 143      76.180  56.660  50.720  1.00  0.00           H
ATOM   2054  CG1 VAL B 143      75.190  58.590  50.950  1.00  0.00           C
ATOM   2055 HG11 VAL B 143      74.500  58.270  50.140  1.00  0.00           H
ATOM   2056 HG12 VAL B 143      74.610  59.150  51.720  1.00  0.00           H
ATOM   2057 HG13 VAL B 143      75.990  59.230  50.540  1.00  0.00           H
ATOM   2058  CG2 VAL B 143      76.860  57.770  52.550  1.00  0.00           C
ATOM   2059 HG21 VAL B 143      77.740  58.230  52.040  1.00  0.00           H
ATOM   2060 HG22 VAL B 143      76.460  58.660  53.070  1.00  0.00           H
ATOM   2061 HG23 VAL B 143      77.130  56.980  53.280  1.00  0.00           H
ATOM   2062  C   VAL B 143      73.660  56.070  51.360  1.00  0.00           C
ATOM   2063  O   VAL B 143      73.930  55.320  50.420  1.00  0.00           O
ATOM   2064  N   PHE B 144      72.390  56.470  51.590  1.00  0.00           N
ATOM   2065  HN  PHE B 144      72.340  57.260  52.190  1.00  0.00           H
ATOM   2066  CA  PHE B 144      71.270  56.140  50.770  1.00  0.00           C
ATOM   2067  HA  PHE B 144      71.560  55.980  49.740  1.00  0.00           H
ATOM   2068  CB  PHE B 144      70.500  54.960  51.390  1.00  0.00           C
ATOM   2069  HB1 PHE B 144      70.130  55.250  52.400  1.00  0.00           H
ATOM   2070  HB2 PHE B 144      71.340  54.250  51.550  1.00  0.00           H
ATOM   2071  CG  PHE B 144      69.380  54.370  50.600  1.00  0.00           C
ATOM   2072  CD1 PHE B 144      69.540  54.130  49.250  1.00  0.00           C
ATOM   2073  HD1 PHE B 144      70.370  54.520  48.670  1.00  0.00           H
ATOM   2074  CE1 PHE B 144      68.510  53.500  48.600  1.00  0.00           C
ATOM   2075  HE1 PHE B 144      68.510  53.380  47.530  1.00  0.00           H
ATOM   2076  CZ  PHE B 144      67.330  53.210  49.250  1.00  0.00           C
ATOM   2077  HZ  PHE B 144      66.490  52.750  48.730  1.00  0.00           H
ATOM   2078  CD2 PHE B 144      68.210  54.070  51.260  1.00  0.00           C
ATOM   2079  HD2 PHE B 144      68.090  54.380  52.290  1.00  0.00           H
ATOM   2080  CE2 PHE B 144      67.170  53.480  50.580  1.00  0.00           C
ATOM   2081  HE2 PHE B 144      66.300  53.240  51.170  1.00  0.00           H
ATOM   2082  C   PHE B 144      70.430  57.370  50.750  1.00  0.00           C
ATOM   2083  O   PHE B 144      70.750  58.390  51.360  1.00  0.00           O
ATOM   2084  N   MET B 145      69.330  57.330  49.970  1.00  0.00           N
ATOM   2085  HN  MET B 145      69.100  56.490  49.490  1.00  0.00           H
ATOM   2086  CA  MET B 145      68.560  58.450  49.530  1.00  0.00           C
ATOM   2087  HA  MET B 145      68.560  59.300  50.200  1.00  0.00           H
ATOM   2088  CB  MET B 145      69.100  58.970  48.180  1.00  0.00           C
ATOM   2089  HB1 MET B 145      68.480  59.830  47.860  1.00  0.00           H
ATOM   2090  HB2 MET B 145      68.860  58.260  47.350  1.00  0.00           H
ATOM   2091  CG  MET B 145      70.590  59.290  48.160  1.00  0.00           C
ATOM   2092  HG1 MET B 145      71.070  59.690  49.080  1.00  0.00           H
ATOM   2093  HG2 MET B 145      70.660  60.200  47.530  1.00  0.00           H
ATOM   2094  SD  MET B 145      71.840  58.170  47.460  1.00  0.00           S
ATOM   2095  CE  MET B 145      73.180  59.400  47.520  1.00  0.00           C
ATOM   2096  HE1 MET B 145      74.190  58.920  47.480  1.00  0.00           H
ATOM   2097  HE2 MET B 145      73.170  60.060  46.630  1.00  0.00           H
ATOM   2098  HE3 MET B 145      73.150  59.910  48.500  1.00  0.00           H
ATOM   2099  C   MET B 145      67.120  58.080  49.470  1.00  0.00           C
ATOM   2100  O   MET B 145      66.530  57.510  50.380  1.00  0.00           O
ATOM   2101  N   LYS B 146      66.440  58.460  48.370  1.00  0.00           N
ATOM   2102  HN  LYS B 146      66.870  59.090  47.730  1.00  0.00           H
ATOM   2103  CA  LYS B 146      65.090  58.170  47.990  1.00  0.00           C
ATOM   2104  HA  LYS B 146      64.560  57.770  48.830  1.00  0.00           H
ATOM   2105  CB  LYS B 146      64.270  59.390  47.530  1.00  0.00           C
ATOM   2106  HB1 LYS B 146      63.270  58.910  47.440  1.00  0.00           H
ATOM   2107  HB2 LYS B 146      64.600  59.820  46.570  1.00  0.00           H
ATOM   2108  CG  LYS B 146      64.160  60.470  48.610  1.00  0.00           C
ATOM   2109  HG1 LYS B 146      65.180  60.860  48.820  1.00  0.00           H
ATOM   2110  HG2 LYS B 146      63.910  60.010  49.590  1.00  0.00           H
ATOM   2111  CD  LYS B 146      63.230  61.620  48.210  1.00  0.00           C
ATOM   2112  HD1 LYS B 146      63.620  61.990  47.240  1.00  0.00           H
ATOM   2113  HD2 LYS B 146      62.210  61.240  48.010  1.00  0.00           H
ATOM   2114  CE  LYS B 146      63.220  62.660  49.330  1.00  0.00           C
ATOM   2115  HE1 LYS B 146      64.250  62.970  49.600  1.00  0.00           H
ATOM   2116  HE2 LYS B 146      62.760  62.150  50.210  1.00  0.00           H
ATOM   2117  NZ  LYS B 146      62.400  63.870  49.090  1.00  0.00           N
ATOM   2118  HZ1 LYS B 146      61.400  63.610  49.200  1.00  0.00           H
ATOM   2119  HZ2 LYS B 146      62.500  64.630  49.790  1.00  0.00           H
ATOM   2120  HZ3 LYS B 146      62.600  64.250  48.140  1.00  0.00           H
ATOM   2121  C   LYS B 146      65.110  57.150  46.900  1.00  0.00           C
ATOM   2122  O   LYS B 146      66.130  56.960  46.250  1.00  0.00           O
ATOM   2123  N   GLY B 147      64.020  56.410  46.620  1.00  0.00           N
ATOM   2124  HN  GLY B 147      63.180  56.640  47.090  1.00  0.00           H
ATOM   2125  CA  GLY B 147      64.010  55.440  45.570  1.00  0.00           C
ATOM   2126  HA1 GLY B 147      64.260  55.870  44.610  1.00  0.00           H
ATOM   2127  HA2 GLY B 147      64.590  54.570  45.810  1.00  0.00           H
ATOM   2128  C   GLY B 147      62.640  54.840  45.510  1.00  0.00           C
ATOM   2129  O   GLY B 147      61.850  55.030  46.430  1.00  0.00           O
ATOM   2130  N   LEU B 148      62.450  53.930  44.540  1.00  0.00           N
ATOM   2131  HN  LEU B 148      63.240  53.730  43.960  1.00  0.00           H
ATOM   2132  CA  LEU B 148      61.370  53.000  44.400  1.00  0.00           C
ATOM   2133  HA  LEU B 148      60.470  53.590  44.390  1.00  0.00           H
ATOM   2134  CB  LEU B 148      61.390  52.260  43.060  1.00  0.00           C
ATOM   2135  HB1 LEU B 148      60.620  51.460  43.140  1.00  0.00           H
ATOM   2136  HB2 LEU B 148      62.290  51.640  42.820  1.00  0.00           H
ATOM   2137  CG  LEU B 148      61.110  53.080  41.790  1.00  0.00           C
ATOM   2138  HG  LEU B 148      61.910  53.830  41.630  1.00  0.00           H
ATOM   2139  CD1 LEU B 148      61.230  52.160  40.560  1.00  0.00           C
ATOM   2140 HD11 LEU B 148      61.330  52.730  39.610  1.00  0.00           H
ATOM   2141 HD12 LEU B 148      62.070  51.440  40.660  1.00  0.00           H
ATOM   2142 HD13 LEU B 148      60.300  51.570  40.460  1.00  0.00           H
ATOM   2143  CD2 LEU B 148      59.800  53.880  41.880  1.00  0.00           C
ATOM   2144 HD21 LEU B 148      59.130  53.430  42.650  1.00  0.00           H
ATOM   2145 HD22 LEU B 148      59.870  54.910  42.270  1.00  0.00           H
ATOM   2146 HD23 LEU B 148      59.350  53.980  40.870  1.00  0.00           H
ATOM   2147  C   LEU B 148      61.280  52.060  45.560  1.00  0.00           C
ATOM   2148  O   LEU B 148      62.120  52.080  46.450  1.00  0.00           O
ATOM   2149  N   SER B 149      60.270  51.180  45.610  1.00  0.00           N
ATOM   2150  HN  SER B 149      59.650  51.010  44.850  1.00  0.00           H
ATOM   2151  CA  SER B 149      60.000  50.340  46.740  1.00  0.00           C
ATOM   2152  HA  SER B 149      60.040  50.900  47.660  1.00  0.00           H
ATOM   2153  CB  SER B 149      58.560  49.800  46.680  1.00  0.00           C
ATOM   2154  HB1 SER B 149      58.540  49.190  45.750  1.00  0.00           H
ATOM   2155  HB2 SER B 149      57.780  50.590  46.570  1.00  0.00           H
ATOM   2156  OG  SER B 149      58.290  48.940  47.770  1.00  0.00           O
ATOM   2157  HG1 SER B 149      57.350  48.740  47.740  1.00  0.00           H
ATOM   2158  C   SER B 149      61.020  49.270  46.930  1.00  0.00           C
ATOM   2159  O   SER B 149      61.670  48.900  45.950  1.00  0.00           O
ATOM   2160  N   LYS B 150      61.250  48.740  48.150  1.00  0.00           N
ATOM   2161  HN  LYS B 150      60.660  48.980  48.920  1.00  0.00           H
ATOM   2162  CA  LYS B 150      62.310  47.840  48.460  1.00  0.00           C
ATOM   2163  HA  LYS B 150      63.000  47.800  47.630  1.00  0.00           H
ATOM   2164  CB  LYS B 150      63.110  48.240  49.710  1.00  0.00           C
ATOM   2165  HB1 LYS B 150      62.510  48.000  50.620  1.00  0.00           H
ATOM   2166  HB2 LYS B 150      63.420  49.300  49.680  1.00  0.00           H
ATOM   2167  CG  LYS B 150      64.460  47.520  49.870  1.00  0.00           C
ATOM   2168  HG1 LYS B 150      64.360  46.430  50.030  1.00  0.00           H
ATOM   2169  HG2 LYS B 150      64.910  47.750  50.850  1.00  0.00           H
ATOM   2170  CD  LYS B 150      65.450  47.740  48.720  1.00  0.00           C
ATOM   2171  HD1 LYS B 150      65.080  47.460  47.710  1.00  0.00           H
ATOM   2172  HD2 LYS B 150      65.620  48.840  48.640  1.00  0.00           H
ATOM   2173  CE  LYS B 150      66.800  47.070  48.950  1.00  0.00           C
ATOM   2174  HE1 LYS B 150      66.610  45.980  48.940  1.00  0.00           H
ATOM   2175  HE2 LYS B 150      67.330  47.410  49.860  1.00  0.00           H
ATOM   2176  NZ  LYS B 150      67.810  47.390  47.910  1.00  0.00           N
ATOM   2177  HZ1 LYS B 150      68.180  48.350  48.100  1.00  0.00           H
ATOM   2178  HZ2 LYS B 150      68.480  46.600  48.040  1.00  0.00           H
ATOM   2179  HZ3 LYS B 150      67.430  47.320  46.950  1.00  0.00           H
ATOM   2180  C   LYS B 150      61.800  46.440  48.560  1.00  0.00           C
ATOM   2181  O   LYS B 150      61.260  46.040  49.590  1.00  0.00           O
ATOM   2182  N   ALA B 151      61.870  45.590  47.520  1.00  0.00           N
ATOM   2183  HN  ALA B 151      62.260  45.980  46.690  1.00  0.00           H
ATOM   2184  CA  ALA B 151      61.550  44.210  47.380  1.00  0.00           C
ATOM   2185  HA  ALA B 151      60.530  44.010  47.680  1.00  0.00           H
ATOM   2186  CB  ALA B 151      61.690  43.620  45.960  1.00  0.00           C
ATOM   2187  HB1 ALA B 151      61.330  42.570  45.960  1.00  0.00           H
ATOM   2188  HB2 ALA B 151      61.020  44.120  45.230  1.00  0.00           H
ATOM   2189  HB3 ALA B 151      62.730  43.750  45.590  1.00  0.00           H
ATOM   2190  C   ALA B 151      62.380  43.330  48.240  1.00  0.00           C
ATOM   2191  O   ALA B 151      63.610  43.460  48.290  1.00  0.00           O
ATOM   2192  N   LYS B 152      61.760  42.360  48.940  1.00  0.00           N
ATOM   2193  HN  LYS B 152      60.770  42.390  48.800  1.00  0.00           H
ATOM   2194  CA  LYS B 152      62.230  41.250  49.710  1.00  0.00           C
ATOM   2195  HA  LYS B 152      63.300  41.350  49.770  1.00  0.00           H
ATOM   2196  CB  LYS B 152      61.610  41.310  51.120  1.00  0.00           C
ATOM   2197  HB1 LYS B 152      61.800  40.360  51.660  1.00  0.00           H
ATOM   2198  HB2 LYS B 152      60.510  41.310  50.970  1.00  0.00           H
ATOM   2199  CG  LYS B 152      62.020  42.540  51.930  1.00  0.00           C
ATOM   2200  HG1 LYS B 152      61.750  43.490  51.420  1.00  0.00           H
ATOM   2201  HG2 LYS B 152      63.130  42.480  51.920  1.00  0.00           H
ATOM   2202  CD  LYS B 152      61.510  42.440  53.370  1.00  0.00           C
ATOM   2203  HD1 LYS B 152      61.520  41.360  53.640  1.00  0.00           H
ATOM   2204  HD2 LYS B 152      62.090  42.910  54.200  1.00  0.00           H
ATOM   2205  CE  LYS B 152      60.050  42.820  53.570  1.00  0.00           C
ATOM   2206  HE1 LYS B 152      59.610  42.450  54.530  1.00  0.00           H
ATOM   2207  HE2 LYS B 152      59.400  42.470  52.740  1.00  0.00           H
ATOM   2208  NZ  LYS B 152      60.010  44.300  53.600  1.00  0.00           N
ATOM   2209  HZ1 LYS B 152      60.950  44.720  53.500  1.00  0.00           H
ATOM   2210  HZ2 LYS B 152      59.400  44.570  52.800  1.00  0.00           H
ATOM   2211  HZ3 LYS B 152      59.590  44.640  54.490  1.00  0.00           H
ATOM   2212  C   LYS B 152      61.960  39.930  49.090  1.00  0.00           C
ATOM   2213  O   LYS B 152      62.340  38.850  49.540  1.00  0.00           O
ATOM   2214  N   GLU B 153      61.340  39.930  47.900  1.00  0.00           N
ATOM   2215  HN  GLU B 153      60.880  40.720  47.490  1.00  0.00           H
ATOM   2216  CA  GLU B 153      60.890  38.760  47.220  1.00  0.00           C
ATOM   2217  HA  GLU B 153      61.290  37.920  47.760  1.00  0.00           H
ATOM   2218  CB  GLU B 153      59.360  38.880  47.260  1.00  0.00           C
ATOM   2219  HB1 GLU B 153      58.960  38.240  46.450  1.00  0.00           H
ATOM   2220  HB2 GLU B 153      59.070  39.910  46.980  1.00  0.00           H
ATOM   2221  CG  GLU B 153      58.710  38.610  48.620  1.00  0.00           C
ATOM   2222  HG1 GLU B 153      57.750  39.160  48.710  1.00  0.00           H
ATOM   2223  HG2 GLU B 153      59.410  38.920  49.430  1.00  0.00           H
ATOM   2224  CD  GLU B 153      58.430  37.120  48.780  1.00  0.00           C
ATOM   2225  OE1 GLU B 153      57.240  36.840  49.080  1.00  0.00           O
ATOM   2226  OE2 GLU B 153      59.320  36.240  48.600  1.00  0.00           O
ATOM   2227  C   GLU B 153      61.560  38.880  45.890  1.00  0.00           C
ATOM   2228  O   GLU B 153      61.480  39.900  45.210  1.00  0.00           O
ATOM   2229  N   GLY B 154      62.240  37.780  45.510  1.00  0.00           N
ATOM   2230  HN  GLY B 154      62.460  37.100  46.210  1.00  0.00           H
ATOM   2231  CA  GLY B 154      62.890  37.530  44.260  1.00  0.00           C
ATOM   2232  HA1 GLY B 154      63.030  36.460  44.250  1.00  0.00           H
ATOM   2233  HA2 GLY B 154      62.260  37.880  43.460  1.00  0.00           H
ATOM   2234  C   GLY B 154      64.200  38.220  44.080  1.00  0.00           C
ATOM   2235  O   GLY B 154      64.790  38.180  43.010  1.00  0.00           O
ATOM   2236  N   VAL B 155      64.750  38.820  45.150  1.00  0.00           N
ATOM   2237  HN  VAL B 155      64.370  38.960  46.070  1.00  0.00           H
ATOM   2238  CA  VAL B 155      66.010  39.500  45.250  1.00  0.00           C
ATOM   2239  HA  VAL B 155      66.310  39.640  44.220  1.00  0.00           H
ATOM   2240  CB  VAL B 155      65.950  40.740  46.080  1.00  0.00           C
ATOM   2241  HB  VAL B 155      67.000  41.100  46.120  1.00  0.00           H
ATOM   2242  CG1 VAL B 155      65.040  41.720  45.310  1.00  0.00           C
ATOM   2243 HG11 VAL B 155      65.520  42.070  44.370  1.00  0.00           H
ATOM   2244 HG12 VAL B 155      64.060  41.250  45.120  1.00  0.00           H
ATOM   2245 HG13 VAL B 155      64.820  42.570  45.990  1.00  0.00           H
ATOM   2246  CG2 VAL B 155      65.450  40.410  47.500  1.00  0.00           C
ATOM   2247 HG21 VAL B 155      65.120  41.330  48.020  1.00  0.00           H
ATOM   2248 HG22 VAL B 155      64.520  39.810  47.430  1.00  0.00           H
ATOM   2249 HG23 VAL B 155      66.130  39.890  48.220  1.00  0.00           H
ATOM   2250  C   VAL B 155      67.020  38.580  45.850  1.00  0.00           C
ATOM   2251  O   VAL B 155      66.650  37.570  46.440  1.00  0.00           O
ATOM   2252  N   VAL B 156      68.330  38.800  45.600  1.00  0.00           N
ATOM   2253  HN  VAL B 156      68.540  39.580  45.020  1.00  0.00           H
ATOM   2254  CA  VAL B 156      69.440  37.960  45.920  1.00  0.00           C
ATOM   2255  HA  VAL B 156      69.010  36.970  45.980  1.00  0.00           H
ATOM   2256  CB  VAL B 156      70.450  37.980  44.820  1.00  0.00           C
ATOM   2257  HB  VAL B 156      71.130  37.160  45.140  1.00  0.00           H
ATOM   2258  CG1 VAL B 156      69.710  37.740  43.500  1.00  0.00           C
ATOM   2259 HG11 VAL B 156      70.450  37.640  42.670  1.00  0.00           H
ATOM   2260 HG12 VAL B 156      69.040  36.870  43.680  1.00  0.00           H
ATOM   2261 HG13 VAL B 156      69.190  38.670  43.170  1.00  0.00           H
ATOM   2262  CG2 VAL B 156      71.240  39.290  44.670  1.00  0.00           C
ATOM   2263 HG21 VAL B 156      72.100  39.230  43.970  1.00  0.00           H
ATOM   2264 HG22 VAL B 156      70.680  40.190  44.300  1.00  0.00           H
ATOM   2265 HG23 VAL B 156      71.700  39.630  45.620  1.00  0.00           H
ATOM   2266  C   VAL B 156      69.980  38.220  47.290  1.00  0.00           C
ATOM   2267  O   VAL B 156      70.940  37.560  47.680  1.00  0.00           O
ATOM   2268  N   ALA B 157      69.250  39.000  48.110  1.00  0.00           N
ATOM   2269  HN  ALA B 157      68.480  39.480  47.690  1.00  0.00           H
ATOM   2270  CA  ALA B 157      69.580  39.430  49.430  1.00  0.00           C
ATOM   2271  HA  ALA B 157      70.650  39.450  49.570  1.00  0.00           H
ATOM   2272  CB  ALA B 157      69.010  40.850  49.550  1.00  0.00           C
ATOM   2273  HB1 ALA B 157      69.350  41.560  48.770  1.00  0.00           H
ATOM   2274  HB2 ALA B 157      67.900  40.780  49.510  1.00  0.00           H
ATOM   2275  HB3 ALA B 157      69.300  41.290  50.530  1.00  0.00           H
ATOM   2276  C   ALA B 157      68.860  38.570  50.420  1.00  0.00           C
ATOM   2277  O   ALA B 157      68.930  38.750  51.640  1.00  0.00           O
ATOM   2278  N   ALA B 158      68.260  37.460  49.970  1.00  0.00           N
ATOM   2279  HN  ALA B 158      68.300  37.340  48.980  1.00  0.00           H
ATOM   2280  CA  ALA B 158      67.950  36.290  50.740  1.00  0.00           C
ATOM   2281  HA  ALA B 158      67.380  36.580  51.620  1.00  0.00           H
ATOM   2282  CB  ALA B 158      67.110  35.440  49.780  1.00  0.00           C
ATOM   2283  HB1 ALA B 158      66.810  34.530  50.350  1.00  0.00           H
ATOM   2284  HB2 ALA B 158      66.150  35.870  49.450  1.00  0.00           H
ATOM   2285  HB3 ALA B 158      67.670  35.140  48.870  1.00  0.00           H
ATOM   2286  C   ALA B 158      69.030  35.370  51.180  1.00  0.00           C
ATOM   2287  O   ALA B 158      70.080  35.380  50.540  1.00  0.00           O
ATOM   2288  N   ALA B 159      68.720  34.500  52.160  1.00  0.00           N
ATOM   2289  HN  ALA B 159      67.800  34.440  52.550  1.00  0.00           H
ATOM   2290  CA  ALA B 159      69.560  33.380  52.420  1.00  0.00           C
ATOM   2291  HA  ALA B 159      70.550  33.780  52.560  1.00  0.00           H
ATOM   2292  CB  ALA B 159      69.030  32.620  53.650  1.00  0.00           C
ATOM   2293  HB1 ALA B 159      68.040  32.140  53.490  1.00  0.00           H
ATOM   2294  HB2 ALA B 159      69.720  31.870  54.080  1.00  0.00           H
ATOM   2295  HB3 ALA B 159      68.820  33.320  54.490  1.00  0.00           H
ATOM   2296  C   ALA B 159      69.610  32.400  51.290  1.00  0.00           C
ATOM   2297  O   ALA B 159      68.550  32.240  50.680  1.00  0.00           O
ATOM   2298  N   GLU B 160      70.740  31.710  51.050  1.00  0.00           N
ATOM   2299  HN  GLU B 160      71.530  32.020  51.580  1.00  0.00           H
ATOM   2300  CA  GLU B 160      71.020  30.720  50.060  1.00  0.00           C
ATOM   2301  HA  GLU B 160      71.030  31.300  49.150  1.00  0.00           H
ATOM   2302  CB  GLU B 160      72.470  30.230  50.220  1.00  0.00           C
ATOM   2303  HB1 GLU B 160      72.630  29.630  49.290  1.00  0.00           H
ATOM   2304  HB2 GLU B 160      72.520  29.440  51.000  1.00  0.00           H
ATOM   2305  CG  GLU B 160      73.570  31.280  50.410  1.00  0.00           C
ATOM   2306  HG1 GLU B 160      73.380  32.110  49.690  1.00  0.00           H
ATOM   2307  HG2 GLU B 160      74.530  30.810  50.120  1.00  0.00           H
ATOM   2308  CD  GLU B 160      73.870  31.760  51.820  1.00  0.00           C
ATOM   2309  OE1 GLU B 160      75.080  31.690  52.140  1.00  0.00           O
ATOM   2310  OE2 GLU B 160      72.980  32.340  52.510  1.00  0.00           O
ATOM   2311  C   GLU B 160      70.090  29.560  50.070  1.00  0.00           C
ATOM   2312  O   GLU B 160      69.710  29.050  49.020  1.00  0.00           O
ATOM   2313  N   LYS B 161      69.710  29.090  51.270  1.00  0.00           N
ATOM   2314  HN  LYS B 161      70.180  29.580  52.000  1.00  0.00           H
ATOM   2315  CA  LYS B 161      68.780  28.040  51.520  1.00  0.00           C
ATOM   2316  HA  LYS B 161      69.180  27.130  51.120  1.00  0.00           H
ATOM   2317  CB  LYS B 161      68.640  27.960  53.050  1.00  0.00           C
ATOM   2318  HB1 LYS B 161      68.340  28.940  53.480  1.00  0.00           H
ATOM   2319  HB2 LYS B 161      69.660  27.750  53.450  1.00  0.00           H
ATOM   2320  CG  LYS B 161      67.750  26.820  53.570  1.00  0.00           C
ATOM   2321  HG1 LYS B 161      68.170  26.230  54.410  1.00  0.00           H
ATOM   2322  HG2 LYS B 161      67.570  26.120  52.730  1.00  0.00           H
ATOM   2323  CD  LYS B 161      66.420  27.300  54.150  1.00  0.00           C
ATOM   2324  HD1 LYS B 161      66.660  27.990  54.990  1.00  0.00           H
ATOM   2325  HD2 LYS B 161      65.860  27.990  53.480  1.00  0.00           H
ATOM   2326  CE  LYS B 161      65.510  26.160  54.600  1.00  0.00           C
ATOM   2327  HE1 LYS B 161      66.130  25.470  55.210  1.00  0.00           H
ATOM   2328  HE2 LYS B 161      65.000  25.620  53.770  1.00  0.00           H
ATOM   2329  NZ  LYS B 161      64.400  26.700  55.410  1.00  0.00           N
ATOM   2330  HZ1 LYS B 161      63.540  26.220  55.080  1.00  0.00           H
ATOM   2331  HZ2 LYS B 161      64.650  26.410  56.380  1.00  0.00           H
ATOM   2332  HZ3 LYS B 161      64.340  27.730  55.340  1.00  0.00           H
ATOM   2333  C   LYS B 161      67.450  28.310  50.910  1.00  0.00           C
ATOM   2334  O   LYS B 161      66.750  29.310  51.090  1.00  0.00           O
ATOM   2335  N   THR B 162      67.030  27.280  50.150  1.00  0.00           N
ATOM   2336  HN  THR B 162      67.580  26.450  50.100  1.00  0.00           H
ATOM   2337  CA  THR B 162      65.810  27.070  49.420  1.00  0.00           C
ATOM   2338  HA  THR B 162      65.580  28.040  49.020  1.00  0.00           H
ATOM   2339  CB  THR B 162      65.920  26.130  48.250  1.00  0.00           C
ATOM   2340  HB  THR B 162      64.910  25.970  47.840  1.00  0.00           H
ATOM   2341  OG1 THR B 162      66.350  24.840  48.650  1.00  0.00           O
ATOM   2342  HG1 THR B 162      65.770  24.270  48.130  1.00  0.00           H
ATOM   2343  CG2 THR B 162      66.900  26.660  47.190  1.00  0.00           C
ATOM   2344 HG21 THR B 162      66.910  26.040  46.260  1.00  0.00           H
ATOM   2345 HG22 THR B 162      66.710  27.680  46.810  1.00  0.00           H
ATOM   2346 HG23 THR B 162      67.940  26.580  47.570  1.00  0.00           H
ATOM   2347  C   THR B 162      64.740  26.670  50.380  1.00  0.00           C
ATOM   2348  O   THR B 162      64.800  25.810  51.260  1.00  0.00           O
ATOM   2349  N   LYS B 163      63.610  27.370  50.180  1.00  0.00           N
ATOM   2350  HN  LYS B 163      63.520  27.990  49.400  1.00  0.00           H
ATOM   2351  CA  LYS B 163      62.450  27.320  51.010  1.00  0.00           C
ATOM   2352  HA  LYS B 163      62.490  26.460  51.650  1.00  0.00           H
ATOM   2353  CB  LYS B 163      62.160  28.580  51.840  1.00  0.00           C
ATOM   2354  HB1 LYS B 163      62.340  29.570  51.370  1.00  0.00           H
ATOM   2355  HB2 LYS B 163      62.970  28.540  52.590  1.00  0.00           H
ATOM   2356  CG  LYS B 163      60.820  28.710  52.580  1.00  0.00           C
ATOM   2357  HG1 LYS B 163      60.640  27.710  53.030  1.00  0.00           H
ATOM   2358  HG2 LYS B 163      60.020  28.960  51.850  1.00  0.00           H
ATOM   2359  CD  LYS B 163      60.780  29.780  53.670  1.00  0.00           C
ATOM   2360  HD1 LYS B 163      59.830  29.580  54.210  1.00  0.00           H
ATOM   2361  HD2 LYS B 163      61.560  29.700  54.450  1.00  0.00           H
ATOM   2362  CE  LYS B 163      60.810  31.240  53.190  1.00  0.00           C
ATOM   2363  HE1 LYS B 163      59.830  31.570  52.780  1.00  0.00           H
ATOM   2364  HE2 LYS B 163      61.760  31.360  52.630  1.00  0.00           H
ATOM   2365  NZ  LYS B 163      61.020  32.160  54.330  1.00  0.00           N
ATOM   2366  HZ1 LYS B 163      61.010  33.200  54.300  1.00  0.00           H
ATOM   2367  HZ2 LYS B 163      60.240  32.000  54.990  1.00  0.00           H
ATOM   2368  HZ3 LYS B 163      61.830  31.810  54.880  1.00  0.00           H
ATOM   2369  C   LYS B 163      61.250  27.240  50.120  1.00  0.00           C
ATOM   2370  O   LYS B 163      61.010  28.100  49.270  1.00  0.00           O
ATOM   2371  N   GLN B 164      60.510  26.120  50.230  1.00  0.00           N
ATOM   2372  HN  GLN B 164      60.650  25.530  51.030  1.00  0.00           H
ATOM   2373  CA  GLN B 164      59.370  25.950  49.390  1.00  0.00           C
ATOM   2374  HA  GLN B 164      59.750  25.960  48.370  1.00  0.00           H
ATOM   2375  CB  GLN B 164      58.850  24.500  49.500  1.00  0.00           C
ATOM   2376  HB1 GLN B 164      57.900  24.440  48.930  1.00  0.00           H
ATOM   2377  HB2 GLN B 164      58.620  24.290  50.570  1.00  0.00           H
ATOM   2378  CG  GLN B 164      59.700  23.380  48.910  1.00  0.00           C
ATOM   2379  HG1 GLN B 164      60.590  23.030  49.480  1.00  0.00           H
ATOM   2380  HG2 GLN B 164      60.010  23.610  47.860  1.00  0.00           H
ATOM   2381  CD  GLN B 164      58.830  22.140  48.760  1.00  0.00           C
ATOM   2382  OE1 GLN B 164      58.840  21.270  49.630  1.00  0.00           O
ATOM   2383  NE2 GLN B 164      58.220  21.960  47.560  1.00  0.00           N
ATOM   2384 HE21 GLN B 164      58.270  22.700  46.890  1.00  0.00           H
ATOM   2385 HE22 GLN B 164      57.560  21.210  47.570  1.00  0.00           H
ATOM   2386  C   GLN B 164      58.310  26.960  49.650  1.00  0.00           C
ATOM   2387  O   GLN B 164      58.110  27.360  50.790  1.00  0.00           O
ATOM   2388  N   GLY B 165      57.600  27.430  48.610  1.00  0.00           N
ATOM   2389  HN  GLY B 165      57.930  27.140  47.710  1.00  0.00           H
ATOM   2390  CA  GLY B 165      56.410  28.200  48.780  1.00  0.00           C
ATOM   2391  HA1 GLY B 165      56.630  29.010  49.460  1.00  0.00           H
ATOM   2392  HA2 GLY B 165      56.090  28.530  47.800  1.00  0.00           H
ATOM   2393  C   GLY B 165      55.310  27.490  49.490  1.00  0.00           C
ATOM   2394  O   GLY B 165      55.020  26.300  49.400  1.00  0.00           O
ATOM   2395  N   VAL B 166      54.520  28.260  50.260  1.00  0.00           N
ATOM   2396  HN  VAL B 166      54.690  29.240  50.340  1.00  0.00           H
ATOM   2397  CA  VAL B 166      53.330  27.750  50.860  1.00  0.00           C
ATOM   2398  HA  VAL B 166      53.710  26.870  51.360  1.00  0.00           H
ATOM   2399  CB  VAL B 166      52.870  28.740  51.890  1.00  0.00           C
ATOM   2400  HB  VAL B 166      52.700  29.710  51.380  1.00  0.00           H
ATOM   2401  CG1 VAL B 166      51.620  28.260  52.650  1.00  0.00           C
ATOM   2402 HG11 VAL B 166      51.790  27.340  53.250  1.00  0.00           H
ATOM   2403 HG12 VAL B 166      51.340  29.110  53.320  1.00  0.00           H
ATOM   2404 HG13 VAL B 166      50.790  27.970  51.980  1.00  0.00           H
ATOM   2405  CG2 VAL B 166      53.970  28.870  52.950  1.00  0.00           C
ATOM   2406 HG21 VAL B 166      54.080  27.910  53.500  1.00  0.00           H
ATOM   2407 HG22 VAL B 166      54.950  29.210  52.560  1.00  0.00           H
ATOM   2408 HG23 VAL B 166      53.660  29.530  53.790  1.00  0.00           H
ATOM   2409  C   VAL B 166      52.210  27.460  49.920  1.00  0.00           C
ATOM   2410  O   VAL B 166      51.410  28.290  49.510  1.00  0.00           O
ATOM   2411  N   ALA B 167      52.040  26.160  49.590  1.00  0.00           N
ATOM   2412  HN  ALA B 167      52.680  25.480  49.930  1.00  0.00           H
ATOM   2413  CA  ALA B 167      51.000  25.810  48.670  1.00  0.00           C
ATOM   2414  HA  ALA B 167      51.180  26.380  47.770  1.00  0.00           H
ATOM   2415  CB  ALA B 167      51.040  24.320  48.310  1.00  0.00           C
ATOM   2416  HB1 ALA B 167      52.050  23.990  47.990  1.00  0.00           H
ATOM   2417  HB2 ALA B 167      50.770  23.680  49.180  1.00  0.00           H
ATOM   2418  HB3 ALA B 167      50.310  24.120  47.500  1.00  0.00           H
ATOM   2419  C   ALA B 167      49.580  26.140  48.950  1.00  0.00           C
ATOM   2420  O   ALA B 167      49.010  25.720  49.960  1.00  0.00           O
ATOM   2421  N   GLU B 168      48.870  26.760  47.990  1.00  0.00           N
ATOM   2422  HN  GLU B 168      49.420  26.830  47.160  1.00  0.00           H
ATOM   2423  CA  GLU B 168      47.440  26.790  48.080  1.00  0.00           C
ATOM   2424  HA  GLU B 168      47.210  27.200  49.050  1.00  0.00           H
ATOM   2425  CB  GLU B 168      46.870  27.810  47.070  1.00  0.00           C
ATOM   2426  HB1 GLU B 168      46.110  27.320  46.420  1.00  0.00           H
ATOM   2427  HB2 GLU B 168      47.740  28.060  46.440  1.00  0.00           H
ATOM   2428  CG  GLU B 168      46.310  29.130  47.610  1.00  0.00           C
ATOM   2429  HG1 GLU B 168      46.280  29.960  46.870  1.00  0.00           H
ATOM   2430  HG2 GLU B 168      46.880  29.500  48.480  1.00  0.00           H
ATOM   2431  CD  GLU B 168      44.880  28.890  48.080  1.00  0.00           C
ATOM   2432  OE1 GLU B 168      44.710  28.350  49.210  1.00  0.00           O
ATOM   2433  OE2 GLU B 168      43.930  29.360  47.400  1.00  0.00           O
ATOM   2434  C   GLU B 168      46.710  25.500  48.060  1.00  0.00           C
ATOM   2435  O   GLU B 168      47.020  24.590  47.290  1.00  0.00           O
ATOM   2436  N   ALA B 169      45.560  25.470  48.760  1.00  0.00           N
ATOM   2437  HN  ALA B 169      45.290  26.320  49.200  1.00  0.00           H
ATOM   2438  CA  ALA B 169      44.820  24.270  49.030  1.00  0.00           C
ATOM   2439  HA  ALA B 169      44.510  23.670  48.190  1.00  0.00           H
ATOM   2440  CB  ALA B 169      45.590  23.480  50.100  1.00  0.00           C
ATOM   2441  HB1 ALA B 169      46.430  22.940  49.620  1.00  0.00           H
ATOM   2442  HB2 ALA B 169      45.980  24.080  50.950  1.00  0.00           H
ATOM   2443  HB3 ALA B 169      45.000  22.670  50.590  1.00  0.00           H
ATOM   2444  C   ALA B 169      43.550  24.780  49.620  1.00  0.00           C
ATOM   2445  O   ALA B 169      43.540  25.390  50.690  1.00  0.00           O
ATOM   2446  N   ALA B 170      42.500  24.570  48.820  1.00  0.00           N
ATOM   2447  HN  ALA B 170      42.590  23.940  48.050  1.00  0.00           H
ATOM   2448  CA  ALA B 170      41.160  25.080  48.850  1.00  0.00           C
ATOM   2449  HA  ALA B 170      41.150  26.050  48.370  1.00  0.00           H
ATOM   2450  CB  ALA B 170      40.280  24.200  47.950  1.00  0.00           C
ATOM   2451  HB1 ALA B 170      39.190  24.430  47.920  1.00  0.00           H
ATOM   2452  HB2 ALA B 170      40.640  24.390  46.920  1.00  0.00           H
ATOM   2453  HB3 ALA B 170      40.290  23.120  48.220  1.00  0.00           H
ATOM   2454  C   ALA B 170      40.630  25.120  50.240  1.00  0.00           C
ATOM   2455  O   ALA B 170      40.380  24.050  50.810  1.00  0.00           O
ATOM   2456  N   GLY B 171      40.360  26.270  50.880  1.00  0.00           N
ATOM   2457  HN  GLY B 171      40.600  27.070  50.350  1.00  0.00           H
ATOM   2458  CA  GLY B 171      39.700  26.420  52.140  1.00  0.00           C
ATOM   2459  HA1 GLY B 171      39.190  27.370  52.210  1.00  0.00           H
ATOM   2460  HA2 GLY B 171      39.070  25.570  52.370  1.00  0.00           H
ATOM   2461  C   GLY B 171      40.680  26.380  53.270  1.00  0.00           C
ATOM   2462  O   GLY B 171      40.290  26.180  54.420  1.00  0.00           O
ATOM   2463  N   LYS B 172      41.990  26.340  52.980  1.00  0.00           N
ATOM   2464  HN  LYS B 172      42.320  26.290  52.040  1.00  0.00           H
ATOM   2465  CA  LYS B 172      42.930  26.220  54.040  1.00  0.00           C
ATOM   2466  HA  LYS B 172      42.520  26.370  55.030  1.00  0.00           H
ATOM   2467  CB  LYS B 172      43.420  24.760  53.980  1.00  0.00           C
ATOM   2468  HB1 LYS B 172      44.360  24.600  54.540  1.00  0.00           H
ATOM   2469  HB2 LYS B 172      43.520  24.570  52.890  1.00  0.00           H
ATOM   2470  CG  LYS B 172      42.410  23.700  54.430  1.00  0.00           C
ATOM   2471  HG1 LYS B 172      41.400  23.740  53.960  1.00  0.00           H
ATOM   2472  HG2 LYS B 172      42.190  23.910  55.500  1.00  0.00           H
ATOM   2473  CD  LYS B 172      42.890  22.280  54.160  1.00  0.00           C
ATOM   2474  HD1 LYS B 172      43.950  22.170  54.460  1.00  0.00           H
ATOM   2475  HD2 LYS B 172      42.240  21.570  54.720  1.00  0.00           H
ATOM   2476  CE  LYS B 172      42.980  21.850  52.690  1.00  0.00           C
ATOM   2477  HE1 LYS B 172      43.480  20.860  52.650  1.00  0.00           H
ATOM   2478  HE2 LYS B 172      43.490  22.660  52.130  1.00  0.00           H
ATOM   2479  NZ  LYS B 172      41.590  21.760  52.180  1.00  0.00           N
ATOM   2480  HZ1 LYS B 172      41.750  21.460  51.200  1.00  0.00           H
ATOM   2481  HZ2 LYS B 172      41.090  21.030  52.740  1.00  0.00           H
ATOM   2482  HZ3 LYS B 172      41.150  22.700  52.260  1.00  0.00           H
ATOM   2483  C   LYS B 172      44.050  27.200  53.980  1.00  0.00           C
ATOM   2484  O   LYS B 172      44.400  27.860  54.960  1.00  0.00           O
ATOM   2485  N   THR B 173      44.640  27.390  52.790  1.00  0.00           N
ATOM   2486  HN  THR B 173      44.330  26.870  52.000  1.00  0.00           H
ATOM   2487  CA  THR B 173      45.810  28.210  52.770  1.00  0.00           C
ATOM   2488  HA  THR B 173      46.260  28.100  53.750  1.00  0.00           H
ATOM   2489  CB  THR B 173      46.860  27.900  51.750  1.00  0.00           C
ATOM   2490  HB  THR B 173      46.520  27.960  50.690  1.00  0.00           H
ATOM   2491  OG1 THR B 173      47.240  26.550  51.970  1.00  0.00           O
ATOM   2492  HG1 THR B 173      47.890  26.260  51.330  1.00  0.00           H
ATOM   2493  CG2 THR B 173      48.200  28.660  51.820  1.00  0.00           C
ATOM   2494 HG21 THR B 173      47.980  29.740  51.640  1.00  0.00           H
ATOM   2495 HG22 THR B 173      48.780  28.540  52.760  1.00  0.00           H
ATOM   2496 HG23 THR B 173      48.960  28.360  51.070  1.00  0.00           H
ATOM   2497  C   THR B 173      45.430  29.640  52.530  1.00  0.00           C
ATOM   2498  O   THR B 173      45.780  30.510  53.320  1.00  0.00           O
ATOM   2499  N   LYS B 174      44.550  29.950  51.560  1.00  0.00           N
ATOM   2500  HN  LYS B 174      44.300  29.290  50.870  1.00  0.00           H
ATOM   2501  CA  LYS B 174      44.040  31.270  51.350  1.00  0.00           C
ATOM   2502  HA  LYS B 174      44.850  31.970  51.430  1.00  0.00           H
ATOM   2503  CB  LYS B 174      43.540  31.450  49.910  1.00  0.00           C
ATOM   2504  HB1 LYS B 174      42.740  30.690  49.760  1.00  0.00           H
ATOM   2505  HB2 LYS B 174      44.410  31.210  49.260  1.00  0.00           H
ATOM   2506  CG  LYS B 174      42.990  32.810  49.460  1.00  0.00           C
ATOM   2507  HG1 LYS B 174      43.720  33.640  49.560  1.00  0.00           H
ATOM   2508  HG2 LYS B 174      42.050  33.050  49.990  1.00  0.00           H
ATOM   2509  CD  LYS B 174      42.560  32.660  48.000  1.00  0.00           C
ATOM   2510  HD1 LYS B 174      43.480  32.660  47.380  1.00  0.00           H
ATOM   2511  HD2 LYS B 174      41.960  31.720  47.910  1.00  0.00           H
ATOM   2512  CE  LYS B 174      41.730  33.810  47.430  1.00  0.00           C
ATOM   2513  HE1 LYS B 174      42.210  34.810  47.540  1.00  0.00           H
ATOM   2514  HE2 LYS B 174      40.710  33.740  47.860  1.00  0.00           H
ATOM   2515  NZ  LYS B 174      41.590  33.720  45.960  1.00  0.00           N
ATOM   2516  HZ1 LYS B 174      40.910  34.360  45.500  1.00  0.00           H
ATOM   2517  HZ2 LYS B 174      42.520  34.000  45.590  1.00  0.00           H
ATOM   2518  HZ3 LYS B 174      41.270  32.760  45.750  1.00  0.00           H
ATOM   2519  C   LYS B 174      43.080  31.640  52.430  1.00  0.00           C
ATOM   2520  O   LYS B 174      42.200  30.870  52.830  1.00  0.00           O
ATOM   2521  N   GLU B 175      43.160  32.900  52.880  1.00  0.00           N
ATOM   2522  HN  GLU B 175      43.660  33.640  52.440  1.00  0.00           H
ATOM   2523  CA  GLU B 175      42.410  33.300  54.030  1.00  0.00           C
ATOM   2524  HA  GLU B 175      42.380  32.530  54.780  1.00  0.00           H
ATOM   2525  CB  GLU B 175      42.970  34.500  54.810  1.00  0.00           C
ATOM   2526  HB1 GLU B 175      42.210  34.930  55.500  1.00  0.00           H
ATOM   2527  HB2 GLU B 175      43.010  35.410  54.170  1.00  0.00           H
ATOM   2528  CG  GLU B 175      44.270  34.250  55.580  1.00  0.00           C
ATOM   2529  HG1 GLU B 175      44.950  33.830  54.820  1.00  0.00           H
ATOM   2530  HG2 GLU B 175      44.250  33.450  56.350  1.00  0.00           H
ATOM   2531  CD  GLU B 175      44.940  35.490  56.160  1.00  0.00           C
ATOM   2532  OE1 GLU B 175      46.070  35.830  55.730  1.00  0.00           O
ATOM   2533  OE2 GLU B 175      44.340  36.220  57.010  1.00  0.00           O
ATOM   2534  C   GLU B 175      41.070  33.720  53.540  1.00  0.00           C
ATOM   2535  O   GLU B 175      40.830  34.330  52.500  1.00  0.00           O
ATOM   2536  N   GLY B 176      40.000  33.490  54.340  1.00  0.00           N
ATOM   2537  HN  GLY B 176      40.150  32.990  55.180  1.00  0.00           H
ATOM   2538  CA  GLY B 176      38.640  33.780  54.010  1.00  0.00           C
ATOM   2539  HA1 GLY B 176      38.100  34.090  54.900  1.00  0.00           H
ATOM   2540  HA2 GLY B 176      38.680  34.550  53.260  1.00  0.00           H
ATOM   2541  C   GLY B 176      37.940  32.610  53.410  1.00  0.00           C
ATOM   2542  O   GLY B 176      36.730  32.440  53.590  1.00  0.00           O
ATOM   2543  N   VAL B 177      38.550  31.760  52.580  1.00  0.00           N
ATOM   2544  HN  VAL B 177      39.540  31.910  52.510  1.00  0.00           H
ATOM   2545  CA  VAL B 177      38.060  30.670  51.790  1.00  0.00           C
ATOM   2546  HA  VAL B 177      37.310  31.040  51.100  1.00  0.00           H
ATOM   2547  CB  VAL B 177      39.130  29.990  50.990  1.00  0.00           C
ATOM   2548  HB  VAL B 177      39.720  29.410  51.720  1.00  0.00           H
ATOM   2549  CG1 VAL B 177      38.550  29.020  49.940  1.00  0.00           C
ATOM   2550 HG11 VAL B 177      38.010  28.240  50.520  1.00  0.00           H
ATOM   2551 HG12 VAL B 177      37.910  29.450  49.150  1.00  0.00           H
ATOM   2552 HG13 VAL B 177      39.370  28.520  49.380  1.00  0.00           H
ATOM   2553  CG2 VAL B 177      40.020  31.030  50.290  1.00  0.00           C
ATOM   2554 HG21 VAL B 177      39.420  31.610  49.570  1.00  0.00           H
ATOM   2555 HG22 VAL B 177      40.560  31.650  51.030  1.00  0.00           H
ATOM   2556 HG23 VAL B 177      40.660  30.340  49.690  1.00  0.00           H
ATOM   2557  C   VAL B 177      37.380  29.650  52.630  1.00  0.00           C
ATOM   2558  O   VAL B 177      38.020  29.020  53.470  1.00  0.00           O
ATOM   2559  N   LEU B 178      36.060  29.510  52.390  1.00  0.00           N
ATOM   2560  HN  LEU B 178      35.600  30.060  51.700  1.00  0.00           H
ATOM   2561  CA  LEU B 178      35.320  28.490  53.070  1.00  0.00           C
ATOM   2562  HA  LEU B 178      35.980  27.940  53.730  1.00  0.00           H
ATOM   2563  CB  LEU B 178      34.280  29.050  54.050  1.00  0.00           C
ATOM   2564  HB1 LEU B 178      33.480  29.560  53.470  1.00  0.00           H
ATOM   2565  HB2 LEU B 178      34.740  29.830  54.710  1.00  0.00           H
ATOM   2566  CG  LEU B 178      33.500  28.000  54.850  1.00  0.00           C
ATOM   2567  HG  LEU B 178      33.180  27.230  54.120  1.00  0.00           H
ATOM   2568  CD1 LEU B 178      34.350  27.450  56.000  1.00  0.00           C
ATOM   2569 HD11 LEU B 178      35.360  27.120  55.710  1.00  0.00           H
ATOM   2570 HD12 LEU B 178      34.590  28.240  56.740  1.00  0.00           H
ATOM   2571 HD13 LEU B 178      33.810  26.590  56.460  1.00  0.00           H
ATOM   2572  CD2 LEU B 178      32.330  28.670  55.600  1.00  0.00           C
ATOM   2573 HD21 LEU B 178      31.640  27.910  56.020  1.00  0.00           H
ATOM   2574 HD22 LEU B 178      32.540  29.390  56.420  1.00  0.00           H
ATOM   2575 HD23 LEU B 178      31.800  29.330  54.890  1.00  0.00           H
ATOM   2576  C   LEU B 178      34.860  27.420  52.140  1.00  0.00           C
ATOM   2577  O   LEU B 178      35.080  26.260  52.460  1.00  0.00           O
ATOM   2578  N   TYR B 179      34.290  27.850  51.000  1.00  0.00           N
ATOM   2579  HN  TYR B 179      34.140  28.820  50.860  1.00  0.00           H
ATOM   2580  CA  TYR B 179      33.940  26.980  49.910  1.00  0.00           C
ATOM   2581  HA  TYR B 179      33.200  26.300  50.300  1.00  0.00           H
ATOM   2582  CB  TYR B 179      33.280  27.810  48.800  1.00  0.00           C
ATOM   2583  HB1 TYR B 179      33.440  27.390  47.790  1.00  0.00           H
ATOM   2584  HB2 TYR B 179      33.610  28.870  48.790  1.00  0.00           H
ATOM   2585  CG  TYR B 179      31.800  27.930  48.910  1.00  0.00           C
ATOM   2586  CD1 TYR B 179      31.190  28.610  47.880  1.00  0.00           C
ATOM   2587  HD1 TYR B 179      31.760  29.210  47.180  1.00  0.00           H
ATOM   2588  CE1 TYR B 179      29.820  28.620  47.760  1.00  0.00           C
ATOM   2589  HE1 TYR B 179      29.310  29.220  47.020  1.00  0.00           H
ATOM   2590  CZ  TYR B 179      29.010  27.950  48.640  1.00  0.00           C
ATOM   2591  OH  TYR B 179      27.600  27.970  48.540  1.00  0.00           O
ATOM   2592  HH  TYR B 179      27.280  28.020  49.440  1.00  0.00           H
ATOM   2593  CD2 TYR B 179      30.980  27.280  49.800  1.00  0.00           C
ATOM   2594  HD2 TYR B 179      31.350  26.900  50.740  1.00  0.00           H
ATOM   2595  CE2 TYR B 179      29.620  27.180  49.610  1.00  0.00           C
ATOM   2596  HE2 TYR B 179      28.980  26.640  50.290  1.00  0.00           H
ATOM   2597  C   TYR B 179      35.110  26.210  49.410  1.00  0.00           C
ATOM   2598  O   TYR B 179      36.030  26.790  48.840  1.00  0.00           O
ATOM   2599  N   VAL B 180      35.080  24.880  49.600  1.00  0.00           N
ATOM   2600  HN  VAL B 180      34.340  24.350  50.010  1.00  0.00           H
ATOM   2601  CA  VAL B 180      35.980  24.000  48.910  1.00  0.00           C
ATOM   2602  HA  VAL B 180      36.970  24.400  49.090  1.00  0.00           H
ATOM   2603  CB  VAL B 180      35.900  22.620  49.490  1.00  0.00           C
ATOM   2604  HB  VAL B 180      34.830  22.390  49.640  1.00  0.00           H
ATOM   2605  CG1 VAL B 180      36.570  21.500  48.680  1.00  0.00           C
ATOM   2606 HG11 VAL B 180      36.270  20.550  49.180  1.00  0.00           H
ATOM   2607 HG12 VAL B 180      36.140  21.200  47.700  1.00  0.00           H
ATOM   2608 HG13 VAL B 180      37.670  21.550  48.600  1.00  0.00           H
ATOM   2609  CG2 VAL B 180      36.620  22.670  50.860  1.00  0.00           C
ATOM   2610 HG21 VAL B 180      36.550  21.750  51.480  1.00  0.00           H
ATOM   2611 HG22 VAL B 180      37.710  22.840  50.730  1.00  0.00           H
ATOM   2612 HG23 VAL B 180      36.170  23.400  51.560  1.00  0.00           H
ATOM   2613  C   VAL B 180      35.890  23.990  47.420  1.00  0.00           C
ATOM   2614  O   VAL B 180      36.880  23.890  46.690  1.00  0.00           O
ATOM   2615  N   GLY B 181      34.670  23.980  46.860  1.00  0.00           N
ATOM   2616  HN  GLY B 181      33.910  23.820  47.490  1.00  0.00           H
ATOM   2617  CA  GLY B 181      34.470  24.320  45.490  1.00  0.00           C
ATOM   2618  HA1 GLY B 181      35.140  23.690  44.930  1.00  0.00           H
ATOM   2619  HA2 GLY B 181      33.490  24.020  45.140  1.00  0.00           H
ATOM   2620  C   GLY B 181      34.730  25.780  45.280  1.00  0.00           C
ATOM   2621  O   GLY B 181      33.900  26.680  45.370  1.00  0.00           O
ATOM   2622  N   SER B 182      35.990  25.990  44.880  1.00  0.00           N
ATOM   2623  HN  SER B 182      36.560  25.170  44.900  1.00  0.00           H
ATOM   2624  CA  SER B 182      36.670  27.140  44.380  1.00  0.00           C
ATOM   2625  HA  SER B 182      35.970  27.930  44.140  1.00  0.00           H
ATOM   2626  CB  SER B 182      37.650  27.790  45.380  1.00  0.00           C
ATOM   2627  HB1 SER B 182      38.110  28.650  44.860  1.00  0.00           H
ATOM   2628  HB2 SER B 182      38.420  27.080  45.760  1.00  0.00           H
ATOM   2629  OG  SER B 182      36.960  28.380  46.470  1.00  0.00           O
ATOM   2630  HG1 SER B 182      36.730  27.730  47.140  1.00  0.00           H
ATOM   2631  C   SER B 182      37.470  26.740  43.190  1.00  0.00           C
ATOM   2632  O   SER B 182      37.450  25.560  42.840  1.00  0.00           O
ATOM   2633  N   LYS B 183      37.970  27.610  42.290  1.00  0.00           N
ATOM   2634  HN  LYS B 183      37.880  28.590  42.430  1.00  0.00           H
ATOM   2635  CA  LYS B 183      38.660  27.220  41.100  1.00  0.00           C
ATOM   2636  HA  LYS B 183      39.030  26.210  41.170  1.00  0.00           H
ATOM   2637  CB  LYS B 183      37.820  27.460  39.830  1.00  0.00           C
ATOM   2638  HB1 LYS B 183      37.760  28.510  39.490  1.00  0.00           H
ATOM   2639  HB2 LYS B 183      36.830  27.060  40.130  1.00  0.00           H
ATOM   2640  CG  LYS B 183      38.100  26.620  38.580  1.00  0.00           C
ATOM   2641  HG1 LYS B 183      37.260  26.540  37.860  1.00  0.00           H
ATOM   2642  HG2 LYS B 183      38.320  25.580  38.900  1.00  0.00           H
ATOM   2643  CD  LYS B 183      39.240  27.180  37.730  1.00  0.00           C
ATOM   2644  HD1 LYS B 183      40.060  27.280  38.480  1.00  0.00           H
ATOM   2645  HD2 LYS B 183      39.560  26.390  37.010  1.00  0.00           H
ATOM   2646  CE  LYS B 183      38.920  28.510  37.050  1.00  0.00           C
ATOM   2647  HE1 LYS B 183      38.500  29.270  37.730  1.00  0.00           H
ATOM   2648  HE2 LYS B 183      38.120  28.250  36.320  1.00  0.00           H
ATOM   2649  NZ  LYS B 183      40.140  29.010  36.370  1.00  0.00           N
ATOM   2650  HZ1 LYS B 183      40.440  28.370  35.610  1.00  0.00           H
ATOM   2651  HZ2 LYS B 183      40.060  29.920  35.870  1.00  0.00           H
ATOM   2652  HZ3 LYS B 183      40.830  29.180  37.120  1.00  0.00           H
ATOM   2653  C   LYS B 183      39.840  28.130  41.070  1.00  0.00           C
ATOM   2654  O   LYS B 183      39.860  29.320  41.380  1.00  0.00           O
ATOM   2655  N   THR B 184      41.000  27.550  40.670  1.00  0.00           N
ATOM   2656  HN  THR B 184      41.260  26.630  40.410  1.00  0.00           H
ATOM   2657  CA  THR B 184      42.210  28.310  40.580  1.00  0.00           C
ATOM   2658  HA  THR B 184      42.410  28.770  41.530  1.00  0.00           H
ATOM   2659  CB  THR B 184      43.450  27.520  40.300  1.00  0.00           C
ATOM   2660  HB  THR B 184      44.280  28.220  40.070  1.00  0.00           H
ATOM   2661  OG1 THR B 184      43.360  26.600  39.220  1.00  0.00           O
ATOM   2662  HG1 THR B 184      43.310  27.090  38.400  1.00  0.00           H
ATOM   2663  CG2 THR B 184      43.760  26.680  41.550  1.00  0.00           C
ATOM   2664 HG21 THR B 184      42.820  26.170  41.870  1.00  0.00           H
ATOM   2665 HG22 THR B 184      44.640  26.010  41.470  1.00  0.00           H
ATOM   2666 HG23 THR B 184      44.020  27.360  42.380  1.00  0.00           H
ATOM   2667  C   THR B 184      42.170  29.480  39.660  1.00  0.00           C
ATOM   2668  O   THR B 184      41.750  29.420  38.500  1.00  0.00           O
ATOM   2669  N   LYS B 185      42.640  30.650  40.120  1.00  0.00           N
ATOM   2670  HN  LYS B 185      42.890  30.730  41.080  1.00  0.00           H
ATOM   2671  CA  LYS B 185      42.690  31.800  39.280  1.00  0.00           C
ATOM   2672  HA  LYS B 185      41.810  31.820  38.650  1.00  0.00           H
ATOM   2673  CB  LYS B 185      42.900  33.090  40.090  1.00  0.00           C
ATOM   2674  HB1 LYS B 185      43.670  33.080  40.890  1.00  0.00           H
ATOM   2675  HB2 LYS B 185      41.950  33.300  40.640  1.00  0.00           H
ATOM   2676  CG  LYS B 185      43.240  34.340  39.280  1.00  0.00           C
ATOM   2677  HG1 LYS B 185      42.460  34.370  38.490  1.00  0.00           H
ATOM   2678  HG2 LYS B 185      44.220  34.320  38.750  1.00  0.00           H
ATOM   2679  CD  LYS B 185      43.040  35.660  40.030  1.00  0.00           C
ATOM   2680  HD1 LYS B 185      43.180  36.410  39.220  1.00  0.00           H
ATOM   2681  HD2 LYS B 185      42.010  35.840  40.420  1.00  0.00           H
ATOM   2682  CE  LYS B 185      44.100  35.980  41.080  1.00  0.00           C
ATOM   2683  HE1 LYS B 185      44.280  37.080  41.160  1.00  0.00           H
ATOM   2684  HE2 LYS B 185      45.010  35.400  40.800  1.00  0.00           H
ATOM   2685  NZ  LYS B 185      43.700  35.500  42.410  1.00  0.00           N
ATOM   2686  HZ1 LYS B 185      44.030  36.000  43.260  1.00  0.00           H
ATOM   2687  HZ2 LYS B 185      42.670  35.610  42.460  1.00  0.00           H
ATOM   2688  HZ3 LYS B 185      43.970  34.500  42.530  1.00  0.00           H
ATOM   2689  C   LYS B 185      43.840  31.780  38.320  1.00  0.00           C
ATOM   2690  O   LYS B 185      45.010  31.610  38.630  1.00  0.00           O
ATOM   2691  N   GLU B 186      43.520  31.910  37.020  1.00  0.00           N
ATOM   2692  HN  GLU B 186      42.560  32.040  36.780  1.00  0.00           H
ATOM   2693  CA  GLU B 186      44.510  32.000  35.990  1.00  0.00           C
ATOM   2694  HA  GLU B 186      44.790  31.000  35.690  1.00  0.00           H
ATOM   2695  CB  GLU B 186      43.850  32.500  34.690  1.00  0.00           C
ATOM   2696  HB1 GLU B 186      44.650  32.990  34.100  1.00  0.00           H
ATOM   2697  HB2 GLU B 186      43.030  33.200  34.940  1.00  0.00           H
ATOM   2698  CG  GLU B 186      43.240  31.370  33.850  1.00  0.00           C
ATOM   2699  HG1 GLU B 186      44.020  30.600  33.650  1.00  0.00           H
ATOM   2700  HG2 GLU B 186      42.910  31.720  32.850  1.00  0.00           H
ATOM   2701  CD  GLU B 186      42.140  30.510  34.430  1.00  0.00           C
ATOM   2702  OE1 GLU B 186      41.110  31.080  34.890  1.00  0.00           O
ATOM   2703  OE2 GLU B 186      42.260  29.250  34.470  1.00  0.00           O
ATOM   2704  C   GLU B 186      45.760  32.780  36.190  1.00  0.00           C
ATOM   2705  O   GLU B 186      45.730  33.890  36.730  1.00  0.00           O
ATOM   2706  N   GLY B 187      46.880  32.280  35.650  1.00  0.00           N
ATOM   2707  HN  GLY B 187      46.880  31.420  35.140  1.00  0.00           H
ATOM   2708  CA  GLY B 187      48.050  33.110  35.610  1.00  0.00           C
ATOM   2709  HA1 GLY B 187      47.770  34.090  35.250  1.00  0.00           H
ATOM   2710  HA2 GLY B 187      48.550  33.070  36.570  1.00  0.00           H
ATOM   2711  C   GLY B 187      49.020  32.590  34.610  1.00  0.00           C
ATOM   2712  O   GLY B 187      49.030  31.380  34.380  1.00  0.00           O
ATOM   2713  N   VAL B 188      49.910  33.480  34.130  1.00  0.00           N
ATOM   2714  HN  VAL B 188      49.830  34.440  34.380  1.00  0.00           H
ATOM   2715  CA  VAL B 188      50.970  33.110  33.260  1.00  0.00           C
ATOM   2716  HA  VAL B 188      50.640  32.360  32.540  1.00  0.00           H
ATOM   2717  CB  VAL B 188      51.360  34.180  32.280  1.00  0.00           C
ATOM   2718  HB  VAL B 188      52.040  33.720  31.540  1.00  0.00           H
ATOM   2719  CG1 VAL B 188      50.080  34.580  31.520  1.00  0.00           C
ATOM   2720 HG11 VAL B 188      50.420  35.260  30.710  1.00  0.00           H
ATOM   2721 HG12 VAL B 188      49.500  33.720  31.110  1.00  0.00           H
ATOM   2722 HG13 VAL B 188      49.460  35.170  32.230  1.00  0.00           H
ATOM   2723  CG2 VAL B 188      51.970  35.410  32.980  1.00  0.00           C
ATOM   2724 HG21 VAL B 188      51.170  35.920  33.560  1.00  0.00           H
ATOM   2725 HG22 VAL B 188      52.840  35.170  33.620  1.00  0.00           H
ATOM   2726 HG23 VAL B 188      52.220  36.180  32.220  1.00  0.00           H
ATOM   2727  C   VAL B 188      52.250  32.720  33.930  1.00  0.00           C
ATOM   2728  O   VAL B 188      53.210  32.270  33.310  1.00  0.00           O
ATOM   2729  N   VAL B 189      52.320  32.850  35.260  1.00  0.00           N
ATOM   2730  HN  VAL B 189      51.490  32.890  35.810  1.00  0.00           H
ATOM   2731  CA  VAL B 189      53.550  32.710  35.980  1.00  0.00           C
ATOM   2732  HA  VAL B 189      54.320  33.010  35.280  1.00  0.00           H
ATOM   2733  CB  VAL B 189      53.630  33.620  37.170  1.00  0.00           C
ATOM   2734  HB  VAL B 189      52.880  33.300  37.930  1.00  0.00           H
ATOM   2735  CG1 VAL B 189      55.020  33.510  37.820  1.00  0.00           C
ATOM   2736 HG11 VAL B 189      55.180  32.480  38.200  1.00  0.00           H
ATOM   2737 HG12 VAL B 189      55.760  33.760  37.040  1.00  0.00           H
ATOM   2738 HG13 VAL B 189      55.150  34.240  38.650  1.00  0.00           H
ATOM   2739  CG2 VAL B 189      53.330  35.060  36.720  1.00  0.00           C
ATOM   2740 HG21 VAL B 189      53.690  35.770  37.490  1.00  0.00           H
ATOM   2741 HG22 VAL B 189      54.000  35.280  35.860  1.00  0.00           H
ATOM   2742 HG23 VAL B 189      52.310  35.160  36.290  1.00  0.00           H
ATOM   2743  C   VAL B 189      53.730  31.260  36.290  1.00  0.00           C
ATOM   2744  O   VAL B 189      52.790  30.540  36.640  1.00  0.00           O
ATOM   2745  N   HIS B 190      54.910  30.670  36.060  1.00  0.00           N
ATOM   2746  HN  HIS B 190      55.700  31.250  35.860  1.00  0.00           H
ATOM   2747  CA  HIS B 190      55.180  29.300  36.380  1.00  0.00           C
ATOM   2748  HA  HIS B 190      54.270  28.730  36.400  1.00  0.00           H
ATOM   2749  CB  HIS B 190      56.040  28.660  35.270  1.00  0.00           C
ATOM   2750  HB1 HIS B 190      57.110  28.920  35.390  1.00  0.00           H
ATOM   2751  HB2 HIS B 190      55.710  28.910  34.240  1.00  0.00           H
ATOM   2752  ND1 HIS B 190      54.960  26.520  34.750  1.00  0.00           N
ATOM   2753  CG  HIS B 190      56.000  27.170  35.400  1.00  0.00           C
ATOM   2754  CE1 HIS B 190      55.050  25.250  35.090  1.00  0.00           C
ATOM   2755  HE1 HIS B 190      54.330  24.450  34.910  1.00  0.00           H
ATOM   2756  NE2 HIS B 190      56.130  25.050  35.890  1.00  0.00           N
ATOM   2757  HE2 HIS B 190      56.340  24.140  36.260  1.00  0.00           H
ATOM   2758  CD2 HIS B 190      56.800  26.250  36.010  1.00  0.00           C
ATOM   2759  HD2 HIS B 190      57.660  26.260  36.660  1.00  0.00           H
ATOM   2760  C   HIS B 190      55.750  29.220  37.750  1.00  0.00           C
ATOM   2761  O   HIS B 190      56.910  28.830  37.880  1.00  0.00           O
ATOM   2762  N   GLY B 191      54.980  29.560  38.800  1.00  0.00           N
ATOM   2763  HN  GLY B 191      54.040  29.820  38.560  1.00  0.00           H
ATOM   2764  CA  GLY B 191      55.470  29.600  40.140  1.00  0.00           C
ATOM   2765  HA1 GLY B 191      55.300  28.610  40.550  1.00  0.00           H
ATOM   2766  HA2 GLY B 191      56.540  29.790  40.130  1.00  0.00           H
ATOM   2767  C   GLY B 191      54.720  30.640  40.880  1.00  0.00           C
ATOM   2768  O   GLY B 191      53.740  31.200  40.380  1.00  0.00           O
ATOM   2769  N   VAL B 192      55.200  30.920  42.110  1.00  0.00           N
ATOM   2770  HN  VAL B 192      56.050  30.490  42.390  1.00  0.00           H
ATOM   2771  CA  VAL B 192      54.630  31.930  42.950  1.00  0.00           C
ATOM   2772  HA  VAL B 192      53.560  31.850  42.830  1.00  0.00           H
ATOM   2773  CB  VAL B 192      55.110  31.570  44.320  1.00  0.00           C
ATOM   2774  HB  VAL B 192      56.220  31.530  44.420  1.00  0.00           H
ATOM   2775  CG1 VAL B 192      54.740  32.610  45.390  1.00  0.00           C
ATOM   2776 HG11 VAL B 192      55.030  32.230  46.390  1.00  0.00           H
ATOM   2777 HG12 VAL B 192      55.270  33.580  45.260  1.00  0.00           H
ATOM   2778 HG13 VAL B 192      53.630  32.710  45.310  1.00  0.00           H
ATOM   2779  CG2 VAL B 192      54.580  30.200  44.760  1.00  0.00           C
ATOM   2780 HG21 VAL B 192      54.910  29.800  45.740  1.00  0.00           H
ATOM   2781 HG22 VAL B 192      53.480  30.300  44.890  1.00  0.00           H
ATOM   2782 HG23 VAL B 192      54.870  29.370  44.080  1.00  0.00           H
ATOM   2783  C   VAL B 192      54.950  33.320  42.530  1.00  0.00           C
ATOM   2784  O   VAL B 192      55.950  33.740  41.930  1.00  0.00           O
ATOM   2785  N   ALA B 193      53.990  34.230  42.750  1.00  0.00           N
ATOM   2786  HN  ALA B 193      53.160  33.830  43.130  1.00  0.00           H
ATOM   2787  CA  ALA B 193      53.890  35.440  41.990  1.00  0.00           C
ATOM   2788  HA  ALA B 193      54.140  35.170  40.980  1.00  0.00           H
ATOM   2789  CB  ALA B 193      52.440  35.950  41.930  1.00  0.00           C
ATOM   2790  HB1 ALA B 193      51.900  35.300  41.210  1.00  0.00           H
ATOM   2791  HB2 ALA B 193      51.980  35.770  42.930  1.00  0.00           H
ATOM   2792  HB3 ALA B 193      52.260  37.030  41.740  1.00  0.00           H
ATOM   2793  C   ALA B 193      54.790  36.480  42.560  1.00  0.00           C
ATOM   2794  O   ALA B 193      54.950  37.550  41.980  1.00  0.00           O
ATOM   2795  N   THR B 194      55.370  36.250  43.750  1.00  0.00           N
ATOM   2796  HN  THR B 194      55.270  35.390  44.250  1.00  0.00           H
ATOM   2797  CA  THR B 194      56.370  37.110  44.320  1.00  0.00           C
ATOM   2798  HA  THR B 194      56.070  38.110  44.040  1.00  0.00           H
ATOM   2799  CB  THR B 194      56.300  36.920  45.810  1.00  0.00           C
ATOM   2800  HB  THR B 194      57.240  37.150  46.340  1.00  0.00           H
ATOM   2801  OG1 THR B 194      55.870  35.640  46.230  1.00  0.00           O
ATOM   2802  HG1 THR B 194      55.520  35.760  47.120  1.00  0.00           H
ATOM   2803  CG2 THR B 194      55.170  37.840  46.300  1.00  0.00           C
ATOM   2804 HG21 THR B 194      54.220  37.570  45.800  1.00  0.00           H
ATOM   2805 HG22 THR B 194      55.070  37.890  47.410  1.00  0.00           H
ATOM   2806 HG23 THR B 194      55.460  38.870  46.000  1.00  0.00           H
ATOM   2807  C   THR B 194      57.760  36.750  43.930  1.00  0.00           C
ATOM   2808  O   THR B 194      58.690  37.540  44.060  1.00  0.00           O
ATOM   2809  N   VAL B 195      58.030  35.520  43.470  1.00  0.00           N
ATOM   2810  HN  VAL B 195      57.280  34.860  43.400  1.00  0.00           H
ATOM   2811  CA  VAL B 195      59.380  35.030  43.470  1.00  0.00           C
ATOM   2812  HA  VAL B 195      60.080  35.840  43.580  1.00  0.00           H
ATOM   2813  CB  VAL B 195      59.680  34.120  44.620  1.00  0.00           C
ATOM   2814  HB  VAL B 195      60.670  33.620  44.560  1.00  0.00           H
ATOM   2815  CG1 VAL B 195      59.750  34.890  45.950  1.00  0.00           C
ATOM   2816 HG11 VAL B 195      59.840  34.190  46.800  1.00  0.00           H
ATOM   2817 HG12 VAL B 195      60.650  35.530  45.820  1.00  0.00           H
ATOM   2818 HG13 VAL B 195      58.870  35.550  46.090  1.00  0.00           H
ATOM   2819  CG2 VAL B 195      58.570  33.060  44.680  1.00  0.00           C
ATOM   2820 HG21 VAL B 195      58.740  32.480  45.600  1.00  0.00           H
ATOM   2821 HG22 VAL B 195      57.540  33.480  44.720  1.00  0.00           H
ATOM   2822 HG23 VAL B 195      58.670  32.460  43.750  1.00  0.00           H
ATOM   2823  C   VAL B 195      59.640  34.310  42.190  1.00  0.00           C
ATOM   2824  O   VAL B 195      60.790  33.940  41.940  1.00  0.00           O
ATOM   2825  N   ALA B 196      58.680  34.120  41.270  1.00  0.00           N
ATOM   2826  HN  ALA B 196      57.730  34.220  41.520  1.00  0.00           H
ATOM   2827  CA  ALA B 196      58.900  33.450  40.020  1.00  0.00           C
ATOM   2828  HA  ALA B 196      59.760  32.800  40.130  1.00  0.00           H
ATOM   2829  CB  ALA B 196      57.790  32.430  39.750  1.00  0.00           C
ATOM   2830  HB1 ALA B 196      56.830  32.990  39.680  1.00  0.00           H
ATOM   2831  HB2 ALA B 196      58.010  31.920  38.790  1.00  0.00           H
ATOM   2832  HB3 ALA B 196      57.670  31.690  40.580  1.00  0.00           H
ATOM   2833  C   ALA B 196      59.120  34.410  38.900  1.00  0.00           C
ATOM   2834  O   ALA B 196      58.240  35.210  38.580  1.00  0.00           O
ATOM   2835  N   GLU B 197      60.290  34.320  38.250  1.00  0.00           N
ATOM   2836  HN  GLU B 197      61.080  33.740  38.450  1.00  0.00           H
ATOM   2837  CA  GLU B 197      60.600  35.260  37.210  1.00  0.00           C
ATOM   2838  HA  GLU B 197      60.020  36.170  37.270  1.00  0.00           H
ATOM   2839  CB  GLU B 197      61.960  35.930  37.440  1.00  0.00           C
ATOM   2840  HB1 GLU B 197      61.840  36.730  38.200  1.00  0.00           H
ATOM   2841  HB2 GLU B 197      62.440  36.330  36.520  1.00  0.00           H
ATOM   2842  CG  GLU B 197      63.030  35.110  38.160  1.00  0.00           C
ATOM   2843  HG1 GLU B 197      62.760  34.800  39.190  1.00  0.00           H
ATOM   2844  HG2 GLU B 197      63.950  35.700  38.400  1.00  0.00           H
ATOM   2845  CD  GLU B 197      63.550  33.870  37.450  1.00  0.00           C
ATOM   2846  OE1 GLU B 197      63.390  32.790  38.080  1.00  0.00           O
ATOM   2847  OE2 GLU B 197      63.980  33.850  36.270  1.00  0.00           O
ATOM   2848  C   GLU B 197      60.370  34.700  35.850  1.00  0.00           C
ATOM   2849  O   GLU B 197      60.600  35.390  34.860  1.00  0.00           O
ATOM   2850  N   LYS B 198      59.800  33.480  35.780  1.00  0.00           N
ATOM   2851  HN  LYS B 198      59.480  33.110  36.650  1.00  0.00           H
ATOM   2852  CA  LYS B 198      59.520  32.700  34.610  1.00  0.00           C
ATOM   2853  HA  LYS B 198      59.930  33.200  33.740  1.00  0.00           H
ATOM   2854  CB  LYS B 198      60.240  31.350  34.800  1.00  0.00           C
ATOM   2855  HB1 LYS B 198      60.330  30.870  33.800  1.00  0.00           H
ATOM   2856  HB2 LYS B 198      59.690  30.660  35.470  1.00  0.00           H
ATOM   2857  CG  LYS B 198      61.640  31.430  35.410  1.00  0.00           C
ATOM   2858  HG1 LYS B 198      61.560  31.810  36.460  1.00  0.00           H
ATOM   2859  HG2 LYS B 198      62.220  32.200  34.850  1.00  0.00           H
ATOM   2860  CD  LYS B 198      62.370  30.090  35.390  1.00  0.00           C
ATOM   2861  HD1 LYS B 198      61.740  29.220  35.680  1.00  0.00           H
ATOM   2862  HD2 LYS B 198      62.690  29.780  34.370  1.00  0.00           H
ATOM   2863  CE  LYS B 198      63.480  29.950  36.430  1.00  0.00           C
ATOM   2864  HE1 LYS B 198      64.000  28.970  36.350  1.00  0.00           H
ATOM   2865  HE2 LYS B 198      63.010  29.970  37.440  1.00  0.00           H
ATOM   2866  NZ  LYS B 198      64.480  31.020  36.240  1.00  0.00           N
ATOM   2867  HZ1 LYS B 198      64.010  31.930  36.430  1.00  0.00           H
ATOM   2868  HZ2 LYS B 198      65.240  30.920  36.940  1.00  0.00           H
ATOM   2869  HZ3 LYS B 198      64.970  31.030  35.320  1.00  0.00           H
ATOM   2870  C   LYS B 198      58.080  32.440  34.330  1.00  0.00           C
ATOM   2871  O   LYS B 198      57.370  31.840  35.140  1.00  0.00           O
ATOM   2872  N   THR B 199      57.600  32.890  33.160  1.00  0.00           N
ATOM   2873  HN  THR B 199      58.160  33.510  32.620  1.00  0.00           H
ATOM   2874  CA  THR B 199      56.350  32.660  32.510  1.00  0.00           C
ATOM   2875  HA  THR B 199      55.530  32.780  33.210  1.00  0.00           H
ATOM   2876  CB  THR B 199      56.080  33.710  31.470  1.00  0.00           C
ATOM   2877  HB  THR B 199      55.270  33.430  30.770  1.00  0.00           H
ATOM   2878  OG1 THR B 199      57.260  34.150  30.830  1.00  0.00           O
ATOM   2879  HG1 THR B 199      56.970  34.900  30.300  1.00  0.00           H
ATOM   2880  CG2 THR B 199      55.650  35.000  32.190  1.00  0.00           C
ATOM   2881 HG21 THR B 199      55.660  35.850  31.480  1.00  0.00           H
ATOM   2882 HG22 THR B 199      54.680  35.020  32.730  1.00  0.00           H
ATOM   2883 HG23 THR B 199      56.440  35.260  32.930  1.00  0.00           H
ATOM   2884  C   THR B 199      56.230  31.270  32.000  1.00  0.00           C
ATOM   2885  O   THR B 199      57.190  30.630  31.590  1.00  0.00           O
ATOM   2886  N   LYS B 200      54.960  30.830  31.880  1.00  0.00           N
ATOM   2887  HN  LYS B 200      54.210  31.300  32.330  1.00  0.00           H
ATOM   2888  CA  LYS B 200      54.480  29.710  31.130  1.00  0.00           C
ATOM   2889  HA  LYS B 200      55.070  28.890  31.500  1.00  0.00           H
ATOM   2890  CB  LYS B 200      53.010  29.340  31.430  1.00  0.00           C
ATOM   2891  HB1 LYS B 200      52.490  28.650  30.740  1.00  0.00           H
ATOM   2892  HB2 LYS B 200      52.440  30.290  31.470  1.00  0.00           H
ATOM   2893  CG  LYS B 200      52.850  28.590  32.750  1.00  0.00           C
ATOM   2894  HG1 LYS B 200      53.400  29.160  33.530  1.00  0.00           H
ATOM   2895  HG2 LYS B 200      53.240  27.550  32.740  1.00  0.00           H
ATOM   2896  CD  LYS B 200      51.380  28.420  33.150  1.00  0.00           C
ATOM   2897  HD1 LYS B 200      50.850  29.400  33.150  1.00  0.00           H
ATOM   2898  HD2 LYS B 200      50.870  27.730  32.450  1.00  0.00           H
ATOM   2899  CE  LYS B 200      51.240  27.870  34.570  1.00  0.00           C
ATOM   2900  HE1 LYS B 200      50.180  27.570  34.710  1.00  0.00           H
ATOM   2901  HE2 LYS B 200      51.650  28.570  35.320  1.00  0.00           H
ATOM   2902  NZ  LYS B 200      52.100  26.690  34.850  1.00  0.00           N
ATOM   2903  HZ1 LYS B 200      51.900  26.510  35.850  1.00  0.00           H
ATOM   2904  HZ2 LYS B 200      51.840  25.850  34.290  1.00  0.00           H
ATOM   2905  HZ3 LYS B 200      53.100  26.900  34.690  1.00  0.00           H
ATOM   2906  C   LYS B 200      54.770  29.650  29.670  1.00  0.00           C
ATOM   2907  O   LYS B 200      55.150  30.600  28.980  1.00  0.00           O
ATOM   2908  N   GLU B 201      54.660  28.470  29.020  1.00  0.00           N
ATOM   2909  HN  GLU B 201      54.390  27.640  29.500  1.00  0.00           H
ATOM   2910  CA  GLU B 201      54.710  28.180  27.620  1.00  0.00           C
ATOM   2911  HA  GLU B 201      55.650  28.510  27.210  1.00  0.00           H
ATOM   2912  CB  GLU B 201      54.730  26.660  27.410  1.00  0.00           C
ATOM   2913  HB1 GLU B 201      54.740  26.560  26.300  1.00  0.00           H
ATOM   2914  HB2 GLU B 201      53.850  26.190  27.910  1.00  0.00           H
ATOM   2915  CG  GLU B 201      56.010  25.950  27.850  1.00  0.00           C
ATOM   2916  HG1 GLU B 201      56.290  26.080  28.910  1.00  0.00           H
ATOM   2917  HG2 GLU B 201      56.950  26.300  27.360  1.00  0.00           H
ATOM   2918  CD  GLU B 201      56.010  24.480  27.480  1.00  0.00           C
ATOM   2919  OE1 GLU B 201      56.060  24.100  26.270  1.00  0.00           O
ATOM   2920  OE2 GLU B 201      56.220  23.690  28.440  1.00  0.00           O
ATOM   2921  C   GLU B 201      53.570  28.790  26.880  1.00  0.00           C
ATOM   2922  O   GLU B 201      52.430  28.620  27.310  1.00  0.00           O
ATOM   2923  N   GLN B 202      53.800  29.450  25.730  1.00  0.00           N
ATOM   2924  HN  GLN B 202      54.670  29.590  25.270  1.00  0.00           H
ATOM   2925  CA  GLN B 202      52.850  30.040  24.830  1.00  0.00           C
ATOM   2926  HA  GLN B 202      53.310  30.280  23.880  1.00  0.00           H
ATOM   2927  CB  GLN B 202      51.750  29.050  24.420  1.00  0.00           C
ATOM   2928  HB1 GLN B 202      51.130  29.460  23.590  1.00  0.00           H
ATOM   2929  HB2 GLN B 202      51.140  28.740  25.300  1.00  0.00           H
ATOM   2930  CG  GLN B 202      52.350  27.740  23.900  1.00  0.00           C
ATOM   2931  HG1 GLN B 202      52.900  27.070  24.590  1.00  0.00           H
ATOM   2932  HG2 GLN B 202      52.930  27.930  22.970  1.00  0.00           H
ATOM   2933  CD  GLN B 202      51.270  26.820  23.360  1.00  0.00           C
ATOM   2934  OE1 GLN B 202      50.140  27.170  23.020  1.00  0.00           O
ATOM   2935  NE2 GLN B 202      51.650  25.540  23.090  1.00  0.00           N
ATOM   2936 HE21 GLN B 202      52.610  25.290  23.180  1.00  0.00           H
ATOM   2937 HE22 GLN B 202      50.880  24.910  23.030  1.00  0.00           H
ATOM   2938  C   GLN B 202      52.250  31.260  25.430  1.00  0.00           C
ATOM   2939  O   GLN B 202      51.170  31.640  24.960  1.00  0.00           O
ATOM   2940  N   VAL B 203      52.910  32.000  26.330  1.00  0.00           N
ATOM   2941  HN  VAL B 203      53.840  31.720  26.570  1.00  0.00           H
ATOM   2942  CA  VAL B 203      52.400  33.230  26.850  1.00  0.00           C
ATOM   2943  HA  VAL B 203      51.330  33.120  26.920  1.00  0.00           H
ATOM   2944  CB  VAL B 203      52.970  33.420  28.230  1.00  0.00           C
ATOM   2945  HB  VAL B 203      54.060  33.220  28.200  1.00  0.00           H
ATOM   2946  CG1 VAL B 203      52.830  34.840  28.800  1.00  0.00           C
ATOM   2947 HG11 VAL B 203      53.260  34.880  29.820  1.00  0.00           H
ATOM   2948 HG12 VAL B 203      53.200  35.640  28.120  1.00  0.00           H
ATOM   2949 HG13 VAL B 203      51.750  35.100  28.930  1.00  0.00           H
ATOM   2950  CG2 VAL B 203      52.330  32.330  29.110  1.00  0.00           C
ATOM   2951 HG21 VAL B 203      52.810  32.360  30.110  1.00  0.00           H
ATOM   2952 HG22 VAL B 203      51.230  32.500  29.150  1.00  0.00           H
ATOM   2953 HG23 VAL B 203      52.460  31.330  28.640  1.00  0.00           H
ATOM   2954  C   VAL B 203      52.680  34.350  25.900  1.00  0.00           C
ATOM   2955  O   VAL B 203      53.850  34.670  25.650  1.00  0.00           O
ATOM   2956  N   THR B 204      51.670  35.010  25.310  1.00  0.00           N
ATOM   2957  HN  THR B 204      50.780  34.590  25.470  1.00  0.00           H
ATOM   2958  CA  THR B 204      51.810  36.030  24.320  1.00  0.00           C
ATOM   2959  HA  THR B 204      52.760  36.030  23.790  1.00  0.00           H
ATOM   2960  CB  THR B 204      50.940  35.920  23.100  1.00  0.00           C
ATOM   2961  HB  THR B 204      51.170  36.790  22.450  1.00  0.00           H
ATOM   2962  OG1 THR B 204      49.540  35.800  23.300  1.00  0.00           O
ATOM   2963  HG1 THR B 204      49.410  34.940  23.710  1.00  0.00           H
ATOM   2964  CG2 THR B 204      51.400  34.750  22.230  1.00  0.00           C
ATOM   2965 HG21 THR B 204      50.920  34.750  21.230  1.00  0.00           H
ATOM   2966 HG22 THR B 204      52.510  34.730  22.180  1.00  0.00           H
ATOM   2967 HG23 THR B 204      51.040  33.830  22.730  1.00  0.00           H
ATOM   2968  C   THR B 204      51.610  37.390  24.900  1.00  0.00           C
ATOM   2969  O   THR B 204      50.960  37.530  25.930  1.00  0.00           O
ATOM   2970  N   ASN B 205      52.100  38.460  24.260  1.00  0.00           N
ATOM   2971  HN  ASN B 205      52.840  38.260  23.620  1.00  0.00           H
ATOM   2972  CA  ASN B 205      51.780  39.830  24.530  1.00  0.00           C
ATOM   2973  HA  ASN B 205      51.370  39.800  25.530  1.00  0.00           H
ATOM   2974  CB  ASN B 205      53.010  40.760  24.510  1.00  0.00           C
ATOM   2975  HB1 ASN B 205      53.780  40.350  25.200  1.00  0.00           H
ATOM   2976  HB2 ASN B 205      52.870  41.770  24.950  1.00  0.00           H
ATOM   2977  CG  ASN B 205      53.620  41.070  23.150  1.00  0.00           C
ATOM   2978  OD1 ASN B 205      53.210  40.450  22.160  1.00  0.00           O
ATOM   2979  ND2 ASN B 205      54.440  42.150  23.090  1.00  0.00           N
ATOM   2980 HD21 ASN B 205      54.650  42.510  24.000  1.00  0.00           H
ATOM   2981 HD22 ASN B 205      54.640  42.650  22.250  1.00  0.00           H
ATOM   2982  C   ASN B 205      50.620  40.260  23.720  1.00  0.00           C
ATOM   2983  O   ASN B 205      50.090  39.610  22.810  1.00  0.00           O
ATOM   2984  N   VAL B 206      50.290  41.560  23.820  1.00  0.00           N
ATOM   2985  HN  VAL B 206      50.680  42.100  24.560  1.00  0.00           H
ATOM   2986  CA  VAL B 206      49.290  42.150  22.980  1.00  0.00           C
ATOM   2987  HA  VAL B 206      48.470  41.450  23.000  1.00  0.00           H
ATOM   2988  CB  VAL B 206      48.880  43.500  23.480  1.00  0.00           C
ATOM   2989  HB  VAL B 206      48.160  43.970  22.770  1.00  0.00           H
ATOM   2990  CG1 VAL B 206      48.030  43.300  24.740  1.00  0.00           C
ATOM   2991 HG11 VAL B 206      47.260  42.510  24.570  1.00  0.00           H
ATOM   2992 HG12 VAL B 206      48.640  43.060  25.640  1.00  0.00           H
ATOM   2993 HG13 VAL B 206      47.670  44.310  25.030  1.00  0.00           H
ATOM   2994  CG2 VAL B 206      50.080  44.450  23.630  1.00  0.00           C
ATOM   2995 HG21 VAL B 206      50.540  44.280  24.630  1.00  0.00           H
ATOM   2996 HG22 VAL B 206      50.810  44.250  22.820  1.00  0.00           H
ATOM   2997 HG23 VAL B 206      49.770  45.520  23.600  1.00  0.00           H
ATOM   2998  C   VAL B 206      49.600  42.240  21.520  1.00  0.00           C
ATOM   2999  O   VAL B 206      48.740  42.190  20.640  1.00  0.00           O
ATOM   3000  N   GLY B 207      50.900  42.270  21.170  1.00  0.00           N
ATOM   3001  HN  GLY B 207      51.640  42.340  21.830  1.00  0.00           H
ATOM   3002  CA  GLY B 207      51.390  42.230  19.830  1.00  0.00           C
ATOM   3003  HA1 GLY B 207      50.730  42.750  19.150  1.00  0.00           H
ATOM   3004  HA2 GLY B 207      52.340  42.720  19.700  1.00  0.00           H
ATOM   3005  C   GLY B 207      51.390  40.860  19.240  1.00  0.00           C
ATOM   3006  O   GLY B 207      51.130  40.550  18.080  1.00  0.00           O
ATOM   3007  N   GLY B 208      51.500  39.870  20.140  1.00  0.00           N
ATOM   3008  HN  GLY B 208      51.480  40.170  21.090  1.00  0.00           H
ATOM   3009  CA  GLY B 208      51.480  38.490  19.760  1.00  0.00           C
ATOM   3010  HA1 GLY B 208      50.920  38.000  20.550  1.00  0.00           H
ATOM   3011  HA2 GLY B 208      51.140  38.290  18.750  1.00  0.00           H
ATOM   3012  C   GLY B 208      52.790  37.770  19.800  1.00  0.00           C
ATOM   3013  O   GLY B 208      52.960  36.690  19.220  1.00  0.00           O
ATOM   3014  N   ALA B 209      53.780  38.300  20.520  1.00  0.00           N
ATOM   3015  HN  ALA B 209      53.740  39.150  21.040  1.00  0.00           H
ATOM   3016  CA  ALA B 209      55.120  37.830  20.740  1.00  0.00           C
ATOM   3017  HA  ALA B 209      55.480  37.410  19.810  1.00  0.00           H
ATOM   3018  CB  ALA B 209      56.060  39.020  20.970  1.00  0.00           C
ATOM   3019  HB1 ALA B 209      55.880  39.720  20.130  1.00  0.00           H
ATOM   3020  HB2 ALA B 209      55.880  39.560  21.920  1.00  0.00           H
ATOM   3021  HB3 ALA B 209      57.120  38.670  20.920  1.00  0.00           H
ATOM   3022  C   ALA B 209      55.050  36.960  21.950  1.00  0.00           C
ATOM   3023  O   ALA B 209      54.440  37.260  22.970  1.00  0.00           O
ATOM   3024  N   VAL B 210      55.830  35.860  21.930  1.00  0.00           N
ATOM   3025  HN  VAL B 210      56.450  35.630  21.190  1.00  0.00           H
ATOM   3026  CA  VAL B 210      55.940  35.160  23.170  1.00  0.00           C
ATOM   3027  HA  VAL B 210      54.990  35.120  23.690  1.00  0.00           H
ATOM   3028  CB  VAL B 210      56.240  33.710  22.940  1.00  0.00           C
ATOM   3029  HB  VAL B 210      57.080  33.540  22.220  1.00  0.00           H
ATOM   3030  CG1 VAL B 210      56.380  32.900  24.240  1.00  0.00           C
ATOM   3031 HG11 VAL B 210      56.260  31.820  24.050  1.00  0.00           H
ATOM   3032 HG12 VAL B 210      57.440  33.000  24.560  1.00  0.00           H
ATOM   3033 HG13 VAL B 210      55.700  33.140  25.090  1.00  0.00           H
ATOM   3034  CG2 VAL B 210      55.090  33.090  22.130  1.00  0.00           C
ATOM   3035 HG21 VAL B 210      55.110  33.610  21.140  1.00  0.00           H
ATOM   3036 HG22 VAL B 210      55.290  32.010  21.950  1.00  0.00           H
ATOM   3037 HG23 VAL B 210      54.140  33.360  22.630  1.00  0.00           H
ATOM   3038  C   VAL B 210      56.860  35.800  24.150  1.00  0.00           C
ATOM   3039  O   VAL B 210      57.990  36.100  23.800  1.00  0.00           O
ATOM   3040  N   VAL B 211      56.400  35.970  25.410  1.00  0.00           N
ATOM   3041  HN  VAL B 211      55.520  35.620  25.700  1.00  0.00           H
ATOM   3042  CA  VAL B 211      57.070  36.720  26.430  1.00  0.00           C
ATOM   3043  HA  VAL B 211      57.940  37.120  25.920  1.00  0.00           H
ATOM   3044  CB  VAL B 211      56.390  37.980  26.870  1.00  0.00           C
ATOM   3045  HB  VAL B 211      56.800  38.380  27.820  1.00  0.00           H
ATOM   3046  CG1 VAL B 211      56.670  39.060  25.810  1.00  0.00           C
ATOM   3047 HG11 VAL B 211      57.730  39.400  25.930  1.00  0.00           H
ATOM   3048 HG12 VAL B 211      56.390  38.680  24.810  1.00  0.00           H
ATOM   3049 HG13 VAL B 211      56.060  39.960  26.030  1.00  0.00           H
ATOM   3050  CG2 VAL B 211      54.880  37.710  26.920  1.00  0.00           C
ATOM   3051 HG21 VAL B 211      54.690  37.050  27.790  1.00  0.00           H
ATOM   3052 HG22 VAL B 211      54.330  38.620  27.250  1.00  0.00           H
ATOM   3053 HG23 VAL B 211      54.500  37.340  25.950  1.00  0.00           H
ATOM   3054  C   VAL B 211      57.700  35.960  27.550  1.00  0.00           C
ATOM   3055  O   VAL B 211      57.000  35.670  28.520  1.00  0.00           O
ATOM   3056  N   THR B 212      58.990  35.610  27.420  1.00  0.00           N
ATOM   3057  HN  THR B 212      59.420  35.610  26.510  1.00  0.00           H
ATOM   3058  CA  THR B 212      59.690  34.840  28.390  1.00  0.00           C
ATOM   3059  HA  THR B 212      58.990  34.360  29.050  1.00  0.00           H
ATOM   3060  CB  THR B 212      60.330  33.640  27.770  1.00  0.00           C
ATOM   3061  HB  THR B 212      61.090  33.230  28.480  1.00  0.00           H
ATOM   3062  OG1 THR B 212      60.990  33.910  26.550  1.00  0.00           O
ATOM   3063  HG1 THR B 212      61.800  34.410  26.710  1.00  0.00           H
ATOM   3064  CG2 THR B 212      59.270  32.580  27.440  1.00  0.00           C
ATOM   3065 HG21 THR B 212      58.720  32.870  26.520  1.00  0.00           H
ATOM   3066 HG22 THR B 212      59.750  31.600  27.220  1.00  0.00           H
ATOM   3067 HG23 THR B 212      58.590  32.420  28.300  1.00  0.00           H
ATOM   3068  C   THR B 212      60.660  35.630  29.210  1.00  0.00           C
ATOM   3069  O   THR B 212      61.330  35.060  30.070  1.00  0.00           O
ATOM   3070  N   GLY B 213      60.710  36.960  29.020  1.00  0.00           N
ATOM   3071  HN  GLY B 213      60.280  37.370  28.230  1.00  0.00           H
ATOM   3072  CA  GLY B 213      61.580  37.830  29.750  1.00  0.00           C
ATOM   3073  HA1 GLY B 213      62.440  37.340  30.160  1.00  0.00           H
ATOM   3074  HA2 GLY B 213      61.790  38.690  29.140  1.00  0.00           H
ATOM   3075  C   GLY B 213      60.760  38.460  30.830  1.00  0.00           C
ATOM   3076  O   GLY B 213      59.700  39.040  30.610  1.00  0.00           O
ATOM   3077  N   VAL B 214      61.380  38.520  32.030  1.00  0.00           N
ATOM   3078  HN  VAL B 214      62.220  38.000  32.010  1.00  0.00           H
ATOM   3079  CA  VAL B 214      60.860  39.170  33.190  1.00  0.00           C
ATOM   3080  HA  VAL B 214      59.840  38.860  33.360  1.00  0.00           H
ATOM   3081  CB  VAL B 214      61.590  38.640  34.390  1.00  0.00           C
ATOM   3082  HB  VAL B 214      61.760  37.550  34.230  1.00  0.00           H
ATOM   3083  CG1 VAL B 214      63.000  39.220  34.560  1.00  0.00           C
ATOM   3084 HG11 VAL B 214      63.450  38.690  35.430  1.00  0.00           H
ATOM   3085 HG12 VAL B 214      63.650  39.030  33.690  1.00  0.00           H
ATOM   3086 HG13 VAL B 214      62.850  40.280  34.850  1.00  0.00           H
ATOM   3087  CG2 VAL B 214      60.660  38.840  35.600  1.00  0.00           C
ATOM   3088 HG21 VAL B 214      60.720  39.880  35.990  1.00  0.00           H
ATOM   3089 HG22 VAL B 214      59.610  38.500  35.450  1.00  0.00           H
ATOM   3090 HG23 VAL B 214      61.010  38.240  36.460  1.00  0.00           H
ATOM   3091  C   VAL B 214      60.840  40.650  33.010  1.00  0.00           C
ATOM   3092  O   VAL B 214      61.600  41.120  32.160  1.00  0.00           O
ATOM   3093  N   THR B 215      60.020  41.450  33.710  1.00  0.00           N
ATOM   3094  HN  THR B 215      59.360  40.990  34.300  1.00  0.00           H
ATOM   3095  CA  THR B 215      59.810  42.860  33.570  1.00  0.00           C
ATOM   3096  HA  THR B 215      60.670  43.320  33.110  1.00  0.00           H
ATOM   3097  CB  THR B 215      58.530  43.120  32.830  1.00  0.00           C
ATOM   3098  HB  THR B 215      58.400  44.220  32.740  1.00  0.00           H
ATOM   3099  OG1 THR B 215      57.310  42.600  33.320  1.00  0.00           O
ATOM   3100  HG1 THR B 215      57.480  42.110  34.120  1.00  0.00           H
ATOM   3101  CG2 THR B 215      58.710  42.660  31.370  1.00  0.00           C
ATOM   3102 HG21 THR B 215      59.560  43.170  30.880  1.00  0.00           H
ATOM   3103 HG22 THR B 215      58.760  41.550  31.350  1.00  0.00           H
ATOM   3104 HG23 THR B 215      57.800  43.080  30.900  1.00  0.00           H
ATOM   3105  C   THR B 215      59.770  43.490  34.920  1.00  0.00           C
ATOM   3106  O   THR B 215      59.880  42.820  35.940  1.00  0.00           O
ATOM   3107  N   ALA B 216      59.710  44.840  34.910  1.00  0.00           N
ATOM   3108  HN  ALA B 216      59.740  45.390  34.080  1.00  0.00           H
ATOM   3109  CA  ALA B 216      59.730  45.640  36.090  1.00  0.00           C
ATOM   3110  HA  ALA B 216      60.020  45.030  36.940  1.00  0.00           H
ATOM   3111  CB  ALA B 216      60.710  46.800  35.820  1.00  0.00           C
ATOM   3112  HB1 ALA B 216      60.550  47.300  34.850  1.00  0.00           H
ATOM   3113  HB2 ALA B 216      60.760  47.540  36.650  1.00  0.00           H
ATOM   3114  HB3 ALA B 216      61.680  46.290  35.650  1.00  0.00           H
ATOM   3115  C   ALA B 216      58.390  46.240  36.380  1.00  0.00           C
ATOM   3116  O   ALA B 216      57.640  46.590  35.470  1.00  0.00           O
ATOM   3117  N   VAL B 217      57.970  46.420  37.640  1.00  0.00           N
ATOM   3118  HN  VAL B 217      58.510  46.110  38.420  1.00  0.00           H
ATOM   3119  CA  VAL B 217      56.790  47.000  38.200  1.00  0.00           C
ATOM   3120  HA  VAL B 217      55.940  46.420  37.860  1.00  0.00           H
ATOM   3121  CB  VAL B 217      56.940  46.980  39.690  1.00  0.00           C
ATOM   3122  HB  VAL B 217      57.890  47.530  39.860  1.00  0.00           H
ATOM   3123  CG1 VAL B 217      55.840  47.740  40.450  1.00  0.00           C
ATOM   3124 HG11 VAL B 217      55.780  47.370  41.490  1.00  0.00           H
ATOM   3125 HG12 VAL B 217      55.910  48.850  40.560  1.00  0.00           H
ATOM   3126 HG13 VAL B 217      54.950  47.400  39.880  1.00  0.00           H
ATOM   3127  CG2 VAL B 217      56.870  45.550  40.260  1.00  0.00           C
ATOM   3128 HG21 VAL B 217      57.510  44.780  39.770  1.00  0.00           H
ATOM   3129 HG22 VAL B 217      57.260  45.390  41.290  1.00  0.00           H
ATOM   3130 HG23 VAL B 217      55.810  45.220  40.250  1.00  0.00           H
ATOM   3131  C   VAL B 217      56.510  48.370  37.690  1.00  0.00           C
ATOM   3132  O   VAL B 217      57.370  49.230  37.520  1.00  0.00           O
ATOM   3133  N   ALA B 218      55.220  48.640  37.400  1.00  0.00           N
ATOM   3134  HN  ALA B 218      54.520  47.950  37.490  1.00  0.00           H
ATOM   3135  CA  ALA B 218      54.700  49.900  36.970  1.00  0.00           C
ATOM   3136  HA  ALA B 218      55.310  50.030  36.100  1.00  0.00           H
ATOM   3137  CB  ALA B 218      53.230  49.760  36.550  1.00  0.00           C
ATOM   3138  HB1 ALA B 218      53.210  49.070  35.680  1.00  0.00           H
ATOM   3139  HB2 ALA B 218      52.620  49.480  37.440  1.00  0.00           H
ATOM   3140  HB3 ALA B 218      52.870  50.730  36.140  1.00  0.00           H
ATOM   3141  C   ALA B 218      54.790  50.980  38.000  1.00  0.00           C
ATOM   3142  O   ALA B 218      54.690  50.910  39.220  1.00  0.00           O
ATOM   3143  N   GLN B 219      55.190  52.150  37.470  1.00  0.00           N
ATOM   3144  HN  GLN B 219      55.400  52.130  36.500  1.00  0.00           H
ATOM   3145  CA  GLN B 219      55.410  53.320  38.270  1.00  0.00           C
ATOM   3146  HA  GLN B 219      55.740  53.030  39.260  1.00  0.00           H
ATOM   3147  CB  GLN B 219      56.400  54.280  37.600  1.00  0.00           C
ATOM   3148  HB1 GLN B 219      56.280  55.180  38.240  1.00  0.00           H
ATOM   3149  HB2 GLN B 219      56.200  54.550  36.530  1.00  0.00           H
ATOM   3150  CG  GLN B 219      57.880  53.900  37.670  1.00  0.00           C
ATOM   3151  HG1 GLN B 219      58.100  52.890  37.250  1.00  0.00           H
ATOM   3152  HG2 GLN B 219      58.110  53.720  38.740  1.00  0.00           H
ATOM   3153  CD  GLN B 219      58.870  54.920  37.150  1.00  0.00           C
ATOM   3154  OE1 GLN B 219      58.460  56.000  36.720  1.00  0.00           O
ATOM   3155  NE2 GLN B 219      60.190  54.580  37.180  1.00  0.00           N
ATOM   3156 HE21 GLN B 219      60.440  53.650  37.450  1.00  0.00           H
ATOM   3157 HE22 GLN B 219      60.890  55.090  36.680  1.00  0.00           H
ATOM   3158  C   GLN B 219      54.130  54.070  38.400  1.00  0.00           C
ATOM   3159  O   GLN B 219      53.360  54.270  37.470  1.00  0.00           O
ATOM   3160  N   LYS B 220      53.910  54.610  39.620  1.00  0.00           N
ATOM   3161  HN  LYS B 220      54.660  54.480  40.260  1.00  0.00           H
ATOM   3162  CA  LYS B 220      52.730  55.320  39.990  1.00  0.00           C
ATOM   3163  HA  LYS B 220      52.970  55.530  41.030  1.00  0.00           H
ATOM   3164  CB  LYS B 220      52.640  56.790  39.570  1.00  0.00           C
ATOM   3165  HB1 LYS B 220      52.190  56.920  38.560  1.00  0.00           H
ATOM   3166  HB2 LYS B 220      53.710  57.070  39.410  1.00  0.00           H
ATOM   3167  CG  LYS B 220      52.090  57.730  40.640  1.00  0.00           C
ATOM   3168  HG1 LYS B 220      51.210  57.160  41.010  1.00  0.00           H
ATOM   3169  HG2 LYS B 220      51.880  58.680  40.110  1.00  0.00           H
ATOM   3170  CD  LYS B 220      52.910  57.880  41.930  1.00  0.00           C
ATOM   3171  HD1 LYS B 220      52.720  57.030  42.620  1.00  0.00           H
ATOM   3172  HD2 LYS B 220      53.950  57.990  41.560  1.00  0.00           H
ATOM   3173  CE  LYS B 220      52.630  59.100  42.810  1.00  0.00           C
ATOM   3174  HE1 LYS B 220      52.690  58.840  43.890  1.00  0.00           H
ATOM   3175  HE2 LYS B 220      51.620  59.540  42.630  1.00  0.00           H
ATOM   3176  NZ  LYS B 220      53.590  60.210  42.620  1.00  0.00           N
ATOM   3177  HZ1 LYS B 220      53.080  61.100  42.810  1.00  0.00           H
ATOM   3178  HZ2 LYS B 220      54.460  60.180  43.190  1.00  0.00           H
ATOM   3179  HZ3 LYS B 220      53.850  60.210  41.620  1.00  0.00           H
ATOM   3180  C   LYS B 220      51.470  54.530  39.970  1.00  0.00           C
ATOM   3181  O   LYS B 220      50.630  54.720  39.090  1.00  0.00           O
ATOM   3182  N   THR B 221      51.320  53.570  40.910  1.00  0.00           N
ATOM   3183  HN  THR B 221      52.080  53.390  41.530  1.00  0.00           H
ATOM   3184  CA  THR B 221      50.200  52.700  41.030  1.00  0.00           C
ATOM   3185  HA  THR B 221      49.320  53.180  40.610  1.00  0.00           H
ATOM   3186  CB  THR B 221      50.470  51.340  40.460  1.00  0.00           C
ATOM   3187  HB  THR B 221      49.670  50.630  40.760  1.00  0.00           H
ATOM   3188  OG1 THR B 221      51.750  50.830  40.780  1.00  0.00           O
ATOM   3189  HG1 THR B 221      52.340  51.320  40.210  1.00  0.00           H
ATOM   3190  CG2 THR B 221      50.500  51.450  38.920  1.00  0.00           C
ATOM   3191 HG21 THR B 221      50.800  50.510  38.420  1.00  0.00           H
ATOM   3192 HG22 THR B 221      49.510  51.790  38.560  1.00  0.00           H
ATOM   3193 HG23 THR B 221      51.390  52.070  38.670  1.00  0.00           H
ATOM   3194  C   THR B 221      49.730  52.610  42.440  1.00  0.00           C
ATOM   3195  O   THR B 221      50.560  52.320  43.310  1.00  0.00           O
ATOM   3196  N   VAL B 222      48.420  52.780  42.670  1.00  0.00           N
ATOM   3197  HN  VAL B 222      47.870  53.230  41.980  1.00  0.00           H
ATOM   3198  CA  VAL B 222      47.800  52.440  43.920  1.00  0.00           C
ATOM   3199  HA  VAL B 222      48.330  52.960  44.700  1.00  0.00           H
ATOM   3200  CB  VAL B 222      46.410  53.010  43.880  1.00  0.00           C
ATOM   3201  HB  VAL B 222      45.840  52.960  42.930  1.00  0.00           H
ATOM   3202  CG1 VAL B 222      45.450  52.230  44.790  1.00  0.00           C
ATOM   3203 HG11 VAL B 222      44.400  52.600  44.790  1.00  0.00           H
ATOM   3204 HG12 VAL B 222      45.340  51.220  44.330  1.00  0.00           H
ATOM   3205 HG13 VAL B 222      45.760  52.150  45.860  1.00  0.00           H
ATOM   3206  CG2 VAL B 222      46.530  54.470  44.360  1.00  0.00           C
ATOM   3207 HG21 VAL B 222      45.500  54.890  44.440  1.00  0.00           H
ATOM   3208 HG22 VAL B 222      46.980  54.480  45.380  1.00  0.00           H
ATOM   3209 HG23 VAL B 222      47.040  55.100  43.610  1.00  0.00           H
ATOM   3210  C   VAL B 222      47.940  51.020  44.340  1.00  0.00           C
ATOM   3211  O   VAL B 222      47.930  50.090  43.520  1.00  0.00           O
ATOM   3212  N   GLU B 223      48.130  50.730  45.630  1.00  0.00           N
ATOM   3213  HN  GLU B 223      48.210  51.440  46.330  1.00  0.00           H
ATOM   3214  CA  GLU B 223      48.100  49.380  46.110  1.00  0.00           C
ATOM   3215  HA  GLU B 223      48.520  48.750  45.350  1.00  0.00           H
ATOM   3216  CB  GLU B 223      48.950  49.310  47.400  1.00  0.00           C
ATOM   3217  HB1 GLU B 223      48.880  48.340  47.930  1.00  0.00           H
ATOM   3218  HB2 GLU B 223      48.360  50.020  48.020  1.00  0.00           H
ATOM   3219  CG  GLU B 223      50.400  49.750  47.200  1.00  0.00           C
ATOM   3220  HG1 GLU B 223      50.490  50.760  46.750  1.00  0.00           H
ATOM   3221  HG2 GLU B 223      50.810  48.970  46.510  1.00  0.00           H
ATOM   3222  CD  GLU B 223      51.220  49.780  48.480  1.00  0.00           C
ATOM   3223  OE1 GLU B 223      50.810  50.460  49.460  1.00  0.00           O
ATOM   3224  OE2 GLU B 223      52.210  49.020  48.640  1.00  0.00           O
ATOM   3225  C   GLU B 223      46.710  48.880  46.240  1.00  0.00           C
ATOM   3226  O   GLU B 223      46.090  48.820  47.310  1.00  0.00           O
ATOM   3227  N   GLY B 224      46.040  48.560  45.120  1.00  0.00           N
ATOM   3228  HN  GLY B 224      46.570  48.530  44.280  1.00  0.00           H
ATOM   3229  CA  GLY B 224      44.620  48.460  45.000  1.00  0.00           C
ATOM   3230  HA1 GLY B 224      44.310  47.670  45.670  1.00  0.00           H
ATOM   3231  HA2 GLY B 224      44.130  49.420  45.070  1.00  0.00           H
ATOM   3232  C   GLY B 224      44.310  47.920  43.650  1.00  0.00           C
ATOM   3233  O   GLY B 224      44.900  48.240  42.620  1.00  0.00           O
ATOM   3234  N   ALA B 225      43.220  47.140  43.640  1.00  0.00           N
ATOM   3235  HN  ALA B 225      42.750  47.010  44.510  1.00  0.00           H
ATOM   3236  CA  ALA B 225      42.560  46.580  42.500  1.00  0.00           C
ATOM   3237  HA  ALA B 225      43.280  46.360  41.730  1.00  0.00           H
ATOM   3238  CB  ALA B 225      41.910  45.310  43.080  1.00  0.00           C
ATOM   3239  HB1 ALA B 225      42.670  44.660  43.580  1.00  0.00           H
ATOM   3240  HB2 ALA B 225      41.240  45.650  43.890  1.00  0.00           H
ATOM   3241  HB3 ALA B 225      41.320  44.770  42.300  1.00  0.00           H
ATOM   3242  C   ALA B 225      41.630  47.500  41.790  1.00  0.00           C
ATOM   3243  O   ALA B 225      40.440  47.310  41.530  1.00  0.00           O
ATOM   3244  N   GLY B 226      42.200  48.680  41.480  1.00  0.00           N
ATOM   3245  HN  GLY B 226      43.040  48.800  42.000  1.00  0.00           H
ATOM   3246  CA  GLY B 226      41.480  49.760  40.870  1.00  0.00           C
ATOM   3247  HA1 GLY B 226      42.020  50.000  39.960  1.00  0.00           H
ATOM   3248  HA2 GLY B 226      40.420  49.630  40.730  1.00  0.00           H
ATOM   3249  C   GLY B 226      41.830  50.920  41.730  1.00  0.00           C
ATOM   3250  O   GLY B 226      42.770  50.950  42.510  1.00  0.00           O
ATOM   3251  N   SER B 227      41.120  52.050  41.560  1.00  0.00           N
ATOM   3252  HN  SER B 227      40.420  52.190  40.860  1.00  0.00           H
ATOM   3253  CA  SER B 227      41.380  53.260  42.290  1.00  0.00           C
ATOM   3254  HA  SER B 227      42.410  53.400  42.570  1.00  0.00           H
ATOM   3255  CB  SER B 227      41.000  54.540  41.530  1.00  0.00           C
ATOM   3256  HB1 SER B 227      41.660  54.740  40.650  1.00  0.00           H
ATOM   3257  HB2 SER B 227      41.320  55.450  42.080  1.00  0.00           H
ATOM   3258  OG  SER B 227      39.680  54.570  41.020  1.00  0.00           O
ATOM   3259  HG1 SER B 227      39.120  55.050  41.640  1.00  0.00           H
ATOM   3260  C   SER B 227      40.730  53.250  43.630  1.00  0.00           C
ATOM   3261  O   SER B 227      39.710  53.900  43.840  1.00  0.00           O
ATOM   3262  N   ILE B 228      41.230  52.520  44.650  1.00  0.00           N
ATOM   3263  HN  ILE B 228      42.060  52.000  44.470  1.00  0.00           H
ATOM   3264  CA  ILE B 228      40.610  52.220  45.900  1.00  0.00           C
ATOM   3265  HA  ILE B 228      39.790  52.900  46.080  1.00  0.00           H
ATOM   3266  CB  ILE B 228      40.060  50.830  45.730  1.00  0.00           C
ATOM   3267  HB  ILE B 228      39.590  50.440  46.660  1.00  0.00           H
ATOM   3268  CG2 ILE B 228      38.890  50.920  44.740  1.00  0.00           C
ATOM   3269 HG21 ILE B 228      38.320  51.870  44.740  1.00  0.00           H
ATOM   3270 HG22 ILE B 228      39.280  50.830  43.700  1.00  0.00           H
ATOM   3271 HG23 ILE B 228      38.150  50.100  44.880  1.00  0.00           H
ATOM   3272  CG1 ILE B 228      41.030  49.710  45.330  1.00  0.00           C
ATOM   3273 HG11 ILE B 228      41.980  49.840  45.890  1.00  0.00           H
ATOM   3274 HG12 ILE B 228      41.290  49.720  44.250  1.00  0.00           H
ATOM   3275  CD  ILE B 228      40.430  48.350  45.680  1.00  0.00           C
ATOM   3276  HD1 ILE B 228      41.100  47.520  45.390  1.00  0.00           H
ATOM   3277  HD2 ILE B 228      40.240  48.360  46.780  1.00  0.00           H
ATOM   3278  HD3 ILE B 228      39.480  48.210  45.120  1.00  0.00           H
ATOM   3279  C   ILE B 228      41.630  52.310  46.980  1.00  0.00           C
ATOM   3280  O   ILE B 228      42.820  52.050  46.770  1.00  0.00           O
ATOM   3281  N   ALA B 229      41.150  52.570  48.210  1.00  0.00           N
ATOM   3282  HN  ALA B 229      40.190  52.840  48.310  1.00  0.00           H
ATOM   3283  CA  ALA B 229      41.810  52.520  49.480  1.00  0.00           C
ATOM   3284  HA  ALA B 229      42.760  52.980  49.250  1.00  0.00           H
ATOM   3285  CB  ALA B 229      41.090  53.520  50.410  1.00  0.00           C
ATOM   3286  HB1 ALA B 229      40.940  54.420  49.780  1.00  0.00           H
ATOM   3287  HB2 ALA B 229      40.070  53.170  50.690  1.00  0.00           H
ATOM   3288  HB3 ALA B 229      41.690  53.850  51.280  1.00  0.00           H
ATOM   3289  C   ALA B 229      42.160  51.170  49.980  1.00  0.00           C
ATOM   3290  O   ALA B 229      41.950  50.160  49.300  1.00  0.00           O
ATOM   3291  N   ALA B 230      42.730  51.100  51.190  1.00  0.00           N
ATOM   3292  HN  ALA B 230      42.960  51.970  51.610  1.00  0.00           H
ATOM   3293  CA  ALA B 230      43.230  49.910  51.810  1.00  0.00           C
ATOM   3294  HA  ALA B 230      42.800  49.040  51.320  1.00  0.00           H
ATOM   3295  CB  ALA B 230      44.760  49.780  51.770  1.00  0.00           C
ATOM   3296  HB1 ALA B 230      45.010  48.740  52.070  1.00  0.00           H
ATOM   3297  HB2 ALA B 230      45.050  49.960  50.720  1.00  0.00           H
ATOM   3298  HB3 ALA B 230      45.280  50.520  52.430  1.00  0.00           H
ATOM   3299  C   ALA B 230      42.850  49.940  53.250  1.00  0.00           C
ATOM   3300  O   ALA B 230      42.290  50.880  53.820  1.00  0.00           O
ATOM   3301  N   ALA B 231      43.230  48.890  54.010  1.00  0.00           N
ATOM   3302  HN  ALA B 231      43.810  48.220  53.560  1.00  0.00           H
ATOM   3303  CA  ALA B 231      42.900  48.530  55.360  1.00  0.00           C
ATOM   3304  HA  ALA B 231      42.240  49.280  55.780  1.00  0.00           H
ATOM   3305  CB  ALA B 231      42.090  47.220  55.320  1.00  0.00           C
ATOM   3306  HB1 ALA B 231      41.530  46.930  56.230  1.00  0.00           H
ATOM   3307  HB2 ALA B 231      41.370  47.370  54.480  1.00  0.00           H
ATOM   3308  HB3 ALA B 231      42.770  46.410  54.980  1.00  0.00           H
ATOM   3309  C   ALA B 231      44.000  48.470  56.370  1.00  0.00           C
ATOM   3310  O   ALA B 231      44.930  47.670  56.270  1.00  0.00           O
ATOM   3311  N   THR B 232      43.970  49.320  57.410  1.00  0.00           N
ATOM   3312  HN  THR B 232      43.230  49.980  57.470  1.00  0.00           H
ATOM   3313  CA  THR B 232      44.960  49.390  58.430  1.00  0.00           C
ATOM   3314  HA  THR B 232      45.770  48.780  58.050  1.00  0.00           H
ATOM   3315  CB  THR B 232      45.570  50.750  58.570  1.00  0.00           C
ATOM   3316  HB  THR B 232      46.160  50.720  59.510  1.00  0.00           H
ATOM   3317  OG1 THR B 232      44.580  51.750  58.810  1.00  0.00           O
ATOM   3318  HG1 THR B 232      44.090  51.820  57.990  1.00  0.00           H
ATOM   3319  CG2 THR B 232      46.460  51.070  57.360  1.00  0.00           C
ATOM   3320 HG21 THR B 232      45.890  51.020  56.410  1.00  0.00           H
ATOM   3321 HG22 THR B 232      46.930  52.080  57.400  1.00  0.00           H
ATOM   3322 HG23 THR B 232      47.210  50.270  57.190  1.00  0.00           H
ATOM   3323  C   THR B 232      44.600  48.730  59.720  1.00  0.00           C
ATOM   3324  O   THR B 232      45.380  48.810  60.660  1.00  0.00           O
ATOM   3325  N   GLY B 233      43.490  47.970  59.810  1.00  0.00           N
ATOM   3326  HN  GLY B 233      42.880  47.890  59.030  1.00  0.00           H
ATOM   3327  CA  GLY B 233      42.960  47.450  61.030  1.00  0.00           C
ATOM   3328  HA1 GLY B 233      42.770  46.420  60.770  1.00  0.00           H
ATOM   3329  HA2 GLY B 233      43.710  47.580  61.800  1.00  0.00           H
ATOM   3330  C   GLY B 233      41.720  48.150  61.440  1.00  0.00           C
ATOM   3331  O   GLY B 233      41.270  49.090  60.780  1.00  0.00           O
ATOM   3332  N   PHE B 234      41.200  47.800  62.630  1.00  0.00           N
ATOM   3333  HN  PHE B 234      41.630  47.060  63.120  1.00  0.00           H
ATOM   3334  CA  PHE B 234      39.990  48.400  63.110  1.00  0.00           C
ATOM   3335  HA  PHE B 234      39.240  48.570  62.350  1.00  0.00           H
ATOM   3336  CB  PHE B 234      39.530  47.470  64.240  1.00  0.00           C
ATOM   3337  HB1 PHE B 234      40.010  47.560  65.240  1.00  0.00           H
ATOM   3338  HB2 PHE B 234      39.750  46.400  64.010  1.00  0.00           H
ATOM   3339  CG  PHE B 234      38.040  47.570  64.300  1.00  0.00           C
ATOM   3340  CD1 PHE B 234      37.270  47.290  63.200  1.00  0.00           C
ATOM   3341  HD1 PHE B 234      37.680  46.940  62.260  1.00  0.00           H
ATOM   3342  CE1 PHE B 234      35.910  47.470  63.240  1.00  0.00           C
ATOM   3343  HE1 PHE B 234      35.360  47.370  62.320  1.00  0.00           H
ATOM   3344  CZ  PHE B 234      35.320  47.950  64.390  1.00  0.00           C
ATOM   3345  HZ  PHE B 234      34.240  47.980  64.450  1.00  0.00           H
ATOM   3346  CD2 PHE B 234      37.400  47.990  65.450  1.00  0.00           C
ATOM   3347  HD2 PHE B 234      37.970  48.200  66.340  1.00  0.00           H
ATOM   3348  CE2 PHE B 234      36.060  48.280  65.500  1.00  0.00           C
ATOM   3349  HE2 PHE B 234      35.550  48.660  66.380  1.00  0.00           H
ATOM   3350  C   PHE B 234      40.090  49.810  63.590  1.00  0.00           C
ATOM   3351  O   PHE B 234      41.200  50.230  63.920  1.00  0.00           O
ATOM   3352  N   VAL B 235      38.990  50.570  63.740  1.00  0.00           N
ATOM   3353  HN  VAL B 235      38.080  50.220  63.530  1.00  0.00           H
ATOM   3354  CA  VAL B 235      39.080  51.900  64.270  1.00  0.00           C
ATOM   3355  HA  VAL B 235      38.010  52.060  64.360  1.00  0.00           H
ATOM   3356  CB  VAL B 235      39.730  52.080  65.610  1.00  0.00           C
ATOM   3357  HB  VAL B 235      40.820  51.890  65.500  1.00  0.00           H
ATOM   3358  CG1 VAL B 235      39.620  53.550  66.060  1.00  0.00           C
ATOM   3359 HG11 VAL B 235      38.570  53.910  66.150  1.00  0.00           H
ATOM   3360 HG12 VAL B 235      40.100  53.480  67.050  1.00  0.00           H
ATOM   3361 HG13 VAL B 235      40.150  54.300  65.430  1.00  0.00           H
ATOM   3362  CG2 VAL B 235      39.100  51.170  66.680  1.00  0.00           C
ATOM   3363 HG21 VAL B 235      38.040  51.370  66.920  1.00  0.00           H
ATOM   3364 HG22 VAL B 235      39.330  50.090  66.600  1.00  0.00           H
ATOM   3365 HG23 VAL B 235      39.600  51.520  67.610  1.00  0.00           H
ATOM   3366  C   VAL B 235      39.450  52.890  63.220  1.00  0.00           C
ATOM   3367  O   VAL B 235      38.720  53.880  63.120  1.00  0.00           O
ATOM   3368  N   LYS B 236      40.540  52.670  62.480  1.00  0.00           N
ATOM   3369  HN  LYS B 236      40.870  51.730  62.520  1.00  0.00           H
ATOM   3370  CA  LYS B 236      41.020  53.520  61.430  1.00  0.00           C
ATOM   3371  HA  LYS B 236      41.020  54.540  61.760  1.00  0.00           H
ATOM   3372  CB  LYS B 236      42.470  53.230  60.990  1.00  0.00           C
ATOM   3373  HB1 LYS B 236      42.800  53.810  60.100  1.00  0.00           H
ATOM   3374  HB2 LYS B 236      42.580  52.240  60.500  1.00  0.00           H
ATOM   3375  CG  LYS B 236      43.490  53.500  62.100  1.00  0.00           C
ATOM   3376  HG1 LYS B 236      43.020  53.460  63.110  1.00  0.00           H
ATOM   3377  HG2 LYS B 236      43.820  54.560  62.040  1.00  0.00           H
ATOM   3378  CD  LYS B 236      44.660  52.510  62.130  1.00  0.00           C
ATOM   3379  HD1 LYS B 236      45.270  52.620  61.200  1.00  0.00           H
ATOM   3380  HD2 LYS B 236      45.300  52.950  62.930  1.00  0.00           H
ATOM   3381  CE  LYS B 236      44.080  51.130  62.450  1.00  0.00           C
ATOM   3382  HE1 LYS B 236      43.470  50.790  61.590  1.00  0.00           H
ATOM   3383  HE2 LYS B 236      43.400  51.200  63.320  1.00  0.00           H
ATOM   3384  NZ  LYS B 236      45.220  50.260  62.820  1.00  0.00           N
ATOM   3385  HZ1 LYS B 236      44.800  49.570  63.470  1.00  0.00           H
ATOM   3386  HZ2 LYS B 236      45.570  49.760  61.970  1.00  0.00           H
ATOM   3387  HZ3 LYS B 236      45.990  50.730  63.340  1.00  0.00           H
ATOM   3388  C   LYS B 236      40.190  53.490  60.190  1.00  0.00           C
ATOM   3389  O   LYS B 236      39.800  52.450  59.660  1.00  0.00           O
ATOM   3390  N   LYS B 237      39.840  54.690  59.700  1.00  0.00           N
ATOM   3391  HN  LYS B 237      40.190  55.550  60.070  1.00  0.00           H
ATOM   3392  CA  LYS B 237      39.180  54.850  58.450  1.00  0.00           C
ATOM   3393  HA  LYS B 237      38.420  54.090  58.320  1.00  0.00           H
ATOM   3394  CB  LYS B 237      38.540  56.250  58.430  1.00  0.00           C
ATOM   3395  HB1 LYS B 237      38.140  56.380  57.400  1.00  0.00           H
ATOM   3396  HB2 LYS B 237      39.340  57.010  58.530  1.00  0.00           H
ATOM   3397  CG  LYS B 237      37.330  56.480  59.340  1.00  0.00           C
ATOM   3398  HG1 LYS B 237      37.130  57.580  59.280  1.00  0.00           H
ATOM   3399  HG2 LYS B 237      37.600  56.380  60.410  1.00  0.00           H
ATOM   3400  CD  LYS B 237      36.070  55.750  58.890  1.00  0.00           C
ATOM   3401  HD1 LYS B 237      35.850  55.960  57.820  1.00  0.00           H
ATOM   3402  HD2 LYS B 237      36.260  54.650  58.880  1.00  0.00           H
ATOM   3403  CE  LYS B 237      34.720  56.180  59.480  1.00  0.00           C
ATOM   3404  HE1 LYS B 237      34.540  57.240  59.210  1.00  0.00           H
ATOM   3405  HE2 LYS B 237      34.700  55.980  60.570  1.00  0.00           H
ATOM   3406  NZ  LYS B 237      33.650  55.400  58.820  1.00  0.00           N
ATOM   3407  HZ1 LYS B 237      33.500  54.470  59.270  1.00  0.00           H
ATOM   3408  HZ2 LYS B 237      32.740  55.900  58.790  1.00  0.00           H
ATOM   3409  HZ3 LYS B 237      33.930  55.170  57.840  1.00  0.00           H
ATOM   3410  C   LYS B 237      40.110  54.600  57.310  1.00  0.00           C
ATOM   3411  O   LYS B 237      41.310  54.500  57.530  1.00  0.00           O
ATOM   3412  N   ASP B 238      39.580  54.470  56.080  1.00  0.00           N
ATOM   3413  HN  ASP B 238      38.590  54.450  55.960  1.00  0.00           H
ATOM   3414  CA  ASP B 238      40.290  53.910  54.980  1.00  0.00           C
ATOM   3415  HA  ASP B 238      40.650  52.940  55.280  1.00  0.00           H
ATOM   3416  CB  ASP B 238      39.430  53.690  53.720  1.00  0.00           C
ATOM   3417  HB1 ASP B 238      39.950  53.030  52.990  1.00  0.00           H
ATOM   3418  HB2 ASP B 238      39.290  54.660  53.200  1.00  0.00           H
ATOM   3419  CG  ASP B 238      37.990  53.290  53.980  1.00  0.00           C
ATOM   3420  OD1 ASP B 238      37.490  52.350  53.300  1.00  0.00           O
ATOM   3421  OD2 ASP B 238      37.320  54.040  54.740  1.00  0.00           O
ATOM   3422  C   ASP B 238      41.570  54.580  54.600  1.00  0.00           C
ATOM   3423  O   ASP B 238      41.690  55.790  54.740  1.00  0.00           O
ATOM   3424  N   GLN B 239      42.600  53.800  54.230  1.00  0.00           N
ATOM   3425  HN  GLN B 239      42.560  52.800  54.200  1.00  0.00           H
ATOM   3426  CA  GLN B 239      43.950  54.250  54.070  1.00  0.00           C
ATOM   3427  HA  GLN B 239      44.060  55.260  54.420  1.00  0.00           H
ATOM   3428  CB  GLN B 239      44.940  53.480  54.960  1.00  0.00           C
ATOM   3429  HB1 GLN B 239      44.890  52.390  54.720  1.00  0.00           H
ATOM   3430  HB2 GLN B 239      44.520  53.480  55.980  1.00  0.00           H
ATOM   3431  CG  GLN B 239      46.390  53.960  54.880  1.00  0.00           C
ATOM   3432  HG1 GLN B 239      46.890  53.680  53.920  1.00  0.00           H
ATOM   3433  HG2 GLN B 239      46.970  53.350  55.610  1.00  0.00           H
ATOM   3434  CD  GLN B 239      46.610  55.440  55.170  1.00  0.00           C
ATOM   3435  OE1 GLN B 239      46.130  55.950  56.180  1.00  0.00           O
ATOM   3436  NE2 GLN B 239      47.240  56.240  54.270  1.00  0.00           N
ATOM   3437 HE21 GLN B 239      47.480  55.830  53.390  1.00  0.00           H
ATOM   3438 HE22 GLN B 239      47.520  57.180  54.450  1.00  0.00           H
ATOM   3439  C   GLN B 239      44.380  54.230  52.640  1.00  0.00           C
ATOM   3440  O   GLN B 239      44.250  53.200  51.970  1.00  0.00           O
ATOM   3441  N   LEU B 240      44.910  55.300  52.030  1.00  0.00           N
ATOM   3442  HN  LEU B 240      44.870  56.160  52.550  1.00  0.00           H
ATOM   3443  CA  LEU B 240      45.610  55.270  50.780  1.00  0.00           C
ATOM   3444  HA  LEU B 240      45.050  54.630  50.110  1.00  0.00           H
ATOM   3445  CB  LEU B 240      45.600  56.700  50.230  1.00  0.00           C
ATOM   3446  HB1 LEU B 240      46.030  57.380  50.990  1.00  0.00           H
ATOM   3447  HB2 LEU B 240      44.580  57.110  50.100  1.00  0.00           H
ATOM   3448  CG  LEU B 240      46.300  56.980  48.890  1.00  0.00           C
ATOM   3449  HG  LEU B 240      47.410  56.860  48.890  1.00  0.00           H
ATOM   3450  CD1 LEU B 240      45.730  56.170  47.710  1.00  0.00           C
ATOM   3451 HD11 LEU B 240      45.880  55.100  47.960  1.00  0.00           H
ATOM   3452 HD12 LEU B 240      44.670  56.480  47.630  1.00  0.00           H
ATOM   3453 HD13 LEU B 240      46.330  56.470  46.830  1.00  0.00           H
ATOM   3454  CD2 LEU B 240      46.040  58.460  48.560  1.00  0.00           C
ATOM   3455 HD21 LEU B 240      46.500  58.850  47.630  1.00  0.00           H
ATOM   3456 HD22 LEU B 240      44.930  58.550  48.580  1.00  0.00           H
ATOM   3457 HD23 LEU B 240      46.530  59.080  49.340  1.00  0.00           H
ATOM   3458  C   LEU B 240      46.980  54.680  50.770  1.00  0.00           C
ATOM   3459  O   LEU B 240      47.830  55.160  51.510  1.00  0.00           O
ATOM   3460  N   GLY B 241      47.240  53.650  49.950  1.00  0.00           N
ATOM   3461  HN  GLY B 241      46.470  53.230  49.490  1.00  0.00           H
ATOM   3462  CA  GLY B 241      48.570  53.230  49.590  1.00  0.00           C
ATOM   3463  HA1 GLY B 241      49.340  53.730  50.150  1.00  0.00           H
ATOM   3464  HA2 GLY B 241      48.600  52.160  49.730  1.00  0.00           H
ATOM   3465  C   GLY B 241      48.910  53.370  48.140  1.00  0.00           C
ATOM   3466  O   GLY B 241      48.070  53.190  47.260  1.00  0.00           O
ATOM   3467  N   LYS B 242      50.190  53.560  47.790  1.00  0.00           N
ATOM   3468  HN  LYS B 242      50.820  53.860  48.500  1.00  0.00           H
ATOM   3469  CA  LYS B 242      50.600  53.640  46.420  1.00  0.00           C
ATOM   3470  HA  LYS B 242      50.170  52.780  45.920  1.00  0.00           H
ATOM   3471  CB  LYS B 242      50.170  54.890  45.630  1.00  0.00           C
ATOM   3472  HB1 LYS B 242      49.130  55.200  45.870  1.00  0.00           H
ATOM   3473  HB2 LYS B 242      50.220  54.770  44.530  1.00  0.00           H
ATOM   3474  CG  LYS B 242      50.880  56.220  45.910  1.00  0.00           C
ATOM   3475  HG1 LYS B 242      51.970  56.050  45.760  1.00  0.00           H
ATOM   3476  HG2 LYS B 242      50.750  56.480  46.980  1.00  0.00           H
ATOM   3477  CD  LYS B 242      50.440  57.430  45.070  1.00  0.00           C
ATOM   3478  HD1 LYS B 242      51.090  58.270  45.390  1.00  0.00           H
ATOM   3479  HD2 LYS B 242      50.720  57.310  44.000  1.00  0.00           H
ATOM   3480  CE  LYS B 242      49.030  57.980  45.230  1.00  0.00           C
ATOM   3481  HE1 LYS B 242      48.830  58.280  46.280  1.00  0.00           H
ATOM   3482  HE2 LYS B 242      48.380  57.120  44.970  1.00  0.00           H
ATOM   3483  NZ  LYS B 242      48.700  59.130  44.360  1.00  0.00           N
ATOM   3484  HZ1 LYS B 242      47.730  59.440  44.580  1.00  0.00           H
ATOM   3485  HZ2 LYS B 242      49.270  59.990  44.520  1.00  0.00           H
ATOM   3486  HZ3 LYS B 242      48.630  58.910  43.350  1.00  0.00           H
ATOM   3487  C   LYS B 242      52.050  53.330  46.300  1.00  0.00           C
ATOM   3488  O   LYS B 242      52.910  53.620  47.130  1.00  0.00           O
ATOM   3489  N   ASN B 243      52.400  52.780  45.130  1.00  0.00           N
ATOM   3490  HN  ASN B 243      51.720  52.610  44.420  1.00  0.00           H
ATOM   3491  CA  ASN B 243      53.730  52.710  44.610  1.00  0.00           C
ATOM   3492  HA  ASN B 243      54.470  52.700  45.400  1.00  0.00           H
ATOM   3493  CB  ASN B 243      54.050  51.320  44.030  1.00  0.00           C
ATOM   3494  HB1 ASN B 243      55.160  51.270  43.930  1.00  0.00           H
ATOM   3495  HB2 ASN B 243      53.600  51.200  43.020  1.00  0.00           H
ATOM   3496  CG  ASN B 243      53.600  50.100  44.820  1.00  0.00           C
ATOM   3497  OD1 ASN B 243      53.110  49.130  44.250  1.00  0.00           O
ATOM   3498  ND2 ASN B 243      53.780  50.120  46.170  1.00  0.00           N
ATOM   3499 HD21 ASN B 243      54.090  50.920  46.670  1.00  0.00           H
ATOM   3500 HD22 ASN B 243      53.460  49.290  46.620  1.00  0.00           H
ATOM   3501  C   ASN B 243      54.160  53.800  43.680  1.00  0.00           C
ATOM   3502  O   ASN B 243      53.510  53.990  42.650  1.00  0.00           O
ATOM   3503  N   GLU B 244      55.190  54.580  44.030  1.00  0.00           N
ATOM   3504  HN  GLU B 244      55.670  54.340  44.880  1.00  0.00           H
ATOM   3505  CA  GLU B 244      55.750  55.710  43.350  1.00  0.00           C
ATOM   3506  HA  GLU B 244      54.960  56.440  43.300  1.00  0.00           H
ATOM   3507  CB  GLU B 244      56.850  56.350  44.210  1.00  0.00           C
ATOM   3508  HB1 GLU B 244      57.610  56.970  43.680  1.00  0.00           H
ATOM   3509  HB2 GLU B 244      57.570  55.580  44.570  1.00  0.00           H
ATOM   3510  CG  GLU B 244      56.250  57.160  45.360  1.00  0.00           C
ATOM   3511  HG1 GLU B 244      57.030  57.340  46.130  1.00  0.00           H
ATOM   3512  HG2 GLU B 244      55.370  56.690  45.840  1.00  0.00           H
ATOM   3513  CD  GLU B 244      55.950  58.590  44.920  1.00  0.00           C
ATOM   3514  OE1 GLU B 244      55.590  58.840  43.740  1.00  0.00           O
ATOM   3515  OE2 GLU B 244      56.090  59.550  45.730  1.00  0.00           O
ATOM   3516  C   GLU B 244      56.190  55.720  41.920  1.00  0.00           C
ATOM   3517  O   GLU B 244      56.320  54.640  41.350  1.00  0.00           O
ATOM   3518  N   GLU B 245      56.420  56.920  41.360  1.00  0.00           N
ATOM   3519  HN  GLU B 245      56.210  57.760  41.870  1.00  0.00           H
ATOM   3520  CA  GLU B 245      57.150  57.130  40.160  1.00  0.00           C
ATOM   3521  HA  GLU B 245      57.060  56.240  39.550  1.00  0.00           H
ATOM   3522  CB  GLU B 245      56.670  58.350  39.360  1.00  0.00           C
ATOM   3523  HB1 GLU B 245      55.670  57.970  39.060  1.00  0.00           H
ATOM   3524  HB2 GLU B 245      57.280  58.480  38.430  1.00  0.00           H
ATOM   3525  CG  GLU B 245      56.750  59.670  40.120  1.00  0.00           C
ATOM   3526  HG1 GLU B 245      57.760  60.110  40.060  1.00  0.00           H
ATOM   3527  HG2 GLU B 245      56.600  59.490  41.210  1.00  0.00           H
ATOM   3528  CD  GLU B 245      55.710  60.720  39.780  1.00  0.00           C
ATOM   3529  OE1 GLU B 245      56.020  61.630  38.960  1.00  0.00           O
ATOM   3530  OE2 GLU B 245      54.520  60.600  40.180  1.00  0.00           O
ATOM   3531  C   GLU B 245      58.620  57.240  40.420  1.00  0.00           C
ATOM   3532  O   GLU B 245      59.080  57.020  41.540  1.00  0.00           O
ATOM   3533  N   GLY B 246      59.400  57.460  39.350  1.00  0.00           N
ATOM   3534  HN  GLY B 246      58.940  57.630  38.480  1.00  0.00           H
ATOM   3535  CA  GLY B 246      60.820  57.370  39.470  1.00  0.00           C
ATOM   3536  HA1 GLY B 246      61.120  56.520  40.070  1.00  0.00           H
ATOM   3537  HA2 GLY B 246      61.120  57.490  38.440  1.00  0.00           H
ATOM   3538  C   GLY B 246      61.420  58.520  40.190  1.00  0.00           C
ATOM   3539  O   GLY B 246      62.020  59.400  39.560  1.00  0.00           O
ATOM   3540  N   ALA B 247      61.510  58.390  41.530  1.00  0.00           N
ATOM   3541  HN  ALA B 247      60.950  57.670  41.920  1.00  0.00           H
ATOM   3542  CA  ALA B 247      62.330  59.200  42.380  1.00  0.00           C
ATOM   3543  HA  ALA B 247      61.780  60.120  42.520  1.00  0.00           H
ATOM   3544  CB  ALA B 247      62.530  58.610  43.790  1.00  0.00           C
ATOM   3545  HB1 ALA B 247      63.040  59.150  44.610  1.00  0.00           H
ATOM   3546  HB2 ALA B 247      61.520  58.300  44.140  1.00  0.00           H
ATOM   3547  HB3 ALA B 247      63.060  57.650  43.590  1.00  0.00           H
ATOM   3548  C   ALA B 247      63.730  59.410  41.910  1.00  0.00           C
ATOM   3549  O   ALA B 247      64.430  58.450  41.590  1.00  0.00           O
ATOM   3550  N   PRO B 248      64.230  60.610  41.880  1.00  0.00           N
ATOM   3551  CD  PRO B 248      63.380  61.790  41.830  1.00  0.00           C
ATOM   3552  HD1 PRO B 248      62.520  61.650  41.140  1.00  0.00           H
ATOM   3553  HD2 PRO B 248      62.980  62.040  42.830  1.00  0.00           H
ATOM   3554  CA  PRO B 248      65.620  60.910  41.700  1.00  0.00           C
ATOM   3555  HA  PRO B 248      65.950  60.500  40.760  1.00  0.00           H
ATOM   3556  CB  PRO B 248      65.700  62.430  41.770  1.00  0.00           C
ATOM   3557  HB1 PRO B 248      66.530  62.640  41.070  1.00  0.00           H
ATOM   3558  HB2 PRO B 248      65.930  62.860  42.770  1.00  0.00           H
ATOM   3559  CG  PRO B 248      64.320  62.860  41.260  1.00  0.00           C
ATOM   3560  HG1 PRO B 248      64.370  62.670  40.170  1.00  0.00           H
ATOM   3561  HG2 PRO B 248      64.050  63.890  41.600  1.00  0.00           H
ATOM   3562  C   PRO B 248      66.330  60.300  42.860  1.00  0.00           C
ATOM   3563  O   PRO B 248      65.790  60.150  43.950  1.00  0.00           O
ATOM   3564  N   GLN B 249      67.570  59.800  42.700  1.00  0.00           N
ATOM   3565  HN  GLN B 249      68.010  59.990  41.830  1.00  0.00           H
ATOM   3566  CA  GLN B 249      68.390  59.370  43.790  1.00  0.00           C
ATOM   3567  HA  GLN B 249      67.860  59.140  44.700  1.00  0.00           H
ATOM   3568  CB  GLN B 249      69.160  58.110  43.360  1.00  0.00           C
ATOM   3569  HB1 GLN B 249      69.930  58.380  42.620  1.00  0.00           H
ATOM   3570  HB2 GLN B 249      68.360  57.440  42.970  1.00  0.00           H
ATOM   3571  CG  GLN B 249      69.630  57.290  44.560  1.00  0.00           C
ATOM   3572  HG1 GLN B 249      68.870  57.130  45.360  1.00  0.00           H
ATOM   3573  HG2 GLN B 249      70.470  57.890  44.990  1.00  0.00           H
ATOM   3574  CD  GLN B 249      70.280  55.970  44.170  1.00  0.00           C
ATOM   3575  OE1 GLN B 249      70.140  54.870  44.700  1.00  0.00           O
ATOM   3576  NE2 GLN B 249      71.200  56.150  43.180  1.00  0.00           N
ATOM   3577 HE21 GLN B 249      71.390  57.080  42.860  1.00  0.00           H
ATOM   3578 HE22 GLN B 249      71.770  55.350  43.030  1.00  0.00           H
ATOM   3579  C   GLN B 249      69.330  60.440  44.210  1.00  0.00           C
ATOM   3580  O   GLN B 249      70.560  60.310  44.180  1.00  0.00           O
ATOM   3581  N   GLU B 250      68.890  61.640  44.620  1.00  0.00           N
ATOM   3582  HN  GLU B 250      67.920  61.860  44.710  1.00  0.00           H
ATOM   3583  CA  GLU B 250      69.750  62.720  44.990  1.00  0.00           C
ATOM   3584  HA  GLU B 250      70.800  62.500  44.840  1.00  0.00           H
ATOM   3585  CB  GLU B 250      69.440  63.960  44.120  1.00  0.00           C
ATOM   3586  HB1 GLU B 250      70.050  64.820  44.470  1.00  0.00           H
ATOM   3587  HB2 GLU B 250      68.370  64.250  44.090  1.00  0.00           H
ATOM   3588  CG  GLU B 250      69.670  63.660  42.640  1.00  0.00           C
ATOM   3589  HG1 GLU B 250      68.790  63.110  42.240  1.00  0.00           H
ATOM   3590  HG2 GLU B 250      70.520  62.950  42.620  1.00  0.00           H
ATOM   3591  CD  GLU B 250      69.850  64.930  41.820  1.00  0.00           C
ATOM   3592  OE1 GLU B 250      70.900  65.200  41.170  1.00  0.00           O
ATOM   3593  OE2 GLU B 250      68.800  65.600  41.690  1.00  0.00           O
ATOM   3594  C   GLU B 250      69.560  63.120  46.410  1.00  0.00           C
ATOM   3595  O   GLU B 250      70.490  63.440  47.150  1.00  0.00           O
ATOM   3596  N   GLY B 251      68.320  63.210  46.930  1.00  0.00           N
ATOM   3597  HN  GLY B 251      67.550  62.920  46.360  1.00  0.00           H
ATOM   3598  CA  GLY B 251      68.010  63.580  48.270  1.00  0.00           C
ATOM   3599  HA1 GLY B 251      68.480  64.530  48.480  1.00  0.00           H
ATOM   3600  HA2 GLY B 251      66.950  63.720  48.430  1.00  0.00           H
ATOM   3601  C   GLY B 251      68.380  62.550  49.290  1.00  0.00           C
ATOM   3602  O   GLY B 251      67.750  61.510  49.440  1.00  0.00           O
ATOM   3603  N   ILE B 252      69.500  62.740  50.020  1.00  0.00           N
ATOM   3604  HN  ILE B 252      69.840  63.660  49.880  1.00  0.00           H
ATOM   3605  CA  ILE B 252      70.110  61.930  51.020  1.00  0.00           C
ATOM   3606  HA  ILE B 252      70.200  60.960  50.540  1.00  0.00           H
ATOM   3607  CB  ILE B 252      71.470  62.460  51.370  1.00  0.00           C
ATOM   3608  HB  ILE B 252      71.490  63.430  51.910  1.00  0.00           H
ATOM   3609  CG2 ILE B 252      72.270  61.400  52.150  1.00  0.00           C
ATOM   3610 HG21 ILE B 252      73.200  61.800  52.600  1.00  0.00           H
ATOM   3611 HG22 ILE B 252      71.600  60.980  52.930  1.00  0.00           H
ATOM   3612 HG23 ILE B 252      72.580  60.580  51.470  1.00  0.00           H
ATOM   3613  CG1 ILE B 252      72.180  62.890  50.080  1.00  0.00           C
ATOM   3614 HG11 ILE B 252      71.720  63.770  49.590  1.00  0.00           H
ATOM   3615 HG12 ILE B 252      71.890  62.060  49.390  1.00  0.00           H
ATOM   3616  CD  ILE B 252      73.700  62.990  50.130  1.00  0.00           C
ATOM   3617  HD1 ILE B 252      73.980  63.820  50.820  1.00  0.00           H
ATOM   3618  HD2 ILE B 252      74.230  62.070  50.460  1.00  0.00           H
ATOM   3619  HD3 ILE B 252      74.140  63.260  49.150  1.00  0.00           H
ATOM   3620  C   ILE B 252      69.260  61.830  52.240  1.00  0.00           C
ATOM   3621  O   ILE B 252      68.820  62.830  52.800  1.00  0.00           O
ATOM   3622  N   LEU B 253      68.890  60.600  52.650  1.00  0.00           N
ATOM   3623  HN  LEU B 253      69.310  59.790  52.230  1.00  0.00           H
ATOM   3624  CA  LEU B 253      68.060  60.380  53.790  1.00  0.00           C
ATOM   3625  HA  LEU B 253      68.090  61.230  54.450  1.00  0.00           H
ATOM   3626  CB  LEU B 253      66.580  60.060  53.530  1.00  0.00           C
ATOM   3627  HB1 LEU B 253      66.080  59.920  54.520  1.00  0.00           H
ATOM   3628  HB2 LEU B 253      66.530  59.070  53.020  1.00  0.00           H
ATOM   3629  CG  LEU B 253      65.900  61.150  52.690  1.00  0.00           C
ATOM   3630  HG  LEU B 253      66.320  61.380  51.690  1.00  0.00           H
ATOM   3631  CD1 LEU B 253      64.500  60.600  52.330  1.00  0.00           C
ATOM   3632 HD11 LEU B 253      64.020  60.150  53.220  1.00  0.00           H
ATOM   3633 HD12 LEU B 253      63.780  61.410  52.090  1.00  0.00           H
ATOM   3634 HD13 LEU B 253      64.520  59.810  51.550  1.00  0.00           H
ATOM   3635  CD2 LEU B 253      65.740  62.470  53.460  1.00  0.00           C
ATOM   3636 HD21 LEU B 253      65.030  63.090  52.880  1.00  0.00           H
ATOM   3637 HD22 LEU B 253      65.270  62.120  54.400  1.00  0.00           H
ATOM   3638 HD23 LEU B 253      66.650  63.080  53.630  1.00  0.00           H
ATOM   3639  C   LEU B 253      68.680  59.320  54.630  1.00  0.00           C
ATOM   3640  O   LEU B 253      69.360  58.380  54.230  1.00  0.00           O
ATOM   3641  N   GLU B 254      68.370  59.400  55.940  1.00  0.00           N
ATOM   3642  HN  GLU B 254      67.740  60.110  56.260  1.00  0.00           H
ATOM   3643  CA  GLU B 254      68.900  58.470  56.890  1.00  0.00           C
ATOM   3644  HA  GLU B 254      69.910  58.200  56.600  1.00  0.00           H
ATOM   3645  CB  GLU B 254      69.110  59.370  58.120  1.00  0.00           C
ATOM   3646  HB1 GLU B 254      69.580  60.320  57.810  1.00  0.00           H
ATOM   3647  HB2 GLU B 254      69.730  58.820  58.860  1.00  0.00           H
ATOM   3648  CG  GLU B 254      67.780  59.790  58.750  1.00  0.00           C
ATOM   3649  HG1 GLU B 254      67.150  58.930  59.070  1.00  0.00           H
ATOM   3650  HG2 GLU B 254      67.110  60.300  58.020  1.00  0.00           H
ATOM   3651  CD  GLU B 254      67.910  60.830  59.850  1.00  0.00           C
ATOM   3652  OE1 GLU B 254      67.520  60.560  61.020  1.00  0.00           O
ATOM   3653  OE2 GLU B 254      68.470  61.920  59.540  1.00  0.00           O
ATOM   3654  C   GLU B 254      68.200  57.180  57.110  1.00  0.00           C
ATOM   3655  O   GLU B 254      68.780  56.250  57.660  1.00  0.00           O
ATOM   3656  N   ASP B 255      66.940  57.100  56.650  1.00  0.00           N
ATOM   3657  HN  ASP B 255      66.410  57.860  56.260  1.00  0.00           H
ATOM   3658  CA  ASP B 255      66.070  55.980  56.840  1.00  0.00           C
ATOM   3659  HA  ASP B 255      66.160  55.700  57.870  1.00  0.00           H
ATOM   3660  CB  ASP B 255      64.570  56.300  56.840  1.00  0.00           C
ATOM   3661  HB1 ASP B 255      64.380  57.190  57.480  1.00  0.00           H
ATOM   3662  HB2 ASP B 255      63.880  55.490  57.140  1.00  0.00           H
ATOM   3663  CG  ASP B 255      64.050  56.810  55.510  1.00  0.00           C
ATOM   3664  OD1 ASP B 255      63.040  56.300  54.940  1.00  0.00           O
ATOM   3665  OD2 ASP B 255      64.640  57.790  54.980  1.00  0.00           O
ATOM   3666  C   ASP B 255      66.270  54.850  55.880  1.00  0.00           C
ATOM   3667  O   ASP B 255      66.470  54.990  54.680  1.00  0.00           O
ATOM   3668  N   MET B 256      66.250  53.610  56.390  1.00  0.00           N
ATOM   3669  HN  MET B 256      65.920  53.550  57.330  1.00  0.00           H
ATOM   3670  CA  MET B 256      66.440  52.320  55.780  1.00  0.00           C
ATOM   3671  HA  MET B 256      66.710  52.490  54.750  1.00  0.00           H
ATOM   3672  CB  MET B 256      67.650  51.630  56.440  1.00  0.00           C
ATOM   3673  HB1 MET B 256      67.850  50.730  55.830  1.00  0.00           H
ATOM   3674  HB2 MET B 256      67.510  51.470  57.530  1.00  0.00           H
ATOM   3675  CG  MET B 256      68.970  52.400  56.430  1.00  0.00           C
ATOM   3676  HG1 MET B 256      69.670  51.830  57.080  1.00  0.00           H
ATOM   3677  HG2 MET B 256      68.770  53.400  56.880  1.00  0.00           H
ATOM   3678  SD  MET B 256      69.700  52.520  54.770  1.00  0.00           S
ATOM   3679  CE  MET B 256      70.610  54.030  55.170  1.00  0.00           C
ATOM   3680  HE1 MET B 256      71.470  54.230  54.480  1.00  0.00           H
ATOM   3681  HE2 MET B 256      69.920  54.910  55.170  1.00  0.00           H
ATOM   3682  HE3 MET B 256      71.130  53.950  56.150  1.00  0.00           H
ATOM   3683  C   MET B 256      65.290  51.380  55.830  1.00  0.00           C
ATOM   3684  O   MET B 256      64.760  51.170  56.930  1.00  0.00           O
ATOM   3685  N   PRO B 257      64.780  50.840  54.760  1.00  0.00           N
ATOM   3686  CD  PRO B 257      64.970  51.480  53.470  1.00  0.00           C
ATOM   3687  HD1 PRO B 257      64.780  52.570  53.530  1.00  0.00           H
ATOM   3688  HD2 PRO B 257      65.990  51.280  53.080  1.00  0.00           H
ATOM   3689  CA  PRO B 257      63.910  49.710  54.770  1.00  0.00           C
ATOM   3690  HA  PRO B 257      62.990  50.000  55.250  1.00  0.00           H
ATOM   3691  CB  PRO B 257      63.800  49.470  53.260  1.00  0.00           C
ATOM   3692  HB1 PRO B 257      62.970  48.830  52.890  1.00  0.00           H
ATOM   3693  HB2 PRO B 257      64.680  48.940  52.860  1.00  0.00           H
ATOM   3694  CG  PRO B 257      63.920  50.830  52.550  1.00  0.00           C
ATOM   3695  HG1 PRO B 257      62.950  51.370  52.600  1.00  0.00           H
ATOM   3696  HG2 PRO B 257      64.270  50.730  51.500  1.00  0.00           H
ATOM   3697  C   PRO B 257      64.280  48.490  55.550  1.00  0.00           C
ATOM   3698  O   PRO B 257      65.490  48.280  55.630  1.00  0.00           O
ATOM   3699  N   VAL B 258      63.280  47.800  56.130  1.00  0.00           N
ATOM   3700  HN  VAL B 258      62.350  48.140  56.020  1.00  0.00           H
ATOM   3701  CA  VAL B 258      63.500  46.550  56.790  1.00  0.00           C
ATOM   3702  HA  VAL B 258      64.270  46.840  57.500  1.00  0.00           H
ATOM   3703  CB  VAL B 258      62.260  46.150  57.530  1.00  0.00           C
ATOM   3704  HB  VAL B 258      61.370  46.090  56.870  1.00  0.00           H
ATOM   3705  CG1 VAL B 258      62.180  44.800  58.270  1.00  0.00           C
ATOM   3706 HG11 VAL B 258      63.040  44.560  58.940  1.00  0.00           H
ATOM   3707 HG12 VAL B 258      61.320  44.710  58.960  1.00  0.00           H
ATOM   3708 HG13 VAL B 258      62.160  44.030  57.470  1.00  0.00           H
ATOM   3709  CG2 VAL B 258      61.840  47.220  58.550  1.00  0.00           C
ATOM   3710 HG21 VAL B 258      61.610  48.200  58.090  1.00  0.00           H
ATOM   3711 HG22 VAL B 258      60.930  46.830  59.070  1.00  0.00           H
ATOM   3712 HG23 VAL B 258      62.670  47.280  59.290  1.00  0.00           H
ATOM   3713  C   VAL B 258      64.050  45.440  55.960  1.00  0.00           C
ATOM   3714  O   VAL B 258      63.620  45.220  54.830  1.00  0.00           O
ATOM   3715  N   ASP B 259      65.010  44.640  56.450  1.00  0.00           N
ATOM   3716  HN  ASP B 259      65.390  44.870  57.340  1.00  0.00           H
ATOM   3717  CA  ASP B 259      65.650  43.560  55.770  1.00  0.00           C
ATOM   3718  HA  ASP B 259      66.010  43.970  54.840  1.00  0.00           H
ATOM   3719  CB  ASP B 259      66.910  43.110  56.530  1.00  0.00           C
ATOM   3720  HB1 ASP B 259      67.740  43.830  56.400  1.00  0.00           H
ATOM   3721  HB2 ASP B 259      67.240  42.110  56.200  1.00  0.00           H
ATOM   3722  CG  ASP B 259      66.610  42.920  58.010  1.00  0.00           C
ATOM   3723  OD1 ASP B 259      66.230  43.910  58.690  1.00  0.00           O
ATOM   3724  OD2 ASP B 259      66.820  41.830  58.610  1.00  0.00           O
ATOM   3725  C   ASP B 259      64.750  42.400  55.470  1.00  0.00           C
ATOM   3726  O   ASP B 259      63.830  42.130  56.230  1.00  0.00           O
ATOM   3727  N   PRO B 260      65.040  41.670  54.430  1.00  0.00           N
ATOM   3728  CD  PRO B 260      66.000  42.060  53.400  1.00  0.00           C
ATOM   3729  HD1 PRO B 260      65.440  42.870  52.880  1.00  0.00           H
ATOM   3730  HD2 PRO B 260      66.980  42.270  53.870  1.00  0.00           H
ATOM   3731  CA  PRO B 260      64.500  40.390  54.100  1.00  0.00           C
ATOM   3732  HA  PRO B 260      63.420  40.500  54.090  1.00  0.00           H
ATOM   3733  CB  PRO B 260      64.950  40.040  52.680  1.00  0.00           C
ATOM   3734  HB1 PRO B 260      64.130  40.410  52.030  1.00  0.00           H
ATOM   3735  HB2 PRO B 260      65.070  38.950  52.480  1.00  0.00           H
ATOM   3736  CG  PRO B 260      66.220  40.870  52.460  1.00  0.00           C
ATOM   3737  HG1 PRO B 260      66.510  41.060  51.400  1.00  0.00           H
ATOM   3738  HG2 PRO B 260      67.090  40.360  52.910  1.00  0.00           H
ATOM   3739  C   PRO B 260      64.730  39.350  55.150  1.00  0.00           C
ATOM   3740  O   PRO B 260      65.870  39.260  55.600  1.00  0.00           O
ATOM   3741  N   ASP B 261      63.710  38.540  55.490  1.00  0.00           N
ATOM   3742  HN  ASP B 261      62.780  38.690  55.160  1.00  0.00           H
ATOM   3743  CA  ASP B 261      63.920  37.390  56.310  1.00  0.00           C
ATOM   3744  HA  ASP B 261      64.940  37.290  56.650  1.00  0.00           H
ATOM   3745  CB  ASP B 261      62.910  37.520  57.460  1.00  0.00           C
ATOM   3746  HB1 ASP B 261      62.970  38.580  57.790  1.00  0.00           H
ATOM   3747  HB2 ASP B 261      63.160  36.780  58.250  1.00  0.00           H
ATOM   3748  CG  ASP B 261      61.470  37.200  57.100  1.00  0.00           C
ATOM   3749  OD1 ASP B 261      60.650  36.940  58.020  1.00  0.00           O
ATOM   3750  OD2 ASP B 261      61.090  37.220  55.900  1.00  0.00           O
ATOM   3751  C   ASP B 261      63.810  36.180  55.440  1.00  0.00           C
ATOM   3752  O   ASP B 261      63.390  35.100  55.840  1.00  0.00           O
ATOM   3753  N   ASN B 262      64.050  36.430  54.140  1.00  0.00           N
ATOM   3754  HN  ASN B 262      64.440  37.300  53.850  1.00  0.00           H
ATOM   3755  CA  ASN B 262      63.650  35.460  53.170  1.00  0.00           C
ATOM   3756  HA  ASN B 262      62.810  34.880  53.530  1.00  0.00           H
ATOM   3757  CB  ASN B 262      63.100  36.290  52.000  1.00  0.00           C
ATOM   3758  HB1 ASN B 262      63.900  36.850  51.480  1.00  0.00           H
ATOM   3759  HB2 ASN B 262      62.290  37.000  52.290  1.00  0.00           H
ATOM   3760  CG  ASN B 262      62.230  35.440  51.080  1.00  0.00           C
ATOM   3761  OD1 ASN B 262      61.900  34.330  51.460  1.00  0.00           O
ATOM   3762  ND2 ASN B 262      61.900  35.940  49.860  1.00  0.00           N
ATOM   3763 HD21 ASN B 262      62.100  36.900  49.620  1.00  0.00           H
ATOM   3764 HD22 ASN B 262      61.290  35.480  49.210  1.00  0.00           H
ATOM   3765  C   ASN B 262      64.740  34.540  52.760  1.00  0.00           C
ATOM   3766  O   ASN B 262      65.930  34.770  52.990  1.00  0.00           O
ATOM   3767  N   GLU B 263      64.320  33.380  52.220  1.00  0.00           N
ATOM   3768  HN  GLU B 263      63.330  33.420  52.100  1.00  0.00           H
ATOM   3769  CA  GLU B 263      65.110  32.250  51.830  1.00  0.00           C
ATOM   3770  HA  GLU B 263      66.160  32.480  51.840  1.00  0.00           H
ATOM   3771  CB  GLU B 263      64.720  31.090  52.760  1.00  0.00           C
ATOM   3772  HB1 GLU B 263      65.080  30.100  52.430  1.00  0.00           H
ATOM   3773  HB2 GLU B 263      63.610  31.120  52.830  1.00  0.00           H
ATOM   3774  CG  GLU B 263      65.230  31.260  54.200  1.00  0.00           C
ATOM   3775  HG1 GLU B 263      65.300  32.340  54.420  1.00  0.00           H
ATOM   3776  HG2 GLU B 263      66.270  30.980  54.490  1.00  0.00           H
ATOM   3777  CD  GLU B 263      64.220  30.650  55.160  1.00  0.00           C
ATOM   3778  OE1 GLU B 263      63.160  31.290  55.390  1.00  0.00           O
ATOM   3779  OE2 GLU B 263      64.440  29.520  55.680  1.00  0.00           O
ATOM   3780  C   GLU B 263      64.760  32.020  50.400  1.00  0.00           C
ATOM   3781  O   GLU B 263      63.610  32.260  50.020  1.00  0.00           O
ATOM   3782  N   ALA B 264      65.700  31.590  49.540  1.00  0.00           N
ATOM   3783  HN  ALA B 264      66.630  31.330  49.810  1.00  0.00           H
ATOM   3784  CA  ALA B 264      65.550  31.440  48.130  1.00  0.00           C
ATOM   3785  HA  ALA B 264      65.350  32.440  47.750  1.00  0.00           H
ATOM   3786  CB  ALA B 264      66.910  30.930  47.630  1.00  0.00           C
ATOM   3787  HB1 ALA B 264      67.150  29.890  47.920  1.00  0.00           H
ATOM   3788  HB2 ALA B 264      66.870  30.960  46.520  1.00  0.00           H
ATOM   3789  HB3 ALA B 264      67.660  31.660  48.010  1.00  0.00           H
ATOM   3790  C   ALA B 264      64.420  30.540  47.770  1.00  0.00           C
ATOM   3791  O   ALA B 264      64.060  29.560  48.430  1.00  0.00           O
ATOM   3792  N   TYR B 265      63.730  30.880  46.670  1.00  0.00           N
ATOM   3793  HN  TYR B 265      63.970  31.690  46.140  1.00  0.00           H
ATOM   3794  CA  TYR B 265      62.590  30.130  46.250  1.00  0.00           C
ATOM   3795  HA  TYR B 265      61.860  30.130  47.050  1.00  0.00           H
ATOM   3796  CB  TYR B 265      61.820  30.980  45.220  1.00  0.00           C
ATOM   3797  HB1 TYR B 265      62.520  31.380  44.460  1.00  0.00           H
ATOM   3798  HB2 TYR B 265      61.340  31.800  45.800  1.00  0.00           H
ATOM   3799  CG  TYR B 265      60.700  30.280  44.530  1.00  0.00           C
ATOM   3800  CD1 TYR B 265      59.520  30.080  45.200  1.00  0.00           C
ATOM   3801  HD1 TYR B 265      59.630  30.390  46.230  1.00  0.00           H
ATOM   3802  CE1 TYR B 265      58.460  29.550  44.510  1.00  0.00           C
ATOM   3803  HE1 TYR B 265      57.600  29.350  45.140  1.00  0.00           H
ATOM   3804  CZ  TYR B 265      58.560  29.120  43.210  1.00  0.00           C
ATOM   3805  OH  TYR B 265      57.410  28.600  42.580  1.00  0.00           O
ATOM   3806  HH  TYR B 265      57.710  28.380  41.700  1.00  0.00           H
ATOM   3807  CD2 TYR B 265      60.760  29.890  43.210  1.00  0.00           C
ATOM   3808  HD2 TYR B 265      61.650  30.180  42.680  1.00  0.00           H
ATOM   3809  CE2 TYR B 265      59.720  29.330  42.510  1.00  0.00           C
ATOM   3810  HE2 TYR B 265      59.670  29.140  41.440  1.00  0.00           H
ATOM   3811  C   TYR B 265      62.700  28.690  45.890  1.00  0.00           C
ATOM   3812  O   TYR B 265      63.560  28.350  45.080  1.00  0.00           O
ATOM   3813  N   GLU B 266      61.810  27.820  46.400  1.00  0.00           N
ATOM   3814  HN  GLU B 266      61.220  28.080  47.160  1.00  0.00           H
ATOM   3815  CA  GLU B 266      61.570  26.490  45.920  1.00  0.00           C
ATOM   3816  HA  GLU B 266      62.280  26.370  45.110  1.00  0.00           H
ATOM   3817  CB  GLU B 266      62.140  25.400  46.840  1.00  0.00           C
ATOM   3818  HB1 GLU B 266      61.400  25.000  47.570  1.00  0.00           H
ATOM   3819  HB2 GLU B 266      62.910  25.960  47.410  1.00  0.00           H
ATOM   3820  CG  GLU B 266      62.770  24.200  46.130  1.00  0.00           C
ATOM   3821  HG1 GLU B 266      63.610  24.700  45.600  1.00  0.00           H
ATOM   3822  HG2 GLU B 266      62.170  23.840  45.270  1.00  0.00           H
ATOM   3823  CD  GLU B 266      63.230  23.070  47.040  1.00  0.00           C
ATOM   3824  OE1 GLU B 266      62.920  21.880  46.750  1.00  0.00           O
ATOM   3825  OE2 GLU B 266      64.050  23.350  47.960  1.00  0.00           O
ATOM   3826  C   GLU B 266      60.150  26.310  45.520  1.00  0.00           C
ATOM   3827  O   GLU B 266      59.210  26.760  46.180  1.00  0.00           O
ATOM   3828  N   MET B 267      59.850  25.710  44.350  1.00  0.00           N
ATOM   3829  HN  MET B 267      60.640  25.360  43.860  1.00  0.00           H
ATOM   3830  CA  MET B 267      58.580  25.380  43.800  1.00  0.00           C
ATOM   3831  HA  MET B 267      58.170  26.320  43.460  1.00  0.00           H
ATOM   3832  CB  MET B 267      58.760  24.450  42.590  1.00  0.00           C
ATOM   3833  HB1 MET B 267      59.110  23.450  42.960  1.00  0.00           H
ATOM   3834  HB2 MET B 267      59.680  24.730  42.040  1.00  0.00           H
ATOM   3835  CG  MET B 267      57.540  24.170  41.710  1.00  0.00           C
ATOM   3836  HG1 MET B 267      56.790  23.720  42.380  1.00  0.00           H
ATOM   3837  HG2 MET B 267      57.840  23.460  40.910  1.00  0.00           H
ATOM   3838  SD  MET B 267      56.730  25.650  41.030  1.00  0.00           S
ATOM   3839  CE  MET B 267      57.920  25.860  39.680  1.00  0.00           C
ATOM   3840  HE1 MET B 267      57.550  26.690  39.040  1.00  0.00           H
ATOM   3841  HE2 MET B 267      58.980  25.890  40.020  1.00  0.00           H
ATOM   3842  HE3 MET B 267      57.920  25.020  38.960  1.00  0.00           H
ATOM   3843  C   MET B 267      57.660  24.740  44.790  1.00  0.00           C
ATOM   3844  O   MET B 267      58.030  23.780  45.470  1.00  0.00           O
ATOM   3845  N   PRO B 268      56.460  25.160  45.040  1.00  0.00           N
ATOM   3846  CD  PRO B 268      56.010  26.540  44.920  1.00  0.00           C
ATOM   3847  HD1 PRO B 268      56.790  27.270  45.220  1.00  0.00           H
ATOM   3848  HD2 PRO B 268      55.860  26.690  43.830  1.00  0.00           H
ATOM   3849  CA  PRO B 268      55.480  24.380  45.740  1.00  0.00           C
ATOM   3850  HA  PRO B 268      55.760  24.390  46.790  1.00  0.00           H
ATOM   3851  CB  PRO B 268      54.170  25.130  45.560  1.00  0.00           C
ATOM   3852  HB1 PRO B 268      53.420  24.850  46.330  1.00  0.00           H
ATOM   3853  HB2 PRO B 268      53.830  24.890  44.530  1.00  0.00           H
ATOM   3854  CG  PRO B 268      54.670  26.580  45.670  1.00  0.00           C
ATOM   3855  HG1 PRO B 268      54.900  26.820  46.730  1.00  0.00           H
ATOM   3856  HG2 PRO B 268      53.950  27.310  45.240  1.00  0.00           H
ATOM   3857  C   PRO B 268      55.170  22.980  45.330  1.00  0.00           C
ATOM   3858  O   PRO B 268      55.350  22.590  44.180  1.00  0.00           O
ATOM   3859  N   SER B 269      54.740  22.170  46.320  1.00  0.00           N
ATOM   3860  HN  SER B 269      54.600  22.550  47.240  1.00  0.00           H
ATOM   3861  CA  SER B 269      54.400  20.800  46.100  1.00  0.00           C
ATOM   3862  HA  SER B 269      55.280  20.480  45.560  1.00  0.00           H
ATOM   3863  CB  SER B 269      54.090  19.950  47.340  1.00  0.00           C
ATOM   3864  HB1 SER B 269      54.410  18.950  47.000  1.00  0.00           H
ATOM   3865  HB2 SER B 269      53.050  20.060  47.740  1.00  0.00           H
ATOM   3866  OG  SER B 269      54.900  20.370  48.430  1.00  0.00           O
ATOM   3867  HG1 SER B 269      55.740  19.910  48.310  1.00  0.00           H
ATOM   3868  C   SER B 269      53.230  20.700  45.180  1.00  0.00           C
ATOM   3869  O   SER B 269      52.270  21.460  45.330  1.00  0.00           O
ATOM   3870  N   GLU B 270      53.260  19.730  44.250  1.00  0.00           N
ATOM   3871  HN  GLU B 270      53.980  19.050  44.330  1.00  0.00           H
ATOM   3872  CA  GLU B 270      52.310  19.440  43.220  1.00  0.00           C
ATOM   3873  HA  GLU B 270      52.920  18.710  42.710  1.00  0.00           H
ATOM   3874  CB  GLU B 270      51.000  18.830  43.730  1.00  0.00           C
ATOM   3875  HB1 GLU B 270      50.440  18.450  42.840  1.00  0.00           H
ATOM   3876  HB2 GLU B 270      50.340  19.660  44.060  1.00  0.00           H
ATOM   3877  CG  GLU B 270      51.180  17.770  44.820  1.00  0.00           C
ATOM   3878  HG1 GLU B 270      50.190  17.320  45.020  1.00  0.00           H
ATOM   3879  HG2 GLU B 270      51.580  18.260  45.730  1.00  0.00           H
ATOM   3880  CD  GLU B 270      52.110  16.640  44.390  1.00  0.00           C
ATOM   3881  OE1 GLU B 270      51.550  15.550  44.080  1.00  0.00           O
ATOM   3882  OE2 GLU B 270      53.360  16.680  44.320  1.00  0.00           O
ATOM   3883  C   GLU B 270      51.980  20.540  42.270  1.00  0.00           C
ATOM   3884  O   GLU B 270      50.890  20.580  41.700  1.00  0.00           O
ATOM   3885  N   GLU B 271      52.930  21.490  42.160  1.00  0.00           N
ATOM   3886  HN  GLU B 271      53.840  21.300  42.510  1.00  0.00           H
ATOM   3887  CA  GLU B 271      52.790  22.780  41.550  1.00  0.00           C
ATOM   3888  HA  GLU B 271      53.700  23.320  41.800  1.00  0.00           H
ATOM   3889  CB  GLU B 271      52.880  22.730  40.020  1.00  0.00           C
ATOM   3890  HB1 GLU B 271      52.440  23.650  39.580  1.00  0.00           H
ATOM   3891  HB2 GLU B 271      52.260  21.930  39.560  1.00  0.00           H
ATOM   3892  CG  GLU B 271      54.310  22.470  39.560  1.00  0.00           C
ATOM   3893  HG1 GLU B 271      54.540  21.410  39.760  1.00  0.00           H
ATOM   3894  HG2 GLU B 271      54.980  23.200  40.070  1.00  0.00           H
ATOM   3895  CD  GLU B 271      54.600  22.800  38.100  1.00  0.00           C
ATOM   3896  OE1 GLU B 271      55.700  22.450  37.600  1.00  0.00           O
ATOM   3897  OE2 GLU B 271      53.740  23.460  37.470  1.00  0.00           O
ATOM   3898  C   GLU B 271      51.690  23.640  42.070  1.00  0.00           C
ATOM   3899  O   GLU B 271      50.950  24.330  41.360  1.00  0.00           O
ATOM   3900  N   GLY B 272      51.490  23.720  43.400  1.00  0.00           N
ATOM   3901  HN  GLY B 272      52.010  23.100  43.980  1.00  0.00           H
ATOM   3902  CA  GLY B 272      50.350  24.390  43.930  1.00  0.00           C
ATOM   3903  HA1 GLY B 272      49.430  24.090  43.450  1.00  0.00           H
ATOM   3904  HA2 GLY B 272      50.470  24.080  44.960  1.00  0.00           H
ATOM   3905  C   GLY B 272      50.490  25.860  44.090  1.00  0.00           C
ATOM   3906  O   GLY B 272      50.250  26.290  45.220  1.00  0.00           O
ATOM   3907  N   TYR B 273      50.880  26.670  43.090  1.00  0.00           N
ATOM   3908  HN  TYR B 273      51.170  26.110  42.320  1.00  0.00           H
ATOM   3909  CA  TYR B 273      51.110  28.060  43.330  1.00  0.00           C
ATOM   3910  HA  TYR B 273      51.460  28.170  44.350  1.00  0.00           H
ATOM   3911  CB  TYR B 273      52.320  28.540  42.510  1.00  0.00           C
ATOM   3912  HB1 TYR B 273      53.140  28.120  43.120  1.00  0.00           H
ATOM   3913  HB2 TYR B 273      52.400  29.640  42.360  1.00  0.00           H
ATOM   3914  CG  TYR B 273      52.330  27.890  41.160  1.00  0.00           C
ATOM   3915  CD1 TYR B 273      53.080  26.750  41.010  1.00  0.00           C
ATOM   3916  HD1 TYR B 273      53.660  26.350  41.820  1.00  0.00           H
ATOM   3917  CE1 TYR B 273      53.210  26.170  39.770  1.00  0.00           C
ATOM   3918  HE1 TYR B 273      53.840  25.300  39.640  1.00  0.00           H
ATOM   3919  CZ  TYR B 273      52.570  26.740  38.700  1.00  0.00           C
ATOM   3920  OH  TYR B 273      52.800  26.100  37.460  1.00  0.00           O
ATOM   3921  HH  TYR B 273      53.220  25.240  37.570  1.00  0.00           H
ATOM   3922  CD2 TYR B 273      51.610  28.360  40.090  1.00  0.00           C
ATOM   3923  HD2 TYR B 273      50.880  29.150  40.190  1.00  0.00           H
ATOM   3924  CE2 TYR B 273      51.730  27.820  38.830  1.00  0.00           C
ATOM   3925  HE2 TYR B 273      51.250  28.310  38.010  1.00  0.00           H
ATOM   3926  C   TYR B 273      49.990  29.020  43.120  1.00  0.00           C
ATOM   3927  O   TYR B 273      50.010  30.080  43.740  1.00  0.00           O
ATOM   3928  N   GLN B 274      49.050  28.680  42.220  1.00  0.00           N
ATOM   3929  HN  GLN B 274      48.970  27.760  41.860  1.00  0.00           H
ATOM   3930  CA  GLN B 274      47.870  29.430  41.920  1.00  0.00           C
ATOM   3931  HA  GLN B 274      48.240  30.440  41.840  1.00  0.00           H
ATOM   3932  CB  GLN B 274      47.170  28.930  40.640  1.00  0.00           C
ATOM   3933  HB1 GLN B 274      46.230  29.520  40.520  1.00  0.00           H
ATOM   3934  HB2 GLN B 274      46.840  27.880  40.740  1.00  0.00           H
ATOM   3935  CG  GLN B 274      47.890  29.230  39.330  1.00  0.00           C
ATOM   3936  HG1 GLN B 274      48.880  28.740  39.450  1.00  0.00           H
ATOM   3937  HG2 GLN B 274      47.990  30.330  39.180  1.00  0.00           H
ATOM   3938  CD  GLN B 274      47.310  28.650  38.050  1.00  0.00           C
ATOM   3939  OE1 GLN B 274      47.550  27.470  37.770  1.00  0.00           O
ATOM   3940  NE2 GLN B 274      46.570  29.460  37.250  1.00  0.00           N
ATOM   3941 HE21 GLN B 274      46.480  30.410  37.560  1.00  0.00           H
ATOM   3942 HE22 GLN B 274      46.160  28.960  36.490  1.00  0.00           H
ATOM   3943  C   GLN B 274      46.920  29.310  43.060  1.00  0.00           C
ATOM   3944  O   GLN B 274      46.700  28.200  43.540  1.00  0.00           O
ATOM   3945  N   ASP B 275      46.310  30.450  43.430  1.00  0.00           N
ATOM   3946  HN  ASP B 275      46.570  31.290  42.970  1.00  0.00           H
ATOM   3947  CA  ASP B 275      45.320  30.650  44.440  1.00  0.00           C
ATOM   3948  HA  ASP B 275      45.460  29.780  45.070  1.00  0.00           H
ATOM   3949  CB  ASP B 275      45.480  32.010  45.140  1.00  0.00           C
ATOM   3950  HB1 ASP B 275      46.520  32.320  45.400  1.00  0.00           H
ATOM   3951  HB2 ASP B 275      44.890  31.930  46.070  1.00  0.00           H
ATOM   3952  CG  ASP B 275      44.850  33.180  44.400  1.00  0.00           C
ATOM   3953  OD1 ASP B 275      44.160  33.980  45.080  1.00  0.00           O
ATOM   3954  OD2 ASP B 275      45.050  33.380  43.170  1.00  0.00           O
ATOM   3955  C   ASP B 275      43.920  30.370  44.010  1.00  0.00           C
ATOM   3956  O   ASP B 275      43.610  30.560  42.830  1.00  0.00           O
ATOM   3957  N   TYR B 276      43.100  29.840  44.930  1.00  0.00           N
ATOM   3958  HN  TYR B 276      43.440  29.740  45.860  1.00  0.00           H
ATOM   3959  CA  TYR B 276      41.770  29.370  44.700  1.00  0.00           C
ATOM   3960  HA  TYR B 276      41.700  29.030  43.670  1.00  0.00           H
ATOM   3961  CB  TYR B 276      41.330  28.290  45.700  1.00  0.00           C
ATOM   3962  HB1 TYR B 276      40.220  28.240  45.650  1.00  0.00           H
ATOM   3963  HB2 TYR B 276      41.570  28.600  46.740  1.00  0.00           H
ATOM   3964  CG  TYR B 276      41.890  26.950  45.380  1.00  0.00           C
ATOM   3965  CD1 TYR B 276      43.110  26.510  45.860  1.00  0.00           C
ATOM   3966  HD1 TYR B 276      43.620  27.180  46.530  1.00  0.00           H
ATOM   3967  CE1 TYR B 276      43.680  25.350  45.390  1.00  0.00           C
ATOM   3968  HE1 TYR B 276      44.630  25.030  45.800  1.00  0.00           H
ATOM   3969  CZ  TYR B 276      43.020  24.510  44.520  1.00  0.00           C
ATOM   3970  OH  TYR B 276      43.700  23.440  43.900  1.00  0.00           O
ATOM   3971  HH  TYR B 276      44.470  23.220  44.440  1.00  0.00           H
ATOM   3972  CD2 TYR B 276      41.160  26.070  44.620  1.00  0.00           C
ATOM   3973  HD2 TYR B 276      40.160  26.290  44.260  1.00  0.00           H
ATOM   3974  CE2 TYR B 276      41.770  24.940  44.140  1.00  0.00           C
ATOM   3975  HE2 TYR B 276      41.300  24.270  43.430  1.00  0.00           H
ATOM   3976  C   TYR B 276      40.810  30.510  44.760  1.00  0.00           C
ATOM   3977  O   TYR B 276      40.660  31.220  45.760  1.00  0.00           O
ATOM   3978  N   GLU B 277      40.110  30.780  43.650  1.00  0.00           N
ATOM   3979  HN  GLU B 277      40.150  30.020  43.000  1.00  0.00           H
ATOM   3980  CA  GLU B 277      39.260  31.910  43.450  1.00  0.00           C
ATOM   3981  HA  GLU B 277      39.330  32.530  44.330  1.00  0.00           H
ATOM   3982  CB  GLU B 277      39.840  32.750  42.290  1.00  0.00           C
ATOM   3983  HB1 GLU B 277      39.520  32.240  41.360  1.00  0.00           H
ATOM   3984  HB2 GLU B 277      40.940  32.620  42.310  1.00  0.00           H
ATOM   3985  CG  GLU B 277      39.540  34.250  42.190  1.00  0.00           C
ATOM   3986  HG1 GLU B 277      38.440  34.400  42.280  1.00  0.00           H
ATOM   3987  HG2 GLU B 277      39.900  34.560  41.190  1.00  0.00           H
ATOM   3988  CD  GLU B 277      40.290  35.060  43.240  1.00  0.00           C
ATOM   3989  OE1 GLU B 277      41.230  35.800  42.860  1.00  0.00           O
ATOM   3990  OE2 GLU B 277      39.950  35.030  44.460  1.00  0.00           O
ATOM   3991  C   GLU B 277      37.850  31.530  43.190  1.00  0.00           C
ATOM   3992  O   GLU B 277      37.620  30.410  42.730  1.00  0.00           O
ATOM   3993  N   PRO B 278      36.870  32.280  43.570  1.00  0.00           N
ATOM   3994  CD  PRO B 278      37.010  33.310  44.600  1.00  0.00           C
ATOM   3995  HD1 PRO B 278      37.740  32.980  45.370  1.00  0.00           H
ATOM   3996  HD2 PRO B 278      37.410  34.260  44.180  1.00  0.00           H
ATOM   3997  CA  PRO B 278      35.500  31.870  43.470  1.00  0.00           C
ATOM   3998  HA  PRO B 278      35.490  31.030  44.150  1.00  0.00           H
ATOM   3999  CB  PRO B 278      34.670  33.020  44.030  1.00  0.00           C
ATOM   4000  HB1 PRO B 278      33.600  32.820  44.300  1.00  0.00           H
ATOM   4001  HB2 PRO B 278      34.510  33.780  43.240  1.00  0.00           H
ATOM   4002  CG  PRO B 278      35.590  33.560  45.140  1.00  0.00           C
ATOM   4003  HG1 PRO B 278      35.350  32.990  46.060  1.00  0.00           H
ATOM   4004  HG2 PRO B 278      35.490  34.640  45.370  1.00  0.00           H
ATOM   4005  C   PRO B 278      35.000  31.370  42.150  1.00  0.00           C
ATOM   4006  O   PRO B 278      35.370  31.930  41.120  1.00  0.00           O
ATOM   4007  N   GLU B 279      34.100  30.380  42.220  1.00  0.00           N
ATOM   4008  HN  GLU B 279      33.900  30.040  43.140  1.00  0.00           H
ATOM   4009  CA  GLU B 279      33.160  30.020  41.200  1.00  0.00           C
ATOM   4010  HA  GLU B 279      33.660  30.010  40.240  1.00  0.00           H
ATOM   4011  CB  GLU B 279      32.730  28.550  41.330  1.00  0.00           C
ATOM   4012  HB1 GLU B 279      31.990  28.390  40.520  1.00  0.00           H
ATOM   4013  HB2 GLU B 279      32.290  28.290  42.320  1.00  0.00           H
ATOM   4014  CG  GLU B 279      33.840  27.540  41.050  1.00  0.00           C
ATOM   4015  HG1 GLU B 279      34.630  27.540  41.840  1.00  0.00           H
ATOM   4016  HG2 GLU B 279      34.390  27.710  40.100  1.00  0.00           H
ATOM   4017  CD  GLU B 279      33.320  26.120  40.850  1.00  0.00           C
ATOM   4018  OE1 GLU B 279      32.790  25.810  39.750  1.00  0.00           O
ATOM   4019  OE2 GLU B 279      33.440  25.270  41.770  1.00  0.00           O
ATOM   4020  C   GLU B 279      32.090  31.040  40.980  1.00  0.00           C
ATOM   4021  O   GLU B 279      32.060  32.100  41.600  1.00  0.00           O
ATOM   4022  N   ALA B 280      31.270  30.740  39.960  1.00  0.00           N
ATOM   4023  HN  ALA B 280      31.410  29.920  39.410  1.00  0.00           H
ATOM   4024  CA  ALA B 280      30.310  31.610  39.360  1.00  0.00           C
ATOM   4025  HA  ALA B 280      30.660  32.620  39.520  1.00  0.00           H
ATOM   4026  CB  ALA B 280      30.220  31.350  37.850  1.00  0.00           C
ATOM   4027  HB1 ALA B 280      31.230  31.290  37.400  1.00  0.00           H
ATOM   4028  HB2 ALA B 280      29.750  30.380  37.560  1.00  0.00           H
ATOM   4029  HB3 ALA B 280      29.660  32.140  37.300  1.00  0.00           H
ATOM   4030  C   ALA B 280      29.010  31.380  40.130  1.00  0.00           C
ATOM   4031  OT1 ALA B 280      28.630  30.210  40.380  1.00  0.00           O
ATOM   4032  OT2 ALA B 280      28.350  32.430  40.360  1.00  0.00           O
ATOM   4033  N   PHE C 281      20.250  34.860  54.100  1.00  0.00           N
ATOM   4034  H1  PHE C 281      20.950  34.910  53.330  1.00  0.00           H
ATOM   4035  H2  PHE C 281      20.810  35.050  54.950  1.00  0.00           H
ATOM   4036  H3  PHE C 281      19.920  33.880  54.220  1.00  0.00           H
ATOM   4037  CA  PHE C 281      19.130  35.820  54.050  1.00  0.00           C
ATOM   4038  HA  PHE C 281      18.630  35.670  53.110  1.00  0.00           H
ATOM   4039  CB  PHE C 281      18.280  35.560  55.310  1.00  0.00           C
ATOM   4040  HB1 PHE C 281      17.490  36.330  55.440  1.00  0.00           H
ATOM   4041  HB2 PHE C 281      18.930  35.650  56.210  1.00  0.00           H
ATOM   4042  CG  PHE C 281      17.610  34.240  55.250  1.00  0.00           C
ATOM   4043  CD1 PHE C 281      16.600  34.030  54.340  1.00  0.00           C
ATOM   4044  HD1 PHE C 281      16.220  34.850  53.750  1.00  0.00           H
ATOM   4045  CE1 PHE C 281      16.040  32.780  54.260  1.00  0.00           C
ATOM   4046  HE1 PHE C 281      15.180  32.710  53.610  1.00  0.00           H
ATOM   4047  CZ  PHE C 281      16.520  31.720  54.990  1.00  0.00           C
ATOM   4048  HZ  PHE C 281      15.850  30.880  55.020  1.00  0.00           H
ATOM   4049  CD2 PHE C 281      18.070  33.210  56.040  1.00  0.00           C
ATOM   4050  HD2 PHE C 281      18.830  33.340  56.800  1.00  0.00           H
ATOM   4051  CE2 PHE C 281      17.520  31.950  55.910  1.00  0.00           C
ATOM   4052  HE2 PHE C 281      17.920  31.060  56.370  1.00  0.00           H
ATOM   4053  C   PHE C 281      19.610  37.230  54.050  1.00  0.00           C
ATOM   4054  O   PHE C 281      19.200  38.010  54.900  1.00  0.00           O
ATOM   4055  N   LYS C 282      20.390  37.660  53.040  1.00  0.00           N
ATOM   4056  HN  LYS C 282      20.370  37.030  52.270  1.00  0.00           H
ATOM   4057  CA  LYS C 282      21.140  38.880  52.900  1.00  0.00           C
ATOM   4058  HA  LYS C 282      20.450  39.670  52.660  1.00  0.00           H
ATOM   4059  CB  LYS C 282      21.960  39.180  54.160  1.00  0.00           C
ATOM   4060  HB1 LYS C 282      21.370  39.330  55.090  1.00  0.00           H
ATOM   4061  HB2 LYS C 282      22.680  40.010  53.980  1.00  0.00           H
ATOM   4062  CG  LYS C 282      22.960  38.090  54.550  1.00  0.00           C
ATOM   4063  HG1 LYS C 282      23.770  38.130  53.790  1.00  0.00           H
ATOM   4064  HG2 LYS C 282      22.550  37.060  54.600  1.00  0.00           H
ATOM   4065  CD  LYS C 282      23.630  38.380  55.900  1.00  0.00           C
ATOM   4066  HD1 LYS C 282      24.460  37.660  56.040  1.00  0.00           H
ATOM   4067  HD2 LYS C 282      24.040  39.400  55.730  1.00  0.00           H
ATOM   4068  CE  LYS C 282      22.710  38.400  57.120  1.00  0.00           C
ATOM   4069  HE1 LYS C 282      21.880  37.690  56.900  1.00  0.00           H
ATOM   4070  HE2 LYS C 282      22.250  39.400  57.270  1.00  0.00           H
ATOM   4071  NZ  LYS C 282      23.320  38.030  58.420  1.00  0.00           N
ATOM   4072  HZ1 LYS C 282      22.700  37.840  59.230  1.00  0.00           H
ATOM   4073  HZ2 LYS C 282      23.820  37.130  58.270  1.00  0.00           H
ATOM   4074  HZ3 LYS C 282      24.060  38.700  58.720  1.00  0.00           H
ATOM   4075  C   LYS C 282      21.970  38.850  51.670  1.00  0.00           C
ATOM   4076  O   LYS C 282      22.620  37.900  51.220  1.00  0.00           O
ATOM   4077  N   ASN C 283      22.070  40.020  51.020  1.00  0.00           N
ATOM   4078  HN  ASN C 283      21.770  40.910  51.350  1.00  0.00           H
ATOM   4079  CA  ASN C 283      22.450  40.010  49.640  1.00  0.00           C
ATOM   4080  HA  ASN C 283      23.220  39.280  49.440  1.00  0.00           H
ATOM   4081  CB  ASN C 283      21.220  39.860  48.740  1.00  0.00           C
ATOM   4082  HB1 ASN C 283      20.480  40.670  48.910  1.00  0.00           H
ATOM   4083  HB2 ASN C 283      20.780  38.850  48.890  1.00  0.00           H
ATOM   4084  CG  ASN C 283      21.540  39.850  47.250  1.00  0.00           C
ATOM   4085  OD1 ASN C 283      22.670  39.880  46.770  1.00  0.00           O
ATOM   4086  ND2 ASN C 283      20.440  39.610  46.480  1.00  0.00           N
ATOM   4087 HD21 ASN C 283      19.550  39.450  46.910  1.00  0.00           H
ATOM   4088 HD22 ASN C 283      20.630  39.670  45.500  1.00  0.00           H
ATOM   4089  C   ASN C 283      23.140  41.310  49.420  1.00  0.00           C
ATOM   4090  O   ASN C 283      22.710  42.190  48.680  1.00  0.00           O
ATOM   4091  N   ILE C 284      24.270  41.390  50.150  1.00  0.00           N
ATOM   4092  HN  ILE C 284      24.370  40.770  50.930  1.00  0.00           H
ATOM   4093  CA  ILE C 284      25.390  42.260  50.330  1.00  0.00           C
ATOM   4094  HA  ILE C 284      25.010  43.040  50.980  1.00  0.00           H
ATOM   4095  CB  ILE C 284      26.490  41.550  51.060  1.00  0.00           C
ATOM   4096  HB  ILE C 284      27.060  40.970  50.300  1.00  0.00           H
ATOM   4097  CG2 ILE C 284      27.390  42.570  51.770  1.00  0.00           C
ATOM   4098 HG21 ILE C 284      28.200  42.870  51.070  1.00  0.00           H
ATOM   4099 HG22 ILE C 284      26.860  43.520  51.980  1.00  0.00           H
ATOM   4100 HG23 ILE C 284      27.800  42.300  52.770  1.00  0.00           H
ATOM   4101  CG1 ILE C 284      25.880  40.610  52.110  1.00  0.00           C
ATOM   4102 HG11 ILE C 284      26.680  40.350  52.830  1.00  0.00           H
ATOM   4103 HG12 ILE C 284      25.440  39.650  51.730  1.00  0.00           H
ATOM   4104  CD  ILE C 284      24.830  41.160  53.070  1.00  0.00           C
ATOM   4105  HD1 ILE C 284      24.730  40.440  53.910  1.00  0.00           H
ATOM   4106  HD2 ILE C 284      25.120  42.120  53.550  1.00  0.00           H
ATOM   4107  HD3 ILE C 284      23.790  41.300  52.710  1.00  0.00           H
ATOM   4108  C   ILE C 284      25.880  42.820  49.040  1.00  0.00           C
ATOM   4109  O   ILE C 284      25.580  42.240  48.000  1.00  0.00           O
ATOM   4110  N   ASP C 285      26.750  43.850  49.040  1.00  0.00           N
ATOM   4111  HN  ASP C 285      27.190  44.240  49.850  1.00  0.00           H
ATOM   4112  CA  ASP C 285      27.280  44.460  47.870  1.00  0.00           C
ATOM   4113  HA  ASP C 285      27.330  43.590  47.240  1.00  0.00           H
ATOM   4114  CB  ASP C 285      26.380  45.550  47.250  1.00  0.00           C
ATOM   4115  HB1 ASP C 285      26.250  46.490  47.830  1.00  0.00           H
ATOM   4116  HB2 ASP C 285      25.330  45.180  47.190  1.00  0.00           H
ATOM   4117  CG  ASP C 285      26.800  45.900  45.830  1.00  0.00           C
ATOM   4118  OD1 ASP C 285      26.450  47.010  45.360  1.00  0.00           O
ATOM   4119  OD2 ASP C 285      27.320  45.010  45.110  1.00  0.00           O
ATOM   4120  C   ASP C 285      28.640  44.990  48.140  1.00  0.00           C
ATOM   4121  O   ASP C 285      29.100  45.200  49.260  1.00  0.00           O
ATOM   4122  N   GLY C 286      29.510  45.240  47.140  1.00  0.00           N
ATOM   4123  HN  GLY C 286      29.250  45.010  46.200  1.00  0.00           H
ATOM   4124  CA  GLY C 286      30.770  45.880  47.370  1.00  0.00           C
ATOM   4125  HA1 GLY C 286      31.150  45.660  48.350  1.00  0.00           H
ATOM   4126  HA2 GLY C 286      31.420  45.590  46.560  1.00  0.00           H
ATOM   4127  C   GLY C 286      30.560  47.360  47.310  1.00  0.00           C
ATOM   4128  O   GLY C 286      29.700  47.930  47.970  1.00  0.00           O
ATOM   4129  N   TYR C 287      31.520  47.970  46.590  1.00  0.00           N
ATOM   4130  HN  TYR C 287      32.090  47.380  46.020  1.00  0.00           H
ATOM   4131  CA  TYR C 287      31.590  49.400  46.530  1.00  0.00           C
ATOM   4132  HA  TYR C 287      30.630  49.770  46.850  1.00  0.00           H
ATOM   4133  CB  TYR C 287      32.640  49.800  47.580  1.00  0.00           C
ATOM   4134  HB1 TYR C 287      33.560  49.210  47.330  1.00  0.00           H
ATOM   4135  HB2 TYR C 287      32.410  49.390  48.590  1.00  0.00           H
ATOM   4136  CG  TYR C 287      32.950  51.250  47.570  1.00  0.00           C
ATOM   4137  CD1 TYR C 287      34.140  51.700  47.030  1.00  0.00           C
ATOM   4138  HD1 TYR C 287      34.770  50.900  46.670  1.00  0.00           H
ATOM   4139  CE1 TYR C 287      34.520  53.010  47.150  1.00  0.00           C
ATOM   4140  HE1 TYR C 287      35.500  53.300  46.790  1.00  0.00           H
ATOM   4141  CZ  TYR C 287      33.570  53.940  47.510  1.00  0.00           C
ATOM   4142  OH  TYR C 287      33.860  55.320  47.500  1.00  0.00           O
ATOM   4143  HH  TYR C 287      34.770  55.450  47.790  1.00  0.00           H
ATOM   4144  CD2 TYR C 287      32.100  52.150  48.160  1.00  0.00           C
ATOM   4145  HD2 TYR C 287      31.110  51.860  48.490  1.00  0.00           H
ATOM   4146  CE2 TYR C 287      32.390  53.490  48.060  1.00  0.00           C
ATOM   4147  HE2 TYR C 287      31.710  54.220  48.470  1.00  0.00           H
ATOM   4148  C   TYR C 287      31.980  49.900  45.180  1.00  0.00           C
ATOM   4149  O   TYR C 287      32.900  49.430  44.520  1.00  0.00           O
ATOM   4150  N   PHE C 288      31.220  50.880  44.660  1.00  0.00           N
ATOM   4151  HN  PHE C 288      30.420  51.130  45.210  1.00  0.00           H
ATOM   4152  CA  PHE C 288      31.230  51.370  43.320  1.00  0.00           C
ATOM   4153  HA  PHE C 288      31.970  50.880  42.710  1.00  0.00           H
ATOM   4154  CB  PHE C 288      29.810  51.150  42.770  1.00  0.00           C
ATOM   4155  HB1 PHE C 288      29.050  51.780  43.280  1.00  0.00           H
ATOM   4156  HB2 PHE C 288      29.530  50.100  42.990  1.00  0.00           H
ATOM   4157  CG  PHE C 288      29.840  51.440  41.310  1.00  0.00           C
ATOM   4158  CD1 PHE C 288      29.770  52.680  40.720  1.00  0.00           C
ATOM   4159  HD1 PHE C 288      29.760  53.570  41.340  1.00  0.00           H
ATOM   4160  CE1 PHE C 288      29.760  52.740  39.350  1.00  0.00           C
ATOM   4161  HE1 PHE C 288      29.520  53.720  38.950  1.00  0.00           H
ATOM   4162  CZ  PHE C 288      29.690  51.630  38.530  1.00  0.00           C
ATOM   4163  HZ  PHE C 288      29.560  51.750  37.470  1.00  0.00           H
ATOM   4164  CD2 PHE C 288      29.730  50.320  40.520  1.00  0.00           C
ATOM   4165  HD2 PHE C 288      29.640  49.330  40.940  1.00  0.00           H
ATOM   4166  CE2 PHE C 288      29.750  50.400  39.140  1.00  0.00           C
ATOM   4167  HE2 PHE C 288      29.660  49.500  38.550  1.00  0.00           H
ATOM   4168  C   PHE C 288      31.500  52.810  43.550  1.00  0.00           C
ATOM   4169  O   PHE C 288      30.970  53.510  44.410  1.00  0.00           O
ATOM   4170  N   LYS C 289      32.420  53.360  42.720  1.00  0.00           N
ATOM   4171  HN  LYS C 289      32.900  52.840  42.020  1.00  0.00           H
ATOM   4172  CA  LYS C 289      32.630  54.770  42.680  1.00  0.00           C
ATOM   4173  HA  LYS C 289      31.670  55.240  42.530  1.00  0.00           H
ATOM   4174  CB  LYS C 289      33.530  55.260  43.820  1.00  0.00           C
ATOM   4175  HB1 LYS C 289      34.590  54.930  43.830  1.00  0.00           H
ATOM   4176  HB2 LYS C 289      32.950  54.830  44.660  1.00  0.00           H
ATOM   4177  CG  LYS C 289      33.460  56.770  44.070  1.00  0.00           C
ATOM   4178  HG1 LYS C 289      33.960  57.340  43.270  1.00  0.00           H
ATOM   4179  HG2 LYS C 289      34.010  56.840  45.030  1.00  0.00           H
ATOM   4180  CD  LYS C 289      31.970  57.100  44.150  1.00  0.00           C
ATOM   4181  HD1 LYS C 289      31.560  57.220  43.120  1.00  0.00           H
ATOM   4182  HD2 LYS C 289      31.390  56.270  44.620  1.00  0.00           H
ATOM   4183  CE  LYS C 289      31.770  58.400  44.930  1.00  0.00           C
ATOM   4184  HE1 LYS C 289      32.330  59.300  44.600  1.00  0.00           H
ATOM   4185  HE2 LYS C 289      32.080  58.310  45.990  1.00  0.00           H
ATOM   4186  NZ  LYS C 289      30.360  58.850  44.800  1.00  0.00           N
ATOM   4187  HZ1 LYS C 289      30.140  59.190  43.840  1.00  0.00           H
ATOM   4188  HZ2 LYS C 289      29.670  58.070  44.780  1.00  0.00           H
ATOM   4189  HZ3 LYS C 289      30.090  59.640  45.420  1.00  0.00           H
ATOM   4190  C   LYS C 289      33.340  54.930  41.380  1.00  0.00           C
ATOM   4191  O   LYS C 289      33.820  53.970  40.780  1.00  0.00           O
ATOM   4192  N   ILE C 290      33.400  56.190  40.910  1.00  0.00           N
ATOM   4193  HN  ILE C 290      32.970  56.940  41.400  1.00  0.00           H
ATOM   4194  CA  ILE C 290      34.050  56.550  39.690  1.00  0.00           C
ATOM   4195  HA  ILE C 290      34.440  55.660  39.210  1.00  0.00           H
ATOM   4196  CB  ILE C 290      33.140  57.340  38.790  1.00  0.00           C
ATOM   4197  HB  ILE C 290      32.820  58.220  39.390  1.00  0.00           H
ATOM   4198  CG2 ILE C 290      34.000  57.750  37.580  1.00  0.00           C
ATOM   4199 HG21 ILE C 290      33.310  57.940  36.730  1.00  0.00           H
ATOM   4200 HG22 ILE C 290      34.680  58.590  37.810  1.00  0.00           H
ATOM   4201 HG23 ILE C 290      34.560  56.880  37.160  1.00  0.00           H
ATOM   4202  CG1 ILE C 290      31.780  56.710  38.470  1.00  0.00           C
ATOM   4203 HG11 ILE C 290      31.290  57.260  37.640  1.00  0.00           H
ATOM   4204 HG12 ILE C 290      31.180  56.610  39.400  1.00  0.00           H
ATOM   4205  CD  ILE C 290      32.000  55.270  38.010  1.00  0.00           C
ATOM   4206  HD1 ILE C 290      33.000  55.110  37.560  1.00  0.00           H
ATOM   4207  HD2 ILE C 290      31.930  54.610  38.900  1.00  0.00           H
ATOM   4208  HD3 ILE C 290      31.190  54.940  37.330  1.00  0.00           H
ATOM   4209  C   ILE C 290      35.170  57.440  40.200  1.00  0.00           C
ATOM   4210  NT  ILE C 290      36.460  57.160  39.870  1.00  0.00           N
ATOM   4211  HT1 ILE C 290      36.730  56.360  39.330  1.00  0.00           H
ATOM   4212  HT2 ILE C 290      37.130  57.670  40.400  1.00  0.00           H
ATOM   4213  O   ILE C 290      34.970  58.310  41.050  1.00  0.00           O
ATOM   4214  N   PHE D 291      57.890  59.550  47.650  1.00  0.00           N
ATOM   4215  H1  PHE D 291      57.270  60.080  47.000  1.00  0.00           H
ATOM   4216  H2  PHE D 291      57.390  58.670  47.880  1.00  0.00           H
ATOM   4217  H3  PHE D 291      58.080  60.120  48.500  1.00  0.00           H
ATOM   4218  CA  PHE D 291      59.110  59.190  46.910  1.00  0.00           C
ATOM   4219  HA  PHE D 291      58.580  58.740  46.080  1.00  0.00           H
ATOM   4220  CB  PHE D 291      59.960  60.390  46.440  1.00  0.00           C
ATOM   4221  HB1 PHE D 291      60.970  59.970  46.230  1.00  0.00           H
ATOM   4222  HB2 PHE D 291      60.180  61.140  47.230  1.00  0.00           H
ATOM   4223  CG  PHE D 291      59.560  60.930  45.110  1.00  0.00           C
ATOM   4224  CD1 PHE D 291      59.770  62.260  44.830  1.00  0.00           C
ATOM   4225  HD1 PHE D 291      60.070  62.980  45.580  1.00  0.00           H
ATOM   4226  CE1 PHE D 291      59.640  62.690  43.530  1.00  0.00           C
ATOM   4227  HE1 PHE D 291      59.880  63.700  43.240  1.00  0.00           H
ATOM   4228  CZ  PHE D 291      59.220  61.830  42.540  1.00  0.00           C
ATOM   4229  HZ  PHE D 291      59.010  62.240  41.560  1.00  0.00           H
ATOM   4230  CD2 PHE D 291      59.390  60.030  44.080  1.00  0.00           C
ATOM   4231  HD2 PHE D 291      59.410  58.970  44.240  1.00  0.00           H
ATOM   4232  CE2 PHE D 291      59.190  60.480  42.800  1.00  0.00           C
ATOM   4233  HE2 PHE D 291      58.870  59.810  42.010  1.00  0.00           H
ATOM   4234  C   PHE D 291      59.950  58.070  47.420  1.00  0.00           C
ATOM   4235  O   PHE D 291      60.990  57.790  46.820  1.00  0.00           O
ATOM   4236  N   LYS D 292      59.540  57.360  48.490  1.00  0.00           N
ATOM   4237  HN  LYS D 292      58.720  57.600  49.000  1.00  0.00           H
ATOM   4238  CA  LYS D 292      60.140  56.190  49.070  1.00  0.00           C
ATOM   4239  HA  LYS D 292      60.760  55.630  48.380  1.00  0.00           H
ATOM   4240  CB  LYS D 292      61.130  56.650  50.150  1.00  0.00           C
ATOM   4241  HB1 LYS D 292      60.730  57.040  51.110  1.00  0.00           H
ATOM   4242  HB2 LYS D 292      61.730  57.470  49.710  1.00  0.00           H
ATOM   4243  CG  LYS D 292      62.200  55.620  50.520  1.00  0.00           C
ATOM   4244  HG1 LYS D 292      62.620  55.170  49.590  1.00  0.00           H
ATOM   4245  HG2 LYS D 292      61.760  54.830  51.160  1.00  0.00           H
ATOM   4246  CD  LYS D 292      63.160  56.380  51.440  1.00  0.00           C
ATOM   4247  HD1 LYS D 292      63.580  57.130  50.730  1.00  0.00           H
ATOM   4248  HD2 LYS D 292      62.620  56.920  52.240  1.00  0.00           H
ATOM   4249  CE  LYS D 292      64.220  55.490  52.100  1.00  0.00           C
ATOM   4250  HE1 LYS D 292      64.760  54.680  51.570  1.00  0.00           H
ATOM   4251  HE2 LYS D 292      63.730  55.090  53.010  1.00  0.00           H
ATOM   4252  NZ  LYS D 292      65.230  56.430  52.650  1.00  0.00           N
ATOM   4253  HZ1 LYS D 292      65.760  55.950  53.400  1.00  0.00           H
ATOM   4254  HZ2 LYS D 292      65.930  56.740  51.950  1.00  0.00           H
ATOM   4255  HZ3 LYS D 292      64.800  57.270  53.090  1.00  0.00           H
ATOM   4256  C   LYS D 292      59.160  55.280  49.720  1.00  0.00           C
ATOM   4257  O   LYS D 292      58.170  55.730  50.290  1.00  0.00           O
ATOM   4258  N   ASN D 293      59.340  53.950  49.720  1.00  0.00           N
ATOM   4259  HN  ASN D 293      60.170  53.610  49.280  1.00  0.00           H
ATOM   4260  CA  ASN D 293      58.410  53.030  50.300  1.00  0.00           C
ATOM   4261  HA  ASN D 293      58.110  53.370  51.280  1.00  0.00           H
ATOM   4262  CB  ASN D 293      57.170  52.920  49.400  1.00  0.00           C
ATOM   4263  HB1 ASN D 293      57.230  52.140  48.600  1.00  0.00           H
ATOM   4264  HB2 ASN D 293      57.020  53.890  48.870  1.00  0.00           H
ATOM   4265  CG  ASN D 293      55.940  52.740  50.270  1.00  0.00           C
ATOM   4266  OD1 ASN D 293      56.130  52.470  51.450  1.00  0.00           O
ATOM   4267  ND2 ASN D 293      54.700  52.860  49.710  1.00  0.00           N
ATOM   4268 HD21 ASN D 293      54.530  53.190  48.780  1.00  0.00           H
ATOM   4269 HD22 ASN D 293      53.920  52.480  50.200  1.00  0.00           H
ATOM   4270  C   ASN D 293      58.980  51.670  50.450  1.00  0.00           C
ATOM   4271  O   ASN D 293      60.200  51.610  50.300  1.00  0.00           O
ATOM   4272  N   ILE D 294      58.210  50.640  50.840  1.00  0.00           N
ATOM   4273  HN  ILE D 294      57.230  50.700  51.000  1.00  0.00           H
ATOM   4274  CA  ILE D 294      58.740  49.340  51.090  1.00  0.00           C
ATOM   4275  HA  ILE D 294      59.570  49.160  50.410  1.00  0.00           H
ATOM   4276  CB  ILE D 294      59.260  49.110  52.480  1.00  0.00           C
ATOM   4277  HB  ILE D 294      60.080  49.850  52.530  1.00  0.00           H
ATOM   4278  CG2 ILE D 294      58.170  49.550  53.470  1.00  0.00           C
ATOM   4279 HG21 ILE D 294      57.980  50.640  53.410  1.00  0.00           H
ATOM   4280 HG22 ILE D 294      57.210  49.000  53.420  1.00  0.00           H
ATOM   4281 HG23 ILE D 294      58.560  49.400  54.500  1.00  0.00           H
ATOM   4282  CG1 ILE D 294      59.840  47.710  52.780  1.00  0.00           C
ATOM   4283 HG11 ILE D 294      60.520  47.490  51.930  1.00  0.00           H
ATOM   4284 HG12 ILE D 294      59.120  46.870  52.860  1.00  0.00           H
ATOM   4285  CD  ILE D 294      60.600  47.720  54.100  1.00  0.00           C
ATOM   4286  HD1 ILE D 294      60.600  46.670  54.470  1.00  0.00           H
ATOM   4287  HD2 ILE D 294      61.610  48.140  54.280  1.00  0.00           H
ATOM   4288  HD3 ILE D 294      60.030  48.270  54.880  1.00  0.00           H
ATOM   4289  C   ILE D 294      57.690  48.340  50.760  1.00  0.00           C
ATOM   4290  O   ILE D 294      56.480  48.510  50.940  1.00  0.00           O
ATOM   4291  N   ASP D 295      58.130  47.160  50.290  1.00  0.00           N
ATOM   4292  HN  ASP D 295      59.110  47.020  50.220  1.00  0.00           H
ATOM   4293  CA  ASP D 295      57.270  46.120  49.800  1.00  0.00           C
ATOM   4294  HA  ASP D 295      56.250  46.410  49.570  1.00  0.00           H
ATOM   4295  CB  ASP D 295      57.730  45.480  48.480  1.00  0.00           C
ATOM   4296  HB1 ASP D 295      58.670  44.930  48.680  1.00  0.00           H
ATOM   4297  HB2 ASP D 295      58.030  46.270  47.760  1.00  0.00           H
ATOM   4298  CG  ASP D 295      56.800  44.490  47.800  1.00  0.00           C
ATOM   4299  OD1 ASP D 295      57.300  43.550  47.120  1.00  0.00           O
ATOM   4300  OD2 ASP D 295      55.570  44.770  47.780  1.00  0.00           O
ATOM   4301  C   ASP D 295      57.200  45.020  50.800  1.00  0.00           C
ATOM   4302  O   ASP D 295      58.120  44.780  51.580  1.00  0.00           O
ATOM   4303  N   GLY D 296      56.040  44.330  50.870  1.00  0.00           N
ATOM   4304  HN  GLY D 296      55.220  44.610  50.380  1.00  0.00           H
ATOM   4305  CA  GLY D 296      55.810  43.230  51.750  1.00  0.00           C
ATOM   4306  HA1 GLY D 296      56.360  43.450  52.650  1.00  0.00           H
ATOM   4307  HA2 GLY D 296      54.740  43.210  51.890  1.00  0.00           H
ATOM   4308  C   GLY D 296      56.280  41.850  51.410  1.00  0.00           C
ATOM   4309  O   GLY D 296      57.360  41.640  50.860  1.00  0.00           O
ATOM   4310  N   TYR D 297      55.380  40.890  51.680  1.00  0.00           N
ATOM   4311  HN  TYR D 297      54.590  41.130  52.240  1.00  0.00           H
ATOM   4312  CA  TYR D 297      55.600  39.500  51.410  1.00  0.00           C
ATOM   4313  HA  TYR D 297      56.360  39.360  50.660  1.00  0.00           H
ATOM   4314  CB  TYR D 297      56.130  38.990  52.770  1.00  0.00           C
ATOM   4315  HB1 TYR D 297      55.280  38.960  53.490  1.00  0.00           H
ATOM   4316  HB2 TYR D 297      56.950  39.650  53.120  1.00  0.00           H
ATOM   4317  CG  TYR D 297      56.890  37.720  52.620  1.00  0.00           C
ATOM   4318  CD1 TYR D 297      56.240  36.520  52.540  1.00  0.00           C
ATOM   4319  HD1 TYR D 297      55.160  36.450  52.440  1.00  0.00           H
ATOM   4320  CE1 TYR D 297      56.870  35.330  52.240  1.00  0.00           C
ATOM   4321  HE1 TYR D 297      56.270  34.440  52.210  1.00  0.00           H
ATOM   4322  CZ  TYR D 297      58.240  35.320  52.160  1.00  0.00           C
ATOM   4323  OH  TYR D 297      58.860  34.060  52.030  1.00  0.00           O
ATOM   4324  HH  TYR D 297      59.780  34.310  51.910  1.00  0.00           H
ATOM   4325  CD2 TYR D 297      58.260  37.670  52.470  1.00  0.00           C
ATOM   4326  HD2 TYR D 297      58.810  38.600  52.540  1.00  0.00           H
ATOM   4327  CE2 TYR D 297      58.950  36.500  52.250  1.00  0.00           C
ATOM   4328  HE2 TYR D 297      60.020  36.480  52.210  1.00  0.00           H
ATOM   4329  C   TYR D 297      54.350  38.930  50.840  1.00  0.00           C
ATOM   4330  O   TYR D 297      53.270  39.430  51.170  1.00  0.00           O
ATOM   4331  N   PHE D 298      54.350  37.940  49.940  1.00  0.00           N
ATOM   4332  HN  PHE D 298      55.210  37.660  49.530  1.00  0.00           H
ATOM   4333  CA  PHE D 298      53.110  37.310  49.620  1.00  0.00           C
ATOM   4334  HA  PHE D 298      52.480  37.330  50.500  1.00  0.00           H
ATOM   4335  CB  PHE D 298      52.300  38.050  48.540  1.00  0.00           C
ATOM   4336  HB1 PHE D 298      52.950  38.560  47.800  1.00  0.00           H
ATOM   4337  HB2 PHE D 298      51.920  38.980  49.000  1.00  0.00           H
ATOM   4338  CG  PHE D 298      51.180  37.330  47.860  1.00  0.00           C
ATOM   4339  CD1 PHE D 298      51.440  36.470  46.820  1.00  0.00           C
ATOM   4340  HD1 PHE D 298      52.460  36.540  46.450  1.00  0.00           H
ATOM   4341  CE1 PHE D 298      50.500  35.660  46.240  1.00  0.00           C
ATOM   4342  HE1 PHE D 298      50.760  35.080  45.370  1.00  0.00           H
ATOM   4343  CZ  PHE D 298      49.240  35.630  46.800  1.00  0.00           C
ATOM   4344  HZ  PHE D 298      48.520  34.860  46.550  1.00  0.00           H
ATOM   4345  CD2 PHE D 298      49.910  37.300  48.370  1.00  0.00           C
ATOM   4346  HD2 PHE D 298      49.620  37.930  49.200  1.00  0.00           H
ATOM   4347  CE2 PHE D 298      48.930  36.490  47.830  1.00  0.00           C
ATOM   4348  HE2 PHE D 298      47.970  36.440  48.320  1.00  0.00           H
ATOM   4349  C   PHE D 298      53.350  35.880  49.260  1.00  0.00           C
ATOM   4350  O   PHE D 298      54.130  35.490  48.390  1.00  0.00           O
ATOM   4351  N   LYS D 299      52.610  34.960  49.910  1.00  0.00           N
ATOM   4352  HN  LYS D 299      52.110  35.140  50.750  1.00  0.00           H
ATOM   4353  CA  LYS D 299      52.890  33.590  49.650  1.00  0.00           C
ATOM   4354  HA  LYS D 299      53.100  33.400  48.610  1.00  0.00           H
ATOM   4355  CB  LYS D 299      54.140  33.070  50.380  1.00  0.00           C
ATOM   4356  HB1 LYS D 299      53.960  32.620  51.380  1.00  0.00           H
ATOM   4357  HB2 LYS D 299      54.720  33.990  50.600  1.00  0.00           H
ATOM   4358  CG  LYS D 299      55.020  32.080  49.600  1.00  0.00           C
ATOM   4359  HG1 LYS D 299      54.870  32.160  48.500  1.00  0.00           H
ATOM   4360  HG2 LYS D 299      54.720  31.030  49.800  1.00  0.00           H
ATOM   4361  CD  LYS D 299      56.530  32.330  49.600  1.00  0.00           C
ATOM   4362  HD1 LYS D 299      56.920  32.410  50.640  1.00  0.00           H
ATOM   4363  HD2 LYS D 299      57.030  31.470  49.100  1.00  0.00           H
ATOM   4364  CE  LYS D 299      57.000  33.590  48.880  1.00  0.00           C
ATOM   4365  HE1 LYS D 299      56.250  34.340  49.210  1.00  0.00           H
ATOM   4366  HE2 LYS D 299      56.880  33.490  47.780  1.00  0.00           H
ATOM   4367  NZ  LYS D 299      58.400  33.890  49.240  1.00  0.00           N
ATOM   4368  HZ1 LYS D 299      58.660  34.870  48.990  1.00  0.00           H
ATOM   4369  HZ2 LYS D 299      58.430  33.830  50.280  1.00  0.00           H
ATOM   4370  HZ3 LYS D 299      59.240  33.380  48.900  1.00  0.00           H
ATOM   4371  C   LYS D 299      51.670  32.830  50.050  1.00  0.00           C
ATOM   4372  O   LYS D 299      51.540  32.160  51.070  1.00  0.00           O
ATOM   4373  N   ILE D 300      50.620  32.930  49.220  1.00  0.00           N
ATOM   4374  HN  ILE D 300      50.680  33.480  48.390  1.00  0.00           H
ATOM   4375  CA  ILE D 300      49.410  32.190  49.440  1.00  0.00           C
ATOM   4376  HA  ILE D 300      49.520  31.530  50.280  1.00  0.00           H
ATOM   4377  CB  ILE D 300      48.220  33.090  49.610  1.00  0.00           C
ATOM   4378  HB  ILE D 300      48.160  33.920  48.870  1.00  0.00           H
ATOM   4379  CG2 ILE D 300      46.870  32.350  49.610  1.00  0.00           C
ATOM   4380 HG21 ILE D 300      46.020  33.070  49.620  1.00  0.00           H
ATOM   4381 HG22 ILE D 300      46.690  31.790  48.660  1.00  0.00           H
ATOM   4382 HG23 ILE D 300      46.860  31.640  50.460  1.00  0.00           H
ATOM   4383  CG1 ILE D 300      48.350  33.740  51.000  1.00  0.00           C
ATOM   4384 HG11 ILE D 300      49.300  34.280  51.180  1.00  0.00           H
ATOM   4385 HG12 ILE D 300      48.440  32.840  51.630  1.00  0.00           H
ATOM   4386  CD  ILE D 300      47.270  34.770  51.350  1.00  0.00           C
ATOM   4387  HD1 ILE D 300      47.260  35.440  50.470  1.00  0.00           H
ATOM   4388  HD2 ILE D 300      46.260  34.400  51.620  1.00  0.00           H
ATOM   4389  HD3 ILE D 300      47.690  35.410  52.150  1.00  0.00           H
ATOM   4390  C   ILE D 300      49.230  31.380  48.160  1.00  0.00           C
ATOM   4391  NT  ILE D 300      49.530  30.050  48.240  1.00  0.00           N
ATOM   4392  HT1 ILE D 300      49.940  29.570  49.010  1.00  0.00           H
ATOM   4393  HT2 ILE D 300      49.580  29.560  47.380  1.00  0.00           H
ATOM   4394  O   ILE D 300      49.000  31.770  47.020  1.00  0.00           O
TER
ENDMDL
