# Supplementary material for: The Effect of SARS-COV‑2 Protein Fragments on the Dimerization of α‑Synuclein
Source: ACS Chem Neurosci. 2025 Oct 22;16(21):4279–88. doi: 10.1021/acschemneuro.5c00635 (PMC12593392; doi:10.1021/acschemneuro.5c00635)
Supplement: Supplementary file 1 [file cn5c00635_si_001.zip › aS Configurations - Supporting Information/Beta Strand Dimer/with FI10/b-FI10-2-initial.pdb]

REMARK    GENERATED BY TRJCONV
TITLE     Protein in water t=   0.00000 step= 0
REMARK    THIS IS A SIMULATION BOX
CRYST1   89.348   89.348   89.348  90.00  90.00  90.00 P 1           1
MODEL        1
ATOM      1  N   MET A   1      15.500  33.370  37.640  1.00  0.00           N
ATOM      2  H1  MET A   1      15.410  32.580  36.980  1.00  0.00           H
ATOM      3  H2  MET A   1      14.680  34.010  37.630  1.00  0.00           H
ATOM      4  H3  MET A   1      16.270  33.930  37.220  1.00  0.00           H
ATOM      5  CA  MET A   1      15.860  32.880  38.990  1.00  0.00           C
ATOM      6  HA  MET A   1      16.650  32.140  38.940  1.00  0.00           H
ATOM      7  CB  MET A   1      16.550  34.070  39.680  1.00  0.00           C
ATOM      8  HB1 MET A   1      15.760  34.800  39.940  1.00  0.00           H
ATOM      9  HB2 MET A   1      17.370  34.490  39.060  1.00  0.00           H
ATOM     10  CG  MET A   1      17.280  33.740  40.990  1.00  0.00           C
ATOM     11  HG1 MET A   1      16.540  33.290  41.700  1.00  0.00           H
ATOM     12  HG2 MET A   1      17.610  34.670  41.490  1.00  0.00           H
ATOM     13  SD  MET A   1      18.780  32.720  40.880  1.00  0.00           S
ATOM     14  CE  MET A   1      17.970  31.140  41.230  1.00  0.00           C
ATOM     15  HE1 MET A   1      17.370  31.220  42.160  1.00  0.00           H
ATOM     16  HE2 MET A   1      17.300  30.920  40.370  1.00  0.00           H
ATOM     17  HE3 MET A   1      18.610  30.240  41.350  1.00  0.00           H
ATOM     18  C   MET A   1      14.800  32.230  39.810  1.00  0.00           C
ATOM     19  O   MET A   1      14.080  32.890  40.560  1.00  0.00           O
ATOM     20  N   ASP A   2      14.610  30.900  39.780  1.00  0.00           N
ATOM     21  HN  ASP A   2      15.110  30.270  39.190  1.00  0.00           H
ATOM     22  CA  ASP A   2      13.610  30.190  40.510  1.00  0.00           C
ATOM     23  HA  ASP A   2      12.800  30.820  40.840  1.00  0.00           H
ATOM     24  CB  ASP A   2      13.120  29.010  39.640  1.00  0.00           C
ATOM     25  HB1 ASP A   2      12.410  29.460  38.900  1.00  0.00           H
ATOM     26  HB2 ASP A   2      12.480  28.330  40.240  1.00  0.00           H
ATOM     27  CG  ASP A   2      14.100  28.190  38.820  1.00  0.00           C
ATOM     28  OD1 ASP A   2      13.690  27.340  37.980  1.00  0.00           O
ATOM     29  OD2 ASP A   2      15.320  28.310  39.110  1.00  0.00           O
ATOM     30  C   ASP A   2      14.110  29.720  41.830  1.00  0.00           C
ATOM     31  O   ASP A   2      13.870  30.310  42.880  1.00  0.00           O
ATOM     32  N   VAL A   3      14.820  28.580  41.830  1.00  0.00           N
ATOM     33  HN  VAL A   3      15.040  28.100  40.980  1.00  0.00           H
ATOM     34  CA  VAL A   3      15.230  28.000  43.070  1.00  0.00           C
ATOM     35  HA  VAL A   3      14.560  28.190  43.900  1.00  0.00           H
ATOM     36  CB  VAL A   3      15.180  26.500  43.010  1.00  0.00           C
ATOM     37  HB  VAL A   3      15.760  26.120  42.140  1.00  0.00           H
ATOM     38  CG1 VAL A   3      15.750  25.900  44.310  1.00  0.00           C
ATOM     39 HG11 VAL A   3      15.330  26.480  45.170  1.00  0.00           H
ATOM     40 HG12 VAL A   3      15.470  24.830  44.250  1.00  0.00           H
ATOM     41 HG13 VAL A   3      16.850  25.960  44.310  1.00  0.00           H
ATOM     42  CG2 VAL A   3      13.730  26.020  42.840  1.00  0.00           C
ATOM     43 HG21 VAL A   3      13.130  26.510  42.040  1.00  0.00           H
ATOM     44 HG22 VAL A   3      13.640  24.950  42.580  1.00  0.00           H
ATOM     45 HG23 VAL A   3      13.130  26.330  43.720  1.00  0.00           H
ATOM     46  C   VAL A   3      16.520  28.540  43.580  1.00  0.00           C
ATOM     47  O   VAL A   3      17.530  28.450  42.890  1.00  0.00           O
ATOM     48  N   PHE A   4      16.570  29.250  44.720  1.00  0.00           N
ATOM     49  HN  PHE A   4      15.740  29.360  45.270  1.00  0.00           H
ATOM     50  CA  PHE A   4      17.760  29.820  45.280  1.00  0.00           C
ATOM     51  HA  PHE A   4      18.570  29.780  44.560  1.00  0.00           H
ATOM     52  CB  PHE A   4      17.510  31.290  45.640  1.00  0.00           C
ATOM     53  HB1 PHE A   4      17.010  31.420  46.620  1.00  0.00           H
ATOM     54  HB2 PHE A   4      16.910  31.860  44.900  1.00  0.00           H
ATOM     55  CG  PHE A   4      18.740  32.140  45.660  1.00  0.00           C
ATOM     56  CD1 PHE A   4      19.560  32.360  44.590  1.00  0.00           C
ATOM     57  HD1 PHE A   4      19.250  31.770  43.740  1.00  0.00           H
ATOM     58  CE1 PHE A   4      20.650  33.190  44.700  1.00  0.00           C
ATOM     59  HE1 PHE A   4      21.280  33.160  43.820  1.00  0.00           H
ATOM     60  CZ  PHE A   4      21.000  33.720  45.920  1.00  0.00           C
ATOM     61  HZ  PHE A   4      21.820  34.420  45.960  1.00  0.00           H
ATOM     62  CD2 PHE A   4      19.030  32.810  46.830  1.00  0.00           C
ATOM     63  HD2 PHE A   4      18.330  32.670  47.640  1.00  0.00           H
ATOM     64  CE2 PHE A   4      20.080  33.680  46.950  1.00  0.00           C
ATOM     65  HE2 PHE A   4      20.390  34.210  47.840  1.00  0.00           H
ATOM     66  C   PHE A   4      18.440  29.110  46.400  1.00  0.00           C
ATOM     67  O   PHE A   4      17.700  28.550  47.190  1.00  0.00           O
ATOM     68  N   MET A   5      19.780  29.060  46.480  1.00  0.00           N
ATOM     69  HN  MET A   5      20.420  29.350  45.770  1.00  0.00           H
ATOM     70  CA  MET A   5      20.500  28.280  47.440  1.00  0.00           C
ATOM     71  HA  MET A   5      19.810  27.900  48.170  1.00  0.00           H
ATOM     72  CB  MET A   5      21.000  26.970  46.820  1.00  0.00           C
ATOM     73  HB1 MET A   5      21.400  26.330  47.640  1.00  0.00           H
ATOM     74  HB2 MET A   5      21.830  27.140  46.100  1.00  0.00           H
ATOM     75  CG  MET A   5      19.880  26.070  46.290  1.00  0.00           C
ATOM     76  HG1 MET A   5      19.180  26.610  45.630  1.00  0.00           H
ATOM     77  HG2 MET A   5      19.220  25.750  47.120  1.00  0.00           H
ATOM     78  SD  MET A   5      20.420  24.650  45.290  1.00  0.00           S
ATOM     79  CE  MET A   5      19.100  23.440  45.590  1.00  0.00           C
ATOM     80  HE1 MET A   5      19.170  22.700  44.760  1.00  0.00           H
ATOM     81  HE2 MET A   5      19.080  23.000  46.600  1.00  0.00           H
ATOM     82  HE3 MET A   5      18.150  23.990  45.400  1.00  0.00           H
ATOM     83  C   MET A   5      21.610  29.060  48.070  1.00  0.00           C
ATOM     84  O   MET A   5      22.110  30.050  47.560  1.00  0.00           O
ATOM     85  N   LYS A   6      22.070  28.710  49.290  1.00  0.00           N
ATOM     86  HN  LYS A   6      21.550  28.050  49.820  1.00  0.00           H
ATOM     87  CA  LYS A   6      23.060  29.420  50.030  1.00  0.00           C
ATOM     88  HA  LYS A   6      22.740  30.450  50.030  1.00  0.00           H
ATOM     89  CB  LYS A   6      23.050  28.960  51.500  1.00  0.00           C
ATOM     90  HB1 LYS A   6      23.960  29.170  52.090  1.00  0.00           H
ATOM     91  HB2 LYS A   6      23.020  27.860  51.340  1.00  0.00           H
ATOM     92  CG  LYS A   6      21.820  29.390  52.300  1.00  0.00           C
ATOM     93  HG1 LYS A   6      20.950  29.120  51.670  1.00  0.00           H
ATOM     94  HG2 LYS A   6      21.910  30.460  52.580  1.00  0.00           H
ATOM     95  CD  LYS A   6      21.740  28.650  53.640  1.00  0.00           C
ATOM     96  HD1 LYS A   6      21.640  27.590  53.330  1.00  0.00           H
ATOM     97  HD2 LYS A   6      22.710  28.690  54.180  1.00  0.00           H
ATOM     98  CE  LYS A   6      20.620  29.100  54.580  1.00  0.00           C
ATOM     99  HE1 LYS A   6      19.640  28.810  54.150  1.00  0.00           H
ATOM    100  HE2 LYS A   6      20.620  30.210  54.690  1.00  0.00           H
ATOM    101  NZ  LYS A   6      20.790  28.500  55.920  1.00  0.00           N
ATOM    102  HZ1 LYS A   6      20.590  27.490  55.830  1.00  0.00           H
ATOM    103  HZ2 LYS A   6      21.790  28.690  56.130  1.00  0.00           H
ATOM    104  HZ3 LYS A   6      20.190  28.950  56.650  1.00  0.00           H
ATOM    105  C   LYS A   6      24.400  29.470  49.390  1.00  0.00           C
ATOM    106  O   LYS A   6      24.900  28.490  48.850  1.00  0.00           O
ATOM    107  N   GLY A   7      25.100  30.620  49.440  1.00  0.00           N
ATOM    108  HN  GLY A   7      24.740  31.370  49.990  1.00  0.00           H
ATOM    109  CA  GLY A   7      26.330  30.670  48.710  1.00  0.00           C
ATOM    110  HA1 GLY A   7      27.010  29.870  48.970  1.00  0.00           H
ATOM    111  HA2 GLY A   7      26.020  30.500  47.690  1.00  0.00           H
ATOM    112  C   GLY A   7      27.060  31.950  48.900  1.00  0.00           C
ATOM    113  O   GLY A   7      27.730  32.210  49.900  1.00  0.00           O
ATOM    114  N   LEU A   8      27.090  32.840  47.890  1.00  0.00           N
ATOM    115  HN  LEU A   8      26.580  32.680  47.050  1.00  0.00           H
ATOM    116  CA  LEU A   8      27.790  34.090  47.830  1.00  0.00           C
ATOM    117  HA  LEU A   8      28.200  34.380  48.790  1.00  0.00           H
ATOM    118  CB  LEU A   8      28.900  34.130  46.780  1.00  0.00           C
ATOM    119  HB1 LEU A   8      29.410  35.120  46.700  1.00  0.00           H
ATOM    120  HB2 LEU A   8      28.440  33.910  45.790  1.00  0.00           H
ATOM    121  CG  LEU A   8      29.940  33.000  46.870  1.00  0.00           C
ATOM    122  HG  LEU A   8      29.400  32.040  46.730  1.00  0.00           H
ATOM    123  CD1 LEU A   8      30.930  32.970  45.690  1.00  0.00           C
ATOM    124 HD11 LEU A   8      30.510  33.290  44.720  1.00  0.00           H
ATOM    125 HD12 LEU A   8      31.660  33.770  45.960  1.00  0.00           H
ATOM    126 HD13 LEU A   8      31.480  32.000  45.720  1.00  0.00           H
ATOM    127  CD2 LEU A   8      30.670  33.000  48.220  1.00  0.00           C
ATOM    128 HD21 LEU A   8      29.910  32.730  48.980  1.00  0.00           H
ATOM    129 HD22 LEU A   8      31.490  32.250  48.180  1.00  0.00           H
ATOM    130 HD23 LEU A   8      31.130  33.990  48.420  1.00  0.00           H
ATOM    131  C   LEU A   8      26.670  34.990  47.430  1.00  0.00           C
ATOM    132  O   LEU A   8      25.700  34.550  46.820  1.00  0.00           O
ATOM    133  N   SER A   9      26.870  36.290  47.690  1.00  0.00           N
ATOM    134  HN  SER A   9      27.610  36.720  48.210  1.00  0.00           H
ATOM    135  CA  SER A   9      25.920  37.280  47.270  1.00  0.00           C
ATOM    136  HA  SER A   9      24.950  36.850  47.500  1.00  0.00           H
ATOM    137  CB  SER A   9      25.970  38.620  48.030  1.00  0.00           C
ATOM    138  HB1 SER A   9      24.970  39.100  47.940  1.00  0.00           H
ATOM    139  HB2 SER A   9      26.830  39.180  47.600  1.00  0.00           H
ATOM    140  OG  SER A   9      26.160  38.460  49.430  1.00  0.00           O
ATOM    141  HG1 SER A   9      27.060  38.200  49.620  1.00  0.00           H
ATOM    142  C   SER A   9      25.780  37.620  45.830  1.00  0.00           C
ATOM    143  O   SER A   9      26.640  37.340  44.990  1.00  0.00           O
ATOM    144  N   LYS A  10      24.710  38.320  45.410  1.00  0.00           N
ATOM    145  HN  LYS A  10      23.980  38.640  46.000  1.00  0.00           H
ATOM    146  CA  LYS A  10      24.520  38.410  44.000  1.00  0.00           C
ATOM    147  HA  LYS A  10      25.200  37.750  43.480  1.00  0.00           H
ATOM    148  CB  LYS A  10      23.080  37.960  43.680  1.00  0.00           C
ATOM    149  HB1 LYS A  10      22.330  38.650  44.120  1.00  0.00           H
ATOM    150  HB2 LYS A  10      22.920  37.000  44.210  1.00  0.00           H
ATOM    151  CG  LYS A  10      22.760  37.920  42.190  1.00  0.00           C
ATOM    152  HG1 LYS A  10      23.320  38.740  41.680  1.00  0.00           H
ATOM    153  HG2 LYS A  10      21.690  37.770  41.930  1.00  0.00           H
ATOM    154  CD  LYS A  10      23.400  36.650  41.620  1.00  0.00           C
ATOM    155  HD1 LYS A  10      24.470  36.760  41.340  1.00  0.00           H
ATOM    156  HD2 LYS A  10      23.400  35.900  42.440  1.00  0.00           H
ATOM    157  CE  LYS A  10      22.550  36.150  40.460  1.00  0.00           C
ATOM    158  HE1 LYS A  10      22.550  36.870  39.620  1.00  0.00           H
ATOM    159  HE2 LYS A  10      21.520  35.820  40.720  1.00  0.00           H
ATOM    160  NZ  LYS A  10      23.180  34.920  39.930  1.00  0.00           N
ATOM    161  HZ1 LYS A  10      24.130  34.980  39.520  1.00  0.00           H
ATOM    162  HZ2 LYS A  10      23.290  34.190  40.670  1.00  0.00           H
ATOM    163  HZ3 LYS A  10      22.520  34.470  39.270  1.00  0.00           H
ATOM    164  C   LYS A  10      24.730  39.830  43.610  1.00  0.00           C
ATOM    165  O   LYS A  10      24.000  40.730  44.020  1.00  0.00           O
ATOM    166  N   ALA A  11      25.740  40.090  42.760  1.00  0.00           N
ATOM    167  HN  ALA A  11      26.380  39.360  42.500  1.00  0.00           H
ATOM    168  CA  ALA A  11      25.990  41.370  42.170  1.00  0.00           C
ATOM    169  HA  ALA A  11      26.270  41.980  43.030  1.00  0.00           H
ATOM    170  CB  ALA A  11      27.230  41.260  41.260  1.00  0.00           C
ATOM    171  HB1 ALA A  11      28.100  40.750  41.710  1.00  0.00           H
ATOM    172  HB2 ALA A  11      27.020  40.670  40.340  1.00  0.00           H
ATOM    173  HB3 ALA A  11      27.610  42.260  40.970  1.00  0.00           H
ATOM    174  C   ALA A  11      24.870  42.050  41.470  1.00  0.00           C
ATOM    175  O   ALA A  11      23.970  41.440  40.900  1.00  0.00           O
ATOM    176  N   LYS A  12      24.870  43.400  41.540  1.00  0.00           N
ATOM    177  HN  LYS A  12      25.540  43.850  42.130  1.00  0.00           H
ATOM    178  CA  LYS A  12      23.880  44.250  40.970  1.00  0.00           C
ATOM    179  HA  LYS A  12      23.040  43.720  40.550  1.00  0.00           H
ATOM    180  CB  LYS A  12      23.430  45.280  42.020  1.00  0.00           C
ATOM    181  HB1 LYS A  12      22.640  45.930  41.590  1.00  0.00           H
ATOM    182  HB2 LYS A  12      24.290  45.970  42.170  1.00  0.00           H
ATOM    183  CG  LYS A  12      22.890  44.650  43.310  1.00  0.00           C
ATOM    184  HG1 LYS A  12      22.200  43.840  42.990  1.00  0.00           H
ATOM    185  HG2 LYS A  12      22.240  45.430  43.770  1.00  0.00           H
ATOM    186  CD  LYS A  12      23.890  44.250  44.390  1.00  0.00           C
ATOM    187  HD1 LYS A  12      24.640  43.570  43.900  1.00  0.00           H
ATOM    188  HD2 LYS A  12      24.520  45.100  44.720  1.00  0.00           H
ATOM    189  CE  LYS A  12      23.180  43.530  45.530  1.00  0.00           C
ATOM    190  HE1 LYS A  12      22.400  42.860  45.110  1.00  0.00           H
ATOM    191  HE2 LYS A  12      22.630  44.140  46.280  1.00  0.00           H
ATOM    192  NZ  LYS A  12      24.170  42.690  46.240  1.00  0.00           N
ATOM    193  HZ1 LYS A  12      24.170  42.880  47.260  1.00  0.00           H
ATOM    194  HZ2 LYS A  12      23.790  41.760  45.980  1.00  0.00           H
ATOM    195  HZ3 LYS A  12      25.140  42.730  45.860  1.00  0.00           H
ATOM    196  C   LYS A  12      24.430  44.890  39.740  1.00  0.00           C
ATOM    197  O   LYS A  12      23.620  45.450  39.000  1.00  0.00           O
ATOM    198  N   GLU A  13      25.720  44.820  39.390  1.00  0.00           N
ATOM    199  HN  GLU A  13      26.360  44.380  40.030  1.00  0.00           H
ATOM    200  CA  GLU A  13      26.240  45.420  38.200  1.00  0.00           C
ATOM    201  HA  GLU A  13      25.550  45.370  37.370  1.00  0.00           H
ATOM    202  CB  GLU A  13      26.620  46.910  38.270  1.00  0.00           C
ATOM    203  HB1 GLU A  13      27.050  47.220  37.290  1.00  0.00           H
ATOM    204  HB2 GLU A  13      27.420  46.990  39.040  1.00  0.00           H
ATOM    205  CG  GLU A  13      25.580  47.910  38.760  1.00  0.00           C
ATOM    206  HG1 GLU A  13      25.450  47.730  39.850  1.00  0.00           H
ATOM    207  HG2 GLU A  13      24.640  47.690  38.200  1.00  0.00           H
ATOM    208  CD  GLU A  13      25.920  49.390  38.650  1.00  0.00           C
ATOM    209  OE1 GLU A  13      25.930  50.100  39.690  1.00  0.00           O
ATOM    210  OE2 GLU A  13      26.080  49.880  37.510  1.00  0.00           O
ATOM    211  C   GLU A  13      27.500  44.760  37.750  1.00  0.00           C
ATOM    212  O   GLU A  13      28.230  44.190  38.570  1.00  0.00           O
ATOM    213  N   GLY A  14      27.790  44.820  36.440  1.00  0.00           N
ATOM    214  HN  GLY A  14      27.100  45.320  35.910  1.00  0.00           H
ATOM    215  CA  GLY A  14      28.710  43.980  35.750  1.00  0.00           C
ATOM    216  HA1 GLY A  14      28.990  44.460  34.820  1.00  0.00           H
ATOM    217  HA2 GLY A  14      29.600  43.760  36.330  1.00  0.00           H
ATOM    218  C   GLY A  14      28.210  42.610  35.450  1.00  0.00           C
ATOM    219  O   GLY A  14      28.750  41.880  34.630  1.00  0.00           O
ATOM    220  N   VAL A  15      27.000  42.280  35.940  1.00  0.00           N
ATOM    221  HN  VAL A  15      26.620  42.880  36.630  1.00  0.00           H
ATOM    222  CA  VAL A  15      26.220  41.120  35.610  1.00  0.00           C
ATOM    223  HA  VAL A  15      26.900  40.280  35.620  1.00  0.00           H
ATOM    224  CB  VAL A  15      25.180  40.840  36.650  1.00  0.00           C
ATOM    225  HB  VAL A  15      24.500  40.030  36.320  1.00  0.00           H
ATOM    226  CG1 VAL A  15      25.910  40.480  37.950  1.00  0.00           C
ATOM    227 HG11 VAL A  15      26.670  41.200  38.330  1.00  0.00           H
ATOM    228 HG12 VAL A  15      25.190  40.230  38.760  1.00  0.00           H
ATOM    229 HG13 VAL A  15      26.530  39.560  37.900  1.00  0.00           H
ATOM    230  CG2 VAL A  15      24.350  42.130  36.840  1.00  0.00           C
ATOM    231 HG21 VAL A  15      23.450  41.880  37.430  1.00  0.00           H
ATOM    232 HG22 VAL A  15      24.850  42.910  37.460  1.00  0.00           H
ATOM    233 HG23 VAL A  15      23.990  42.530  35.870  1.00  0.00           H
ATOM    234  C   VAL A  15      25.680  41.100  34.220  1.00  0.00           C
ATOM    235  O   VAL A  15      25.320  42.180  33.740  1.00  0.00           O
ATOM    236  N   VAL A  16      25.440  39.950  33.570  1.00  0.00           N
ATOM    237  HN  VAL A  16      25.560  39.090  34.060  1.00  0.00           H
ATOM    238  CA  VAL A  16      24.970  39.910  32.220  1.00  0.00           C
ATOM    239  HA  VAL A  16      25.390  40.750  31.690  1.00  0.00           H
ATOM    240  CB  VAL A  16      25.490  38.690  31.530  1.00  0.00           C
ATOM    241  HB  VAL A  16      24.980  38.490  30.570  1.00  0.00           H
ATOM    242  CG1 VAL A  16      27.000  38.890  31.270  1.00  0.00           C
ATOM    243 HG11 VAL A  16      27.440  38.280  30.460  1.00  0.00           H
ATOM    244 HG12 VAL A  16      27.250  39.930  30.970  1.00  0.00           H
ATOM    245 HG13 VAL A  16      27.580  38.860  32.220  1.00  0.00           H
ATOM    246  CG2 VAL A  16      25.180  37.380  32.280  1.00  0.00           C
ATOM    247 HG21 VAL A  16      24.070  37.260  32.330  1.00  0.00           H
ATOM    248 HG22 VAL A  16      25.660  36.580  31.690  1.00  0.00           H
ATOM    249 HG23 VAL A  16      25.490  37.330  33.340  1.00  0.00           H
ATOM    250  C   VAL A  16      23.480  39.980  32.080  1.00  0.00           C
ATOM    251  O   VAL A  16      22.860  39.700  31.050  1.00  0.00           O
ATOM    252  N   ALA A  17      22.700  40.400  33.090  1.00  0.00           N
ATOM    253  HN  ALA A  17      23.130  40.720  33.930  1.00  0.00           H
ATOM    254  CA  ALA A  17      21.290  40.600  32.980  1.00  0.00           C
ATOM    255  HA  ALA A  17      20.920  40.030  32.140  1.00  0.00           H
ATOM    256  CB  ALA A  17      20.490  40.160  34.210  1.00  0.00           C
ATOM    257  HB1 ALA A  17      20.640  39.090  34.450  1.00  0.00           H
ATOM    258  HB2 ALA A  17      20.650  40.690  35.180  1.00  0.00           H
ATOM    259  HB3 ALA A  17      19.390  40.260  34.090  1.00  0.00           H
ATOM    260  C   ALA A  17      20.790  41.990  32.750  1.00  0.00           C
ATOM    261  O   ALA A  17      19.630  42.340  32.900  1.00  0.00           O
ATOM    262  N   ALA A  18      21.720  42.830  32.260  1.00  0.00           N
ATOM    263  HN  ALA A  18      22.620  42.490  32.010  1.00  0.00           H
ATOM    264  CA  ALA A  18      21.500  44.220  31.970  1.00  0.00           C
ATOM    265  HA  ALA A  18      20.820  44.660  32.680  1.00  0.00           H
ATOM    266  CB  ALA A  18      22.840  44.910  32.280  1.00  0.00           C
ATOM    267  HB1 ALA A  18      23.330  44.680  33.250  1.00  0.00           H
ATOM    268  HB2 ALA A  18      23.540  44.670  31.460  1.00  0.00           H
ATOM    269  HB3 ALA A  18      22.620  46.000  32.230  1.00  0.00           H
ATOM    270  C   ALA A  18      20.980  44.350  30.580  1.00  0.00           C
ATOM    271  O   ALA A  18      20.910  43.390  29.810  1.00  0.00           O
ATOM    272  N   ALA A  19      20.520  45.560  30.240  1.00  0.00           N
ATOM    273  HN  ALA A  19      20.510  46.230  30.980  1.00  0.00           H
ATOM    274  CA  ALA A  19      20.060  45.920  28.930  1.00  0.00           C
ATOM    275  HA  ALA A  19      19.290  45.190  28.750  1.00  0.00           H
ATOM    276  CB  ALA A  19      19.400  47.300  28.800  1.00  0.00           C
ATOM    277  HB1 ALA A  19      18.710  47.290  27.930  1.00  0.00           H
ATOM    278  HB2 ALA A  19      18.910  47.540  29.770  1.00  0.00           H
ATOM    279  HB3 ALA A  19      20.100  48.150  28.680  1.00  0.00           H
ATOM    280  C   ALA A  19      21.130  45.700  27.920  1.00  0.00           C
ATOM    281  O   ALA A  19      22.330  45.730  28.180  1.00  0.00           O
ATOM    282  N   GLU A  20      20.670  45.540  26.660  1.00  0.00           N
ATOM    283  HN  GLU A  20      19.710  45.310  26.570  1.00  0.00           H
ATOM    284  CA  GLU A  20      21.480  45.340  25.490  1.00  0.00           C
ATOM    285  HA  GLU A  20      22.270  44.660  25.740  1.00  0.00           H
ATOM    286  CB  GLU A  20      20.600  44.910  24.310  1.00  0.00           C
ATOM    287  HB1 GLU A  20      21.210  44.840  23.380  1.00  0.00           H
ATOM    288  HB2 GLU A  20      19.840  45.670  24.030  1.00  0.00           H
ATOM    289  CG  GLU A  20      19.950  43.550  24.600  1.00  0.00           C
ATOM    290  HG1 GLU A  20      20.690  42.880  25.100  1.00  0.00           H
ATOM    291  HG2 GLU A  20      19.740  43.160  23.590  1.00  0.00           H
ATOM    292  CD  GLU A  20      18.610  43.480  25.320  1.00  0.00           C
ATOM    293  OE1 GLU A  20      17.600  43.130  24.650  1.00  0.00           O
ATOM    294  OE2 GLU A  20      18.510  43.840  26.520  1.00  0.00           O
ATOM    295  C   GLU A  20      22.210  46.600  25.170  1.00  0.00           C
ATOM    296  O   GLU A  20      23.320  46.510  24.650  1.00  0.00           O
ATOM    297  N   LYS A  21      21.620  47.750  25.570  1.00  0.00           N
ATOM    298  HN  LYS A  21      20.750  47.840  26.040  1.00  0.00           H
ATOM    299  CA  LYS A  21      22.230  49.020  25.330  1.00  0.00           C
ATOM    300  HA  LYS A  21      22.470  49.110  24.290  1.00  0.00           H
ATOM    301  CB  LYS A  21      21.070  50.020  25.480  1.00  0.00           C
ATOM    302  HB1 LYS A  21      20.560  49.710  26.410  1.00  0.00           H
ATOM    303  HB2 LYS A  21      20.190  49.970  24.800  1.00  0.00           H
ATOM    304  CG  LYS A  21      21.490  51.480  25.660  1.00  0.00           C
ATOM    305  HG1 LYS A  21      22.230  51.830  24.910  1.00  0.00           H
ATOM    306  HG2 LYS A  21      22.010  51.470  26.640  1.00  0.00           H
ATOM    307  CD  LYS A  21      20.340  52.480  25.690  1.00  0.00           C
ATOM    308  HD1 LYS A  21      19.640  52.190  24.870  1.00  0.00           H
ATOM    309  HD2 LYS A  21      19.640  52.310  26.540  1.00  0.00           H
ATOM    310  CE  LYS A  21      20.770  53.920  25.400  1.00  0.00           C
ATOM    311  HE1 LYS A  21      20.040  54.740  25.260  1.00  0.00           H
ATOM    312  HE2 LYS A  21      21.430  53.800  24.510  1.00  0.00           H
ATOM    313  NZ  LYS A  21      21.750  54.390  26.400  1.00  0.00           N
ATOM    314  HZ1 LYS A  21      22.070  55.380  26.410  1.00  0.00           H
ATOM    315  HZ2 LYS A  21      21.360  54.130  27.330  1.00  0.00           H
ATOM    316  HZ3 LYS A  21      22.580  53.760  26.280  1.00  0.00           H
ATOM    317  C   LYS A  21      23.400  49.410  26.160  1.00  0.00           C
ATOM    318  O   LYS A  21      23.620  48.870  27.240  1.00  0.00           O
ATOM    319  N   THR A  22      24.250  50.310  25.630  1.00  0.00           N
ATOM    320  HN  THR A  22      24.180  50.660  24.700  1.00  0.00           H
ATOM    321  CA  THR A  22      25.320  50.760  26.480  1.00  0.00           C
ATOM    322  HA  THR A  22      25.590  50.070  27.270  1.00  0.00           H
ATOM    323  CB  THR A  22      26.620  50.830  25.740  1.00  0.00           C
ATOM    324  HB  THR A  22      27.370  51.160  26.490  1.00  0.00           H
ATOM    325  OG1 THR A  22      26.630  51.700  24.620  1.00  0.00           O
ATOM    326  HG1 THR A  22      27.440  52.210  24.660  1.00  0.00           H
ATOM    327  CG2 THR A  22      27.030  49.480  25.140  1.00  0.00           C
ATOM    328 HG21 THR A  22      27.080  48.720  25.960  1.00  0.00           H
ATOM    329 HG22 THR A  22      26.390  49.130  24.300  1.00  0.00           H
ATOM    330 HG23 THR A  22      28.040  49.530  24.690  1.00  0.00           H
ATOM    331  C   THR A  22      24.980  52.020  27.200  1.00  0.00           C
ATOM    332  O   THR A  22      24.150  52.790  26.740  1.00  0.00           O
ATOM    333  N   LYS A  23      25.610  52.340  28.350  1.00  0.00           N
ATOM    334  HN  LYS A  23      26.220  51.620  28.660  1.00  0.00           H
ATOM    335  CA  LYS A  23      25.590  53.570  29.070  1.00  0.00           C
ATOM    336  HA  LYS A  23      25.200  54.390  28.490  1.00  0.00           H
ATOM    337  CB  LYS A  23      24.900  53.330  30.420  1.00  0.00           C
ATOM    338  HB1 LYS A  23      25.410  52.590  31.070  1.00  0.00           H
ATOM    339  HB2 LYS A  23      23.890  52.960  30.160  1.00  0.00           H
ATOM    340  CG  LYS A  23      24.750  54.590  31.290  1.00  0.00           C
ATOM    341  HG1 LYS A  23      24.550  55.530  30.740  1.00  0.00           H
ATOM    342  HG2 LYS A  23      25.750  54.610  31.760  1.00  0.00           H
ATOM    343  CD  LYS A  23      23.630  54.560  32.330  1.00  0.00           C
ATOM    344  HD1 LYS A  23      23.840  55.260  33.170  1.00  0.00           H
ATOM    345  HD2 LYS A  23      22.700  54.880  31.810  1.00  0.00           H
ATOM    346  CE  LYS A  23      23.440  53.220  33.060  1.00  0.00           C
ATOM    347  HE1 LYS A  23      24.340  52.910  33.630  1.00  0.00           H
ATOM    348  HE2 LYS A  23      23.180  52.410  32.350  1.00  0.00           H
ATOM    349  NZ  LYS A  23      22.430  53.230  34.140  1.00  0.00           N
ATOM    350  HZ1 LYS A  23      21.480  53.160  33.730  1.00  0.00           H
ATOM    351  HZ2 LYS A  23      22.650  52.350  34.630  1.00  0.00           H
ATOM    352  HZ3 LYS A  23      22.520  54.040  34.790  1.00  0.00           H
ATOM    353  C   LYS A  23      27.010  53.960  29.340  1.00  0.00           C
ATOM    354  O   LYS A  23      27.760  53.240  30.000  1.00  0.00           O
ATOM    355  N   GLN A  24      27.490  55.070  28.770  1.00  0.00           N
ATOM    356  HN  GLN A  24      26.960  55.600  28.110  1.00  0.00           H
ATOM    357  CA  GLN A  24      28.640  55.760  29.270  1.00  0.00           C
ATOM    358  HA  GLN A  24      29.320  54.930  29.360  1.00  0.00           H
ATOM    359  CB  GLN A  24      29.160  56.850  28.310  1.00  0.00           C
ATOM    360  HB1 GLN A  24      30.040  57.430  28.660  1.00  0.00           H
ATOM    361  HB2 GLN A  24      28.320  57.530  28.080  1.00  0.00           H
ATOM    362  CG  GLN A  24      29.560  56.190  26.990  1.00  0.00           C
ATOM    363  HG1 GLN A  24      28.830  55.520  26.490  1.00  0.00           H
ATOM    364  HG2 GLN A  24      30.450  55.580  27.230  1.00  0.00           H
ATOM    365  CD  GLN A  24      29.910  57.280  25.970  1.00  0.00           C
ATOM    366  OE1 GLN A  24      29.720  58.490  26.110  1.00  0.00           O
ATOM    367  NE2 GLN A  24      30.360  56.780  24.790  1.00  0.00           N
ATOM    368 HE21 GLN A  24      30.510  55.790  24.760  1.00  0.00           H
ATOM    369 HE22 GLN A  24      30.510  57.330  23.980  1.00  0.00           H
ATOM    370  C   GLN A  24      28.520  56.270  30.660  1.00  0.00           C
ATOM    371  O   GLN A  24      27.590  56.970  31.050  1.00  0.00           O
ATOM    372  N   GLY A  25      29.540  55.990  31.500  1.00  0.00           N
ATOM    373  HN  GLY A  25      30.300  55.390  31.260  1.00  0.00           H
ATOM    374  CA  GLY A  25      29.560  56.540  32.820  1.00  0.00           C
ATOM    375  HA1 GLY A  25      28.580  56.530  33.250  1.00  0.00           H
ATOM    376  HA2 GLY A  25      30.300  55.960  33.350  1.00  0.00           H
ATOM    377  C   GLY A  25      30.070  57.940  32.790  1.00  0.00           C
ATOM    378  O   GLY A  25      30.580  58.420  31.780  1.00  0.00           O
ATOM    379  N   VAL A  26      29.930  58.670  33.910  1.00  0.00           N
ATOM    380  HN  VAL A  26      29.410  58.230  34.640  1.00  0.00           H
ATOM    381  CA  VAL A  26      30.250  60.050  34.100  1.00  0.00           C
ATOM    382  HA  VAL A  26      30.200  60.510  33.120  1.00  0.00           H
ATOM    383  CB  VAL A  26      29.180  60.620  34.980  1.00  0.00           C
ATOM    384  HB  VAL A  26      29.190  60.140  35.990  1.00  0.00           H
ATOM    385  CG1 VAL A  26      29.670  62.030  35.340  1.00  0.00           C
ATOM    386 HG11 VAL A  26      30.190  62.510  34.480  1.00  0.00           H
ATOM    387 HG12 VAL A  26      28.950  62.780  35.760  1.00  0.00           H
ATOM    388 HG13 VAL A  26      30.430  62.100  36.150  1.00  0.00           H
ATOM    389  CG2 VAL A  26      27.790  60.650  34.330  1.00  0.00           C
ATOM    390 HG21 VAL A  26      27.390  59.610  34.320  1.00  0.00           H
ATOM    391 HG22 VAL A  26      27.190  61.380  34.920  1.00  0.00           H
ATOM    392 HG23 VAL A  26      27.940  60.940  33.270  1.00  0.00           H
ATOM    393  C   VAL A  26      31.580  60.130  34.770  1.00  0.00           C
ATOM    394  O   VAL A  26      31.800  59.580  35.850  1.00  0.00           O
ATOM    395  N   ALA A  27      32.560  60.820  34.170  1.00  0.00           N
ATOM    396  HN  ALA A  27      32.320  61.150  33.260  1.00  0.00           H
ATOM    397  CA  ALA A  27      33.850  61.010  34.760  1.00  0.00           C
ATOM    398  HA  ALA A  27      34.220  60.090  35.180  1.00  0.00           H
ATOM    399  CB  ALA A  27      34.830  61.400  33.640  1.00  0.00           C
ATOM    400  HB1 ALA A  27      34.940  60.560  32.920  1.00  0.00           H
ATOM    401  HB2 ALA A  27      34.490  62.320  33.110  1.00  0.00           H
ATOM    402  HB3 ALA A  27      35.840  61.640  34.030  1.00  0.00           H
ATOM    403  C   ALA A  27      33.930  61.880  35.970  1.00  0.00           C
ATOM    404  O   ALA A  27      33.110  62.770  36.140  1.00  0.00           O
ATOM    405  N   GLU A  28      34.880  61.680  36.900  1.00  0.00           N
ATOM    406  HN  GLU A  28      35.690  61.160  36.640  1.00  0.00           H
ATOM    407  CA  GLU A  28      34.920  62.440  38.120  1.00  0.00           C
ATOM    408  HA  GLU A  28      33.940  62.630  38.550  1.00  0.00           H
ATOM    409  CB  GLU A  28      35.680  61.760  39.270  1.00  0.00           C
ATOM    410  HB1 GLU A  28      36.790  61.730  39.180  1.00  0.00           H
ATOM    411  HB2 GLU A  28      35.300  60.720  39.210  1.00  0.00           H
ATOM    412  CG  GLU A  28      35.200  62.290  40.620  1.00  0.00           C
ATOM    413  HG1 GLU A  28      35.500  61.660  41.490  1.00  0.00           H
ATOM    414  HG2 GLU A  28      34.090  62.290  40.610  1.00  0.00           H
ATOM    415  CD  GLU A  28      35.630  63.650  41.170  1.00  0.00           C
ATOM    416  OE1 GLU A  28      34.800  64.590  41.300  1.00  0.00           O
ATOM    417  OE2 GLU A  28      36.870  63.790  41.300  1.00  0.00           O
ATOM    418  C   GLU A  28      35.530  63.780  37.910  1.00  0.00           C
ATOM    419  O   GLU A  28      36.620  63.840  37.340  1.00  0.00           O
ATOM    420  N   ALA A  29      34.850  64.860  38.350  1.00  0.00           N
ATOM    421  HN  ALA A  29      34.170  64.800  39.070  1.00  0.00           H
ATOM    422  CA  ALA A  29      35.030  66.190  37.870  1.00  0.00           C
ATOM    423  HA  ALA A  29      35.700  66.140  37.040  1.00  0.00           H
ATOM    424  CB  ALA A  29      33.700  66.790  37.380  1.00  0.00           C
ATOM    425  HB1 ALA A  29      33.320  66.350  36.430  1.00  0.00           H
ATOM    426  HB2 ALA A  29      32.970  66.720  38.210  1.00  0.00           H
ATOM    427  HB3 ALA A  29      33.870  67.880  37.240  1.00  0.00           H
ATOM    428  C   ALA A  29      35.830  67.030  38.810  1.00  0.00           C
ATOM    429  O   ALA A  29      35.840  68.260  38.710  1.00  0.00           O
ATOM    430  N   ALA A  30      36.650  66.460  39.710  1.00  0.00           N
ATOM    431  HN  ALA A  30      36.570  65.470  39.780  1.00  0.00           H
ATOM    432  CA  ALA A  30      37.660  67.160  40.430  1.00  0.00           C
ATOM    433  HA  ALA A  30      38.330  66.380  40.760  1.00  0.00           H
ATOM    434  CB  ALA A  30      38.630  68.080  39.660  1.00  0.00           C
ATOM    435  HB1 ALA A  30      39.640  68.160  40.120  1.00  0.00           H
ATOM    436  HB2 ALA A  30      38.790  67.680  38.640  1.00  0.00           H
ATOM    437  HB3 ALA A  30      38.210  69.110  39.670  1.00  0.00           H
ATOM    438  C   ALA A  30      37.010  67.670  41.670  1.00  0.00           C
ATOM    439  O   ALA A  30      37.180  68.820  42.070  1.00  0.00           O
ATOM    440  N   GLY A  31      36.320  66.750  42.370  1.00  0.00           N
ATOM    441  HN  GLY A  31      36.360  65.840  41.950  1.00  0.00           H
ATOM    442  CA  GLY A  31      35.540  66.930  43.550  1.00  0.00           C
ATOM    443  HA1 GLY A  31      35.430  65.980  44.060  1.00  0.00           H
ATOM    444  HA2 GLY A  31      36.150  67.530  44.200  1.00  0.00           H
ATOM    445  C   GLY A  31      34.240  67.630  43.440  1.00  0.00           C
ATOM    446  O   GLY A  31      33.990  68.710  43.980  1.00  0.00           O
ATOM    447  N   LYS A  32      33.480  67.040  42.490  1.00  0.00           N
ATOM    448  HN  LYS A  32      33.880  66.220  42.070  1.00  0.00           H
ATOM    449  CA  LYS A  32      32.140  67.390  42.140  1.00  0.00           C
ATOM    450  HA  LYS A  32      31.710  67.920  42.970  1.00  0.00           H
ATOM    451  CB  LYS A  32      32.000  68.330  40.930  1.00  0.00           C
ATOM    452  HB1 LYS A  32      30.960  68.700  40.800  1.00  0.00           H
ATOM    453  HB2 LYS A  32      32.440  67.920  39.990  1.00  0.00           H
ATOM    454  CG  LYS A  32      32.780  69.640  41.100  1.00  0.00           C
ATOM    455  HG1 LYS A  32      33.870  69.460  41.120  1.00  0.00           H
ATOM    456  HG2 LYS A  32      32.450  70.070  42.060  1.00  0.00           H
ATOM    457  CD  LYS A  32      32.440  70.570  39.930  1.00  0.00           C
ATOM    458  HD1 LYS A  32      32.010  70.020  39.070  1.00  0.00           H
ATOM    459  HD2 LYS A  32      31.700  71.310  40.290  1.00  0.00           H
ATOM    460  CE  LYS A  32      33.660  71.310  39.360  1.00  0.00           C
ATOM    461  HE1 LYS A  32      33.380  72.040  38.570  1.00  0.00           H
ATOM    462  HE2 LYS A  32      34.290  70.570  38.820  1.00  0.00           H
ATOM    463  NZ  LYS A  32      34.520  72.070  40.290  1.00  0.00           N
ATOM    464  HZ1 LYS A  32      35.420  72.290  39.800  1.00  0.00           H
ATOM    465  HZ2 LYS A  32      34.090  73.000  40.470  1.00  0.00           H
ATOM    466  HZ3 LYS A  32      34.710  71.500  41.130  1.00  0.00           H
ATOM    467  C   LYS A  32      31.350  66.140  41.960  1.00  0.00           C
ATOM    468  O   LYS A  32      30.140  66.250  42.120  1.00  0.00           O
ATOM    469  N   THR A  33      31.960  64.950  41.770  1.00  0.00           N
ATOM    470  HN  THR A  33      32.900  64.980  41.420  1.00  0.00           H
ATOM    471  CA  THR A  33      31.320  63.680  41.600  1.00  0.00           C
ATOM    472  HA  THR A  33      30.300  63.810  41.920  1.00  0.00           H
ATOM    473  CB  THR A  33      31.310  63.220  40.180  1.00  0.00           C
ATOM    474  HB  THR A  33      31.890  62.290  40.020  1.00  0.00           H
ATOM    475  OG1 THR A  33      31.900  64.220  39.340  1.00  0.00           O
ATOM    476  HG1 THR A  33      31.110  64.570  38.920  1.00  0.00           H
ATOM    477  CG2 THR A  33      29.850  63.040  39.750  1.00  0.00           C
ATOM    478 HG21 THR A  33      29.300  63.920  40.150  1.00  0.00           H
ATOM    479 HG22 THR A  33      29.720  62.890  38.660  1.00  0.00           H
ATOM    480 HG23 THR A  33      29.430  62.080  40.140  1.00  0.00           H
ATOM    481  C   THR A  33      31.860  62.670  42.550  1.00  0.00           C
ATOM    482  O   THR A  33      31.850  61.460  42.320  1.00  0.00           O
ATOM    483  N   LYS A  34      32.480  63.170  43.640  1.00  0.00           N
ATOM    484  HN  LYS A  34      32.570  64.160  43.690  1.00  0.00           H
ATOM    485  CA  LYS A  34      32.750  62.450  44.840  1.00  0.00           C
ATOM    486  HA  LYS A  34      32.080  61.610  44.920  1.00  0.00           H
ATOM    487  CB  LYS A  34      34.230  62.030  44.890  1.00  0.00           C
ATOM    488  HB1 LYS A  34      34.870  62.920  44.710  1.00  0.00           H
ATOM    489  HB2 LYS A  34      34.370  61.320  44.040  1.00  0.00           H
ATOM    490  CG  LYS A  34      34.660  61.410  46.220  1.00  0.00           C
ATOM    491  HG1 LYS A  34      33.950  60.660  46.620  1.00  0.00           H
ATOM    492  HG2 LYS A  34      34.580  62.180  47.010  1.00  0.00           H
ATOM    493  CD  LYS A  34      36.050  60.770  46.130  1.00  0.00           C
ATOM    494  HD1 LYS A  34      36.250  60.300  47.120  1.00  0.00           H
ATOM    495  HD2 LYS A  34      35.920  60.000  45.340  1.00  0.00           H
ATOM    496  CE  LYS A  34      37.060  61.850  45.730  1.00  0.00           C
ATOM    497  HE1 LYS A  34      37.170  62.740  46.380  1.00  0.00           H
ATOM    498  HE2 LYS A  34      36.980  62.090  44.650  1.00  0.00           H
ATOM    499  NZ  LYS A  34      38.400  61.220  45.820  1.00  0.00           N
ATOM    500  HZ1 LYS A  34      39.180  61.830  45.510  1.00  0.00           H
ATOM    501  HZ2 LYS A  34      38.650  61.040  46.810  1.00  0.00           H
ATOM    502  HZ3 LYS A  34      38.440  60.330  45.270  1.00  0.00           H
ATOM    503  C   LYS A  34      32.370  63.250  46.040  1.00  0.00           C
ATOM    504  O   LYS A  34      32.790  64.390  46.230  1.00  0.00           O
ATOM    505  N   GLU A  35      31.450  62.730  46.880  1.00  0.00           N
ATOM    506  HN  GLU A  35      31.140  61.820  46.610  1.00  0.00           H
ATOM    507  CA  GLU A  35      30.780  63.300  48.010  1.00  0.00           C
ATOM    508  HA  GLU A  35      30.390  64.170  47.510  1.00  0.00           H
ATOM    509  CB  GLU A  35      29.660  62.450  48.630  1.00  0.00           C
ATOM    510  HB1 GLU A  35      29.260  63.110  49.420  1.00  0.00           H
ATOM    511  HB2 GLU A  35      30.110  61.580  49.150  1.00  0.00           H
ATOM    512  CG  GLU A  35      28.560  62.250  47.590  1.00  0.00           C
ATOM    513  HG1 GLU A  35      28.430  63.200  47.030  1.00  0.00           H
ATOM    514  HG2 GLU A  35      27.590  61.930  48.040  1.00  0.00           H
ATOM    515  CD  GLU A  35      29.060  61.080  46.760  1.00  0.00           C
ATOM    516  OE1 GLU A  35      29.570  61.180  45.610  1.00  0.00           O
ATOM    517  OE2 GLU A  35      29.080  59.990  47.380  1.00  0.00           O
ATOM    518  C   GLU A  35      31.710  63.820  49.050  1.00  0.00           C
ATOM    519  O   GLU A  35      32.670  63.170  49.450  1.00  0.00           O
ATOM    520  N   GLY A  36      31.570  65.090  49.480  1.00  0.00           N
ATOM    521  HN  GLY A  36      31.010  65.760  49.010  1.00  0.00           H
ATOM    522  CA  GLY A  36      32.220  65.600  50.650  1.00  0.00           C
ATOM    523  HA1 GLY A  36      31.450  66.220  51.090  1.00  0.00           H
ATOM    524  HA2 GLY A  36      32.540  64.780  51.270  1.00  0.00           H
ATOM    525  C   GLY A  36      33.510  66.260  50.320  1.00  0.00           C
ATOM    526  O   GLY A  36      34.120  66.950  51.130  1.00  0.00           O
ATOM    527  N   VAL A  37      34.010  65.910  49.110  1.00  0.00           N
ATOM    528  HN  VAL A  37      33.500  65.330  48.480  1.00  0.00           H
ATOM    529  CA  VAL A  37      35.220  66.390  48.530  1.00  0.00           C
ATOM    530  HA  VAL A  37      35.890  66.680  49.340  1.00  0.00           H
ATOM    531  CB  VAL A  37      36.000  65.280  47.900  1.00  0.00           C
ATOM    532  HB  VAL A  37      35.280  64.820  47.190  1.00  0.00           H
ATOM    533  CG1 VAL A  37      37.140  65.810  47.010  1.00  0.00           C
ATOM    534 HG11 VAL A  37      36.770  66.270  46.070  1.00  0.00           H
ATOM    535 HG12 VAL A  37      37.670  66.540  47.660  1.00  0.00           H
ATOM    536 HG13 VAL A  37      37.840  65.000  46.700  1.00  0.00           H
ATOM    537  CG2 VAL A  37      36.510  64.240  48.910  1.00  0.00           C
ATOM    538 HG21 VAL A  37      37.170  63.480  48.440  1.00  0.00           H
ATOM    539 HG22 VAL A  37      37.020  64.770  49.750  1.00  0.00           H
ATOM    540 HG23 VAL A  37      35.690  63.620  49.330  1.00  0.00           H
ATOM    541  C   VAL A  37      34.960  67.570  47.650  1.00  0.00           C
ATOM    542  O   VAL A  37      34.230  67.440  46.670  1.00  0.00           O
ATOM    543  N   LEU A  38      35.480  68.740  48.070  1.00  0.00           N
ATOM    544  HN  LEU A  38      36.040  68.850  48.880  1.00  0.00           H
ATOM    545  CA  LEU A  38      35.290  69.960  47.350  1.00  0.00           C
ATOM    546  HA  LEU A  38      34.850  69.720  46.390  1.00  0.00           H
ATOM    547  CB  LEU A  38      34.270  70.780  48.150  1.00  0.00           C
ATOM    548  HB1 LEU A  38      34.880  71.380  48.850  1.00  0.00           H
ATOM    549  HB2 LEU A  38      33.620  70.240  48.870  1.00  0.00           H
ATOM    550  CG  LEU A  38      33.510  71.790  47.260  1.00  0.00           C
ATOM    551  HG  LEU A  38      34.300  72.360  46.730  1.00  0.00           H
ATOM    552  CD1 LEU A  38      32.580  71.210  46.180  1.00  0.00           C
ATOM    553 HD11 LEU A  38      33.140  70.560  45.480  1.00  0.00           H
ATOM    554 HD12 LEU A  38      31.900  70.610  46.820  1.00  0.00           H
ATOM    555 HD13 LEU A  38      32.150  72.040  45.590  1.00  0.00           H
ATOM    556  CD2 LEU A  38      32.790  72.800  48.170  1.00  0.00           C
ATOM    557 HD21 LEU A  38      33.410  73.550  48.720  1.00  0.00           H
ATOM    558 HD22 LEU A  38      31.990  73.250  47.540  1.00  0.00           H
ATOM    559 HD23 LEU A  38      32.150  72.250  48.880  1.00  0.00           H
ATOM    560  C   LEU A  38      36.610  70.610  47.080  1.00  0.00           C
ATOM    561  O   LEU A  38      36.730  71.810  46.850  1.00  0.00           O
ATOM    562  N   TYR A  39      37.760  69.910  47.100  1.00  0.00           N
ATOM    563  HN  TYR A  39      37.750  68.950  47.390  1.00  0.00           H
ATOM    564  CA  TYR A  39      39.070  70.420  46.870  1.00  0.00           C
ATOM    565  HA  TYR A  39      39.030  71.480  47.020  1.00  0.00           H
ATOM    566  CB  TYR A  39      40.010  69.960  48.000  1.00  0.00           C
ATOM    567  HB1 TYR A  39      40.160  68.860  47.900  1.00  0.00           H
ATOM    568  HB2 TYR A  39      39.470  70.020  48.970  1.00  0.00           H
ATOM    569  CG  TYR A  39      41.350  70.600  48.060  1.00  0.00           C
ATOM    570  CD1 TYR A  39      42.420  69.780  48.300  1.00  0.00           C
ATOM    571  HD1 TYR A  39      42.180  68.750  48.490  1.00  0.00           H
ATOM    572  CE1 TYR A  39      43.650  70.340  48.560  1.00  0.00           C
ATOM    573  HE1 TYR A  39      44.490  69.710  48.800  1.00  0.00           H
ATOM    574  CZ  TYR A  39      43.840  71.690  48.360  1.00  0.00           C
ATOM    575  OH  TYR A  39      45.080  72.310  48.610  1.00  0.00           O
ATOM    576  HH  TYR A  39      45.630  71.580  48.880  1.00  0.00           H
ATOM    577  CD2 TYR A  39      41.560  71.950  47.900  1.00  0.00           C
ATOM    578  HD2 TYR A  39      40.790  72.680  47.690  1.00  0.00           H
ATOM    579  CE2 TYR A  39      42.790  72.540  48.070  1.00  0.00           C
ATOM    580  HE2 TYR A  39      42.880  73.600  47.910  1.00  0.00           H
ATOM    581  C   TYR A  39      39.500  70.080  45.480  1.00  0.00           C
ATOM    582  O   TYR A  39      39.870  68.920  45.270  1.00  0.00           O
ATOM    583  N   VAL A  40      39.540  71.070  44.570  1.00  0.00           N
ATOM    584  HN  VAL A  40      39.150  71.960  44.830  1.00  0.00           H
ATOM    585  CA  VAL A  40      39.950  71.000  43.210  1.00  0.00           C
ATOM    586  HA  VAL A  40      39.490  70.070  42.930  1.00  0.00           H
ATOM    587  CB  VAL A  40      39.390  72.150  42.430  1.00  0.00           C
ATOM    588  HB  VAL A  40      39.790  73.120  42.790  1.00  0.00           H
ATOM    589  CG1 VAL A  40      39.850  71.870  40.990  1.00  0.00           C
ATOM    590 HG11 VAL A  40      40.950  71.990  40.940  1.00  0.00           H
ATOM    591 HG12 VAL A  40      39.590  70.880  40.570  1.00  0.00           H
ATOM    592 HG13 VAL A  40      39.400  72.600  40.280  1.00  0.00           H
ATOM    593  CG2 VAL A  40      37.850  72.210  42.390  1.00  0.00           C
ATOM    594 HG21 VAL A  40      37.420  72.100  43.400  1.00  0.00           H
ATOM    595 HG22 VAL A  40      37.690  73.200  41.900  1.00  0.00           H
ATOM    596 HG23 VAL A  40      37.460  71.440  41.690  1.00  0.00           H
ATOM    597  C   VAL A  40      41.420  70.780  43.090  1.00  0.00           C
ATOM    598  O   VAL A  40      41.800  70.060  42.170  1.00  0.00           O
ATOM    599  N   GLY A  41      42.300  71.230  43.990  1.00  0.00           N
ATOM    600  HN  GLY A  41      41.900  71.800  44.710  1.00  0.00           H
ATOM    601  CA  GLY A  41      43.720  71.080  44.030  1.00  0.00           C
ATOM    602  HA1 GLY A  41      44.100  71.260  43.030  1.00  0.00           H
ATOM    603  HA2 GLY A  41      44.200  71.750  44.730  1.00  0.00           H
ATOM    604  C   GLY A  41      44.070  69.680  44.410  1.00  0.00           C
ATOM    605  O   GLY A  41      44.750  69.450  45.400  1.00  0.00           O
ATOM    606  N   SER A  42      43.630  68.650  43.670  1.00  0.00           N
ATOM    607  HN  SER A  42      43.110  68.810  42.830  1.00  0.00           H
ATOM    608  CA  SER A  42      43.780  67.240  43.860  1.00  0.00           C
ATOM    609  HA  SER A  42      44.670  67.110  44.460  1.00  0.00           H
ATOM    610  CB  SER A  42      42.460  66.680  44.430  1.00  0.00           C
ATOM    611  HB1 SER A  42      42.510  65.570  44.480  1.00  0.00           H
ATOM    612  HB2 SER A  42      41.650  66.790  43.680  1.00  0.00           H
ATOM    613  OG  SER A  42      42.150  67.270  45.680  1.00  0.00           O
ATOM    614  HG1 SER A  42      41.730  68.120  45.490  1.00  0.00           H
ATOM    615  C   SER A  42      44.060  66.550  42.570  1.00  0.00           C
ATOM    616  O   SER A  42      43.970  67.190  41.530  1.00  0.00           O
ATOM    617  N   LYS A  43      44.310  65.230  42.530  1.00  0.00           N
ATOM    618  HN  LYS A  43      44.290  64.700  43.370  1.00  0.00           H
ATOM    619  CA  LYS A  43      45.010  64.680  41.410  1.00  0.00           C
ATOM    620  HA  LYS A  43      44.920  65.370  40.590  1.00  0.00           H
ATOM    621  CB  LYS A  43      46.500  64.490  41.730  1.00  0.00           C
ATOM    622  HB1 LYS A  43      46.650  63.760  42.550  1.00  0.00           H
ATOM    623  HB2 LYS A  43      46.650  65.480  42.210  1.00  0.00           H
ATOM    624  CG  LYS A  43      47.430  64.350  40.520  1.00  0.00           C
ATOM    625  HG1 LYS A  43      48.420  64.740  40.850  1.00  0.00           H
ATOM    626  HG2 LYS A  43      47.040  65.140  39.850  1.00  0.00           H
ATOM    627  CD  LYS A  43      47.640  63.000  39.830  1.00  0.00           C
ATOM    628  HD1 LYS A  43      46.660  62.570  39.520  1.00  0.00           H
ATOM    629  HD2 LYS A  43      48.110  63.250  38.860  1.00  0.00           H
ATOM    630  CE  LYS A  43      48.340  61.850  40.560  1.00  0.00           C
ATOM    631  HE1 LYS A  43      47.900  61.590  41.550  1.00  0.00           H
ATOM    632  HE2 LYS A  43      49.430  62.060  40.660  1.00  0.00           H
ATOM    633  NZ  LYS A  43      48.200  60.590  39.810  1.00  0.00           N
ATOM    634  HZ1 LYS A  43      48.550  59.770  40.350  1.00  0.00           H
ATOM    635  HZ2 LYS A  43      47.190  60.420  39.630  1.00  0.00           H
ATOM    636  HZ3 LYS A  43      48.730  60.610  38.910  1.00  0.00           H
ATOM    637  C   LYS A  43      44.410  63.340  41.150  1.00  0.00           C
ATOM    638  O   LYS A  43      43.940  62.760  42.130  1.00  0.00           O
ATOM    639  N   THR A  44      44.310  62.800  39.920  1.00  0.00           N
ATOM    640  HN  THR A  44      44.710  63.270  39.140  1.00  0.00           H
ATOM    641  CA  THR A  44      43.720  61.530  39.630  1.00  0.00           C
ATOM    642  HA  THR A  44      42.700  61.570  39.990  1.00  0.00           H
ATOM    643  CB  THR A  44      43.560  61.090  38.210  1.00  0.00           C
ATOM    644  HB  THR A  44      43.320  60.010  38.150  1.00  0.00           H
ATOM    645  OG1 THR A  44      44.680  61.310  37.360  1.00  0.00           O
ATOM    646  HG1 THR A  44      44.840  62.250  37.340  1.00  0.00           H
ATOM    647  CG2 THR A  44      42.420  61.840  37.490  1.00  0.00           C
ATOM    648 HG21 THR A  44      41.400  61.770  37.930  1.00  0.00           H
ATOM    649 HG22 THR A  44      42.740  62.900  37.390  1.00  0.00           H
ATOM    650 HG23 THR A  44      42.310  61.440  36.470  1.00  0.00           H
ATOM    651  C   THR A  44      44.350  60.400  40.370  1.00  0.00           C
ATOM    652  O   THR A  44      45.560  60.180  40.310  1.00  0.00           O
ATOM    653  N   LYS A  45      43.520  59.690  41.160  1.00  0.00           N
ATOM    654  HN  LYS A  45      42.570  59.990  41.270  1.00  0.00           H
ATOM    655  CA  LYS A  45      43.920  58.570  41.960  1.00  0.00           C
ATOM    656  HA  LYS A  45      44.870  58.750  42.450  1.00  0.00           H
ATOM    657  CB  LYS A  45      42.910  58.250  43.070  1.00  0.00           C
ATOM    658  HB1 LYS A  45      41.920  58.140  42.570  1.00  0.00           H
ATOM    659  HB2 LYS A  45      42.960  59.070  43.810  1.00  0.00           H
ATOM    660  CG  LYS A  45      43.260  56.980  43.850  1.00  0.00           C
ATOM    661  HG1 LYS A  45      44.370  57.060  43.920  1.00  0.00           H
ATOM    662  HG2 LYS A  45      43.080  56.090  43.230  1.00  0.00           H
ATOM    663  CD  LYS A  45      42.610  56.720  45.210  1.00  0.00           C
ATOM    664  HD1 LYS A  45      43.290  55.970  45.670  1.00  0.00           H
ATOM    665  HD2 LYS A  45      42.570  57.640  45.830  1.00  0.00           H
ATOM    666  CE  LYS A  45      41.200  56.130  45.150  1.00  0.00           C
ATOM    667  HE1 LYS A  45      41.180  55.230  45.800  1.00  0.00           H
ATOM    668  HE2 LYS A  45      41.120  55.730  44.120  1.00  0.00           H
ATOM    669  NZ  LYS A  45      40.120  57.080  45.470  1.00  0.00           N
ATOM    670  HZ1 LYS A  45      39.340  56.570  45.940  1.00  0.00           H
ATOM    671  HZ2 LYS A  45      40.260  57.910  46.090  1.00  0.00           H
ATOM    672  HZ3 LYS A  45      39.690  57.440  44.590  1.00  0.00           H
ATOM    673  C   LYS A  45      44.190  57.410  41.060  1.00  0.00           C
ATOM    674  O   LYS A  45      43.390  57.030  40.220  1.00  0.00           O
ATOM    675  N   GLU A  46      45.350  56.770  41.280  1.00  0.00           N
ATOM    676  HN  GLU A  46      45.940  56.960  42.070  1.00  0.00           H
ATOM    677  CA  GLU A  46      45.840  55.820  40.340  1.00  0.00           C
ATOM    678  HA  GLU A  46      45.600  56.160  39.340  1.00  0.00           H
ATOM    679  CB  GLU A  46      47.370  55.890  40.450  1.00  0.00           C
ATOM    680  HB1 GLU A  46      47.840  55.280  39.640  1.00  0.00           H
ATOM    681  HB2 GLU A  46      47.730  55.400  41.380  1.00  0.00           H
ATOM    682  CG  GLU A  46      47.920  57.300  40.250  1.00  0.00           C
ATOM    683  HG1 GLU A  46      47.230  58.030  39.780  1.00  0.00           H
ATOM    684  HG2 GLU A  46      48.740  57.280  39.500  1.00  0.00           H
ATOM    685  CD  GLU A  46      48.410  57.890  41.570  1.00  0.00           C
ATOM    686  OE1 GLU A  46      47.950  57.440  42.650  1.00  0.00           O
ATOM    687  OE2 GLU A  46      49.270  58.810  41.570  1.00  0.00           O
ATOM    688  C   GLU A  46      45.310  54.460  40.650  1.00  0.00           C
ATOM    689  O   GLU A  46      44.530  54.240  41.570  1.00  0.00           O
ATOM    690  N   GLY A  47      45.630  53.470  39.800  1.00  0.00           N
ATOM    691  HN  GLY A  47      46.120  53.620  38.940  1.00  0.00           H
ATOM    692  CA  GLY A  47      45.040  52.160  39.850  1.00  0.00           C
ATOM    693  HA1 GLY A  47      45.030  51.700  40.820  1.00  0.00           H
ATOM    694  HA2 GLY A  47      44.000  52.250  39.590  1.00  0.00           H
ATOM    695  C   GLY A  47      45.790  51.330  38.860  1.00  0.00           C
ATOM    696  O   GLY A  47      46.490  51.800  37.960  1.00  0.00           O
ATOM    697  N   VAL A  48      45.690  50.000  39.000  1.00  0.00           N
ATOM    698  HN  VAL A  48      45.140  49.630  39.740  1.00  0.00           H
ATOM    699  CA  VAL A  48      46.260  49.050  38.090  1.00  0.00           C
ATOM    700  HA  VAL A  48      47.140  49.410  37.580  1.00  0.00           H
ATOM    701  CB  VAL A  48      46.720  47.880  38.910  1.00  0.00           C
ATOM    702  HB  VAL A  48      46.880  46.980  38.270  1.00  0.00           H
ATOM    703  CG1 VAL A  48      48.130  48.090  39.490  1.00  0.00           C
ATOM    704 HG11 VAL A  48      48.540  47.160  39.930  1.00  0.00           H
ATOM    705 HG12 VAL A  48      48.880  48.450  38.750  1.00  0.00           H
ATOM    706 HG13 VAL A  48      48.140  48.880  40.270  1.00  0.00           H
ATOM    707  CG2 VAL A  48      45.680  47.460  39.960  1.00  0.00           C
ATOM    708 HG21 VAL A  48      46.020  46.520  40.430  1.00  0.00           H
ATOM    709 HG22 VAL A  48      45.680  48.220  40.780  1.00  0.00           H
ATOM    710 HG23 VAL A  48      44.680  47.290  39.520  1.00  0.00           H
ATOM    711  C   VAL A  48      45.310  48.500  37.080  1.00  0.00           C
ATOM    712  O   VAL A  48      45.680  47.880  36.090  1.00  0.00           O
ATOM    713  N   VAL A  49      44.030  48.900  37.180  1.00  0.00           N
ATOM    714  HN  VAL A  49      43.790  49.520  37.920  1.00  0.00           H
ATOM    715  CA  VAL A  49      42.970  48.600  36.260  1.00  0.00           C
ATOM    716  HA  VAL A  49      43.300  47.770  35.660  1.00  0.00           H
ATOM    717  CB  VAL A  49      41.730  48.120  36.960  1.00  0.00           C
ATOM    718  HB  VAL A  49      41.610  48.800  37.840  1.00  0.00           H
ATOM    719  CG1 VAL A  49      40.420  48.110  36.170  1.00  0.00           C
ATOM    720 HG11 VAL A  49      39.710  47.580  36.840  1.00  0.00           H
ATOM    721 HG12 VAL A  49      40.050  49.150  36.070  1.00  0.00           H
ATOM    722 HG13 VAL A  49      40.440  47.690  35.140  1.00  0.00           H
ATOM    723  CG2 VAL A  49      42.090  46.710  37.450  1.00  0.00           C
ATOM    724 HG21 VAL A  49      41.190  46.140  37.780  1.00  0.00           H
ATOM    725 HG22 VAL A  49      42.530  46.090  36.640  1.00  0.00           H
ATOM    726 HG23 VAL A  49      42.830  46.760  38.270  1.00  0.00           H
ATOM    727  C   VAL A  49      42.660  49.680  35.280  1.00  0.00           C
ATOM    728  O   VAL A  49      42.800  50.850  35.620  1.00  0.00           O
ATOM    729  N   HIS A  50      42.200  49.380  34.050  1.00  0.00           N
ATOM    730  HN  HIS A  50      41.990  48.450  33.770  1.00  0.00           H
ATOM    731  CA  HIS A  50      41.900  50.360  33.050  1.00  0.00           C
ATOM    732  HA  HIS A  50      42.290  51.280  33.460  1.00  0.00           H
ATOM    733  CB  HIS A  50      42.620  50.030  31.740  1.00  0.00           C
ATOM    734  HB1 HIS A  50      42.250  49.080  31.300  1.00  0.00           H
ATOM    735  HB2 HIS A  50      43.660  49.720  32.000  1.00  0.00           H
ATOM    736  ND1 HIS A  50      43.680  52.200  30.980  1.00  0.00           N
ATOM    737  CG  HIS A  50      42.710  51.220  30.830  1.00  0.00           C
ATOM    738  CE1 HIS A  50      43.380  53.120  30.090  1.00  0.00           C
ATOM    739  HE1 HIS A  50      43.880  54.070  29.870  1.00  0.00           H
ATOM    740  NE2 HIS A  50      42.270  52.780  29.370  1.00  0.00           N
ATOM    741  HE2 HIS A  50      41.880  53.310  28.620  1.00  0.00           H
ATOM    742  CD2 HIS A  50      41.840  51.560  29.850  1.00  0.00           C
ATOM    743  HD2 HIS A  50      40.970  51.060  29.440  1.00  0.00           H
ATOM    744  C   HIS A  50      40.420  50.300  32.880  1.00  0.00           C
ATOM    745  O   HIS A  50      39.800  49.300  32.550  1.00  0.00           O
ATOM    746  N   GLY A  51      39.740  51.390  33.270  1.00  0.00           N
ATOM    747  HN  GLY A  51      40.130  52.210  33.670  1.00  0.00           H
ATOM    748  CA  GLY A  51      38.310  51.400  33.400  1.00  0.00           C
ATOM    749  HA1 GLY A  51      37.850  52.240  32.910  1.00  0.00           H
ATOM    750  HA2 GLY A  51      37.870  50.550  32.910  1.00  0.00           H
ATOM    751  C   GLY A  51      37.880  51.260  34.820  1.00  0.00           C
ATOM    752  O   GLY A  51      38.670  51.210  35.770  1.00  0.00           O
ATOM    753  N   VAL A  52      36.580  51.160  35.120  1.00  0.00           N
ATOM    754  HN  VAL A  52      35.820  51.040  34.480  1.00  0.00           H
ATOM    755  CA  VAL A  52      35.980  51.260  36.410  1.00  0.00           C
ATOM    756  HA  VAL A  52      36.460  52.010  37.030  1.00  0.00           H
ATOM    757  CB  VAL A  52      34.570  51.760  36.290  1.00  0.00           C
ATOM    758  HB  VAL A  52      33.980  51.290  35.480  1.00  0.00           H
ATOM    759  CG1 VAL A  52      33.760  51.640  37.600  1.00  0.00           C
ATOM    760 HG11 VAL A  52      32.700  51.870  37.400  1.00  0.00           H
ATOM    761 HG12 VAL A  52      33.910  50.640  38.060  1.00  0.00           H
ATOM    762 HG13 VAL A  52      34.030  52.430  38.330  1.00  0.00           H
ATOM    763  CG2 VAL A  52      34.760  53.180  35.720  1.00  0.00           C
ATOM    764 HG21 VAL A  52      35.070  53.220  34.650  1.00  0.00           H
ATOM    765 HG22 VAL A  52      33.850  53.810  35.780  1.00  0.00           H
ATOM    766 HG23 VAL A  52      35.510  53.710  36.340  1.00  0.00           H
ATOM    767  C   VAL A  52      36.120  49.930  37.080  1.00  0.00           C
ATOM    768  O   VAL A  52      35.800  48.910  36.470  1.00  0.00           O
ATOM    769  N   ALA A  53      36.700  49.900  38.290  1.00  0.00           N
ATOM    770  HN  ALA A  53      37.030  50.770  38.650  1.00  0.00           H
ATOM    771  CA  ALA A  53      37.270  48.780  38.970  1.00  0.00           C
ATOM    772  HA  ALA A  53      38.180  48.500  38.480  1.00  0.00           H
ATOM    773  CB  ALA A  53      37.620  49.140  40.430  1.00  0.00           C
ATOM    774  HB1 ALA A  53      38.290  50.020  40.380  1.00  0.00           H
ATOM    775  HB2 ALA A  53      36.740  49.330  41.080  1.00  0.00           H
ATOM    776  HB3 ALA A  53      38.260  48.320  40.810  1.00  0.00           H
ATOM    777  C   ALA A  53      36.420  47.560  39.080  1.00  0.00           C
ATOM    778  O   ALA A  53      36.940  46.460  38.930  1.00  0.00           O
ATOM    779  N   THR A  54      35.090  47.720  39.260  1.00  0.00           N
ATOM    780  HN  THR A  54      34.780  48.660  39.400  1.00  0.00           H
ATOM    781  CA  THR A  54      34.190  46.650  39.520  1.00  0.00           C
ATOM    782  HA  THR A  54      34.750  45.880  40.020  1.00  0.00           H
ATOM    783  CB  THR A  54      33.090  47.030  40.460  1.00  0.00           C
ATOM    784  HB  THR A  54      32.180  46.420  40.290  1.00  0.00           H
ATOM    785  OG1 THR A  54      32.820  48.420  40.380  1.00  0.00           O
ATOM    786  HG1 THR A  54      32.540  48.670  41.260  1.00  0.00           H
ATOM    787  CG2 THR A  54      33.630  46.930  41.900  1.00  0.00           C
ATOM    788 HG21 THR A  54      34.150  45.960  42.000  1.00  0.00           H
ATOM    789 HG22 THR A  54      34.340  47.740  42.160  1.00  0.00           H
ATOM    790 HG23 THR A  54      32.720  46.930  42.550  1.00  0.00           H
ATOM    791  C   THR A  54      33.600  46.050  38.290  1.00  0.00           C
ATOM    792  O   THR A  54      33.090  44.930  38.350  1.00  0.00           O
ATOM    793  N   VAL A  55      33.710  46.700  37.110  1.00  0.00           N
ATOM    794  HN  VAL A  55      34.190  47.570  37.070  1.00  0.00           H
ATOM    795  CA  VAL A  55      33.040  46.320  35.910  1.00  0.00           C
ATOM    796  HA  VAL A  55      32.520  45.380  35.990  1.00  0.00           H
ATOM    797  CB  VAL A  55      32.060  47.380  35.490  1.00  0.00           C
ATOM    798  HB  VAL A  55      31.550  47.080  34.550  1.00  0.00           H
ATOM    799  CG1 VAL A  55      30.990  47.330  36.600  1.00  0.00           C
ATOM    800 HG11 VAL A  55      30.790  46.270  36.860  1.00  0.00           H
ATOM    801 HG12 VAL A  55      31.320  47.920  37.480  1.00  0.00           H
ATOM    802 HG13 VAL A  55      30.040  47.800  36.260  1.00  0.00           H
ATOM    803  CG2 VAL A  55      32.710  48.770  35.470  1.00  0.00           C
ATOM    804 HG21 VAL A  55      31.960  49.430  34.990  1.00  0.00           H
ATOM    805 HG22 VAL A  55      32.950  49.130  36.500  1.00  0.00           H
ATOM    806 HG23 VAL A  55      33.650  48.750  34.890  1.00  0.00           H
ATOM    807  C   VAL A  55      34.030  46.000  34.830  1.00  0.00           C
ATOM    808  O   VAL A  55      33.680  45.490  33.770  1.00  0.00           O
ATOM    809  N   ALA A  56      35.320  46.350  34.980  1.00  0.00           N
ATOM    810  HN  ALA A  56      35.630  46.840  35.790  1.00  0.00           H
ATOM    811  CA  ALA A  56      36.330  46.080  34.010  1.00  0.00           C
ATOM    812  HA  ALA A  56      35.880  45.820  33.060  1.00  0.00           H
ATOM    813  CB  ALA A  56      37.190  47.340  33.790  1.00  0.00           C
ATOM    814  HB1 ALA A  56      37.830  47.400  32.880  1.00  0.00           H
ATOM    815  HB2 ALA A  56      36.450  48.150  33.620  1.00  0.00           H
ATOM    816  HB3 ALA A  56      37.770  47.640  34.680  1.00  0.00           H
ATOM    817  C   ALA A  56      37.310  45.060  34.470  1.00  0.00           C
ATOM    818  O   ALA A  56      37.670  44.890  35.630  1.00  0.00           O
ATOM    819  N   GLU A  57      37.690  44.170  33.540  1.00  0.00           N
ATOM    820  HN  GLU A  57      37.470  44.230  32.570  1.00  0.00           H
ATOM    821  CA  GLU A  57      38.510  43.030  33.800  1.00  0.00           C
ATOM    822  HA  GLU A  57      38.770  42.900  34.840  1.00  0.00           H
ATOM    823  CB  GLU A  57      37.770  41.740  33.410  1.00  0.00           C
ATOM    824  HB1 GLU A  57      37.250  41.390  34.320  1.00  0.00           H
ATOM    825  HB2 GLU A  57      38.570  40.990  33.260  1.00  0.00           H
ATOM    826  CG  GLU A  57      36.880  41.800  32.160  1.00  0.00           C
ATOM    827  HG1 GLU A  57      35.940  42.310  32.480  1.00  0.00           H
ATOM    828  HG2 GLU A  57      36.570  40.760  31.900  1.00  0.00           H
ATOM    829  CD  GLU A  57      37.520  42.520  30.990  1.00  0.00           C
ATOM    830  OE1 GLU A  57      38.250  41.750  30.310  1.00  0.00           O
ATOM    831  OE2 GLU A  57      37.100  43.670  30.680  1.00  0.00           O
ATOM    832  C   GLU A  57      39.850  43.190  33.170  1.00  0.00           C
ATOM    833  O   GLU A  57      40.610  42.230  33.050  1.00  0.00           O
ATOM    834  N   LYS A  58      40.210  44.450  32.870  1.00  0.00           N
ATOM    835  HN  LYS A  58      39.580  45.190  33.090  1.00  0.00           H
ATOM    836  CA  LYS A  58      41.390  44.840  32.160  1.00  0.00           C
ATOM    837  HA  LYS A  58      42.030  43.980  32.050  1.00  0.00           H
ATOM    838  CB  LYS A  58      41.050  45.490  30.800  1.00  0.00           C
ATOM    839  HB1 LYS A  58      41.920  46.040  30.380  1.00  0.00           H
ATOM    840  HB2 LYS A  58      40.240  46.230  30.950  1.00  0.00           H
ATOM    841  CG  LYS A  58      40.710  44.420  29.760  1.00  0.00           C
ATOM    842  HG1 LYS A  58      40.020  43.690  30.230  1.00  0.00           H
ATOM    843  HG2 LYS A  58      41.560  43.870  29.290  1.00  0.00           H
ATOM    844  CD  LYS A  58      39.860  44.950  28.600  1.00  0.00           C
ATOM    845  HD1 LYS A  58      38.860  45.290  28.940  1.00  0.00           H
ATOM    846  HD2 LYS A  58      40.390  45.830  28.180  1.00  0.00           H
ATOM    847  CE  LYS A  58      39.590  43.960  27.470  1.00  0.00           C
ATOM    848  HE1 LYS A  58      40.540  43.470  27.150  1.00  0.00           H
ATOM    849  HE2 LYS A  58      39.120  44.400  26.570  1.00  0.00           H
ATOM    850  NZ  LYS A  58      38.660  42.880  27.880  1.00  0.00           N
ATOM    851  HZ1 LYS A  58      38.670  41.980  27.370  1.00  0.00           H
ATOM    852  HZ2 LYS A  58      38.750  42.600  28.880  1.00  0.00           H
ATOM    853  HZ3 LYS A  58      37.690  43.260  27.890  1.00  0.00           H
ATOM    854  C   LYS A  58      42.340  45.710  32.900  1.00  0.00           C
ATOM    855  O   LYS A  58      42.010  46.780  33.410  1.00  0.00           O
ATOM    856  N   THR A  59      43.600  45.250  33.020  1.00  0.00           N
ATOM    857  HN  THR A  59      43.880  44.400  32.570  1.00  0.00           H
ATOM    858  CA  THR A  59      44.660  46.020  33.600  1.00  0.00           C
ATOM    859  HA  THR A  59      44.320  46.660  34.400  1.00  0.00           H
ATOM    860  CB  THR A  59      45.700  45.110  34.180  1.00  0.00           C
ATOM    861  HB  THR A  59      46.610  45.590  34.610  1.00  0.00           H
ATOM    862  OG1 THR A  59      45.900  44.050  33.260  1.00  0.00           O
ATOM    863  HG1 THR A  59      46.570  43.470  33.610  1.00  0.00           H
ATOM    864  CG2 THR A  59      45.180  44.380  35.430  1.00  0.00           C
ATOM    865 HG21 THR A  59      44.680  45.150  36.050  1.00  0.00           H
ATOM    866 HG22 THR A  59      44.400  43.620  35.200  1.00  0.00           H
ATOM    867 HG23 THR A  59      45.960  43.870  36.020  1.00  0.00           H
ATOM    868  C   THR A  59      45.410  46.860  32.630  1.00  0.00           C
ATOM    869  O   THR A  59      45.460  46.660  31.420  1.00  0.00           O
ATOM    870  N   LYS A  60      46.070  47.880  33.190  1.00  0.00           N
ATOM    871  HN  LYS A  60      46.100  47.840  34.180  1.00  0.00           H
ATOM    872  CA  LYS A  60      47.010  48.810  32.620  1.00  0.00           C
ATOM    873  HA  LYS A  60      46.470  49.230  31.790  1.00  0.00           H
ATOM    874  CB  LYS A  60      47.250  50.080  33.450  1.00  0.00           C
ATOM    875  HB1 LYS A  60      48.160  50.650  33.170  1.00  0.00           H
ATOM    876  HB2 LYS A  60      47.390  49.740  34.490  1.00  0.00           H
ATOM    877  CG  LYS A  60      46.070  51.050  33.510  1.00  0.00           C
ATOM    878  HG1 LYS A  60      45.130  50.640  33.940  1.00  0.00           H
ATOM    879  HG2 LYS A  60      45.720  51.190  32.460  1.00  0.00           H
ATOM    880  CD  LYS A  60      46.350  52.260  34.410  1.00  0.00           C
ATOM    881  HD1 LYS A  60      46.440  51.990  35.480  1.00  0.00           H
ATOM    882  HD2 LYS A  60      47.260  52.800  34.070  1.00  0.00           H
ATOM    883  CE  LYS A  60      45.240  53.310  34.310  1.00  0.00           C
ATOM    884  HE1 LYS A  60      45.330  54.170  35.020  1.00  0.00           H
ATOM    885  HE2 LYS A  60      44.220  52.880  34.440  1.00  0.00           H
ATOM    886  NZ  LYS A  60      45.220  53.810  32.920  1.00  0.00           N
ATOM    887  HZ1 LYS A  60      44.590  53.320  32.240  1.00  0.00           H
ATOM    888  HZ2 LYS A  60      45.000  54.820  32.810  1.00  0.00           H
ATOM    889  HZ3 LYS A  60      46.200  53.730  32.570  1.00  0.00           H
ATOM    890  C   LYS A  60      48.310  48.240  32.180  1.00  0.00           C
ATOM    891  O   LYS A  60      48.860  47.260  32.660  1.00  0.00           O
ATOM    892  N   GLU A  61      48.960  48.870  31.180  1.00  0.00           N
ATOM    893  HN  GLU A  61      48.550  49.600  30.630  1.00  0.00           H
ATOM    894  CA  GLU A  61      50.270  48.550  30.700  1.00  0.00           C
ATOM    895  HA  GLU A  61      50.120  47.560  30.300  1.00  0.00           H
ATOM    896  CB  GLU A  61      50.790  49.390  29.520  1.00  0.00           C
ATOM    897  HB1 GLU A  61      51.820  49.040  29.300  1.00  0.00           H
ATOM    898  HB2 GLU A  61      50.770  50.460  29.850  1.00  0.00           H
ATOM    899  CG  GLU A  61      49.970  49.150  28.260  1.00  0.00           C
ATOM    900  HG1 GLU A  61      48.900  49.290  28.510  1.00  0.00           H
ATOM    901  HG2 GLU A  61      50.130  48.090  27.970  1.00  0.00           H
ATOM    902  CD  GLU A  61      50.370  49.920  27.000  1.00  0.00           C
ATOM    903  OE1 GLU A  61      51.400  49.540  26.400  1.00  0.00           O
ATOM    904  OE2 GLU A  61      49.680  50.890  26.590  1.00  0.00           O
ATOM    905  C   GLU A  61      51.370  48.490  31.690  1.00  0.00           C
ATOM    906  O   GLU A  61      51.560  49.410  32.490  1.00  0.00           O
ATOM    907  N   GLN A  62      52.210  47.440  31.590  1.00  0.00           N
ATOM    908  HN  GLN A  62      52.090  46.830  30.810  1.00  0.00           H
ATOM    909  CA  GLN A  62      53.270  47.180  32.510  1.00  0.00           C
ATOM    910  HA  GLN A  62      53.870  46.390  32.090  1.00  0.00           H
ATOM    911  CB  GLN A  62      54.300  48.320  32.590  1.00  0.00           C
ATOM    912  HB1 GLN A  62      55.140  47.930  33.200  1.00  0.00           H
ATOM    913  HB2 GLN A  62      53.810  49.160  33.130  1.00  0.00           H
ATOM    914  CG  GLN A  62      54.970  48.830  31.310  1.00  0.00           C
ATOM    915  HG1 GLN A  62      54.180  49.310  30.700  1.00  0.00           H
ATOM    916  HG2 GLN A  62      55.410  48.010  30.690  1.00  0.00           H
ATOM    917  CD  GLN A  62      55.980  49.880  31.750  1.00  0.00           C
ATOM    918  OE1 GLN A  62      56.250  50.080  32.930  1.00  0.00           O
ATOM    919  NE2 GLN A  62      56.570  50.560  30.730  1.00  0.00           N
ATOM    920 HE21 GLN A  62      56.640  50.020  29.890  1.00  0.00           H
ATOM    921 HE22 GLN A  62      57.260  51.230  31.030  1.00  0.00           H
ATOM    922  C   GLN A  62      52.910  46.630  33.840  1.00  0.00           C
ATOM    923  O   GLN A  62      53.760  46.210  34.620  1.00  0.00           O
ATOM    924  N   VAL A  63      51.610  46.460  34.160  1.00  0.00           N
ATOM    925  HN  VAL A  63      50.930  46.720  33.490  1.00  0.00           H
ATOM    926  CA  VAL A  63      51.160  46.010  35.440  1.00  0.00           C
ATOM    927  HA  VAL A  63      51.640  46.600  36.210  1.00  0.00           H
ATOM    928  CB  VAL A  63      49.710  46.260  35.710  1.00  0.00           C
ATOM    929  HB  VAL A  63      49.170  46.000  34.770  1.00  0.00           H
ATOM    930  CG1 VAL A  63      49.160  45.490  36.920  1.00  0.00           C
ATOM    931 HG11 VAL A  63      49.550  45.830  37.900  1.00  0.00           H
ATOM    932 HG12 VAL A  63      48.060  45.580  36.960  1.00  0.00           H
ATOM    933 HG13 VAL A  63      49.180  44.390  36.790  1.00  0.00           H
ATOM    934  CG2 VAL A  63      49.620  47.790  35.880  1.00  0.00           C
ATOM    935 HG21 VAL A  63      48.550  48.020  36.080  1.00  0.00           H
ATOM    936 HG22 VAL A  63      50.130  48.020  36.840  1.00  0.00           H
ATOM    937 HG23 VAL A  63      50.030  48.380  35.040  1.00  0.00           H
ATOM    938  C   VAL A  63      51.520  44.570  35.570  1.00  0.00           C
ATOM    939  O   VAL A  63      51.090  43.670  34.850  1.00  0.00           O
ATOM    940  N   THR A  64      52.470  44.340  36.500  1.00  0.00           N
ATOM    941  HN  THR A  64      52.640  45.130  37.090  1.00  0.00           H
ATOM    942  CA  THR A  64      53.190  43.120  36.700  1.00  0.00           C
ATOM    943  HA  THR A  64      52.770  42.330  36.100  1.00  0.00           H
ATOM    944  CB  THR A  64      54.620  43.200  36.270  1.00  0.00           C
ATOM    945  HB  THR A  64      55.250  42.490  36.850  1.00  0.00           H
ATOM    946  OG1 THR A  64      55.220  44.400  36.750  1.00  0.00           O
ATOM    947  HG1 THR A  64      55.210  45.010  36.010  1.00  0.00           H
ATOM    948  CG2 THR A  64      54.950  43.080  34.770  1.00  0.00           C
ATOM    949 HG21 THR A  64      54.570  42.100  34.430  1.00  0.00           H
ATOM    950 HG22 THR A  64      54.480  43.890  34.170  1.00  0.00           H
ATOM    951 HG23 THR A  64      56.060  43.170  34.740  1.00  0.00           H
ATOM    952  C   THR A  64      53.200  42.760  38.140  1.00  0.00           C
ATOM    953  O   THR A  64      53.070  43.670  38.960  1.00  0.00           O
ATOM    954  N   ASN A  65      53.280  41.460  38.490  1.00  0.00           N
ATOM    955  HN  ASN A  65      53.320  40.720  37.830  1.00  0.00           H
ATOM    956  CA  ASN A  65      53.440  41.020  39.840  1.00  0.00           C
ATOM    957  HA  ASN A  65      52.790  41.580  40.490  1.00  0.00           H
ATOM    958  CB  ASN A  65      52.890  39.580  39.890  1.00  0.00           C
ATOM    959  HB1 ASN A  65      51.820  39.680  39.590  1.00  0.00           H
ATOM    960  HB2 ASN A  65      53.020  39.260  40.940  1.00  0.00           H
ATOM    961  CG  ASN A  65      53.610  38.530  39.060  1.00  0.00           C
ATOM    962  OD1 ASN A  65      54.780  38.610  38.690  1.00  0.00           O
ATOM    963  ND2 ASN A  65      52.880  37.440  38.710  1.00  0.00           N
ATOM    964 HD21 ASN A  65      51.920  37.290  38.940  1.00  0.00           H
ATOM    965 HD22 ASN A  65      53.430  36.830  38.140  1.00  0.00           H
ATOM    966  C   ASN A  65      54.800  41.190  40.420  1.00  0.00           C
ATOM    967  O   ASN A  65      55.650  41.620  39.630  1.00  0.00           O
ATOM    968  N   VAL A  66      55.030  40.900  41.710  1.00  0.00           N
ATOM    969  HN  VAL A  66      54.230  40.590  42.220  1.00  0.00           H
ATOM    970  CA  VAL A  66      56.270  40.960  42.410  1.00  0.00           C
ATOM    971  HA  VAL A  66      56.630  41.960  42.230  1.00  0.00           H
ATOM    972  CB  VAL A  66      55.890  40.870  43.860  1.00  0.00           C
ATOM    973  HB  VAL A  66      55.150  40.080  44.120  1.00  0.00           H
ATOM    974  CG1 VAL A  66      57.130  40.560  44.730  1.00  0.00           C
ATOM    975 HG11 VAL A  66      57.520  39.530  44.630  1.00  0.00           H
ATOM    976 HG12 VAL A  66      57.890  41.330  44.480  1.00  0.00           H
ATOM    977 HG13 VAL A  66      56.810  40.730  45.780  1.00  0.00           H
ATOM    978  CG2 VAL A  66      55.410  42.260  44.290  1.00  0.00           C
ATOM    979 HG21 VAL A  66      56.340  42.870  44.340  1.00  0.00           H
ATOM    980 HG22 VAL A  66      54.610  42.680  43.640  1.00  0.00           H
ATOM    981 HG23 VAL A  66      55.050  42.270  45.340  1.00  0.00           H
ATOM    982  C   VAL A  66      57.340  40.100  41.850  1.00  0.00           C
ATOM    983  O   VAL A  66      58.460  40.620  41.810  1.00  0.00           O
ATOM    984  N   GLY A  67      57.080  38.890  41.320  1.00  0.00           N
ATOM    985  HN  GLY A  67      56.170  38.490  41.420  1.00  0.00           H
ATOM    986  CA  GLY A  67      58.090  38.180  40.600  1.00  0.00           C
ATOM    987  HA1 GLY A  67      58.910  38.020  41.270  1.00  0.00           H
ATOM    988  HA2 GLY A  67      57.760  37.170  40.370  1.00  0.00           H
ATOM    989  C   GLY A  67      58.490  38.630  39.230  1.00  0.00           C
ATOM    990  O   GLY A  67      59.640  38.480  38.840  1.00  0.00           O
ATOM    991  N   GLY A  68      57.620  39.340  38.490  1.00  0.00           N
ATOM    992  HN  GLY A  68      56.650  39.410  38.730  1.00  0.00           H
ATOM    993  CA  GLY A  68      58.030  40.060  37.320  1.00  0.00           C
ATOM    994  HA1 GLY A  68      57.980  41.110  37.530  1.00  0.00           H
ATOM    995  HA2 GLY A  68      59.030  39.820  37.000  1.00  0.00           H
ATOM    996  C   GLY A  68      57.220  39.860  36.080  1.00  0.00           C
ATOM    997  O   GLY A  68      57.600  40.180  34.960  1.00  0.00           O
ATOM    998  N   ALA A  69      56.030  39.260  36.140  1.00  0.00           N
ATOM    999  HN  ALA A  69      55.750  39.010  37.070  1.00  0.00           H
ATOM   1000  CA  ALA A  69      55.310  38.800  34.990  1.00  0.00           C
ATOM   1001  HA  ALA A  69      55.740  39.020  34.030  1.00  0.00           H
ATOM   1002  CB  ALA A  69      55.020  37.310  35.260  1.00  0.00           C
ATOM   1003  HB1 ALA A  69      56.020  36.840  35.150  1.00  0.00           H
ATOM   1004  HB2 ALA A  69      54.690  37.140  36.310  1.00  0.00           H
ATOM   1005  HB3 ALA A  69      54.290  36.970  34.500  1.00  0.00           H
ATOM   1006  C   ALA A  69      54.000  39.520  35.020  1.00  0.00           C
ATOM   1007  O   ALA A  69      53.360  39.850  36.010  1.00  0.00           O
ATOM   1008  N   VAL A  70      53.540  39.710  33.770  1.00  0.00           N
ATOM   1009  HN  VAL A  70      53.930  39.110  33.080  1.00  0.00           H
ATOM   1010  CA  VAL A  70      52.450  40.550  33.370  1.00  0.00           C
ATOM   1011  HA  VAL A  70      52.540  41.500  33.870  1.00  0.00           H
ATOM   1012  CB  VAL A  70      52.680  40.930  31.930  1.00  0.00           C
ATOM   1013  HB  VAL A  70      52.630  40.010  31.320  1.00  0.00           H
ATOM   1014  CG1 VAL A  70      51.610  41.960  31.530  1.00  0.00           C
ATOM   1015 HG11 VAL A  70      51.760  42.390  30.520  1.00  0.00           H
ATOM   1016 HG12 VAL A  70      50.640  41.420  31.570  1.00  0.00           H
ATOM   1017 HG13 VAL A  70      51.610  42.880  32.150  1.00  0.00           H
ATOM   1018  CG2 VAL A  70      54.030  41.620  31.640  1.00  0.00           C
ATOM   1019 HG21 VAL A  70      54.940  41.040  31.910  1.00  0.00           H
ATOM   1020 HG22 VAL A  70      54.120  41.820  30.550  1.00  0.00           H
ATOM   1021 HG23 VAL A  70      54.170  42.610  32.120  1.00  0.00           H
ATOM   1022  C   VAL A  70      51.080  39.990  33.590  1.00  0.00           C
ATOM   1023  O   VAL A  70      50.750  38.950  33.020  1.00  0.00           O
ATOM   1024  N   VAL A  71      50.150  40.670  34.270  1.00  0.00           N
ATOM   1025  HN  VAL A  71      50.380  41.580  34.620  1.00  0.00           H
ATOM   1026  CA  VAL A  71      48.880  40.150  34.690  1.00  0.00           C
ATOM   1027  HA  VAL A  71      48.790  39.070  34.640  1.00  0.00           H
ATOM   1028  CB  VAL A  71      48.690  40.450  36.150  1.00  0.00           C
ATOM   1029  HB  VAL A  71      47.630  40.360  36.450  1.00  0.00           H
ATOM   1030  CG1 VAL A  71      49.520  39.550  37.080  1.00  0.00           C
ATOM   1031 HG11 VAL A  71      50.560  39.440  36.720  1.00  0.00           H
ATOM   1032 HG12 VAL A  71      49.470  39.910  38.130  1.00  0.00           H
ATOM   1033 HG13 VAL A  71      49.150  38.500  37.130  1.00  0.00           H
ATOM   1034  CG2 VAL A  71      49.090  41.910  36.470  1.00  0.00           C
ATOM   1035 HG21 VAL A  71      50.190  42.040  36.490  1.00  0.00           H
ATOM   1036 HG22 VAL A  71      48.690  42.670  35.760  1.00  0.00           H
ATOM   1037 HG23 VAL A  71      48.730  42.150  37.490  1.00  0.00           H
ATOM   1038  C   VAL A  71      47.740  40.660  33.890  1.00  0.00           C
ATOM   1039  O   VAL A  71      47.470  41.850  33.740  1.00  0.00           O
ATOM   1040  N   THR A  72      47.030  39.720  33.240  1.00  0.00           N
ATOM   1041  HN  THR A  72      47.240  38.750  33.330  1.00  0.00           H
ATOM   1042  CA  THR A  72      46.120  40.120  32.210  1.00  0.00           C
ATOM   1043  HA  THR A  72      46.180  41.190  32.130  1.00  0.00           H
ATOM   1044  CB  THR A  72      46.440  39.600  30.840  1.00  0.00           C
ATOM   1045  HB  THR A  72      45.610  39.610  30.090  1.00  0.00           H
ATOM   1046  OG1 THR A  72      46.860  38.250  31.020  1.00  0.00           O
ATOM   1047  HG1 THR A  72      46.030  37.810  31.230  1.00  0.00           H
ATOM   1048  CG2 THR A  72      47.560  40.430  30.200  1.00  0.00           C
ATOM   1049 HG21 THR A  72      47.680  40.070  29.160  1.00  0.00           H
ATOM   1050 HG22 THR A  72      47.300  41.500  30.050  1.00  0.00           H
ATOM   1051 HG23 THR A  72      48.470  40.330  30.840  1.00  0.00           H
ATOM   1052  C   THR A  72      44.720  39.790  32.640  1.00  0.00           C
ATOM   1053  O   THR A  72      43.740  39.970  31.930  1.00  0.00           O
ATOM   1054  N   GLY A  73      44.550  39.350  33.900  1.00  0.00           N
ATOM   1055  HN  GLY A  73      45.320  39.020  34.430  1.00  0.00           H
ATOM   1056  CA  GLY A  73      43.290  38.920  34.430  1.00  0.00           C
ATOM   1057  HA1 GLY A  73      42.480  39.280  33.800  1.00  0.00           H
ATOM   1058  HA2 GLY A  73      43.370  37.850  34.360  1.00  0.00           H
ATOM   1059  C   GLY A  73      43.050  39.400  35.820  1.00  0.00           C
ATOM   1060  O   GLY A  73      43.520  38.850  36.820  1.00  0.00           O
ATOM   1061  N   VAL A  74      42.270  40.470  36.030  1.00  0.00           N
ATOM   1062  HN  VAL A  74      41.860  40.900  35.240  1.00  0.00           H
ATOM   1063  CA  VAL A  74      41.880  41.080  37.270  1.00  0.00           C
ATOM   1064  HA  VAL A  74      42.760  41.470  37.740  1.00  0.00           H
ATOM   1065  CB  VAL A  74      41.000  42.240  36.900  1.00  0.00           C
ATOM   1066  HB  VAL A  74      40.100  41.820  36.410  1.00  0.00           H
ATOM   1067  CG1 VAL A  74      40.450  43.010  38.110  1.00  0.00           C
ATOM   1068 HG11 VAL A  74      39.970  43.940  37.730  1.00  0.00           H
ATOM   1069 HG12 VAL A  74      39.720  42.490  38.750  1.00  0.00           H
ATOM   1070 HG13 VAL A  74      41.230  43.380  38.820  1.00  0.00           H
ATOM   1071  CG2 VAL A  74      41.740  43.220  35.980  1.00  0.00           C
ATOM   1072 HG21 VAL A  74      40.950  43.910  35.610  1.00  0.00           H
ATOM   1073 HG22 VAL A  74      42.560  43.750  36.520  1.00  0.00           H
ATOM   1074 HG23 VAL A  74      42.230  42.670  35.150  1.00  0.00           H
ATOM   1075  C   VAL A  74      41.140  40.080  38.100  1.00  0.00           C
ATOM   1076  O   VAL A  74      40.310  39.290  37.650  1.00  0.00           O
ATOM   1077  N   THR A  75      41.500  40.140  39.390  1.00  0.00           N
ATOM   1078  HN  THR A  75      42.160  40.770  39.770  1.00  0.00           H
ATOM   1079  CA  THR A  75      40.950  39.470  40.530  1.00  0.00           C
ATOM   1080  HA  THR A  75      41.210  38.460  40.240  1.00  0.00           H
ATOM   1081  CB  THR A  75      41.710  39.630  41.820  1.00  0.00           C
ATOM   1082  HB  THR A  75      41.190  39.210  42.710  1.00  0.00           H
ATOM   1083  OG1 THR A  75      41.910  41.000  42.150  1.00  0.00           O
ATOM   1084  HG1 THR A  75      41.090  41.450  42.370  1.00  0.00           H
ATOM   1085  CG2 THR A  75      43.120  39.030  41.710  1.00  0.00           C
ATOM   1086 HG21 THR A  75      43.840  39.530  41.020  1.00  0.00           H
ATOM   1087 HG22 THR A  75      43.630  39.000  42.690  1.00  0.00           H
ATOM   1088 HG23 THR A  75      43.120  37.990  41.330  1.00  0.00           H
ATOM   1089  C   THR A  75      39.480  39.640  40.710  1.00  0.00           C
ATOM   1090  O   THR A  75      38.860  40.690  40.560  1.00  0.00           O
ATOM   1091  N   ALA A  76      38.800  38.550  41.110  1.00  0.00           N
ATOM   1092  HN  ALA A  76      39.240  37.660  41.040  1.00  0.00           H
ATOM   1093  CA  ALA A  76      37.450  38.400  41.540  1.00  0.00           C
ATOM   1094  HA  ALA A  76      36.910  38.910  40.750  1.00  0.00           H
ATOM   1095  CB  ALA A  76      37.130  36.900  41.660  1.00  0.00           C
ATOM   1096  HB1 ALA A  76      37.760  36.390  42.420  1.00  0.00           H
ATOM   1097  HB2 ALA A  76      36.060  36.700  41.860  1.00  0.00           H
ATOM   1098  HB3 ALA A  76      37.400  36.470  40.670  1.00  0.00           H
ATOM   1099  C   ALA A  76      37.080  39.020  42.850  1.00  0.00           C
ATOM   1100  O   ALA A  76      37.880  39.520  43.630  1.00  0.00           O
ATOM   1101  N   VAL A  77      35.760  38.970  43.120  1.00  0.00           N
ATOM   1102  HN  VAL A  77      35.200  38.830  42.310  1.00  0.00           H
ATOM   1103  CA  VAL A  77      35.270  39.130  44.450  1.00  0.00           C
ATOM   1104  HA  VAL A  77      35.630  40.070  44.840  1.00  0.00           H
ATOM   1105  CB  VAL A  77      33.770  39.100  44.440  1.00  0.00           C
ATOM   1106  HB  VAL A  77      33.370  38.270  43.830  1.00  0.00           H
ATOM   1107  CG1 VAL A  77      33.070  39.150  45.810  1.00  0.00           C
ATOM   1108 HG11 VAL A  77      31.970  39.160  45.660  1.00  0.00           H
ATOM   1109 HG12 VAL A  77      33.210  38.130  46.210  1.00  0.00           H
ATOM   1110 HG13 VAL A  77      33.370  40.050  46.400  1.00  0.00           H
ATOM   1111  CG2 VAL A  77      33.350  40.410  43.740  1.00  0.00           C
ATOM   1112 HG21 VAL A  77      32.360  40.790  44.060  1.00  0.00           H
ATOM   1113 HG22 VAL A  77      34.070  41.220  43.970  1.00  0.00           H
ATOM   1114 HG23 VAL A  77      33.220  40.200  42.660  1.00  0.00           H
ATOM   1115  C   VAL A  77      35.730  38.090  45.400  1.00  0.00           C
ATOM   1116  O   VAL A  77      35.950  36.940  45.040  1.00  0.00           O
ATOM   1117  N   ALA A  78      36.090  38.520  46.630  1.00  0.00           N
ATOM   1118  HN  ALA A  78      35.720  39.340  47.050  1.00  0.00           H
ATOM   1119  CA  ALA A  78      36.760  37.690  47.590  1.00  0.00           C
ATOM   1120  HA  ALA A  78      37.010  36.720  47.200  1.00  0.00           H
ATOM   1121  CB  ALA A  78      38.030  38.400  48.090  1.00  0.00           C
ATOM   1122  HB1 ALA A  78      38.650  37.620  48.570  1.00  0.00           H
ATOM   1123  HB2 ALA A  78      38.680  38.770  47.270  1.00  0.00           H
ATOM   1124  HB3 ALA A  78      37.740  39.330  48.640  1.00  0.00           H
ATOM   1125  C   ALA A  78      35.870  37.250  48.700  1.00  0.00           C
ATOM   1126  O   ALA A  78      34.770  37.710  48.970  1.00  0.00           O
ATOM   1127  N   GLN A  79      36.330  36.230  49.450  1.00  0.00           N
ATOM   1128  HN  GLN A  79      37.150  35.780  49.110  1.00  0.00           H
ATOM   1129  CA  GLN A  79      35.570  35.660  50.520  1.00  0.00           C
ATOM   1130  HA  GLN A  79      34.520  35.840  50.320  1.00  0.00           H
ATOM   1131  CB  GLN A  79      35.740  34.140  50.420  1.00  0.00           C
ATOM   1132  HB1 GLN A  79      35.210  33.840  51.350  1.00  0.00           H
ATOM   1133  HB2 GLN A  79      36.800  33.830  50.560  1.00  0.00           H
ATOM   1134  CG  GLN A  79      35.220  33.420  49.170  1.00  0.00           C
ATOM   1135  HG1 GLN A  79      34.520  34.100  48.630  1.00  0.00           H
ATOM   1136  HG2 GLN A  79      34.580  32.570  49.480  1.00  0.00           H
ATOM   1137  CD  GLN A  79      36.360  33.010  48.260  1.00  0.00           C
ATOM   1138  OE1 GLN A  79      37.220  33.780  47.850  1.00  0.00           O
ATOM   1139  NE2 GLN A  79      36.260  31.710  47.850  1.00  0.00           N
ATOM   1140 HE21 GLN A  79      35.730  30.990  48.300  1.00  0.00           H
ATOM   1141 HE22 GLN A  79      36.860  31.420  47.110  1.00  0.00           H
ATOM   1142  C   GLN A  79      35.890  36.220  51.870  1.00  0.00           C
ATOM   1143  O   GLN A  79      37.070  36.410  52.160  1.00  0.00           O
ATOM   1144  N   LYS A  80      34.890  36.660  52.650  1.00  0.00           N
ATOM   1145  HN  LYS A  80      33.950  36.580  52.310  1.00  0.00           H
ATOM   1146  CA  LYS A  80      35.100  37.080  54.000  1.00  0.00           C
ATOM   1147  HA  LYS A  80      34.070  37.000  54.320  1.00  0.00           H
ATOM   1148  CB  LYS A  80      35.830  36.000  54.830  1.00  0.00           C
ATOM   1149  HB1 LYS A  80      36.940  36.070  54.760  1.00  0.00           H
ATOM   1150  HB2 LYS A  80      35.620  34.980  54.460  1.00  0.00           H
ATOM   1151  CG  LYS A  80      35.550  36.110  56.330  1.00  0.00           C
ATOM   1152  HG1 LYS A  80      34.470  35.960  56.520  1.00  0.00           H
ATOM   1153  HG2 LYS A  80      35.700  37.190  56.570  1.00  0.00           H
ATOM   1154  CD  LYS A  80      36.570  35.270  57.110  1.00  0.00           C
ATOM   1155  HD1 LYS A  80      37.550  35.500  56.630  1.00  0.00           H
ATOM   1156  HD2 LYS A  80      36.710  35.610  58.160  1.00  0.00           H
ATOM   1157  CE  LYS A  80      36.370  33.760  57.020  1.00  0.00           C
ATOM   1158  HE1 LYS A  80      37.320  33.200  57.200  1.00  0.00           H
ATOM   1159  HE2 LYS A  80      36.000  33.560  55.990  1.00  0.00           H
ATOM   1160  NZ  LYS A  80      35.400  33.370  58.070  1.00  0.00           N
ATOM   1161  HZ1 LYS A  80      34.560  32.940  57.640  1.00  0.00           H
ATOM   1162  HZ2 LYS A  80      35.860  32.590  58.590  1.00  0.00           H
ATOM   1163  HZ3 LYS A  80      35.230  34.190  58.680  1.00  0.00           H
ATOM   1164  C   LYS A  80      35.520  38.500  54.160  1.00  0.00           C
ATOM   1165  O   LYS A  80      35.710  39.030  55.250  1.00  0.00           O
ATOM   1166  N   THR A  81      35.750  39.200  53.040  1.00  0.00           N
ATOM   1167  HN  THR A  81      35.590  38.730  52.170  1.00  0.00           H
ATOM   1168  CA  THR A  81      36.070  40.590  52.930  1.00  0.00           C
ATOM   1169  HA  THR A  81      36.920  40.790  53.580  1.00  0.00           H
ATOM   1170  CB  THR A  81      36.540  41.060  51.580  1.00  0.00           C
ATOM   1171  HB  THR A  81      36.880  42.120  51.540  1.00  0.00           H
ATOM   1172  OG1 THR A  81      35.620  40.800  50.540  1.00  0.00           O
ATOM   1173  HG1 THR A  81      34.920  41.450  50.620  1.00  0.00           H
ATOM   1174  CG2 THR A  81      37.850  40.320  51.270  1.00  0.00           C
ATOM   1175 HG21 THR A  81      38.210  40.540  50.240  1.00  0.00           H
ATOM   1176 HG22 THR A  81      38.650  40.620  51.970  1.00  0.00           H
ATOM   1177 HG23 THR A  81      37.830  39.210  51.360  1.00  0.00           H
ATOM   1178  C   THR A  81      35.050  41.550  53.430  1.00  0.00           C
ATOM   1179  O   THR A  81      33.840  41.370  53.300  1.00  0.00           O
ATOM   1180  N   VAL A  82      35.490  42.700  53.980  1.00  0.00           N
ATOM   1181  HN  VAL A  82      36.470  42.840  54.030  1.00  0.00           H
ATOM   1182  CA  VAL A  82      34.640  43.800  54.320  1.00  0.00           C
ATOM   1183  HA  VAL A  82      33.660  43.470  54.650  1.00  0.00           H
ATOM   1184  CB  VAL A  82      35.300  44.680  55.340  1.00  0.00           C
ATOM   1185  HB  VAL A  82      36.200  45.180  54.940  1.00  0.00           H
ATOM   1186  CG1 VAL A  82      34.360  45.800  55.820  1.00  0.00           C
ATOM   1187 HG11 VAL A  82      34.920  46.180  56.710  1.00  0.00           H
ATOM   1188 HG12 VAL A  82      34.400  46.640  55.090  1.00  0.00           H
ATOM   1189 HG13 VAL A  82      33.330  45.480  56.100  1.00  0.00           H
ATOM   1190  CG2 VAL A  82      35.760  43.860  56.550  1.00  0.00           C
ATOM   1191 HG21 VAL A  82      36.570  43.170  56.230  1.00  0.00           H
ATOM   1192 HG22 VAL A  82      36.130  44.530  57.360  1.00  0.00           H
ATOM   1193 HG23 VAL A  82      34.880  43.250  56.860  1.00  0.00           H
ATOM   1194  C   VAL A  82      34.420  44.570  53.070  1.00  0.00           C
ATOM   1195  O   VAL A  82      35.340  44.960  52.340  1.00  0.00           O
ATOM   1196  N   GLU A  83      33.180  44.820  52.620  1.00  0.00           N
ATOM   1197  HN  GLU A  83      32.370  44.410  53.040  1.00  0.00           H
ATOM   1198  CA  GLU A  83      32.720  45.740  51.620  1.00  0.00           C
ATOM   1199  HA  GLU A  83      33.000  45.340  50.660  1.00  0.00           H
ATOM   1200  CB  GLU A  83      31.180  45.810  51.660  1.00  0.00           C
ATOM   1201  HB1 GLU A  83      30.800  44.780  51.480  1.00  0.00           H
ATOM   1202  HB2 GLU A  83      30.740  46.440  50.860  1.00  0.00           H
ATOM   1203  CG  GLU A  83      30.530  46.360  52.920  1.00  0.00           C
ATOM   1204  HG1 GLU A  83      30.720  47.450  53.030  1.00  0.00           H
ATOM   1205  HG2 GLU A  83      30.960  45.900  53.840  1.00  0.00           H
ATOM   1206  CD  GLU A  83      29.010  46.320  53.010  1.00  0.00           C
ATOM   1207  OE1 GLU A  83      28.410  45.240  53.290  1.00  0.00           O
ATOM   1208  OE2 GLU A  83      28.360  47.390  52.860  1.00  0.00           O
ATOM   1209  C   GLU A  83      33.200  47.140  51.740  1.00  0.00           C
ATOM   1210  O   GLU A  83      33.480  47.620  52.840  1.00  0.00           O
ATOM   1211  N   GLY A  84      33.360  47.890  50.640  1.00  0.00           N
ATOM   1212  HN  GLY A  84      33.160  47.520  49.730  1.00  0.00           H
ATOM   1213  CA  GLY A  84      33.860  49.230  50.620  1.00  0.00           C
ATOM   1214  HA1 GLY A  84      33.460  49.800  49.790  1.00  0.00           H
ATOM   1215  HA2 GLY A  84      33.790  49.770  51.550  1.00  0.00           H
ATOM   1216  C   GLY A  84      35.310  49.150  50.280  1.00  0.00           C
ATOM   1217  O   GLY A  84      35.770  48.810  49.190  1.00  0.00           O
ATOM   1218  N   ALA A  85      36.170  49.610  51.200  1.00  0.00           N
ATOM   1219  HN  ALA A  85      35.900  50.110  52.020  1.00  0.00           H
ATOM   1220  CA  ALA A  85      37.590  49.540  51.030  1.00  0.00           C
ATOM   1221  HA  ALA A  85      37.880  48.860  50.240  1.00  0.00           H
ATOM   1222  CB  ALA A  85      38.230  50.850  50.560  1.00  0.00           C
ATOM   1223  HB1 ALA A  85      38.040  51.760  51.180  1.00  0.00           H
ATOM   1224  HB2 ALA A  85      39.340  50.740  50.590  1.00  0.00           H
ATOM   1225  HB3 ALA A  85      37.900  51.200  49.560  1.00  0.00           H
ATOM   1226  C   ALA A  85      38.200  49.090  52.310  1.00  0.00           C
ATOM   1227  O   ALA A  85      38.750  47.990  52.400  1.00  0.00           O
ATOM   1228  N   GLY A  86      38.300  49.990  53.310  1.00  0.00           N
ATOM   1229  HN  GLY A  86      38.050  50.940  53.130  1.00  0.00           H
ATOM   1230  CA  GLY A  86      38.780  49.600  54.600  1.00  0.00           C
ATOM   1231  HA1 GLY A  86      39.830  49.410  54.440  1.00  0.00           H
ATOM   1232  HA2 GLY A  86      38.760  50.470  55.240  1.00  0.00           H
ATOM   1233  C   GLY A  86      38.030  48.510  55.270  1.00  0.00           C
ATOM   1234  O   GLY A  86      36.870  48.200  54.990  1.00  0.00           O
ATOM   1235  N   SER A  87      38.610  47.950  56.350  1.00  0.00           N
ATOM   1236  HN  SER A  87      39.500  48.330  56.600  1.00  0.00           H
ATOM   1237  CA  SER A  87      38.050  46.870  57.110  1.00  0.00           C
ATOM   1238  HA  SER A  87      37.360  46.320  56.480  1.00  0.00           H
ATOM   1239  CB  SER A  87      39.060  45.810  57.580  1.00  0.00           C
ATOM   1240  HB1 SER A  87      39.510  45.410  56.650  1.00  0.00           H
ATOM   1241  HB2 SER A  87      38.770  44.980  58.260  1.00  0.00           H
ATOM   1242  OG  SER A  87      40.110  46.440  58.290  1.00  0.00           O
ATOM   1243  HG1 SER A  87      39.710  46.660  59.140  1.00  0.00           H
ATOM   1244  C   SER A  87      37.250  47.360  58.270  1.00  0.00           C
ATOM   1245  O   SER A  87      37.320  46.790  59.360  1.00  0.00           O
ATOM   1246  N   ILE A  88      36.510  48.470  58.090  1.00  0.00           N
ATOM   1247  HN  ILE A  88      36.420  48.830  57.160  1.00  0.00           H
ATOM   1248  CA  ILE A  88      35.740  49.210  59.040  1.00  0.00           C
ATOM   1249  HA  ILE A  88      35.800  48.610  59.940  1.00  0.00           H
ATOM   1250  CB  ILE A  88      36.360  50.550  59.310  1.00  0.00           C
ATOM   1251  HB  ILE A  88      35.690  51.280  59.810  1.00  0.00           H
ATOM   1252  CG2 ILE A  88      37.390  50.350  60.440  1.00  0.00           C
ATOM   1253 HG21 ILE A  88      38.120  49.550  60.160  1.00  0.00           H
ATOM   1254 HG22 ILE A  88      37.900  51.260  60.820  1.00  0.00           H
ATOM   1255 HG23 ILE A  88      36.890  50.060  61.390  1.00  0.00           H
ATOM   1256  CG1 ILE A  88      36.960  51.220  58.060  1.00  0.00           C
ATOM   1257 HG11 ILE A  88      37.830  50.590  57.820  1.00  0.00           H
ATOM   1258 HG12 ILE A  88      37.280  52.220  58.420  1.00  0.00           H
ATOM   1259  CD  ILE A  88      36.000  51.490  56.900  1.00  0.00           C
ATOM   1260  HD1 ILE A  88      35.140  52.080  57.280  1.00  0.00           H
ATOM   1261  HD2 ILE A  88      36.400  52.200  56.140  1.00  0.00           H
ATOM   1262  HD3 ILE A  88      35.500  50.670  56.350  1.00  0.00           H
ATOM   1263  C   ILE A  88      34.290  49.370  58.730  1.00  0.00           C
ATOM   1264  O   ILE A  88      33.830  49.210  57.600  1.00  0.00           O
ATOM   1265  N   ALA A  89      33.440  49.800  59.680  1.00  0.00           N
ATOM   1266  HN  ALA A  89      33.770  49.960  60.610  1.00  0.00           H
ATOM   1267  CA  ALA A  89      32.050  50.100  59.520  1.00  0.00           C
ATOM   1268  HA  ALA A  89      31.580  49.380  58.880  1.00  0.00           H
ATOM   1269  CB  ALA A  89      31.320  50.030  60.870  1.00  0.00           C
ATOM   1270  HB1 ALA A  89      31.360  49.000  61.280  1.00  0.00           H
ATOM   1271  HB2 ALA A  89      31.860  50.730  61.550  1.00  0.00           H
ATOM   1272  HB3 ALA A  89      30.260  50.320  60.740  1.00  0.00           H
ATOM   1273  C   ALA A  89      31.770  51.390  58.810  1.00  0.00           C
ATOM   1274  O   ALA A  89      32.660  52.220  58.650  1.00  0.00           O
ATOM   1275  N   ALA A  90      30.500  51.670  58.480  1.00  0.00           N
ATOM   1276  HN  ALA A  90      29.780  51.000  58.360  1.00  0.00           H
ATOM   1277  CA  ALA A  90      30.040  52.810  57.740  1.00  0.00           C
ATOM   1278  HA  ALA A  90      30.680  53.660  57.880  1.00  0.00           H
ATOM   1279  CB  ALA A  90      29.890  52.450  56.250  1.00  0.00           C
ATOM   1280  HB1 ALA A  90      29.280  53.110  55.600  1.00  0.00           H
ATOM   1281  HB2 ALA A  90      30.880  52.160  55.820  1.00  0.00           H
ATOM   1282  HB3 ALA A  90      29.460  51.430  56.110  1.00  0.00           H
ATOM   1283  C   ALA A  90      28.710  53.230  58.280  1.00  0.00           C
ATOM   1284  O   ALA A  90      27.850  52.400  58.550  1.00  0.00           O
ATOM   1285  N   ALA A  91      28.540  54.550  58.460  1.00  0.00           N
ATOM   1286  HN  ALA A  91      29.260  55.080  58.020  1.00  0.00           H
ATOM   1287  CA  ALA A  91      27.350  55.220  58.890  1.00  0.00           C
ATOM   1288  HA  ALA A  91      27.180  55.010  59.930  1.00  0.00           H
ATOM   1289  CB  ALA A  91      27.530  56.740  58.670  1.00  0.00           C
ATOM   1290  HB1 ALA A  91      28.300  57.100  59.380  1.00  0.00           H
ATOM   1291  HB2 ALA A  91      27.930  56.820  57.630  1.00  0.00           H
ATOM   1292  HB3 ALA A  91      26.580  57.300  58.740  1.00  0.00           H
ATOM   1293  C   ALA A  91      26.100  54.750  58.230  1.00  0.00           C
ATOM   1294  O   ALA A  91      26.210  54.490  57.030  1.00  0.00           O
ATOM   1295  N   THR A  92      25.010  54.520  58.970  1.00  0.00           N
ATOM   1296  HN  THR A  92      25.040  54.750  59.940  1.00  0.00           H
ATOM   1297  CA  THR A  92      23.780  54.130  58.350  1.00  0.00           C
ATOM   1298  HA  THR A  92      23.960  53.960  57.300  1.00  0.00           H
ATOM   1299  CB  THR A  92      23.330  52.800  58.870  1.00  0.00           C
ATOM   1300  HB  THR A  92      22.250  52.600  58.680  1.00  0.00           H
ATOM   1301  OG1 THR A  92      23.420  52.760  60.290  1.00  0.00           O
ATOM   1302  HG1 THR A  92      24.290  53.070  60.570  1.00  0.00           H
ATOM   1303  CG2 THR A  92      24.190  51.680  58.260  1.00  0.00           C
ATOM   1304 HG21 THR A  92      23.950  50.780  58.880  1.00  0.00           H
ATOM   1305 HG22 THR A  92      23.970  51.390  57.210  1.00  0.00           H
ATOM   1306 HG23 THR A  92      25.240  51.980  58.430  1.00  0.00           H
ATOM   1307  C   THR A  92      22.730  55.190  58.360  1.00  0.00           C
ATOM   1308  O   THR A  92      21.580  54.960  57.980  1.00  0.00           O
ATOM   1309  N   GLY A  93      23.150  56.380  58.820  1.00  0.00           N
ATOM   1310  HN  GLY A  93      24.020  56.590  59.260  1.00  0.00           H
ATOM   1311  CA  GLY A  93      22.270  57.510  58.850  1.00  0.00           C
ATOM   1312  HA1 GLY A  93      22.620  58.200  58.100  1.00  0.00           H
ATOM   1313  HA2 GLY A  93      21.210  57.300  58.790  1.00  0.00           H
ATOM   1314  C   GLY A  93      22.290  58.080  60.230  1.00  0.00           C
ATOM   1315  O   GLY A  93      23.060  57.690  61.110  1.00  0.00           O
ATOM   1316  N   PHE A  94      21.360  59.040  60.390  1.00  0.00           N
ATOM   1317  HN  PHE A  94      20.820  59.300  59.600  1.00  0.00           H
ATOM   1318  CA  PHE A  94      21.100  59.740  61.610  1.00  0.00           C
ATOM   1319  HA  PHE A  94      22.070  60.050  61.960  1.00  0.00           H
ATOM   1320  CB  PHE A  94      20.150  60.900  61.260  1.00  0.00           C
ATOM   1321  HB1 PHE A  94      19.180  60.530  60.850  1.00  0.00           H
ATOM   1322  HB2 PHE A  94      20.660  61.460  60.450  1.00  0.00           H
ATOM   1323  CG  PHE A  94      19.790  61.840  62.350  1.00  0.00           C
ATOM   1324  CD1 PHE A  94      20.780  62.420  63.120  1.00  0.00           C
ATOM   1325  HD1 PHE A  94      21.810  62.250  62.870  1.00  0.00           H
ATOM   1326  CE1 PHE A  94      20.500  63.260  64.170  1.00  0.00           C
ATOM   1327  HE1 PHE A  94      21.320  63.810  64.600  1.00  0.00           H
ATOM   1328  CZ  PHE A  94      19.190  63.590  64.430  1.00  0.00           C
ATOM   1329  HZ  PHE A  94      18.920  64.310  65.180  1.00  0.00           H
ATOM   1330  CD2 PHE A  94      18.480  62.090  62.700  1.00  0.00           C
ATOM   1331  HD2 PHE A  94      17.750  61.560  62.100  1.00  0.00           H
ATOM   1332  CE2 PHE A  94      18.190  62.960  63.720  1.00  0.00           C
ATOM   1333  HE2 PHE A  94      17.170  63.120  64.010  1.00  0.00           H
ATOM   1334  C   PHE A  94      20.510  58.840  62.640  1.00  0.00           C
ATOM   1335  O   PHE A  94      19.840  57.890  62.250  1.00  0.00           O
ATOM   1336  N   VAL A  95      20.730  59.130  63.940  1.00  0.00           N
ATOM   1337  HN  VAL A  95      21.230  59.960  64.180  1.00  0.00           H
ATOM   1338  CA  VAL A  95      20.250  58.250  64.950  1.00  0.00           C
ATOM   1339  HA  VAL A  95      20.600  58.680  65.880  1.00  0.00           H
ATOM   1340  CB  VAL A  95      18.770  58.110  65.070  1.00  0.00           C
ATOM   1341  HB  VAL A  95      18.380  57.670  64.130  1.00  0.00           H
ATOM   1342  CG1 VAL A  95      18.300  57.250  66.260  1.00  0.00           C
ATOM   1343 HG11 VAL A  95      18.720  57.550  67.240  1.00  0.00           H
ATOM   1344 HG12 VAL A  95      17.190  57.200  66.290  1.00  0.00           H
ATOM   1345 HG13 VAL A  95      18.550  56.190  66.060  1.00  0.00           H
ATOM   1346  CG2 VAL A  95      18.290  59.560  65.260  1.00  0.00           C
ATOM   1347 HG21 VAL A  95      18.870  60.000  66.100  1.00  0.00           H
ATOM   1348 HG22 VAL A  95      18.540  60.170  64.370  1.00  0.00           H
ATOM   1349 HG23 VAL A  95      17.180  59.640  65.380  1.00  0.00           H
ATOM   1350  C   VAL A  95      21.140  57.050  65.060  1.00  0.00           C
ATOM   1351  O   VAL A  95      21.680  56.640  66.080  1.00  0.00           O
ATOM   1352  N   LYS A  96      21.250  56.340  63.920  1.00  0.00           N
ATOM   1353  HN  LYS A  96      20.720  56.580  63.110  1.00  0.00           H
ATOM   1354  CA  LYS A  96      21.970  55.110  63.800  1.00  0.00           C
ATOM   1355  HA  LYS A  96      21.700  54.480  64.630  1.00  0.00           H
ATOM   1356  CB  LYS A  96      21.610  54.410  62.470  1.00  0.00           C
ATOM   1357  HB1 LYS A  96      22.230  53.510  62.310  1.00  0.00           H
ATOM   1358  HB2 LYS A  96      21.940  55.020  61.600  1.00  0.00           H
ATOM   1359  CG  LYS A  96      20.140  54.010  62.320  1.00  0.00           C
ATOM   1360  HG1 LYS A  96      19.460  54.820  62.660  1.00  0.00           H
ATOM   1361  HG2 LYS A  96      19.930  53.150  62.980  1.00  0.00           H
ATOM   1362  CD  LYS A  96      20.010  53.500  60.880  1.00  0.00           C
ATOM   1363  HD1 LYS A  96      20.930  53.150  60.370  1.00  0.00           H
ATOM   1364  HD2 LYS A  96      19.380  52.580  60.930  1.00  0.00           H
ATOM   1365  CE  LYS A  96      19.300  54.530  60.010  1.00  0.00           C
ATOM   1366  HE1 LYS A  96      19.780  55.490  59.720  1.00  0.00           H
ATOM   1367  HE2 LYS A  96      18.370  54.700  60.600  1.00  0.00           H
ATOM   1368  NZ  LYS A  96      18.940  53.910  58.710  1.00  0.00           N
ATOM   1369  HZ1 LYS A  96      19.650  54.090  57.970  1.00  0.00           H
ATOM   1370  HZ2 LYS A  96      18.830  52.880  58.710  1.00  0.00           H
ATOM   1371  HZ3 LYS A  96      18.040  54.360  58.430  1.00  0.00           H
ATOM   1372  C   LYS A  96      23.430  55.330  63.940  1.00  0.00           C
ATOM   1373  O   LYS A  96      23.950  56.430  63.720  1.00  0.00           O
ATOM   1374  N   LYS A  97      24.120  54.250  64.350  1.00  0.00           N
ATOM   1375  HN  LYS A  97      23.640  53.380  64.430  1.00  0.00           H
ATOM   1376  CA  LYS A  97      25.540  54.090  64.330  1.00  0.00           C
ATOM   1377  HA  LYS A  97      26.130  54.990  64.300  1.00  0.00           H
ATOM   1378  CB  LYS A  97      25.920  53.320  65.600  1.00  0.00           C
ATOM   1379  HB1 LYS A  97      27.010  53.390  65.790  1.00  0.00           H
ATOM   1380  HB2 LYS A  97      25.580  52.280  65.410  1.00  0.00           H
ATOM   1381  CG  LYS A  97      25.370  53.910  66.900  1.00  0.00           C
ATOM   1382  HG1 LYS A  97      24.330  53.530  66.940  1.00  0.00           H
ATOM   1383  HG2 LYS A  97      25.240  55.010  66.780  1.00  0.00           H
ATOM   1384  CD  LYS A  97      26.020  53.380  68.190  1.00  0.00           C
ATOM   1385  HD1 LYS A  97      26.400  52.350  68.090  1.00  0.00           H
ATOM   1386  HD2 LYS A  97      26.870  54.080  68.350  1.00  0.00           H
ATOM   1387  CE  LYS A  97      25.150  53.310  69.450  1.00  0.00           C
ATOM   1388  HE1 LYS A  97      24.320  52.600  69.260  1.00  0.00           H
ATOM   1389  HE2 LYS A  97      24.750  54.320  69.690  1.00  0.00           H
ATOM   1390  NZ  LYS A  97      25.850  52.790  70.640  1.00  0.00           N
ATOM   1391  HZ1 LYS A  97      26.290  51.860  70.500  1.00  0.00           H
ATOM   1392  HZ2 LYS A  97      26.630  53.370  71.010  1.00  0.00           H
ATOM   1393  HZ3 LYS A  97      25.210  52.680  71.450  1.00  0.00           H
ATOM   1394  C   LYS A  97      26.100  53.460  63.100  1.00  0.00           C
ATOM   1395  O   LYS A  97      25.400  53.140  62.140  1.00  0.00           O
ATOM   1396  N   ASP A  98      27.440  53.310  63.100  1.00  0.00           N
ATOM   1397  HN  ASP A  98      28.000  53.560  63.890  1.00  0.00           H
ATOM   1398  CA  ASP A  98      28.210  52.660  62.090  1.00  0.00           C
ATOM   1399  HA  ASP A  98      28.030  53.140  61.140  1.00  0.00           H
ATOM   1400  CB  ASP A  98      29.740  52.750  62.200  1.00  0.00           C
ATOM   1401  HB1 ASP A  98      30.120  52.570  61.170  1.00  0.00           H
ATOM   1402  HB2 ASP A  98      30.180  51.950  62.830  1.00  0.00           H
ATOM   1403  CG  ASP A  98      30.220  54.120  62.680  1.00  0.00           C
ATOM   1404  OD1 ASP A  98      31.020  54.050  63.640  1.00  0.00           O
ATOM   1405  OD2 ASP A  98      29.850  55.230  62.210  1.00  0.00           O
ATOM   1406  C   ASP A  98      27.780  51.230  62.050  1.00  0.00           C
ATOM   1407  O   ASP A  98      27.510  50.590  63.060  1.00  0.00           O
ATOM   1408  N   GLN A  99      27.690  50.650  60.850  1.00  0.00           N
ATOM   1409  HN  GLN A  99      27.870  51.240  60.060  1.00  0.00           H
ATOM   1410  CA  GLN A  99      27.340  49.290  60.560  1.00  0.00           C
ATOM   1411  HA  GLN A  99      27.240  48.770  61.490  1.00  0.00           H
ATOM   1412  CB  GLN A  99      26.070  49.330  59.690  1.00  0.00           C
ATOM   1413  HB1 GLN A  99      26.290  49.990  58.820  1.00  0.00           H
ATOM   1414  HB2 GLN A  99      25.280  49.820  60.310  1.00  0.00           H
ATOM   1415  CG  GLN A  99      25.500  47.990  59.210  1.00  0.00           C
ATOM   1416  HG1 GLN A  99      26.240  47.460  58.570  1.00  0.00           H
ATOM   1417  HG2 GLN A  99      24.620  48.230  58.580  1.00  0.00           H
ATOM   1418  CD  GLN A  99      25.010  47.090  60.330  1.00  0.00           C
ATOM   1419  OE1 GLN A  99      24.090  47.370  61.100  1.00  0.00           O
ATOM   1420  NE2 GLN A  99      25.570  45.850  60.410  1.00  0.00           N
ATOM   1421 HE21 GLN A  99      26.230  45.550  59.720  1.00  0.00           H
ATOM   1422 HE22 GLN A  99      25.150  45.250  61.080  1.00  0.00           H
ATOM   1423  C   GLN A  99      28.450  48.660  59.780  1.00  0.00           C
ATOM   1424  O   GLN A  99      28.790  49.120  58.690  1.00  0.00           O
ATOM   1425  N   LEU A 100      29.010  47.570  60.330  1.00  0.00           N
ATOM   1426  HN  LEU A 100      28.800  47.190  61.230  1.00  0.00           H
ATOM   1427  CA  LEU A 100      29.890  46.700  59.630  1.00  0.00           C
ATOM   1428  HA  LEU A 100      30.570  47.320  59.050  1.00  0.00           H
ATOM   1429  CB  LEU A 100      30.600  45.870  60.700  1.00  0.00           C
ATOM   1430  HB1 LEU A 100      29.940  45.040  61.050  1.00  0.00           H
ATOM   1431  HB2 LEU A 100      30.860  46.470  61.600  1.00  0.00           H
ATOM   1432  CG  LEU A 100      31.960  45.250  60.310  1.00  0.00           C
ATOM   1433  HG  LEU A 100      31.830  44.470  59.540  1.00  0.00           H
ATOM   1434  CD1 LEU A 100      33.010  46.280  59.880  1.00  0.00           C
ATOM   1435 HD11 LEU A 100      33.820  45.620  59.500  1.00  0.00           H
ATOM   1436 HD12 LEU A 100      32.810  46.990  59.040  1.00  0.00           H
ATOM   1437 HD13 LEU A 100      33.430  46.950  60.660  1.00  0.00           H
ATOM   1438  CD2 LEU A 100      32.520  44.560  61.570  1.00  0.00           C
ATOM   1439 HD21 LEU A 100      32.450  45.280  62.420  1.00  0.00           H
ATOM   1440 HD22 LEU A 100      31.870  43.700  61.830  1.00  0.00           H
ATOM   1441 HD23 LEU A 100      33.510  44.110  61.350  1.00  0.00           H
ATOM   1442  C   LEU A 100      29.180  45.860  58.620  1.00  0.00           C
ATOM   1443  O   LEU A 100      28.060  45.430  58.870  1.00  0.00           O
ATOM   1444  N   GLY A 101      29.800  45.640  57.450  1.00  0.00           N
ATOM   1445  HN  GLY A 101      30.740  45.970  57.480  1.00  0.00           H
ATOM   1446  CA  GLY A 101      29.390  44.760  56.390  1.00  0.00           C
ATOM   1447  HA1 GLY A 101      28.440  44.370  56.710  1.00  0.00           H
ATOM   1448  HA2 GLY A 101      29.370  45.320  55.470  1.00  0.00           H
ATOM   1449  C   GLY A 101      30.450  43.750  56.120  1.00  0.00           C
ATOM   1450  O   GLY A 101      31.630  43.930  56.410  1.00  0.00           O
ATOM   1451  N   LYS A 102      30.000  42.660  55.480  1.00  0.00           N
ATOM   1452  HN  LYS A 102      29.080  42.510  55.120  1.00  0.00           H
ATOM   1453  CA  LYS A 102      30.890  41.620  55.060  1.00  0.00           C
ATOM   1454  HA  LYS A 102      31.790  42.110  54.720  1.00  0.00           H
ATOM   1455  CB  LYS A 102      31.280  40.730  56.250  1.00  0.00           C
ATOM   1456  HB1 LYS A 102      30.370  40.530  56.850  1.00  0.00           H
ATOM   1457  HB2 LYS A 102      31.850  41.310  57.010  1.00  0.00           H
ATOM   1458  CG  LYS A 102      32.020  39.400  56.060  1.00  0.00           C
ATOM   1459  HG1 LYS A 102      32.640  39.140  56.950  1.00  0.00           H
ATOM   1460  HG2 LYS A 102      32.770  39.480  55.250  1.00  0.00           H
ATOM   1461  CD  LYS A 102      30.980  38.290  55.910  1.00  0.00           C
ATOM   1462  HD1 LYS A 102      30.300  38.450  55.040  1.00  0.00           H
ATOM   1463  HD2 LYS A 102      31.500  37.370  55.570  1.00  0.00           H
ATOM   1464  CE  LYS A 102      30.030  37.980  57.070  1.00  0.00           C
ATOM   1465  HE1 LYS A 102      29.230  38.740  57.150  1.00  0.00           H
ATOM   1466  HE2 LYS A 102      30.640  37.970  57.990  1.00  0.00           H
ATOM   1467  NZ  LYS A 102      29.330  36.700  56.820  1.00  0.00           N
ATOM   1468  HZ1 LYS A 102      28.580  36.580  57.520  1.00  0.00           H
ATOM   1469  HZ2 LYS A 102      28.820  36.600  55.920  1.00  0.00           H
ATOM   1470  HZ3 LYS A 102      30.030  35.930  56.740  1.00  0.00           H
ATOM   1471  C   LYS A 102      30.390  40.760  53.950  1.00  0.00           C
ATOM   1472  O   LYS A 102      29.230  40.390  53.820  1.00  0.00           O
ATOM   1473  N   ASN A 103      31.330  40.370  53.070  1.00  0.00           N
ATOM   1474  HN  ASN A 103      32.250  40.740  53.190  1.00  0.00           H
ATOM   1475  CA  ASN A 103      31.040  39.600  51.900  1.00  0.00           C
ATOM   1476  HA  ASN A 103      29.980  39.740  51.730  1.00  0.00           H
ATOM   1477  CB  ASN A 103      32.040  39.960  50.790  1.00  0.00           C
ATOM   1478  HB1 ASN A 103      31.770  39.370  49.880  1.00  0.00           H
ATOM   1479  HB2 ASN A 103      33.080  39.800  51.120  1.00  0.00           H
ATOM   1480  CG  ASN A 103      32.020  41.440  50.420  1.00  0.00           C
ATOM   1481  OD1 ASN A 103      33.060  42.100  50.420  1.00  0.00           O
ATOM   1482  ND2 ASN A 103      30.860  41.960  49.960  1.00  0.00           N
ATOM   1483 HD21 ASN A 103      30.100  41.320  49.830  1.00  0.00           H
ATOM   1484 HD22 ASN A 103      30.730  42.910  49.670  1.00  0.00           H
ATOM   1485  C   ASN A 103      31.260  38.180  52.280  1.00  0.00           C
ATOM   1486  O   ASN A 103      32.290  37.790  52.840  1.00  0.00           O
ATOM   1487  N   GLU A 104      30.300  37.330  51.860  1.00  0.00           N
ATOM   1488  HN  GLU A 104      29.450  37.600  51.410  1.00  0.00           H
ATOM   1489  CA  GLU A 104      30.250  35.960  52.270  1.00  0.00           C
ATOM   1490  HA  GLU A 104      30.200  36.010  53.340  1.00  0.00           H
ATOM   1491  CB  GLU A 104      28.960  35.230  51.840  1.00  0.00           C
ATOM   1492  HB1 GLU A 104      29.000  34.150  52.090  1.00  0.00           H
ATOM   1493  HB2 GLU A 104      28.840  35.250  50.730  1.00  0.00           H
ATOM   1494  CG  GLU A 104      27.760  35.920  52.490  1.00  0.00           C
ATOM   1495  HG1 GLU A 104      26.840  35.390  52.170  1.00  0.00           H
ATOM   1496  HG2 GLU A 104      27.730  36.990  52.180  1.00  0.00           H
ATOM   1497  CD  GLU A 104      27.670  35.880  54.010  1.00  0.00           C
ATOM   1498  OE1 GLU A 104      27.720  36.970  54.630  1.00  0.00           O
ATOM   1499  OE2 GLU A 104      27.600  34.750  54.550  1.00  0.00           O
ATOM   1500  C   GLU A 104      31.340  35.040  51.860  1.00  0.00           C
ATOM   1501  O   GLU A 104      32.010  35.260  50.850  1.00  0.00           O
ATOM   1502  N   GLU A 105      31.550  33.900  52.540  1.00  0.00           N
ATOM   1503  HN  GLU A 105      31.000  33.570  53.310  1.00  0.00           H
ATOM   1504  CA  GLU A 105      32.700  33.060  52.450  1.00  0.00           C
ATOM   1505  HA  GLU A 105      33.390  33.540  51.760  1.00  0.00           H
ATOM   1506  CB  GLU A 105      33.380  33.070  53.830  1.00  0.00           C
ATOM   1507  HB1 GLU A 105      33.790  34.090  54.010  1.00  0.00           H
ATOM   1508  HB2 GLU A 105      34.280  32.430  53.720  1.00  0.00           H
ATOM   1509  CG  GLU A 105      32.520  32.470  54.940  1.00  0.00           C
ATOM   1510  HG1 GLU A 105      32.210  31.420  54.740  1.00  0.00           H
ATOM   1511  HG2 GLU A 105      31.630  33.110  55.100  1.00  0.00           H
ATOM   1512  CD  GLU A 105      33.110  32.380  56.350  1.00  0.00           C
ATOM   1513  OE1 GLU A 105      32.550  33.030  57.280  1.00  0.00           O
ATOM   1514  OE2 GLU A 105      34.140  31.690  56.550  1.00  0.00           O
ATOM   1515  C   GLU A 105      32.480  31.710  51.860  1.00  0.00           C
ATOM   1516  O   GLU A 105      33.340  31.190  51.160  1.00  0.00           O
ATOM   1517  N   GLY A 106      31.270  31.140  52.060  1.00  0.00           N
ATOM   1518  HN  GLY A 106      30.650  31.620  52.680  1.00  0.00           H
ATOM   1519  CA  GLY A 106      30.840  29.970  51.370  1.00  0.00           C
ATOM   1520  HA1 GLY A 106      30.630  30.280  50.350  1.00  0.00           H
ATOM   1521  HA2 GLY A 106      31.580  29.190  51.490  1.00  0.00           H
ATOM   1522  C   GLY A 106      29.670  29.340  52.040  1.00  0.00           C
ATOM   1523  O   GLY A 106      29.720  28.180  52.440  1.00  0.00           O
ATOM   1524  N   ALA A 107      28.520  30.030  52.140  1.00  0.00           N
ATOM   1525  HN  ALA A 107      28.530  30.930  51.720  1.00  0.00           H
ATOM   1526  CA  ALA A 107      27.370  29.460  52.760  1.00  0.00           C
ATOM   1527  HA  ALA A 107      27.720  29.270  53.770  1.00  0.00           H
ATOM   1528  CB  ALA A 107      26.250  30.520  52.850  1.00  0.00           C
ATOM   1529  HB1 ALA A 107      26.700  31.510  53.080  1.00  0.00           H
ATOM   1530  HB2 ALA A 107      25.670  30.610  51.910  1.00  0.00           H
ATOM   1531  HB3 ALA A 107      25.620  30.230  53.720  1.00  0.00           H
ATOM   1532  C   ALA A 107      26.900  28.230  52.070  1.00  0.00           C
ATOM   1533  O   ALA A 107      27.100  28.180  50.860  1.00  0.00           O
ATOM   1534  N   PRO A 108      26.470  27.170  52.690  1.00  0.00           N
ATOM   1535  CD  PRO A 108      26.150  27.090  54.110  1.00  0.00           C
ATOM   1536  HD1 PRO A 108      27.100  27.300  54.650  1.00  0.00           H
ATOM   1537  HD2 PRO A 108      25.430  27.860  54.450  1.00  0.00           H
ATOM   1538  CA  PRO A 108      26.440  25.890  52.050  1.00  0.00           C
ATOM   1539  HA  PRO A 108      27.160  25.850  51.250  1.00  0.00           H
ATOM   1540  CB  PRO A 108      26.580  24.920  53.220  1.00  0.00           C
ATOM   1541  HB1 PRO A 108      27.600  24.900  53.650  1.00  0.00           H
ATOM   1542  HB2 PRO A 108      26.230  23.870  53.100  1.00  0.00           H
ATOM   1543  CG  PRO A 108      25.830  25.610  54.370  1.00  0.00           C
ATOM   1544  HG1 PRO A 108      26.110  25.320  55.410  1.00  0.00           H
ATOM   1545  HG2 PRO A 108      24.760  25.380  54.140  1.00  0.00           H
ATOM   1546  C   PRO A 108      25.190  25.680  51.250  1.00  0.00           C
ATOM   1547  O   PRO A 108      24.070  25.940  51.680  1.00  0.00           O
ATOM   1548  N   GLN A 109      25.360  25.250  49.990  1.00  0.00           N
ATOM   1549  HN  GLN A 109      26.310  25.080  49.730  1.00  0.00           H
ATOM   1550  CA  GLN A 109      24.360  25.340  48.980  1.00  0.00           C
ATOM   1551  HA  GLN A 109      23.660  26.160  49.100  1.00  0.00           H
ATOM   1552  CB  GLN A 109      25.120  25.430  47.650  1.00  0.00           C
ATOM   1553  HB1 GLN A 109      25.520  24.490  47.220  1.00  0.00           H
ATOM   1554  HB2 GLN A 109      26.070  25.950  47.920  1.00  0.00           H
ATOM   1555  CG  GLN A 109      24.330  26.130  46.540  1.00  0.00           C
ATOM   1556  HG1 GLN A 109      24.200  27.190  46.840  1.00  0.00           H
ATOM   1557  HG2 GLN A 109      23.390  25.550  46.420  1.00  0.00           H
ATOM   1558  CD  GLN A 109      25.170  26.140  45.270  1.00  0.00           C
ATOM   1559  OE1 GLN A 109      24.820  25.550  44.250  1.00  0.00           O
ATOM   1560  NE2 GLN A 109      26.290  26.910  45.300  1.00  0.00           N
ATOM   1561 HE21 GLN A 109      26.550  27.450  46.090  1.00  0.00           H
ATOM   1562 HE22 GLN A 109      26.710  27.010  44.400  1.00  0.00           H
ATOM   1563  C   GLN A 109      23.440  24.170  48.980  1.00  0.00           C
ATOM   1564  O   GLN A 109      22.620  24.030  48.070  1.00  0.00           O
ATOM   1565  N   GLU A 110      23.540  23.390  50.070  1.00  0.00           N
ATOM   1566  HN  GLU A 110      24.390  23.430  50.580  1.00  0.00           H
ATOM   1567  CA  GLU A 110      22.490  22.450  50.300  1.00  0.00           C
ATOM   1568  HA  GLU A 110      22.010  22.100  49.400  1.00  0.00           H
ATOM   1569  CB  GLU A 110      22.970  21.260  51.150  1.00  0.00           C
ATOM   1570  HB1 GLU A 110      22.100  20.570  51.120  1.00  0.00           H
ATOM   1571  HB2 GLU A 110      23.240  21.560  52.180  1.00  0.00           H
ATOM   1572  CG  GLU A 110      24.050  20.460  50.420  1.00  0.00           C
ATOM   1573  HG1 GLU A 110      23.870  20.520  49.320  1.00  0.00           H
ATOM   1574  HG2 GLU A 110      23.870  19.410  50.720  1.00  0.00           H
ATOM   1575  CD  GLU A 110      25.440  20.820  50.910  1.00  0.00           C
ATOM   1576  OE1 GLU A 110      25.740  20.750  52.130  1.00  0.00           O
ATOM   1577  OE2 GLU A 110      26.270  21.110  50.000  1.00  0.00           O
ATOM   1578  C   GLU A 110      21.380  23.150  51.010  1.00  0.00           C
ATOM   1579  O   GLU A 110      20.240  22.690  50.990  1.00  0.00           O
ATOM   1580  N   GLY A 111      21.580  24.390  51.490  1.00  0.00           N
ATOM   1581  HN  GLY A 111      22.420  24.880  51.280  1.00  0.00           H
ATOM   1582  CA  GLY A 111      20.580  25.180  52.130  1.00  0.00           C
ATOM   1583  HA1 GLY A 111      19.870  24.490  52.550  1.00  0.00           H
ATOM   1584  HA2 GLY A 111      21.000  25.900  52.810  1.00  0.00           H
ATOM   1585  C   GLY A 111      19.760  25.970  51.170  1.00  0.00           C
ATOM   1586  O   GLY A 111      20.210  26.990  50.650  1.00  0.00           O
ATOM   1587  N   ILE A 112      18.570  25.460  50.790  1.00  0.00           N
ATOM   1588  HN  ILE A 112      18.360  24.620  51.270  1.00  0.00           H
ATOM   1589  CA  ILE A 112      17.620  26.080  49.920  1.00  0.00           C
ATOM   1590  HA  ILE A 112      18.180  26.300  49.020  1.00  0.00           H
ATOM   1591  CB  ILE A 112      16.470  25.220  49.480  1.00  0.00           C
ATOM   1592  HB  ILE A 112      15.770  25.080  50.330  1.00  0.00           H
ATOM   1593  CG2 ILE A 112      15.750  25.910  48.310  1.00  0.00           C
ATOM   1594 HG21 ILE A 112      14.960  25.210  47.970  1.00  0.00           H
ATOM   1595 HG22 ILE A 112      15.300  26.900  48.520  1.00  0.00           H
ATOM   1596 HG23 ILE A 112      16.500  26.110  47.510  1.00  0.00           H
ATOM   1597  CG1 ILE A 112      17.110  23.920  48.960  1.00  0.00           C
ATOM   1598 HG11 ILE A 112      17.510  23.360  49.830  1.00  0.00           H
ATOM   1599 HG12 ILE A 112      18.030  24.230  48.410  1.00  0.00           H
ATOM   1600  CD  ILE A 112      16.280  22.960  48.120  1.00  0.00           C
ATOM   1601  HD1 ILE A 112      15.500  22.470  48.740  1.00  0.00           H
ATOM   1602  HD2 ILE A 112      15.730  23.450  47.290  1.00  0.00           H
ATOM   1603  HD3 ILE A 112      16.860  22.090  47.730  1.00  0.00           H
ATOM   1604  C   ILE A 112      17.110  27.330  50.530  1.00  0.00           C
ATOM   1605  O   ILE A 112      16.810  27.320  51.720  1.00  0.00           O
ATOM   1606  N   LEU A 113      16.930  28.460  49.820  1.00  0.00           N
ATOM   1607  HN  LEU A 113      17.080  28.360  48.840  1.00  0.00           H
ATOM   1608  CA  LEU A 113      16.430  29.730  50.250  1.00  0.00           C
ATOM   1609  HA  LEU A 113      16.230  29.820  51.310  1.00  0.00           H
ATOM   1610  CB  LEU A 113      17.340  30.960  50.060  1.00  0.00           C
ATOM   1611  HB1 LEU A 113      16.830  31.880  50.400  1.00  0.00           H
ATOM   1612  HB2 LEU A 113      17.540  31.050  48.970  1.00  0.00           H
ATOM   1613  CG  LEU A 113      18.670  30.990  50.840  1.00  0.00           C
ATOM   1614  HG  LEU A 113      19.060  29.960  50.980  1.00  0.00           H
ATOM   1615  CD1 LEU A 113      19.720  31.800  50.070  1.00  0.00           C
ATOM   1616 HD11 LEU A 113      20.500  32.140  50.780  1.00  0.00           H
ATOM   1617 HD12 LEU A 113      20.140  31.230  49.210  1.00  0.00           H
ATOM   1618 HD13 LEU A 113      19.240  32.670  49.570  1.00  0.00           H
ATOM   1619  CD2 LEU A 113      18.450  31.570  52.250  1.00  0.00           C
ATOM   1620 HD21 LEU A 113      19.430  31.820  52.700  1.00  0.00           H
ATOM   1621 HD22 LEU A 113      17.790  32.460  52.360  1.00  0.00           H
ATOM   1622 HD23 LEU A 113      17.910  30.750  52.770  1.00  0.00           H
ATOM   1623  C   LEU A 113      15.220  30.160  49.500  1.00  0.00           C
ATOM   1624  O   LEU A 113      15.150  30.030  48.280  1.00  0.00           O
ATOM   1625  N   GLU A 114      14.230  30.750  50.190  1.00  0.00           N
ATOM   1626  HN  GLU A 114      14.150  30.640  51.180  1.00  0.00           H
ATOM   1627  CA  GLU A 114      13.150  31.440  49.540  1.00  0.00           C
ATOM   1628  HA  GLU A 114      12.840  30.850  48.690  1.00  0.00           H
ATOM   1629  CB  GLU A 114      12.020  31.580  50.570  1.00  0.00           C
ATOM   1630  HB1 GLU A 114      11.930  30.600  51.090  1.00  0.00           H
ATOM   1631  HB2 GLU A 114      11.060  31.940  50.140  1.00  0.00           H
ATOM   1632  CG  GLU A 114      12.210  32.640  51.660  1.00  0.00           C
ATOM   1633  HG1 GLU A 114      11.680  33.600  51.440  1.00  0.00           H
ATOM   1634  HG2 GLU A 114      13.260  33.000  51.720  1.00  0.00           H
ATOM   1635  CD  GLU A 114      11.790  32.190  53.050  1.00  0.00           C
ATOM   1636  OE1 GLU A 114      12.610  31.560  53.770  1.00  0.00           O
ATOM   1637  OE2 GLU A 114      10.650  32.470  53.490  1.00  0.00           O
ATOM   1638  C   GLU A 114      13.480  32.730  48.880  1.00  0.00           C
ATOM   1639  O   GLU A 114      12.830  33.220  47.950  1.00  0.00           O
ATOM   1640  N   ASP A 115      14.600  33.310  49.360  1.00  0.00           N
ATOM   1641  HN  ASP A 115      15.120  32.870  50.080  1.00  0.00           H
ATOM   1642  CA  ASP A 115      15.220  34.530  48.940  1.00  0.00           C
ATOM   1643  HA  ASP A 115      14.440  35.150  49.370  1.00  0.00           H
ATOM   1644  CB  ASP A 115      16.490  34.660  49.800  1.00  0.00           C
ATOM   1645  HB1 ASP A 115      17.220  33.890  49.480  1.00  0.00           H
ATOM   1646  HB2 ASP A 115      16.220  34.520  50.870  1.00  0.00           H
ATOM   1647  CG  ASP A 115      17.160  36.020  49.700  1.00  0.00           C
ATOM   1648  OD1 ASP A 115      16.630  37.040  49.200  1.00  0.00           O
ATOM   1649  OD2 ASP A 115      18.330  36.100  50.170  1.00  0.00           O
ATOM   1650  C   ASP A 115      15.380  34.670  47.460  1.00  0.00           C
ATOM   1651  O   ASP A 115      15.740  33.660  46.850  1.00  0.00           O
ATOM   1652  N   MET A 116      15.100  35.880  46.960  1.00  0.00           N
ATOM   1653  HN  MET A 116      14.960  36.610  47.630  1.00  0.00           H
ATOM   1654  CA  MET A 116      15.060  36.250  45.580  1.00  0.00           C
ATOM   1655  HA  MET A 116      15.490  35.420  45.050  1.00  0.00           H
ATOM   1656  CB  MET A 116      13.600  36.310  45.090  1.00  0.00           C
ATOM   1657  HB1 MET A 116      13.560  36.940  44.180  1.00  0.00           H
ATOM   1658  HB2 MET A 116      13.030  36.770  45.920  1.00  0.00           H
ATOM   1659  CG  MET A 116      12.930  34.990  44.690  1.00  0.00           C
ATOM   1660  HG1 MET A 116      12.990  34.240  45.500  1.00  0.00           H
ATOM   1661  HG2 MET A 116      13.490  34.560  43.830  1.00  0.00           H
ATOM   1662  SD  MET A 116      11.190  35.100  44.170  1.00  0.00           S
ATOM   1663  CE  MET A 116      11.070  33.340  43.710  1.00  0.00           C
ATOM   1664  HE1 MET A 116      10.010  33.050  43.510  1.00  0.00           H
ATOM   1665  HE2 MET A 116      11.410  33.290  42.660  1.00  0.00           H
ATOM   1666  HE3 MET A 116      11.600  32.650  44.400  1.00  0.00           H
ATOM   1667  C   MET A 116      15.900  37.390  45.110  1.00  0.00           C
ATOM   1668  O   MET A 116      15.590  38.500  45.540  1.00  0.00           O
ATOM   1669  N   PRO A 117      16.980  37.230  44.420  1.00  0.00           N
ATOM   1670  CD  PRO A 117      17.690  35.960  44.310  1.00  0.00           C
ATOM   1671  HD1 PRO A 117      17.540  35.410  45.260  1.00  0.00           H
ATOM   1672  HD2 PRO A 117      17.190  35.480  43.440  1.00  0.00           H
ATOM   1673  CA  PRO A 117      17.820  38.330  44.030  1.00  0.00           C
ATOM   1674  HA  PRO A 117      18.210  38.910  44.860  1.00  0.00           H
ATOM   1675  CB  PRO A 117      19.060  37.660  43.450  1.00  0.00           C
ATOM   1676  HB1 PRO A 117      19.990  38.270  43.530  1.00  0.00           H
ATOM   1677  HB2 PRO A 117      18.840  37.490  42.380  1.00  0.00           H
ATOM   1678  CG  PRO A 117      19.170  36.330  44.200  1.00  0.00           C
ATOM   1679  HG1 PRO A 117      19.550  36.570  45.220  1.00  0.00           H
ATOM   1680  HG2 PRO A 117      19.710  35.550  43.610  1.00  0.00           H
ATOM   1681  C   PRO A 117      17.040  39.170  43.080  1.00  0.00           C
ATOM   1682  O   PRO A 117      16.560  38.590  42.100  1.00  0.00           O
ATOM   1683  N   VAL A 118      16.970  40.500  43.230  1.00  0.00           N
ATOM   1684  HN  VAL A 118      17.550  40.850  43.960  1.00  0.00           H
ATOM   1685  CA  VAL A 118      16.340  41.460  42.370  1.00  0.00           C
ATOM   1686  HA  VAL A 118      15.410  41.020  42.030  1.00  0.00           H
ATOM   1687  CB  VAL A 118      15.970  42.740  43.060  1.00  0.00           C
ATOM   1688  HB  VAL A 118      16.930  43.110  43.480  1.00  0.00           H
ATOM   1689  CG1 VAL A 118      15.450  43.910  42.200  1.00  0.00           C
ATOM   1690 HG11 VAL A 118      14.650  43.660  41.460  1.00  0.00           H
ATOM   1691 HG12 VAL A 118      15.140  44.750  42.850  1.00  0.00           H
ATOM   1692 HG13 VAL A 118      16.280  44.400  41.640  1.00  0.00           H
ATOM   1693  CG2 VAL A 118      15.010  42.380  44.200  1.00  0.00           C
ATOM   1694 HG21 VAL A 118      15.330  41.510  44.820  1.00  0.00           H
ATOM   1695 HG22 VAL A 118      15.000  43.250  44.890  1.00  0.00           H
ATOM   1696 HG23 VAL A 118      13.970  42.160  43.890  1.00  0.00           H
ATOM   1697  C   VAL A 118      17.200  41.550  41.160  1.00  0.00           C
ATOM   1698  O   VAL A 118      18.420  41.520  41.280  1.00  0.00           O
ATOM   1699  N   ASP A 119      16.520  41.670  40.000  1.00  0.00           N
ATOM   1700  HN  ASP A 119      15.530  41.690  39.840  1.00  0.00           H
ATOM   1701  CA  ASP A 119      17.160  42.000  38.770  1.00  0.00           C
ATOM   1702  HA  ASP A 119      18.030  41.360  38.710  1.00  0.00           H
ATOM   1703  CB  ASP A 119      16.280  41.650  37.550  1.00  0.00           C
ATOM   1704  HB1 ASP A 119      16.080  40.560  37.620  1.00  0.00           H
ATOM   1705  HB2 ASP A 119      16.790  41.930  36.600  1.00  0.00           H
ATOM   1706  CG  ASP A 119      14.860  42.190  37.620  1.00  0.00           C
ATOM   1707  OD1 ASP A 119      14.160  42.180  38.670  1.00  0.00           O
ATOM   1708  OD2 ASP A 119      14.360  42.770  36.620  1.00  0.00           O
ATOM   1709  C   ASP A 119      17.650  43.400  38.660  1.00  0.00           C
ATOM   1710  O   ASP A 119      16.970  44.290  39.180  1.00  0.00           O
ATOM   1711  N   PRO A 120      18.770  43.790  38.130  1.00  0.00           N
ATOM   1712  CD  PRO A 120      19.910  42.950  37.790  1.00  0.00           C
ATOM   1713  HD1 PRO A 120      20.350  42.600  38.750  1.00  0.00           H
ATOM   1714  HD2 PRO A 120      19.520  42.170  37.100  1.00  0.00           H
ATOM   1715  CA  PRO A 120      19.140  45.170  38.000  1.00  0.00           C
ATOM   1716  HA  PRO A 120      18.900  45.760  38.870  1.00  0.00           H
ATOM   1717  CB  PRO A 120      20.650  45.160  37.820  1.00  0.00           C
ATOM   1718  HB1 PRO A 120      21.120  45.150  38.830  1.00  0.00           H
ATOM   1719  HB2 PRO A 120      21.090  46.030  37.280  1.00  0.00           H
ATOM   1720  CG  PRO A 120      20.980  43.820  37.130  1.00  0.00           C
ATOM   1721  HG1 PRO A 120      22.050  43.550  37.310  1.00  0.00           H
ATOM   1722  HG2 PRO A 120      20.790  43.950  36.040  1.00  0.00           H
ATOM   1723  C   PRO A 120      18.530  45.880  36.840  1.00  0.00           C
ATOM   1724  O   PRO A 120      18.320  45.230  35.820  1.00  0.00           O
ATOM   1725  N   ASP A 121      18.220  47.180  36.930  1.00  0.00           N
ATOM   1726  HN  ASP A 121      18.230  47.730  37.760  1.00  0.00           H
ATOM   1727  CA  ASP A 121      17.490  47.810  35.870  1.00  0.00           C
ATOM   1728  HA  ASP A 121      16.840  47.060  35.440  1.00  0.00           H
ATOM   1729  CB  ASP A 121      16.520  48.830  36.500  1.00  0.00           C
ATOM   1730  HB1 ASP A 121      15.970  48.270  37.290  1.00  0.00           H
ATOM   1731  HB2 ASP A 121      15.800  49.060  35.690  1.00  0.00           H
ATOM   1732  CG  ASP A 121      17.250  50.030  37.110  1.00  0.00           C
ATOM   1733  OD1 ASP A 121      16.700  51.160  37.040  1.00  0.00           O
ATOM   1734  OD2 ASP A 121      18.330  49.990  37.750  1.00  0.00           O
ATOM   1735  C   ASP A 121      18.370  48.430  34.840  1.00  0.00           C
ATOM   1736  O   ASP A 121      17.900  49.230  34.030  1.00  0.00           O
ATOM   1737  N   ASN A 122      19.660  48.060  34.790  1.00  0.00           N
ATOM   1738  HN  ASN A 122      19.960  47.340  35.410  1.00  0.00           H
ATOM   1739  CA  ASN A 122      20.740  48.700  34.110  1.00  0.00           C
ATOM   1740  HA  ASN A 122      20.630  49.760  34.250  1.00  0.00           H
ATOM   1741  CB  ASN A 122      22.070  48.340  34.800  1.00  0.00           C
ATOM   1742  HB1 ASN A 122      22.700  47.640  34.220  1.00  0.00           H
ATOM   1743  HB2 ASN A 122      21.830  47.840  35.770  1.00  0.00           H
ATOM   1744  CG  ASN A 122      23.000  49.530  34.990  1.00  0.00           C
ATOM   1745  OD1 ASN A 122      23.000  50.620  34.420  1.00  0.00           O
ATOM   1746  ND2 ASN A 122      24.090  49.230  35.750  1.00  0.00           N
ATOM   1747 HD21 ASN A 122      24.110  48.260  35.990  1.00  0.00           H
ATOM   1748 HD22 ASN A 122      24.830  49.850  36.000  1.00  0.00           H
ATOM   1749  C   ASN A 122      20.790  48.570  32.630  1.00  0.00           C
ATOM   1750  O   ASN A 122      20.390  47.580  32.020  1.00  0.00           O
ATOM   1751  N   GLU A 123      21.670  49.430  32.090  1.00  0.00           N
ATOM   1752  HN  GLU A 123      22.120  50.150  32.610  1.00  0.00           H
ATOM   1753  CA  GLU A 123      22.340  49.220  30.840  1.00  0.00           C
ATOM   1754  HA  GLU A 123      21.830  48.440  30.290  1.00  0.00           H
ATOM   1755  CB  GLU A 123      22.330  50.510  30.010  1.00  0.00           C
ATOM   1756  HB1 GLU A 123      22.970  50.290  29.130  1.00  0.00           H
ATOM   1757  HB2 GLU A 123      22.830  51.290  30.630  1.00  0.00           H
ATOM   1758  CG  GLU A 123      20.990  51.030  29.500  1.00  0.00           C
ATOM   1759  HG1 GLU A 123      20.110  50.670  30.070  1.00  0.00           H
ATOM   1760  HG2 GLU A 123      20.720  50.640  28.500  1.00  0.00           H
ATOM   1761  CD  GLU A 123      20.810  52.540  29.540  1.00  0.00           C
ATOM   1762  OE1 GLU A 123      20.260  53.040  30.560  1.00  0.00           O
ATOM   1763  OE2 GLU A 123      21.220  53.270  28.600  1.00  0.00           O
ATOM   1764  C   GLU A 123      23.750  48.790  31.040  1.00  0.00           C
ATOM   1765  O   GLU A 123      24.380  49.060  32.060  1.00  0.00           O
ATOM   1766  N   ALA A 124      24.310  48.150  30.000  1.00  0.00           N
ATOM   1767  HN  ALA A 124      23.870  48.000  29.120  1.00  0.00           H
ATOM   1768  CA  ALA A 124      25.680  47.740  29.910  1.00  0.00           C
ATOM   1769  HA  ALA A 124      25.780  47.100  30.770  1.00  0.00           H
ATOM   1770  CB  ALA A 124      26.030  47.000  28.610  1.00  0.00           C
ATOM   1771  HB1 ALA A 124      25.940  47.710  27.760  1.00  0.00           H
ATOM   1772  HB2 ALA A 124      27.010  46.470  28.690  1.00  0.00           H
ATOM   1773  HB3 ALA A 124      25.300  46.190  28.380  1.00  0.00           H
ATOM   1774  C   ALA A 124      26.620  48.900  29.990  1.00  0.00           C
ATOM   1775  O   ALA A 124      26.380  49.970  29.430  1.00  0.00           O
ATOM   1776  N   TYR A 125      27.750  48.680  30.680  1.00  0.00           N
ATOM   1777  HN  TYR A 125      27.890  47.800  31.120  1.00  0.00           H
ATOM   1778  CA  TYR A 125      28.780  49.660  30.840  1.00  0.00           C
ATOM   1779  HA  TYR A 125      28.220  50.540  31.090  1.00  0.00           H
ATOM   1780  CB  TYR A 125      29.570  49.140  32.060  1.00  0.00           C
ATOM   1781  HB1 TYR A 125      29.650  48.070  31.780  1.00  0.00           H
ATOM   1782  HB2 TYR A 125      28.970  49.270  32.980  1.00  0.00           H
ATOM   1783  CG  TYR A 125      30.980  49.630  32.170  1.00  0.00           C
ATOM   1784  CD1 TYR A 125      31.330  50.820  32.760  1.00  0.00           C
ATOM   1785  HD1 TYR A 125      30.500  51.370  33.180  1.00  0.00           H
ATOM   1786  CE1 TYR A 125      32.620  51.260  32.960  1.00  0.00           C
ATOM   1787  HE1 TYR A 125      32.750  52.220  33.450  1.00  0.00           H
ATOM   1788  CZ  TYR A 125      33.610  50.590  32.280  1.00  0.00           C
ATOM   1789  OH  TYR A 125      34.880  51.180  32.100  1.00  0.00           O
ATOM   1790  HH  TYR A 125      35.400  50.700  31.440  1.00  0.00           H
ATOM   1791  CD2 TYR A 125      32.030  48.920  31.640  1.00  0.00           C
ATOM   1792  HD2 TYR A 125      31.800  47.980  31.170  1.00  0.00           H
ATOM   1793  CE2 TYR A 125      33.320  49.410  31.640  1.00  0.00           C
ATOM   1794  HE2 TYR A 125      34.060  48.910  31.040  1.00  0.00           H
ATOM   1795  C   TYR A 125      29.530  49.970  29.590  1.00  0.00           C
ATOM   1796  O   TYR A 125      29.650  49.100  28.740  1.00  0.00           O
ATOM   1797  N   GLU A 126      29.870  51.260  29.430  1.00  0.00           N
ATOM   1798  HN  GLU A 126      29.480  51.980  30.000  1.00  0.00           H
ATOM   1799  CA  GLU A 126      30.790  51.740  28.450  1.00  0.00           C
ATOM   1800  HA  GLU A 126      31.350  50.930  28.010  1.00  0.00           H
ATOM   1801  CB  GLU A 126      30.090  52.360  27.230  1.00  0.00           C
ATOM   1802  HB1 GLU A 126      29.320  53.080  27.570  1.00  0.00           H
ATOM   1803  HB2 GLU A 126      29.500  51.530  26.780  1.00  0.00           H
ATOM   1804  CG  GLU A 126      30.910  52.860  26.040  1.00  0.00           C
ATOM   1805  HG1 GLU A 126      31.460  51.990  25.600  1.00  0.00           H
ATOM   1806  HG2 GLU A 126      31.620  53.610  26.450  1.00  0.00           H
ATOM   1807  CD  GLU A 126      30.030  53.360  24.900  1.00  0.00           C
ATOM   1808  OE1 GLU A 126      30.610  54.060  24.030  1.00  0.00           O
ATOM   1809  OE2 GLU A 126      28.790  53.120  24.860  1.00  0.00           O
ATOM   1810  C   GLU A 126      31.660  52.780  29.050  1.00  0.00           C
ATOM   1811  O   GLU A 126      31.320  53.380  30.070  1.00  0.00           O
ATOM   1812  N   MET A 127      32.910  52.970  28.600  1.00  0.00           N
ATOM   1813  HN  MET A 127      33.210  52.450  27.800  1.00  0.00           H
ATOM   1814  CA  MET A 127      33.910  53.780  29.230  1.00  0.00           C
ATOM   1815  HA  MET A 127      34.220  53.320  30.160  1.00  0.00           H
ATOM   1816  CB  MET A 127      35.190  53.480  28.430  1.00  0.00           C
ATOM   1817  HB1 MET A 127      34.960  53.720  27.370  1.00  0.00           H
ATOM   1818  HB2 MET A 127      35.360  52.380  28.550  1.00  0.00           H
ATOM   1819  CG  MET A 127      36.470  54.220  28.810  1.00  0.00           C
ATOM   1820  HG1 MET A 127      36.330  55.320  28.830  1.00  0.00           H
ATOM   1821  HG2 MET A 127      37.170  53.970  27.990  1.00  0.00           H
ATOM   1822  SD  MET A 127      37.280  53.730  30.370  1.00  0.00           S
ATOM   1823  CE  MET A 127      38.750  53.100  29.510  1.00  0.00           C
ATOM   1824  HE1 MET A 127      39.450  52.620  30.220  1.00  0.00           H
ATOM   1825  HE2 MET A 127      38.440  52.300  28.790  1.00  0.00           H
ATOM   1826  HE3 MET A 127      39.230  53.920  28.940  1.00  0.00           H
ATOM   1827  C   MET A 127      33.650  55.220  29.510  1.00  0.00           C
ATOM   1828  O   MET A 127      33.300  55.880  28.530  1.00  0.00           O
ATOM   1829  N   PRO A 128      33.840  55.690  30.710  1.00  0.00           N
ATOM   1830  CD  PRO A 128      33.820  54.890  31.920  1.00  0.00           C
ATOM   1831  HD1 PRO A 128      33.080  54.080  31.780  1.00  0.00           H
ATOM   1832  HD2 PRO A 128      34.860  54.500  32.020  1.00  0.00           H
ATOM   1833  CA  PRO A 128      33.700  57.070  31.060  1.00  0.00           C
ATOM   1834  HA  PRO A 128      32.670  57.370  30.900  1.00  0.00           H
ATOM   1835  CB  PRO A 128      34.130  57.140  32.530  1.00  0.00           C
ATOM   1836  HB1 PRO A 128      33.710  58.040  33.020  1.00  0.00           H
ATOM   1837  HB2 PRO A 128      35.240  57.130  32.590  1.00  0.00           H
ATOM   1838  CG  PRO A 128      33.510  55.850  33.090  1.00  0.00           C
ATOM   1839  HG1 PRO A 128      32.410  55.980  33.140  1.00  0.00           H
ATOM   1840  HG2 PRO A 128      33.900  55.540  34.080  1.00  0.00           H
ATOM   1841  C   PRO A 128      34.430  58.050  30.220  1.00  0.00           C
ATOM   1842  O   PRO A 128      35.530  57.850  29.720  1.00  0.00           O
ATOM   1843  N   SER A 129      33.910  59.290  30.130  1.00  0.00           N
ATOM   1844  HN  SER A 129      33.010  59.480  30.520  1.00  0.00           H
ATOM   1845  CA  SER A 129      34.370  60.410  29.370  1.00  0.00           C
ATOM   1846  HA  SER A 129      34.370  60.180  28.320  1.00  0.00           H
ATOM   1847  CB  SER A 129      33.440  61.620  29.540  1.00  0.00           C
ATOM   1848  HB1 SER A 129      33.530  62.360  28.720  1.00  0.00           H
ATOM   1849  HB2 SER A 129      33.520  62.170  30.510  1.00  0.00           H
ATOM   1850  OG  SER A 129      32.100  61.160  29.590  1.00  0.00           O
ATOM   1851  HG1 SER A 129      31.930  60.540  28.870  1.00  0.00           H
ATOM   1852  C   SER A 129      35.770  60.810  29.710  1.00  0.00           C
ATOM   1853  O   SER A 129      36.060  61.290  30.810  1.00  0.00           O
ATOM   1854  N   GLU A 130      36.630  60.760  28.680  1.00  0.00           N
ATOM   1855  HN  GLU A 130      36.350  60.180  27.910  1.00  0.00           H
ATOM   1856  CA  GLU A 130      37.910  61.370  28.460  1.00  0.00           C
ATOM   1857  HA  GLU A 130      38.290  61.300  27.460  1.00  0.00           H
ATOM   1858  CB  GLU A 130      37.940  62.870  28.790  1.00  0.00           C
ATOM   1859  HB1 GLU A 130      38.980  63.210  28.600  1.00  0.00           H
ATOM   1860  HB2 GLU A 130      37.700  63.100  29.860  1.00  0.00           H
ATOM   1861  CG  GLU A 130      36.980  63.720  27.960  1.00  0.00           C
ATOM   1862  HG1 GLU A 130      37.050  64.790  28.230  1.00  0.00           H
ATOM   1863  HG2 GLU A 130      35.930  63.340  28.040  1.00  0.00           H
ATOM   1864  CD  GLU A 130      37.350  63.620  26.480  1.00  0.00           C
ATOM   1865  OE1 GLU A 130      38.370  64.250  26.110  1.00  0.00           O
ATOM   1866  OE2 GLU A 130      36.610  63.090  25.610  1.00  0.00           O
ATOM   1867  C   GLU A 130      38.830  60.640  29.370  1.00  0.00           C
ATOM   1868  O   GLU A 130      39.680  61.230  30.050  1.00  0.00           O
ATOM   1869  N   GLU A 131      38.700  59.320  29.570  1.00  0.00           N
ATOM   1870  HN  GLU A 131      38.020  58.840  29.000  1.00  0.00           H
ATOM   1871  CA  GLU A 131      39.400  58.500  30.500  1.00  0.00           C
ATOM   1872  HA  GLU A 131      38.820  57.590  30.580  1.00  0.00           H
ATOM   1873  CB  GLU A 131      40.780  57.960  30.070  1.00  0.00           C
ATOM   1874  HB1 GLU A 131      41.340  57.430  30.860  1.00  0.00           H
ATOM   1875  HB2 GLU A 131      41.370  58.870  29.830  1.00  0.00           H
ATOM   1876  CG  GLU A 131      40.600  57.080  28.830  1.00  0.00           C
ATOM   1877  HG1 GLU A 131      40.450  57.750  27.960  1.00  0.00           H
ATOM   1878  HG2 GLU A 131      39.760  56.400  29.030  1.00  0.00           H
ATOM   1879  CD  GLU A 131      41.840  56.220  28.630  1.00  0.00           C
ATOM   1880  OE1 GLU A 131      42.180  55.930  27.450  1.00  0.00           O
ATOM   1881  OE2 GLU A 131      42.610  55.970  29.590  1.00  0.00           O
ATOM   1882  C   GLU A 131      39.370  58.980  31.910  1.00  0.00           C
ATOM   1883  O   GLU A 131      40.320  58.740  32.660  1.00  0.00           O
ATOM   1884  N   GLY A 132      38.230  59.510  32.370  1.00  0.00           N
ATOM   1885  HN  GLY A 132      37.580  59.810  31.680  1.00  0.00           H
ATOM   1886  CA  GLY A 132      38.010  59.910  33.730  1.00  0.00           C
ATOM   1887  HA1 GLY A 132      38.920  60.210  34.220  1.00  0.00           H
ATOM   1888  HA2 GLY A 132      37.360  60.770  33.850  1.00  0.00           H
ATOM   1889  C   GLY A 132      37.470  58.810  34.580  1.00  0.00           C
ATOM   1890  O   GLY A 132      36.550  59.020  35.370  1.00  0.00           O
ATOM   1891  N   TYR A 133      37.970  57.570  34.540  1.00  0.00           N
ATOM   1892  HN  TYR A 133      38.790  57.480  33.970  1.00  0.00           H
ATOM   1893  CA  TYR A 133      37.540  56.510  35.400  1.00  0.00           C
ATOM   1894  HA  TYR A 133      36.520  56.540  35.740  1.00  0.00           H
ATOM   1895  CB  TYR A 133      37.810  55.110  34.800  1.00  0.00           C
ATOM   1896  HB1 TYR A 133      37.050  54.930  34.010  1.00  0.00           H
ATOM   1897  HB2 TYR A 133      37.590  54.240  35.460  1.00  0.00           H
ATOM   1898  CG  TYR A 133      39.070  54.950  34.030  1.00  0.00           C
ATOM   1899  CD1 TYR A 133      39.210  55.240  32.690  1.00  0.00           C
ATOM   1900  HD1 TYR A 133      38.370  55.590  32.120  1.00  0.00           H
ATOM   1901  CE1 TYR A 133      40.410  55.100  32.030  1.00  0.00           C
ATOM   1902  HE1 TYR A 133      40.500  55.350  30.980  1.00  0.00           H
ATOM   1903  CZ  TYR A 133      41.550  54.720  32.700  1.00  0.00           C
ATOM   1904  OH  TYR A 133      42.820  55.000  32.160  1.00  0.00           O
ATOM   1905  HH  TYR A 133      42.730  55.220  31.230  1.00  0.00           H
ATOM   1906  CD2 TYR A 133      40.220  54.540  34.660  1.00  0.00           C
ATOM   1907  HD2 TYR A 133      40.200  54.350  35.720  1.00  0.00           H
ATOM   1908  CE2 TYR A 133      41.450  54.460  34.050  1.00  0.00           C
ATOM   1909  HE2 TYR A 133      42.350  54.260  34.610  1.00  0.00           H
ATOM   1910  C   TYR A 133      38.220  56.650  36.720  1.00  0.00           C
ATOM   1911  O   TYR A 133      38.200  55.670  37.460  1.00  0.00           O
ATOM   1912  N   GLN A 134      38.870  57.780  37.030  1.00  0.00           N
ATOM   1913  HN  GLN A 134      38.690  58.640  36.560  1.00  0.00           H
ATOM   1914  CA  GLN A 134      39.710  57.870  38.190  1.00  0.00           C
ATOM   1915  HA  GLN A 134      39.540  57.080  38.910  1.00  0.00           H
ATOM   1916  CB  GLN A 134      41.220  57.790  37.910  1.00  0.00           C
ATOM   1917  HB1 GLN A 134      41.770  57.960  38.860  1.00  0.00           H
ATOM   1918  HB2 GLN A 134      41.500  58.630  37.240  1.00  0.00           H
ATOM   1919  CG  GLN A 134      41.790  56.480  37.340  1.00  0.00           C
ATOM   1920  HG1 GLN A 134      41.270  56.260  36.390  1.00  0.00           H
ATOM   1921  HG2 GLN A 134      41.590  55.700  38.110  1.00  0.00           H
ATOM   1922  CD  GLN A 134      43.300  56.540  37.210  1.00  0.00           C
ATOM   1923  OE1 GLN A 134      43.960  57.560  36.990  1.00  0.00           O
ATOM   1924  NE2 GLN A 134      43.940  55.340  37.350  1.00  0.00           N
ATOM   1925 HE21 GLN A 134      43.390  54.520  37.520  1.00  0.00           H
ATOM   1926 HE22 GLN A 134      44.930  55.350  37.290  1.00  0.00           H
ATOM   1927  C   GLN A 134      39.280  59.110  38.900  1.00  0.00           C
ATOM   1928  O   GLN A 134      39.110  60.120  38.230  1.00  0.00           O
ATOM   1929  N   ASP A 135      39.020  59.090  40.220  1.00  0.00           N
ATOM   1930  HN  ASP A 135      39.070  58.230  40.740  1.00  0.00           H
ATOM   1931  CA  ASP A 135      38.690  60.190  41.070  1.00  0.00           C
ATOM   1932  HA  ASP A 135      38.150  60.870  40.420  1.00  0.00           H
ATOM   1933  CB  ASP A 135      37.740  59.700  42.180  1.00  0.00           C
ATOM   1934  HB1 ASP A 135      36.980  59.100  41.640  1.00  0.00           H
ATOM   1935  HB2 ASP A 135      37.200  60.460  42.780  1.00  0.00           H
ATOM   1936  CG  ASP A 135      38.420  58.790  43.190  1.00  0.00           C
ATOM   1937  OD1 ASP A 135      38.170  58.930  44.420  1.00  0.00           O
ATOM   1938  OD2 ASP A 135      39.140  57.820  42.840  1.00  0.00           O
ATOM   1939  C   ASP A 135      39.800  61.040  41.590  1.00  0.00           C
ATOM   1940  O   ASP A 135      40.930  60.600  41.780  1.00  0.00           O
ATOM   1941  N   TYR A 136      39.640  62.350  41.810  1.00  0.00           N
ATOM   1942  HN  TYR A 136      38.760  62.760  41.570  1.00  0.00           H
ATOM   1943  CA  TYR A 136      40.660  63.250  42.230  1.00  0.00           C
ATOM   1944  HA  TYR A 136      41.600  63.000  41.750  1.00  0.00           H
ATOM   1945  CB  TYR A 136      40.360  64.660  41.690  1.00  0.00           C
ATOM   1946  HB1 TYR A 136      40.950  65.430  42.230  1.00  0.00           H
ATOM   1947  HB2 TYR A 136      39.280  64.850  41.870  1.00  0.00           H
ATOM   1948  CG  TYR A 136      40.510  64.750  40.210  1.00  0.00           C
ATOM   1949  CD1 TYR A 136      39.480  64.420  39.360  1.00  0.00           C
ATOM   1950  HD1 TYR A 136      38.550  64.100  39.800  1.00  0.00           H
ATOM   1951  CE1 TYR A 136      39.670  64.520  38.000  1.00  0.00           C
ATOM   1952  HE1 TYR A 136      38.900  64.100  37.360  1.00  0.00           H
ATOM   1953  CZ  TYR A 136      40.850  65.030  37.510  1.00  0.00           C
ATOM   1954  OH  TYR A 136      41.100  65.200  36.130  1.00  0.00           O
ATOM   1955  HH  TYR A 136      40.520  64.520  35.790  1.00  0.00           H
ATOM   1956  CD2 TYR A 136      41.700  65.220  39.690  1.00  0.00           C
ATOM   1957  HD2 TYR A 136      42.510  65.480  40.350  1.00  0.00           H
ATOM   1958  CE2 TYR A 136      41.850  65.470  38.340  1.00  0.00           C
ATOM   1959  HE2 TYR A 136      42.790  65.880  38.000  1.00  0.00           H
ATOM   1960  C   TYR A 136      40.870  63.050  43.700  1.00  0.00           C
ATOM   1961  O   TYR A 136      39.970  63.050  44.540  1.00  0.00           O
ATOM   1962  N   GLU A 137      42.150  62.870  44.070  1.00  0.00           N
ATOM   1963  HN  GLU A 137      42.930  62.920  43.450  1.00  0.00           H
ATOM   1964  CA  GLU A 137      42.430  62.560  45.440  1.00  0.00           C
ATOM   1965  HA  GLU A 137      41.700  62.880  46.180  1.00  0.00           H
ATOM   1966  CB  GLU A 137      42.610  61.040  45.400  1.00  0.00           C
ATOM   1967  HB1 GLU A 137      43.590  60.760  44.950  1.00  0.00           H
ATOM   1968  HB2 GLU A 137      41.840  60.540  44.780  1.00  0.00           H
ATOM   1969  CG  GLU A 137      42.620  60.330  46.760  1.00  0.00           C
ATOM   1970  HG1 GLU A 137      43.300  60.690  47.560  1.00  0.00           H
ATOM   1971  HG2 GLU A 137      43.090  59.340  46.590  1.00  0.00           H
ATOM   1972  CD  GLU A 137      41.250  60.120  47.380  1.00  0.00           C
ATOM   1973  OE1 GLU A 137      40.580  59.100  47.070  1.00  0.00           O
ATOM   1974  OE2 GLU A 137      40.780  61.050  48.100  1.00  0.00           O
ATOM   1975  C   GLU A 137      43.720  63.220  45.760  1.00  0.00           C
ATOM   1976  O   GLU A 137      44.480  63.440  44.810  1.00  0.00           O
ATOM   1977  N   PRO A 138      44.120  63.540  46.950  1.00  0.00           N
ATOM   1978  CD  PRO A 138      43.260  63.700  48.120  1.00  0.00           C
ATOM   1979  HD1 PRO A 138      42.350  64.250  47.820  1.00  0.00           H
ATOM   1980  HD2 PRO A 138      43.110  62.690  48.570  1.00  0.00           H
ATOM   1981  CA  PRO A 138      45.480  63.880  47.250  1.00  0.00           C
ATOM   1982  HA  PRO A 138      45.470  64.900  46.900  1.00  0.00           H
ATOM   1983  CB  PRO A 138      45.480  63.940  48.780  1.00  0.00           C
ATOM   1984  HB1 PRO A 138      46.240  64.630  49.220  1.00  0.00           H
ATOM   1985  HB2 PRO A 138      45.540  62.920  49.200  1.00  0.00           H
ATOM   1986  CG  PRO A 138      44.090  64.490  49.140  1.00  0.00           C
ATOM   1987  HG1 PRO A 138      44.020  65.550  48.830  1.00  0.00           H
ATOM   1988  HG2 PRO A 138      43.790  64.280  50.200  1.00  0.00           H
ATOM   1989  C   PRO A 138      46.620  63.100  46.710  1.00  0.00           C
ATOM   1990  O   PRO A 138      46.790  61.890  46.820  1.00  0.00           O
ATOM   1991  N   GLU A 139      47.660  63.800  46.220  1.00  0.00           N
ATOM   1992  HN  GLU A 139      47.580  64.800  46.140  1.00  0.00           H
ATOM   1993  CA  GLU A 139      48.920  63.250  45.850  1.00  0.00           C
ATOM   1994  HA  GLU A 139      48.740  62.370  45.260  1.00  0.00           H
ATOM   1995  CB  GLU A 139      49.770  64.120  44.900  1.00  0.00           C
ATOM   1996  HB1 GLU A 139      50.840  64.210  45.180  1.00  0.00           H
ATOM   1997  HB2 GLU A 139      49.280  65.120  44.910  1.00  0.00           H
ATOM   1998  CG  GLU A 139      49.780  63.550  43.480  1.00  0.00           C
ATOM   1999  HG1 GLU A 139      50.060  64.360  42.780  1.00  0.00           H
ATOM   2000  HG2 GLU A 139      48.740  63.250  43.210  1.00  0.00           H
ATOM   2001  CD  GLU A 139      50.580  62.280  43.220  1.00  0.00           C
ATOM   2002  OE1 GLU A 139      50.370  61.220  43.850  1.00  0.00           O
ATOM   2003  OE2 GLU A 139      51.580  62.460  42.460  1.00  0.00           O
ATOM   2004  C   GLU A 139      49.740  62.680  46.960  1.00  0.00           C
ATOM   2005  O   GLU A 139      49.500  62.980  48.120  1.00  0.00           O
ATOM   2006  N   ALA A 140      50.770  61.840  46.730  1.00  0.00           N
ATOM   2007  HN  ALA A 140      50.890  61.510  45.790  1.00  0.00           H
ATOM   2008  CA  ALA A 140      51.670  61.500  47.780  1.00  0.00           C
ATOM   2009  HA  ALA A 140      51.060  61.430  48.670  1.00  0.00           H
ATOM   2010  CB  ALA A 140      52.210  60.130  47.340  1.00  0.00           C
ATOM   2011  HB1 ALA A 140      51.440  59.390  47.040  1.00  0.00           H
ATOM   2012  HB2 ALA A 140      52.990  60.120  46.550  1.00  0.00           H
ATOM   2013  HB3 ALA A 140      52.820  59.700  48.170  1.00  0.00           H
ATOM   2014  C   ALA A 140      52.850  62.450  47.930  1.00  0.00           C
ATOM   2015  OT1 ALA A 140      53.080  63.330  47.060  1.00  0.00           O
ATOM   2016  OT2 ALA A 140      53.540  62.470  48.990  1.00  0.00           O
ATOM   2017  N   MET B 141      74.310  49.270  53.900  1.00  0.00           N
ATOM   2018  H1  MET B 141      74.890  49.140  54.750  1.00  0.00           H
ATOM   2019  H2  MET B 141      73.340  49.440  54.250  1.00  0.00           H
ATOM   2020  H3  MET B 141      74.240  48.390  53.350  1.00  0.00           H
ATOM   2021  CA  MET B 141      74.780  50.410  53.090  1.00  0.00           C
ATOM   2022  HA  MET B 141      75.820  50.310  52.840  1.00  0.00           H
ATOM   2023  CB  MET B 141      74.080  50.440  51.720  1.00  0.00           C
ATOM   2024  HB1 MET B 141      74.190  49.480  51.170  1.00  0.00           H
ATOM   2025  HB2 MET B 141      74.810  50.990  51.080  1.00  0.00           H
ATOM   2026  CG  MET B 141      72.660  51.010  51.750  1.00  0.00           C
ATOM   2027  HG1 MET B 141      72.670  52.090  51.980  1.00  0.00           H
ATOM   2028  HG2 MET B 141      72.000  50.590  52.540  1.00  0.00           H
ATOM   2029  SD  MET B 141      71.610  50.810  50.280  1.00  0.00           S
ATOM   2030  CE  MET B 141      72.640  51.860  49.210  1.00  0.00           C
ATOM   2031  HE1 MET B 141      73.610  51.330  49.090  1.00  0.00           H
ATOM   2032  HE2 MET B 141      72.190  51.950  48.200  1.00  0.00           H
ATOM   2033  HE3 MET B 141      72.690  52.910  49.550  1.00  0.00           H
ATOM   2034  C   MET B 141      74.730  51.660  53.910  1.00  0.00           C
ATOM   2035  O   MET B 141      74.020  51.790  54.900  1.00  0.00           O
ATOM   2036  N   ASP B 142      75.670  52.570  53.620  1.00  0.00           N
ATOM   2037  HN  ASP B 142      76.360  52.480  52.900  1.00  0.00           H
ATOM   2038  CA  ASP B 142      75.820  53.830  54.280  1.00  0.00           C
ATOM   2039  HA  ASP B 142      75.550  53.740  55.320  1.00  0.00           H
ATOM   2040  CB  ASP B 142      77.270  54.320  54.380  1.00  0.00           C
ATOM   2041  HB1 ASP B 142      77.790  53.690  55.130  1.00  0.00           H
ATOM   2042  HB2 ASP B 142      77.270  55.330  54.840  1.00  0.00           H
ATOM   2043  CG  ASP B 142      78.100  54.210  53.110  1.00  0.00           C
ATOM   2044  OD1 ASP B 142      79.340  54.400  53.210  1.00  0.00           O
ATOM   2045  OD2 ASP B 142      77.490  54.080  52.020  1.00  0.00           O
ATOM   2046  C   ASP B 142      74.830  54.840  53.810  1.00  0.00           C
ATOM   2047  O   ASP B 142      73.780  55.100  54.400  1.00  0.00           O
ATOM   2048  N   VAL B 143      75.210  55.550  52.730  1.00  0.00           N
ATOM   2049  HN  VAL B 143      76.110  55.400  52.320  1.00  0.00           H
ATOM   2050  CA  VAL B 143      74.420  56.510  52.020  1.00  0.00           C
ATOM   2051  HA  VAL B 143      74.080  57.190  52.790  1.00  0.00           H
ATOM   2052  CB  VAL B 143      75.240  57.270  51.020  1.00  0.00           C
ATOM   2053  HB  VAL B 143      75.790  56.500  50.430  1.00  0.00           H
ATOM   2054  CG1 VAL B 143      74.350  58.200  50.170  1.00  0.00           C
ATOM   2055 HG11 VAL B 143      74.900  58.520  49.260  1.00  0.00           H
ATOM   2056 HG12 VAL B 143      73.420  57.730  49.800  1.00  0.00           H
ATOM   2057 HG13 VAL B 143      73.960  59.150  50.590  1.00  0.00           H
ATOM   2058  CG2 VAL B 143      76.320  58.140  51.690  1.00  0.00           C
ATOM   2059 HG21 VAL B 143      77.020  58.550  50.920  1.00  0.00           H
ATOM   2060 HG22 VAL B 143      75.830  59.030  52.130  1.00  0.00           H
ATOM   2061 HG23 VAL B 143      76.890  57.620  52.490  1.00  0.00           H
ATOM   2062  C   VAL B 143      73.260  55.830  51.390  1.00  0.00           C
ATOM   2063  O   VAL B 143      73.410  54.780  50.780  1.00  0.00           O
ATOM   2064  N   PHE B 144      72.030  56.350  51.580  1.00  0.00           N
ATOM   2065  HN  PHE B 144      71.810  57.080  52.230  1.00  0.00           H
ATOM   2066  CA  PHE B 144      70.920  55.830  50.840  1.00  0.00           C
ATOM   2067  HA  PHE B 144      71.170  55.720  49.800  1.00  0.00           H
ATOM   2068  CB  PHE B 144      70.210  54.650  51.530  1.00  0.00           C
ATOM   2069  HB1 PHE B 144      69.790  54.940  52.520  1.00  0.00           H
ATOM   2070  HB2 PHE B 144      71.030  53.930  51.750  1.00  0.00           H
ATOM   2071  CG  PHE B 144      69.200  53.920  50.730  1.00  0.00           C
ATOM   2072  CD1 PHE B 144      69.290  53.790  49.360  1.00  0.00           C
ATOM   2073  HD1 PHE B 144      70.210  54.030  48.860  1.00  0.00           H
ATOM   2074  CE1 PHE B 144      68.220  53.250  48.680  1.00  0.00           C
ATOM   2075  HE1 PHE B 144      68.230  53.160  47.610  1.00  0.00           H
ATOM   2076  CZ  PHE B 144      67.060  52.910  49.330  1.00  0.00           C
ATOM   2077  HZ  PHE B 144      66.330  52.530  48.620  1.00  0.00           H
ATOM   2078  CD2 PHE B 144      68.000  53.660  51.340  1.00  0.00           C
ATOM   2079  HD2 PHE B 144      67.940  53.930  52.390  1.00  0.00           H
ATOM   2080  CE2 PHE B 144      66.910  53.160  50.670  1.00  0.00           C
ATOM   2081  HE2 PHE B 144      65.950  52.900  51.110  1.00  0.00           H
ATOM   2082  C   PHE B 144      70.090  57.060  50.680  1.00  0.00           C
ATOM   2083  O   PHE B 144      70.380  58.130  51.220  1.00  0.00           O
ATOM   2084  N   MET B 145      69.080  56.950  49.810  1.00  0.00           N
ATOM   2085  HN  MET B 145      68.880  56.030  49.480  1.00  0.00           H
ATOM   2086  CA  MET B 145      68.430  58.100  49.250  1.00  0.00           C
ATOM   2087  HA  MET B 145      68.450  58.910  49.970  1.00  0.00           H
ATOM   2088  CB  MET B 145      69.230  58.450  47.980  1.00  0.00           C
ATOM   2089  HB1 MET B 145      68.860  59.470  47.740  1.00  0.00           H
ATOM   2090  HB2 MET B 145      68.950  57.760  47.160  1.00  0.00           H
ATOM   2091  CG  MET B 145      70.750  58.680  48.000  1.00  0.00           C
ATOM   2092  HG1 MET B 145      71.330  57.750  47.870  1.00  0.00           H
ATOM   2093  HG2 MET B 145      71.030  59.140  48.980  1.00  0.00           H
ATOM   2094  SD  MET B 145      71.330  59.710  46.620  1.00  0.00           S
ATOM   2095  CE  MET B 145      73.100  59.390  46.870  1.00  0.00           C
ATOM   2096  HE1 MET B 145      73.390  59.400  47.940  1.00  0.00           H
ATOM   2097  HE2 MET B 145      73.440  58.370  46.590  1.00  0.00           H
ATOM   2098  HE3 MET B 145      73.670  60.170  46.330  1.00  0.00           H
ATOM   2099  C   MET B 145      67.040  57.680  48.950  1.00  0.00           C
ATOM   2100  O   MET B 145      66.500  56.840  49.660  1.00  0.00           O
ATOM   2101  N   LYS B 146      66.370  58.360  48.000  1.00  0.00           N
ATOM   2102  HN  LYS B 146      66.690  59.290  47.830  1.00  0.00           H
ATOM   2103  CA  LYS B 146      65.060  58.030  47.530  1.00  0.00           C
ATOM   2104  HA  LYS B 146      64.520  57.500  48.290  1.00  0.00           H
ATOM   2105  CB  LYS B 146      64.310  59.280  47.040  1.00  0.00           C
ATOM   2106  HB1 LYS B 146      63.350  59.050  46.530  1.00  0.00           H
ATOM   2107  HB2 LYS B 146      64.920  59.750  46.240  1.00  0.00           H
ATOM   2108  CG  LYS B 146      63.990  60.180  48.240  1.00  0.00           C
ATOM   2109  HG1 LYS B 146      64.910  60.570  48.720  1.00  0.00           H
ATOM   2110  HG2 LYS B 146      63.420  59.670  49.040  1.00  0.00           H
ATOM   2111  CD  LYS B 146      63.160  61.440  47.960  1.00  0.00           C
ATOM   2112  HD1 LYS B 146      63.700  62.180  47.340  1.00  0.00           H
ATOM   2113  HD2 LYS B 146      62.180  61.140  47.520  1.00  0.00           H
ATOM   2114  CE  LYS B 146      62.840  62.010  49.340  1.00  0.00           C
ATOM   2115  HE1 LYS B 146      63.740  62.260  49.940  1.00  0.00           H
ATOM   2116  HE2 LYS B 146      62.170  61.360  49.940  1.00  0.00           H
ATOM   2117  NZ  LYS B 146      62.240  63.350  49.150  1.00  0.00           N
ATOM   2118  HZ1 LYS B 146      63.000  63.980  48.820  1.00  0.00           H
ATOM   2119  HZ2 LYS B 146      61.440  63.340  48.490  1.00  0.00           H
ATOM   2120  HZ3 LYS B 146      61.940  63.600  50.120  1.00  0.00           H
ATOM   2121  C   LYS B 146      65.110  57.020  46.440  1.00  0.00           C
ATOM   2122  O   LYS B 146      66.140  56.870  45.780  1.00  0.00           O
ATOM   2123  N   GLY B 147      64.010  56.260  46.290  1.00  0.00           N
ATOM   2124  HN  GLY B 147      63.200  56.300  46.880  1.00  0.00           H
ATOM   2125  CA  GLY B 147      63.960  55.170  45.370  1.00  0.00           C
ATOM   2126  HA1 GLY B 147      64.240  55.480  44.370  1.00  0.00           H
ATOM   2127  HA2 GLY B 147      64.720  54.530  45.780  1.00  0.00           H
ATOM   2128  C   GLY B 147      62.680  54.420  45.330  1.00  0.00           C
ATOM   2129  O   GLY B 147      61.730  54.660  46.080  1.00  0.00           O
ATOM   2130  N   LEU B 148      62.560  53.470  44.380  1.00  0.00           N
ATOM   2131  HN  LEU B 148      63.370  53.380  43.810  1.00  0.00           H
ATOM   2132  CA  LEU B 148      61.400  52.650  44.160  1.00  0.00           C
ATOM   2133  HA  LEU B 148      60.550  53.300  44.040  1.00  0.00           H
ATOM   2134  CB  LEU B 148      61.550  51.890  42.830  1.00  0.00           C
ATOM   2135  HB1 LEU B 148      60.760  51.120  42.740  1.00  0.00           H
ATOM   2136  HB2 LEU B 148      62.540  51.390  42.850  1.00  0.00           H
ATOM   2137  CG  LEU B 148      61.480  52.760  41.560  1.00  0.00           C
ATOM   2138  HG  LEU B 148      62.210  53.590  41.610  1.00  0.00           H
ATOM   2139  CD1 LEU B 148      61.940  51.920  40.360  1.00  0.00           C
ATOM   2140 HD11 LEU B 148      61.300  51.040  40.160  1.00  0.00           H
ATOM   2141 HD12 LEU B 148      62.000  52.530  39.430  1.00  0.00           H
ATOM   2142 HD13 LEU B 148      62.930  51.550  40.710  1.00  0.00           H
ATOM   2143  CD2 LEU B 148      60.040  53.250  41.360  1.00  0.00           C
ATOM   2144 HD21 LEU B 148      60.040  54.020  40.560  1.00  0.00           H
ATOM   2145 HD22 LEU B 148      59.270  52.460  41.210  1.00  0.00           H
ATOM   2146 HD23 LEU B 148      59.770  53.920  42.200  1.00  0.00           H
ATOM   2147  C   LEU B 148      61.090  51.700  45.260  1.00  0.00           C
ATOM   2148  O   LEU B 148      61.900  51.500  46.160  1.00  0.00           O
ATOM   2149  N   SER B 149      59.990  50.930  45.170  1.00  0.00           N
ATOM   2150  HN  SER B 149      59.270  50.980  44.470  1.00  0.00           H
ATOM   2151  CA  SER B 149      59.670  50.120  46.300  1.00  0.00           C
ATOM   2152  HA  SER B 149      59.770  50.720  47.190  1.00  0.00           H
ATOM   2153  CB  SER B 149      58.310  49.410  46.230  1.00  0.00           C
ATOM   2154  HB1 SER B 149      58.160  48.540  45.560  1.00  0.00           H
ATOM   2155  HB2 SER B 149      57.630  50.210  45.860  1.00  0.00           H
ATOM   2156  OG  SER B 149      57.830  49.130  47.540  1.00  0.00           O
ATOM   2157  HG1 SER B 149      56.890  48.930  47.440  1.00  0.00           H
ATOM   2158  C   SER B 149      60.680  49.030  46.440  1.00  0.00           C
ATOM   2159  O   SER B 149      61.110  48.460  45.440  1.00  0.00           O
ATOM   2160  N   LYS B 150      61.120  48.720  47.670  1.00  0.00           N
ATOM   2161  HN  LYS B 150      60.730  49.210  48.440  1.00  0.00           H
ATOM   2162  CA  LYS B 150      62.210  47.840  47.970  1.00  0.00           C
ATOM   2163  HA  LYS B 150      62.770  47.810  47.040  1.00  0.00           H
ATOM   2164  CB  LYS B 150      62.990  48.390  49.180  1.00  0.00           C
ATOM   2165  HB1 LYS B 150      62.210  48.600  49.950  1.00  0.00           H
ATOM   2166  HB2 LYS B 150      63.490  49.350  48.940  1.00  0.00           H
ATOM   2167  CG  LYS B 150      64.230  47.610  49.620  1.00  0.00           C
ATOM   2168  HG1 LYS B 150      63.770  46.690  50.050  1.00  0.00           H
ATOM   2169  HG2 LYS B 150      64.760  48.180  50.410  1.00  0.00           H
ATOM   2170  CD  LYS B 150      65.230  47.340  48.500  1.00  0.00           C
ATOM   2171  HD1 LYS B 150      64.850  46.550  47.820  1.00  0.00           H
ATOM   2172  HD2 LYS B 150      65.260  48.240  47.850  1.00  0.00           H
ATOM   2173  CE  LYS B 150      66.620  47.060  49.060  1.00  0.00           C
ATOM   2174  HE1 LYS B 150      66.600  46.100  49.630  1.00  0.00           H
ATOM   2175  HE2 LYS B 150      66.990  47.970  49.580  1.00  0.00           H
ATOM   2176  NZ  LYS B 150      67.420  46.810  47.840  1.00  0.00           N
ATOM   2177  HZ1 LYS B 150      68.420  46.900  48.130  1.00  0.00           H
ATOM   2178  HZ2 LYS B 150      67.270  45.820  47.540  1.00  0.00           H
ATOM   2179  HZ3 LYS B 150      67.190  47.550  47.150  1.00  0.00           H
ATOM   2180  C   LYS B 150      61.700  46.460  48.190  1.00  0.00           C
ATOM   2181  O   LYS B 150      61.040  46.260  49.210  1.00  0.00           O
ATOM   2182  N   ALA B 151      62.050  45.480  47.350  1.00  0.00           N
ATOM   2183  HN  ALA B 151      62.530  45.650  46.490  1.00  0.00           H
ATOM   2184  CA  ALA B 151      61.590  44.140  47.530  1.00  0.00           C
ATOM   2185  HA  ALA B 151      60.570  44.190  47.880  1.00  0.00           H
ATOM   2186  CB  ALA B 151      61.520  43.450  46.150  1.00  0.00           C
ATOM   2187  HB1 ALA B 151      60.890  42.540  46.240  1.00  0.00           H
ATOM   2188  HB2 ALA B 151      61.080  44.180  45.440  1.00  0.00           H
ATOM   2189  HB3 ALA B 151      62.510  43.200  45.720  1.00  0.00           H
ATOM   2190  C   ALA B 151      62.420  43.270  48.410  1.00  0.00           C
ATOM   2191  O   ALA B 151      63.640  43.350  48.460  1.00  0.00           O
ATOM   2192  N   LYS B 152      61.730  42.270  48.980  1.00  0.00           N
ATOM   2193  HN  LYS B 152      60.750  42.160  48.820  1.00  0.00           H
ATOM   2194  CA  LYS B 152      62.350  41.220  49.730  1.00  0.00           C
ATOM   2195  HA  LYS B 152      63.410  41.410  49.860  1.00  0.00           H
ATOM   2196  CB  LYS B 152      61.640  41.090  51.090  1.00  0.00           C
ATOM   2197  HB1 LYS B 152      62.030  40.230  51.660  1.00  0.00           H
ATOM   2198  HB2 LYS B 152      60.550  40.900  50.980  1.00  0.00           H
ATOM   2199  CG  LYS B 152      61.930  42.220  52.090  1.00  0.00           C
ATOM   2200  HG1 LYS B 152      61.690  43.210  51.650  1.00  0.00           H
ATOM   2201  HG2 LYS B 152      63.030  42.190  52.250  1.00  0.00           H
ATOM   2202  CD  LYS B 152      61.280  42.100  53.470  1.00  0.00           C
ATOM   2203  HD1 LYS B 152      61.370  41.050  53.810  1.00  0.00           H
ATOM   2204  HD2 LYS B 152      61.760  42.680  54.290  1.00  0.00           H
ATOM   2205  CE  LYS B 152      59.810  42.510  53.580  1.00  0.00           C
ATOM   2206  HE1 LYS B 152      59.400  42.060  54.510  1.00  0.00           H
ATOM   2207  HE2 LYS B 152      59.170  41.960  52.860  1.00  0.00           H
ATOM   2208  NZ  LYS B 152      59.550  43.960  53.650  1.00  0.00           N
ATOM   2209  HZ1 LYS B 152      58.960  44.120  52.800  1.00  0.00           H
ATOM   2210  HZ2 LYS B 152      59.040  44.240  54.510  1.00  0.00           H
ATOM   2211  HZ3 LYS B 152      60.490  44.370  53.490  1.00  0.00           H
ATOM   2212  C   LYS B 152      62.340  39.910  49.020  1.00  0.00           C
ATOM   2213  O   LYS B 152      62.980  38.910  49.340  1.00  0.00           O
ATOM   2214  N   GLU B 153      61.520  39.870  47.950  1.00  0.00           N
ATOM   2215  HN  GLU B 153      61.100  40.650  47.500  1.00  0.00           H
ATOM   2216  CA  GLU B 153      61.070  38.730  47.210  1.00  0.00           C
ATOM   2217  HA  GLU B 153      61.380  37.770  47.610  1.00  0.00           H
ATOM   2218  CB  GLU B 153      59.540  38.730  47.130  1.00  0.00           C
ATOM   2219  HB1 GLU B 153      59.230  38.090  46.280  1.00  0.00           H
ATOM   2220  HB2 GLU B 153      59.260  39.750  46.790  1.00  0.00           H
ATOM   2221  CG  GLU B 153      58.880  38.440  48.480  1.00  0.00           C
ATOM   2222  HG1 GLU B 153      57.960  39.040  48.610  1.00  0.00           H
ATOM   2223  HG2 GLU B 153      59.590  38.730  49.280  1.00  0.00           H
ATOM   2224  CD  GLU B 153      58.460  36.990  48.560  1.00  0.00           C
ATOM   2225  OE1 GLU B 153      57.220  36.810  48.710  1.00  0.00           O
ATOM   2226  OE2 GLU B 153      59.300  36.060  48.390  1.00  0.00           O
ATOM   2227  C   GLU B 153      61.630  38.730  45.830  1.00  0.00           C
ATOM   2228  O   GLU B 153      61.550  39.720  45.110  1.00  0.00           O
ATOM   2229  N   GLY B 154      62.220  37.640  45.300  1.00  0.00           N
ATOM   2230  HN  GLY B 154      62.370  36.870  45.910  1.00  0.00           H
ATOM   2231  CA  GLY B 154      62.800  37.610  43.990  1.00  0.00           C
ATOM   2232  HA1 GLY B 154      63.020  36.600  43.690  1.00  0.00           H
ATOM   2233  HA2 GLY B 154      62.130  38.120  43.320  1.00  0.00           H
ATOM   2234  C   GLY B 154      64.080  38.350  43.770  1.00  0.00           C
ATOM   2235  O   GLY B 154      64.490  38.530  42.630  1.00  0.00           O
ATOM   2236  N   VAL B 155      64.770  38.740  44.860  1.00  0.00           N
ATOM   2237  HN  VAL B 155      64.260  38.560  45.700  1.00  0.00           H
ATOM   2238  CA  VAL B 155      66.040  39.360  45.030  1.00  0.00           C
ATOM   2239  HA  VAL B 155      66.370  39.570  44.020  1.00  0.00           H
ATOM   2240  CB  VAL B 155      65.990  40.590  45.880  1.00  0.00           C
ATOM   2241  HB  VAL B 155      66.950  41.110  46.140  1.00  0.00           H
ATOM   2242  CG1 VAL B 155      65.290  41.690  45.070  1.00  0.00           C
ATOM   2243 HG11 VAL B 155      64.370  41.400  44.520  1.00  0.00           H
ATOM   2244 HG12 VAL B 155      65.050  42.580  45.700  1.00  0.00           H
ATOM   2245 HG13 VAL B 155      66.020  42.080  44.330  1.00  0.00           H
ATOM   2246  CG2 VAL B 155      65.210  40.360  47.190  1.00  0.00           C
ATOM   2247 HG21 VAL B 155      65.680  39.560  47.790  1.00  0.00           H
ATOM   2248 HG22 VAL B 155      65.180  41.330  47.740  1.00  0.00           H
ATOM   2249 HG23 VAL B 155      64.180  40.040  46.920  1.00  0.00           H
ATOM   2250  C   VAL B 155      67.060  38.430  45.600  1.00  0.00           C
ATOM   2251  O   VAL B 155      66.750  37.580  46.440  1.00  0.00           O
ATOM   2252  N   VAL B 156      68.360  38.650  45.330  1.00  0.00           N
ATOM   2253  HN  VAL B 156      68.650  39.430  44.770  1.00  0.00           H
ATOM   2254  CA  VAL B 156      69.520  37.960  45.780  1.00  0.00           C
ATOM   2255  HA  VAL B 156      69.260  36.930  45.590  1.00  0.00           H
ATOM   2256  CB  VAL B 156      70.750  38.240  44.960  1.00  0.00           C
ATOM   2257  HB  VAL B 156      71.620  37.580  45.180  1.00  0.00           H
ATOM   2258  CG1 VAL B 156      70.410  38.070  43.470  1.00  0.00           C
ATOM   2259 HG11 VAL B 156      71.360  38.240  42.910  1.00  0.00           H
ATOM   2260 HG12 VAL B 156      69.920  37.080  43.380  1.00  0.00           H
ATOM   2261 HG13 VAL B 156      69.590  38.790  43.230  1.00  0.00           H
ATOM   2262  CG2 VAL B 156      71.240  39.660  45.280  1.00  0.00           C
ATOM   2263 HG21 VAL B 156      70.490  40.460  45.100  1.00  0.00           H
ATOM   2264 HG22 VAL B 156      71.830  39.770  46.210  1.00  0.00           H
ATOM   2265 HG23 VAL B 156      71.860  39.940  44.390  1.00  0.00           H
ATOM   2266  C   VAL B 156      69.790  38.210  47.230  1.00  0.00           C
ATOM   2267  O   VAL B 156      70.680  37.540  47.760  1.00  0.00           O
ATOM   2268  N   ALA B 157      69.140  39.180  47.890  1.00  0.00           N
ATOM   2269  HN  ALA B 157      68.510  39.770  47.400  1.00  0.00           H
ATOM   2270  CA  ALA B 157      69.310  39.390  49.290  1.00  0.00           C
ATOM   2271  HA  ALA B 157      70.380  39.410  49.470  1.00  0.00           H
ATOM   2272  CB  ALA B 157      69.010  40.870  49.570  1.00  0.00           C
ATOM   2273  HB1 ALA B 157      67.920  41.080  49.430  1.00  0.00           H
ATOM   2274  HB2 ALA B 157      69.260  41.240  50.580  1.00  0.00           H
ATOM   2275  HB3 ALA B 157      69.570  41.470  48.820  1.00  0.00           H
ATOM   2276  C   ALA B 157      68.690  38.510  50.320  1.00  0.00           C
ATOM   2277  O   ALA B 157      68.940  38.590  51.520  1.00  0.00           O
ATOM   2278  N   ALA B 158      67.890  37.530  49.840  1.00  0.00           N
ATOM   2279  HN  ALA B 158      67.500  37.510  48.930  1.00  0.00           H
ATOM   2280  CA  ALA B 158      67.500  36.360  50.570  1.00  0.00           C
ATOM   2281  HA  ALA B 158      67.120  36.670  51.530  1.00  0.00           H
ATOM   2282  CB  ALA B 158      66.410  35.580  49.820  1.00  0.00           C
ATOM   2283  HB1 ALA B 158      65.530  36.250  49.680  1.00  0.00           H
ATOM   2284  HB2 ALA B 158      66.800  35.130  48.880  1.00  0.00           H
ATOM   2285  HB3 ALA B 158      66.000  34.740  50.420  1.00  0.00           H
ATOM   2286  C   ALA B 158      68.560  35.340  50.830  1.00  0.00           C
ATOM   2287  O   ALA B 158      69.710  35.310  50.410  1.00  0.00           O
ATOM   2288  N   ALA B 159      68.360  34.470  51.840  1.00  0.00           N
ATOM   2289  HN  ALA B 159      67.570  34.620  52.430  1.00  0.00           H
ATOM   2290  CA  ALA B 159      69.230  33.390  52.200  1.00  0.00           C
ATOM   2291  HA  ALA B 159      70.150  33.870  52.470  1.00  0.00           H
ATOM   2292  CB  ALA B 159      68.590  32.690  53.410  1.00  0.00           C
ATOM   2293  HB1 ALA B 159      68.620  33.340  54.310  1.00  0.00           H
ATOM   2294  HB2 ALA B 159      67.580  32.350  53.080  1.00  0.00           H
ATOM   2295  HB3 ALA B 159      69.240  31.830  53.660  1.00  0.00           H
ATOM   2296  C   ALA B 159      69.400  32.380  51.120  1.00  0.00           C
ATOM   2297  O   ALA B 159      68.530  32.100  50.300  1.00  0.00           O
ATOM   2298  N   GLU B 160      70.600  31.770  51.200  1.00  0.00           N
ATOM   2299  HN  GLU B 160      71.220  32.240  51.820  1.00  0.00           H
ATOM   2300  CA  GLU B 160      71.120  30.630  50.500  1.00  0.00           C
ATOM   2301  HA  GLU B 160      71.210  30.940  49.470  1.00  0.00           H
ATOM   2302  CB  GLU B 160      72.400  29.990  51.040  1.00  0.00           C
ATOM   2303  HB1 GLU B 160      72.590  29.100  50.400  1.00  0.00           H
ATOM   2304  HB2 GLU B 160      72.240  29.770  52.120  1.00  0.00           H
ATOM   2305  CG  GLU B 160      73.600  30.920  50.850  1.00  0.00           C
ATOM   2306  HG1 GLU B 160      73.380  31.620  50.020  1.00  0.00           H
ATOM   2307  HG2 GLU B 160      74.420  30.250  50.530  1.00  0.00           H
ATOM   2308  CD  GLU B 160      73.940  31.780  52.070  1.00  0.00           C
ATOM   2309  OE1 GLU B 160      75.100  31.720  52.570  1.00  0.00           O
ATOM   2310  OE2 GLU B 160      73.010  32.460  52.560  1.00  0.00           O
ATOM   2311  C   GLU B 160      70.150  29.500  50.420  1.00  0.00           C
ATOM   2312  O   GLU B 160      69.770  28.950  49.380  1.00  0.00           O
ATOM   2313  N   LYS B 161      69.650  29.100  51.600  1.00  0.00           N
ATOM   2314  HN  LYS B 161      69.900  29.670  52.380  1.00  0.00           H
ATOM   2315  CA  LYS B 161      68.770  27.980  51.690  1.00  0.00           C
ATOM   2316  HA  LYS B 161      69.410  27.160  51.400  1.00  0.00           H
ATOM   2317  CB  LYS B 161      68.380  27.720  53.160  1.00  0.00           C
ATOM   2318  HB1 LYS B 161      68.470  28.670  53.730  1.00  0.00           H
ATOM   2319  HB2 LYS B 161      69.030  26.970  53.650  1.00  0.00           H
ATOM   2320  CG  LYS B 161      67.050  27.020  53.450  1.00  0.00           C
ATOM   2321  HG1 LYS B 161      67.020  26.050  52.910  1.00  0.00           H
ATOM   2322  HG2 LYS B 161      66.190  27.640  53.100  1.00  0.00           H
ATOM   2323  CD  LYS B 161      66.900  26.640  54.920  1.00  0.00           C
ATOM   2324  HD1 LYS B 161      67.850  26.100  55.140  1.00  0.00           H
ATOM   2325  HD2 LYS B 161      66.950  27.580  55.510  1.00  0.00           H
ATOM   2326  CE  LYS B 161      65.660  25.780  55.150  1.00  0.00           C
ATOM   2327  HE1 LYS B 161      65.370  25.500  56.190  1.00  0.00           H
ATOM   2328  HE2 LYS B 161      65.850  24.770  54.730  1.00  0.00           H
ATOM   2329  NZ  LYS B 161      64.520  26.260  54.340  1.00  0.00           N
ATOM   2330  HZ1 LYS B 161      63.730  25.580  54.250  1.00  0.00           H
ATOM   2331  HZ2 LYS B 161      64.160  27.210  54.570  1.00  0.00           H
ATOM   2332  HZ3 LYS B 161      64.800  26.380  53.350  1.00  0.00           H
ATOM   2333  C   LYS B 161      67.490  28.110  50.950  1.00  0.00           C
ATOM   2334  O   LYS B 161      66.810  29.140  50.920  1.00  0.00           O
ATOM   2335  N   THR B 162      67.040  27.000  50.330  1.00  0.00           N
ATOM   2336  HN  THR B 162      67.680  26.240  50.330  1.00  0.00           H
ATOM   2337  CA  THR B 162      65.780  26.930  49.660  1.00  0.00           C
ATOM   2338  HA  THR B 162      65.520  27.860  49.180  1.00  0.00           H
ATOM   2339  CB  THR B 162      65.750  25.840  48.620  1.00  0.00           C
ATOM   2340  HB  THR B 162      64.720  25.560  48.310  1.00  0.00           H
ATOM   2341  OG1 THR B 162      66.430  24.670  49.040  1.00  0.00           O
ATOM   2342  HG1 THR B 162      65.920  23.950  48.670  1.00  0.00           H
ATOM   2343  CG2 THR B 162      66.400  26.320  47.320  1.00  0.00           C
ATOM   2344 HG21 THR B 162      65.710  27.100  46.950  1.00  0.00           H
ATOM   2345 HG22 THR B 162      67.460  26.560  47.560  1.00  0.00           H
ATOM   2346 HG23 THR B 162      66.410  25.490  46.580  1.00  0.00           H
ATOM   2347  C   THR B 162      64.680  26.670  50.630  1.00  0.00           C
ATOM   2348  O   THR B 162      64.870  25.930  51.600  1.00  0.00           O
ATOM   2349  N   LYS B 163      63.500  27.300  50.430  1.00  0.00           N
ATOM   2350  HN  LYS B 163      63.250  27.820  49.620  1.00  0.00           H
ATOM   2351  CA  LYS B 163      62.260  27.010  51.070  1.00  0.00           C
ATOM   2352  HA  LYS B 163      62.300  26.020  51.490  1.00  0.00           H
ATOM   2353  CB  LYS B 163      61.960  28.100  52.110  1.00  0.00           C
ATOM   2354  HB1 LYS B 163      61.850  29.090  51.630  1.00  0.00           H
ATOM   2355  HB2 LYS B 163      62.800  28.290  52.810  1.00  0.00           H
ATOM   2356  CG  LYS B 163      60.730  27.910  53.000  1.00  0.00           C
ATOM   2357  HG1 LYS B 163      60.780  26.920  53.520  1.00  0.00           H
ATOM   2358  HG2 LYS B 163      59.800  27.950  52.400  1.00  0.00           H
ATOM   2359  CD  LYS B 163      60.600  28.950  54.120  1.00  0.00           C
ATOM   2360  HD1 LYS B 163      59.730  28.650  54.740  1.00  0.00           H
ATOM   2361  HD2 LYS B 163      61.520  28.890  54.730  1.00  0.00           H
ATOM   2362  CE  LYS B 163      60.480  30.360  53.530  1.00  0.00           C
ATOM   2363  HE1 LYS B 163      59.540  30.510  52.950  1.00  0.00           H
ATOM   2364  HE2 LYS B 163      61.380  30.520  52.900  1.00  0.00           H
ATOM   2365  NZ  LYS B 163      60.490  31.270  54.700  1.00  0.00           N
ATOM   2366  HZ1 LYS B 163      60.400  32.290  54.520  1.00  0.00           H
ATOM   2367  HZ2 LYS B 163      59.660  31.060  55.290  1.00  0.00           H
ATOM   2368  HZ3 LYS B 163      61.430  31.100  55.100  1.00  0.00           H
ATOM   2369  C   LYS B 163      61.190  26.880  50.030  1.00  0.00           C
ATOM   2370  O   LYS B 163      61.080  27.770  49.190  1.00  0.00           O
ATOM   2371  N   GLN B 164      60.460  25.750  50.070  1.00  0.00           N
ATOM   2372  HN  GLN B 164      60.440  25.070  50.790  1.00  0.00           H
ATOM   2373  CA  GLN B 164      59.290  25.550  49.280  1.00  0.00           C
ATOM   2374  HA  GLN B 164      59.620  25.760  48.270  1.00  0.00           H
ATOM   2375  CB  GLN B 164      58.790  24.110  49.470  1.00  0.00           C
ATOM   2376  HB1 GLN B 164      57.780  24.060  48.990  1.00  0.00           H
ATOM   2377  HB2 GLN B 164      58.590  23.920  50.550  1.00  0.00           H
ATOM   2378  CG  GLN B 164      59.630  22.970  48.900  1.00  0.00           C
ATOM   2379  HG1 GLN B 164      60.420  22.660  49.610  1.00  0.00           H
ATOM   2380  HG2 GLN B 164      60.140  23.100  47.920  1.00  0.00           H
ATOM   2381  CD  GLN B 164      58.700  21.760  48.870  1.00  0.00           C
ATOM   2382  OE1 GLN B 164      58.540  21.010  49.830  1.00  0.00           O
ATOM   2383  NE2 GLN B 164      58.090  21.500  47.690  1.00  0.00           N
ATOM   2384 HE21 GLN B 164      58.590  21.720  46.850  1.00  0.00           H
ATOM   2385 HE22 GLN B 164      57.380  20.800  47.670  1.00  0.00           H
ATOM   2386  C   GLN B 164      58.180  26.540  49.470  1.00  0.00           C
ATOM   2387  O   GLN B 164      57.730  26.750  50.590  1.00  0.00           O
ATOM   2388  N   GLY B 165      57.540  27.140  48.450  1.00  0.00           N
ATOM   2389  HN  GLY B 165      57.820  26.930  47.520  1.00  0.00           H
ATOM   2390  CA  GLY B 165      56.390  27.960  48.660  1.00  0.00           C
ATOM   2391  HA1 GLY B 165      56.720  28.650  49.420  1.00  0.00           H
ATOM   2392  HA2 GLY B 165      56.120  28.340  47.690  1.00  0.00           H
ATOM   2393  C   GLY B 165      55.220  27.210  49.200  1.00  0.00           C
ATOM   2394  O   GLY B 165      55.210  25.990  49.040  1.00  0.00           O
ATOM   2395  N   VAL B 166      54.300  27.930  49.870  1.00  0.00           N
ATOM   2396  HN  VAL B 166      54.300  28.920  49.980  1.00  0.00           H
ATOM   2397  CA  VAL B 166      53.160  27.320  50.470  1.00  0.00           C
ATOM   2398  HA  VAL B 166      53.470  26.340  50.800  1.00  0.00           H
ATOM   2399  CB  VAL B 166      52.700  28.160  51.620  1.00  0.00           C
ATOM   2400  HB  VAL B 166      52.340  29.130  51.230  1.00  0.00           H
ATOM   2401  CG1 VAL B 166      51.660  27.480  52.520  1.00  0.00           C
ATOM   2402 HG11 VAL B 166      51.490  28.190  53.350  1.00  0.00           H
ATOM   2403 HG12 VAL B 166      50.700  27.400  51.960  1.00  0.00           H
ATOM   2404 HG13 VAL B 166      51.950  26.490  52.940  1.00  0.00           H
ATOM   2405  CG2 VAL B 166      53.820  28.620  52.580  1.00  0.00           C
ATOM   2406 HG21 VAL B 166      54.660  29.150  52.080  1.00  0.00           H
ATOM   2407 HG22 VAL B 166      53.390  29.350  53.290  1.00  0.00           H
ATOM   2408 HG23 VAL B 166      54.370  27.760  53.040  1.00  0.00           H
ATOM   2409  C   VAL B 166      52.100  26.990  49.470  1.00  0.00           C
ATOM   2410  O   VAL B 166      51.570  27.900  48.830  1.00  0.00           O
ATOM   2411  N   ALA B 167      51.820  25.690  49.310  1.00  0.00           N
ATOM   2412  HN  ALA B 167      52.160  25.050  50.000  1.00  0.00           H
ATOM   2413  CA  ALA B 167      51.010  25.320  48.190  1.00  0.00           C
ATOM   2414  HA  ALA B 167      51.290  25.970  47.380  1.00  0.00           H
ATOM   2415  CB  ALA B 167      51.100  23.810  47.900  1.00  0.00           C
ATOM   2416  HB1 ALA B 167      52.140  23.430  47.910  1.00  0.00           H
ATOM   2417  HB2 ALA B 167      50.680  23.410  48.850  1.00  0.00           H
ATOM   2418  HB3 ALA B 167      50.590  23.600  46.940  1.00  0.00           H
ATOM   2419  C   ALA B 167      49.560  25.580  48.440  1.00  0.00           C
ATOM   2420  O   ALA B 167      49.080  25.530  49.570  1.00  0.00           O
ATOM   2421  N   GLU B 168      48.790  25.980  47.410  1.00  0.00           N
ATOM   2422  HN  GLU B 168      49.250  26.170  46.540  1.00  0.00           H
ATOM   2423  CA  GLU B 168      47.430  26.370  47.620  1.00  0.00           C
ATOM   2424  HA  GLU B 168      47.380  26.770  48.610  1.00  0.00           H
ATOM   2425  CB  GLU B 168      46.950  27.450  46.630  1.00  0.00           C
ATOM   2426  HB1 GLU B 168      46.120  27.220  45.930  1.00  0.00           H
ATOM   2427  HB2 GLU B 168      47.840  27.650  46.000  1.00  0.00           H
ATOM   2428  CG  GLU B 168      46.470  28.690  47.400  1.00  0.00           C
ATOM   2429  HG1 GLU B 168      46.570  29.490  46.640  1.00  0.00           H
ATOM   2430  HG2 GLU B 168      47.150  28.930  48.250  1.00  0.00           H
ATOM   2431  CD  GLU B 168      45.050  28.570  47.930  1.00  0.00           C
ATOM   2432  OE1 GLU B 168      44.950  27.990  49.050  1.00  0.00           O
ATOM   2433  OE2 GLU B 168      44.140  29.140  47.280  1.00  0.00           O
ATOM   2434  C   GLU B 168      46.470  25.240  47.580  1.00  0.00           C
ATOM   2435  O   GLU B 168      46.750  24.300  46.830  1.00  0.00           O
ATOM   2436  N   ALA B 169      45.480  25.290  48.490  1.00  0.00           N
ATOM   2437  HN  ALA B 169      45.270  26.110  49.010  1.00  0.00           H
ATOM   2438  CA  ALA B 169      44.700  24.130  48.770  1.00  0.00           C
ATOM   2439  HA  ALA B 169      44.540  23.600  47.840  1.00  0.00           H
ATOM   2440  CB  ALA B 169      45.340  23.160  49.780  1.00  0.00           C
ATOM   2441  HB1 ALA B 169      44.990  22.110  49.830  1.00  0.00           H
ATOM   2442  HB2 ALA B 169      46.410  23.040  49.530  1.00  0.00           H
ATOM   2443  HB3 ALA B 169      45.490  23.700  50.740  1.00  0.00           H
ATOM   2444  C   ALA B 169      43.330  24.530  49.200  1.00  0.00           C
ATOM   2445  O   ALA B 169      43.120  25.460  49.970  1.00  0.00           O
ATOM   2446  N   ALA B 170      42.300  23.770  48.790  1.00  0.00           N
ATOM   2447  HN  ALA B 170      42.390  22.940  48.240  1.00  0.00           H
ATOM   2448  CA  ALA B 170      40.950  24.240  48.760  1.00  0.00           C
ATOM   2449  HA  ALA B 170      41.040  25.220  48.330  1.00  0.00           H
ATOM   2450  CB  ALA B 170      40.130  23.320  47.830  1.00  0.00           C
ATOM   2451  HB1 ALA B 170      40.400  23.490  46.770  1.00  0.00           H
ATOM   2452  HB2 ALA B 170      40.190  22.280  48.200  1.00  0.00           H
ATOM   2453  HB3 ALA B 170      39.050  23.540  47.970  1.00  0.00           H
ATOM   2454  C   ALA B 170      40.380  24.390  50.130  1.00  0.00           C
ATOM   2455  O   ALA B 170      40.330  23.470  50.940  1.00  0.00           O
ATOM   2456  N   GLY B 171      40.080  25.650  50.490  1.00  0.00           N
ATOM   2457  HN  GLY B 171      40.130  26.350  49.780  1.00  0.00           H
ATOM   2458  CA  GLY B 171      39.600  25.980  51.800  1.00  0.00           C
ATOM   2459  HA1 GLY B 171      39.200  26.990  51.810  1.00  0.00           H
ATOM   2460  HA2 GLY B 171      38.910  25.200  52.060  1.00  0.00           H
ATOM   2461  C   GLY B 171      40.630  25.940  52.880  1.00  0.00           C
ATOM   2462  O   GLY B 171      40.250  25.890  54.050  1.00  0.00           O
ATOM   2463  N   LYS B 172      41.950  25.920  52.630  1.00  0.00           N
ATOM   2464  HN  LYS B 172      42.310  26.120  51.720  1.00  0.00           H
ATOM   2465  CA  LYS B 172      42.940  25.700  53.640  1.00  0.00           C
ATOM   2466  HA  LYS B 172      42.480  25.680  54.620  1.00  0.00           H
ATOM   2467  CB  LYS B 172      43.450  24.260  53.470  1.00  0.00           C
ATOM   2468  HB1 LYS B 172      44.450  24.220  53.940  1.00  0.00           H
ATOM   2469  HB2 LYS B 172      43.590  24.030  52.390  1.00  0.00           H
ATOM   2470  CG  LYS B 172      42.540  23.300  54.240  1.00  0.00           C
ATOM   2471  HG1 LYS B 172      41.520  23.520  53.830  1.00  0.00           H
ATOM   2472  HG2 LYS B 172      42.500  23.670  55.280  1.00  0.00           H
ATOM   2473  CD  LYS B 172      42.920  21.820  54.140  1.00  0.00           C
ATOM   2474  HD1 LYS B 172      43.970  21.850  54.490  1.00  0.00           H
ATOM   2475  HD2 LYS B 172      42.190  21.210  54.720  1.00  0.00           H
ATOM   2476  CE  LYS B 172      42.910  21.220  52.740  1.00  0.00           C
ATOM   2477  HE1 LYS B 172      43.210  20.160  52.840  1.00  0.00           H
ATOM   2478  HE2 LYS B 172      43.620  21.870  52.180  1.00  0.00           H
ATOM   2479  NZ  LYS B 172      41.570  21.310  52.110  1.00  0.00           N
ATOM   2480  HZ1 LYS B 172      40.880  20.830  52.720  1.00  0.00           H
ATOM   2481  HZ2 LYS B 172      41.270  22.300  51.960  1.00  0.00           H
ATOM   2482  HZ3 LYS B 172      41.530  20.790  51.210  1.00  0.00           H
ATOM   2483  C   LYS B 172      44.000  26.750  53.660  1.00  0.00           C
ATOM   2484  O   LYS B 172      44.260  27.490  54.600  1.00  0.00           O
ATOM   2485  N   THR B 173      44.710  26.970  52.540  1.00  0.00           N
ATOM   2486  HN  THR B 173      44.530  26.550  51.660  1.00  0.00           H
ATOM   2487  CA  THR B 173      45.910  27.760  52.520  1.00  0.00           C
ATOM   2488  HA  THR B 173      46.380  27.670  53.490  1.00  0.00           H
ATOM   2489  CB  THR B 173      46.910  27.240  51.530  1.00  0.00           C
ATOM   2490  HB  THR B 173      46.510  27.070  50.510  1.00  0.00           H
ATOM   2491  OG1 THR B 173      47.530  26.050  52.010  1.00  0.00           O
ATOM   2492  HG1 THR B 173      48.050  25.770  51.260  1.00  0.00           H
ATOM   2493  CG2 THR B 173      48.100  28.220  51.490  1.00  0.00           C
ATOM   2494 HG21 THR B 173      48.890  27.870  50.790  1.00  0.00           H
ATOM   2495 HG22 THR B 173      47.860  29.270  51.240  1.00  0.00           H
ATOM   2496 HG23 THR B 173      48.570  28.320  52.490  1.00  0.00           H
ATOM   2497  C   THR B 173      45.510  29.180  52.330  1.00  0.00           C
ATOM   2498  O   THR B 173      45.940  30.010  53.130  1.00  0.00           O
ATOM   2499  N   LYS B 174      44.730  29.600  51.320  1.00  0.00           N
ATOM   2500  HN  LYS B 174      44.470  28.920  50.630  1.00  0.00           H
ATOM   2501  CA  LYS B 174      44.110  30.880  51.190  1.00  0.00           C
ATOM   2502  HA  LYS B 174      44.930  31.580  51.200  1.00  0.00           H
ATOM   2503  CB  LYS B 174      43.490  31.030  49.790  1.00  0.00           C
ATOM   2504  HB1 LYS B 174      42.670  30.300  49.680  1.00  0.00           H
ATOM   2505  HB2 LYS B 174      44.320  30.730  49.120  1.00  0.00           H
ATOM   2506  CG  LYS B 174      43.020  32.450  49.440  1.00  0.00           C
ATOM   2507  HG1 LYS B 174      43.750  33.220  49.770  1.00  0.00           H
ATOM   2508  HG2 LYS B 174      42.080  32.660  49.990  1.00  0.00           H
ATOM   2509  CD  LYS B 174      42.860  32.430  47.920  1.00  0.00           C
ATOM   2510  HD1 LYS B 174      43.860  32.650  47.500  1.00  0.00           H
ATOM   2511  HD2 LYS B 174      42.480  31.440  47.600  1.00  0.00           H
ATOM   2512  CE  LYS B 174      41.880  33.470  47.360  1.00  0.00           C
ATOM   2513  HE1 LYS B 174      42.310  34.440  47.680  1.00  0.00           H
ATOM   2514  HE2 LYS B 174      40.830  33.380  47.700  1.00  0.00           H
ATOM   2515  NZ  LYS B 174      41.840  33.370  45.890  1.00  0.00           N
ATOM   2516  HZ1 LYS B 174      41.140  34.050  45.530  1.00  0.00           H
ATOM   2517  HZ2 LYS B 174      42.730  33.660  45.430  1.00  0.00           H
ATOM   2518  HZ3 LYS B 174      41.510  32.480  45.460  1.00  0.00           H
ATOM   2519  C   LYS B 174      43.130  31.130  52.280  1.00  0.00           C
ATOM   2520  O   LYS B 174      42.180  30.390  52.570  1.00  0.00           O
ATOM   2521  N   GLU B 175      43.320  32.250  53.000  1.00  0.00           N
ATOM   2522  HN  GLU B 175      44.050  32.890  52.780  1.00  0.00           H
ATOM   2523  CA  GLU B 175      42.430  32.770  53.990  1.00  0.00           C
ATOM   2524  HA  GLU B 175      42.130  31.990  54.680  1.00  0.00           H
ATOM   2525  CB  GLU B 175      42.980  33.920  54.840  1.00  0.00           C
ATOM   2526  HB1 GLU B 175      42.230  34.360  55.540  1.00  0.00           H
ATOM   2527  HB2 GLU B 175      42.980  34.760  54.100  1.00  0.00           H
ATOM   2528  CG  GLU B 175      44.220  33.630  55.680  1.00  0.00           C
ATOM   2529  HG1 GLU B 175      44.950  33.140  55.000  1.00  0.00           H
ATOM   2530  HG2 GLU B 175      43.960  32.950  56.520  1.00  0.00           H
ATOM   2531  CD  GLU B 175      44.850  34.880  56.280  1.00  0.00           C
ATOM   2532  OE1 GLU B 175      46.100  34.970  56.090  1.00  0.00           O
ATOM   2533  OE2 GLU B 175      44.190  35.720  56.930  1.00  0.00           O
ATOM   2534  C   GLU B 175      41.160  33.190  53.340  1.00  0.00           C
ATOM   2535  O   GLU B 175      41.130  33.500  52.150  1.00  0.00           O
ATOM   2536  N   GLY B 176      39.990  33.180  54.010  1.00  0.00           N
ATOM   2537  HN  GLY B 176      40.120  32.750  54.900  1.00  0.00           H
ATOM   2538  CA  GLY B 176      38.770  33.640  53.440  1.00  0.00           C
ATOM   2539  HA1 GLY B 176      38.200  34.120  54.220  1.00  0.00           H
ATOM   2540  HA2 GLY B 176      38.840  34.450  52.730  1.00  0.00           H
ATOM   2541  C   GLY B 176      37.820  32.610  52.910  1.00  0.00           C
ATOM   2542  O   GLY B 176      36.590  32.550  52.970  1.00  0.00           O
ATOM   2543  N   VAL B 177      38.560  31.620  52.380  1.00  0.00           N
ATOM   2544  HN  VAL B 177      39.550  31.640  52.480  1.00  0.00           H
ATOM   2545  CA  VAL B 177      37.910  30.570  51.670  1.00  0.00           C
ATOM   2546  HA  VAL B 177      37.130  31.070  51.120  1.00  0.00           H
ATOM   2547  CB  VAL B 177      38.900  29.910  50.760  1.00  0.00           C
ATOM   2548  HB  VAL B 177      39.670  29.260  51.230  1.00  0.00           H
ATOM   2549  CG1 VAL B 177      38.190  29.020  49.720  1.00  0.00           C
ATOM   2550 HG11 VAL B 177      37.860  28.060  50.160  1.00  0.00           H
ATOM   2551 HG12 VAL B 177      37.330  29.540  49.230  1.00  0.00           H
ATOM   2552 HG13 VAL B 177      38.950  28.830  48.930  1.00  0.00           H
ATOM   2553  CG2 VAL B 177      39.650  31.030  50.010  1.00  0.00           C
ATOM   2554 HG21 VAL B 177      40.470  31.350  50.690  1.00  0.00           H
ATOM   2555 HG22 VAL B 177      40.130  30.550  49.130  1.00  0.00           H
ATOM   2556 HG23 VAL B 177      38.960  31.840  49.710  1.00  0.00           H
ATOM   2557  C   VAL B 177      37.270  29.500  52.500  1.00  0.00           C
ATOM   2558  O   VAL B 177      37.990  28.840  53.240  1.00  0.00           O
ATOM   2559  N   LEU B 178      35.930  29.390  52.480  1.00  0.00           N
ATOM   2560  HN  LEU B 178      35.470  30.010  51.840  1.00  0.00           H
ATOM   2561  CA  LEU B 178      35.240  28.380  53.200  1.00  0.00           C
ATOM   2562  HA  LEU B 178      35.890  27.980  53.960  1.00  0.00           H
ATOM   2563  CB  LEU B 178      33.990  28.910  53.910  1.00  0.00           C
ATOM   2564  HB1 LEU B 178      33.460  29.560  53.180  1.00  0.00           H
ATOM   2565  HB2 LEU B 178      34.350  29.570  54.730  1.00  0.00           H
ATOM   2566  CG  LEU B 178      32.870  27.940  54.320  1.00  0.00           C
ATOM   2567  HG  LEU B 178      32.570  27.290  53.470  1.00  0.00           H
ATOM   2568  CD1 LEU B 178      33.450  27.100  55.470  1.00  0.00           C
ATOM   2569 HD11 LEU B 178      34.390  26.570  55.190  1.00  0.00           H
ATOM   2570 HD12 LEU B 178      33.630  27.800  56.300  1.00  0.00           H
ATOM   2571 HD13 LEU B 178      32.650  26.370  55.720  1.00  0.00           H
ATOM   2572  CD2 LEU B 178      31.610  28.520  55.000  1.00  0.00           C
ATOM   2573 HD21 LEU B 178      31.930  28.960  55.970  1.00  0.00           H
ATOM   2574 HD22 LEU B 178      31.260  29.400  54.430  1.00  0.00           H
ATOM   2575 HD23 LEU B 178      30.900  27.680  55.140  1.00  0.00           H
ATOM   2576  C   LEU B 178      34.740  27.280  52.320  1.00  0.00           C
ATOM   2577  O   LEU B 178      34.760  26.110  52.710  1.00  0.00           O
ATOM   2578  N   TYR B 179      34.170  27.530  51.140  1.00  0.00           N
ATOM   2579  HN  TYR B 179      34.030  28.470  50.830  1.00  0.00           H
ATOM   2580  CA  TYR B 179      33.830  26.560  50.140  1.00  0.00           C
ATOM   2581  HA  TYR B 179      33.090  25.890  50.570  1.00  0.00           H
ATOM   2582  CB  TYR B 179      33.260  27.260  48.900  1.00  0.00           C
ATOM   2583  HB1 TYR B 179      33.370  26.500  48.090  1.00  0.00           H
ATOM   2584  HB2 TYR B 179      33.960  28.090  48.670  1.00  0.00           H
ATOM   2585  CG  TYR B 179      31.840  27.700  48.970  1.00  0.00           C
ATOM   2586  CD1 TYR B 179      31.460  28.590  47.990  1.00  0.00           C
ATOM   2587  HD1 TYR B 179      32.230  29.060  47.390  1.00  0.00           H
ATOM   2588  CE1 TYR B 179      30.130  28.740  47.670  1.00  0.00           C
ATOM   2589  HE1 TYR B 179      29.790  29.260  46.790  1.00  0.00           H
ATOM   2590  CZ  TYR B 179      29.200  27.960  48.310  1.00  0.00           C
ATOM   2591  OH  TYR B 179      27.900  27.880  47.750  1.00  0.00           O
ATOM   2592  HH  TYR B 179      27.270  27.670  48.440  1.00  0.00           H
ATOM   2593  CD2 TYR B 179      30.890  26.970  49.640  1.00  0.00           C
ATOM   2594  HD2 TYR B 179      31.280  26.300  50.390  1.00  0.00           H
ATOM   2595  CE2 TYR B 179      29.560  27.050  49.270  1.00  0.00           C
ATOM   2596  HE2 TYR B 179      28.840  26.370  49.700  1.00  0.00           H
ATOM   2597  C   TYR B 179      35.010  25.790  49.680  1.00  0.00           C
ATOM   2598  O   TYR B 179      36.140  26.280  49.620  1.00  0.00           O
ATOM   2599  N   VAL B 180      34.770  24.480  49.490  1.00  0.00           N
ATOM   2600  HN  VAL B 180      33.830  24.200  49.680  1.00  0.00           H
ATOM   2601  CA  VAL B 180      35.650  23.550  48.860  1.00  0.00           C
ATOM   2602  HA  VAL B 180      36.660  23.830  49.150  1.00  0.00           H
ATOM   2603  CB  VAL B 180      35.530  22.110  49.270  1.00  0.00           C
ATOM   2604  HB  VAL B 180      34.590  21.680  48.880  1.00  0.00           H
ATOM   2605  CG1 VAL B 180      36.740  21.260  48.830  1.00  0.00           C
ATOM   2606 HG11 VAL B 180      37.010  21.220  47.760  1.00  0.00           H
ATOM   2607 HG12 VAL B 180      37.710  21.600  49.260  1.00  0.00           H
ATOM   2608 HG13 VAL B 180      36.540  20.210  49.120  1.00  0.00           H
ATOM   2609  CG2 VAL B 180      35.540  22.030  50.800  1.00  0.00           C
ATOM   2610 HG21 VAL B 180      35.450  20.970  51.140  1.00  0.00           H
ATOM   2611 HG22 VAL B 180      36.510  22.460  51.140  1.00  0.00           H
ATOM   2612 HG23 VAL B 180      34.750  22.650  51.280  1.00  0.00           H
ATOM   2613  C   VAL B 180      35.520  23.640  47.380  1.00  0.00           C
ATOM   2614  O   VAL B 180      36.500  23.640  46.640  1.00  0.00           O
ATOM   2615  N   GLY B 181      34.320  23.850  46.810  1.00  0.00           N
ATOM   2616  HN  GLY B 181      33.510  23.750  47.390  1.00  0.00           H
ATOM   2617  CA  GLY B 181      34.190  24.290  45.450  1.00  0.00           C
ATOM   2618  HA1 GLY B 181      34.800  23.560  44.940  1.00  0.00           H
ATOM   2619  HA2 GLY B 181      33.130  24.290  45.240  1.00  0.00           H
ATOM   2620  C   GLY B 181      34.860  25.580  45.110  1.00  0.00           C
ATOM   2621  O   GLY B 181      34.590  26.570  45.790  1.00  0.00           O
ATOM   2622  N   SER B 182      35.660  25.590  44.030  1.00  0.00           N
ATOM   2623  HN  SER B 182      35.600  24.710  43.560  1.00  0.00           H
ATOM   2624  CA  SER B 182      36.620  26.600  43.720  1.00  0.00           C
ATOM   2625  HA  SER B 182      36.050  27.330  43.150  1.00  0.00           H
ATOM   2626  CB  SER B 182      37.420  27.240  44.860  1.00  0.00           C
ATOM   2627  HB1 SER B 182      38.260  27.830  44.450  1.00  0.00           H
ATOM   2628  HB2 SER B 182      37.780  26.420  45.530  1.00  0.00           H
ATOM   2629  OG  SER B 182      36.650  28.160  45.620  1.00  0.00           O
ATOM   2630  HG1 SER B 182      35.920  27.690  46.010  1.00  0.00           H
ATOM   2631  C   SER B 182      37.640  26.190  42.710  1.00  0.00           C
ATOM   2632  O   SER B 182      38.000  25.020  42.650  1.00  0.00           O
ATOM   2633  N   LYS B 183      37.980  27.150  41.830  1.00  0.00           N
ATOM   2634  HN  LYS B 183      37.610  28.050  42.040  1.00  0.00           H
ATOM   2635  CA  LYS B 183      38.790  26.870  40.680  1.00  0.00           C
ATOM   2636  HA  LYS B 183      38.990  25.810  40.770  1.00  0.00           H
ATOM   2637  CB  LYS B 183      37.960  27.130  39.410  1.00  0.00           C
ATOM   2638  HB1 LYS B 183      37.850  28.190  39.090  1.00  0.00           H
ATOM   2639  HB2 LYS B 183      36.950  26.850  39.760  1.00  0.00           H
ATOM   2640  CG  LYS B 183      38.250  26.210  38.220  1.00  0.00           C
ATOM   2641  HG1 LYS B 183      37.380  26.020  37.560  1.00  0.00           H
ATOM   2642  HG2 LYS B 183      38.520  25.200  38.620  1.00  0.00           H
ATOM   2643  CD  LYS B 183      39.440  26.550  37.330  1.00  0.00           C
ATOM   2644  HD1 LYS B 183      40.330  26.330  37.960  1.00  0.00           H
ATOM   2645  HD2 LYS B 183      39.430  25.790  36.520  1.00  0.00           H
ATOM   2646  CE  LYS B 183      39.620  27.900  36.630  1.00  0.00           C
ATOM   2647  HE1 LYS B 183      39.870  28.770  37.280  1.00  0.00           H
ATOM   2648  HE2 LYS B 183      38.730  27.980  35.990  1.00  0.00           H
ATOM   2649  NZ  LYS B 183      40.880  27.780  35.860  1.00  0.00           N
ATOM   2650  HZ1 LYS B 183      41.220  28.700  35.520  1.00  0.00           H
ATOM   2651  HZ2 LYS B 183      41.730  27.410  36.330  1.00  0.00           H
ATOM   2652  HZ3 LYS B 183      40.700  27.210  35.000  1.00  0.00           H
ATOM   2653  C   LYS B 183      40.020  27.710  40.670  1.00  0.00           C
ATOM   2654  O   LYS B 183      39.950  28.870  41.080  1.00  0.00           O
ATOM   2655  N   THR B 184      41.210  27.150  40.390  1.00  0.00           N
ATOM   2656  HN  THR B 184      41.300  26.170  40.240  1.00  0.00           H
ATOM   2657  CA  THR B 184      42.390  27.950  40.500  1.00  0.00           C
ATOM   2658  HA  THR B 184      42.350  28.480  41.440  1.00  0.00           H
ATOM   2659  CB  THR B 184      43.660  27.170  40.600  1.00  0.00           C
ATOM   2660  HB  THR B 184      44.520  27.870  40.580  1.00  0.00           H
ATOM   2661  OG1 THR B 184      43.860  26.180  39.600  1.00  0.00           O
ATOM   2662  HG1 THR B 184      44.630  25.710  39.950  1.00  0.00           H
ATOM   2663  CG2 THR B 184      43.630  26.350  41.900  1.00  0.00           C
ATOM   2664 HG21 THR B 184      44.670  26.110  42.180  1.00  0.00           H
ATOM   2665 HG22 THR B 184      43.220  26.970  42.730  1.00  0.00           H
ATOM   2666 HG23 THR B 184      42.880  25.530  41.760  1.00  0.00           H
ATOM   2667  C   THR B 184      42.440  29.060  39.510  1.00  0.00           C
ATOM   2668  O   THR B 184      42.300  28.870  38.310  1.00  0.00           O
ATOM   2669  N   LYS B 185      42.740  30.320  39.910  1.00  0.00           N
ATOM   2670  HN  LYS B 185      42.870  30.450  40.890  1.00  0.00           H
ATOM   2671  CA  LYS B 185      42.820  31.470  39.070  1.00  0.00           C
ATOM   2672  HA  LYS B 185      41.930  31.600  38.470  1.00  0.00           H
ATOM   2673  CB  LYS B 185      43.000  32.710  39.960  1.00  0.00           C
ATOM   2674  HB1 LYS B 185      43.760  32.480  40.740  1.00  0.00           H
ATOM   2675  HB2 LYS B 185      41.990  32.950  40.350  1.00  0.00           H
ATOM   2676  CG  LYS B 185      43.300  34.030  39.250  1.00  0.00           C
ATOM   2677  HG1 LYS B 185      42.460  34.140  38.520  1.00  0.00           H
ATOM   2678  HG2 LYS B 185      44.160  33.970  38.560  1.00  0.00           H
ATOM   2679  CD  LYS B 185      43.420  35.330  40.050  1.00  0.00           C
ATOM   2680  HD1 LYS B 185      43.720  36.130  39.350  1.00  0.00           H
ATOM   2681  HD2 LYS B 185      42.420  35.650  40.410  1.00  0.00           H
ATOM   2682  CE  LYS B 185      44.460  35.430  41.180  1.00  0.00           C
ATOM   2683  HE1 LYS B 185      45.010  36.390  41.140  1.00  0.00           H
ATOM   2684  HE2 LYS B 185      45.240  34.650  41.070  1.00  0.00           H
ATOM   2685  NZ  LYS B 185      43.730  35.270  42.460  1.00  0.00           N
ATOM   2686  HZ1 LYS B 185      44.150  35.980  43.100  1.00  0.00           H
ATOM   2687  HZ2 LYS B 185      42.700  35.340  42.400  1.00  0.00           H
ATOM   2688  HZ3 LYS B 185      44.030  34.330  42.790  1.00  0.00           H
ATOM   2689  C   LYS B 185      43.980  31.400  38.130  1.00  0.00           C
ATOM   2690  O   LYS B 185      45.140  31.180  38.490  1.00  0.00           O
ATOM   2691  N   GLU B 186      43.690  31.570  36.830  1.00  0.00           N
ATOM   2692  HN  GLU B 186      42.740  31.590  36.550  1.00  0.00           H
ATOM   2693  CA  GLU B 186      44.530  31.730  35.680  1.00  0.00           C
ATOM   2694  HA  GLU B 186      44.940  30.740  35.550  1.00  0.00           H
ATOM   2695  CB  GLU B 186      43.720  32.330  34.530  1.00  0.00           C
ATOM   2696  HB1 GLU B 186      44.250  32.990  33.810  1.00  0.00           H
ATOM   2697  HB2 GLU B 186      42.900  32.920  35.010  1.00  0.00           H
ATOM   2698  CG  GLU B 186      43.110  31.330  33.550  1.00  0.00           C
ATOM   2699  HG1 GLU B 186      43.930  30.730  33.090  1.00  0.00           H
ATOM   2700  HG2 GLU B 186      42.600  31.990  32.820  1.00  0.00           H
ATOM   2701  CD  GLU B 186      42.050  30.480  34.230  1.00  0.00           C
ATOM   2702  OE1 GLU B 186      40.930  30.910  34.640  1.00  0.00           O
ATOM   2703  OE2 GLU B 186      42.360  29.260  34.270  1.00  0.00           O
ATOM   2704  C   GLU B 186      45.830  32.450  35.810  1.00  0.00           C
ATOM   2705  O   GLU B 186      45.830  33.640  36.120  1.00  0.00           O
ATOM   2706  N   GLY B 187      47.010  31.840  35.620  1.00  0.00           N
ATOM   2707  HN  GLY B 187      47.010  30.870  35.390  1.00  0.00           H
ATOM   2708  CA  GLY B 187      48.330  32.360  35.770  1.00  0.00           C
ATOM   2709  HA1 GLY B 187      48.340  33.420  36.020  1.00  0.00           H
ATOM   2710  HA2 GLY B 187      48.970  31.800  36.430  1.00  0.00           H
ATOM   2711  C   GLY B 187      48.940  32.290  34.410  1.00  0.00           C
ATOM   2712  O   GLY B 187      48.780  31.290  33.710  1.00  0.00           O
ATOM   2713  N   VAL B 188      49.850  33.250  34.160  1.00  0.00           N
ATOM   2714  HN  VAL B 188      49.910  34.000  34.820  1.00  0.00           H
ATOM   2715  CA  VAL B 188      50.890  33.150  33.180  1.00  0.00           C
ATOM   2716  HA  VAL B 188      50.580  32.390  32.470  1.00  0.00           H
ATOM   2717  CB  VAL B 188      50.930  34.420  32.400  1.00  0.00           C
ATOM   2718  HB  VAL B 188      51.630  34.220  31.560  1.00  0.00           H
ATOM   2719  CG1 VAL B 188      49.540  34.550  31.750  1.00  0.00           C
ATOM   2720 HG11 VAL B 188      48.690  34.600  32.460  1.00  0.00           H
ATOM   2721 HG12 VAL B 188      49.700  35.410  31.070  1.00  0.00           H
ATOM   2722 HG13 VAL B 188      49.230  33.750  31.040  1.00  0.00           H
ATOM   2723  CG2 VAL B 188      51.450  35.580  33.270  1.00  0.00           C
ATOM   2724 HG21 VAL B 188      50.940  35.570  34.260  1.00  0.00           H
ATOM   2725 HG22 VAL B 188      52.550  35.480  33.380  1.00  0.00           H
ATOM   2726 HG23 VAL B 188      51.340  36.510  32.680  1.00  0.00           H
ATOM   2727  C   VAL B 188      52.230  32.790  33.720  1.00  0.00           C
ATOM   2728  O   VAL B 188      53.220  32.800  33.000  1.00  0.00           O
ATOM   2729  N   VAL B 189      52.300  32.560  35.040  1.00  0.00           N
ATOM   2730  HN  VAL B 189      51.560  32.360  35.690  1.00  0.00           H
ATOM   2731  CA  VAL B 189      53.550  32.490  35.730  1.00  0.00           C
ATOM   2732  HA  VAL B 189      54.400  32.650  35.080  1.00  0.00           H
ATOM   2733  CB  VAL B 189      53.480  33.330  36.980  1.00  0.00           C
ATOM   2734  HB  VAL B 189      52.870  32.890  37.790  1.00  0.00           H
ATOM   2735  CG1 VAL B 189      54.920  33.520  37.480  1.00  0.00           C
ATOM   2736 HG11 VAL B 189      55.090  32.660  38.160  1.00  0.00           H
ATOM   2737 HG12 VAL B 189      55.740  33.410  36.740  1.00  0.00           H
ATOM   2738 HG13 VAL B 189      55.110  34.470  38.020  1.00  0.00           H
ATOM   2739  CG2 VAL B 189      52.840  34.660  36.560  1.00  0.00           C
ATOM   2740 HG21 VAL B 189      52.930  35.410  37.380  1.00  0.00           H
ATOM   2741 HG22 VAL B 189      53.250  35.210  35.690  1.00  0.00           H
ATOM   2742 HG23 VAL B 189      51.740  34.570  36.450  1.00  0.00           H
ATOM   2743  C   VAL B 189      53.650  31.060  36.130  1.00  0.00           C
ATOM   2744  O   VAL B 189      52.690  30.470  36.630  1.00  0.00           O
ATOM   2745  N   HIS B 190      54.840  30.440  35.980  1.00  0.00           N
ATOM   2746  HN  HIS B 190      55.630  30.970  35.690  1.00  0.00           H
ATOM   2747  CA  HIS B 190      55.180  29.080  36.250  1.00  0.00           C
ATOM   2748  HA  HIS B 190      54.250  28.550  36.370  1.00  0.00           H
ATOM   2749  CB  HIS B 190      56.070  28.420  35.180  1.00  0.00           C
ATOM   2750  HB1 HIS B 190      57.090  28.850  35.130  1.00  0.00           H
ATOM   2751  HB2 HIS B 190      55.660  28.730  34.200  1.00  0.00           H
ATOM   2752  ND1 HIS B 190      55.120  26.240  34.480  1.00  0.00           N
ATOM   2753  CG  HIS B 190      56.060  26.920  35.230  1.00  0.00           C
ATOM   2754  CE1 HIS B 190      55.300  24.970  34.780  1.00  0.00           C
ATOM   2755  HE1 HIS B 190      54.690  24.120  34.450  1.00  0.00           H
ATOM   2756  NE2 HIS B 190      56.400  24.740  35.530  1.00  0.00           N
ATOM   2757  HE2 HIS B 190      56.630  23.880  35.990  1.00  0.00           H
ATOM   2758  CD2 HIS B 190      56.880  26.010  35.810  1.00  0.00           C
ATOM   2759  HD2 HIS B 190      57.690  26.200  36.500  1.00  0.00           H
ATOM   2760  C   HIS B 190      55.780  29.080  37.610  1.00  0.00           C
ATOM   2761  O   HIS B 190      56.930  28.660  37.770  1.00  0.00           O
ATOM   2762  N   GLY B 191      55.150  29.660  38.650  1.00  0.00           N
ATOM   2763  HN  GLY B 191      54.230  30.030  38.560  1.00  0.00           H
ATOM   2764  CA  GLY B 191      55.620  29.650  40.000  1.00  0.00           C
ATOM   2765  HA1 GLY B 191      55.280  28.730  40.450  1.00  0.00           H
ATOM   2766  HA2 GLY B 191      56.680  29.790  40.080  1.00  0.00           H
ATOM   2767  C   GLY B 191      54.840  30.680  40.740  1.00  0.00           C
ATOM   2768  O   GLY B 191      53.920  31.330  40.250  1.00  0.00           O
ATOM   2769  N   VAL B 192      55.190  30.910  42.020  1.00  0.00           N
ATOM   2770  HN  VAL B 192      55.970  30.420  42.410  1.00  0.00           H
ATOM   2771  CA  VAL B 192      54.540  31.800  42.940  1.00  0.00           C
ATOM   2772  HA  VAL B 192      53.490  31.580  42.950  1.00  0.00           H
ATOM   2773  CB  VAL B 192      54.900  31.530  44.370  1.00  0.00           C
ATOM   2774  HB  VAL B 192      55.990  31.720  44.410  1.00  0.00           H
ATOM   2775  CG1 VAL B 192      54.160  32.380  45.410  1.00  0.00           C
ATOM   2776 HG11 VAL B 192      54.300  33.480  45.350  1.00  0.00           H
ATOM   2777 HG12 VAL B 192      53.060  32.210  45.430  1.00  0.00           H
ATOM   2778 HG13 VAL B 192      54.540  31.950  46.360  1.00  0.00           H
ATOM   2779  CG2 VAL B 192      54.790  30.050  44.750  1.00  0.00           C
ATOM   2780 HG21 VAL B 192      54.970  29.870  45.830  1.00  0.00           H
ATOM   2781 HG22 VAL B 192      53.690  29.920  44.600  1.00  0.00           H
ATOM   2782 HG23 VAL B 192      55.340  29.310  44.130  1.00  0.00           H
ATOM   2783  C   VAL B 192      54.730  33.220  42.490  1.00  0.00           C
ATOM   2784  O   VAL B 192      55.690  33.630  41.850  1.00  0.00           O
ATOM   2785  N   ALA B 193      53.690  34.030  42.770  1.00  0.00           N
ATOM   2786  HN  ALA B 193      52.890  33.670  43.240  1.00  0.00           H
ATOM   2787  CA  ALA B 193      53.590  35.330  42.200  1.00  0.00           C
ATOM   2788  HA  ALA B 193      53.480  35.220  41.130  1.00  0.00           H
ATOM   2789  CB  ALA B 193      52.290  35.960  42.740  1.00  0.00           C
ATOM   2790  HB1 ALA B 193      51.430  35.270  42.620  1.00  0.00           H
ATOM   2791  HB2 ALA B 193      52.290  36.340  43.790  1.00  0.00           H
ATOM   2792  HB3 ALA B 193      52.100  36.850  42.110  1.00  0.00           H
ATOM   2793  C   ALA B 193      54.690  36.260  42.570  1.00  0.00           C
ATOM   2794  O   ALA B 193      55.050  37.120  41.770  1.00  0.00           O
ATOM   2795  N   THR B 194      55.280  36.110  43.770  1.00  0.00           N
ATOM   2796  HN  THR B 194      54.960  35.390  44.380  1.00  0.00           H
ATOM   2797  CA  THR B 194      56.250  37.000  44.330  1.00  0.00           C
ATOM   2798  HA  THR B 194      56.000  37.990  43.970  1.00  0.00           H
ATOM   2799  CB  THR B 194      56.290  36.980  45.830  1.00  0.00           C
ATOM   2800  HB  THR B 194      57.300  37.230  46.210  1.00  0.00           H
ATOM   2801  OG1 THR B 194      56.100  35.700  46.400  1.00  0.00           O
ATOM   2802  HG1 THR B 194      56.310  35.960  47.300  1.00  0.00           H
ATOM   2803  CG2 THR B 194      55.090  37.760  46.400  1.00  0.00           C
ATOM   2804 HG21 THR B 194      54.980  38.820  46.070  1.00  0.00           H
ATOM   2805 HG22 THR B 194      54.150  37.190  46.280  1.00  0.00           H
ATOM   2806 HG23 THR B 194      55.300  37.830  47.490  1.00  0.00           H
ATOM   2807  C   THR B 194      57.630  36.710  43.840  1.00  0.00           C
ATOM   2808  O   THR B 194      58.550  37.520  43.960  1.00  0.00           O
ATOM   2809  N   VAL B 195      57.820  35.480  43.330  1.00  0.00           N
ATOM   2810  HN  VAL B 195      57.010  35.000  43.000  1.00  0.00           H
ATOM   2811  CA  VAL B 195      59.140  34.990  43.110  1.00  0.00           C
ATOM   2812  HA  VAL B 195      59.810  35.830  43.060  1.00  0.00           H
ATOM   2813  CB  VAL B 195      59.540  33.960  44.130  1.00  0.00           C
ATOM   2814  HB  VAL B 195      60.500  33.470  43.870  1.00  0.00           H
ATOM   2815  CG1 VAL B 195      59.840  34.780  45.390  1.00  0.00           C
ATOM   2816 HG11 VAL B 195      58.920  35.120  45.930  1.00  0.00           H
ATOM   2817 HG12 VAL B 195      60.360  34.080  46.070  1.00  0.00           H
ATOM   2818 HG13 VAL B 195      60.580  35.570  45.130  1.00  0.00           H
ATOM   2819  CG2 VAL B 195      58.490  32.910  44.550  1.00  0.00           C
ATOM   2820 HG21 VAL B 195      58.860  32.240  45.350  1.00  0.00           H
ATOM   2821 HG22 VAL B 195      57.570  33.440  44.860  1.00  0.00           H
ATOM   2822 HG23 VAL B 195      58.310  32.310  43.630  1.00  0.00           H
ATOM   2823  C   VAL B 195      59.370  34.370  41.770  1.00  0.00           C
ATOM   2824  O   VAL B 195      60.500  34.450  41.280  1.00  0.00           O
ATOM   2825  N   ALA B 196      58.440  33.630  41.140  1.00  0.00           N
ATOM   2826  HN  ALA B 196      57.560  33.370  41.520  1.00  0.00           H
ATOM   2827  CA  ALA B 196      58.860  33.140  39.860  1.00  0.00           C
ATOM   2828  HA  ALA B 196      59.830  32.680  39.960  1.00  0.00           H
ATOM   2829  CB  ALA B 196      57.860  32.040  39.440  1.00  0.00           C
ATOM   2830  HB1 ALA B 196      57.940  31.250  40.210  1.00  0.00           H
ATOM   2831  HB2 ALA B 196      56.820  32.430  39.480  1.00  0.00           H
ATOM   2832  HB3 ALA B 196      58.140  31.580  38.470  1.00  0.00           H
ATOM   2833  C   ALA B 196      58.980  34.180  38.800  1.00  0.00           C
ATOM   2834  O   ALA B 196      58.120  35.000  38.480  1.00  0.00           O
ATOM   2835  N   GLU B 197      60.120  34.040  38.100  1.00  0.00           N
ATOM   2836  HN  GLU B 197      60.770  33.370  38.440  1.00  0.00           H
ATOM   2837  CA  GLU B 197      60.580  34.930  37.080  1.00  0.00           C
ATOM   2838  HA  GLU B 197      59.920  35.780  37.130  1.00  0.00           H
ATOM   2839  CB  GLU B 197      62.010  35.450  37.280  1.00  0.00           C
ATOM   2840  HB1 GLU B 197      61.940  36.280  38.010  1.00  0.00           H
ATOM   2841  HB2 GLU B 197      62.510  35.870  36.380  1.00  0.00           H
ATOM   2842  CG  GLU B 197      62.940  34.500  38.040  1.00  0.00           C
ATOM   2843  HG1 GLU B 197      62.560  34.200  39.040  1.00  0.00           H
ATOM   2844  HG2 GLU B 197      63.960  34.940  38.090  1.00  0.00           H
ATOM   2845  CD  GLU B 197      63.150  33.170  37.340  1.00  0.00           C
ATOM   2846  OE1 GLU B 197      62.680  32.160  37.940  1.00  0.00           O
ATOM   2847  OE2 GLU B 197      63.720  33.040  36.220  1.00  0.00           O
ATOM   2848  C   GLU B 197      60.370  34.380  35.710  1.00  0.00           C
ATOM   2849  O   GLU B 197      60.670  35.000  34.690  1.00  0.00           O
ATOM   2850  N   LYS B 198      59.750  33.180  35.690  1.00  0.00           N
ATOM   2851  HN  LYS B 198      59.340  32.880  36.550  1.00  0.00           H
ATOM   2852  CA  LYS B 198      59.500  32.380  34.540  1.00  0.00           C
ATOM   2853  HA  LYS B 198      60.020  32.800  33.700  1.00  0.00           H
ATOM   2854  CB  LYS B 198      60.020  30.940  34.690  1.00  0.00           C
ATOM   2855  HB1 LYS B 198      60.010  30.480  33.680  1.00  0.00           H
ATOM   2856  HB2 LYS B 198      59.370  30.380  35.400  1.00  0.00           H
ATOM   2857  CG  LYS B 198      61.420  30.990  35.310  1.00  0.00           C
ATOM   2858  HG1 LYS B 198      61.270  31.330  36.360  1.00  0.00           H
ATOM   2859  HG2 LYS B 198      62.050  31.690  34.730  1.00  0.00           H
ATOM   2860  CD  LYS B 198      62.070  29.610  35.410  1.00  0.00           C
ATOM   2861  HD1 LYS B 198      61.230  28.920  35.640  1.00  0.00           H
ATOM   2862  HD2 LYS B 198      62.430  29.210  34.440  1.00  0.00           H
ATOM   2863  CE  LYS B 198      63.340  29.550  36.270  1.00  0.00           C
ATOM   2864  HE1 LYS B 198      63.850  28.560  36.270  1.00  0.00           H
ATOM   2865  HE2 LYS B 198      63.030  29.890  37.290  1.00  0.00           H
ATOM   2866  NZ  LYS B 198      64.350  30.590  35.950  1.00  0.00           N
ATOM   2867  HZ1 LYS B 198      65.170  30.690  36.580  1.00  0.00           H
ATOM   2868  HZ2 LYS B 198      64.850  30.470  35.050  1.00  0.00           H
ATOM   2869  HZ3 LYS B 198      63.890  31.500  35.780  1.00  0.00           H
ATOM   2870  C   LYS B 198      58.060  32.410  34.130  1.00  0.00           C
ATOM   2871  O   LYS B 198      57.270  31.890  34.910  1.00  0.00           O
ATOM   2872  N   THR B 199      57.700  32.920  32.940  1.00  0.00           N
ATOM   2873  HN  THR B 199      58.320  33.530  32.440  1.00  0.00           H
ATOM   2874  CA  THR B 199      56.480  32.620  32.270  1.00  0.00           C
ATOM   2875  HA  THR B 199      55.630  32.720  32.930  1.00  0.00           H
ATOM   2876  CB  THR B 199      56.180  33.460  31.070  1.00  0.00           C
ATOM   2877  HB  THR B 199      55.380  33.100  30.390  1.00  0.00           H
ATOM   2878  OG1 THR B 199      57.350  33.680  30.300  1.00  0.00           O
ATOM   2879  HG1 THR B 199      57.040  34.210  29.570  1.00  0.00           H
ATOM   2880  CG2 THR B 199      55.830  34.880  31.560  1.00  0.00           C
ATOM   2881 HG21 THR B 199      55.410  35.510  30.750  1.00  0.00           H
ATOM   2882 HG22 THR B 199      55.010  34.750  32.300  1.00  0.00           H
ATOM   2883 HG23 THR B 199      56.760  35.310  31.990  1.00  0.00           H
ATOM   2884  C   THR B 199      56.280  31.200  31.870  1.00  0.00           C
ATOM   2885  O   THR B 199      57.200  30.460  31.510  1.00  0.00           O
ATOM   2886  N   LYS B 200      55.030  30.710  31.880  1.00  0.00           N
ATOM   2887  HN  LYS B 200      54.270  31.300  32.160  1.00  0.00           H
ATOM   2888  CA  LYS B 200      54.650  29.510  31.210  1.00  0.00           C
ATOM   2889  HA  LYS B 200      55.320  28.710  31.510  1.00  0.00           H
ATOM   2890  CB  LYS B 200      53.150  29.240  31.440  1.00  0.00           C
ATOM   2891  HB1 LYS B 200      52.730  28.470  30.760  1.00  0.00           H
ATOM   2892  HB2 LYS B 200      52.500  30.140  31.410  1.00  0.00           H
ATOM   2893  CG  LYS B 200      53.010  28.600  32.820  1.00  0.00           C
ATOM   2894  HG1 LYS B 200      53.570  29.320  33.450  1.00  0.00           H
ATOM   2895  HG2 LYS B 200      53.570  27.640  32.790  1.00  0.00           H
ATOM   2896  CD  LYS B 200      51.590  28.530  33.400  1.00  0.00           C
ATOM   2897  HD1 LYS B 200      51.080  29.470  33.680  1.00  0.00           H
ATOM   2898  HD2 LYS B 200      50.930  28.050  32.640  1.00  0.00           H
ATOM   2899  CE  LYS B 200      51.590  27.620  34.630  1.00  0.00           C
ATOM   2900  HE1 LYS B 200      50.620  27.580  35.160  1.00  0.00           H
ATOM   2901  HE2 LYS B 200      52.290  28.100  35.350  1.00  0.00           H
ATOM   2902  NZ  LYS B 200      52.070  26.230  34.440  1.00  0.00           N
ATOM   2903  HZ1 LYS B 200      51.620  25.890  33.560  1.00  0.00           H
ATOM   2904  HZ2 LYS B 200      53.090  26.300  34.250  1.00  0.00           H
ATOM   2905  HZ3 LYS B 200      51.780  25.540  35.170  1.00  0.00           H
ATOM   2906  C   LYS B 200      54.870  29.300  29.750  1.00  0.00           C
ATOM   2907  O   LYS B 200      55.040  30.210  28.940  1.00  0.00           O
ATOM   2908  N   GLU B 201      54.770  28.050  29.280  1.00  0.00           N
ATOM   2909  HN  GLU B 201      54.630  27.290  29.910  1.00  0.00           H
ATOM   2910  CA  GLU B 201      54.750  27.850  27.860  1.00  0.00           C
ATOM   2911  HA  GLU B 201      55.620  28.330  27.430  1.00  0.00           H
ATOM   2912  CB  GLU B 201      54.860  26.360  27.510  1.00  0.00           C
ATOM   2913  HB1 GLU B 201      54.720  26.310  26.410  1.00  0.00           H
ATOM   2914  HB2 GLU B 201      54.060  25.840  28.080  1.00  0.00           H
ATOM   2915  CG  GLU B 201      56.070  25.530  27.930  1.00  0.00           C
ATOM   2916  HG1 GLU B 201      56.160  25.330  29.020  1.00  0.00           H
ATOM   2917  HG2 GLU B 201      57.060  26.000  27.760  1.00  0.00           H
ATOM   2918  CD  GLU B 201      56.100  24.190  27.200  1.00  0.00           C
ATOM   2919  OE1 GLU B 201      56.620  24.190  26.050  1.00  0.00           O
ATOM   2920  OE2 GLU B 201      55.650  23.130  27.710  1.00  0.00           O
ATOM   2921  C   GLU B 201      53.620  28.510  27.150  1.00  0.00           C
ATOM   2922  O   GLU B 201      52.470  28.430  27.580  1.00  0.00           O
ATOM   2923  N   GLN B 202      53.910  29.180  26.020  1.00  0.00           N
ATOM   2924  HN  GLN B 202      54.900  29.180  25.940  1.00  0.00           H
ATOM   2925  CA  GLN B 202      53.120  29.790  24.990  1.00  0.00           C
ATOM   2926  HA  GLN B 202      53.740  30.030  24.140  1.00  0.00           H
ATOM   2927  CB  GLN B 202      52.040  28.900  24.350  1.00  0.00           C
ATOM   2928  HB1 GLN B 202      51.530  29.400  23.500  1.00  0.00           H
ATOM   2929  HB2 GLN B 202      51.260  28.730  25.110  1.00  0.00           H
ATOM   2930  CG  GLN B 202      52.530  27.530  23.890  1.00  0.00           C
ATOM   2931  HG1 GLN B 202      53.080  27.040  24.720  1.00  0.00           H
ATOM   2932  HG2 GLN B 202      53.280  27.650  23.080  1.00  0.00           H
ATOM   2933  CD  GLN B 202      51.430  26.700  23.240  1.00  0.00           C
ATOM   2934  OE1 GLN B 202      50.290  27.140  23.080  1.00  0.00           O
ATOM   2935  NE2 GLN B 202      51.760  25.440  22.840  1.00  0.00           N
ATOM   2936 HE21 GLN B 202      52.710  25.200  23.020  1.00  0.00           H
ATOM   2937 HE22 GLN B 202      51.190  24.980  22.160  1.00  0.00           H
ATOM   2938  C   GLN B 202      52.660  31.140  25.430  1.00  0.00           C
ATOM   2939  O   GLN B 202      51.710  31.690  24.890  1.00  0.00           O
ATOM   2940  N   VAL B 203      53.350  31.760  26.410  1.00  0.00           N
ATOM   2941  HN  VAL B 203      54.000  31.240  26.950  1.00  0.00           H
ATOM   2942  CA  VAL B 203      52.930  33.040  26.900  1.00  0.00           C
ATOM   2943  HA  VAL B 203      51.860  32.940  27.050  1.00  0.00           H
ATOM   2944  CB  VAL B 203      53.450  33.420  28.250  1.00  0.00           C
ATOM   2945  HB  VAL B 203      54.550  33.430  28.380  1.00  0.00           H
ATOM   2946  CG1 VAL B 203      52.990  34.800  28.740  1.00  0.00           C
ATOM   2947 HG11 VAL B 203      53.150  34.940  29.830  1.00  0.00           H
ATOM   2948 HG12 VAL B 203      53.440  35.700  28.270  1.00  0.00           H
ATOM   2949 HG13 VAL B 203      51.900  34.930  28.580  1.00  0.00           H
ATOM   2950  CG2 VAL B 203      52.790  32.450  29.260  1.00  0.00           C
ATOM   2951 HG21 VAL B 203      53.100  32.870  30.240  1.00  0.00           H
ATOM   2952 HG22 VAL B 203      51.680  32.480  29.180  1.00  0.00           H
ATOM   2953 HG23 VAL B 203      53.100  31.390  29.110  1.00  0.00           H
ATOM   2954  C   VAL B 203      53.130  34.210  26.000  1.00  0.00           C
ATOM   2955  O   VAL B 203      54.250  34.700  25.840  1.00  0.00           O
ATOM   2956  N   THR B 204      52.050  34.750  25.420  1.00  0.00           N
ATOM   2957  HN  THR B 204      51.140  34.370  25.560  1.00  0.00           H
ATOM   2958  CA  THR B 204      51.940  35.750  24.400  1.00  0.00           C
ATOM   2959  HA  THR B 204      52.910  35.940  23.970  1.00  0.00           H
ATOM   2960  CB  THR B 204      51.100  35.520  23.180  1.00  0.00           C
ATOM   2961  HB  THR B 204      50.910  36.410  22.540  1.00  0.00           H
ATOM   2962  OG1 THR B 204      49.840  34.980  23.550  1.00  0.00           O
ATOM   2963  HG1 THR B 204      49.290  35.010  22.770  1.00  0.00           H
ATOM   2964  CG2 THR B 204      51.820  34.530  22.250  1.00  0.00           C
ATOM   2965 HG21 THR B 204      51.920  33.500  22.680  1.00  0.00           H
ATOM   2966 HG22 THR B 204      51.220  34.440  21.320  1.00  0.00           H
ATOM   2967 HG23 THR B 204      52.810  34.930  21.970  1.00  0.00           H
ATOM   2968  C   THR B 204      51.610  37.130  24.850  1.00  0.00           C
ATOM   2969  O   THR B 204      50.620  37.290  25.570  1.00  0.00           O
ATOM   2970  N   ASN B 205      52.380  38.160  24.470  1.00  0.00           N
ATOM   2971  HN  ASN B 205      53.270  37.970  24.070  1.00  0.00           H
ATOM   2972  CA  ASN B 205      52.010  39.540  24.600  1.00  0.00           C
ATOM   2973  HA  ASN B 205      51.550  39.630  25.570  1.00  0.00           H
ATOM   2974  CB  ASN B 205      53.270  40.410  24.520  1.00  0.00           C
ATOM   2975  HB1 ASN B 205      53.960  40.060  25.320  1.00  0.00           H
ATOM   2976  HB2 ASN B 205      53.040  41.470  24.770  1.00  0.00           H
ATOM   2977  CG  ASN B 205      53.980  40.510  23.180  1.00  0.00           C
ATOM   2978  OD1 ASN B 205      53.400  40.190  22.140  1.00  0.00           O
ATOM   2979  ND2 ASN B 205      55.260  40.970  23.230  1.00  0.00           N
ATOM   2980 HD21 ASN B 205      55.640  41.370  24.060  1.00  0.00           H
ATOM   2981 HD22 ASN B 205      55.860  40.830  22.450  1.00  0.00           H
ATOM   2982  C   ASN B 205      51.000  40.000  23.610  1.00  0.00           C
ATOM   2983  O   ASN B 205      50.560  39.210  22.760  1.00  0.00           O
ATOM   2984  N   VAL B 206      50.590  41.280  23.730  1.00  0.00           N
ATOM   2985  HN  VAL B 206      50.710  41.820  24.550  1.00  0.00           H
ATOM   2986  CA  VAL B 206      49.600  41.850  22.870  1.00  0.00           C
ATOM   2987  HA  VAL B 206      48.820  41.100  22.850  1.00  0.00           H
ATOM   2988  CB  VAL B 206      49.070  43.130  23.450  1.00  0.00           C
ATOM   2989  HB  VAL B 206      48.350  43.630  22.760  1.00  0.00           H
ATOM   2990  CG1 VAL B 206      48.250  42.840  24.720  1.00  0.00           C
ATOM   2991 HG11 VAL B 206      47.450  42.130  24.430  1.00  0.00           H
ATOM   2992 HG12 VAL B 206      48.860  42.490  25.580  1.00  0.00           H
ATOM   2993 HG13 VAL B 206      47.790  43.760  25.140  1.00  0.00           H
ATOM   2994  CG2 VAL B 206      50.260  44.040  23.800  1.00  0.00           C
ATOM   2995 HG21 VAL B 206      51.080  43.910  23.070  1.00  0.00           H
ATOM   2996 HG22 VAL B 206      50.010  45.130  23.770  1.00  0.00           H
ATOM   2997 HG23 VAL B 206      50.690  43.720  24.780  1.00  0.00           H
ATOM   2998  C   VAL B 206      49.980  42.000  21.440  1.00  0.00           C
ATOM   2999  O   VAL B 206      49.100  42.410  20.680  1.00  0.00           O
ATOM   3000  N   GLY B 207      51.230  41.740  21.010  1.00  0.00           N
ATOM   3001  HN  GLY B 207      52.010  41.600  21.610  1.00  0.00           H
ATOM   3002  CA  GLY B 207      51.650  41.760  19.640  1.00  0.00           C
ATOM   3003  HA1 GLY B 207      51.150  42.500  19.040  1.00  0.00           H
ATOM   3004  HA2 GLY B 207      52.700  42.010  19.670  1.00  0.00           H
ATOM   3005  C   GLY B 207      51.650  40.380  19.080  1.00  0.00           C
ATOM   3006  O   GLY B 207      51.940  40.240  17.890  1.00  0.00           O
ATOM   3007  N   GLY B 208      51.400  39.380  19.940  1.00  0.00           N
ATOM   3008  HN  GLY B 208      51.400  39.610  20.910  1.00  0.00           H
ATOM   3009  CA  GLY B 208      51.380  38.020  19.480  1.00  0.00           C
ATOM   3010  HA1 GLY B 208      50.710  37.560  20.190  1.00  0.00           H
ATOM   3011  HA2 GLY B 208      50.930  37.960  18.500  1.00  0.00           H
ATOM   3012  C   GLY B 208      52.590  37.170  19.650  1.00  0.00           C
ATOM   3013  O   GLY B 208      52.700  36.090  19.070  1.00  0.00           O
ATOM   3014  N   ALA B 209      53.520  37.770  20.420  1.00  0.00           N
ATOM   3015  HN  ALA B 209      53.390  38.570  20.980  1.00  0.00           H
ATOM   3016  CA  ALA B 209      54.810  37.160  20.490  1.00  0.00           C
ATOM   3017  HA  ALA B 209      54.910  36.250  19.910  1.00  0.00           H
ATOM   3018  CB  ALA B 209      55.900  38.110  19.960  1.00  0.00           C
ATOM   3019  HB1 ALA B 209      55.620  38.440  18.950  1.00  0.00           H
ATOM   3020  HB2 ALA B 209      55.960  39.060  20.530  1.00  0.00           H
ATOM   3021  HB3 ALA B 209      56.960  37.750  19.960  1.00  0.00           H
ATOM   3022  C   ALA B 209      55.120  36.660  21.860  1.00  0.00           C
ATOM   3023  O   ALA B 209      54.730  37.250  22.870  1.00  0.00           O
ATOM   3024  N   VAL B 210      55.900  35.570  21.960  1.00  0.00           N
ATOM   3025  HN  VAL B 210      56.090  35.060  21.120  1.00  0.00           H
ATOM   3026  CA  VAL B 210      56.200  34.930  23.200  1.00  0.00           C
ATOM   3027  HA  VAL B 210      55.350  34.770  23.850  1.00  0.00           H
ATOM   3028  CB  VAL B 210      56.610  33.510  22.940  1.00  0.00           C
ATOM   3029  HB  VAL B 210      57.380  33.430  22.140  1.00  0.00           H
ATOM   3030  CG1 VAL B 210      57.350  32.860  24.120  1.00  0.00           C
ATOM   3031 HG11 VAL B 210      56.720  32.980  25.030  1.00  0.00           H
ATOM   3032 HG12 VAL B 210      57.560  31.790  23.930  1.00  0.00           H
ATOM   3033 HG13 VAL B 210      58.350  33.290  24.330  1.00  0.00           H
ATOM   3034  CG2 VAL B 210      55.390  32.650  22.580  1.00  0.00           C
ATOM   3035 HG21 VAL B 210      54.750  32.550  23.480  1.00  0.00           H
ATOM   3036 HG22 VAL B 210      54.770  33.170  21.820  1.00  0.00           H
ATOM   3037 HG23 VAL B 210      55.640  31.590  22.360  1.00  0.00           H
ATOM   3038  C   VAL B 210      57.170  35.700  24.030  1.00  0.00           C
ATOM   3039  O   VAL B 210      58.340  35.750  23.670  1.00  0.00           O
ATOM   3040  N   VAL B 211      56.730  36.150  25.220  1.00  0.00           N
ATOM   3041  HN  VAL B 211      55.810  35.970  25.540  1.00  0.00           H
ATOM   3042  CA  VAL B 211      57.590  36.820  26.150  1.00  0.00           C
ATOM   3043  HA  VAL B 211      58.400  37.230  25.560  1.00  0.00           H
ATOM   3044  CB  VAL B 211      56.840  37.970  26.770  1.00  0.00           C
ATOM   3045  HB  VAL B 211      57.330  38.290  27.720  1.00  0.00           H
ATOM   3046  CG1 VAL B 211      56.990  39.250  25.930  1.00  0.00           C
ATOM   3047 HG11 VAL B 211      58.030  39.640  25.970  1.00  0.00           H
ATOM   3048 HG12 VAL B 211      56.750  38.910  24.900  1.00  0.00           H
ATOM   3049 HG13 VAL B 211      56.280  40.080  26.120  1.00  0.00           H
ATOM   3050  CG2 VAL B 211      55.340  37.720  26.980  1.00  0.00           C
ATOM   3051 HG21 VAL B 211      55.120  36.750  27.490  1.00  0.00           H
ATOM   3052 HG22 VAL B 211      54.940  38.570  27.570  1.00  0.00           H
ATOM   3053 HG23 VAL B 211      54.830  37.700  26.000  1.00  0.00           H
ATOM   3054  C   VAL B 211      58.020  35.880  27.220  1.00  0.00           C
ATOM   3055  O   VAL B 211      57.330  35.510  28.170  1.00  0.00           O
ATOM   3056  N   THR B 212      59.290  35.460  27.070  1.00  0.00           N
ATOM   3057  HN  THR B 212      59.850  35.570  26.260  1.00  0.00           H
ATOM   3058  CA  THR B 212      59.970  34.640  28.020  1.00  0.00           C
ATOM   3059  HA  THR B 212      59.310  34.350  28.820  1.00  0.00           H
ATOM   3060  CB  THR B 212      60.450  33.300  27.560  1.00  0.00           C
ATOM   3061  HB  THR B 212      61.170  32.790  28.230  1.00  0.00           H
ATOM   3062  OG1 THR B 212      61.050  33.470  26.280  1.00  0.00           O
ATOM   3063  HG1 THR B 212      61.120  32.580  25.920  1.00  0.00           H
ATOM   3064  CG2 THR B 212      59.140  32.490  27.460  1.00  0.00           C
ATOM   3065 HG21 THR B 212      58.360  32.980  26.840  1.00  0.00           H
ATOM   3066 HG22 THR B 212      59.330  31.460  27.070  1.00  0.00           H
ATOM   3067 HG23 THR B 212      58.550  32.370  28.390  1.00  0.00           H
ATOM   3068  C   THR B 212      60.980  35.360  28.850  1.00  0.00           C
ATOM   3069  O   THR B 212      61.670  34.780  29.690  1.00  0.00           O
ATOM   3070  N   GLY B 213      61.050  36.690  28.670  1.00  0.00           N
ATOM   3071  HN  GLY B 213      60.490  37.120  27.970  1.00  0.00           H
ATOM   3072  CA  GLY B 213      61.690  37.630  29.530  1.00  0.00           C
ATOM   3073  HA1 GLY B 213      62.740  37.390  29.650  1.00  0.00           H
ATOM   3074  HA2 GLY B 213      61.530  38.540  28.960  1.00  0.00           H
ATOM   3075  C   GLY B 213      61.060  37.800  30.870  1.00  0.00           C
ATOM   3076  O   GLY B 213      60.030  37.170  31.080  1.00  0.00           O
ATOM   3077  N   VAL B 214      61.590  38.670  31.750  1.00  0.00           N
ATOM   3078  HN  VAL B 214      62.360  39.250  31.500  1.00  0.00           H
ATOM   3079  CA  VAL B 214      60.900  39.000  32.960  1.00  0.00           C
ATOM   3080  HA  VAL B 214      59.880  38.650  32.840  1.00  0.00           H
ATOM   3081  CB  VAL B 214      61.430  38.430  34.240  1.00  0.00           C
ATOM   3082  HB  VAL B 214      61.430  37.320  34.200  1.00  0.00           H
ATOM   3083  CG1 VAL B 214      62.870  38.910  34.490  1.00  0.00           C
ATOM   3084 HG11 VAL B 214      63.300  38.270  35.290  1.00  0.00           H
ATOM   3085 HG12 VAL B 214      63.500  38.650  33.610  1.00  0.00           H
ATOM   3086 HG13 VAL B 214      62.840  40.010  34.660  1.00  0.00           H
ATOM   3087  CG2 VAL B 214      60.730  38.760  35.570  1.00  0.00           C
ATOM   3088 HG21 VAL B 214      60.830  39.840  35.790  1.00  0.00           H
ATOM   3089 HG22 VAL B 214      59.630  38.600  35.520  1.00  0.00           H
ATOM   3090 HG23 VAL B 214      61.100  38.220  36.460  1.00  0.00           H
ATOM   3091  C   VAL B 214      60.880  40.490  32.980  1.00  0.00           C
ATOM   3092  O   VAL B 214      61.670  41.170  32.330  1.00  0.00           O
ATOM   3093  N   THR B 215      59.880  41.110  33.640  1.00  0.00           N
ATOM   3094  HN  THR B 215      59.270  40.590  34.230  1.00  0.00           H
ATOM   3095  CA  THR B 215      59.530  42.490  33.540  1.00  0.00           C
ATOM   3096  HA  THR B 215      60.310  42.970  32.960  1.00  0.00           H
ATOM   3097  CB  THR B 215      58.230  42.780  32.860  1.00  0.00           C
ATOM   3098  HB  THR B 215      57.660  43.500  33.480  1.00  0.00           H
ATOM   3099  OG1 THR B 215      57.380  41.670  32.640  1.00  0.00           O
ATOM   3100  HG1 THR B 215      57.390  41.160  33.450  1.00  0.00           H
ATOM   3101  CG2 THR B 215      58.550  43.320  31.450  1.00  0.00           C
ATOM   3102 HG21 THR B 215      57.670  43.390  30.780  1.00  0.00           H
ATOM   3103 HG22 THR B 215      58.980  44.340  31.520  1.00  0.00           H
ATOM   3104 HG23 THR B 215      59.170  42.540  30.960  1.00  0.00           H
ATOM   3105  C   THR B 215      59.510  43.130  34.890  1.00  0.00           C
ATOM   3106  O   THR B 215      59.570  42.480  35.930  1.00  0.00           O
ATOM   3107  N   ALA B 216      59.540  44.480  34.900  1.00  0.00           N
ATOM   3108  HN  ALA B 216      59.610  45.000  34.060  1.00  0.00           H
ATOM   3109  CA  ALA B 216      59.460  45.290  36.080  1.00  0.00           C
ATOM   3110  HA  ALA B 216      59.600  44.600  36.900  1.00  0.00           H
ATOM   3111  CB  ALA B 216      60.550  46.370  35.960  1.00  0.00           C
ATOM   3112  HB1 ALA B 216      60.390  46.940  35.030  1.00  0.00           H
ATOM   3113  HB2 ALA B 216      60.610  47.100  36.800  1.00  0.00           H
ATOM   3114  HB3 ALA B 216      61.590  45.990  35.870  1.00  0.00           H
ATOM   3115  C   ALA B 216      58.170  45.990  36.310  1.00  0.00           C
ATOM   3116  O   ALA B 216      57.390  46.210  35.390  1.00  0.00           O
ATOM   3117  N   VAL B 217      57.850  46.290  37.580  1.00  0.00           N
ATOM   3118  HN  VAL B 217      58.580  46.060  38.230  1.00  0.00           H
ATOM   3119  CA  VAL B 217      56.640  46.860  38.090  1.00  0.00           C
ATOM   3120  HA  VAL B 217      55.750  46.300  37.830  1.00  0.00           H
ATOM   3121  CB  VAL B 217      56.690  46.890  39.590  1.00  0.00           C
ATOM   3122  HB  VAL B 217      57.710  47.220  39.870  1.00  0.00           H
ATOM   3123  CG1 VAL B 217      55.640  47.820  40.230  1.00  0.00           C
ATOM   3124 HG11 VAL B 217      54.600  47.550  39.940  1.00  0.00           H
ATOM   3125 HG12 VAL B 217      55.850  47.790  41.320  1.00  0.00           H
ATOM   3126 HG13 VAL B 217      55.820  48.870  39.910  1.00  0.00           H
ATOM   3127  CG2 VAL B 217      56.460  45.450  40.080  1.00  0.00           C
ATOM   3128 HG21 VAL B 217      56.790  45.320  41.140  1.00  0.00           H
ATOM   3129 HG22 VAL B 217      55.430  45.050  39.990  1.00  0.00           H
ATOM   3130 HG23 VAL B 217      57.090  44.770  39.470  1.00  0.00           H
ATOM   3131  C   VAL B 217      56.310  48.190  37.520  1.00  0.00           C
ATOM   3132  O   VAL B 217      57.190  49.020  37.290  1.00  0.00           O
ATOM   3133  N   ALA B 218      55.040  48.430  37.150  1.00  0.00           N
ATOM   3134  HN  ALA B 218      54.330  47.740  37.280  1.00  0.00           H
ATOM   3135  CA  ALA B 218      54.580  49.680  36.620  1.00  0.00           C
ATOM   3136  HA  ALA B 218      55.250  49.950  35.820  1.00  0.00           H
ATOM   3137  CB  ALA B 218      53.220  49.530  35.930  1.00  0.00           C
ATOM   3138  HB1 ALA B 218      53.150  48.620  35.290  1.00  0.00           H
ATOM   3139  HB2 ALA B 218      52.390  49.490  36.660  1.00  0.00           H
ATOM   3140  HB3 ALA B 218      53.140  50.450  35.320  1.00  0.00           H
ATOM   3141  C   ALA B 218      54.610  50.830  37.570  1.00  0.00           C
ATOM   3142  O   ALA B 218      54.160  50.800  38.710  1.00  0.00           O
ATOM   3143  N   GLN B 219      55.180  51.980  37.170  1.00  0.00           N
ATOM   3144  HN  GLN B 219      55.580  52.000  36.260  1.00  0.00           H
ATOM   3145  CA  GLN B 219      55.370  53.180  37.930  1.00  0.00           C
ATOM   3146  HA  GLN B 219      55.790  52.880  38.880  1.00  0.00           H
ATOM   3147  CB  GLN B 219      56.490  54.110  37.450  1.00  0.00           C
ATOM   3148  HB1 GLN B 219      56.610  55.040  38.050  1.00  0.00           H
ATOM   3149  HB2 GLN B 219      56.240  54.480  36.430  1.00  0.00           H
ATOM   3150  CG  GLN B 219      57.870  53.490  37.650  1.00  0.00           C
ATOM   3151  HG1 GLN B 219      57.890  52.560  37.040  1.00  0.00           H
ATOM   3152  HG2 GLN B 219      57.960  53.240  38.730  1.00  0.00           H
ATOM   3153  CD  GLN B 219      59.060  54.370  37.270  1.00  0.00           C
ATOM   3154  OE1 GLN B 219      58.940  55.460  36.730  1.00  0.00           O
ATOM   3155  NE2 GLN B 219      60.290  53.940  37.670  1.00  0.00           N
ATOM   3156 HE21 GLN B 219      60.380  53.060  38.140  1.00  0.00           H
ATOM   3157 HE22 GLN B 219      61.110  54.440  37.390  1.00  0.00           H
ATOM   3158  C   GLN B 219      54.090  53.920  38.160  1.00  0.00           C
ATOM   3159  O   GLN B 219      53.280  54.090  37.260  1.00  0.00           O
ATOM   3160  N   LYS B 220      53.980  54.410  39.410  1.00  0.00           N
ATOM   3161  HN  LYS B 220      54.690  54.150  40.060  1.00  0.00           H
ATOM   3162  CA  LYS B 220      52.790  55.110  39.770  1.00  0.00           C
ATOM   3163  HA  LYS B 220      53.060  55.440  40.760  1.00  0.00           H
ATOM   3164  CB  LYS B 220      52.810  56.470  39.050  1.00  0.00           C
ATOM   3165  HB1 LYS B 220      52.430  56.390  38.010  1.00  0.00           H
ATOM   3166  HB2 LYS B 220      53.850  56.780  38.790  1.00  0.00           H
ATOM   3167  CG  LYS B 220      52.060  57.500  39.880  1.00  0.00           C
ATOM   3168  HG1 LYS B 220      51.020  57.240  40.190  1.00  0.00           H
ATOM   3169  HG2 LYS B 220      51.880  58.430  39.290  1.00  0.00           H
ATOM   3170  CD  LYS B 220      52.780  57.970  41.150  1.00  0.00           C
ATOM   3171  HD1 LYS B 220      52.850  57.190  41.930  1.00  0.00           H
ATOM   3172  HD2 LYS B 220      53.810  58.320  40.930  1.00  0.00           H
ATOM   3173  CE  LYS B 220      52.010  59.110  41.810  1.00  0.00           C
ATOM   3174  HE1 LYS B 220      51.300  58.770  42.600  1.00  0.00           H
ATOM   3175  HE2 LYS B 220      51.440  59.640  41.020  1.00  0.00           H
ATOM   3176  NZ  LYS B 220      52.890  60.160  42.370  1.00  0.00           N
ATOM   3177  HZ1 LYS B 220      52.340  61.030  42.550  1.00  0.00           H
ATOM   3178  HZ2 LYS B 220      53.480  59.880  43.180  1.00  0.00           H
ATOM   3179  HZ3 LYS B 220      53.560  60.420  41.620  1.00  0.00           H
ATOM   3180  C   LYS B 220      51.480  54.400  39.660  1.00  0.00           C
ATOM   3181  O   LYS B 220      50.660  54.570  38.760  1.00  0.00           O
ATOM   3182  N   THR B 221      51.310  53.410  40.550  1.00  0.00           N
ATOM   3183  HN  THR B 221      52.080  53.170  41.140  1.00  0.00           H
ATOM   3184  CA  THR B 221      50.130  52.600  40.600  1.00  0.00           C
ATOM   3185  HA  THR B 221      49.280  53.040  40.100  1.00  0.00           H
ATOM   3186  CB  THR B 221      50.200  51.260  39.930  1.00  0.00           C
ATOM   3187  HB  THR B 221      49.470  50.530  40.350  1.00  0.00           H
ATOM   3188  OG1 THR B 221      51.480  50.740  40.230  1.00  0.00           O
ATOM   3189  HG1 THR B 221      52.100  51.280  39.740  1.00  0.00           H
ATOM   3190  CG2 THR B 221      50.190  51.400  38.400  1.00  0.00           C
ATOM   3191 HG21 THR B 221      50.260  50.440  37.850  1.00  0.00           H
ATOM   3192 HG22 THR B 221      49.260  51.860  38.000  1.00  0.00           H
ATOM   3193 HG23 THR B 221      50.990  52.130  38.130  1.00  0.00           H
ATOM   3194  C   THR B 221      49.700  52.450  42.010  1.00  0.00           C
ATOM   3195  O   THR B 221      50.510  52.090  42.870  1.00  0.00           O
ATOM   3196  N   VAL B 222      48.410  52.670  42.320  1.00  0.00           N
ATOM   3197  HN  VAL B 222      47.840  53.190  41.690  1.00  0.00           H
ATOM   3198  CA  VAL B 222      47.800  52.280  43.560  1.00  0.00           C
ATOM   3199  HA  VAL B 222      48.290  52.840  44.340  1.00  0.00           H
ATOM   3200  CB  VAL B 222      46.360  52.660  43.700  1.00  0.00           C
ATOM   3201  HB  VAL B 222      45.980  52.630  42.660  1.00  0.00           H
ATOM   3202  CG1 VAL B 222      45.440  51.630  44.400  1.00  0.00           C
ATOM   3203 HG11 VAL B 222      44.380  51.960  44.520  1.00  0.00           H
ATOM   3204 HG12 VAL B 222      45.500  50.710  43.790  1.00  0.00           H
ATOM   3205 HG13 VAL B 222      45.840  51.560  45.430  1.00  0.00           H
ATOM   3206  CG2 VAL B 222      46.350  54.100  44.240  1.00  0.00           C
ATOM   3207 HG21 VAL B 222      46.860  54.810  43.550  1.00  0.00           H
ATOM   3208 HG22 VAL B 222      45.310  54.450  44.390  1.00  0.00           H
ATOM   3209 HG23 VAL B 222      46.770  54.140  45.260  1.00  0.00           H
ATOM   3210  C   VAL B 222      48.060  50.900  44.070  1.00  0.00           C
ATOM   3211  O   VAL B 222      48.200  49.990  43.250  1.00  0.00           O
ATOM   3212  N   GLU B 223      48.210  50.720  45.390  1.00  0.00           N
ATOM   3213  HN  GLU B 223      48.110  51.500  46.000  1.00  0.00           H
ATOM   3214  CA  GLU B 223      48.280  49.400  45.930  1.00  0.00           C
ATOM   3215  HA  GLU B 223      48.820  48.740  45.270  1.00  0.00           H
ATOM   3216  CB  GLU B 223      49.000  49.600  47.280  1.00  0.00           C
ATOM   3217  HB1 GLU B 223      49.020  48.580  47.730  1.00  0.00           H
ATOM   3218  HB2 GLU B 223      48.480  50.290  47.980  1.00  0.00           H
ATOM   3219  CG  GLU B 223      50.470  50.020  47.220  1.00  0.00           C
ATOM   3220  HG1 GLU B 223      50.620  51.040  46.810  1.00  0.00           H
ATOM   3221  HG2 GLU B 223      50.940  49.430  46.410  1.00  0.00           H
ATOM   3222  CD  GLU B 223      51.260  49.810  48.500  1.00  0.00           C
ATOM   3223  OE1 GLU B 223      50.880  50.460  49.510  1.00  0.00           O
ATOM   3224  OE2 GLU B 223      52.330  49.150  48.450  1.00  0.00           O
ATOM   3225  C   GLU B 223      46.970  48.790  46.290  1.00  0.00           C
ATOM   3226  O   GLU B 223      46.480  48.940  47.410  1.00  0.00           O
ATOM   3227  N   GLY B 224      46.280  48.120  45.350  1.00  0.00           N
ATOM   3228  HN  GLY B 224      46.640  48.100  44.420  1.00  0.00           H
ATOM   3229  CA  GLY B 224      44.990  47.510  45.450  1.00  0.00           C
ATOM   3230  HA1 GLY B 224      45.020  46.480  45.750  1.00  0.00           H
ATOM   3231  HA2 GLY B 224      44.450  48.180  46.110  1.00  0.00           H
ATOM   3232  C   GLY B 224      44.350  47.460  44.110  1.00  0.00           C
ATOM   3233  O   GLY B 224      44.830  48.040  43.130  1.00  0.00           O
ATOM   3234  N   ALA B 225      43.310  46.620  43.930  1.00  0.00           N
ATOM   3235  HN  ALA B 225      42.970  46.100  44.700  1.00  0.00           H
ATOM   3236  CA  ALA B 225      42.680  46.360  42.680  1.00  0.00           C
ATOM   3237  HA  ALA B 225      43.480  46.210  41.980  1.00  0.00           H
ATOM   3238  CB  ALA B 225      41.840  45.070  42.730  1.00  0.00           C
ATOM   3239  HB1 ALA B 225      42.460  44.210  43.090  1.00  0.00           H
ATOM   3240  HB2 ALA B 225      40.970  45.340  43.370  1.00  0.00           H
ATOM   3241  HB3 ALA B 225      41.470  44.840  41.710  1.00  0.00           H
ATOM   3242  C   ALA B 225      41.810  47.450  42.150  1.00  0.00           C
ATOM   3243  O   ALA B 225      40.580  47.320  42.120  1.00  0.00           O
ATOM   3244  N   GLY B 226      42.380  48.560  41.650  1.00  0.00           N
ATOM   3245  HN  GLY B 226      43.330  48.610  41.950  1.00  0.00           H
ATOM   3246  CA  GLY B 226      41.720  49.660  41.020  1.00  0.00           C
ATOM   3247  HA1 GLY B 226      42.030  49.810  39.990  1.00  0.00           H
ATOM   3248  HA2 GLY B 226      40.660  49.460  41.110  1.00  0.00           H
ATOM   3249  C   GLY B 226      41.960  50.890  41.810  1.00  0.00           C
ATOM   3250  O   GLY B 226      42.850  50.970  42.670  1.00  0.00           O
ATOM   3251  N   SER B 227      41.230  51.950  41.430  1.00  0.00           N
ATOM   3252  HN  SER B 227      40.790  51.870  40.540  1.00  0.00           H
ATOM   3253  CA  SER B 227      41.280  53.190  42.150  1.00  0.00           C
ATOM   3254  HA  SER B 227      42.320  53.390  42.380  1.00  0.00           H
ATOM   3255  CB  SER B 227      40.760  54.370  41.330  1.00  0.00           C
ATOM   3256  HB1 SER B 227      41.400  54.620  40.450  1.00  0.00           H
ATOM   3257  HB2 SER B 227      40.930  55.360  41.800  1.00  0.00           H
ATOM   3258  OG  SER B 227      39.400  54.360  40.910  1.00  0.00           O
ATOM   3259  HG1 SER B 227      38.930  54.590  41.720  1.00  0.00           H
ATOM   3260  C   SER B 227      40.530  53.080  43.430  1.00  0.00           C
ATOM   3261  O   SER B 227      39.470  53.670  43.600  1.00  0.00           O
ATOM   3262  N   ILE B 228      41.100  52.390  44.440  1.00  0.00           N
ATOM   3263  HN  ILE B 228      42.010  52.000  44.380  1.00  0.00           H
ATOM   3264  CA  ILE B 228      40.420  52.120  45.670  1.00  0.00           C
ATOM   3265  HA  ILE B 228      39.740  52.960  45.800  1.00  0.00           H
ATOM   3266  CB  ILE B 228      39.740  50.800  45.810  1.00  0.00           C
ATOM   3267  HB  ILE B 228      39.270  50.660  46.800  1.00  0.00           H
ATOM   3268  CG2 ILE B 228      38.530  50.790  44.850  1.00  0.00           C
ATOM   3269 HG21 ILE B 228      38.770  50.680  43.770  1.00  0.00           H
ATOM   3270 HG22 ILE B 228      37.780  50.030  45.140  1.00  0.00           H
ATOM   3271 HG23 ILE B 228      37.990  51.760  44.830  1.00  0.00           H
ATOM   3272  CG1 ILE B 228      40.590  49.570  45.450  1.00  0.00           C
ATOM   3273 HG11 ILE B 228      41.610  49.590  45.900  1.00  0.00           H
ATOM   3274 HG12 ILE B 228      40.670  49.540  44.340  1.00  0.00           H
ATOM   3275  CD  ILE B 228      39.950  48.250  45.860  1.00  0.00           C
ATOM   3276  HD1 ILE B 228      39.750  48.210  46.950  1.00  0.00           H
ATOM   3277  HD2 ILE B 228      39.010  48.120  45.280  1.00  0.00           H
ATOM   3278  HD3 ILE B 228      40.680  47.460  45.560  1.00  0.00           H
ATOM   3279  C   ILE B 228      41.500  52.060  46.690  1.00  0.00           C
ATOM   3280  O   ILE B 228      42.680  51.760  46.510  1.00  0.00           O
ATOM   3281  N   ALA B 229      41.080  52.390  47.920  1.00  0.00           N
ATOM   3282  HN  ALA B 229      40.190  52.850  47.930  1.00  0.00           H
ATOM   3283  CA  ALA B 229      41.870  52.310  49.110  1.00  0.00           C
ATOM   3284  HA  ALA B 229      42.840  52.730  48.920  1.00  0.00           H
ATOM   3285  CB  ALA B 229      41.280  53.260  50.170  1.00  0.00           C
ATOM   3286  HB1 ALA B 229      41.880  53.180  51.100  1.00  0.00           H
ATOM   3287  HB2 ALA B 229      41.410  54.310  49.810  1.00  0.00           H
ATOM   3288  HB3 ALA B 229      40.220  53.040  50.400  1.00  0.00           H
ATOM   3289  C   ALA B 229      42.040  50.940  49.680  1.00  0.00           C
ATOM   3290  O   ALA B 229      41.420  50.010  49.180  1.00  0.00           O
ATOM   3291  N   ALA B 230      42.880  50.730  50.710  1.00  0.00           N
ATOM   3292  HN  ALA B 230      43.390  51.520  51.050  1.00  0.00           H
ATOM   3293  CA  ALA B 230      43.280  49.540  51.380  1.00  0.00           C
ATOM   3294  HA  ALA B 230      42.930  48.670  50.840  1.00  0.00           H
ATOM   3295  CB  ALA B 230      44.810  49.460  51.250  1.00  0.00           C
ATOM   3296  HB1 ALA B 230      45.210  48.440  51.460  1.00  0.00           H
ATOM   3297  HB2 ALA B 230      44.950  49.630  50.160  1.00  0.00           H
ATOM   3298  HB3 ALA B 230      45.270  50.300  51.810  1.00  0.00           H
ATOM   3299  C   ALA B 230      42.830  49.610  52.800  1.00  0.00           C
ATOM   3300  O   ALA B 230      42.160  50.540  53.240  1.00  0.00           O
ATOM   3301  N   ALA B 231      43.140  48.590  53.620  1.00  0.00           N
ATOM   3302  HN  ALA B 231      43.580  47.770  53.260  1.00  0.00           H
ATOM   3303  CA  ALA B 231      42.620  48.520  54.950  1.00  0.00           C
ATOM   3304  HA  ALA B 231      42.290  49.510  55.220  1.00  0.00           H
ATOM   3305  CB  ALA B 231      41.550  47.440  55.150  1.00  0.00           C
ATOM   3306  HB1 ALA B 231      41.220  47.380  56.210  1.00  0.00           H
ATOM   3307  HB2 ALA B 231      40.780  47.590  54.360  1.00  0.00           H
ATOM   3308  HB3 ALA B 231      41.920  46.460  54.780  1.00  0.00           H
ATOM   3309  C   ALA B 231      43.770  48.280  55.880  1.00  0.00           C
ATOM   3310  O   ALA B 231      44.640  47.470  55.580  1.00  0.00           O
ATOM   3311  N   THR B 232      43.940  49.030  56.990  1.00  0.00           N
ATOM   3312  HN  THR B 232      43.430  49.870  57.170  1.00  0.00           H
ATOM   3313  CA  THR B 232      44.960  48.790  57.960  1.00  0.00           C
ATOM   3314  HA  THR B 232      45.530  47.970  57.560  1.00  0.00           H
ATOM   3315  CB  THR B 232      46.000  49.850  58.170  1.00  0.00           C
ATOM   3316  HB  THR B 232      46.810  49.660  58.900  1.00  0.00           H
ATOM   3317  OG1 THR B 232      45.330  51.050  58.550  1.00  0.00           O
ATOM   3318  HG1 THR B 232      45.940  51.780  58.680  1.00  0.00           H
ATOM   3319  CG2 THR B 232      46.630  50.120  56.790  1.00  0.00           C
ATOM   3320 HG21 THR B 232      47.150  51.100  56.840  1.00  0.00           H
ATOM   3321 HG22 THR B 232      47.230  49.250  56.440  1.00  0.00           H
ATOM   3322 HG23 THR B 232      45.870  50.180  55.980  1.00  0.00           H
ATOM   3323  C   THR B 232      44.500  48.370  59.310  1.00  0.00           C
ATOM   3324  O   THR B 232      45.290  48.220  60.250  1.00  0.00           O
ATOM   3325  N   GLY B 233      43.190  48.090  59.460  1.00  0.00           N
ATOM   3326  HN  GLY B 233      42.560  48.380  58.730  1.00  0.00           H
ATOM   3327  CA  GLY B 233      42.650  47.570  60.670  1.00  0.00           C
ATOM   3328  HA1 GLY B 233      42.580  46.490  60.620  1.00  0.00           H
ATOM   3329  HA2 GLY B 233      43.200  47.790  61.570  1.00  0.00           H
ATOM   3330  C   GLY B 233      41.310  48.090  61.070  1.00  0.00           C
ATOM   3331  O   GLY B 233      40.700  48.940  60.420  1.00  0.00           O
ATOM   3332  N   PHE B 234      40.850  47.570  62.230  1.00  0.00           N
ATOM   3333  HN  PHE B 234      41.390  46.960  62.800  1.00  0.00           H
ATOM   3334  CA  PHE B 234      39.660  48.020  62.880  1.00  0.00           C
ATOM   3335  HA  PHE B 234      39.010  48.310  62.070  1.00  0.00           H
ATOM   3336  CB  PHE B 234      38.910  46.910  63.620  1.00  0.00           C
ATOM   3337  HB1 PHE B 234      39.380  46.470  64.520  1.00  0.00           H
ATOM   3338  HB2 PHE B 234      38.910  46.070  62.900  1.00  0.00           H
ATOM   3339  CG  PHE B 234      37.490  47.270  63.930  1.00  0.00           C
ATOM   3340  CD1 PHE B 234      36.500  47.040  63.010  1.00  0.00           C
ATOM   3341  HD1 PHE B 234      36.840  46.680  62.050  1.00  0.00           H
ATOM   3342  CE1 PHE B 234      35.220  47.440  63.320  1.00  0.00           C
ATOM   3343  HE1 PHE B 234      34.500  47.370  62.520  1.00  0.00           H
ATOM   3344  CZ  PHE B 234      34.900  47.820  64.600  1.00  0.00           C
ATOM   3345  HZ  PHE B 234      33.870  48.100  64.780  1.00  0.00           H
ATOM   3346  CD2 PHE B 234      37.160  47.580  65.220  1.00  0.00           C
ATOM   3347  HD2 PHE B 234      37.950  47.550  65.960  1.00  0.00           H
ATOM   3348  CE2 PHE B 234      35.870  47.900  65.580  1.00  0.00           C
ATOM   3349  HE2 PHE B 234      35.670  48.200  66.590  1.00  0.00           H
ATOM   3350  C   PHE B 234      39.850  49.300  63.630  1.00  0.00           C
ATOM   3351  O   PHE B 234      40.920  49.720  64.050  1.00  0.00           O
ATOM   3352  N   VAL B 235      38.770  50.100  63.680  1.00  0.00           N
ATOM   3353  HN  VAL B 235      37.880  49.760  63.400  1.00  0.00           H
ATOM   3354  CA  VAL B 235      38.720  51.470  64.070  1.00  0.00           C
ATOM   3355  HA  VAL B 235      37.650  51.570  64.170  1.00  0.00           H
ATOM   3356  CB  VAL B 235      39.340  51.910  65.360  1.00  0.00           C
ATOM   3357  HB  VAL B 235      40.440  51.770  65.380  1.00  0.00           H
ATOM   3358  CG1 VAL B 235      38.950  53.360  65.680  1.00  0.00           C
ATOM   3359 HG11 VAL B 235      37.870  53.480  65.890  1.00  0.00           H
ATOM   3360 HG12 VAL B 235      39.510  53.820  66.530  1.00  0.00           H
ATOM   3361 HG13 VAL B 235      39.130  54.090  64.860  1.00  0.00           H
ATOM   3362  CG2 VAL B 235      38.860  50.880  66.400  1.00  0.00           C
ATOM   3363 HG21 VAL B 235      37.750  50.910  66.410  1.00  0.00           H
ATOM   3364 HG22 VAL B 235      39.250  49.900  66.040  1.00  0.00           H
ATOM   3365 HG23 VAL B 235      39.320  51.090  67.390  1.00  0.00           H
ATOM   3366  C   VAL B 235      39.020  52.360  62.920  1.00  0.00           C
ATOM   3367  O   VAL B 235      38.270  53.270  62.570  1.00  0.00           O
ATOM   3368  N   LYS B 236      40.170  52.150  62.250  1.00  0.00           N
ATOM   3369  HN  LYS B 236      40.670  51.400  62.690  1.00  0.00           H
ATOM   3370  CA  LYS B 236      40.710  52.970  61.220  1.00  0.00           C
ATOM   3371  HA  LYS B 236      40.610  53.970  61.620  1.00  0.00           H
ATOM   3372  CB  LYS B 236      42.180  52.630  60.920  1.00  0.00           C
ATOM   3373  HB1 LYS B 236      42.640  53.120  60.030  1.00  0.00           H
ATOM   3374  HB2 LYS B 236      42.380  51.560  60.680  1.00  0.00           H
ATOM   3375  CG  LYS B 236      43.140  53.110  62.010  1.00  0.00           C
ATOM   3376  HG1 LYS B 236      42.720  52.930  63.020  1.00  0.00           H
ATOM   3377  HG2 LYS B 236      43.120  54.220  61.900  1.00  0.00           H
ATOM   3378  CD  LYS B 236      44.570  52.590  61.880  1.00  0.00           C
ATOM   3379  HD1 LYS B 236      45.050  52.860  60.920  1.00  0.00           H
ATOM   3380  HD2 LYS B 236      45.220  53.130  62.600  1.00  0.00           H
ATOM   3381  CE  LYS B 236      44.660  51.100  62.220  1.00  0.00           C
ATOM   3382  HE1 LYS B 236      44.140  50.480  61.450  1.00  0.00           H
ATOM   3383  HE2 LYS B 236      44.270  50.830  63.220  1.00  0.00           H
ATOM   3384  NZ  LYS B 236      46.090  50.710  62.340  1.00  0.00           N
ATOM   3385  HZ1 LYS B 236      46.600  51.070  61.510  1.00  0.00           H
ATOM   3386  HZ2 LYS B 236      46.490  51.160  63.180  1.00  0.00           H
ATOM   3387  HZ3 LYS B 236      46.120  49.670  62.400  1.00  0.00           H
ATOM   3388  C   LYS B 236      40.050  52.990  59.880  1.00  0.00           C
ATOM   3389  O   LYS B 236      40.020  51.960  59.220  1.00  0.00           O
ATOM   3390  N   LYS B 237      39.620  54.190  59.460  1.00  0.00           N
ATOM   3391  HN  LYS B 237      39.750  55.040  59.980  1.00  0.00           H
ATOM   3392  CA  LYS B 237      39.170  54.460  58.130  1.00  0.00           C
ATOM   3393  HA  LYS B 237      38.270  53.870  58.160  1.00  0.00           H
ATOM   3394  CB  LYS B 237      38.650  55.890  57.900  1.00  0.00           C
ATOM   3395  HB1 LYS B 237      38.230  56.060  56.880  1.00  0.00           H
ATOM   3396  HB2 LYS B 237      39.450  56.660  57.860  1.00  0.00           H
ATOM   3397  CG  LYS B 237      37.500  56.240  58.850  1.00  0.00           C
ATOM   3398  HG1 LYS B 237      37.220  57.300  58.630  1.00  0.00           H
ATOM   3399  HG2 LYS B 237      37.880  56.140  59.890  1.00  0.00           H
ATOM   3400  CD  LYS B 237      36.310  55.280  58.820  1.00  0.00           C
ATOM   3401  HD1 LYS B 237      36.200  54.860  57.790  1.00  0.00           H
ATOM   3402  HD2 LYS B 237      36.550  54.350  59.380  1.00  0.00           H
ATOM   3403  CE  LYS B 237      35.030  55.760  59.490  1.00  0.00           C
ATOM   3404  HE1 LYS B 237      34.910  56.760  59.020  1.00  0.00           H
ATOM   3405  HE2 LYS B 237      35.200  55.950  60.570  1.00  0.00           H
ATOM   3406  NZ  LYS B 237      33.840  54.890  59.350  1.00  0.00           N
ATOM   3407  HZ1 LYS B 237      34.140  53.950  59.670  1.00  0.00           H
ATOM   3408  HZ2 LYS B 237      32.990  55.200  59.870  1.00  0.00           H
ATOM   3409  HZ3 LYS B 237      33.590  54.770  58.350  1.00  0.00           H
ATOM   3410  C   LYS B 237      40.160  54.050  57.090  1.00  0.00           C
ATOM   3411  O   LYS B 237      41.310  53.800  57.450  1.00  0.00           O
ATOM   3412  N   ASP B 238      39.680  53.930  55.840  1.00  0.00           N
ATOM   3413  HN  ASP B 238      38.750  54.210  55.620  1.00  0.00           H
ATOM   3414  CA  ASP B 238      40.350  53.450  54.670  1.00  0.00           C
ATOM   3415  HA  ASP B 238      40.680  52.440  54.880  1.00  0.00           H
ATOM   3416  CB  ASP B 238      39.330  53.560  53.520  1.00  0.00           C
ATOM   3417  HB1 ASP B 238      39.560  52.850  52.700  1.00  0.00           H
ATOM   3418  HB2 ASP B 238      39.450  54.540  53.010  1.00  0.00           H
ATOM   3419  CG  ASP B 238      37.850  53.480  53.870  1.00  0.00           C
ATOM   3420  OD1 ASP B 238      37.130  52.580  53.370  1.00  0.00           O
ATOM   3421  OD2 ASP B 238      37.360  54.390  54.600  1.00  0.00           O
ATOM   3422  C   ASP B 238      41.610  54.200  54.390  1.00  0.00           C
ATOM   3423  O   ASP B 238      41.700  55.420  54.460  1.00  0.00           O
ATOM   3424  N   GLN B 239      42.640  53.440  53.990  1.00  0.00           N
ATOM   3425  HN  GLN B 239      42.600  52.450  53.840  1.00  0.00           H
ATOM   3426  CA  GLN B 239      44.000  53.880  53.920  1.00  0.00           C
ATOM   3427  HA  GLN B 239      44.050  54.900  54.280  1.00  0.00           H
ATOM   3428  CB  GLN B 239      44.990  53.020  54.720  1.00  0.00           C
ATOM   3429  HB1 GLN B 239      44.860  51.960  54.420  1.00  0.00           H
ATOM   3430  HB2 GLN B 239      44.740  53.050  55.800  1.00  0.00           H
ATOM   3431  CG  GLN B 239      46.470  53.410  54.560  1.00  0.00           C
ATOM   3432  HG1 GLN B 239      46.750  53.190  53.510  1.00  0.00           H
ATOM   3433  HG2 GLN B 239      47.100  52.810  55.250  1.00  0.00           H
ATOM   3434  CD  GLN B 239      46.870  54.820  54.940  1.00  0.00           C
ATOM   3435  OE1 GLN B 239      46.620  55.360  56.020  1.00  0.00           O
ATOM   3436  NE2 GLN B 239      47.470  55.580  53.990  1.00  0.00           N
ATOM   3437 HE21 GLN B 239      47.560  55.090  53.120  1.00  0.00           H
ATOM   3438 HE22 GLN B 239      47.240  56.550  54.020  1.00  0.00           H
ATOM   3439  C   GLN B 239      44.460  53.920  52.510  1.00  0.00           C
ATOM   3440  O   GLN B 239      44.360  52.860  51.890  1.00  0.00           O
ATOM   3441  N   LEU B 240      44.960  55.000  51.890  1.00  0.00           N
ATOM   3442  HN  LEU B 240      44.930  55.860  52.410  1.00  0.00           H
ATOM   3443  CA  LEU B 240      45.550  55.020  50.590  1.00  0.00           C
ATOM   3444  HA  LEU B 240      44.900  54.460  49.930  1.00  0.00           H
ATOM   3445  CB  LEU B 240      45.650  56.470  50.090  1.00  0.00           C
ATOM   3446  HB1 LEU B 240      46.200  57.100  50.830  1.00  0.00           H
ATOM   3447  HB2 LEU B 240      44.650  56.950  50.170  1.00  0.00           H
ATOM   3448  CG  LEU B 240      46.330  56.630  48.720  1.00  0.00           C
ATOM   3449  HG  LEU B 240      47.390  56.380  48.930  1.00  0.00           H
ATOM   3450  CD1 LEU B 240      45.750  55.790  47.570  1.00  0.00           C
ATOM   3451 HD11 LEU B 240      44.650  55.920  47.400  1.00  0.00           H
ATOM   3452 HD12 LEU B 240      46.210  56.200  46.650  1.00  0.00           H
ATOM   3453 HD13 LEU B 240      45.990  54.710  47.650  1.00  0.00           H
ATOM   3454  CD2 LEU B 240      46.210  58.120  48.350  1.00  0.00           C
ATOM   3455 HD21 LEU B 240      45.160  58.440  48.210  1.00  0.00           H
ATOM   3456 HD22 LEU B 240      46.770  58.720  49.090  1.00  0.00           H
ATOM   3457 HD23 LEU B 240      46.650  58.390  47.360  1.00  0.00           H
ATOM   3458  C   LEU B 240      46.920  54.420  50.630  1.00  0.00           C
ATOM   3459  O   LEU B 240      47.790  54.890  51.350  1.00  0.00           O
ATOM   3460  N   GLY B 241      47.310  53.470  49.770  1.00  0.00           N
ATOM   3461  HN  GLY B 241      46.620  53.100  49.160  1.00  0.00           H
ATOM   3462  CA  GLY B 241      48.650  53.130  49.380  1.00  0.00           C
ATOM   3463  HA1 GLY B 241      49.310  53.850  49.840  1.00  0.00           H
ATOM   3464  HA2 GLY B 241      48.990  52.170  49.720  1.00  0.00           H
ATOM   3465  C   GLY B 241      48.830  53.240  47.900  1.00  0.00           C
ATOM   3466  O   GLY B 241      47.980  52.800  47.130  1.00  0.00           O
ATOM   3467  N   LYS B 242      50.030  53.720  47.540  1.00  0.00           N
ATOM   3468  HN  LYS B 242      50.750  53.920  48.200  1.00  0.00           H
ATOM   3469  CA  LYS B 242      50.410  53.720  46.160  1.00  0.00           C
ATOM   3470  HA  LYS B 242      49.900  52.920  45.650  1.00  0.00           H
ATOM   3471  CB  LYS B 242      49.960  55.050  45.530  1.00  0.00           C
ATOM   3472  HB1 LYS B 242      48.850  55.050  45.510  1.00  0.00           H
ATOM   3473  HB2 LYS B 242      50.190  55.020  44.450  1.00  0.00           H
ATOM   3474  CG  LYS B 242      50.540  56.370  46.040  1.00  0.00           C
ATOM   3475  HG1 LYS B 242      51.650  56.300  45.990  1.00  0.00           H
ATOM   3476  HG2 LYS B 242      50.170  56.650  47.050  1.00  0.00           H
ATOM   3477  CD  LYS B 242      50.110  57.470  45.070  1.00  0.00           C
ATOM   3478  HD1 LYS B 242      50.960  58.160  45.220  1.00  0.00           H
ATOM   3479  HD2 LYS B 242      50.190  57.180  44.000  1.00  0.00           H
ATOM   3480  CE  LYS B 242      48.890  58.320  45.440  1.00  0.00           C
ATOM   3481  HE1 LYS B 242      49.190  58.830  46.380  1.00  0.00           H
ATOM   3482  HE2 LYS B 242      47.970  57.720  45.310  1.00  0.00           H
ATOM   3483  NZ  LYS B 242      48.660  59.330  44.380  1.00  0.00           N
ATOM   3484  HZ1 LYS B 242      47.780  59.850  44.560  1.00  0.00           H
ATOM   3485  HZ2 LYS B 242      49.470  59.960  44.270  1.00  0.00           H
ATOM   3486  HZ3 LYS B 242      48.570  58.770  43.510  1.00  0.00           H
ATOM   3487  C   LYS B 242      51.870  53.500  45.980  1.00  0.00           C
ATOM   3488  O   LYS B 242      52.710  53.740  46.840  1.00  0.00           O
ATOM   3489  N   ASN B 243      52.240  52.910  44.830  1.00  0.00           N
ATOM   3490  HN  ASN B 243      51.610  52.690  44.080  1.00  0.00           H
ATOM   3491  CA  ASN B 243      53.600  52.740  44.440  1.00  0.00           C
ATOM   3492  HA  ASN B 243      54.300  52.830  45.260  1.00  0.00           H
ATOM   3493  CB  ASN B 243      53.840  51.420  43.690  1.00  0.00           C
ATOM   3494  HB1 ASN B 243      54.890  51.400  43.320  1.00  0.00           H
ATOM   3495  HB2 ASN B 243      53.070  51.340  42.890  1.00  0.00           H
ATOM   3496  CG  ASN B 243      53.600  50.250  44.630  1.00  0.00           C
ATOM   3497  OD1 ASN B 243      52.900  49.380  44.130  1.00  0.00           O
ATOM   3498  ND2 ASN B 243      54.180  50.220  45.860  1.00  0.00           N
ATOM   3499 HD21 ASN B 243      54.760  50.990  46.130  1.00  0.00           H
ATOM   3500 HD22 ASN B 243      54.000  49.440  46.460  1.00  0.00           H
ATOM   3501  C   ASN B 243      53.900  53.940  43.610  1.00  0.00           C
ATOM   3502  O   ASN B 243      53.080  54.420  42.830  1.00  0.00           O
ATOM   3503  N   GLU B 244      55.120  54.490  43.810  1.00  0.00           N
ATOM   3504  HN  GLU B 244      55.810  53.970  44.300  1.00  0.00           H
ATOM   3505  CA  GLU B 244      55.480  55.790  43.330  1.00  0.00           C
ATOM   3506  HA  GLU B 244      54.560  56.350  43.240  1.00  0.00           H
ATOM   3507  CB  GLU B 244      56.410  56.560  44.290  1.00  0.00           C
ATOM   3508  HB1 GLU B 244      57.290  57.080  43.870  1.00  0.00           H
ATOM   3509  HB2 GLU B 244      56.900  55.780  44.900  1.00  0.00           H
ATOM   3510  CG  GLU B 244      55.750  57.580  45.220  1.00  0.00           C
ATOM   3511  HG1 GLU B 244      56.370  57.600  46.130  1.00  0.00           H
ATOM   3512  HG2 GLU B 244      54.760  57.220  45.570  1.00  0.00           H
ATOM   3513  CD  GLU B 244      55.680  58.950  44.550  1.00  0.00           C
ATOM   3514  OE1 GLU B 244      55.050  59.010  43.460  1.00  0.00           O
ATOM   3515  OE2 GLU B 244      56.110  59.980  45.130  1.00  0.00           O
ATOM   3516  C   GLU B 244      56.050  55.650  41.960  1.00  0.00           C
ATOM   3517  O   GLU B 244      56.240  54.580  41.380  1.00  0.00           O
ATOM   3518  N   GLU B 245      56.300  56.860  41.430  1.00  0.00           N
ATOM   3519  HN  GLU B 245      56.100  57.660  41.990  1.00  0.00           H
ATOM   3520  CA  GLU B 245      56.850  57.150  40.140  1.00  0.00           C
ATOM   3521  HA  GLU B 245      56.620  56.260  39.570  1.00  0.00           H
ATOM   3522  CB  GLU B 245      56.210  58.320  39.360  1.00  0.00           C
ATOM   3523  HB1 GLU B 245      55.130  58.070  39.250  1.00  0.00           H
ATOM   3524  HB2 GLU B 245      56.680  58.390  38.360  1.00  0.00           H
ATOM   3525  CG  GLU B 245      56.330  59.730  39.950  1.00  0.00           C
ATOM   3526  HG1 GLU B 245      57.380  60.070  39.810  1.00  0.00           H
ATOM   3527  HG2 GLU B 245      56.090  59.740  41.030  1.00  0.00           H
ATOM   3528  CD  GLU B 245      55.370  60.710  39.300  1.00  0.00           C
ATOM   3529  OE1 GLU B 245      55.820  61.420  38.360  1.00  0.00           O
ATOM   3530  OE2 GLU B 245      54.230  60.900  39.800  1.00  0.00           O
ATOM   3531  C   GLU B 245      58.330  57.230  40.280  1.00  0.00           C
ATOM   3532  O   GLU B 245      58.840  57.080  41.390  1.00  0.00           O
ATOM   3533  N   GLY B 246      59.110  57.370  39.200  1.00  0.00           N
ATOM   3534  HN  GLY B 246      58.700  57.650  38.330  1.00  0.00           H
ATOM   3535  CA  GLY B 246      60.540  57.390  39.270  1.00  0.00           C
ATOM   3536  HA1 GLY B 246      60.880  56.440  39.640  1.00  0.00           H
ATOM   3537  HA2 GLY B 246      60.780  57.610  38.240  1.00  0.00           H
ATOM   3538  C   GLY B 246      61.140  58.550  39.990  1.00  0.00           C
ATOM   3539  O   GLY B 246      61.170  59.680  39.500  1.00  0.00           O
ATOM   3540  N   ALA B 247      61.740  58.300  41.170  1.00  0.00           N
ATOM   3541  HN  ALA B 247      61.900  57.340  41.380  1.00  0.00           H
ATOM   3542  CA  ALA B 247      62.570  59.220  41.890  1.00  0.00           C
ATOM   3543  HA  ALA B 247      61.930  60.100  41.870  1.00  0.00           H
ATOM   3544  CB  ALA B 247      62.790  58.920  43.380  1.00  0.00           C
ATOM   3545  HB1 ALA B 247      63.200  59.710  44.050  1.00  0.00           H
ATOM   3546  HB2 ALA B 247      61.900  58.630  43.970  1.00  0.00           H
ATOM   3547  HB3 ALA B 247      63.530  58.090  43.470  1.00  0.00           H
ATOM   3548  C   ALA B 247      63.880  59.370  41.200  1.00  0.00           C
ATOM   3549  O   ALA B 247      64.420  58.390  40.690  1.00  0.00           O
ATOM   3550  N   PRO B 248      64.440  60.540  41.300  1.00  0.00           N
ATOM   3551  CD  PRO B 248      63.700  61.790  41.280  1.00  0.00           C
ATOM   3552  HD1 PRO B 248      62.850  61.820  40.570  1.00  0.00           H
ATOM   3553  HD2 PRO B 248      63.420  62.140  42.300  1.00  0.00           H
ATOM   3554  CA  PRO B 248      65.860  60.690  41.370  1.00  0.00           C
ATOM   3555  HA  PRO B 248      66.310  60.210  40.520  1.00  0.00           H
ATOM   3556  CB  PRO B 248      66.030  62.210  41.290  1.00  0.00           C
ATOM   3557  HB1 PRO B 248      66.830  62.480  40.570  1.00  0.00           H
ATOM   3558  HB2 PRO B 248      66.310  62.710  42.240  1.00  0.00           H
ATOM   3559  CG  PRO B 248      64.740  62.730  40.650  1.00  0.00           C
ATOM   3560  HG1 PRO B 248      64.690  62.590  39.550  1.00  0.00           H
ATOM   3561  HG2 PRO B 248      64.640  63.810  40.900  1.00  0.00           H
ATOM   3562  C   PRO B 248      66.540  60.150  42.580  1.00  0.00           C
ATOM   3563  O   PRO B 248      66.080  60.400  43.700  1.00  0.00           O
ATOM   3564  N   GLN B 249      67.650  59.400  42.420  1.00  0.00           N
ATOM   3565  HN  GLN B 249      68.080  59.230  41.540  1.00  0.00           H
ATOM   3566  CA  GLN B 249      68.460  59.100  43.560  1.00  0.00           C
ATOM   3567  HA  GLN B 249      67.810  59.070  44.420  1.00  0.00           H
ATOM   3568  CB  GLN B 249      69.050  57.710  43.300  1.00  0.00           C
ATOM   3569  HB1 GLN B 249      69.830  57.710  42.510  1.00  0.00           H
ATOM   3570  HB2 GLN B 249      68.240  57.080  42.860  1.00  0.00           H
ATOM   3571  CG  GLN B 249      69.530  57.040  44.590  1.00  0.00           C
ATOM   3572  HG1 GLN B 249      68.590  56.890  45.160  1.00  0.00           H
ATOM   3573  HG2 GLN B 249      70.260  57.620  45.200  1.00  0.00           H
ATOM   3574  CD  GLN B 249      70.070  55.650  44.300  1.00  0.00           C
ATOM   3575  OE1 GLN B 249      69.440  54.630  44.600  1.00  0.00           O
ATOM   3576  NE2 GLN B 249      71.370  55.550  43.940  1.00  0.00           N
ATOM   3577 HE21 GLN B 249      71.870  56.340  43.570  1.00  0.00           H
ATOM   3578 HE22 GLN B 249      71.750  54.660  44.170  1.00  0.00           H
ATOM   3579  C   GLN B 249      69.450  60.180  43.860  1.00  0.00           C
ATOM   3580  O   GLN B 249      70.580  60.340  43.420  1.00  0.00           O
ATOM   3581  N   GLU B 250      68.920  61.200  44.540  1.00  0.00           N
ATOM   3582  HN  GLU B 250      67.950  61.140  44.780  1.00  0.00           H
ATOM   3583  CA  GLU B 250      69.560  62.460  44.800  1.00  0.00           C
ATOM   3584  HA  GLU B 250      70.640  62.470  44.710  1.00  0.00           H
ATOM   3585  CB  GLU B 250      68.990  63.580  43.910  1.00  0.00           C
ATOM   3586  HB1 GLU B 250      69.130  64.580  44.360  1.00  0.00           H
ATOM   3587  HB2 GLU B 250      67.910  63.340  43.930  1.00  0.00           H
ATOM   3588  CG  GLU B 250      69.410  63.590  42.440  1.00  0.00           C
ATOM   3589  HG1 GLU B 250      69.150  62.610  41.970  1.00  0.00           H
ATOM   3590  HG2 GLU B 250      70.510  63.660  42.360  1.00  0.00           H
ATOM   3591  CD  GLU B 250      68.670  64.560  41.530  1.00  0.00           C
ATOM   3592  OE1 GLU B 250      68.970  64.460  40.310  1.00  0.00           O
ATOM   3593  OE2 GLU B 250      67.820  65.390  41.980  1.00  0.00           O
ATOM   3594  C   GLU B 250      69.460  62.760  46.260  1.00  0.00           C
ATOM   3595  O   GLU B 250      70.440  62.960  46.960  1.00  0.00           O
ATOM   3596  N   GLY B 251      68.240  62.980  46.800  1.00  0.00           N
ATOM   3597  HN  GLY B 251      67.500  62.890  46.140  1.00  0.00           H
ATOM   3598  CA  GLY B 251      67.880  63.250  48.150  1.00  0.00           C
ATOM   3599  HA1 GLY B 251      68.370  64.110  48.580  1.00  0.00           H
ATOM   3600  HA2 GLY B 251      66.820  63.410  48.290  1.00  0.00           H
ATOM   3601  C   GLY B 251      68.180  62.120  49.080  1.00  0.00           C
ATOM   3602  O   GLY B 251      67.470  61.140  49.310  1.00  0.00           O
ATOM   3603  N   ILE B 252      69.380  62.380  49.630  1.00  0.00           N
ATOM   3604  HN  ILE B 252      69.900  63.140  49.240  1.00  0.00           H
ATOM   3605  CA  ILE B 252      69.950  61.600  50.670  1.00  0.00           C
ATOM   3606  HA  ILE B 252      70.050  60.590  50.290  1.00  0.00           H
ATOM   3607  CB  ILE B 252      71.300  62.200  50.970  1.00  0.00           C
ATOM   3608  HB  ILE B 252      71.160  63.290  51.120  1.00  0.00           H
ATOM   3609  CG2 ILE B 252      72.010  61.450  52.110  1.00  0.00           C
ATOM   3610 HG21 ILE B 252      73.110  61.510  51.990  1.00  0.00           H
ATOM   3611 HG22 ILE B 252      71.780  61.810  53.130  1.00  0.00           H
ATOM   3612 HG23 ILE B 252      71.780  60.360  52.110  1.00  0.00           H
ATOM   3613  CG1 ILE B 252      72.240  61.940  49.770  1.00  0.00           C
ATOM   3614 HG11 ILE B 252      71.780  61.950  48.760  1.00  0.00           H
ATOM   3615 HG12 ILE B 252      72.660  60.920  49.830  1.00  0.00           H
ATOM   3616  CD  ILE B 252      73.400  62.940  49.790  1.00  0.00           C
ATOM   3617  HD1 ILE B 252      73.000  63.940  49.520  1.00  0.00           H
ATOM   3618  HD2 ILE B 252      73.770  63.090  50.830  1.00  0.00           H
ATOM   3619  HD3 ILE B 252      74.200  62.610  49.100  1.00  0.00           H
ATOM   3620  C   ILE B 252      69.110  61.510  51.900  1.00  0.00           C
ATOM   3621  O   ILE B 252      68.720  62.510  52.500  1.00  0.00           O
ATOM   3622  N   LEU B 253      68.660  60.300  52.300  1.00  0.00           N
ATOM   3623  HN  LEU B 253      68.950  59.520  51.760  1.00  0.00           H
ATOM   3624  CA  LEU B 253      67.800  60.120  53.430  1.00  0.00           C
ATOM   3625  HA  LEU B 253      67.870  60.960  54.100  1.00  0.00           H
ATOM   3626  CB  LEU B 253      66.340  59.810  53.060  1.00  0.00           C
ATOM   3627  HB1 LEU B 253      65.740  59.640  53.990  1.00  0.00           H
ATOM   3628  HB2 LEU B 253      66.230  58.890  52.450  1.00  0.00           H
ATOM   3629  CG  LEU B 253      65.510  60.880  52.340  1.00  0.00           C
ATOM   3630  HG  LEU B 253      66.050  61.350  51.490  1.00  0.00           H
ATOM   3631  CD1 LEU B 253      64.280  60.180  51.740  1.00  0.00           C
ATOM   3632 HD11 LEU B 253      63.450  60.900  51.550  1.00  0.00           H
ATOM   3633 HD12 LEU B 253      64.500  59.510  50.880  1.00  0.00           H
ATOM   3634 HD13 LEU B 253      63.770  59.620  52.550  1.00  0.00           H
ATOM   3635  CD2 LEU B 253      65.080  61.950  53.350  1.00  0.00           C
ATOM   3636 HD21 LEU B 253      65.900  62.690  53.500  1.00  0.00           H
ATOM   3637 HD22 LEU B 253      64.280  62.540  52.860  1.00  0.00           H
ATOM   3638 HD23 LEU B 253      64.700  61.540  54.320  1.00  0.00           H
ATOM   3639  C   LEU B 253      68.270  58.970  54.260  1.00  0.00           C
ATOM   3640  O   LEU B 253      68.960  58.060  53.800  1.00  0.00           O
ATOM   3641  N   GLU B 254      68.130  59.080  55.590  1.00  0.00           N
ATOM   3642  HN  GLU B 254      67.670  59.910  55.910  1.00  0.00           H
ATOM   3643  CA  GLU B 254      68.650  58.140  56.530  1.00  0.00           C
ATOM   3644  HA  GLU B 254      69.640  57.920  56.150  1.00  0.00           H
ATOM   3645  CB  GLU B 254      69.020  58.730  57.900  1.00  0.00           C
ATOM   3646  HB1 GLU B 254      69.780  59.530  57.750  1.00  0.00           H
ATOM   3647  HB2 GLU B 254      69.530  57.990  58.550  1.00  0.00           H
ATOM   3648  CG  GLU B 254      67.870  59.390  58.660  1.00  0.00           C
ATOM   3649  HG1 GLU B 254      67.330  58.630  59.270  1.00  0.00           H
ATOM   3650  HG2 GLU B 254      67.140  59.880  57.990  1.00  0.00           H
ATOM   3651  CD  GLU B 254      68.360  60.410  59.680  1.00  0.00           C
ATOM   3652  OE1 GLU B 254      68.960  60.010  60.720  1.00  0.00           O
ATOM   3653  OE2 GLU B 254      68.210  61.610  59.360  1.00  0.00           O
ATOM   3654  C   GLU B 254      67.970  56.820  56.670  1.00  0.00           C
ATOM   3655  O   GLU B 254      68.470  55.770  57.060  1.00  0.00           O
ATOM   3656  N   ASP B 255      66.700  56.830  56.220  1.00  0.00           N
ATOM   3657  HN  ASP B 255      66.300  57.670  55.860  1.00  0.00           H
ATOM   3658  CA  ASP B 255      65.790  55.730  56.330  1.00  0.00           C
ATOM   3659  HA  ASP B 255      65.910  55.360  57.330  1.00  0.00           H
ATOM   3660  CB  ASP B 255      64.330  56.220  56.380  1.00  0.00           C
ATOM   3661  HB1 ASP B 255      64.220  57.160  56.970  1.00  0.00           H
ATOM   3662  HB2 ASP B 255      63.680  55.390  56.720  1.00  0.00           H
ATOM   3663  CG  ASP B 255      63.890  56.650  54.990  1.00  0.00           C
ATOM   3664  OD1 ASP B 255      62.710  56.390  54.610  1.00  0.00           O
ATOM   3665  OD2 ASP B 255      64.690  57.330  54.300  1.00  0.00           O
ATOM   3666  C   ASP B 255      66.080  54.510  55.520  1.00  0.00           C
ATOM   3667  O   ASP B 255      66.530  54.560  54.370  1.00  0.00           O
ATOM   3668  N   MET B 256      65.910  53.290  56.060  1.00  0.00           N
ATOM   3669  HN  MET B 256      65.430  53.230  56.930  1.00  0.00           H
ATOM   3670  CA  MET B 256      66.190  52.060  55.400  1.00  0.00           C
ATOM   3671  HA  MET B 256      66.590  52.220  54.410  1.00  0.00           H
ATOM   3672  CB  MET B 256      67.340  51.380  56.170  1.00  0.00           C
ATOM   3673  HB1 MET B 256      67.620  50.380  55.770  1.00  0.00           H
ATOM   3674  HB2 MET B 256      67.010  51.250  57.220  1.00  0.00           H
ATOM   3675  CG  MET B 256      68.630  52.200  56.220  1.00  0.00           C
ATOM   3676  HG1 MET B 256      69.330  51.640  56.890  1.00  0.00           H
ATOM   3677  HG2 MET B 256      68.390  53.150  56.740  1.00  0.00           H
ATOM   3678  SD  MET B 256      69.310  52.440  54.550  1.00  0.00           S
ATOM   3679  CE  MET B 256      71.060  52.860  54.830  1.00  0.00           C
ATOM   3680  HE1 MET B 256      71.190  53.880  55.230  1.00  0.00           H
ATOM   3681  HE2 MET B 256      71.640  52.110  55.410  1.00  0.00           H
ATOM   3682  HE3 MET B 256      71.700  52.850  53.930  1.00  0.00           H
ATOM   3683  C   MET B 256      64.940  51.250  55.420  1.00  0.00           C
ATOM   3684  O   MET B 256      64.360  51.110  56.500  1.00  0.00           O
ATOM   3685  N   PRO B 257      64.420  50.640  54.400  1.00  0.00           N
ATOM   3686  CD  PRO B 257      64.770  50.860  53.000  1.00  0.00           C
ATOM   3687  HD1 PRO B 257      64.900  51.940  52.750  1.00  0.00           H
ATOM   3688  HD2 PRO B 257      65.670  50.230  52.840  1.00  0.00           H
ATOM   3689  CA  PRO B 257      63.540  49.510  54.440  1.00  0.00           C
ATOM   3690  HA  PRO B 257      62.650  49.730  55.000  1.00  0.00           H
ATOM   3691  CB  PRO B 257      63.260  49.050  53.010  1.00  0.00           C
ATOM   3692  HB1 PRO B 257      62.250  48.600  52.880  1.00  0.00           H
ATOM   3693  HB2 PRO B 257      63.980  48.270  52.660  1.00  0.00           H
ATOM   3694  CG  PRO B 257      63.520  50.360  52.250  1.00  0.00           C
ATOM   3695  HG1 PRO B 257      62.710  51.090  52.460  1.00  0.00           H
ATOM   3696  HG2 PRO B 257      63.750  50.270  51.170  1.00  0.00           H
ATOM   3697  C   PRO B 257      64.160  48.390  55.210  1.00  0.00           C
ATOM   3698  O   PRO B 257      65.390  48.360  55.330  1.00  0.00           O
ATOM   3699  N   VAL B 258      63.380  47.490  55.840  1.00  0.00           N
ATOM   3700  HN  VAL B 258      62.400  47.580  55.950  1.00  0.00           H
ATOM   3701  CA  VAL B 258      63.800  46.340  56.570  1.00  0.00           C
ATOM   3702  HA  VAL B 258      64.660  46.640  57.150  1.00  0.00           H
ATOM   3703  CB  VAL B 258      62.680  45.780  57.390  1.00  0.00           C
ATOM   3704  HB  VAL B 258      61.930  45.450  56.640  1.00  0.00           H
ATOM   3705  CG1 VAL B 258      62.980  44.570  58.290  1.00  0.00           C
ATOM   3706 HG11 VAL B 258      63.060  43.670  57.650  1.00  0.00           H
ATOM   3707 HG12 VAL B 258      63.780  44.890  58.990  1.00  0.00           H
ATOM   3708 HG13 VAL B 258      62.090  44.460  58.950  1.00  0.00           H
ATOM   3709  CG2 VAL B 258      62.070  46.980  58.150  1.00  0.00           C
ATOM   3710 HG21 VAL B 258      61.510  47.630  57.450  1.00  0.00           H
ATOM   3711 HG22 VAL B 258      61.400  46.520  58.900  1.00  0.00           H
ATOM   3712 HG23 VAL B 258      62.870  47.510  58.710  1.00  0.00           H
ATOM   3713  C   VAL B 258      64.260  45.310  55.600  1.00  0.00           C
ATOM   3714  O   VAL B 258      63.690  45.030  54.540  1.00  0.00           O
ATOM   3715  N   ASP B 259      65.240  44.480  56.000  1.00  0.00           N
ATOM   3716  HN  ASP B 259      65.570  44.420  56.940  1.00  0.00           H
ATOM   3717  CA  ASP B 259      65.800  43.330  55.370  1.00  0.00           C
ATOM   3718  HA  ASP B 259      66.150  43.650  54.400  1.00  0.00           H
ATOM   3719  CB  ASP B 259      67.100  42.890  56.060  1.00  0.00           C
ATOM   3720  HB1 ASP B 259      67.850  43.500  55.510  1.00  0.00           H
ATOM   3721  HB2 ASP B 259      67.350  41.830  55.830  1.00  0.00           H
ATOM   3722  CG  ASP B 259      67.210  43.080  57.570  1.00  0.00           C
ATOM   3723  OD1 ASP B 259      68.310  43.360  58.120  1.00  0.00           O
ATOM   3724  OD2 ASP B 259      66.140  42.910  58.210  1.00  0.00           O
ATOM   3725  C   ASP B 259      64.830  42.230  55.100  1.00  0.00           C
ATOM   3726  O   ASP B 259      63.830  42.170  55.810  1.00  0.00           O
ATOM   3727  N   PRO B 260      65.040  41.320  54.200  1.00  0.00           N
ATOM   3728  CD  PRO B 260      66.190  41.250  53.310  1.00  0.00           C
ATOM   3729  HD1 PRO B 260      66.550  42.260  53.000  1.00  0.00           H
ATOM   3730  HD2 PRO B 260      66.980  40.830  53.950  1.00  0.00           H
ATOM   3731  CA  PRO B 260      64.230  40.140  54.110  1.00  0.00           C
ATOM   3732  HA  PRO B 260      63.170  40.380  54.080  1.00  0.00           H
ATOM   3733  CB  PRO B 260      64.680  39.540  52.770  1.00  0.00           C
ATOM   3734  HB1 PRO B 260      63.800  39.190  52.180  1.00  0.00           H
ATOM   3735  HB2 PRO B 260      65.270  38.620  52.940  1.00  0.00           H
ATOM   3736  CG  PRO B 260      65.630  40.530  52.070  1.00  0.00           C
ATOM   3737  HG1 PRO B 260      65.070  41.270  51.470  1.00  0.00           H
ATOM   3738  HG2 PRO B 260      66.430  40.040  51.480  1.00  0.00           H
ATOM   3739  C   PRO B 260      64.370  39.100  55.160  1.00  0.00           C
ATOM   3740  O   PRO B 260      65.450  38.830  55.680  1.00  0.00           O
ATOM   3741  N   ASP B 261      63.270  38.390  55.480  1.00  0.00           N
ATOM   3742  HN  ASP B 261      62.390  38.570  55.060  1.00  0.00           H
ATOM   3743  CA  ASP B 261      63.380  37.170  56.230  1.00  0.00           C
ATOM   3744  HA  ASP B 261      64.320  37.040  56.760  1.00  0.00           H
ATOM   3745  CB  ASP B 261      62.320  37.160  57.340  1.00  0.00           C
ATOM   3746  HB1 ASP B 261      62.320  38.130  57.870  1.00  0.00           H
ATOM   3747  HB2 ASP B 261      62.630  36.420  58.110  1.00  0.00           H
ATOM   3748  CG  ASP B 261      60.870  36.860  57.020  1.00  0.00           C
ATOM   3749  OD1 ASP B 261      60.160  36.470  57.980  1.00  0.00           O
ATOM   3750  OD2 ASP B 261      60.400  37.050  55.860  1.00  0.00           O
ATOM   3751  C   ASP B 261      63.340  36.020  55.290  1.00  0.00           C
ATOM   3752  O   ASP B 261      63.430  34.850  55.640  1.00  0.00           O
ATOM   3753  N   ASN B 262      63.250  36.340  53.980  1.00  0.00           N
ATOM   3754  HN  ASN B 262      62.940  37.230  53.680  1.00  0.00           H
ATOM   3755  CA  ASN B 262      63.220  35.420  52.890  1.00  0.00           C
ATOM   3756  HA  ASN B 262      62.360  34.800  53.100  1.00  0.00           H
ATOM   3757  CB  ASN B 262      62.970  36.220  51.600  1.00  0.00           C
ATOM   3758  HB1 ASN B 262      63.910  36.580  51.150  1.00  0.00           H
ATOM   3759  HB2 ASN B 262      62.460  37.180  51.850  1.00  0.00           H
ATOM   3760  CG  ASN B 262      62.120  35.390  50.640  1.00  0.00           C
ATOM   3761  OD1 ASN B 262      61.430  34.450  51.030  1.00  0.00           O
ATOM   3762  ND2 ASN B 262      62.110  35.990  49.420  1.00  0.00           N
ATOM   3763 HD21 ASN B 262      62.650  36.830  49.320  1.00  0.00           H
ATOM   3764 HD22 ASN B 262      61.440  35.670  48.750  1.00  0.00           H
ATOM   3765  C   ASN B 262      64.370  34.480  52.770  1.00  0.00           C
ATOM   3766  O   ASN B 262      65.500  34.680  53.210  1.00  0.00           O
ATOM   3767  N   GLU B 263      64.000  33.410  52.050  1.00  0.00           N
ATOM   3768  HN  GLU B 263      63.070  33.260  51.700  1.00  0.00           H
ATOM   3769  CA  GLU B 263      64.920  32.350  51.760  1.00  0.00           C
ATOM   3770  HA  GLU B 263      65.950  32.620  51.920  1.00  0.00           H
ATOM   3771  CB  GLU B 263      64.530  31.080  52.530  1.00  0.00           C
ATOM   3772  HB1 GLU B 263      65.100  30.190  52.190  1.00  0.00           H
ATOM   3773  HB2 GLU B 263      63.450  30.920  52.310  1.00  0.00           H
ATOM   3774  CG  GLU B 263      64.720  31.100  54.050  1.00  0.00           C
ATOM   3775  HG1 GLU B 263      64.440  32.140  54.320  1.00  0.00           H
ATOM   3776  HG2 GLU B 263      65.770  30.970  54.390  1.00  0.00           H
ATOM   3777  CD  GLU B 263      63.940  30.060  54.850  1.00  0.00           C
ATOM   3778  OE1 GLU B 263      62.980  30.480  55.550  1.00  0.00           O
ATOM   3779  OE2 GLU B 263      64.310  28.860  54.880  1.00  0.00           O
ATOM   3780  C   GLU B 263      64.700  32.030  50.330  1.00  0.00           C
ATOM   3781  O   GLU B 263      63.760  32.490  49.680  1.00  0.00           O
ATOM   3782  N   ALA B 264      65.580  31.210  49.720  1.00  0.00           N
ATOM   3783  HN  ALA B 264      66.260  30.700  50.240  1.00  0.00           H
ATOM   3784  CA  ALA B 264      65.460  30.920  48.320  1.00  0.00           C
ATOM   3785  HA  ALA B 264      65.360  31.850  47.780  1.00  0.00           H
ATOM   3786  CB  ALA B 264      66.830  30.430  47.820  1.00  0.00           C
ATOM   3787  HB1 ALA B 264      66.810  29.900  46.840  1.00  0.00           H
ATOM   3788  HB2 ALA B 264      67.520  31.290  47.720  1.00  0.00           H
ATOM   3789  HB3 ALA B 264      67.210  29.680  48.550  1.00  0.00           H
ATOM   3790  C   ALA B 264      64.290  30.130  47.820  1.00  0.00           C
ATOM   3791  O   ALA B 264      63.700  29.400  48.600  1.00  0.00           O
ATOM   3792  N   TYR B 265      63.850  30.170  46.550  1.00  0.00           N
ATOM   3793  HN  TYR B 265      64.250  30.750  45.840  1.00  0.00           H
ATOM   3794  CA  TYR B 265      62.590  29.610  46.190  1.00  0.00           C
ATOM   3795  HA  TYR B 265      61.850  29.510  46.980  1.00  0.00           H
ATOM   3796  CB  TYR B 265      62.100  30.460  45.010  1.00  0.00           C
ATOM   3797  HB1 TYR B 265      63.020  30.440  44.390  1.00  0.00           H
ATOM   3798  HB2 TYR B 265      61.950  31.520  45.340  1.00  0.00           H
ATOM   3799  CG  TYR B 265      60.840  29.940  44.400  1.00  0.00           C
ATOM   3800  CD1 TYR B 265      59.680  29.840  45.140  1.00  0.00           C
ATOM   3801  HD1 TYR B 265      59.680  30.140  46.180  1.00  0.00           H
ATOM   3802  CE1 TYR B 265      58.540  29.470  44.480  1.00  0.00           C
ATOM   3803  HE1 TYR B 265      57.630  29.350  45.060  1.00  0.00           H
ATOM   3804  CZ  TYR B 265      58.530  29.120  43.150  1.00  0.00           C
ATOM   3805  OH  TYR B 265      57.350  28.810  42.440  1.00  0.00           O
ATOM   3806  HH  TYR B 265      57.740  28.490  41.620  1.00  0.00           H
ATOM   3807  CD2 TYR B 265      60.810  29.730  43.050  1.00  0.00           C
ATOM   3808  HD2 TYR B 265      61.710  29.900  42.480  1.00  0.00           H
ATOM   3809  CE2 TYR B 265      59.690  29.240  42.410  1.00  0.00           C
ATOM   3810  HE2 TYR B 265      59.700  29.140  41.340  1.00  0.00           H
ATOM   3811  C   TYR B 265      62.770  28.190  45.770  1.00  0.00           C
ATOM   3812  O   TYR B 265      63.620  27.880  44.930  1.00  0.00           O
ATOM   3813  N   GLU B 266      61.760  27.430  46.210  1.00  0.00           N
ATOM   3814  HN  GLU B 266      61.100  27.710  46.900  1.00  0.00           H
ATOM   3815  CA  GLU B 266      61.510  26.090  45.760  1.00  0.00           C
ATOM   3816  HA  GLU B 266      62.160  25.830  44.940  1.00  0.00           H
ATOM   3817  CB  GLU B 266      62.020  25.170  46.880  1.00  0.00           C
ATOM   3818  HB1 GLU B 266      61.160  24.810  47.490  1.00  0.00           H
ATOM   3819  HB2 GLU B 266      62.780  25.650  47.530  1.00  0.00           H
ATOM   3820  CG  GLU B 266      62.840  24.010  46.300  1.00  0.00           C
ATOM   3821  HG1 GLU B 266      63.730  24.400  45.770  1.00  0.00           H
ATOM   3822  HG2 GLU B 266      62.330  23.670  45.380  1.00  0.00           H
ATOM   3823  CD  GLU B 266      63.380  22.940  47.230  1.00  0.00           C
ATOM   3824  OE1 GLU B 266      63.100  21.730  46.970  1.00  0.00           O
ATOM   3825  OE2 GLU B 266      64.100  23.310  48.200  1.00  0.00           O
ATOM   3826  C   GLU B 266      60.080  26.000  45.350  1.00  0.00           C
ATOM   3827  O   GLU B 266      59.230  26.660  45.940  1.00  0.00           O
ATOM   3828  N   MET B 267      59.800  25.340  44.220  1.00  0.00           N
ATOM   3829  HN  MET B 267      60.560  24.850  43.790  1.00  0.00           H
ATOM   3830  CA  MET B 267      58.520  25.330  43.590  1.00  0.00           C
ATOM   3831  HA  MET B 267      58.270  26.340  43.300  1.00  0.00           H
ATOM   3832  CB  MET B 267      58.650  24.340  42.410  1.00  0.00           C
ATOM   3833  HB1 MET B 267      58.850  23.350  42.870  1.00  0.00           H
ATOM   3834  HB2 MET B 267      59.540  24.610  41.800  1.00  0.00           H
ATOM   3835  CG  MET B 267      57.500  24.250  41.410  1.00  0.00           C
ATOM   3836  HG1 MET B 267      56.680  23.880  42.070  1.00  0.00           H
ATOM   3837  HG2 MET B 267      57.660  23.460  40.650  1.00  0.00           H
ATOM   3838  SD  MET B 267      56.980  25.780  40.580  1.00  0.00           S
ATOM   3839  CE  MET B 267      58.550  26.170  39.750  1.00  0.00           C
ATOM   3840  HE1 MET B 267      59.400  26.340  40.460  1.00  0.00           H
ATOM   3841  HE2 MET B 267      58.860  25.370  39.050  1.00  0.00           H
ATOM   3842  HE3 MET B 267      58.470  27.110  39.160  1.00  0.00           H
ATOM   3843  C   MET B 267      57.620  24.650  44.560  1.00  0.00           C
ATOM   3844  O   MET B 267      57.990  23.590  45.060  1.00  0.00           O
ATOM   3845  N   PRO B 268      56.420  25.110  44.760  1.00  0.00           N
ATOM   3846  CD  PRO B 268      55.970  26.450  44.390  1.00  0.00           C
ATOM   3847  HD1 PRO B 268      56.710  27.210  44.710  1.00  0.00           H
ATOM   3848  HD2 PRO B 268      55.830  26.500  43.290  1.00  0.00           H
ATOM   3849  CA  PRO B 268      55.350  24.360  45.340  1.00  0.00           C
ATOM   3850  HA  PRO B 268      55.510  24.370  46.410  1.00  0.00           H
ATOM   3851  CB  PRO B 268      54.100  25.200  45.060  1.00  0.00           C
ATOM   3852  HB1 PRO B 268      53.340  24.910  45.810  1.00  0.00           H
ATOM   3853  HB2 PRO B 268      53.680  25.000  44.050  1.00  0.00           H
ATOM   3854  CG  PRO B 268      54.660  26.620  45.160  1.00  0.00           C
ATOM   3855  HG1 PRO B 268      54.910  26.870  46.220  1.00  0.00           H
ATOM   3856  HG2 PRO B 268      53.850  27.320  44.850  1.00  0.00           H
ATOM   3857  C   PRO B 268      55.140  22.920  45.030  1.00  0.00           C
ATOM   3858  O   PRO B 268      55.400  22.570  43.880  1.00  0.00           O
ATOM   3859  N   SER B 269      54.630  22.130  46.000  1.00  0.00           N
ATOM   3860  HN  SER B 269      54.390  22.550  46.880  1.00  0.00           H
ATOM   3861  CA  SER B 269      54.240  20.770  45.840  1.00  0.00           C
ATOM   3862  HA  SER B 269      55.070  20.190  45.470  1.00  0.00           H
ATOM   3863  CB  SER B 269      53.980  20.010  47.160  1.00  0.00           C
ATOM   3864  HB1 SER B 269      53.680  18.960  46.970  1.00  0.00           H
ATOM   3865  HB2 SER B 269      53.170  20.560  47.690  1.00  0.00           H
ATOM   3866  OG  SER B 269      55.190  20.030  47.900  1.00  0.00           O
ATOM   3867  HG1 SER B 269      55.440  20.950  48.010  1.00  0.00           H
ATOM   3868  C   SER B 269      53.090  20.580  44.920  1.00  0.00           C
ATOM   3869  O   SER B 269      52.030  21.200  45.050  1.00  0.00           O
ATOM   3870  N   GLU B 270      53.290  19.650  43.970  1.00  0.00           N
ATOM   3871  HN  GLU B 270      54.150  19.160  43.940  1.00  0.00           H
ATOM   3872  CA  GLU B 270      52.410  19.290  42.900  1.00  0.00           C
ATOM   3873  HA  GLU B 270      52.800  18.490  42.300  1.00  0.00           H
ATOM   3874  CB  GLU B 270      51.090  18.720  43.450  1.00  0.00           C
ATOM   3875  HB1 GLU B 270      50.530  18.360  42.560  1.00  0.00           H
ATOM   3876  HB2 GLU B 270      50.620  19.620  43.910  1.00  0.00           H
ATOM   3877  CG  GLU B 270      51.240  17.450  44.300  1.00  0.00           C
ATOM   3878  HG1 GLU B 270      50.290  16.890  44.440  1.00  0.00           H
ATOM   3879  HG2 GLU B 270      51.670  17.650  45.300  1.00  0.00           H
ATOM   3880  CD  GLU B 270      52.130  16.430  43.610  1.00  0.00           C
ATOM   3881  OE1 GLU B 270      51.430  15.740  42.810  1.00  0.00           O
ATOM   3882  OE2 GLU B 270      53.360  16.280  43.840  1.00  0.00           O
ATOM   3883  C   GLU B 270      52.210  20.400  41.930  1.00  0.00           C
ATOM   3884  O   GLU B 270      51.360  20.350  41.040  1.00  0.00           O
ATOM   3885  N   GLU B 271      52.990  21.490  42.050  1.00  0.00           N
ATOM   3886  HN  GLU B 271      53.690  21.480  42.760  1.00  0.00           H
ATOM   3887  CA  GLU B 271      52.840  22.720  41.340  1.00  0.00           C
ATOM   3888  HA  GLU B 271      53.700  23.350  41.510  1.00  0.00           H
ATOM   3889  CB  GLU B 271      52.950  22.670  39.800  1.00  0.00           C
ATOM   3890  HB1 GLU B 271      52.650  23.640  39.340  1.00  0.00           H
ATOM   3891  HB2 GLU B 271      52.380  21.800  39.420  1.00  0.00           H
ATOM   3892  CG  GLU B 271      54.330  22.440  39.190  1.00  0.00           C
ATOM   3893  HG1 GLU B 271      54.620  21.380  39.390  1.00  0.00           H
ATOM   3894  HG2 GLU B 271      55.100  23.090  39.670  1.00  0.00           H
ATOM   3895  CD  GLU B 271      54.360  22.670  37.690  1.00  0.00           C
ATOM   3896  OE1 GLU B 271      55.060  21.860  37.020  1.00  0.00           O
ATOM   3897  OE2 GLU B 271      53.690  23.640  37.240  1.00  0.00           O
ATOM   3898  C   GLU B 271      51.700  23.590  41.740  1.00  0.00           C
ATOM   3899  O   GLU B 271      51.060  24.310  40.990  1.00  0.00           O
ATOM   3900  N   GLY B 272      51.390  23.580  43.050  1.00  0.00           N
ATOM   3901  HN  GLY B 272      51.940  23.090  43.730  1.00  0.00           H
ATOM   3902  CA  GLY B 272      50.220  24.200  43.590  1.00  0.00           C
ATOM   3903  HA1 GLY B 272      49.260  24.160  43.100  1.00  0.00           H
ATOM   3904  HA2 GLY B 272      50.100  23.600  44.490  1.00  0.00           H
ATOM   3905  C   GLY B 272      50.460  25.630  43.930  1.00  0.00           C
ATOM   3906  O   GLY B 272      50.190  26.110  45.030  1.00  0.00           O
ATOM   3907  N   TYR B 273      50.890  26.410  42.930  1.00  0.00           N
ATOM   3908  HN  TYR B 273      51.130  25.890  42.110  1.00  0.00           H
ATOM   3909  CA  TYR B 273      51.150  27.810  43.020  1.00  0.00           C
ATOM   3910  HA  TYR B 273      51.410  28.070  44.040  1.00  0.00           H
ATOM   3911  CB  TYR B 273      52.440  28.240  42.310  1.00  0.00           C
ATOM   3912  HB1 TYR B 273      53.270  27.770  42.880  1.00  0.00           H
ATOM   3913  HB2 TYR B 273      52.690  29.320  42.230  1.00  0.00           H
ATOM   3914  CG  TYR B 273      52.520  27.600  40.960  1.00  0.00           C
ATOM   3915  CD1 TYR B 273      53.440  26.590  40.800  1.00  0.00           C
ATOM   3916  HD1 TYR B 273      54.030  26.210  41.620  1.00  0.00           H
ATOM   3917  CE1 TYR B 273      53.650  26.080  39.540  1.00  0.00           C
ATOM   3918  HE1 TYR B 273      54.310  25.230  39.420  1.00  0.00           H
ATOM   3919  CZ  TYR B 273      52.970  26.590  38.460  1.00  0.00           C
ATOM   3920  OH  TYR B 273      53.190  26.070  37.170  1.00  0.00           O
ATOM   3921  HH  TYR B 273      53.390  25.130  37.230  1.00  0.00           H
ATOM   3922  CD2 TYR B 273      51.770  28.080  39.920  1.00  0.00           C
ATOM   3923  HD2 TYR B 273      51.100  28.930  40.020  1.00  0.00           H
ATOM   3924  CE2 TYR B 273      52.000  27.540  38.680  1.00  0.00           C
ATOM   3925  HE2 TYR B 273      51.460  27.790  37.770  1.00  0.00           H
ATOM   3926  C   TYR B 273      49.960  28.680  42.830  1.00  0.00           C
ATOM   3927  O   TYR B 273      49.800  29.650  43.570  1.00  0.00           O
ATOM   3928  N   GLN B 274      48.960  28.280  42.030  1.00  0.00           N
ATOM   3929  HN  GLN B 274      48.990  27.440  41.500  1.00  0.00           H
ATOM   3930  CA  GLN B 274      47.830  29.120  41.750  1.00  0.00           C
ATOM   3931  HA  GLN B 274      48.120  30.150  41.850  1.00  0.00           H
ATOM   3932  CB  GLN B 274      47.240  28.810  40.370  1.00  0.00           C
ATOM   3933  HB1 GLN B 274      46.320  29.410  40.180  1.00  0.00           H
ATOM   3934  HB2 GLN B 274      46.950  27.740  40.350  1.00  0.00           H
ATOM   3935  CG  GLN B 274      48.140  29.190  39.190  1.00  0.00           C
ATOM   3936  HG1 GLN B 274      49.060  28.590  39.340  1.00  0.00           H
ATOM   3937  HG2 GLN B 274      48.240  30.290  39.140  1.00  0.00           H
ATOM   3938  CD  GLN B 274      47.680  28.570  37.880  1.00  0.00           C
ATOM   3939  OE1 GLN B 274      48.180  27.600  37.320  1.00  0.00           O
ATOM   3940  NE2 GLN B 274      46.540  29.080  37.330  1.00  0.00           N
ATOM   3941 HE21 GLN B 274      46.000  29.730  37.860  1.00  0.00           H
ATOM   3942 HE22 GLN B 274      46.190  28.810  36.430  1.00  0.00           H
ATOM   3943  C   GLN B 274      46.730  29.050  42.760  1.00  0.00           C
ATOM   3944  O   GLN B 274      46.280  27.970  43.130  1.00  0.00           O
ATOM   3945  N   ASP B 275      46.180  30.210  43.170  1.00  0.00           N
ATOM   3946  HN  ASP B 275      46.460  31.070  42.740  1.00  0.00           H
ATOM   3947  CA  ASP B 275      45.150  30.260  44.160  1.00  0.00           C
ATOM   3948  HA  ASP B 275      45.400  29.600  44.980  1.00  0.00           H
ATOM   3949  CB  ASP B 275      45.220  31.580  44.950  1.00  0.00           C
ATOM   3950  HB1 ASP B 275      46.300  31.780  45.100  1.00  0.00           H
ATOM   3951  HB2 ASP B 275      44.640  31.660  45.890  1.00  0.00           H
ATOM   3952  CG  ASP B 275      44.850  32.870  44.230  1.00  0.00           C
ATOM   3953  OD1 ASP B 275      44.200  33.790  44.790  1.00  0.00           O
ATOM   3954  OD2 ASP B 275      45.200  33.060  43.040  1.00  0.00           O
ATOM   3955  C   ASP B 275      43.730  29.920  43.830  1.00  0.00           C
ATOM   3956  O   ASP B 275      43.220  30.140  42.740  1.00  0.00           O
ATOM   3957  N   TYR B 276      42.940  29.410  44.790  1.00  0.00           N
ATOM   3958  HN  TYR B 276      43.340  29.180  45.670  1.00  0.00           H
ATOM   3959  CA  TYR B 276      41.590  28.930  44.660  1.00  0.00           C
ATOM   3960  HA  TYR B 276      41.550  28.550  43.650  1.00  0.00           H
ATOM   3961  CB  TYR B 276      41.250  27.860  45.720  1.00  0.00           C
ATOM   3962  HB1 TYR B 276      40.160  27.780  45.940  1.00  0.00           H
ATOM   3963  HB2 TYR B 276      41.770  28.180  46.650  1.00  0.00           H
ATOM   3964  CG  TYR B 276      41.750  26.560  45.200  1.00  0.00           C
ATOM   3965  CD1 TYR B 276      43.050  26.230  45.500  1.00  0.00           C
ATOM   3966  HD1 TYR B 276      43.660  26.880  46.110  1.00  0.00           H
ATOM   3967  CE1 TYR B 276      43.580  25.030  45.090  1.00  0.00           C
ATOM   3968  HE1 TYR B 276      44.610  24.850  45.360  1.00  0.00           H
ATOM   3969  CZ  TYR B 276      42.800  24.180  44.350  1.00  0.00           C
ATOM   3970  OH  TYR B 276      43.410  23.000  43.860  1.00  0.00           O
ATOM   3971  HH  TYR B 276      44.360  22.920  43.960  1.00  0.00           H
ATOM   3972  CD2 TYR B 276      41.030  25.650  44.450  1.00  0.00           C
ATOM   3973  HD2 TYR B 276      39.970  25.810  44.310  1.00  0.00           H
ATOM   3974  CE2 TYR B 276      41.520  24.470  43.950  1.00  0.00           C
ATOM   3975  HE2 TYR B 276      40.870  23.750  43.470  1.00  0.00           H
ATOM   3976  C   TYR B 276      40.640  30.070  44.670  1.00  0.00           C
ATOM   3977  O   TYR B 276      40.660  30.900  45.580  1.00  0.00           O
ATOM   3978  N   GLU B 277      39.830  30.220  43.610  1.00  0.00           N
ATOM   3979  HN  GLU B 277      39.830  29.580  42.850  1.00  0.00           H
ATOM   3980  CA  GLU B 277      39.010  31.370  43.370  1.00  0.00           C
ATOM   3981  HA  GLU B 277      39.150  32.090  44.170  1.00  0.00           H
ATOM   3982  CB  GLU B 277      39.530  32.000  42.070  1.00  0.00           C
ATOM   3983  HB1 GLU B 277      39.030  31.550  41.180  1.00  0.00           H
ATOM   3984  HB2 GLU B 277      40.620  31.780  42.030  1.00  0.00           H
ATOM   3985  CG  GLU B 277      39.280  33.500  41.970  1.00  0.00           C
ATOM   3986  HG1 GLU B 277      38.200  33.700  42.140  1.00  0.00           H
ATOM   3987  HG2 GLU B 277      39.560  33.760  40.930  1.00  0.00           H
ATOM   3988  CD  GLU B 277      40.140  34.380  42.870  1.00  0.00           C
ATOM   3989  OE1 GLU B 277      41.060  35.110  42.410  1.00  0.00           O
ATOM   3990  OE2 GLU B 277      39.870  34.430  44.100  1.00  0.00           O
ATOM   3991  C   GLU B 277      37.590  30.910  43.310  1.00  0.00           C
ATOM   3992  O   GLU B 277      37.420  29.800  42.820  1.00  0.00           O
ATOM   3993  N   PRO B 278      36.620  31.650  43.730  1.00  0.00           N
ATOM   3994  CD  PRO B 278      36.780  32.900  44.470  1.00  0.00           C
ATOM   3995  HD1 PRO B 278      37.030  32.620  45.520  1.00  0.00           H
ATOM   3996  HD2 PRO B 278      37.450  33.710  44.110  1.00  0.00           H
ATOM   3997  CA  PRO B 278      35.270  31.160  43.750  1.00  0.00           C
ATOM   3998  HA  PRO B 278      35.390  30.190  44.220  1.00  0.00           H
ATOM   3999  CB  PRO B 278      34.510  32.230  44.530  1.00  0.00           C
ATOM   4000  HB1 PRO B 278      34.340  31.990  45.600  1.00  0.00           H
ATOM   4001  HB2 PRO B 278      33.480  32.440  44.200  1.00  0.00           H
ATOM   4002  CG  PRO B 278      35.380  33.500  44.590  1.00  0.00           C
ATOM   4003  HG1 PRO B 278      35.330  34.040  45.560  1.00  0.00           H
ATOM   4004  HG2 PRO B 278      35.220  34.190  43.730  1.00  0.00           H
ATOM   4005  C   PRO B 278      34.590  30.990  42.440  1.00  0.00           C
ATOM   4006  O   PRO B 278      34.900  31.810  41.580  1.00  0.00           O
ATOM   4007  N   GLU B 279      33.740  29.950  42.300  1.00  0.00           N
ATOM   4008  HN  GLU B 279      33.540  29.280  43.010  1.00  0.00           H
ATOM   4009  CA  GLU B 279      33.030  29.620  41.100  1.00  0.00           C
ATOM   4010  HA  GLU B 279      33.720  29.540  40.280  1.00  0.00           H
ATOM   4011  CB  GLU B 279      32.350  28.240  41.120  1.00  0.00           C
ATOM   4012  HB1 GLU B 279      31.820  28.080  40.150  1.00  0.00           H
ATOM   4013  HB2 GLU B 279      31.590  28.090  41.920  1.00  0.00           H
ATOM   4014  CG  GLU B 279      33.360  27.140  41.480  1.00  0.00           C
ATOM   4015  HG1 GLU B 279      33.880  27.320  42.440  1.00  0.00           H
ATOM   4016  HG2 GLU B 279      34.180  27.140  40.730  1.00  0.00           H
ATOM   4017  CD  GLU B 279      32.660  25.790  41.390  1.00  0.00           C
ATOM   4018  OE1 GLU B 279      32.010  25.470  40.350  1.00  0.00           O
ATOM   4019  OE2 GLU B 279      32.820  24.990  42.350  1.00  0.00           O
ATOM   4020  C   GLU B 279      32.100  30.730  40.770  1.00  0.00           C
ATOM   4021  O   GLU B 279      31.780  31.610  41.570  1.00  0.00           O
ATOM   4022  N   ALA B 280      31.650  30.780  39.510  1.00  0.00           N
ATOM   4023  HN  ALA B 280      31.860  30.120  38.790  1.00  0.00           H
ATOM   4024  CA  ALA B 280      30.640  31.680  39.040  1.00  0.00           C
ATOM   4025  HA  ALA B 280      30.640  32.570  39.650  1.00  0.00           H
ATOM   4026  CB  ALA B 280      31.000  32.000  37.580  1.00  0.00           C
ATOM   4027  HB1 ALA B 280      30.300  32.600  36.970  1.00  0.00           H
ATOM   4028  HB2 ALA B 280      31.990  32.510  37.510  1.00  0.00           H
ATOM   4029  HB3 ALA B 280      31.010  31.070  36.970  1.00  0.00           H
ATOM   4030  C   ALA B 280      29.270  31.030  39.120  1.00  0.00           C
ATOM   4031  OT1 ALA B 280      29.170  29.800  39.370  1.00  0.00           O
ATOM   4032  OT2 ALA B 280      28.320  31.780  38.780  1.00  0.00           O
ATOM   4033  N   PHE C 281      20.730  34.400  53.890  1.00  0.00           N
ATOM   4034  H1  PHE C 281      21.300  34.570  53.030  1.00  0.00           H
ATOM   4035  H2  PHE C 281      21.320  34.540  54.730  1.00  0.00           H
ATOM   4036  H3  PHE C 281      20.350  33.430  53.910  1.00  0.00           H
ATOM   4037  CA  PHE C 281      19.580  35.330  53.860  1.00  0.00           C
ATOM   4038  HA  PHE C 281      19.020  35.050  52.970  1.00  0.00           H
ATOM   4039  CB  PHE C 281      18.580  35.110  55.010  1.00  0.00           C
ATOM   4040  HB1 PHE C 281      17.850  35.930  55.160  1.00  0.00           H
ATOM   4041  HB2 PHE C 281      19.140  34.970  55.960  1.00  0.00           H
ATOM   4042  CG  PHE C 281      17.800  33.840  54.900  1.00  0.00           C
ATOM   4043  CD1 PHE C 281      16.580  33.890  54.260  1.00  0.00           C
ATOM   4044  HD1 PHE C 281      16.350  34.840  53.810  1.00  0.00           H
ATOM   4045  CE1 PHE C 281      15.830  32.730  54.230  1.00  0.00           C
ATOM   4046  HE1 PHE C 281      14.890  32.680  53.700  1.00  0.00           H
ATOM   4047  CZ  PHE C 281      16.230  31.590  54.880  1.00  0.00           C
ATOM   4048  HZ  PHE C 281      15.580  30.730  54.800  1.00  0.00           H
ATOM   4049  CD2 PHE C 281      18.160  32.760  55.660  1.00  0.00           C
ATOM   4050  HD2 PHE C 281      18.980  32.980  56.340  1.00  0.00           H
ATOM   4051  CE2 PHE C 281      17.400  31.620  55.610  1.00  0.00           C
ATOM   4052  HE2 PHE C 281      17.680  30.700  56.100  1.00  0.00           H
ATOM   4053  C   PHE C 281      20.070  36.730  53.750  1.00  0.00           C
ATOM   4054  O   PHE C 281      19.580  37.580  54.500  1.00  0.00           O
ATOM   4055  N   LYS C 282      20.980  36.950  52.790  1.00  0.00           N
ATOM   4056  HN  LYS C 282      21.400  36.240  52.240  1.00  0.00           H
ATOM   4057  CA  LYS C 282      21.680  38.190  52.660  1.00  0.00           C
ATOM   4058  HA  LYS C 282      20.930  38.940  52.860  1.00  0.00           H
ATOM   4059  CB  LYS C 282      22.940  38.150  53.540  1.00  0.00           C
ATOM   4060  HB1 LYS C 282      23.530  39.070  53.350  1.00  0.00           H
ATOM   4061  HB2 LYS C 282      23.620  37.380  53.120  1.00  0.00           H
ATOM   4062  CG  LYS C 282      22.680  37.860  55.020  1.00  0.00           C
ATOM   4063  HG1 LYS C 282      22.370  36.800  55.040  1.00  0.00           H
ATOM   4064  HG2 LYS C 282      21.810  38.480  55.340  1.00  0.00           H
ATOM   4065  CD  LYS C 282      23.920  38.130  55.870  1.00  0.00           C
ATOM   4066  HD1 LYS C 282      24.750  37.520  55.450  1.00  0.00           H
ATOM   4067  HD2 LYS C 282      24.140  39.210  55.730  1.00  0.00           H
ATOM   4068  CE  LYS C 282      23.720  37.770  57.340  1.00  0.00           C
ATOM   4069  HE1 LYS C 282      24.720  38.020  57.750  1.00  0.00           H
ATOM   4070  HE2 LYS C 282      23.720  36.660  57.490  1.00  0.00           H
ATOM   4071  NZ  LYS C 282      22.740  38.580  58.090  1.00  0.00           N
ATOM   4072  HZ1 LYS C 282      21.770  38.270  57.890  1.00  0.00           H
ATOM   4073  HZ2 LYS C 282      22.970  38.540  59.110  1.00  0.00           H
ATOM   4074  HZ3 LYS C 282      22.710  39.550  57.730  1.00  0.00           H
ATOM   4075  C   LYS C 282      22.040  38.430  51.240  1.00  0.00           C
ATOM   4076  O   LYS C 282      22.540  37.510  50.600  1.00  0.00           O
ATOM   4077  N   ASN C 283      21.880  39.660  50.710  1.00  0.00           N
ATOM   4078  HN  ASN C 283      21.470  40.410  51.220  1.00  0.00           H
ATOM   4079  CA  ASN C 283      22.330  40.100  49.430  1.00  0.00           C
ATOM   4080  HA  ASN C 283      22.920  39.350  48.910  1.00  0.00           H
ATOM   4081  CB  ASN C 283      21.160  40.450  48.500  1.00  0.00           C
ATOM   4082  HB1 ASN C 283      20.700  41.450  48.680  1.00  0.00           H
ATOM   4083  HB2 ASN C 283      20.350  39.750  48.800  1.00  0.00           H
ATOM   4084  CG  ASN C 283      21.510  40.200  47.040  1.00  0.00           C
ATOM   4085  OD1 ASN C 283      22.670  40.040  46.670  1.00  0.00           O
ATOM   4086  ND2 ASN C 283      20.420  40.060  46.240  1.00  0.00           N
ATOM   4087 HD21 ASN C 283      19.520  40.250  46.640  1.00  0.00           H
ATOM   4088 HD22 ASN C 283      20.460  39.780  45.280  1.00  0.00           H
ATOM   4089  C   ASN C 283      23.310  41.230  49.410  1.00  0.00           C
ATOM   4090  O   ASN C 283      23.010  42.280  48.830  1.00  0.00           O
ATOM   4091  N   ILE C 284      24.450  41.160  50.110  1.00  0.00           N
ATOM   4092  HN  ILE C 284      24.720  40.380  50.670  1.00  0.00           H
ATOM   4093  CA  ILE C 284      25.470  42.160  50.240  1.00  0.00           C
ATOM   4094  HA  ILE C 284      25.030  42.960  50.820  1.00  0.00           H
ATOM   4095  CB  ILE C 284      26.580  41.560  51.050  1.00  0.00           C
ATOM   4096  HB  ILE C 284      26.980  40.750  50.410  1.00  0.00           H
ATOM   4097  CG2 ILE C 284      27.800  42.440  51.330  1.00  0.00           C
ATOM   4098 HG21 ILE C 284      28.270  42.950  50.460  1.00  0.00           H
ATOM   4099 HG22 ILE C 284      27.480  43.310  51.940  1.00  0.00           H
ATOM   4100 HG23 ILE C 284      28.550  41.840  51.880  1.00  0.00           H
ATOM   4101  CG1 ILE C 284      25.980  40.790  52.240  1.00  0.00           C
ATOM   4102 HG11 ILE C 284      26.860  40.510  52.860  1.00  0.00           H
ATOM   4103 HG12 ILE C 284      25.540  39.780  52.060  1.00  0.00           H
ATOM   4104  CD  ILE C 284      25.070  41.660  53.110  1.00  0.00           C
ATOM   4105  HD1 ILE C 284      24.830  41.110  54.050  1.00  0.00           H
ATOM   4106  HD2 ILE C 284      25.480  42.600  53.540  1.00  0.00           H
ATOM   4107  HD3 ILE C 284      24.080  41.860  52.650  1.00  0.00           H
ATOM   4108  C   ILE C 284      26.070  42.680  48.990  1.00  0.00           C
ATOM   4109  O   ILE C 284      26.290  41.980  48.000  1.00  0.00           O
ATOM   4110  N   ASP C 285      26.450  43.970  49.030  1.00  0.00           N
ATOM   4111  HN  ASP C 285      26.370  44.470  49.880  1.00  0.00           H
ATOM   4112  CA  ASP C 285      27.130  44.680  47.980  1.00  0.00           C
ATOM   4113  HA  ASP C 285      27.300  43.930  47.220  1.00  0.00           H
ATOM   4114  CB  ASP C 285      26.280  45.790  47.350  1.00  0.00           C
ATOM   4115  HB1 ASP C 285      26.050  46.560  48.110  1.00  0.00           H
ATOM   4116  HB2 ASP C 285      25.300  45.350  47.060  1.00  0.00           H
ATOM   4117  CG  ASP C 285      26.760  46.400  46.030  1.00  0.00           C
ATOM   4118  OD1 ASP C 285      26.530  47.600  45.730  1.00  0.00           O
ATOM   4119  OD2 ASP C 285      27.260  45.670  45.140  1.00  0.00           O
ATOM   4120  C   ASP C 285      28.550  45.030  48.290  1.00  0.00           C
ATOM   4121  O   ASP C 285      28.920  45.260  49.440  1.00  0.00           O
ATOM   4122  N   GLY C 286      29.340  45.210  47.220  1.00  0.00           N
ATOM   4123  HN  GLY C 286      28.950  45.110  46.310  1.00  0.00           H
ATOM   4124  CA  GLY C 286      30.690  45.660  47.410  1.00  0.00           C
ATOM   4125  HA1 GLY C 286      31.010  45.370  48.400  1.00  0.00           H
ATOM   4126  HA2 GLY C 286      31.310  45.210  46.650  1.00  0.00           H
ATOM   4127  C   GLY C 286      30.830  47.140  47.380  1.00  0.00           C
ATOM   4128  O   GLY C 286      30.350  47.890  48.240  1.00  0.00           O
ATOM   4129  N   TYR C 287      31.490  47.680  46.340  1.00  0.00           N
ATOM   4130  HN  TYR C 287      32.000  47.110  45.700  1.00  0.00           H
ATOM   4131  CA  TYR C 287      31.540  49.110  46.240  1.00  0.00           C
ATOM   4132  HA  TYR C 287      30.640  49.580  46.610  1.00  0.00           H
ATOM   4133  CB  TYR C 287      32.650  49.660  47.140  1.00  0.00           C
ATOM   4134  HB1 TYR C 287      33.660  49.250  46.930  1.00  0.00           H
ATOM   4135  HB2 TYR C 287      32.390  49.300  48.160  1.00  0.00           H
ATOM   4136  CG  TYR C 287      32.750  51.140  47.230  1.00  0.00           C
ATOM   4137  CD1 TYR C 287      33.690  51.820  46.490  1.00  0.00           C
ATOM   4138  HD1 TYR C 287      34.310  51.170  45.890  1.00  0.00           H
ATOM   4139  CE1 TYR C 287      33.900  53.180  46.630  1.00  0.00           C
ATOM   4140  HE1 TYR C 287      34.650  53.600  45.980  1.00  0.00           H
ATOM   4141  CZ  TYR C 287      33.070  53.900  47.450  1.00  0.00           C
ATOM   4142  OH  TYR C 287      33.370  55.230  47.840  1.00  0.00           O
ATOM   4143  HH  TYR C 287      32.630  55.570  48.330  1.00  0.00           H
ATOM   4144  CD2 TYR C 287      31.940  51.890  48.050  1.00  0.00           C
ATOM   4145  HD2 TYR C 287      31.130  51.290  48.440  1.00  0.00           H
ATOM   4146  CE2 TYR C 287      32.040  53.260  48.090  1.00  0.00           C
ATOM   4147  HE2 TYR C 287      31.270  53.730  48.700  1.00  0.00           H
ATOM   4148  C   TYR C 287      31.720  49.590  44.840  1.00  0.00           C
ATOM   4149  O   TYR C 287      32.470  49.030  44.050  1.00  0.00           O
ATOM   4150  N   PHE C 288      31.020  50.660  44.410  1.00  0.00           N
ATOM   4151  HN  PHE C 288      30.330  50.920  45.080  1.00  0.00           H
ATOM   4152  CA  PHE C 288      31.100  51.150  43.070  1.00  0.00           C
ATOM   4153  HA  PHE C 288      31.880  50.660  42.500  1.00  0.00           H
ATOM   4154  CB  PHE C 288      29.900  50.790  42.180  1.00  0.00           C
ATOM   4155  HB1 PHE C 288      29.010  51.130  42.750  1.00  0.00           H
ATOM   4156  HB2 PHE C 288      29.940  49.680  42.290  1.00  0.00           H
ATOM   4157  CG  PHE C 288      29.820  51.290  40.780  1.00  0.00           C
ATOM   4158  CD1 PHE C 288      29.490  52.580  40.430  1.00  0.00           C
ATOM   4159  HD1 PHE C 288      29.440  53.230  41.290  1.00  0.00           H
ATOM   4160  CE1 PHE C 288      29.350  52.990  39.120  1.00  0.00           C
ATOM   4161  HE1 PHE C 288      28.970  53.980  38.950  1.00  0.00           H
ATOM   4162  CZ  PHE C 288      29.510  52.050  38.130  1.00  0.00           C
ATOM   4163  HZ  PHE C 288      29.460  52.370  37.100  1.00  0.00           H
ATOM   4164  CD2 PHE C 288      29.830  50.350  39.780  1.00  0.00           C
ATOM   4165  HD2 PHE C 288      30.080  49.310  39.910  1.00  0.00           H
ATOM   4166  CE2 PHE C 288      29.760  50.740  38.460  1.00  0.00           C
ATOM   4167  HE2 PHE C 288      29.780  50.020  37.660  1.00  0.00           H
ATOM   4168  C   PHE C 288      31.270  52.630  43.150  1.00  0.00           C
ATOM   4169  O   PHE C 288      30.470  53.340  43.770  1.00  0.00           O
ATOM   4170  N   LYS C 289      32.320  53.170  42.510  1.00  0.00           N
ATOM   4171  HN  LYS C 289      33.040  52.570  42.160  1.00  0.00           H
ATOM   4172  CA  LYS C 289      32.490  54.580  42.350  1.00  0.00           C
ATOM   4173  HA  LYS C 289      31.490  54.940  42.150  1.00  0.00           H
ATOM   4174  CB  LYS C 289      33.140  54.970  43.690  1.00  0.00           C
ATOM   4175  HB1 LYS C 289      34.190  54.590  43.640  1.00  0.00           H
ATOM   4176  HB2 LYS C 289      32.530  54.480  44.480  1.00  0.00           H
ATOM   4177  CG  LYS C 289      33.270  56.450  44.060  1.00  0.00           C
ATOM   4178  HG1 LYS C 289      33.890  57.090  43.400  1.00  0.00           H
ATOM   4179  HG2 LYS C 289      33.730  56.550  45.070  1.00  0.00           H
ATOM   4180  CD  LYS C 289      31.870  57.040  44.250  1.00  0.00           C
ATOM   4181  HD1 LYS C 289      31.280  57.100  43.310  1.00  0.00           H
ATOM   4182  HD2 LYS C 289      31.290  56.310  44.860  1.00  0.00           H
ATOM   4183  CE  LYS C 289      31.720  58.360  45.010  1.00  0.00           C
ATOM   4184  HE1 LYS C 289      32.090  59.190  44.370  1.00  0.00           H
ATOM   4185  HE2 LYS C 289      32.320  58.310  45.950  1.00  0.00           H
ATOM   4186  NZ  LYS C 289      30.310  58.500  45.420  1.00  0.00           N
ATOM   4187  HZ1 LYS C 289      29.620  58.350  44.650  1.00  0.00           H
ATOM   4188  HZ2 LYS C 289      30.200  57.710  46.090  1.00  0.00           H
ATOM   4189  HZ3 LYS C 289      30.090  59.390  45.890  1.00  0.00           H
ATOM   4190  C   LYS C 289      33.350  54.850  41.170  1.00  0.00           C
ATOM   4191  O   LYS C 289      34.020  53.970  40.620  1.00  0.00           O
ATOM   4192  N   ILE C 290      33.160  56.090  40.680  1.00  0.00           N
ATOM   4193  HN  ILE C 290      32.540  56.770  41.050  1.00  0.00           H
ATOM   4194  CA  ILE C 290      33.870  56.520  39.520  1.00  0.00           C
ATOM   4195  HA  ILE C 290      34.220  55.670  38.960  1.00  0.00           H
ATOM   4196  CB  ILE C 290      33.050  57.310  38.540  1.00  0.00           C
ATOM   4197  HB  ILE C 290      32.780  58.320  38.910  1.00  0.00           H
ATOM   4198  CG2 ILE C 290      33.880  57.390  37.250  1.00  0.00           C
ATOM   4199 HG21 ILE C 290      34.730  58.100  37.370  1.00  0.00           H
ATOM   4200 HG22 ILE C 290      34.290  56.380  37.020  1.00  0.00           H
ATOM   4201 HG23 ILE C 290      33.370  57.750  36.330  1.00  0.00           H
ATOM   4202  CG1 ILE C 290      31.720  56.610  38.220  1.00  0.00           C
ATOM   4203 HG11 ILE C 290      31.240  57.170  37.380  1.00  0.00           H
ATOM   4204 HG12 ILE C 290      30.960  56.640  39.030  1.00  0.00           H
ATOM   4205  CD  ILE C 290      31.670  55.150  37.780  1.00  0.00           C
ATOM   4206  HD1 ILE C 290      30.670  54.790  37.450  1.00  0.00           H
ATOM   4207  HD2 ILE C 290      32.380  54.980  36.940  1.00  0.00           H
ATOM   4208  HD3 ILE C 290      31.940  54.520  38.660  1.00  0.00           H
ATOM   4209  C   ILE C 290      35.020  57.410  39.980  1.00  0.00           C
ATOM   4210  NT  ILE C 290      36.240  56.860  39.740  1.00  0.00           N
ATOM   4211  HT1 ILE C 290      36.260  55.930  39.380  1.00  0.00           H
ATOM   4212  HT2 ILE C 290      37.050  57.360  40.020  1.00  0.00           H
ATOM   4213  O   ILE C 290      34.940  58.500  40.550  1.00  0.00           O
ATOM   4214  N   PHE D 291      58.020  59.460  47.240  1.00  0.00           N
ATOM   4215  H1  PHE D 291      57.400  59.970  46.580  1.00  0.00           H
ATOM   4216  H2  PHE D 291      57.340  58.890  47.770  1.00  0.00           H
ATOM   4217  H3  PHE D 291      58.410  60.180  47.880  1.00  0.00           H
ATOM   4218  CA  PHE D 291      59.130  58.750  46.560  1.00  0.00           C
ATOM   4219  HA  PHE D 291      58.720  58.150  45.760  1.00  0.00           H
ATOM   4220  CB  PHE D 291      60.070  59.870  46.070  1.00  0.00           C
ATOM   4221  HB1 PHE D 291      61.100  59.500  45.890  1.00  0.00           H
ATOM   4222  HB2 PHE D 291      60.150  60.680  46.830  1.00  0.00           H
ATOM   4223  CG  PHE D 291      59.700  60.490  44.770  1.00  0.00           C
ATOM   4224  CD1 PHE D 291      60.180  61.760  44.550  1.00  0.00           C
ATOM   4225  HD1 PHE D 291      60.670  62.310  45.340  1.00  0.00           H
ATOM   4226  CE1 PHE D 291      59.930  62.450  43.380  1.00  0.00           C
ATOM   4227  HE1 PHE D 291      60.190  63.490  43.280  1.00  0.00           H
ATOM   4228  CZ  PHE D 291      59.380  61.780  42.310  1.00  0.00           C
ATOM   4229  HZ  PHE D 291      59.400  62.300  41.360  1.00  0.00           H
ATOM   4230  CD2 PHE D 291      59.160  59.840  43.690  1.00  0.00           C
ATOM   4231  HD2 PHE D 291      59.080  58.770  43.640  1.00  0.00           H
ATOM   4232  CE2 PHE D 291      58.960  60.490  42.490  1.00  0.00           C
ATOM   4233  HE2 PHE D 291      58.610  59.890  41.660  1.00  0.00           H
ATOM   4234  C   PHE D 291      59.860  57.710  47.330  1.00  0.00           C
ATOM   4235  O   PHE D 291      61.000  57.410  46.980  1.00  0.00           O
ATOM   4236  N   LYS D 292      59.280  56.990  48.310  1.00  0.00           N
ATOM   4237  HN  LYS D 292      58.320  57.190  48.470  1.00  0.00           H
ATOM   4238  CA  LYS D 292      59.910  55.810  48.820  1.00  0.00           C
ATOM   4239  HA  LYS D 292      60.510  55.320  48.070  1.00  0.00           H
ATOM   4240  CB  LYS D 292      60.900  56.210  49.940  1.00  0.00           C
ATOM   4241  HB1 LYS D 292      60.340  56.540  50.830  1.00  0.00           H
ATOM   4242  HB2 LYS D 292      61.320  57.170  49.570  1.00  0.00           H
ATOM   4243  CG  LYS D 292      62.100  55.340  50.310  1.00  0.00           C
ATOM   4244  HG1 LYS D 292      62.670  55.000  49.420  1.00  0.00           H
ATOM   4245  HG2 LYS D 292      61.690  54.410  50.770  1.00  0.00           H
ATOM   4246  CD  LYS D 292      63.080  56.100  51.220  1.00  0.00           C
ATOM   4247  HD1 LYS D 292      63.500  56.980  50.700  1.00  0.00           H
ATOM   4248  HD2 LYS D 292      62.450  56.450  52.060  1.00  0.00           H
ATOM   4249  CE  LYS D 292      64.300  55.250  51.590  1.00  0.00           C
ATOM   4250  HE1 LYS D 292      64.700  54.670  50.730  1.00  0.00           H
ATOM   4251  HE2 LYS D 292      64.020  54.510  52.380  1.00  0.00           H
ATOM   4252  NZ  LYS D 292      65.390  56.090  52.120  1.00  0.00           N
ATOM   4253  HZ1 LYS D 292      66.000  55.530  52.740  1.00  0.00           H
ATOM   4254  HZ2 LYS D 292      65.950  56.670  51.460  1.00  0.00           H
ATOM   4255  HZ3 LYS D 292      64.820  56.690  52.750  1.00  0.00           H
ATOM   4256  C   LYS D 292      58.790  54.890  49.160  1.00  0.00           C
ATOM   4257  O   LYS D 292      57.690  55.330  49.490  1.00  0.00           O
ATOM   4258  N   ASN D 293      59.040  53.570  49.110  1.00  0.00           N
ATOM   4259  HN  ASN D 293      59.950  53.220  48.900  1.00  0.00           H
ATOM   4260  CA  ASN D 293      58.080  52.630  49.590  1.00  0.00           C
ATOM   4261  HA  ASN D 293      57.790  52.940  50.580  1.00  0.00           H
ATOM   4262  CB  ASN D 293      56.920  52.450  48.590  1.00  0.00           C
ATOM   4263  HB1 ASN D 293      57.080  51.840  47.680  1.00  0.00           H
ATOM   4264  HB2 ASN D 293      56.680  53.470  48.230  1.00  0.00           H
ATOM   4265  CG  ASN D 293      55.710  51.920  49.370  1.00  0.00           C
ATOM   4266  OD1 ASN D 293      55.720  51.410  50.480  1.00  0.00           O
ATOM   4267  ND2 ASN D 293      54.510  52.340  48.880  1.00  0.00           N
ATOM   4268 HD21 ASN D 293      54.400  52.960  48.100  1.00  0.00           H
ATOM   4269 HD22 ASN D 293      53.670  52.110  49.370  1.00  0.00           H
ATOM   4270  C   ASN D 293      58.760  51.330  49.850  1.00  0.00           C
ATOM   4271  O   ASN D 293      59.950  51.210  49.580  1.00  0.00           O
ATOM   4272  N   ILE D 294      58.160  50.310  50.490  1.00  0.00           N
ATOM   4273  HN  ILE D 294      57.170  50.380  50.600  1.00  0.00           H
ATOM   4274  CA  ILE D 294      58.800  49.110  50.930  1.00  0.00           C
ATOM   4275  HA  ILE D 294      59.650  48.880  50.310  1.00  0.00           H
ATOM   4276  CB  ILE D 294      59.110  49.200  52.400  1.00  0.00           C
ATOM   4277  HB  ILE D 294      60.010  49.850  52.430  1.00  0.00           H
ATOM   4278  CG2 ILE D 294      58.070  49.990  53.210  1.00  0.00           C
ATOM   4279 HG21 ILE D 294      57.040  49.680  52.940  1.00  0.00           H
ATOM   4280 HG22 ILE D 294      58.090  49.960  54.320  1.00  0.00           H
ATOM   4281 HG23 ILE D 294      58.040  51.020  52.790  1.00  0.00           H
ATOM   4282  CG1 ILE D 294      59.340  47.780  52.950  1.00  0.00           C
ATOM   4283 HG11 ILE D 294      60.080  47.320  52.270  1.00  0.00           H
ATOM   4284 HG12 ILE D 294      58.540  47.010  52.940  1.00  0.00           H
ATOM   4285  CD  ILE D 294      60.030  47.620  54.300  1.00  0.00           C
ATOM   4286  HD1 ILE D 294      60.750  48.430  54.570  1.00  0.00           H
ATOM   4287  HD2 ILE D 294      59.260  47.510  55.090  1.00  0.00           H
ATOM   4288  HD3 ILE D 294      60.550  46.640  54.210  1.00  0.00           H
ATOM   4289  C   ILE D 294      57.700  48.130  50.770  1.00  0.00           C
ATOM   4290  O   ILE D 294      56.510  48.410  50.940  1.00  0.00           O
ATOM   4291  N   ASP D 295      58.060  46.980  50.180  1.00  0.00           N
ATOM   4292  HN  ASP D 295      59.000  46.840  49.870  1.00  0.00           H
ATOM   4293  CA  ASP D 295      57.190  45.940  49.720  1.00  0.00           C
ATOM   4294  HA  ASP D 295      56.150  46.250  49.680  1.00  0.00           H
ATOM   4295  CB  ASP D 295      57.590  45.490  48.300  1.00  0.00           C
ATOM   4296  HB1 ASP D 295      58.660  45.170  48.280  1.00  0.00           H
ATOM   4297  HB2 ASP D 295      57.620  46.420  47.710  1.00  0.00           H
ATOM   4298  CG  ASP D 295      56.610  44.440  47.790  1.00  0.00           C
ATOM   4299  OD1 ASP D 295      57.030  43.390  47.230  1.00  0.00           O
ATOM   4300  OD2 ASP D 295      55.370  44.620  47.950  1.00  0.00           O
ATOM   4301  C   ASP D 295      57.130  44.880  50.760  1.00  0.00           C
ATOM   4302  O   ASP D 295      58.070  44.690  51.530  1.00  0.00           O
ATOM   4303  N   GLY D 296      55.990  44.170  50.860  1.00  0.00           N
ATOM   4304  HN  GLY D 296      55.280  44.500  50.250  1.00  0.00           H
ATOM   4305  CA  GLY D 296      55.680  43.200  51.870  1.00  0.00           C
ATOM   4306  HA1 GLY D 296      56.130  43.370  52.830  1.00  0.00           H
ATOM   4307  HA2 GLY D 296      54.610  43.110  52.030  1.00  0.00           H
ATOM   4308  C   GLY D 296      56.100  41.850  51.410  1.00  0.00           C
ATOM   4309  O   GLY D 296      57.170  41.650  50.830  1.00  0.00           O
ATOM   4310  N   TYR D 297      55.260  40.870  51.780  1.00  0.00           N
ATOM   4311  HN  TYR D 297      54.460  41.120  52.320  1.00  0.00           H
ATOM   4312  CA  TYR D 297      55.420  39.510  51.390  1.00  0.00           C
ATOM   4313  HA  TYR D 297      56.200  39.500  50.650  1.00  0.00           H
ATOM   4314  CB  TYR D 297      55.960  38.790  52.640  1.00  0.00           C
ATOM   4315  HB1 TYR D 297      55.200  38.490  53.400  1.00  0.00           H
ATOM   4316  HB2 TYR D 297      56.650  39.490  53.160  1.00  0.00           H
ATOM   4317  CG  TYR D 297      56.730  37.580  52.270  1.00  0.00           C
ATOM   4318  CD1 TYR D 297      56.110  36.370  52.500  1.00  0.00           C
ATOM   4319  HD1 TYR D 297      55.040  36.320  52.660  1.00  0.00           H
ATOM   4320  CE1 TYR D 297      56.850  35.210  52.430  1.00  0.00           C
ATOM   4321  HE1 TYR D 297      56.320  34.280  52.530  1.00  0.00           H
ATOM   4322  CZ  TYR D 297      58.190  35.220  52.150  1.00  0.00           C
ATOM   4323  OH  TYR D 297      58.840  34.060  51.670  1.00  0.00           O
ATOM   4324  HH  TYR D 297      59.690  34.410  51.400  1.00  0.00           H
ATOM   4325  CD2 TYR D 297      58.090  37.590  52.060  1.00  0.00           C
ATOM   4326  HD2 TYR D 297      58.710  38.470  51.920  1.00  0.00           H
ATOM   4327  CE2 TYR D 297      58.820  36.420  51.930  1.00  0.00           C
ATOM   4328  HE2 TYR D 297      59.830  36.390  51.570  1.00  0.00           H
ATOM   4329  C   TYR D 297      54.130  38.890  50.990  1.00  0.00           C
ATOM   4330  O   TYR D 297      53.070  39.190  51.540  1.00  0.00           O
ATOM   4331  N   PHE D 298      54.110  38.050  49.930  1.00  0.00           N
ATOM   4332  HN  PHE D 298      54.940  37.820  49.430  1.00  0.00           H
ATOM   4333  CA  PHE D 298      52.960  37.270  49.630  1.00  0.00           C
ATOM   4334  HA  PHE D 298      52.280  37.340  50.460  1.00  0.00           H
ATOM   4335  CB  PHE D 298      52.230  37.930  48.440  1.00  0.00           C
ATOM   4336  HB1 PHE D 298      52.720  38.220  47.490  1.00  0.00           H
ATOM   4337  HB2 PHE D 298      51.720  38.830  48.840  1.00  0.00           H
ATOM   4338  CG  PHE D 298      51.120  37.080  47.930  1.00  0.00           C
ATOM   4339  CD1 PHE D 298      51.280  36.280  46.830  1.00  0.00           C
ATOM   4340  HD1 PHE D 298      52.280  36.210  46.430  1.00  0.00           H
ATOM   4341  CE1 PHE D 298      50.220  35.560  46.320  1.00  0.00           C
ATOM   4342  HE1 PHE D 298      50.400  34.850  45.540  1.00  0.00           H
ATOM   4343  CZ  PHE D 298      48.980  35.750  46.900  1.00  0.00           C
ATOM   4344  HZ  PHE D 298      48.170  35.190  46.460  1.00  0.00           H
ATOM   4345  CD2 PHE D 298      49.900  37.170  48.560  1.00  0.00           C
ATOM   4346  HD2 PHE D 298      49.710  37.790  49.420  1.00  0.00           H
ATOM   4347  CE2 PHE D 298      48.810  36.540  48.010  1.00  0.00           C
ATOM   4348  HE2 PHE D 298      47.860  36.490  48.530  1.00  0.00           H
ATOM   4349  C   PHE D 298      53.330  35.860  49.290  1.00  0.00           C
ATOM   4350  O   PHE D 298      54.210  35.600  48.480  1.00  0.00           O
ATOM   4351  N   LYS D 299      52.740  34.830  49.930  1.00  0.00           N
ATOM   4352  HN  LYS D 299      52.270  35.100  50.770  1.00  0.00           H
ATOM   4353  CA  LYS D 299      52.980  33.490  49.500  1.00  0.00           C
ATOM   4354  HA  LYS D 299      53.320  33.480  48.480  1.00  0.00           H
ATOM   4355  CB  LYS D 299      54.080  32.890  50.400  1.00  0.00           C
ATOM   4356  HB1 LYS D 299      53.780  32.330  51.310  1.00  0.00           H
ATOM   4357  HB2 LYS D 299      54.680  33.740  50.770  1.00  0.00           H
ATOM   4358  CG  LYS D 299      54.910  31.850  49.640  1.00  0.00           C
ATOM   4359  HG1 LYS D 299      54.620  31.800  48.570  1.00  0.00           H
ATOM   4360  HG2 LYS D 299      54.640  30.850  50.030  1.00  0.00           H
ATOM   4361  CD  LYS D 299      56.420  32.110  49.670  1.00  0.00           C
ATOM   4362  HD1 LYS D 299      56.840  32.220  50.690  1.00  0.00           H
ATOM   4363  HD2 LYS D 299      56.840  31.260  49.080  1.00  0.00           H
ATOM   4364  CE  LYS D 299      56.720  33.380  48.880  1.00  0.00           C
ATOM   4365  HE1 LYS D 299      56.160  34.270  49.240  1.00  0.00           H
ATOM   4366  HE2 LYS D 299      56.540  33.370  47.790  1.00  0.00           H
ATOM   4367  NZ  LYS D 299      58.160  33.730  48.980  1.00  0.00           N
ATOM   4368  HZ1 LYS D 299      58.490  33.790  49.960  1.00  0.00           H
ATOM   4369  HZ2 LYS D 299      58.790  33.030  48.540  1.00  0.00           H
ATOM   4370  HZ3 LYS D 299      58.250  34.730  48.700  1.00  0.00           H
ATOM   4371  C   LYS D 299      51.820  32.570  49.630  1.00  0.00           C
ATOM   4372  O   LYS D 299      51.950  31.390  49.930  1.00  0.00           O
ATOM   4373  N   ILE D 300      50.570  33.040  49.450  1.00  0.00           N
ATOM   4374  HN  ILE D 300      50.310  33.990  49.290  1.00  0.00           H
ATOM   4375  CA  ILE D 300      49.370  32.260  49.440  1.00  0.00           C
ATOM   4376  HA  ILE D 300      49.520  31.610  50.280  1.00  0.00           H
ATOM   4377  CB  ILE D 300      48.140  33.110  49.600  1.00  0.00           C
ATOM   4378  HB  ILE D 300      48.180  33.860  48.790  1.00  0.00           H
ATOM   4379  CG2 ILE D 300      46.850  32.280  49.580  1.00  0.00           C
ATOM   4380 HG21 ILE D 300      45.940  32.910  49.500  1.00  0.00           H
ATOM   4381 HG22 ILE D 300      46.770  31.630  48.680  1.00  0.00           H
ATOM   4382 HG23 ILE D 300      46.740  31.690  50.510  1.00  0.00           H
ATOM   4383  CG1 ILE D 300      48.250  33.790  50.980  1.00  0.00           C
ATOM   4384 HG11 ILE D 300      49.090  34.520  51.010  1.00  0.00           H
ATOM   4385 HG12 ILE D 300      48.440  33.020  51.760  1.00  0.00           H
ATOM   4386  CD  ILE D 300      47.040  34.600  51.430  1.00  0.00           C
ATOM   4387  HD1 ILE D 300      46.130  33.970  51.530  1.00  0.00           H
ATOM   4388  HD2 ILE D 300      47.310  35.160  52.350  1.00  0.00           H
ATOM   4389  HD3 ILE D 300      46.740  35.380  50.700  1.00  0.00           H
ATOM   4390  C   ILE D 300      49.180  31.430  48.170  1.00  0.00           C
ATOM   4391  NT  ILE D 300      49.550  30.130  48.230  1.00  0.00           N
ATOM   4392  HT1 ILE D 300      49.770  29.720  49.120  1.00  0.00           H
ATOM   4393  HT2 ILE D 300      49.360  29.560  47.430  1.00  0.00           H
ATOM   4394  O   ILE D 300      48.740  31.800  47.080  1.00  0.00           O
TER
ENDMDL
