# Supplementary material for: The Effect of SARS-COV‑2 Protein Fragments on the Dimerization of α‑Synuclein
Source: ACS Chem Neurosci. 2025 Oct 22;16(21):4279–88. doi: 10.1021/acschemneuro.5c00635 (PMC12593392; doi:10.1021/acschemneuro.5c00635)
Supplement: Supplementary file 1 [file cn5c00635_si_001.zip › aS Configurations - Supporting Information/Beta Strand Dimer/with FI10/b-FI10-2-final.pdb]

REMARK    GENERATED BY TRJCONV
TITLE     Protein in water t= 500000.00000 step= 250000000
REMARK    THIS IS A SIMULATION BOX
CRYST1   89.366   89.366   89.366  90.00  90.00  90.00 P 1           1
MODEL        1
ATOM      1  N   MET A   1      20.520  51.090  18.440  1.00  0.00           N
ATOM      2  H1  MET A   1      21.370  51.190  17.840  1.00  0.00           H
ATOM      3  H2  MET A   1      19.950  50.330  18.020  1.00  0.00           H
ATOM      4  H3  MET A   1      20.000  51.990  18.430  1.00  0.00           H
ATOM      5  CA  MET A   1      20.940  50.740  19.900  1.00  0.00           C
ATOM      6  HA  MET A   1      20.140  50.230  20.410  1.00  0.00           H
ATOM      7  CB  MET A   1      22.080  49.620  19.830  1.00  0.00           C
ATOM      8  HB1 MET A   1      22.260  49.160  20.820  1.00  0.00           H
ATOM      9  HB2 MET A   1      23.040  50.110  19.550  1.00  0.00           H
ATOM     10  CG  MET A   1      21.710  48.410  18.910  1.00  0.00           C
ATOM     11  HG1 MET A   1      20.650  48.220  19.160  1.00  0.00           H
ATOM     12  HG2 MET A   1      22.280  47.490  19.180  1.00  0.00           H
ATOM     13  SD  MET A   1      22.030  48.830  17.220  1.00  0.00           S
ATOM     14  CE  MET A   1      21.260  47.260  16.820  1.00  0.00           C
ATOM     15  HE1 MET A   1      21.200  47.110  15.720  1.00  0.00           H
ATOM     16  HE2 MET A   1      21.830  46.410  17.240  1.00  0.00           H
ATOM     17  HE3 MET A   1      20.210  47.240  17.170  1.00  0.00           H
ATOM     18  C   MET A   1      21.460  51.890  20.640  1.00  0.00           C
ATOM     19  O   MET A   1      21.560  52.970  20.090  1.00  0.00           O
ATOM     20  N   ASP A   2      21.700  51.770  21.930  1.00  0.00           N
ATOM     21  HN  ASP A   2      21.370  50.970  22.410  1.00  0.00           H
ATOM     22  CA  ASP A   2      22.410  52.770  22.690  1.00  0.00           C
ATOM     23  HA  ASP A   2      22.230  53.700  22.170  1.00  0.00           H
ATOM     24  CB  ASP A   2      21.790  52.960  24.120  1.00  0.00           C
ATOM     25  HB1 ASP A   2      22.450  53.620  24.730  1.00  0.00           H
ATOM     26  HB2 ASP A   2      21.650  51.970  24.610  1.00  0.00           H
ATOM     27  CG  ASP A   2      20.390  53.630  24.030  1.00  0.00           C
ATOM     28  OD1 ASP A   2      19.480  53.140  24.650  1.00  0.00           O
ATOM     29  OD2 ASP A   2      20.250  54.700  23.370  1.00  0.00           O
ATOM     30  C   ASP A   2      23.910  52.520  22.730  1.00  0.00           C
ATOM     31  O   ASP A   2      24.350  51.390  22.590  1.00  0.00           O
ATOM     32  N   VAL A   3      24.740  53.560  22.800  1.00  0.00           N
ATOM     33  HN  VAL A   3      24.460  54.520  22.830  1.00  0.00           H
ATOM     34  CA  VAL A   3      26.190  53.390  23.000  1.00  0.00           C
ATOM     35  HA  VAL A   3      26.580  52.630  22.340  1.00  0.00           H
ATOM     36  CB  VAL A   3      26.980  54.720  22.610  1.00  0.00           C
ATOM     37  HB  VAL A   3      28.060  54.560  22.790  1.00  0.00           H
ATOM     38  CG1 VAL A   3      26.870  54.960  21.040  1.00  0.00           C
ATOM     39 HG11 VAL A   3      25.810  55.250  20.880  1.00  0.00           H
ATOM     40 HG12 VAL A   3      27.450  55.830  20.680  1.00  0.00           H
ATOM     41 HG13 VAL A   3      27.280  54.030  20.590  1.00  0.00           H
ATOM     42  CG2 VAL A   3      26.520  55.980  23.220  1.00  0.00           C
ATOM     43 HG21 VAL A   3      25.480  56.250  22.930  1.00  0.00           H
ATOM     44 HG22 VAL A   3      26.570  56.010  24.330  1.00  0.00           H
ATOM     45 HG23 VAL A   3      27.190  56.790  22.840  1.00  0.00           H
ATOM     46  C   VAL A   3      26.610  52.890  24.340  1.00  0.00           C
ATOM     47  O   VAL A   3      26.030  53.310  25.350  1.00  0.00           O
ATOM     48  N   PHE A   4      27.640  51.940  24.400  1.00  0.00           N
ATOM     49  HN  PHE A   4      28.030  51.550  23.570  1.00  0.00           H
ATOM     50  CA  PHE A   4      28.150  51.370  25.590  1.00  0.00           C
ATOM     51  HA  PHE A   4      27.750  51.960  26.390  1.00  0.00           H
ATOM     52  CB  PHE A   4      27.780  49.930  25.840  1.00  0.00           C
ATOM     53  HB1 PHE A   4      28.250  49.510  26.760  1.00  0.00           H
ATOM     54  HB2 PHE A   4      28.220  49.360  25.000  1.00  0.00           H
ATOM     55  CG  PHE A   4      26.350  49.780  26.040  1.00  0.00           C
ATOM     56  CD1 PHE A   4      25.800  50.070  27.270  1.00  0.00           C
ATOM     57  HD1 PHE A   4      26.480  50.170  28.100  1.00  0.00           H
ATOM     58  CE1 PHE A   4      24.380  49.930  27.500  1.00  0.00           C
ATOM     59  HE1 PHE A   4      23.960  50.110  28.480  1.00  0.00           H
ATOM     60  CZ  PHE A   4      23.600  49.590  26.400  1.00  0.00           C
ATOM     61  HZ  PHE A   4      22.530  49.420  26.450  1.00  0.00           H
ATOM     62  CD2 PHE A   4      25.510  49.530  24.910  1.00  0.00           C
ATOM     63  HD2 PHE A   4      25.890  49.400  23.910  1.00  0.00           H
ATOM     64  CE2 PHE A   4      24.140  49.340  25.110  1.00  0.00           C
ATOM     65  HE2 PHE A   4      23.600  49.030  24.230  1.00  0.00           H
ATOM     66  C   PHE A   4      29.620  51.520  25.780  1.00  0.00           C
ATOM     67  O   PHE A   4      30.450  51.400  24.900  1.00  0.00           O
ATOM     68  N   MET A   5      30.040  51.770  27.000  1.00  0.00           N
ATOM     69  HN  MET A   5      29.320  51.790  27.690  1.00  0.00           H
ATOM     70  CA  MET A   5      31.390  51.720  27.450  1.00  0.00           C
ATOM     71  HA  MET A   5      31.910  52.410  26.800  1.00  0.00           H
ATOM     72  CB  MET A   5      31.470  52.160  28.990  1.00  0.00           C
ATOM     73  HB1 MET A   5      32.480  51.900  29.390  1.00  0.00           H
ATOM     74  HB2 MET A   5      30.830  51.430  29.540  1.00  0.00           H
ATOM     75  CG  MET A   5      31.080  53.640  29.300  1.00  0.00           C
ATOM     76  HG1 MET A   5      30.890  53.730  30.390  1.00  0.00           H
ATOM     77  HG2 MET A   5      30.130  53.920  28.790  1.00  0.00           H
ATOM     78  SD  MET A   5      32.430  54.800  28.890  1.00  0.00           S
ATOM     79  CE  MET A   5      31.400  56.220  29.340  1.00  0.00           C
ATOM     80  HE1 MET A   5      30.990  56.180  30.370  1.00  0.00           H
ATOM     81  HE2 MET A   5      31.980  57.170  29.340  1.00  0.00           H
ATOM     82  HE3 MET A   5      30.590  56.310  28.590  1.00  0.00           H
ATOM     83  C   MET A   5      32.050  50.280  27.360  1.00  0.00           C
ATOM     84  O   MET A   5      31.310  49.290  27.470  1.00  0.00           O
ATOM     85  N   LYS A   6      33.360  50.070  27.170  1.00  0.00           N
ATOM     86  HN  LYS A   6      33.930  50.880  27.030  1.00  0.00           H
ATOM     87  CA  LYS A   6      33.900  48.710  27.390  1.00  0.00           C
ATOM     88  HA  LYS A   6      33.370  48.100  26.670  1.00  0.00           H
ATOM     89  CB  LYS A   6      35.430  48.870  27.040  1.00  0.00           C
ATOM     90  HB1 LYS A   6      35.900  47.900  27.300  1.00  0.00           H
ATOM     91  HB2 LYS A   6      35.770  49.720  27.670  1.00  0.00           H
ATOM     92  CG  LYS A   6      35.760  49.310  25.600  1.00  0.00           C
ATOM     93  HG1 LYS A   6      35.200  50.250  25.390  1.00  0.00           H
ATOM     94  HG2 LYS A   6      35.400  48.570  24.860  1.00  0.00           H
ATOM     95  CD  LYS A   6      37.320  49.600  25.470  1.00  0.00           C
ATOM     96  HD1 LYS A   6      37.660  50.260  26.300  1.00  0.00           H
ATOM     97  HD2 LYS A   6      37.810  48.630  25.670  1.00  0.00           H
ATOM     98  CE  LYS A   6      37.830  50.120  24.130  1.00  0.00           C
ATOM     99  HE1 LYS A   6      38.910  50.380  24.140  1.00  0.00           H
ATOM    100  HE2 LYS A   6      37.170  50.940  23.750  1.00  0.00           H
ATOM    101  NZ  LYS A   6      37.690  49.030  23.140  1.00  0.00           N
ATOM    102  HZ1 LYS A   6      38.080  49.380  22.240  1.00  0.00           H
ATOM    103  HZ2 LYS A   6      38.200  48.150  23.380  1.00  0.00           H
ATOM    104  HZ3 LYS A   6      36.670  48.910  23.000  1.00  0.00           H
ATOM    105  C   LYS A   6      33.760  47.920  28.700  1.00  0.00           C
ATOM    106  O   LYS A   6      33.700  48.460  29.820  1.00  0.00           O
ATOM    107  N   GLY A   7      33.690  46.590  28.530  1.00  0.00           N
ATOM    108  HN  GLY A   7      33.890  46.120  27.680  1.00  0.00           H
ATOM    109  CA  GLY A   7      33.460  45.640  29.570  1.00  0.00           C
ATOM    110  HA1 GLY A   7      34.160  44.840  29.420  1.00  0.00           H
ATOM    111  HA2 GLY A   7      33.540  46.180  30.500  1.00  0.00           H
ATOM    112  C   GLY A   7      32.090  45.030  29.510  1.00  0.00           C
ATOM    113  O   GLY A   7      31.100  45.670  29.820  1.00  0.00           O
ATOM    114  N   LEU A   8      31.920  43.690  29.240  1.00  0.00           N
ATOM    115  HN  LEU A   8      32.750  43.160  29.040  1.00  0.00           H
ATOM    116  CA  LEU A   8      30.590  43.060  29.270  1.00  0.00           C
ATOM    117  HA  LEU A   8      29.830  43.790  29.520  1.00  0.00           H
ATOM    118  CB  LEU A   8      30.230  42.620  27.800  1.00  0.00           C
ATOM    119  HB1 LEU A   8      31.110  42.080  27.410  1.00  0.00           H
ATOM    120  HB2 LEU A   8      30.220  43.500  27.120  1.00  0.00           H
ATOM    121  CG  LEU A   8      29.020  41.670  27.580  1.00  0.00           C
ATOM    122  HG  LEU A   8      28.880  41.090  28.520  1.00  0.00           H
ATOM    123  CD1 LEU A   8      27.650  42.420  27.410  1.00  0.00           C
ATOM    124 HD11 LEU A   8      27.630  43.320  28.070  1.00  0.00           H
ATOM    125 HD12 LEU A   8      27.520  42.850  26.400  1.00  0.00           H
ATOM    126 HD13 LEU A   8      26.850  41.690  27.680  1.00  0.00           H
ATOM    127  CD2 LEU A   8      29.200  40.660  26.490  1.00  0.00           C
ATOM    128 HD21 LEU A   8      29.270  41.160  25.500  1.00  0.00           H
ATOM    129 HD22 LEU A   8      30.190  40.190  26.630  1.00  0.00           H
ATOM    130 HD23 LEU A   8      28.400  39.890  26.390  1.00  0.00           H
ATOM    131  C   LEU A   8      30.480  42.000  30.350  1.00  0.00           C
ATOM    132  O   LEU A   8      31.400  41.290  30.600  1.00  0.00           O
ATOM    133  N   SER A   9      29.390  41.870  31.100  1.00  0.00           N
ATOM    134  HN  SER A   9      28.580  42.440  30.960  1.00  0.00           H
ATOM    135  CA  SER A   9      29.200  40.930  32.230  1.00  0.00           C
ATOM    136  HA  SER A   9      29.880  41.300  32.980  1.00  0.00           H
ATOM    137  CB  SER A   9      27.810  41.010  32.910  1.00  0.00           C
ATOM    138  HB1 SER A   9      26.970  40.640  32.280  1.00  0.00           H
ATOM    139  HB2 SER A   9      27.660  42.100  33.080  1.00  0.00           H
ATOM    140  OG  SER A   9      27.830  40.360  34.190  1.00  0.00           O
ATOM    141  HG1 SER A   9      28.240  40.930  34.850  1.00  0.00           H
ATOM    142  C   SER A   9      29.420  39.490  31.870  1.00  0.00           C
ATOM    143  O   SER A   9      29.020  39.060  30.810  1.00  0.00           O
ATOM    144  N   LYS A  10      29.980  38.720  32.810  1.00  0.00           N
ATOM    145  HN  LYS A  10      29.950  39.040  33.750  1.00  0.00           H
ATOM    146  CA  LYS A  10      30.880  37.670  32.390  1.00  0.00           C
ATOM    147  HA  LYS A  10      30.980  37.590  31.320  1.00  0.00           H
ATOM    148  CB  LYS A  10      32.320  37.840  32.890  1.00  0.00           C
ATOM    149  HB1 LYS A  10      32.760  38.830  32.640  1.00  0.00           H
ATOM    150  HB2 LYS A  10      32.870  37.180  32.190  1.00  0.00           H
ATOM    151  CG  LYS A  10      32.550  37.550  34.400  1.00  0.00           C
ATOM    152  HG1 LYS A  10      32.020  36.660  34.790  1.00  0.00           H
ATOM    153  HG2 LYS A  10      32.250  38.460  34.970  1.00  0.00           H
ATOM    154  CD  LYS A  10      34.000  37.160  34.680  1.00  0.00           C
ATOM    155  HD1 LYS A  10      34.090  36.720  35.700  1.00  0.00           H
ATOM    156  HD2 LYS A  10      34.210  36.360  33.940  1.00  0.00           H
ATOM    157  CE  LYS A  10      35.160  38.220  34.470  1.00  0.00           C
ATOM    158  HE1 LYS A  10      34.860  39.210  34.870  1.00  0.00           H
ATOM    159  HE2 LYS A  10      35.360  38.420  33.400  1.00  0.00           H
ATOM    160  NZ  LYS A  10      36.440  37.720  34.970  1.00  0.00           N
ATOM    161  HZ1 LYS A  10      37.260  38.280  34.660  1.00  0.00           H
ATOM    162  HZ2 LYS A  10      36.310  37.600  35.990  1.00  0.00           H
ATOM    163  HZ3 LYS A  10      36.520  36.770  34.560  1.00  0.00           H
ATOM    164  C   LYS A  10      30.410  36.230  32.810  1.00  0.00           C
ATOM    165  O   LYS A  10      30.970  35.310  32.270  1.00  0.00           O
ATOM    166  N   ALA A  11      29.320  36.160  33.570  1.00  0.00           N
ATOM    167  HN  ALA A  11      28.830  37.010  33.720  1.00  0.00           H
ATOM    168  CA  ALA A  11      28.850  34.900  34.260  1.00  0.00           C
ATOM    169  HA  ALA A  11      28.420  34.190  33.580  1.00  0.00           H
ATOM    170  CB  ALA A  11      29.970  34.010  34.920  1.00  0.00           C
ATOM    171  HB1 ALA A  11      29.560  33.220  35.580  1.00  0.00           H
ATOM    172  HB2 ALA A  11      30.660  33.660  34.120  1.00  0.00           H
ATOM    173  HB3 ALA A  11      30.570  34.730  35.510  1.00  0.00           H
ATOM    174  C   ALA A  11      27.790  35.230  35.320  1.00  0.00           C
ATOM    175  O   ALA A  11      27.840  36.310  35.880  1.00  0.00           O
ATOM    176  N   LYS A  12      26.830  34.380  35.640  1.00  0.00           N
ATOM    177  HN  LYS A  12      26.920  33.460  35.260  1.00  0.00           H
ATOM    178  CA  LYS A  12      26.110  34.570  36.880  1.00  0.00           C
ATOM    179  HA  LYS A  12      25.630  35.540  36.900  1.00  0.00           H
ATOM    180  CB  LYS A  12      25.020  33.530  36.780  1.00  0.00           C
ATOM    181  HB1 LYS A  12      24.470  33.470  37.740  1.00  0.00           H
ATOM    182  HB2 LYS A  12      25.450  32.550  36.500  1.00  0.00           H
ATOM    183  CG  LYS A  12      23.980  33.880  35.700  1.00  0.00           C
ATOM    184  HG1 LYS A  12      24.500  33.760  34.730  1.00  0.00           H
ATOM    185  HG2 LYS A  12      23.690  34.950  35.800  1.00  0.00           H
ATOM    186  CD  LYS A  12      22.620  33.020  35.710  1.00  0.00           C
ATOM    187  HD1 LYS A  12      22.790  31.950  35.470  1.00  0.00           H
ATOM    188  HD2 LYS A  12      22.230  32.850  36.740  1.00  0.00           H
ATOM    189  CE  LYS A  12      21.600  33.450  34.630  1.00  0.00           C
ATOM    190  HE1 LYS A  12      21.980  33.820  33.660  1.00  0.00           H
ATOM    191  HE2 LYS A  12      21.020  34.260  35.130  1.00  0.00           H
ATOM    192  NZ  LYS A  12      20.610  32.440  34.380  1.00  0.00           N
ATOM    193  HZ1 LYS A  12      19.860  32.640  33.690  1.00  0.00           H
ATOM    194  HZ2 LYS A  12      20.910  31.480  34.100  1.00  0.00           H
ATOM    195  HZ3 LYS A  12      20.110  32.160  35.240  1.00  0.00           H
ATOM    196  C   LYS A  12      26.910  34.410  38.170  1.00  0.00           C
ATOM    197  O   LYS A  12      27.620  33.400  38.420  1.00  0.00           O
ATOM    198  N   GLU A  13      26.790  35.380  39.050  1.00  0.00           N
ATOM    199  HN  GLU A  13      26.240  36.210  38.940  1.00  0.00           H
ATOM    200  CA  GLU A  13      27.540  35.310  40.340  1.00  0.00           C
ATOM    201  HA  GLU A  13      28.510  34.850  40.290  1.00  0.00           H
ATOM    202  CB  GLU A  13      27.720  36.710  40.930  1.00  0.00           C
ATOM    203  HB1 GLU A  13      28.190  36.550  41.930  1.00  0.00           H
ATOM    204  HB2 GLU A  13      26.770  37.260  41.080  1.00  0.00           H
ATOM    205  CG  GLU A  13      28.650  37.610  40.120  1.00  0.00           C
ATOM    206  HG1 GLU A  13      28.010  38.270  39.500  1.00  0.00           H
ATOM    207  HG2 GLU A  13      29.360  36.970  39.560  1.00  0.00           H
ATOM    208  CD  GLU A  13      29.430  38.610  41.050  1.00  0.00           C
ATOM    209  OE1 GLU A  13      28.850  39.500  41.730  1.00  0.00           O
ATOM    210  OE2 GLU A  13      30.680  38.570  40.860  1.00  0.00           O
ATOM    211  C   GLU A  13      26.740  34.440  41.340  1.00  0.00           C
ATOM    212  O   GLU A  13      25.540  34.220  41.140  1.00  0.00           O
ATOM    213  N   GLY A  14      27.370  33.960  42.470  1.00  0.00           N
ATOM    214  HN  GLY A  14      28.330  34.140  42.680  1.00  0.00           H
ATOM    215  CA  GLY A  14      26.760  33.170  43.460  1.00  0.00           C
ATOM    216  HA1 GLY A  14      27.350  32.960  44.340  1.00  0.00           H
ATOM    217  HA2 GLY A  14      25.820  33.660  43.670  1.00  0.00           H
ATOM    218  C   GLY A  14      26.310  31.760  42.920  1.00  0.00           C
ATOM    219  O   GLY A  14      26.810  31.270  41.920  1.00  0.00           O
ATOM    220  N   VAL A  15      25.280  31.230  43.670  1.00  0.00           N
ATOM    221  HN  VAL A  15      24.950  31.720  44.480  1.00  0.00           H
ATOM    222  CA  VAL A  15      24.780  29.930  43.420  1.00  0.00           C
ATOM    223  HA  VAL A  15      25.610  29.330  43.080  1.00  0.00           H
ATOM    224  CB  VAL A  15      24.110  29.290  44.580  1.00  0.00           C
ATOM    225  HB  VAL A  15      23.270  29.910  44.940  1.00  0.00           H
ATOM    226  CG1 VAL A  15      23.660  27.830  44.220  1.00  0.00           C
ATOM    227 HG11 VAL A  15      22.730  27.860  43.630  1.00  0.00           H
ATOM    228 HG12 VAL A  15      24.420  27.360  43.560  1.00  0.00           H
ATOM    229 HG13 VAL A  15      23.620  27.240  45.160  1.00  0.00           H
ATOM    230  CG2 VAL A  15      25.100  29.090  45.790  1.00  0.00           C
ATOM    231 HG21 VAL A  15      24.650  28.470  46.590  1.00  0.00           H
ATOM    232 HG22 VAL A  15      26.080  28.630  45.530  1.00  0.00           H
ATOM    233 HG23 VAL A  15      25.420  30.010  46.320  1.00  0.00           H
ATOM    234  C   VAL A  15      23.870  30.050  42.200  1.00  0.00           C
ATOM    235  O   VAL A  15      22.990  30.940  42.130  1.00  0.00           O
ATOM    236  N   VAL A  16      23.900  29.040  41.230  1.00  0.00           N
ATOM    237  HN  VAL A  16      24.560  28.290  41.260  1.00  0.00           H
ATOM    238  CA  VAL A  16      23.330  29.320  39.930  1.00  0.00           C
ATOM    239  HA  VAL A  16      22.820  30.270  39.860  1.00  0.00           H
ATOM    240  CB  VAL A  16      24.330  29.370  38.710  1.00  0.00           C
ATOM    241  HB  VAL A  16      24.850  28.420  38.490  1.00  0.00           H
ATOM    242  CG1 VAL A  16      23.560  29.820  37.490  1.00  0.00           C
ATOM    243 HG11 VAL A  16      22.870  30.680  37.670  1.00  0.00           H
ATOM    244 HG12 VAL A  16      24.230  29.960  36.620  1.00  0.00           H
ATOM    245 HG13 VAL A  16      22.870  29.030  37.130  1.00  0.00           H
ATOM    246  CG2 VAL A  16      25.400  30.420  38.980  1.00  0.00           C
ATOM    247 HG21 VAL A  16      26.020  30.560  38.060  1.00  0.00           H
ATOM    248 HG22 VAL A  16      24.750  31.310  39.150  1.00  0.00           H
ATOM    249 HG23 VAL A  16      26.080  30.290  39.840  1.00  0.00           H
ATOM    250  C   VAL A  16      22.210  28.320  39.620  1.00  0.00           C
ATOM    251  O   VAL A  16      22.520  27.180  39.540  1.00  0.00           O
ATOM    252  N   ALA A  17      20.950  28.780  39.370  1.00  0.00           N
ATOM    253  HN  ALA A  17      20.810  29.750  39.510  1.00  0.00           H
ATOM    254  CA  ALA A  17      19.820  27.910  39.000  1.00  0.00           C
ATOM    255  HA  ALA A  17      19.800  26.960  39.510  1.00  0.00           H
ATOM    256  CB  ALA A  17      18.610  28.580  39.580  1.00  0.00           C
ATOM    257  HB1 ALA A  17      18.710  28.870  40.650  1.00  0.00           H
ATOM    258  HB2 ALA A  17      18.340  29.370  38.850  1.00  0.00           H
ATOM    259  HB3 ALA A  17      17.760  27.860  39.560  1.00  0.00           H
ATOM    260  C   ALA A  17      19.870  27.640  37.500  1.00  0.00           C
ATOM    261  O   ALA A  17      19.130  28.080  36.630  1.00  0.00           O
ATOM    262  N   ALA A  18      20.700  26.690  37.130  1.00  0.00           N
ATOM    263  HN  ALA A  18      21.140  26.110  37.810  1.00  0.00           H
ATOM    264  CA  ALA A  18      20.930  26.330  35.730  1.00  0.00           C
ATOM    265  HA  ALA A  18      20.090  26.590  35.100  1.00  0.00           H
ATOM    266  CB  ALA A  18      22.260  26.920  35.250  1.00  0.00           C
ATOM    267  HB1 ALA A  18      23.080  26.590  35.920  1.00  0.00           H
ATOM    268  HB2 ALA A  18      22.500  26.560  34.230  1.00  0.00           H
ATOM    269  HB3 ALA A  18      22.280  28.020  35.160  1.00  0.00           H
ATOM    270  C   ALA A  18      20.930  24.770  35.730  1.00  0.00           C
ATOM    271  O   ALA A  18      21.430  24.100  36.620  1.00  0.00           O
ATOM    272  N   ALA A  19      20.280  24.190  34.740  1.00  0.00           N
ATOM    273  HN  ALA A  19      19.990  24.870  34.070  1.00  0.00           H
ATOM    274  CA  ALA A  19      19.910  22.830  34.480  1.00  0.00           C
ATOM    275  HA  ALA A  19      19.380  22.600  35.400  1.00  0.00           H
ATOM    276  CB  ALA A  19      19.020  22.520  33.210  1.00  0.00           C
ATOM    277  HB1 ALA A  19      18.070  23.080  33.320  1.00  0.00           H
ATOM    278  HB2 ALA A  19      19.520  22.910  32.300  1.00  0.00           H
ATOM    279  HB3 ALA A  19      18.760  21.440  33.170  1.00  0.00           H
ATOM    280  C   ALA A  19      21.100  21.860  34.300  1.00  0.00           C
ATOM    281  O   ALA A  19      21.120  20.710  34.690  1.00  0.00           O
ATOM    282  N   GLU A  20      22.150  22.390  33.680  1.00  0.00           N
ATOM    283  HN  GLU A  20      21.960  23.280  33.270  1.00  0.00           H
ATOM    284  CA  GLU A  20      23.560  21.950  33.790  1.00  0.00           C
ATOM    285  HA  GLU A  20      23.580  21.180  34.550  1.00  0.00           H
ATOM    286  CB  GLU A  20      24.100  21.330  32.520  1.00  0.00           C
ATOM    287  HB1 GLU A  20      25.210  21.250  32.540  1.00  0.00           H
ATOM    288  HB2 GLU A  20      23.770  22.090  31.790  1.00  0.00           H
ATOM    289  CG  GLU A  20      23.590  19.960  32.210  1.00  0.00           C
ATOM    290  HG1 GLU A  20      22.480  19.960  32.280  1.00  0.00           H
ATOM    291  HG2 GLU A  20      23.980  19.130  32.860  1.00  0.00           H
ATOM    292  CD  GLU A  20      23.880  19.560  30.770  1.00  0.00           C
ATOM    293  OE1 GLU A  20      25.080  19.280  30.470  1.00  0.00           O
ATOM    294  OE2 GLU A  20      22.960  19.510  29.940  1.00  0.00           O
ATOM    295  C   GLU A  20      24.550  23.100  34.200  1.00  0.00           C
ATOM    296  O   GLU A  20      24.590  24.180  33.530  1.00  0.00           O
ATOM    297  N   LYS A  21      25.290  22.710  35.230  1.00  0.00           N
ATOM    298  HN  LYS A  21      25.140  21.890  35.770  1.00  0.00           H
ATOM    299  CA  LYS A  21      26.380  23.530  35.670  1.00  0.00           C
ATOM    300  HA  LYS A  21      26.330  24.510  35.220  1.00  0.00           H
ATOM    301  CB  LYS A  21      26.260  23.760  37.150  1.00  0.00           C
ATOM    302  HB1 LYS A  21      27.180  24.310  37.440  1.00  0.00           H
ATOM    303  HB2 LYS A  21      26.230  22.750  37.600  1.00  0.00           H
ATOM    304  CG  LYS A  21      24.980  24.520  37.610  1.00  0.00           C
ATOM    305  HG1 LYS A  21      24.060  23.910  37.470  1.00  0.00           H
ATOM    306  HG2 LYS A  21      24.950  25.430  36.970  1.00  0.00           H
ATOM    307  CD  LYS A  21      25.070  24.970  39.110  1.00  0.00           C
ATOM    308  HD1 LYS A  21      26.140  24.980  39.380  1.00  0.00           H
ATOM    309  HD2 LYS A  21      24.810  26.050  39.090  1.00  0.00           H
ATOM    310  CE  LYS A  21      24.180  24.240  40.050  1.00  0.00           C
ATOM    311  HE1 LYS A  21      23.110  24.400  39.810  1.00  0.00           H
ATOM    312  HE2 LYS A  21      24.440  24.520  41.090  1.00  0.00           H
ATOM    313  NZ  LYS A  21      24.380  22.840  39.950  1.00  0.00           N
ATOM    314  HZ1 LYS A  21      24.130  22.430  39.020  1.00  0.00           H
ATOM    315  HZ2 LYS A  21      25.390  22.620  40.010  1.00  0.00           H
ATOM    316  HZ3 LYS A  21      23.740  22.290  40.560  1.00  0.00           H
ATOM    317  C   LYS A  21      27.690  22.990  35.270  1.00  0.00           C
ATOM    318  O   LYS A  21      27.930  21.820  35.180  1.00  0.00           O
ATOM    319  N   THR A  22      28.660  23.920  34.960  1.00  0.00           N
ATOM    320  HN  THR A  22      28.560  24.900  35.100  1.00  0.00           H
ATOM    321  CA  THR A  22      30.010  23.590  34.450  1.00  0.00           C
ATOM    322  HA  THR A  22      30.050  22.800  33.710  1.00  0.00           H
ATOM    323  CB  THR A  22      30.510  24.820  33.670  1.00  0.00           C
ATOM    324  HB  THR A  22      30.440  25.720  34.320  1.00  0.00           H
ATOM    325  OG1 THR A  22      29.690  24.960  32.510  1.00  0.00           O
ATOM    326  HG1 THR A  22      28.950  25.490  32.820  1.00  0.00           H
ATOM    327  CG2 THR A  22      32.020  24.660  33.230  1.00  0.00           C
ATOM    328 HG21 THR A  22      32.690  24.900  34.080  1.00  0.00           H
ATOM    329 HG22 THR A  22      32.230  23.670  32.770  1.00  0.00           H
ATOM    330 HG23 THR A  22      32.270  25.320  32.380  1.00  0.00           H
ATOM    331  C   THR A  22      30.990  23.530  35.690  1.00  0.00           C
ATOM    332  O   THR A  22      30.740  24.220  36.640  1.00  0.00           O
ATOM    333  N   LYS A  23      32.080  22.720  35.730  1.00  0.00           N
ATOM    334  HN  LYS A  23      32.230  22.110  34.950  1.00  0.00           H
ATOM    335  CA  LYS A  23      32.970  22.660  36.870  1.00  0.00           C
ATOM    336  HA  LYS A  23      32.440  22.830  37.800  1.00  0.00           H
ATOM    337  CB  LYS A  23      33.610  21.280  37.030  1.00  0.00           C
ATOM    338  HB1 LYS A  23      34.380  21.190  37.830  1.00  0.00           H
ATOM    339  HB2 LYS A  23      34.060  20.980  36.060  1.00  0.00           H
ATOM    340  CG  LYS A  23      32.780  20.070  37.400  1.00  0.00           C
ATOM    341  HG1 LYS A  23      33.410  19.190  37.160  1.00  0.00           H
ATOM    342  HG2 LYS A  23      31.910  19.960  36.720  1.00  0.00           H
ATOM    343  CD  LYS A  23      32.400  20.150  38.850  1.00  0.00           C
ATOM    344  HD1 LYS A  23      33.330  20.210  39.460  1.00  0.00           H
ATOM    345  HD2 LYS A  23      31.910  21.150  38.940  1.00  0.00           H
ATOM    346  CE  LYS A  23      31.460  19.020  39.500  1.00  0.00           C
ATOM    347  HE1 LYS A  23      31.390  19.030  40.610  1.00  0.00           H
ATOM    348  HE2 LYS A  23      31.920  18.040  39.230  1.00  0.00           H
ATOM    349  NZ  LYS A  23      30.090  19.000  39.030  1.00  0.00           N
ATOM    350  HZ1 LYS A  23      29.530  19.680  39.600  1.00  0.00           H
ATOM    351  HZ2 LYS A  23      30.010  19.240  38.030  1.00  0.00           H
ATOM    352  HZ3 LYS A  23      29.610  18.090  39.200  1.00  0.00           H
ATOM    353  C   LYS A  23      33.970  23.720  36.910  1.00  0.00           C
ATOM    354  O   LYS A  23      33.830  24.760  37.520  1.00  0.00           O
ATOM    355  N   GLN A  24      35.080  23.440  36.110  1.00  0.00           N
ATOM    356  HN  GLN A  24      35.200  22.620  35.540  1.00  0.00           H
ATOM    357  CA  GLN A  24      36.260  24.190  36.000  1.00  0.00           C
ATOM    358  HA  GLN A  24      36.170  25.110  36.560  1.00  0.00           H
ATOM    359  CB  GLN A  24      37.550  23.400  36.400  1.00  0.00           C
ATOM    360  HB1 GLN A  24      38.390  24.110  36.230  1.00  0.00           H
ATOM    361  HB2 GLN A  24      37.670  22.580  35.670  1.00  0.00           H
ATOM    362  CG  GLN A  24      37.720  22.920  37.830  1.00  0.00           C
ATOM    363  HG1 GLN A  24      38.780  22.610  37.940  1.00  0.00           H
ATOM    364  HG2 GLN A  24      37.090  22.120  38.260  1.00  0.00           H
ATOM    365  CD  GLN A  24      37.570  24.180  38.760  1.00  0.00           C
ATOM    366  OE1 GLN A  24      38.210  25.210  38.570  1.00  0.00           O
ATOM    367  NE2 GLN A  24      36.720  24.120  39.760  1.00  0.00           N
ATOM    368 HE21 GLN A  24      36.260  23.250  39.940  1.00  0.00           H
ATOM    369 HE22 GLN A  24      36.470  25.010  40.140  1.00  0.00           H
ATOM    370  C   GLN A  24      36.320  24.660  34.560  1.00  0.00           C
ATOM    371  O   GLN A  24      35.520  24.210  33.770  1.00  0.00           O
ATOM    372  N   GLY A  25      37.050  25.690  34.200  1.00  0.00           N
ATOM    373  HN  GLY A  25      37.810  26.010  34.760  1.00  0.00           H
ATOM    374  CA  GLY A  25      36.890  26.350  32.910  1.00  0.00           C
ATOM    375  HA1 GLY A  25      36.240  25.780  32.250  1.00  0.00           H
ATOM    376  HA2 GLY A  25      36.470  27.300  33.210  1.00  0.00           H
ATOM    377  C   GLY A  25      38.220  26.600  32.290  1.00  0.00           C
ATOM    378  O   GLY A  25      38.980  25.700  32.070  1.00  0.00           O
ATOM    379  N   VAL A  26      38.550  27.900  31.990  1.00  0.00           N
ATOM    380  HN  VAL A  26      37.830  28.600  31.950  1.00  0.00           H
ATOM    381  CA  VAL A  26      39.820  28.250  31.420  1.00  0.00           C
ATOM    382  HA  VAL A  26      40.170  27.420  30.830  1.00  0.00           H
ATOM    383  CB  VAL A  26      39.700  29.500  30.580  1.00  0.00           C
ATOM    384  HB  VAL A  26      39.340  30.360  31.180  1.00  0.00           H
ATOM    385  CG1 VAL A  26      41.120  29.840  29.990  1.00  0.00           C
ATOM    386 HG11 VAL A  26      41.810  30.070  30.840  1.00  0.00           H
ATOM    387 HG12 VAL A  26      41.480  28.980  29.390  1.00  0.00           H
ATOM    388 HG13 VAL A  26      41.070  30.680  29.270  1.00  0.00           H
ATOM    389  CG2 VAL A  26      38.750  29.330  29.380  1.00  0.00           C
ATOM    390 HG21 VAL A  26      37.700  29.320  29.740  1.00  0.00           H
ATOM    391 HG22 VAL A  26      38.780  30.230  28.720  1.00  0.00           H
ATOM    392 HG23 VAL A  26      38.880  28.400  28.790  1.00  0.00           H
ATOM    393  C   VAL A  26      40.930  28.400  32.420  1.00  0.00           C
ATOM    394  O   VAL A  26      41.050  29.370  33.160  1.00  0.00           O
ATOM    395  N   ALA A  27      41.770  27.320  32.500  1.00  0.00           N
ATOM    396  HN  ALA A  27      41.780  26.680  31.740  1.00  0.00           H
ATOM    397  CA  ALA A  27      42.740  27.000  33.470  1.00  0.00           C
ATOM    398  HA  ALA A  27      43.270  27.880  33.820  1.00  0.00           H
ATOM    399  CB  ALA A  27      42.030  26.380  34.670  1.00  0.00           C
ATOM    400  HB1 ALA A  27      42.740  25.960  35.410  1.00  0.00           H
ATOM    401  HB2 ALA A  27      41.330  27.110  35.140  1.00  0.00           H
ATOM    402  HB3 ALA A  27      41.360  25.550  34.370  1.00  0.00           H
ATOM    403  C   ALA A  27      43.740  26.040  32.880  1.00  0.00           C
ATOM    404  O   ALA A  27      43.450  25.480  31.850  1.00  0.00           O
ATOM    405  N   GLU A  28      45.010  25.890  33.460  1.00  0.00           N
ATOM    406  HN  GLU A  28      45.380  26.350  34.270  1.00  0.00           H
ATOM    407  CA  GLU A  28      46.100  25.160  32.870  1.00  0.00           C
ATOM    408  HA  GLU A  28      46.250  25.560  31.880  1.00  0.00           H
ATOM    409  CB  GLU A  28      47.450  25.350  33.620  1.00  0.00           C
ATOM    410  HB1 GLU A  28      48.140  24.550  33.300  1.00  0.00           H
ATOM    411  HB2 GLU A  28      47.340  25.330  34.730  1.00  0.00           H
ATOM    412  CG  GLU A  28      47.970  26.770  33.210  1.00  0.00           C
ATOM    413  HG1 GLU A  28      47.570  27.610  33.820  1.00  0.00           H
ATOM    414  HG2 GLU A  28      47.760  26.950  32.140  1.00  0.00           H
ATOM    415  CD  GLU A  28      49.530  26.880  33.150  1.00  0.00           C
ATOM    416  OE1 GLU A  28      50.200  26.140  32.350  1.00  0.00           O
ATOM    417  OE2 GLU A  28      50.010  27.490  34.120  1.00  0.00           O
ATOM    418  C   GLU A  28      45.880  23.700  32.690  1.00  0.00           C
ATOM    419  O   GLU A  28      45.050  23.010  33.300  1.00  0.00           O
ATOM    420  N   ALA A  29      46.710  23.220  31.740  1.00  0.00           N
ATOM    421  HN  ALA A  29      47.460  23.730  31.310  1.00  0.00           H
ATOM    422  CA  ALA A  29      46.430  22.010  30.990  1.00  0.00           C
ATOM    423  HA  ALA A  29      46.050  21.320  31.730  1.00  0.00           H
ATOM    424  CB  ALA A  29      45.420  22.310  29.860  1.00  0.00           C
ATOM    425  HB1 ALA A  29      45.920  22.850  29.030  1.00  0.00           H
ATOM    426  HB2 ALA A  29      45.010  21.380  29.410  1.00  0.00           H
ATOM    427  HB3 ALA A  29      44.550  22.940  30.130  1.00  0.00           H
ATOM    428  C   ALA A  29      47.550  21.450  30.190  1.00  0.00           C
ATOM    429  O   ALA A  29      47.510  20.270  29.830  1.00  0.00           O
ATOM    430  N   ALA A  30      48.690  22.110  29.890  1.00  0.00           N
ATOM    431  HN  ALA A  30      48.720  23.080  30.130  1.00  0.00           H
ATOM    432  CA  ALA A  30      49.860  21.510  29.250  1.00  0.00           C
ATOM    433  HA  ALA A  30      49.520  20.970  28.370  1.00  0.00           H
ATOM    434  CB  ALA A  30      50.930  22.610  28.900  1.00  0.00           C
ATOM    435  HB1 ALA A  30      50.620  23.350  28.130  1.00  0.00           H
ATOM    436  HB2 ALA A  30      51.190  23.280  29.750  1.00  0.00           H
ATOM    437  HB3 ALA A  30      51.840  22.140  28.470  1.00  0.00           H
ATOM    438  C   ALA A  30      50.660  20.400  29.970  1.00  0.00           C
ATOM    439  O   ALA A  30      51.140  19.460  29.350  1.00  0.00           O
ATOM    440  N   GLY A  31      50.780  20.600  31.290  1.00  0.00           N
ATOM    441  HN  GLY A  31      50.400  21.460  31.620  1.00  0.00           H
ATOM    442  CA  GLY A  31      51.430  19.860  32.360  1.00  0.00           C
ATOM    443  HA1 GLY A  31      52.490  19.930  32.190  1.00  0.00           H
ATOM    444  HA2 GLY A  31      51.120  20.380  33.250  1.00  0.00           H
ATOM    445  C   GLY A  31      50.920  18.430  32.610  1.00  0.00           C
ATOM    446  O   GLY A  31      49.950  18.030  31.990  1.00  0.00           O
ATOM    447  N   LYS A  32      51.670  17.710  33.430  1.00  0.00           N
ATOM    448  HN  LYS A  32      52.550  17.970  33.840  1.00  0.00           H
ATOM    449  CA  LYS A  32      51.230  16.400  33.920  1.00  0.00           C
ATOM    450  HA  LYS A  32      50.830  15.930  33.030  1.00  0.00           H
ATOM    451  CB  LYS A  32      52.500  15.500  34.210  1.00  0.00           C
ATOM    452  HB1 LYS A  32      52.230  14.510  34.640  1.00  0.00           H
ATOM    453  HB2 LYS A  32      53.100  16.000  35.000  1.00  0.00           H
ATOM    454  CG  LYS A  32      53.380  15.140  32.940  1.00  0.00           C
ATOM    455  HG1 LYS A  32      54.050  14.350  33.350  1.00  0.00           H
ATOM    456  HG2 LYS A  32      54.020  15.970  32.590  1.00  0.00           H
ATOM    457  CD  LYS A  32      52.540  14.600  31.740  1.00  0.00           C
ATOM    458  HD1 LYS A  32      51.780  13.900  32.160  1.00  0.00           H
ATOM    459  HD2 LYS A  32      52.020  15.430  31.240  1.00  0.00           H
ATOM    460  CE  LYS A  32      53.310  13.870  30.630  1.00  0.00           C
ATOM    461  HE1 LYS A  32      52.660  13.520  29.800  1.00  0.00           H
ATOM    462  HE2 LYS A  32      53.940  13.050  31.030  1.00  0.00           H
ATOM    463  NZ  LYS A  32      54.250  14.790  29.900  1.00  0.00           N
ATOM    464  HZ1 LYS A  32      54.510  14.320  29.010  1.00  0.00           H
ATOM    465  HZ2 LYS A  32      53.700  15.670  29.710  1.00  0.00           H
ATOM    466  HZ3 LYS A  32      55.130  14.980  30.410  1.00  0.00           H
ATOM    467  C   LYS A  32      50.200  16.280  35.060  1.00  0.00           C
ATOM    468  O   LYS A  32      49.670  15.220  35.380  1.00  0.00           O
ATOM    469  N   THR A  33      49.860  17.460  35.640  1.00  0.00           N
ATOM    470  HN  THR A  33      50.450  18.260  35.520  1.00  0.00           H
ATOM    471  CA  THR A  33      48.700  17.550  36.560  1.00  0.00           C
ATOM    472  HA  THR A  33      47.900  16.980  36.120  1.00  0.00           H
ATOM    473  CB  THR A  33      48.980  17.150  38.070  1.00  0.00           C
ATOM    474  HB  THR A  33      49.430  16.140  38.030  1.00  0.00           H
ATOM    475  OG1 THR A  33      47.800  16.920  38.840  1.00  0.00           O
ATOM    476  HG1 THR A  33      47.310  16.280  38.300  1.00  0.00           H
ATOM    477  CG2 THR A  33      49.830  18.120  38.790  1.00  0.00           C
ATOM    478 HG21 THR A  33      50.750  18.450  38.280  1.00  0.00           H
ATOM    479 HG22 THR A  33      49.360  19.110  38.980  1.00  0.00           H
ATOM    480 HG23 THR A  33      50.080  17.740  39.810  1.00  0.00           H
ATOM    481  C   THR A  33      48.400  19.060  36.500  1.00  0.00           C
ATOM    482  O   THR A  33      49.150  19.880  35.930  1.00  0.00           O
ATOM    483  N   LYS A  34      47.220  19.460  36.940  1.00  0.00           N
ATOM    484  HN  LYS A  34      46.580  18.730  37.150  1.00  0.00           H
ATOM    485  CA  LYS A  34      46.750  20.810  37.200  1.00  0.00           C
ATOM    486  HA  LYS A  34      46.730  21.260  36.220  1.00  0.00           H
ATOM    487  CB  LYS A  34      45.380  20.660  37.900  1.00  0.00           C
ATOM    488  HB1 LYS A  34      44.830  19.820  37.410  1.00  0.00           H
ATOM    489  HB2 LYS A  34      44.900  21.650  37.740  1.00  0.00           H
ATOM    490  CG  LYS A  34      45.360  20.240  39.380  1.00  0.00           C
ATOM    491  HG1 LYS A  34      45.550  21.090  40.080  1.00  0.00           H
ATOM    492  HG2 LYS A  34      46.080  19.420  39.610  1.00  0.00           H
ATOM    493  CD  LYS A  34      43.950  19.630  39.750  1.00  0.00           C
ATOM    494  HD1 LYS A  34      43.240  20.480  39.570  1.00  0.00           H
ATOM    495  HD2 LYS A  34      43.700  18.850  39.000  1.00  0.00           H
ATOM    496  CE  LYS A  34      43.760  19.010  41.140  1.00  0.00           C
ATOM    497  HE1 LYS A  34      43.950  19.840  41.860  1.00  0.00           H
ATOM    498  HE2 LYS A  34      44.520  18.210  41.340  1.00  0.00           H
ATOM    499  NZ  LYS A  34      42.430  18.350  41.320  1.00  0.00           N
ATOM    500  HZ1 LYS A  34      41.860  19.150  40.960  1.00  0.00           H
ATOM    501  HZ2 LYS A  34      42.270  17.550  40.680  1.00  0.00           H
ATOM    502  HZ3 LYS A  34      42.210  18.170  42.320  1.00  0.00           H
ATOM    503  C   LYS A  34      47.680  21.690  38.050  1.00  0.00           C
ATOM    504  O   LYS A  34      48.590  21.300  38.830  1.00  0.00           O
ATOM    505  N   GLU A  35      47.400  22.990  37.910  1.00  0.00           N
ATOM    506  HN  GLU A  35      46.770  23.260  37.190  1.00  0.00           H
ATOM    507  CA  GLU A  35      48.060  24.120  38.540  1.00  0.00           C
ATOM    508  HA  GLU A  35      49.090  24.140  38.200  1.00  0.00           H
ATOM    509  CB  GLU A  35      47.500  25.550  38.060  1.00  0.00           C
ATOM    510  HB1 GLU A  35      46.410  25.380  37.920  1.00  0.00           H
ATOM    511  HB2 GLU A  35      47.930  25.810  37.070  1.00  0.00           H
ATOM    512  CG  GLU A  35      47.870  26.770  38.960  1.00  0.00           C
ATOM    513  HG1 GLU A  35      48.940  27.050  39.060  1.00  0.00           H
ATOM    514  HG2 GLU A  35      47.570  26.600  40.020  1.00  0.00           H
ATOM    515  CD  GLU A  35      47.130  28.030  38.550  1.00  0.00           C
ATOM    516  OE1 GLU A  35      47.360  28.440  37.400  1.00  0.00           O
ATOM    517  OE2 GLU A  35      46.490  28.660  39.450  1.00  0.00           O
ATOM    518  C   GLU A  35      47.990  24.040  40.080  1.00  0.00           C
ATOM    519  O   GLU A  35      46.940  23.850  40.700  1.00  0.00           O
ATOM    520  N   GLY A  36      49.150  24.390  40.730  1.00  0.00           N
ATOM    521  HN  GLY A  36      50.000  24.630  40.270  1.00  0.00           H
ATOM    522  CA  GLY A  36      49.240  24.510  42.130  1.00  0.00           C
ATOM    523  HA1 GLY A  36      48.340  24.870  42.600  1.00  0.00           H
ATOM    524  HA2 GLY A  36      49.380  23.510  42.530  1.00  0.00           H
ATOM    525  C   GLY A  36      50.400  25.410  42.420  1.00  0.00           C
ATOM    526  O   GLY A  36      50.780  26.130  41.530  1.00  0.00           O
ATOM    527  N   VAL A  37      51.080  25.260  43.550  1.00  0.00           N
ATOM    528  HN  VAL A  37      50.860  24.600  44.270  1.00  0.00           H
ATOM    529  CA  VAL A  37      52.310  25.880  43.820  1.00  0.00           C
ATOM    530  HA  VAL A  37      52.730  26.150  42.860  1.00  0.00           H
ATOM    531  CB  VAL A  37      52.130  27.140  44.660  1.00  0.00           C
ATOM    532  HB  VAL A  37      53.090  27.590  44.990  1.00  0.00           H
ATOM    533  CG1 VAL A  37      51.750  28.250  43.640  1.00  0.00           C
ATOM    534 HG11 VAL A  37      51.760  29.290  44.020  1.00  0.00           H
ATOM    535 HG12 VAL A  37      52.230  28.250  42.630  1.00  0.00           H
ATOM    536 HG13 VAL A  37      50.680  28.200  43.340  1.00  0.00           H
ATOM    537  CG2 VAL A  37      51.170  26.940  45.780  1.00  0.00           C
ATOM    538 HG21 VAL A  37      51.520  26.170  46.490  1.00  0.00           H
ATOM    539 HG22 VAL A  37      51.170  27.850  46.410  1.00  0.00           H
ATOM    540 HG23 VAL A  37      50.150  26.630  45.460  1.00  0.00           H
ATOM    541  C   VAL A  37      53.370  24.850  44.430  1.00  0.00           C
ATOM    542  O   VAL A  37      53.180  24.010  45.310  1.00  0.00           O
ATOM    543  N   LEU A  38      54.610  24.820  43.900  1.00  0.00           N
ATOM    544  HN  LEU A  38      54.840  25.410  43.130  1.00  0.00           H
ATOM    545  CA  LEU A  38      55.750  23.890  44.270  1.00  0.00           C
ATOM    546  HA  LEU A  38      55.480  22.850  44.260  1.00  0.00           H
ATOM    547  CB  LEU A  38      56.780  24.030  43.130  1.00  0.00           C
ATOM    548  HB1 LEU A  38      57.750  23.610  43.490  1.00  0.00           H
ATOM    549  HB2 LEU A  38      56.920  25.130  43.120  1.00  0.00           H
ATOM    550  CG  LEU A  38      56.310  23.570  41.740  1.00  0.00           C
ATOM    551  HG  LEU A  38      55.270  23.940  41.590  1.00  0.00           H
ATOM    552  CD1 LEU A  38      57.260  24.090  40.730  1.00  0.00           C
ATOM    553 HD11 LEU A  38      57.150  25.190  40.670  1.00  0.00           H
ATOM    554 HD12 LEU A  38      58.310  23.820  40.980  1.00  0.00           H
ATOM    555 HD13 LEU A  38      56.970  23.610  39.780  1.00  0.00           H
ATOM    556  CD2 LEU A  38      56.280  22.080  41.860  1.00  0.00           C
ATOM    557 HD21 LEU A  38      57.260  21.710  42.220  1.00  0.00           H
ATOM    558 HD22 LEU A  38      55.500  21.710  42.560  1.00  0.00           H
ATOM    559 HD23 LEU A  38      56.090  21.680  40.840  1.00  0.00           H
ATOM    560  C   LEU A  38      56.260  24.170  45.690  1.00  0.00           C
ATOM    561  O   LEU A  38      56.680  23.280  46.470  1.00  0.00           O
ATOM    562  N   TYR A  39      56.190  25.460  46.150  1.00  0.00           N
ATOM    563  HN  TYR A  39      55.720  26.160  45.610  1.00  0.00           H
ATOM    564  CA  TYR A  39      56.770  25.900  47.450  1.00  0.00           C
ATOM    565  HA  TYR A  39      57.710  25.380  47.500  1.00  0.00           H
ATOM    566  CB  TYR A  39      56.960  27.450  47.460  1.00  0.00           C
ATOM    567  HB1 TYR A  39      57.650  27.700  46.620  1.00  0.00           H
ATOM    568  HB2 TYR A  39      57.320  27.780  48.460  1.00  0.00           H
ATOM    569  CG  TYR A  39      55.700  28.250  47.220  1.00  0.00           C
ATOM    570  CD1 TYR A  39      55.570  28.960  46.040  1.00  0.00           C
ATOM    571  HD1 TYR A  39      56.350  28.970  45.300  1.00  0.00           H
ATOM    572  CE1 TYR A  39      54.500  29.780  45.770  1.00  0.00           C
ATOM    573  HE1 TYR A  39      54.330  30.170  44.770  1.00  0.00           H
ATOM    574  CZ  TYR A  39      53.440  29.860  46.630  1.00  0.00           C
ATOM    575  OH  TYR A  39      52.290  30.520  46.110  1.00  0.00           O
ATOM    576  HH  TYR A  39      51.510  30.340  46.640  1.00  0.00           H
ATOM    577  CD2 TYR A  39      54.730  28.530  48.200  1.00  0.00           C
ATOM    578  HD2 TYR A  39      54.860  27.970  49.120  1.00  0.00           H
ATOM    579  CE2 TYR A  39      53.580  29.350  47.920  1.00  0.00           C
ATOM    580  HE2 TYR A  39      52.860  29.630  48.670  1.00  0.00           H
ATOM    581  C   TYR A  39      55.930  25.410  48.590  1.00  0.00           C
ATOM    582  O   TYR A  39      54.730  25.460  48.690  1.00  0.00           O
ATOM    583  N   VAL A  40      56.600  25.000  49.720  1.00  0.00           N
ATOM    584  HN  VAL A  40      57.580  24.860  49.640  1.00  0.00           H
ATOM    585  CA  VAL A  40      56.040  24.720  51.010  1.00  0.00           C
ATOM    586  HA  VAL A  40      54.980  24.900  51.160  1.00  0.00           H
ATOM    587  CB  VAL A  40      56.320  23.210  51.340  1.00  0.00           C
ATOM    588  HB  VAL A  40      57.400  22.960  51.340  1.00  0.00           H
ATOM    589  CG1 VAL A  40      55.690  22.910  52.780  1.00  0.00           C
ATOM    590 HG11 VAL A  40      54.580  22.960  52.810  1.00  0.00           H
ATOM    591 HG12 VAL A  40      56.030  21.930  53.170  1.00  0.00           H
ATOM    592 HG13 VAL A  40      56.070  23.660  53.510  1.00  0.00           H
ATOM    593  CG2 VAL A  40      55.500  22.360  50.300  1.00  0.00           C
ATOM    594 HG21 VAL A  40      54.490  22.810  50.220  1.00  0.00           H
ATOM    595 HG22 VAL A  40      56.100  22.360  49.360  1.00  0.00           H
ATOM    596 HG23 VAL A  40      55.530  21.320  50.690  1.00  0.00           H
ATOM    597  C   VAL A  40      56.710  25.620  52.070  1.00  0.00           C
ATOM    598  O   VAL A  40      57.910  25.670  52.190  1.00  0.00           O
ATOM    599  N   GLY A  41      55.970  26.430  52.790  1.00  0.00           N
ATOM    600  HN  GLY A  41      54.990  26.540  52.670  1.00  0.00           H
ATOM    601  CA  GLY A  41      56.320  27.270  53.940  1.00  0.00           C
ATOM    602  HA1 GLY A  41      57.360  27.540  53.810  1.00  0.00           H
ATOM    603  HA2 GLY A  41      55.620  28.090  53.990  1.00  0.00           H
ATOM    604  C   GLY A  41      56.330  26.590  55.350  1.00  0.00           C
ATOM    605  O   GLY A  41      56.020  25.390  55.440  1.00  0.00           O
ATOM    606  N   SER A  42      56.750  27.320  56.420  1.00  0.00           N
ATOM    607  HN  SER A  42      57.110  28.250  56.440  1.00  0.00           H
ATOM    608  CA  SER A  42      56.610  26.800  57.770  1.00  0.00           C
ATOM    609  HA  SER A  42      56.170  25.810  57.830  1.00  0.00           H
ATOM    610  CB  SER A  42      57.970  26.590  58.480  1.00  0.00           C
ATOM    611  HB1 SER A  42      57.800  26.180  59.500  1.00  0.00           H
ATOM    612  HB2 SER A  42      58.620  27.500  58.520  1.00  0.00           H
ATOM    613  OG  SER A  42      58.740  25.600  57.830  1.00  0.00           O
ATOM    614  HG1 SER A  42      58.140  24.860  57.700  1.00  0.00           H
ATOM    615  C   SER A  42      55.570  27.590  58.620  1.00  0.00           C
ATOM    616  O   SER A  42      55.430  27.300  59.820  1.00  0.00           O
ATOM    617  N   LYS A  43      54.850  28.560  58.050  1.00  0.00           N
ATOM    618  HN  LYS A  43      55.180  28.950  57.190  1.00  0.00           H
ATOM    619  CA  LYS A  43      53.710  29.310  58.630  1.00  0.00           C
ATOM    620  HA  LYS A  43      53.400  28.930  59.590  1.00  0.00           H
ATOM    621  CB  LYS A  43      54.020  30.810  58.740  1.00  0.00           C
ATOM    622  HB1 LYS A  43      53.140  31.480  58.740  1.00  0.00           H
ATOM    623  HB2 LYS A  43      54.550  30.970  57.780  1.00  0.00           H
ATOM    624  CG  LYS A  43      54.870  31.270  59.940  1.00  0.00           C
ATOM    625  HG1 LYS A  43      55.170  32.320  59.760  1.00  0.00           H
ATOM    626  HG2 LYS A  43      55.810  30.680  59.820  1.00  0.00           H
ATOM    627  CD  LYS A  43      54.190  31.040  61.290  1.00  0.00           C
ATOM    628  HD1 LYS A  43      53.470  31.830  61.590  1.00  0.00           H
ATOM    629  HD2 LYS A  43      53.690  30.050  61.260  1.00  0.00           H
ATOM    630  CE  LYS A  43      55.120  31.190  62.540  1.00  0.00           C
ATOM    631  HE1 LYS A  43      54.520  31.210  63.470  1.00  0.00           H
ATOM    632  HE2 LYS A  43      55.780  32.070  62.410  1.00  0.00           H
ATOM    633  NZ  LYS A  43      56.050  30.060  62.610  1.00  0.00           N
ATOM    634  HZ1 LYS A  43      56.850  30.160  61.960  1.00  0.00           H
ATOM    635  HZ2 LYS A  43      56.420  30.050  63.580  1.00  0.00           H
ATOM    636  HZ3 LYS A  43      55.510  29.200  62.390  1.00  0.00           H
ATOM    637  C   LYS A  43      52.500  29.240  57.690  1.00  0.00           C
ATOM    638  O   LYS A  43      52.640  29.360  56.500  1.00  0.00           O
ATOM    639  N   THR A  44      51.260  29.160  58.240  1.00  0.00           N
ATOM    640  HN  THR A  44      51.070  29.120  59.220  1.00  0.00           H
ATOM    641  CA  THR A  44      50.070  29.100  57.460  1.00  0.00           C
ATOM    642  HA  THR A  44      50.220  29.490  56.470  1.00  0.00           H
ATOM    643  CB  THR A  44      49.430  27.700  57.430  1.00  0.00           C
ATOM    644  HB  THR A  44      48.520  27.530  56.820  1.00  0.00           H
ATOM    645  OG1 THR A  44      49.170  27.190  58.770  1.00  0.00           O
ATOM    646  HG1 THR A  44      48.650  27.850  59.240  1.00  0.00           H
ATOM    647  CG2 THR A  44      50.480  26.740  56.810  1.00  0.00           C
ATOM    648 HG21 THR A  44      51.310  26.570  57.530  1.00  0.00           H
ATOM    649 HG22 THR A  44      50.060  25.730  56.600  1.00  0.00           H
ATOM    650 HG23 THR A  44      50.830  27.170  55.850  1.00  0.00           H
ATOM    651  C   THR A  44      49.130  30.050  58.080  1.00  0.00           C
ATOM    652  O   THR A  44      49.110  30.300  59.310  1.00  0.00           O
ATOM    653  N   LYS A  45      48.230  30.620  57.190  1.00  0.00           N
ATOM    654  HN  LYS A  45      48.120  30.450  56.210  1.00  0.00           H
ATOM    655  CA  LYS A  45      47.350  31.690  57.580  1.00  0.00           C
ATOM    656  HA  LYS A  45      47.560  31.880  58.620  1.00  0.00           H
ATOM    657  CB  LYS A  45      47.750  33.010  56.890  1.00  0.00           C
ATOM    658  HB1 LYS A  45      48.690  33.330  57.390  1.00  0.00           H
ATOM    659  HB2 LYS A  45      46.880  33.700  56.930  1.00  0.00           H
ATOM    660  CG  LYS A  45      48.130  32.750  55.390  1.00  0.00           C
ATOM    661  HG1 LYS A  45      47.360  32.080  54.960  1.00  0.00           H
ATOM    662  HG2 LYS A  45      49.060  32.140  55.350  1.00  0.00           H
ATOM    663  CD  LYS A  45      48.320  34.090  54.720  1.00  0.00           C
ATOM    664  HD1 LYS A  45      47.530  34.810  55.020  1.00  0.00           H
ATOM    665  HD2 LYS A  45      49.320  34.410  55.090  1.00  0.00           H
ATOM    666  CE  LYS A  45      48.380  33.980  53.210  1.00  0.00           C
ATOM    667  HE1 LYS A  45      47.450  33.570  52.760  1.00  0.00           H
ATOM    668  HE2 LYS A  45      49.280  33.380  52.960  1.00  0.00           H
ATOM    669  NZ  LYS A  45      48.490  35.350  52.620  1.00  0.00           N
ATOM    670  HZ1 LYS A  45      47.590  35.830  52.840  1.00  0.00           H
ATOM    671  HZ2 LYS A  45      49.140  35.960  53.160  1.00  0.00           H
ATOM    672  HZ3 LYS A  45      48.620  35.390  51.590  1.00  0.00           H
ATOM    673  C   LYS A  45      45.920  31.270  57.420  1.00  0.00           C
ATOM    674  O   LYS A  45      45.560  30.420  56.630  1.00  0.00           O
ATOM    675  N   GLU A  46      44.990  31.770  58.300  1.00  0.00           N
ATOM    676  HN  GLU A  46      45.140  32.400  59.060  1.00  0.00           H
ATOM    677  CA  GLU A  46      43.630  31.280  58.350  1.00  0.00           C
ATOM    678  HA  GLU A  46      43.410  30.730  57.440  1.00  0.00           H
ATOM    679  CB  GLU A  46      43.330  30.490  59.650  1.00  0.00           C
ATOM    680  HB1 GLU A  46      43.770  31.070  60.490  1.00  0.00           H
ATOM    681  HB2 GLU A  46      43.880  29.530  59.570  1.00  0.00           H
ATOM    682  CG  GLU A  46      41.850  30.250  59.880  1.00  0.00           C
ATOM    683  HG1 GLU A  46      41.420  29.920  58.920  1.00  0.00           H
ATOM    684  HG2 GLU A  46      41.390  31.230  60.140  1.00  0.00           H
ATOM    685  CD  GLU A  46      41.650  29.150  60.900  1.00  0.00           C
ATOM    686  OE1 GLU A  46      40.920  29.430  61.970  1.00  0.00           O
ATOM    687  OE2 GLU A  46      42.170  27.960  60.760  1.00  0.00           O
ATOM    688  C   GLU A  46      42.760  32.470  58.180  1.00  0.00           C
ATOM    689  O   GLU A  46      43.010  33.530  58.780  1.00  0.00           O
ATOM    690  N   GLY A  47      41.630  32.390  57.400  1.00  0.00           N
ATOM    691  HN  GLY A  47      41.380  31.480  57.070  1.00  0.00           H
ATOM    692  CA  GLY A  47      40.570  33.320  57.280  1.00  0.00           C
ATOM    693  HA1 GLY A  47      41.000  34.310  57.150  1.00  0.00           H
ATOM    694  HA2 GLY A  47      39.940  33.060  56.440  1.00  0.00           H
ATOM    695  C   GLY A  47      39.610  33.460  58.440  1.00  0.00           C
ATOM    696  O   GLY A  47      39.270  32.570  59.210  1.00  0.00           O
ATOM    697  N   VAL A  48      39.100  34.690  58.640  1.00  0.00           N
ATOM    698  HN  VAL A  48      39.520  35.370  58.040  1.00  0.00           H
ATOM    699  CA  VAL A  48      37.930  35.160  59.390  1.00  0.00           C
ATOM    700  HA  VAL A  48      37.870  34.710  60.380  1.00  0.00           H
ATOM    701  CB  VAL A  48      38.130  36.660  59.580  1.00  0.00           C
ATOM    702  HB  VAL A  48      38.400  37.110  58.610  1.00  0.00           H
ATOM    703  CG1 VAL A  48      36.830  37.450  60.030  1.00  0.00           C
ATOM    704 HG11 VAL A  48      37.180  38.430  60.420  1.00  0.00           H
ATOM    705 HG12 VAL A  48      36.200  37.630  59.140  1.00  0.00           H
ATOM    706 HG13 VAL A  48      36.250  36.960  60.840  1.00  0.00           H
ATOM    707  CG2 VAL A  48      39.360  36.900  60.550  1.00  0.00           C
ATOM    708 HG21 VAL A  48      40.290  36.710  59.980  1.00  0.00           H
ATOM    709 HG22 VAL A  48      39.540  37.990  60.680  1.00  0.00           H
ATOM    710 HG23 VAL A  48      39.540  36.250  61.440  1.00  0.00           H
ATOM    711  C   VAL A  48      36.590  34.770  58.760  1.00  0.00           C
ATOM    712  O   VAL A  48      35.670  34.470  59.430  1.00  0.00           O
ATOM    713  N   VAL A  49      36.620  34.720  57.440  1.00  0.00           N
ATOM    714  HN  VAL A  49      37.400  35.060  56.930  1.00  0.00           H
ATOM    715  CA  VAL A  49      35.540  34.100  56.620  1.00  0.00           C
ATOM    716  HA  VAL A  49      34.580  34.370  57.020  1.00  0.00           H
ATOM    717  CB  VAL A  49      35.610  34.600  55.230  1.00  0.00           C
ATOM    718  HB  VAL A  49      36.680  34.640  54.930  1.00  0.00           H
ATOM    719  CG1 VAL A  49      34.820  33.780  54.210  1.00  0.00           C
ATOM    720 HG11 VAL A  49      33.750  34.040  54.370  1.00  0.00           H
ATOM    721 HG12 VAL A  49      35.120  34.110  53.190  1.00  0.00           H
ATOM    722 HG13 VAL A  49      35.030  32.690  54.230  1.00  0.00           H
ATOM    723  CG2 VAL A  49      35.130  36.100  55.100  1.00  0.00           C
ATOM    724 HG21 VAL A  49      34.150  36.170  55.610  1.00  0.00           H
ATOM    725 HG22 VAL A  49      35.820  36.750  55.690  1.00  0.00           H
ATOM    726 HG23 VAL A  49      35.080  36.430  54.040  1.00  0.00           H
ATOM    727  C   VAL A  49      35.620  32.600  56.810  1.00  0.00           C
ATOM    728  O   VAL A  49      36.710  32.020  56.730  1.00  0.00           O
ATOM    729  N   HIS A  50      34.480  32.070  57.180  1.00  0.00           N
ATOM    730  HN  HIS A  50      33.710  32.680  57.350  1.00  0.00           H
ATOM    731  CA  HIS A  50      34.130  30.640  57.000  1.00  0.00           C
ATOM    732  HA  HIS A  50      34.960  30.110  57.440  1.00  0.00           H
ATOM    733  CB  HIS A  50      32.730  30.310  57.550  1.00  0.00           C
ATOM    734  HB1 HIS A  50      31.990  31.000  57.090  1.00  0.00           H
ATOM    735  HB2 HIS A  50      32.740  30.460  58.650  1.00  0.00           H
ATOM    736  ND1 HIS A  50      32.750  27.760  57.910  1.00  0.00           N
ATOM    737  CG  HIS A  50      32.310  28.920  57.230  1.00  0.00           C
ATOM    738  CE1 HIS A  50      32.000  26.790  57.560  1.00  0.00           C
ATOM    739  HE1 HIS A  50      32.170  25.720  57.710  1.00  0.00           H
ATOM    740  NE2 HIS A  50      31.120  27.150  56.620  1.00  0.00           N
ATOM    741  HE2 HIS A  50      30.480  26.530  56.160  1.00  0.00           H
ATOM    742  CD2 HIS A  50      31.230  28.530  56.440  1.00  0.00           C
ATOM    743  HD2 HIS A  50      30.760  29.060  55.610  1.00  0.00           H
ATOM    744  C   HIS A  50      34.270  30.180  55.540  1.00  0.00           C
ATOM    745  O   HIS A  50      33.620  30.770  54.660  1.00  0.00           O
ATOM    746  N   GLY A  51      35.060  29.100  55.340  1.00  0.00           N
ATOM    747  HN  GLY A  51      35.500  28.570  56.060  1.00  0.00           H
ATOM    748  CA  GLY A  51      35.080  28.460  54.060  1.00  0.00           C
ATOM    749  HA1 GLY A  51      35.630  27.530  54.100  1.00  0.00           H
ATOM    750  HA2 GLY A  51      34.080  28.310  53.700  1.00  0.00           H
ATOM    751  C   GLY A  51      35.750  29.100  52.860  1.00  0.00           C
ATOM    752  O   GLY A  51      36.630  29.960  52.990  1.00  0.00           O
ATOM    753  N   VAL A  52      35.300  28.720  51.630  1.00  0.00           N
ATOM    754  HN  VAL A  52      34.640  27.970  51.550  1.00  0.00           H
ATOM    755  CA  VAL A  52      35.750  29.300  50.370  1.00  0.00           C
ATOM    756  HA  VAL A  52      36.820  29.230  50.450  1.00  0.00           H
ATOM    757  CB  VAL A  52      35.430  28.440  49.120  1.00  0.00           C
ATOM    758  HB  VAL A  52      34.340  28.420  48.940  1.00  0.00           H
ATOM    759  CG1 VAL A  52      36.100  29.140  47.910  1.00  0.00           C
ATOM    760 HG11 VAL A  52      35.830  28.600  46.980  1.00  0.00           H
ATOM    761 HG12 VAL A  52      35.900  30.220  47.760  1.00  0.00           H
ATOM    762 HG13 VAL A  52      37.210  29.190  47.940  1.00  0.00           H
ATOM    763  CG2 VAL A  52      35.930  27.000  49.340  1.00  0.00           C
ATOM    764 HG21 VAL A  52      35.510  26.390  50.160  1.00  0.00           H
ATOM    765 HG22 VAL A  52      35.920  26.350  48.440  1.00  0.00           H
ATOM    766 HG23 VAL A  52      37.030  27.010  49.490  1.00  0.00           H
ATOM    767  C   VAL A  52      35.240  30.800  50.400  1.00  0.00           C
ATOM    768  O   VAL A  52      34.010  30.990  50.380  1.00  0.00           O
ATOM    769  N   ALA A  53      36.070  31.850  50.350  1.00  0.00           N
ATOM    770  HN  ALA A  53      37.030  31.580  50.430  1.00  0.00           H
ATOM    771  CA  ALA A  53      35.670  33.210  50.220  1.00  0.00           C
ATOM    772  HA  ALA A  53      35.060  33.420  51.090  1.00  0.00           H
ATOM    773  CB  ALA A  53      36.890  34.160  50.220  1.00  0.00           C
ATOM    774  HB1 ALA A  53      37.330  34.040  51.230  1.00  0.00           H
ATOM    775  HB2 ALA A  53      37.630  33.910  49.430  1.00  0.00           H
ATOM    776  HB3 ALA A  53      36.620  35.240  50.170  1.00  0.00           H
ATOM    777  C   ALA A  53      34.780  33.540  49.090  1.00  0.00           C
ATOM    778  O   ALA A  53      33.900  34.350  49.180  1.00  0.00           O
ATOM    779  N   THR A  54      35.040  32.890  47.960  1.00  0.00           N
ATOM    780  HN  THR A  54      35.800  32.260  47.800  1.00  0.00           H
ATOM    781  CA  THR A  54      34.270  33.140  46.770  1.00  0.00           C
ATOM    782  HA  THR A  54      34.040  34.190  46.740  1.00  0.00           H
ATOM    783  CB  THR A  54      35.050  32.770  45.430  1.00  0.00           C
ATOM    784  HB  THR A  54      34.360  32.640  44.560  1.00  0.00           H
ATOM    785  OG1 THR A  54      35.860  31.600  45.520  1.00  0.00           O
ATOM    786  HG1 THR A  54      36.370  31.540  44.710  1.00  0.00           H
ATOM    787  CG2 THR A  54      35.930  33.950  45.060  1.00  0.00           C
ATOM    788 HG21 THR A  54      36.500  33.850  44.110  1.00  0.00           H
ATOM    789 HG22 THR A  54      35.390  34.910  45.160  1.00  0.00           H
ATOM    790 HG23 THR A  54      36.730  34.110  45.820  1.00  0.00           H
ATOM    791  C   THR A  54      33.010  32.260  46.700  1.00  0.00           C
ATOM    792  O   THR A  54      32.180  32.450  45.800  1.00  0.00           O
ATOM    793  N   VAL A  55      32.720  31.470  47.750  1.00  0.00           N
ATOM    794  HN  VAL A  55      33.290  31.420  48.560  1.00  0.00           H
ATOM    795  CA  VAL A  55      31.430  30.720  47.940  1.00  0.00           C
ATOM    796  HA  VAL A  55      30.890  30.670  47.010  1.00  0.00           H
ATOM    797  CB  VAL A  55      31.470  29.250  48.440  1.00  0.00           C
ATOM    798  HB  VAL A  55      32.070  29.340  49.380  1.00  0.00           H
ATOM    799  CG1 VAL A  55      30.130  28.630  48.680  1.00  0.00           C
ATOM    800 HG11 VAL A  55      30.200  27.690  49.260  1.00  0.00           H
ATOM    801 HG12 VAL A  55      29.500  29.250  49.350  1.00  0.00           H
ATOM    802 HG13 VAL A  55      29.490  28.460  47.780  1.00  0.00           H
ATOM    803  CG2 VAL A  55      32.150  28.440  47.330  1.00  0.00           C
ATOM    804 HG21 VAL A  55      31.680  28.520  46.320  1.00  0.00           H
ATOM    805 HG22 VAL A  55      33.160  28.890  47.240  1.00  0.00           H
ATOM    806 HG23 VAL A  55      32.360  27.380  47.550  1.00  0.00           H
ATOM    807  C   VAL A  55      30.580  31.480  48.930  1.00  0.00           C
ATOM    808  O   VAL A  55      29.380  31.640  48.690  1.00  0.00           O
ATOM    809  N   ALA A  56      31.070  31.930  50.060  1.00  0.00           N
ATOM    810  HN  ALA A  56      32.020  31.680  50.200  1.00  0.00           H
ATOM    811  CA  ALA A  56      30.230  32.550  51.080  1.00  0.00           C
ATOM    812  HA  ALA A  56      29.400  33.040  50.590  1.00  0.00           H
ATOM    813  CB  ALA A  56      29.650  31.500  52.140  1.00  0.00           C
ATOM    814  HB1 ALA A  56      28.890  31.910  52.850  1.00  0.00           H
ATOM    815  HB2 ALA A  56      29.130  30.740  51.530  1.00  0.00           H
ATOM    816  HB3 ALA A  56      30.460  31.010  52.720  1.00  0.00           H
ATOM    817  C   ALA A  56      30.980  33.640  51.770  1.00  0.00           C
ATOM    818  O   ALA A  56      32.150  33.650  51.890  1.00  0.00           O
ATOM    819  N   GLU A  57      30.190  34.570  52.380  1.00  0.00           N
ATOM    820  HN  GLU A  57      29.220  34.660  52.150  1.00  0.00           H
ATOM    821  CA  GLU A  57      30.630  35.730  53.010  1.00  0.00           C
ATOM    822  HA  GLU A  57      31.680  35.860  52.770  1.00  0.00           H
ATOM    823  CB  GLU A  57      29.850  37.010  52.690  1.00  0.00           C
ATOM    824  HB1 GLU A  57      29.970  37.830  53.420  1.00  0.00           H
ATOM    825  HB2 GLU A  57      28.800  36.630  52.670  1.00  0.00           H
ATOM    826  CG  GLU A  57      30.320  37.560  51.350  1.00  0.00           C
ATOM    827  HG1 GLU A  57      30.160  36.780  50.580  1.00  0.00           H
ATOM    828  HG2 GLU A  57      31.380  37.870  51.370  1.00  0.00           H
ATOM    829  CD  GLU A  57      29.500  38.740  50.970  1.00  0.00           C
ATOM    830  OE1 GLU A  57      29.870  39.920  51.040  1.00  0.00           O
ATOM    831  OE2 GLU A  57      28.340  38.420  50.570  1.00  0.00           O
ATOM    832  C   GLU A  57      30.500  35.640  54.520  1.00  0.00           C
ATOM    833  O   GLU A  57      30.660  36.610  55.270  1.00  0.00           O
ATOM    834  N   LYS A  58      30.270  34.400  55.040  1.00  0.00           N
ATOM    835  HN  LYS A  58      30.210  33.680  54.350  1.00  0.00           H
ATOM    836  CA  LYS A  58      30.100  34.220  56.470  1.00  0.00           C
ATOM    837  HA  LYS A  58      29.570  35.120  56.750  1.00  0.00           H
ATOM    838  CB  LYS A  58      29.440  32.850  56.830  1.00  0.00           C
ATOM    839  HB1 LYS A  58      29.530  32.590  57.900  1.00  0.00           H
ATOM    840  HB2 LYS A  58      30.030  32.170  56.190  1.00  0.00           H
ATOM    841  CG  LYS A  58      27.970  32.710  56.390  1.00  0.00           C
ATOM    842  HG1 LYS A  58      27.670  31.710  56.760  1.00  0.00           H
ATOM    843  HG2 LYS A  58      27.960  32.820  55.290  1.00  0.00           H
ATOM    844  CD  LYS A  58      27.060  33.780  57.040  1.00  0.00           C
ATOM    845  HD1 LYS A  58      27.110  33.790  58.150  1.00  0.00           H
ATOM    846  HD2 LYS A  58      27.470  34.780  56.780  1.00  0.00           H
ATOM    847  CE  LYS A  58      25.640  33.860  56.550  1.00  0.00           C
ATOM    848  HE1 LYS A  58      25.040  34.760  56.820  1.00  0.00           H
ATOM    849  HE2 LYS A  58      25.090  32.970  56.900  1.00  0.00           H
ATOM    850  NZ  LYS A  58      25.520  33.770  55.100  1.00  0.00           N
ATOM    851  HZ1 LYS A  58      25.900  34.560  54.540  1.00  0.00           H
ATOM    852  HZ2 LYS A  58      25.980  32.890  54.810  1.00  0.00           H
ATOM    853  HZ3 LYS A  58      24.520  33.690  54.820  1.00  0.00           H
ATOM    854  C   LYS A  58      31.380  34.230  57.260  1.00  0.00           C
ATOM    855  O   LYS A  58      32.340  33.610  56.840  1.00  0.00           O
ATOM    856  N   THR A  59      31.310  34.700  58.530  1.00  0.00           N
ATOM    857  HN  THR A  59      30.520  35.150  58.930  1.00  0.00           H
ATOM    858  CA  THR A  59      32.420  34.690  59.490  1.00  0.00           C
ATOM    859  HA  THR A  59      33.300  34.590  58.870  1.00  0.00           H
ATOM    860  CB  THR A  59      32.520  35.980  60.290  1.00  0.00           C
ATOM    861  HB  THR A  59      33.120  35.940  61.220  1.00  0.00           H
ATOM    862  OG1 THR A  59      31.210  36.410  60.670  1.00  0.00           O
ATOM    863  HG1 THR A  59      31.220  36.320  61.630  1.00  0.00           H
ATOM    864  CG2 THR A  59      33.080  37.120  59.480  1.00  0.00           C
ATOM    865 HG21 THR A  59      32.430  37.350  58.620  1.00  0.00           H
ATOM    866 HG22 THR A  59      33.180  38.010  60.140  1.00  0.00           H
ATOM    867 HG23 THR A  59      34.060  36.920  58.990  1.00  0.00           H
ATOM    868  C   THR A  59      32.460  33.520  60.370  1.00  0.00           C
ATOM    869  O   THR A  59      31.450  33.130  61.000  1.00  0.00           O
ATOM    870  N   LYS A  60      33.560  32.860  60.520  1.00  0.00           N
ATOM    871  HN  LYS A  60      34.310  33.120  59.910  1.00  0.00           H
ATOM    872  CA  LYS A  60      33.900  31.930  61.610  1.00  0.00           C
ATOM    873  HA  LYS A  60      32.970  31.570  62.020  1.00  0.00           H
ATOM    874  CB  LYS A  60      34.680  30.690  61.100  1.00  0.00           C
ATOM    875  HB1 LYS A  60      34.060  30.080  60.420  1.00  0.00           H
ATOM    876  HB2 LYS A  60      34.910  29.950  61.890  1.00  0.00           H
ATOM    877  CG  LYS A  60      35.880  31.220  60.390  1.00  0.00           C
ATOM    878  HG1 LYS A  60      36.350  32.110  60.860  1.00  0.00           H
ATOM    879  HG2 LYS A  60      35.580  31.610  59.390  1.00  0.00           H
ATOM    880  CD  LYS A  60      36.880  30.080  60.090  1.00  0.00           C
ATOM    881  HD1 LYS A  60      36.440  29.130  59.750  1.00  0.00           H
ATOM    882  HD2 LYS A  60      37.470  30.450  59.220  1.00  0.00           H
ATOM    883  CE  LYS A  60      37.930  29.680  61.110  1.00  0.00           C
ATOM    884  HE1 LYS A  60      38.690  29.000  60.670  1.00  0.00           H
ATOM    885  HE2 LYS A  60      37.390  29.280  62.000  1.00  0.00           H
ATOM    886  NZ  LYS A  60      38.730  30.790  61.610  1.00  0.00           N
ATOM    887  HZ1 LYS A  60      38.340  31.180  62.490  1.00  0.00           H
ATOM    888  HZ2 LYS A  60      39.650  30.390  61.890  1.00  0.00           H
ATOM    889  HZ3 LYS A  60      38.800  31.490  60.850  1.00  0.00           H
ATOM    890  C   LYS A  60      34.570  32.680  62.770  1.00  0.00           C
ATOM    891  O   LYS A  60      34.500  32.300  63.930  1.00  0.00           O
ATOM    892  N   GLU A  61      35.130  33.950  62.590  1.00  0.00           N
ATOM    893  HN  GLU A  61      35.130  34.290  61.650  1.00  0.00           H
ATOM    894  CA  GLU A  61      35.840  34.640  63.640  1.00  0.00           C
ATOM    895  HA  GLU A  61      35.710  34.150  64.590  1.00  0.00           H
ATOM    896  CB  GLU A  61      37.360  35.040  63.400  1.00  0.00           C
ATOM    897  HB1 GLU A  61      37.640  35.620  64.300  1.00  0.00           H
ATOM    898  HB2 GLU A  61      37.440  35.700  62.510  1.00  0.00           H
ATOM    899  CG  GLU A  61      38.250  33.870  63.120  1.00  0.00           C
ATOM    900  HG1 GLU A  61      39.200  34.380  62.880  1.00  0.00           H
ATOM    901  HG2 GLU A  61      37.950  33.390  62.170  1.00  0.00           H
ATOM    902  CD  GLU A  61      38.560  32.930  64.230  1.00  0.00           C
ATOM    903  OE1 GLU A  61      39.000  33.350  65.340  1.00  0.00           O
ATOM    904  OE2 GLU A  61      38.310  31.680  64.060  1.00  0.00           O
ATOM    905  C   GLU A  61      35.050  35.940  63.960  1.00  0.00           C
ATOM    906  O   GLU A  61      34.660  36.640  63.080  1.00  0.00           O
ATOM    907  N   GLN A  62      34.850  36.190  65.270  1.00  0.00           N
ATOM    908  HN  GLN A  62      35.120  35.440  65.870  1.00  0.00           H
ATOM    909  CA  GLN A  62      34.350  37.460  65.820  1.00  0.00           C
ATOM    910  HA  GLN A  62      33.350  37.710  65.500  1.00  0.00           H
ATOM    911  CB  GLN A  62      34.010  37.260  67.310  1.00  0.00           C
ATOM    912  HB1 GLN A  62      33.520  38.180  67.700  1.00  0.00           H
ATOM    913  HB2 GLN A  62      34.980  37.070  67.820  1.00  0.00           H
ATOM    914  CG  GLN A  62      33.190  35.950  67.550  1.00  0.00           C
ATOM    915  HG1 GLN A  62      32.680  36.100  68.520  1.00  0.00           H
ATOM    916  HG2 GLN A  62      33.820  35.030  67.520  1.00  0.00           H
ATOM    917  CD  GLN A  62      32.160  35.550  66.410  1.00  0.00           C
ATOM    918  OE1 GLN A  62      32.170  34.570  65.720  1.00  0.00           O
ATOM    919  NE2 GLN A  62      31.160  36.400  66.270  1.00  0.00           N
ATOM    920 HE21 GLN A  62      31.200  37.360  66.560  1.00  0.00           H
ATOM    921 HE22 GLN A  62      30.440  35.970  65.720  1.00  0.00           H
ATOM    922  C   GLN A  62      35.240  38.630  65.480  1.00  0.00           C
ATOM    923  O   GLN A  62      36.410  38.590  65.710  1.00  0.00           O
ATOM    924  N   VAL A  63      34.590  39.700  64.960  1.00  0.00           N
ATOM    925  HN  VAL A  63      33.630  39.580  64.760  1.00  0.00           H
ATOM    926  CA  VAL A  63      35.280  40.890  64.620  1.00  0.00           C
ATOM    927  HA  VAL A  63      36.350  40.860  64.720  1.00  0.00           H
ATOM    928  CB  VAL A  63      34.950  41.460  63.230  1.00  0.00           C
ATOM    929  HB  VAL A  63      35.450  42.450  63.170  1.00  0.00           H
ATOM    930  CG1 VAL A  63      35.510  40.630  62.040  1.00  0.00           C
ATOM    931 HG11 VAL A  63      35.020  39.630  61.980  1.00  0.00           H
ATOM    932 HG12 VAL A  63      35.390  41.210  61.100  1.00  0.00           H
ATOM    933 HG13 VAL A  63      36.590  40.470  62.200  1.00  0.00           H
ATOM    934  CG2 VAL A  63      33.510  41.730  63.000  1.00  0.00           C
ATOM    935 HG21 VAL A  63      33.140  42.590  63.590  1.00  0.00           H
ATOM    936 HG22 VAL A  63      33.290  42.010  61.950  1.00  0.00           H
ATOM    937 HG23 VAL A  63      32.920  40.810  63.230  1.00  0.00           H
ATOM    938  C   VAL A  63      34.900  41.950  65.660  1.00  0.00           C
ATOM    939  O   VAL A  63      35.390  43.080  65.750  1.00  0.00           O
ATOM    940  N   THR A  64      33.750  41.720  66.310  1.00  0.00           N
ATOM    941  HN  THR A  64      33.180  40.950  66.070  1.00  0.00           H
ATOM    942  CA  THR A  64      33.220  42.650  67.330  1.00  0.00           C
ATOM    943  HA  THR A  64      33.640  43.610  67.080  1.00  0.00           H
ATOM    944  CB  THR A  64      31.700  42.930  67.240  1.00  0.00           C
ATOM    945  HB  THR A  64      31.570  43.870  67.830  1.00  0.00           H
ATOM    946  OG1 THR A  64      30.880  41.980  67.880  1.00  0.00           O
ATOM    947  HG1 THR A  64      30.610  42.350  68.720  1.00  0.00           H
ATOM    948  CG2 THR A  64      31.250  43.240  65.850  1.00  0.00           C
ATOM    949 HG21 THR A  64      30.320  43.850  65.810  1.00  0.00           H
ATOM    950 HG22 THR A  64      31.970  43.990  65.460  1.00  0.00           H
ATOM    951 HG23 THR A  64      31.160  42.420  65.110  1.00  0.00           H
ATOM    952  C   THR A  64      33.620  42.250  68.740  1.00  0.00           C
ATOM    953  O   THR A  64      33.800  41.020  68.890  1.00  0.00           O
ATOM    954  N   ASN A  65      33.800  43.150  69.720  1.00  0.00           N
ATOM    955  HN  ASN A  65      33.830  44.130  69.540  1.00  0.00           H
ATOM    956  CA  ASN A  65      33.820  42.830  71.160  1.00  0.00           C
ATOM    957  HA  ASN A  65      33.970  43.790  71.620  1.00  0.00           H
ATOM    958  CB  ASN A  65      32.500  42.310  71.720  1.00  0.00           C
ATOM    959  HB1 ASN A  65      32.580  42.370  72.830  1.00  0.00           H
ATOM    960  HB2 ASN A  65      32.230  41.260  71.510  1.00  0.00           H
ATOM    961  CG  ASN A  65      31.300  43.280  71.360  1.00  0.00           C
ATOM    962  OD1 ASN A  65      30.440  42.990  70.510  1.00  0.00           O
ATOM    963  ND2 ASN A  65      31.190  44.470  72.010  1.00  0.00           N
ATOM    964 HD21 ASN A  65      30.330  44.970  71.970  1.00  0.00           H
ATOM    965 HD22 ASN A  65      31.990  44.870  72.460  1.00  0.00           H
ATOM    966  C   ASN A  65      34.890  41.990  71.750  1.00  0.00           C
ATOM    967  O   ASN A  65      34.830  41.630  72.930  1.00  0.00           O
ATOM    968  N   VAL A  66      35.920  41.720  70.980  1.00  0.00           N
ATOM    969  HN  VAL A  66      35.760  41.910  70.010  1.00  0.00           H
ATOM    970  CA  VAL A  66      37.150  41.050  71.390  1.00  0.00           C
ATOM    971  HA  VAL A  66      36.970  40.330  72.170  1.00  0.00           H
ATOM    972  CB  VAL A  66      37.670  40.230  70.200  1.00  0.00           C
ATOM    973  HB  VAL A  66      38.570  39.710  70.600  1.00  0.00           H
ATOM    974  CG1 VAL A  66      36.630  39.220  69.800  1.00  0.00           C
ATOM    975 HG11 VAL A  66      36.290  38.620  70.660  1.00  0.00           H
ATOM    976 HG12 VAL A  66      35.690  39.600  69.340  1.00  0.00           H
ATOM    977 HG13 VAL A  66      37.050  38.560  69.010  1.00  0.00           H
ATOM    978  CG2 VAL A  66      37.950  40.970  68.920  1.00  0.00           C
ATOM    979 HG21 VAL A  66      37.220  41.790  68.700  1.00  0.00           H
ATOM    980 HG22 VAL A  66      38.900  41.540  68.990  1.00  0.00           H
ATOM    981 HG23 VAL A  66      37.920  40.320  68.010  1.00  0.00           H
ATOM    982  C   VAL A  66      38.300  41.880  71.930  1.00  0.00           C
ATOM    983  O   VAL A  66      39.180  41.320  72.530  1.00  0.00           O
ATOM    984  N   GLY A  67      38.140  43.170  71.800  1.00  0.00           N
ATOM    985  HN  GLY A  67      37.280  43.570  71.470  1.00  0.00           H
ATOM    986  CA  GLY A  67      39.230  44.100  71.980  1.00  0.00           C
ATOM    987  HA1 GLY A  67      38.880  45.070  71.660  1.00  0.00           H
ATOM    988  HA2 GLY A  67      39.410  44.080  73.050  1.00  0.00           H
ATOM    989  C   GLY A  67      40.590  43.870  71.280  1.00  0.00           C
ATOM    990  O   GLY A  67      40.930  42.870  70.620  1.00  0.00           O
ATOM    991  N   GLY A  68      41.420  44.890  71.420  1.00  0.00           N
ATOM    992  HN  GLY A  68      41.120  45.710  71.900  1.00  0.00           H
ATOM    993  CA  GLY A  68      42.710  45.040  70.710  1.00  0.00           C
ATOM    994  HA1 GLY A  68      43.120  46.010  70.920  1.00  0.00           H
ATOM    995  HA2 GLY A  68      43.430  44.320  71.080  1.00  0.00           H
ATOM    996  C   GLY A  68      42.690  44.960  69.250  1.00  0.00           C
ATOM    997  O   GLY A  68      41.610  45.210  68.690  1.00  0.00           O
ATOM    998  N   ALA A  69      43.880  44.660  68.600  1.00  0.00           N
ATOM    999  HN  ALA A  69      44.710  44.390  69.080  1.00  0.00           H
ATOM   1000  CA  ALA A  69      43.880  44.360  67.150  1.00  0.00           C
ATOM   1001  HA  ALA A  69      43.480  45.160  66.560  1.00  0.00           H
ATOM   1002  CB  ALA A  69      45.320  44.450  66.680  1.00  0.00           C
ATOM   1003  HB1 ALA A  69      45.790  43.510  67.050  1.00  0.00           H
ATOM   1004  HB2 ALA A  69      45.360  44.470  65.570  1.00  0.00           H
ATOM   1005  HB3 ALA A  69      45.880  45.340  67.040  1.00  0.00           H
ATOM   1006  C   ALA A  69      43.150  43.120  66.760  1.00  0.00           C
ATOM   1007  O   ALA A  69      43.530  42.050  67.210  1.00  0.00           O
ATOM   1008  N   VAL A  70      42.120  43.240  65.830  1.00  0.00           N
ATOM   1009  HN  VAL A  70      41.780  44.070  65.410  1.00  0.00           H
ATOM   1010  CA  VAL A  70      41.570  41.990  65.280  1.00  0.00           C
ATOM   1011  HA  VAL A  70      42.320  41.240  65.500  1.00  0.00           H
ATOM   1012  CB  VAL A  70      40.230  41.630  65.890  1.00  0.00           C
ATOM   1013  HB  VAL A  70      40.290  41.810  66.990  1.00  0.00           H
ATOM   1014  CG1 VAL A  70      39.130  42.730  65.420  1.00  0.00           C
ATOM   1015 HG11 VAL A  70      39.490  43.780  65.520  1.00  0.00           H
ATOM   1016 HG12 VAL A  70      38.760  42.550  64.390  1.00  0.00           H
ATOM   1017 HG13 VAL A  70      38.340  42.630  66.190  1.00  0.00           H
ATOM   1018  CG2 VAL A  70      39.870  40.160  65.650  1.00  0.00           C
ATOM   1019 HG21 VAL A  70      38.860  39.880  66.010  1.00  0.00           H
ATOM   1020 HG22 VAL A  70      40.060  39.800  64.620  1.00  0.00           H
ATOM   1021 HG23 VAL A  70      40.720  39.690  66.200  1.00  0.00           H
ATOM   1022  C   VAL A  70      41.570  42.050  63.770  1.00  0.00           C
ATOM   1023  O   VAL A  70      41.490  43.120  63.180  1.00  0.00           O
ATOM   1024  N   VAL A  71      41.800  40.900  63.060  1.00  0.00           N
ATOM   1025  HN  VAL A  71      41.890  40.090  63.640  1.00  0.00           H
ATOM   1026  CA  VAL A  71      41.620  40.690  61.620  1.00  0.00           C
ATOM   1027  HA  VAL A  71      42.100  41.470  61.040  1.00  0.00           H
ATOM   1028  CB  VAL A  71      42.080  39.360  61.040  1.00  0.00           C
ATOM   1029  HB  VAL A  71      41.560  38.510  61.540  1.00  0.00           H
ATOM   1030  CG1 VAL A  71      41.830  39.250  59.540  1.00  0.00           C
ATOM   1031 HG11 VAL A  71      42.460  38.390  59.220  1.00  0.00           H
ATOM   1032 HG12 VAL A  71      40.770  39.090  59.270  1.00  0.00           H
ATOM   1033 HG13 VAL A  71      42.190  40.140  58.980  1.00  0.00           H
ATOM   1034  CG2 VAL A  71      43.510  39.240  61.360  1.00  0.00           C
ATOM   1035 HG21 VAL A  71      44.060  40.190  61.200  1.00  0.00           H
ATOM   1036 HG22 VAL A  71      43.540  39.050  62.460  1.00  0.00           H
ATOM   1037 HG23 VAL A  71      43.990  38.450  60.750  1.00  0.00           H
ATOM   1038  C   VAL A  71      40.120  40.860  61.350  1.00  0.00           C
ATOM   1039  O   VAL A  71      39.210  40.600  62.140  1.00  0.00           O
ATOM   1040  N   THR A  72      39.820  41.420  60.130  1.00  0.00           N
ATOM   1041  HN  THR A  72      40.560  41.580  59.480  1.00  0.00           H
ATOM   1042  CA  THR A  72      38.440  41.470  59.670  1.00  0.00           C
ATOM   1043  HA  THR A  72      37.810  40.770  60.200  1.00  0.00           H
ATOM   1044  CB  THR A  72      37.780  42.850  59.660  1.00  0.00           C
ATOM   1045  HB  THR A  72      36.710  42.870  59.340  1.00  0.00           H
ATOM   1046  OG1 THR A  72      38.380  43.750  58.740  1.00  0.00           O
ATOM   1047  HG1 THR A  72      39.320  43.680  58.930  1.00  0.00           H
ATOM   1048  CG2 THR A  72      37.900  43.480  61.040  1.00  0.00           C
ATOM   1049 HG21 THR A  72      37.340  44.440  60.990  1.00  0.00           H
ATOM   1050 HG22 THR A  72      37.460  42.840  61.840  1.00  0.00           H
ATOM   1051 HG23 THR A  72      38.940  43.610  61.390  1.00  0.00           H
ATOM   1052  C   THR A  72      38.430  40.820  58.300  1.00  0.00           C
ATOM   1053  O   THR A  72      39.460  40.480  57.720  1.00  0.00           O
ATOM   1054  N   GLY A  73      37.260  40.450  57.760  1.00  0.00           N
ATOM   1055  HN  GLY A  73      36.430  40.720  58.260  1.00  0.00           H
ATOM   1056  CA  GLY A  73      37.170  39.560  56.580  1.00  0.00           C
ATOM   1057  HA1 GLY A  73      37.550  38.620  56.960  1.00  0.00           H
ATOM   1058  HA2 GLY A  73      36.140  39.600  56.260  1.00  0.00           H
ATOM   1059  C   GLY A  73      37.860  39.970  55.260  1.00  0.00           C
ATOM   1060  O   GLY A  73      37.960  41.130  54.910  1.00  0.00           O
ATOM   1061  N   VAL A  74      38.250  39.020  54.450  1.00  0.00           N
ATOM   1062  HN  VAL A  74      38.330  38.090  54.810  1.00  0.00           H
ATOM   1063  CA  VAL A  74      38.720  39.260  53.090  1.00  0.00           C
ATOM   1064  HA  VAL A  74      39.550  39.950  53.170  1.00  0.00           H
ATOM   1065  CB  VAL A  74      39.360  38.140  52.220  1.00  0.00           C
ATOM   1066  HB  VAL A  74      39.670  38.480  51.210  1.00  0.00           H
ATOM   1067  CG1 VAL A  74      40.670  37.680  52.860  1.00  0.00           C
ATOM   1068 HG11 VAL A  74      40.560  37.400  53.930  1.00  0.00           H
ATOM   1069 HG12 VAL A  74      41.040  36.780  52.310  1.00  0.00           H
ATOM   1070 HG13 VAL A  74      41.460  38.470  52.820  1.00  0.00           H
ATOM   1071  CG2 VAL A  74      38.320  36.970  52.100  1.00  0.00           C
ATOM   1072 HG21 VAL A  74      37.910  36.740  53.110  1.00  0.00           H
ATOM   1073 HG22 VAL A  74      37.430  37.240  51.490  1.00  0.00           H
ATOM   1074 HG23 VAL A  74      38.760  36.020  51.720  1.00  0.00           H
ATOM   1075  C   VAL A  74      37.700  40.000  52.210  1.00  0.00           C
ATOM   1076  O   VAL A  74      36.530  40.000  52.570  1.00  0.00           O
ATOM   1077  N   THR A  75      38.030  40.730  51.150  1.00  0.00           N
ATOM   1078  HN  THR A  75      39.000  40.950  51.030  1.00  0.00           H
ATOM   1079  CA  THR A  75      37.070  41.460  50.420  1.00  0.00           C
ATOM   1080  HA  THR A  75      36.120  40.940  50.460  1.00  0.00           H
ATOM   1081  CB  THR A  75      36.840  42.840  51.000  1.00  0.00           C
ATOM   1082  HB  THR A  75      36.520  42.640  52.050  1.00  0.00           H
ATOM   1083  OG1 THR A  75      35.790  43.500  50.300  1.00  0.00           O
ATOM   1084  HG1 THR A  75      35.020  43.160  50.770  1.00  0.00           H
ATOM   1085  CG2 THR A  75      38.140  43.650  51.080  1.00  0.00           C
ATOM   1086 HG21 THR A  75      38.700  43.820  50.140  1.00  0.00           H
ATOM   1087 HG22 THR A  75      37.990  44.640  51.570  1.00  0.00           H
ATOM   1088 HG23 THR A  75      38.850  43.150  51.770  1.00  0.00           H
ATOM   1089  C   THR A  75      37.420  41.510  48.920  1.00  0.00           C
ATOM   1090  O   THR A  75      38.580  41.430  48.510  1.00  0.00           O
ATOM   1091  N   ALA A  76      36.400  41.750  48.100  1.00  0.00           N
ATOM   1092  HN  ALA A  76      35.460  41.730  48.440  1.00  0.00           H
ATOM   1093  CA  ALA A  76      36.620  41.760  46.660  1.00  0.00           C
ATOM   1094  HA  ALA A  76      37.120  40.880  46.300  1.00  0.00           H
ATOM   1095  CB  ALA A  76      35.170  41.770  46.030  1.00  0.00           C
ATOM   1096  HB1 ALA A  76      34.530  40.950  46.420  1.00  0.00           H
ATOM   1097  HB2 ALA A  76      34.640  42.670  46.400  1.00  0.00           H
ATOM   1098  HB3 ALA A  76      35.250  41.790  44.920  1.00  0.00           H
ATOM   1099  C   ALA A  76      37.340  43.000  46.140  1.00  0.00           C
ATOM   1100  O   ALA A  76      37.850  43.010  45.080  1.00  0.00           O
ATOM   1101  N   VAL A  77      37.260  44.070  46.920  1.00  0.00           N
ATOM   1102  HN  VAL A  77      36.990  43.900  47.870  1.00  0.00           H
ATOM   1103  CA  VAL A  77      37.490  45.460  46.530  1.00  0.00           C
ATOM   1104  HA  VAL A  77      37.470  45.470  45.450  1.00  0.00           H
ATOM   1105  CB  VAL A  77      36.280  46.390  46.990  1.00  0.00           C
ATOM   1106  HB  VAL A  77      36.400  47.460  46.740  1.00  0.00           H
ATOM   1107  CG1 VAL A  77      34.980  45.890  46.250  1.00  0.00           C
ATOM   1108 HG11 VAL A  77      35.140  46.050  45.160  1.00  0.00           H
ATOM   1109 HG12 VAL A  77      34.870  44.800  46.390  1.00  0.00           H
ATOM   1110 HG13 VAL A  77      34.040  46.410  46.550  1.00  0.00           H
ATOM   1111  CG2 VAL A  77      36.080  46.450  48.520  1.00  0.00           C
ATOM   1112 HG21 VAL A  77      35.790  45.460  48.930  1.00  0.00           H
ATOM   1113 HG22 VAL A  77      37.000  46.770  49.050  1.00  0.00           H
ATOM   1114 HG23 VAL A  77      35.240  47.180  48.640  1.00  0.00           H
ATOM   1115  C   VAL A  77      38.870  45.930  46.980  1.00  0.00           C
ATOM   1116  O   VAL A  77      39.290  47.050  46.720  1.00  0.00           O
ATOM   1117  N   ALA A  78      39.680  45.050  47.680  1.00  0.00           N
ATOM   1118  HN  ALA A  78      39.390  44.100  47.750  1.00  0.00           H
ATOM   1119  CA  ALA A  78      41.060  45.230  48.000  1.00  0.00           C
ATOM   1120  HA  ALA A  78      41.260  46.240  48.310  1.00  0.00           H
ATOM   1121  CB  ALA A  78      41.630  44.110  48.970  1.00  0.00           C
ATOM   1122  HB1 ALA A  78      42.740  44.110  49.030  1.00  0.00           H
ATOM   1123  HB2 ALA A  78      41.190  44.270  49.980  1.00  0.00           H
ATOM   1124  HB3 ALA A  78      41.290  43.090  48.670  1.00  0.00           H
ATOM   1125  C   ALA A  78      41.910  45.030  46.760  1.00  0.00           C
ATOM   1126  O   ALA A  78      41.460  44.630  45.690  1.00  0.00           O
ATOM   1127  N   GLN A  79      43.230  45.320  46.870  1.00  0.00           N
ATOM   1128  HN  GLN A  79      43.570  45.720  47.720  1.00  0.00           H
ATOM   1129  CA  GLN A  79      44.260  45.170  45.800  1.00  0.00           C
ATOM   1130  HA  GLN A  79      44.000  45.730  44.900  1.00  0.00           H
ATOM   1131  CB  GLN A  79      45.610  45.850  46.250  1.00  0.00           C
ATOM   1132  HB1 GLN A  79      45.450  46.950  46.250  1.00  0.00           H
ATOM   1133  HB2 GLN A  79      46.460  45.660  45.560  1.00  0.00           H
ATOM   1134  CG  GLN A  79      46.110  45.470  47.630  1.00  0.00           C
ATOM   1135  HG1 GLN A  79      46.310  44.380  47.520  1.00  0.00           H
ATOM   1136  HG2 GLN A  79      45.390  45.700  48.440  1.00  0.00           H
ATOM   1137  CD  GLN A  79      47.430  46.190  47.990  1.00  0.00           C
ATOM   1138  OE1 GLN A  79      48.510  45.630  48.080  1.00  0.00           O
ATOM   1139  NE2 GLN A  79      47.220  47.530  48.250  1.00  0.00           N
ATOM   1140 HE21 GLN A  79      48.040  48.040  48.500  1.00  0.00           H
ATOM   1141 HE22 GLN A  79      46.370  47.930  47.900  1.00  0.00           H
ATOM   1142  C   GLN A  79      44.390  43.690  45.360  1.00  0.00           C
ATOM   1143  O   GLN A  79      44.190  42.860  46.260  1.00  0.00           O
ATOM   1144  N   LYS A  80      44.590  43.310  44.060  1.00  0.00           N
ATOM   1145  HN  LYS A  80      44.610  43.990  43.320  1.00  0.00           H
ATOM   1146  CA  LYS A  80      44.620  41.970  43.480  1.00  0.00           C
ATOM   1147  HA  LYS A  80      43.650  41.540  43.680  1.00  0.00           H
ATOM   1148  CB  LYS A  80      44.810  41.990  41.920  1.00  0.00           C
ATOM   1149  HB1 LYS A  80      44.950  40.910  41.700  1.00  0.00           H
ATOM   1150  HB2 LYS A  80      45.810  42.430  41.760  1.00  0.00           H
ATOM   1151  CG  LYS A  80      43.580  42.650  41.240  1.00  0.00           C
ATOM   1152  HG1 LYS A  80      43.790  42.650  40.150  1.00  0.00           H
ATOM   1153  HG2 LYS A  80      43.480  43.720  41.540  1.00  0.00           H
ATOM   1154  CD  LYS A  80      42.300  41.750  41.510  1.00  0.00           C
ATOM   1155  HD1 LYS A  80      42.500  40.670  41.640  1.00  0.00           H
ATOM   1156  HD2 LYS A  80      41.880  42.020  42.510  1.00  0.00           H
ATOM   1157  CE  LYS A  80      41.170  41.950  40.490  1.00  0.00           C
ATOM   1158  HE1 LYS A  80      40.370  41.230  40.770  1.00  0.00           H
ATOM   1159  HE2 LYS A  80      41.540  41.700  39.470  1.00  0.00           H
ATOM   1160  NZ  LYS A  80      40.770  43.300  40.600  1.00  0.00           N
ATOM   1161  HZ1 LYS A  80      40.000  43.530  39.940  1.00  0.00           H
ATOM   1162  HZ2 LYS A  80      40.320  43.450  41.520  1.00  0.00           H
ATOM   1163  HZ3 LYS A  80      41.510  43.970  40.320  1.00  0.00           H
ATOM   1164  C   LYS A  80      45.680  41.020  44.110  1.00  0.00           C
ATOM   1165  O   LYS A  80      46.730  41.480  44.470  1.00  0.00           O
ATOM   1166  N   THR A  81      45.420  39.700  44.170  1.00  0.00           N
ATOM   1167  HN  THR A  81      44.540  39.280  43.980  1.00  0.00           H
ATOM   1168  CA  THR A  81      46.340  38.670  44.720  1.00  0.00           C
ATOM   1169  HA  THR A  81      47.290  39.190  44.720  1.00  0.00           H
ATOM   1170  CB  THR A  81      46.040  38.160  46.120  1.00  0.00           C
ATOM   1171  HB  THR A  81      45.960  39.060  46.760  1.00  0.00           H
ATOM   1172  OG1 THR A  81      46.960  37.220  46.660  1.00  0.00           O
ATOM   1173  HG1 THR A  81      46.750  37.230  47.590  1.00  0.00           H
ATOM   1174  CG2 THR A  81      44.710  37.520  46.090  1.00  0.00           C
ATOM   1175 HG21 THR A  81      44.340  37.330  47.120  1.00  0.00           H
ATOM   1176 HG22 THR A  81      43.890  38.050  45.560  1.00  0.00           H
ATOM   1177 HG23 THR A  81      44.780  36.540  45.560  1.00  0.00           H
ATOM   1178  C   THR A  81      46.480  37.440  43.700  1.00  0.00           C
ATOM   1179  O   THR A  81      45.520  37.020  43.050  1.00  0.00           O
ATOM   1180  N   VAL A  82      47.680  36.790  43.660  1.00  0.00           N
ATOM   1181  HN  VAL A  82      48.480  37.160  44.130  1.00  0.00           H
ATOM   1182  CA  VAL A  82      47.750  35.490  42.980  1.00  0.00           C
ATOM   1183  HA  VAL A  82      47.080  35.580  42.140  1.00  0.00           H
ATOM   1184  CB  VAL A  82      49.200  35.270  42.420  1.00  0.00           C
ATOM   1185  HB  VAL A  82      49.120  34.380  41.760  1.00  0.00           H
ATOM   1186  CG1 VAL A  82      49.690  36.460  41.510  1.00  0.00           C
ATOM   1187 HG11 VAL A  82      48.770  36.910  41.080  1.00  0.00           H
ATOM   1188 HG12 VAL A  82      50.280  37.250  42.020  1.00  0.00           H
ATOM   1189 HG13 VAL A  82      50.360  36.130  40.690  1.00  0.00           H
ATOM   1190  CG2 VAL A  82      50.320  35.020  43.490  1.00  0.00           C
ATOM   1191 HG21 VAL A  82      50.490  35.940  44.090  1.00  0.00           H
ATOM   1192 HG22 VAL A  82      50.030  34.310  44.300  1.00  0.00           H
ATOM   1193 HG23 VAL A  82      51.200  34.650  42.920  1.00  0.00           H
ATOM   1194  C   VAL A  82      47.330  34.300  43.830  1.00  0.00           C
ATOM   1195  O   VAL A  82      47.300  33.130  43.390  1.00  0.00           O
ATOM   1196  N   GLU A  83      47.030  34.500  45.130  1.00  0.00           N
ATOM   1197  HN  GLU A  83      46.930  35.440  45.440  1.00  0.00           H
ATOM   1198  CA  GLU A  83      46.540  33.510  46.060  1.00  0.00           C
ATOM   1199  HA  GLU A  83      47.170  32.660  45.830  1.00  0.00           H
ATOM   1200  CB  GLU A  83      46.680  33.910  47.590  1.00  0.00           C
ATOM   1201  HB1 GLU A  83      46.120  33.180  48.220  1.00  0.00           H
ATOM   1202  HB2 GLU A  83      46.140  34.880  47.640  1.00  0.00           H
ATOM   1203  CG  GLU A  83      48.120  34.170  47.990  1.00  0.00           C
ATOM   1204  HG1 GLU A  83      48.660  35.000  47.490  1.00  0.00           H
ATOM   1205  HG2 GLU A  83      48.640  33.260  47.620  1.00  0.00           H
ATOM   1206  CD  GLU A  83      48.250  34.290  49.490  1.00  0.00           C
ATOM   1207  OE1 GLU A  83      48.360  33.230  50.190  1.00  0.00           O
ATOM   1208  OE2 GLU A  83      48.480  35.430  49.950  1.00  0.00           O
ATOM   1209  C   GLU A  83      45.080  33.120  45.680  1.00  0.00           C
ATOM   1210  O   GLU A  83      44.190  33.860  45.320  1.00  0.00           O
ATOM   1211  N   GLY A  84      44.980  31.800  45.610  1.00  0.00           N
ATOM   1212  HN  GLY A  84      45.810  31.250  45.680  1.00  0.00           H
ATOM   1213  CA  GLY A  84      43.790  31.110  45.050  1.00  0.00           C
ATOM   1214  HA1 GLY A  84      43.620  30.220  45.640  1.00  0.00           H
ATOM   1215  HA2 GLY A  84      42.890  31.670  45.200  1.00  0.00           H
ATOM   1216  C   GLY A  84      43.880  30.840  43.530  1.00  0.00           C
ATOM   1217  O   GLY A  84      44.900  30.870  42.900  1.00  0.00           O
ATOM   1218  N   ALA A  85      42.700  30.680  42.950  1.00  0.00           N
ATOM   1219  HN  ALA A  85      41.840  30.840  43.430  1.00  0.00           H
ATOM   1220  CA  ALA A  85      42.600  30.310  41.560  1.00  0.00           C
ATOM   1221  HA  ALA A  85      43.490  29.900  41.120  1.00  0.00           H
ATOM   1222  CB  ALA A  85      41.430  29.330  41.520  1.00  0.00           C
ATOM   1223  HB1 ALA A  85      41.740  28.480  42.150  1.00  0.00           H
ATOM   1224  HB2 ALA A  85      40.500  29.810  41.880  1.00  0.00           H
ATOM   1225  HB3 ALA A  85      41.230  28.880  40.530  1.00  0.00           H
ATOM   1226  C   ALA A  85      42.320  31.560  40.660  1.00  0.00           C
ATOM   1227  O   ALA A  85      42.110  32.720  41.030  1.00  0.00           O
ATOM   1228  N   GLY A  86      42.390  31.250  39.340  1.00  0.00           N
ATOM   1229  HN  GLY A  86      42.600  30.320  39.060  1.00  0.00           H
ATOM   1230  CA  GLY A  86      41.890  32.190  38.340  1.00  0.00           C
ATOM   1231  HA1 GLY A  86      42.190  33.200  38.600  1.00  0.00           H
ATOM   1232  HA2 GLY A  86      42.330  31.880  37.400  1.00  0.00           H
ATOM   1233  C   GLY A  86      40.390  32.290  38.130  1.00  0.00           C
ATOM   1234  O   GLY A  86      39.660  31.380  38.470  1.00  0.00           O
ATOM   1235  N   SER A  87      39.880  33.320  37.470  1.00  0.00           N
ATOM   1236  HN  SER A  87      40.430  34.080  37.130  1.00  0.00           H
ATOM   1237  CA  SER A  87      38.470  33.380  37.000  1.00  0.00           C
ATOM   1238  HA  SER A  87      37.860  33.050  37.820  1.00  0.00           H
ATOM   1239  CB  SER A  87      38.010  34.770  36.310  1.00  0.00           C
ATOM   1240  HB1 SER A  87      38.710  35.030  35.490  1.00  0.00           H
ATOM   1241  HB2 SER A  87      38.100  35.500  37.140  1.00  0.00           H
ATOM   1242  OG  SER A  87      36.630  34.860  35.870  1.00  0.00           O
ATOM   1243  HG1 SER A  87      36.060  34.750  36.640  1.00  0.00           H
ATOM   1244  C   SER A  87      38.150  32.360  35.950  1.00  0.00           C
ATOM   1245  O   SER A  87      39.020  31.940  35.170  1.00  0.00           O
ATOM   1246  N   ILE A  88      36.910  31.950  35.850  1.00  0.00           N
ATOM   1247  HN  ILE A  88      36.190  32.410  36.370  1.00  0.00           H
ATOM   1248  CA  ILE A  88      36.460  31.100  34.820  1.00  0.00           C
ATOM   1249  HA  ILE A  88      37.210  30.370  34.580  1.00  0.00           H
ATOM   1250  CB  ILE A  88      35.380  30.230  35.280  1.00  0.00           C
ATOM   1251  HB  ILE A  88      34.830  29.800  34.410  1.00  0.00           H
ATOM   1252  CG2 ILE A  88      36.000  29.040  36.050  1.00  0.00           C
ATOM   1253 HG21 ILE A  88      36.480  29.450  36.960  1.00  0.00           H
ATOM   1254 HG22 ILE A  88      35.200  28.340  36.380  1.00  0.00           H
ATOM   1255 HG23 ILE A  88      36.790  28.490  35.470  1.00  0.00           H
ATOM   1256  CG1 ILE A  88      34.320  30.920  36.270  1.00  0.00           C
ATOM   1257 HG11 ILE A  88      34.810  31.300  37.190  1.00  0.00           H
ATOM   1258 HG12 ILE A  88      33.660  30.110  36.640  1.00  0.00           H
ATOM   1259  CD  ILE A  88      33.500  32.070  35.650  1.00  0.00           C
ATOM   1260  HD1 ILE A  88      32.700  32.440  36.330  1.00  0.00           H
ATOM   1261  HD2 ILE A  88      34.060  32.950  35.280  1.00  0.00           H
ATOM   1262  HD3 ILE A  88      32.840  31.780  34.790  1.00  0.00           H
ATOM   1263  C   ILE A  88      36.160  31.830  33.470  1.00  0.00           C
ATOM   1264  O   ILE A  88      36.020  31.170  32.370  1.00  0.00           O
ATOM   1265  N   ALA A  89      35.990  33.130  33.430  1.00  0.00           N
ATOM   1266  HN  ALA A  89      36.270  33.720  34.190  1.00  0.00           H
ATOM   1267  CA  ALA A  89      35.400  33.730  32.210  1.00  0.00           C
ATOM   1268  HA  ALA A  89      35.570  33.170  31.300  1.00  0.00           H
ATOM   1269  CB  ALA A  89      33.910  34.040  32.470  1.00  0.00           C
ATOM   1270  HB1 ALA A  89      33.420  34.620  31.660  1.00  0.00           H
ATOM   1271  HB2 ALA A  89      33.400  33.060  32.460  1.00  0.00           H
ATOM   1272  HB3 ALA A  89      33.650  34.570  33.410  1.00  0.00           H
ATOM   1273  C   ALA A  89      36.100  35.160  32.110  1.00  0.00           C
ATOM   1274  O   ALA A  89      36.670  35.700  33.060  1.00  0.00           O
ATOM   1275  N   ALA A  90      36.040  35.800  30.910  1.00  0.00           N
ATOM   1276  HN  ALA A  90      35.690  35.440  30.050  1.00  0.00           H
ATOM   1277  CA  ALA A  90      36.610  37.080  30.570  1.00  0.00           C
ATOM   1278  HA  ALA A  90      37.090  37.490  31.450  1.00  0.00           H
ATOM   1279  CB  ALA A  90      37.750  37.110  29.510  1.00  0.00           C
ATOM   1280  HB1 ALA A  90      38.030  38.160  29.320  1.00  0.00           H
ATOM   1281  HB2 ALA A  90      38.680  36.650  29.910  1.00  0.00           H
ATOM   1282  HB3 ALA A  90      37.350  36.610  28.600  1.00  0.00           H
ATOM   1283  C   ALA A  90      35.580  38.080  30.390  1.00  0.00           C
ATOM   1284  O   ALA A  90      34.550  37.730  29.840  1.00  0.00           O
ATOM   1285  N   ALA A  91      35.810  39.300  30.770  1.00  0.00           N
ATOM   1286  HN  ALA A  91      36.590  39.480  31.350  1.00  0.00           H
ATOM   1287  CA  ALA A  91      34.810  40.270  30.780  1.00  0.00           C
ATOM   1288  HA  ALA A  91      33.830  39.830  30.720  1.00  0.00           H
ATOM   1289  CB  ALA A  91      35.060  41.170  32.000  1.00  0.00           C
ATOM   1290  HB1 ALA A  91      35.160  40.590  32.940  1.00  0.00           H
ATOM   1291  HB2 ALA A  91      35.990  41.730  31.780  1.00  0.00           H
ATOM   1292  HB3 ALA A  91      34.170  41.810  32.180  1.00  0.00           H
ATOM   1293  C   ALA A  91      34.900  41.100  29.620  1.00  0.00           C
ATOM   1294  O   ALA A  91      34.210  42.020  29.430  1.00  0.00           O
ATOM   1295  N   THR A  92      35.850  40.880  28.690  1.00  0.00           N
ATOM   1296  HN  THR A  92      36.520  40.140  28.690  1.00  0.00           H
ATOM   1297  CA  THR A  92      36.060  41.900  27.660  1.00  0.00           C
ATOM   1298  HA  THR A  92      35.110  42.180  27.220  1.00  0.00           H
ATOM   1299  CB  THR A  92      36.740  43.160  28.200  1.00  0.00           C
ATOM   1300  HB  THR A  92      36.150  43.380  29.110  1.00  0.00           H
ATOM   1301  OG1 THR A  92      36.490  44.310  27.380  1.00  0.00           O
ATOM   1302  HG1 THR A  92      37.070  45.000  27.700  1.00  0.00           H
ATOM   1303  CG2 THR A  92      38.250  43.010  28.400  1.00  0.00           C
ATOM   1304 HG21 THR A  92      38.730  42.600  27.480  1.00  0.00           H
ATOM   1305 HG22 THR A  92      38.790  43.940  28.690  1.00  0.00           H
ATOM   1306 HG23 THR A  92      38.540  42.210  29.110  1.00  0.00           H
ATOM   1307  C   THR A  92      36.810  41.180  26.570  1.00  0.00           C
ATOM   1308  O   THR A  92      37.570  40.280  26.890  1.00  0.00           O
ATOM   1309  N   GLY A  93      36.570  41.490  25.330  1.00  0.00           N
ATOM   1310  HN  GLY A  93      36.010  42.300  25.200  1.00  0.00           H
ATOM   1311  CA  GLY A  93      37.150  40.920  24.170  1.00  0.00           C
ATOM   1312  HA1 GLY A  93      37.000  39.850  24.130  1.00  0.00           H
ATOM   1313  HA2 GLY A  93      36.620  41.510  23.450  1.00  0.00           H
ATOM   1314  C   GLY A  93      38.630  41.150  23.760  1.00  0.00           C
ATOM   1315  O   GLY A  93      39.470  41.370  24.630  1.00  0.00           O
ATOM   1316  N   PHE A  94      39.010  41.010  22.500  1.00  0.00           N
ATOM   1317  HN  PHE A  94      38.300  40.700  21.880  1.00  0.00           H
ATOM   1318  CA  PHE A  94      40.280  41.010  21.820  1.00  0.00           C
ATOM   1319  HA  PHE A  94      41.110  40.850  22.500  1.00  0.00           H
ATOM   1320  CB  PHE A  94      40.380  39.910  20.650  1.00  0.00           C
ATOM   1321  HB1 PHE A  94      41.450  39.810  20.350  1.00  0.00           H
ATOM   1322  HB2 PHE A  94      39.830  40.100  19.710  1.00  0.00           H
ATOM   1323  CG  PHE A  94      39.960  38.600  21.250  1.00  0.00           C
ATOM   1324  CD1 PHE A  94      38.960  37.880  20.570  1.00  0.00           C
ATOM   1325  HD1 PHE A  94      38.480  38.460  19.800  1.00  0.00           H
ATOM   1326  CE1 PHE A  94      38.480  36.640  21.080  1.00  0.00           C
ATOM   1327  HE1 PHE A  94      37.750  36.050  20.550  1.00  0.00           H
ATOM   1328  CZ  PHE A  94      38.970  36.230  22.310  1.00  0.00           C
ATOM   1329  HZ  PHE A  94      38.420  35.480  22.870  1.00  0.00           H
ATOM   1330  CD2 PHE A  94      40.560  38.030  22.410  1.00  0.00           C
ATOM   1331  HD2 PHE A  94      41.350  38.580  22.890  1.00  0.00           H
ATOM   1332  CE2 PHE A  94      39.950  36.890  23.020  1.00  0.00           C
ATOM   1333  HE2 PHE A  94      40.280  36.500  23.970  1.00  0.00           H
ATOM   1334  C   PHE A  94      40.540  42.290  21.190  1.00  0.00           C
ATOM   1335  O   PHE A  94      39.630  42.900  20.650  1.00  0.00           O
ATOM   1336  N   VAL A  95      41.860  42.710  21.130  1.00  0.00           N
ATOM   1337  HN  VAL A  95      42.530  42.100  21.540  1.00  0.00           H
ATOM   1338  CA  VAL A  95      42.300  43.930  20.680  1.00  0.00           C
ATOM   1339  HA  VAL A  95      41.880  44.700  21.310  1.00  0.00           H
ATOM   1340  CB  VAL A  95      43.830  44.070  20.650  1.00  0.00           C
ATOM   1341  HB  VAL A  95      44.170  45.080  20.330  1.00  0.00           H
ATOM   1342  CG1 VAL A  95      44.400  44.020  22.080  1.00  0.00           C
ATOM   1343 HG11 VAL A  95      45.500  44.190  22.010  1.00  0.00           H
ATOM   1344 HG12 VAL A  95      43.930  44.800  22.710  1.00  0.00           H
ATOM   1345 HG13 VAL A  95      44.220  43.020  22.530  1.00  0.00           H
ATOM   1346  CG2 VAL A  95      44.470  42.970  19.760  1.00  0.00           C
ATOM   1347 HG21 VAL A  95      45.560  42.950  19.960  1.00  0.00           H
ATOM   1348 HG22 VAL A  95      44.050  42.040  20.210  1.00  0.00           H
ATOM   1349 HG23 VAL A  95      44.230  43.060  18.680  1.00  0.00           H
ATOM   1350  C   VAL A  95      41.970  44.270  19.190  1.00  0.00           C
ATOM   1351  O   VAL A  95      41.910  43.310  18.460  1.00  0.00           O
ATOM   1352  N   LYS A  96      41.680  45.620  18.950  1.00  0.00           N
ATOM   1353  HN  LYS A  96      41.830  46.120  19.800  1.00  0.00           H
ATOM   1354  CA  LYS A  96      41.720  46.300  17.660  1.00  0.00           C
ATOM   1355  HA  LYS A  96      41.190  45.660  16.970  1.00  0.00           H
ATOM   1356  CB  LYS A  96      40.930  47.610  17.820  1.00  0.00           C
ATOM   1357  HB1 LYS A  96      41.180  48.500  17.200  1.00  0.00           H
ATOM   1358  HB2 LYS A  96      41.230  47.980  18.830  1.00  0.00           H
ATOM   1359  CG  LYS A  96      39.410  47.470  17.660  1.00  0.00           C
ATOM   1360  HG1 LYS A  96      38.960  48.290  18.260  1.00  0.00           H
ATOM   1361  HG2 LYS A  96      39.090  46.550  18.190  1.00  0.00           H
ATOM   1362  CD  LYS A  96      38.980  47.430  16.200  1.00  0.00           C
ATOM   1363  HD1 LYS A  96      39.690  46.880  15.550  1.00  0.00           H
ATOM   1364  HD2 LYS A  96      38.020  46.900  16.050  1.00  0.00           H
ATOM   1365  CE  LYS A  96      38.700  48.900  15.670  1.00  0.00           C
ATOM   1366  HE1 LYS A  96      38.390  48.820  14.610  1.00  0.00           H
ATOM   1367  HE2 LYS A  96      39.570  49.550  15.900  1.00  0.00           H
ATOM   1368  NZ  LYS A  96      37.540  49.470  16.350  1.00  0.00           N
ATOM   1369  HZ1 LYS A  96      37.520  49.730  17.360  1.00  0.00           H
ATOM   1370  HZ2 LYS A  96      37.320  50.380  15.900  1.00  0.00           H
ATOM   1371  HZ3 LYS A  96      36.750  48.860  16.040  1.00  0.00           H
ATOM   1372  C   LYS A  96      43.080  46.420  17.020  1.00  0.00           C
ATOM   1373  O   LYS A  96      43.150  46.340  15.720  1.00  0.00           O
ATOM   1374  N   LYS A  97      44.220  46.600  17.820  1.00  0.00           N
ATOM   1375  HN  LYS A  97      44.200  46.450  18.800  1.00  0.00           H
ATOM   1376  CA  LYS A  97      45.520  46.770  17.190  1.00  0.00           C
ATOM   1377  HA  LYS A  97      45.290  47.520  16.450  1.00  0.00           H
ATOM   1378  CB  LYS A  97      46.440  47.490  18.240  1.00  0.00           C
ATOM   1379  HB1 LYS A  97      46.570  46.850  19.130  1.00  0.00           H
ATOM   1380  HB2 LYS A  97      45.980  48.470  18.510  1.00  0.00           H
ATOM   1381  CG  LYS A  97      47.790  47.920  17.620  1.00  0.00           C
ATOM   1382  HG1 LYS A  97      47.690  48.750  16.890  1.00  0.00           H
ATOM   1383  HG2 LYS A  97      48.170  47.090  16.990  1.00  0.00           H
ATOM   1384  CD  LYS A  97      48.780  48.360  18.640  1.00  0.00           C
ATOM   1385  HD1 LYS A  97      48.340  49.240  19.170  1.00  0.00           H
ATOM   1386  HD2 LYS A  97      48.990  47.530  19.350  1.00  0.00           H
ATOM   1387  CE  LYS A  97      50.080  48.790  18.090  1.00  0.00           C
ATOM   1388  HE1 LYS A  97      50.700  49.210  18.910  1.00  0.00           H
ATOM   1389  HE2 LYS A  97      50.080  49.600  17.320  1.00  0.00           H
ATOM   1390  NZ  LYS A  97      50.800  47.740  17.340  1.00  0.00           N
ATOM   1391  HZ1 LYS A  97      51.700  48.090  16.960  1.00  0.00           H
ATOM   1392  HZ2 LYS A  97      50.980  46.920  17.950  1.00  0.00           H
ATOM   1393  HZ3 LYS A  97      50.320  47.390  16.490  1.00  0.00           H
ATOM   1394  C   LYS A  97      46.050  45.610  16.550  1.00  0.00           C
ATOM   1395  O   LYS A  97      46.250  44.550  17.160  1.00  0.00           O
ATOM   1396  N   ASP A  98      46.430  45.740  15.270  1.00  0.00           N
ATOM   1397  HN  ASP A  98      46.280  46.610  14.810  1.00  0.00           H
ATOM   1398  CA  ASP A  98      47.050  44.730  14.370  1.00  0.00           C
ATOM   1399  HA  ASP A  98      46.940  45.090  13.360  1.00  0.00           H
ATOM   1400  CB  ASP A  98      48.580  44.790  14.710  1.00  0.00           C
ATOM   1401  HB1 ASP A  98      49.160  44.170  13.990  1.00  0.00           H
ATOM   1402  HB2 ASP A  98      48.680  44.490  15.780  1.00  0.00           H
ATOM   1403  CG  ASP A  98      49.200  46.110  14.460  1.00  0.00           C
ATOM   1404  OD1 ASP A  98      50.170  46.460  15.120  1.00  0.00           O
ATOM   1405  OD2 ASP A  98      48.640  46.880  13.570  1.00  0.00           O
ATOM   1406  C   ASP A  98      46.480  43.330  14.370  1.00  0.00           C
ATOM   1407  O   ASP A  98      45.240  43.150  14.330  1.00  0.00           O
ATOM   1408  N   GLN A  99      47.380  42.230  14.440  1.00  0.00           N
ATOM   1409  HN  GLN A  99      48.360  42.350  14.510  1.00  0.00           H
ATOM   1410  CA  GLN A  99      46.960  40.850  14.240  1.00  0.00           C
ATOM   1411  HA  GLN A  99      45.910  40.780  13.990  1.00  0.00           H
ATOM   1412  CB  GLN A  99      47.850  40.240  13.140  1.00  0.00           C
ATOM   1413  HB1 GLN A  99      47.590  39.190  12.930  1.00  0.00           H
ATOM   1414  HB2 GLN A  99      48.880  40.340  13.540  1.00  0.00           H
ATOM   1415  CG  GLN A  99      47.770  41.020  11.830  1.00  0.00           C
ATOM   1416  HG1 GLN A  99      48.380  40.640  10.980  1.00  0.00           H
ATOM   1417  HG2 GLN A  99      48.240  42.010  12.000  1.00  0.00           H
ATOM   1418  CD  GLN A  99      46.370  41.320  11.370  1.00  0.00           C
ATOM   1419  OE1 GLN A  99      45.900  42.450  11.460  1.00  0.00           O
ATOM   1420  NE2 GLN A  99      45.740  40.350  10.710  1.00  0.00           N
ATOM   1421 HE21 GLN A  99      45.990  39.380  10.800  1.00  0.00           H
ATOM   1422 HE22 GLN A  99      45.030  40.580  10.050  1.00  0.00           H
ATOM   1423  C   GLN A  99      47.070  39.930  15.420  1.00  0.00           C
ATOM   1424  O   GLN A  99      46.770  38.700  15.430  1.00  0.00           O
ATOM   1425  N   LEU A 100      47.460  40.510  16.560  1.00  0.00           N
ATOM   1426  HN  LEU A 100      47.690  41.470  16.670  1.00  0.00           H
ATOM   1427  CA  LEU A 100      47.570  39.780  17.810  1.00  0.00           C
ATOM   1428  HA  LEU A 100      48.070  38.840  17.640  1.00  0.00           H
ATOM   1429  CB  LEU A 100      48.370  40.500  18.840  1.00  0.00           C
ATOM   1430  HB1 LEU A 100      48.520  39.880  19.750  1.00  0.00           H
ATOM   1431  HB2 LEU A 100      47.760  41.400  19.090  1.00  0.00           H
ATOM   1432  CG  LEU A 100      49.900  40.820  18.530  1.00  0.00           C
ATOM   1433  HG  LEU A 100      49.950  41.360  17.560  1.00  0.00           H
ATOM   1434  CD1 LEU A 100      50.430  41.650  19.700  1.00  0.00           C
ATOM   1435 HD11 LEU A 100      49.760  42.520  19.850  1.00  0.00           H
ATOM   1436 HD12 LEU A 100      50.360  41.120  20.670  1.00  0.00           H
ATOM   1437 HD13 LEU A 100      51.450  42.000  19.460  1.00  0.00           H
ATOM   1438  CD2 LEU A 100      50.790  39.620  18.300  1.00  0.00           C
ATOM   1439 HD21 LEU A 100      51.730  39.990  17.820  1.00  0.00           H
ATOM   1440 HD22 LEU A 100      51.000  39.020  19.210  1.00  0.00           H
ATOM   1441 HD23 LEU A 100      50.340  39.000  17.500  1.00  0.00           H
ATOM   1442  C   LEU A 100      46.200  39.410  18.440  1.00  0.00           C
ATOM   1443  O   LEU A 100      45.250  40.100  18.220  1.00  0.00           O
ATOM   1444  N   GLY A 101      46.140  38.340  19.290  1.00  0.00           N
ATOM   1445  HN  GLY A 101      47.010  37.870  19.420  1.00  0.00           H
ATOM   1446  CA  GLY A 101      44.900  37.740  19.850  1.00  0.00           C
ATOM   1447  HA1 GLY A 101      44.000  37.960  19.300  1.00  0.00           H
ATOM   1448  HA2 GLY A 101      45.200  36.720  20.020  1.00  0.00           H
ATOM   1449  C   GLY A 101      44.680  38.170  21.270  1.00  0.00           C
ATOM   1450  O   GLY A 101      43.760  37.700  21.930  1.00  0.00           O
ATOM   1451  N   LYS A 102      45.500  39.050  21.780  1.00  0.00           N
ATOM   1452  HN  LYS A 102      46.170  39.470  21.190  1.00  0.00           H
ATOM   1453  CA  LYS A 102      45.350  39.610  23.110  1.00  0.00           C
ATOM   1454  HA  LYS A 102      45.280  38.780  23.810  1.00  0.00           H
ATOM   1455  CB  LYS A 102      46.590  40.480  23.470  1.00  0.00           C
ATOM   1456  HB1 LYS A 102      46.380  40.980  24.440  1.00  0.00           H
ATOM   1457  HB2 LYS A 102      46.810  41.310  22.770  1.00  0.00           H
ATOM   1458  CG  LYS A 102      47.800  39.620  23.800  1.00  0.00           C
ATOM   1459  HG1 LYS A 102      48.020  38.940  22.950  1.00  0.00           H
ATOM   1460  HG2 LYS A 102      47.480  38.990  24.660  1.00  0.00           H
ATOM   1461  CD  LYS A 102      49.060  40.440  24.070  1.00  0.00           C
ATOM   1462  HD1 LYS A 102      49.390  41.090  23.220  1.00  0.00           H
ATOM   1463  HD2 LYS A 102      48.780  41.150  24.880  1.00  0.00           H
ATOM   1464  CE  LYS A 102      50.120  39.420  24.390  1.00  0.00           C
ATOM   1465  HE1 LYS A 102      50.390  38.720  23.580  1.00  0.00           H
ATOM   1466  HE2 LYS A 102      49.740  38.680  25.130  1.00  0.00           H
ATOM   1467  NZ  LYS A 102      51.360  40.050  24.920  1.00  0.00           N
ATOM   1468  HZ1 LYS A 102      52.120  39.360  25.130  1.00  0.00           H
ATOM   1469  HZ2 LYS A 102      51.810  40.660  24.220  1.00  0.00           H
ATOM   1470  HZ3 LYS A 102      51.200  40.630  25.770  1.00  0.00           H
ATOM   1471  C   LYS A 102      44.010  40.340  23.430  1.00  0.00           C
ATOM   1472  O   LYS A 102      43.390  40.950  22.620  1.00  0.00           O
ATOM   1473  N   ASN A 103      43.420  40.140  24.640  1.00  0.00           N
ATOM   1474  HN  ASN A 103      43.690  39.400  25.250  1.00  0.00           H
ATOM   1475  CA  ASN A 103      42.350  40.900  25.230  1.00  0.00           C
ATOM   1476  HA  ASN A 103      41.640  41.020  24.430  1.00  0.00           H
ATOM   1477  CB  ASN A 103      41.800  40.220  26.530  1.00  0.00           C
ATOM   1478  HB1 ASN A 103      41.050  40.690  27.200  1.00  0.00           H
ATOM   1479  HB2 ASN A 103      42.720  40.050  27.130  1.00  0.00           H
ATOM   1480  CG  ASN A 103      41.260  38.850  26.180  1.00  0.00           C
ATOM   1481  OD1 ASN A 103      42.060  37.930  26.180  1.00  0.00           O
ATOM   1482  ND2 ASN A 103      39.910  38.660  26.030  1.00  0.00           N
ATOM   1483 HD21 ASN A 103      39.310  39.430  26.240  1.00  0.00           H
ATOM   1484 HD22 ASN A 103      39.510  37.740  26.030  1.00  0.00           H
ATOM   1485  C   ASN A 103      42.770  42.350  25.540  1.00  0.00           C
ATOM   1486  O   ASN A 103      43.940  42.650  25.790  1.00  0.00           O
ATOM   1487  N   GLU A 104      41.750  43.240  25.450  1.00  0.00           N
ATOM   1488  HN  GLU A 104      40.770  43.090  25.450  1.00  0.00           H
ATOM   1489  CA  GLU A 104      42.220  44.610  25.630  1.00  0.00           C
ATOM   1490  HA  GLU A 104      42.980  44.870  24.910  1.00  0.00           H
ATOM   1491  CB  GLU A 104      40.990  45.640  25.370  1.00  0.00           C
ATOM   1492  HB1 GLU A 104      41.380  46.690  25.320  1.00  0.00           H
ATOM   1493  HB2 GLU A 104      40.200  45.450  26.120  1.00  0.00           H
ATOM   1494  CG  GLU A 104      40.560  45.260  23.950  1.00  0.00           C
ATOM   1495  HG1 GLU A 104      39.850  44.410  24.020  1.00  0.00           H
ATOM   1496  HG2 GLU A 104      41.490  45.120  23.370  1.00  0.00           H
ATOM   1497  CD  GLU A 104      39.980  46.370  23.280  1.00  0.00           C
ATOM   1498  OE1 GLU A 104      40.640  47.080  22.440  1.00  0.00           O
ATOM   1499  OE2 GLU A 104      38.730  46.490  23.410  1.00  0.00           O
ATOM   1500  C   GLU A 104      42.620  44.940  27.070  1.00  0.00           C
ATOM   1501  O   GLU A 104      41.970  44.540  28.030  1.00  0.00           O
ATOM   1502  N   GLU A 105      43.750  45.640  27.230  1.00  0.00           N
ATOM   1503  HN  GLU A 105      44.190  45.920  26.380  1.00  0.00           H
ATOM   1504  CA  GLU A 105      44.430  45.850  28.480  1.00  0.00           C
ATOM   1505  HA  GLU A 105      44.320  44.990  29.120  1.00  0.00           H
ATOM   1506  CB  GLU A 105      45.930  45.900  28.110  1.00  0.00           C
ATOM   1507  HB1 GLU A 105      46.520  46.120  29.030  1.00  0.00           H
ATOM   1508  HB2 GLU A 105      46.210  46.760  27.470  1.00  0.00           H
ATOM   1509  CG  GLU A 105      46.430  44.600  27.390  1.00  0.00           C
ATOM   1510  HG1 GLU A 105      46.020  44.590  26.360  1.00  0.00           H
ATOM   1511  HG2 GLU A 105      45.980  43.790  28.000  1.00  0.00           H
ATOM   1512  CD  GLU A 105      47.920  44.370  27.400  1.00  0.00           C
ATOM   1513  OE1 GLU A 105      48.470  43.250  27.610  1.00  0.00           O
ATOM   1514  OE2 GLU A 105      48.610  45.360  27.010  1.00  0.00           O
ATOM   1515  C   GLU A 105      44.060  47.050  29.300  1.00  0.00           C
ATOM   1516  O   GLU A 105      44.590  47.410  30.370  1.00  0.00           O
ATOM   1517  N   GLY A 106      43.040  47.790  28.870  1.00  0.00           N
ATOM   1518  HN  GLY A 106      42.580  47.480  28.040  1.00  0.00           H
ATOM   1519  CA  GLY A 106      42.500  48.930  29.530  1.00  0.00           C
ATOM   1520  HA1 GLY A 106      43.260  49.620  29.870  1.00  0.00           H
ATOM   1521  HA2 GLY A 106      41.890  49.530  28.860  1.00  0.00           H
ATOM   1522  C   GLY A 106      41.570  48.660  30.750  1.00  0.00           C
ATOM   1523  O   GLY A 106      41.350  47.510  31.080  1.00  0.00           O
ATOM   1524  N   ALA A 107      41.120  49.740  31.380  1.00  0.00           N
ATOM   1525  HN  ALA A 107      41.200  50.670  31.050  1.00  0.00           H
ATOM   1526  CA  ALA A 107      40.270  49.680  32.570  1.00  0.00           C
ATOM   1527  HA  ALA A 107      40.770  49.050  33.300  1.00  0.00           H
ATOM   1528  CB  ALA A 107      40.190  51.060  33.210  1.00  0.00           C
ATOM   1529  HB1 ALA A 107      41.140  51.460  33.620  1.00  0.00           H
ATOM   1530  HB2 ALA A 107      39.840  51.800  32.460  1.00  0.00           H
ATOM   1531  HB3 ALA A 107      39.550  51.180  34.110  1.00  0.00           H
ATOM   1532  C   ALA A 107      38.840  49.220  32.310  1.00  0.00           C
ATOM   1533  O   ALA A 107      38.320  49.600  31.290  1.00  0.00           O
ATOM   1534  N   PRO A 108      38.130  48.450  33.200  1.00  0.00           N
ATOM   1535  CD  PRO A 108      38.750  47.800  34.290  1.00  0.00           C
ATOM   1536  HD1 PRO A 108      39.620  47.190  33.940  1.00  0.00           H
ATOM   1537  HD2 PRO A 108      39.260  48.520  34.960  1.00  0.00           H
ATOM   1538  CA  PRO A 108      36.690  48.360  33.210  1.00  0.00           C
ATOM   1539  HA  PRO A 108      36.420  47.730  32.380  1.00  0.00           H
ATOM   1540  CB  PRO A 108      36.310  47.810  34.570  1.00  0.00           C
ATOM   1541  HB1 PRO A 108      35.370  47.230  34.490  1.00  0.00           H
ATOM   1542  HB2 PRO A 108      36.150  48.650  35.290  1.00  0.00           H
ATOM   1543  CG  PRO A 108      37.560  47.010  34.850  1.00  0.00           C
ATOM   1544  HG1 PRO A 108      37.580  46.040  34.320  1.00  0.00           H
ATOM   1545  HG2 PRO A 108      37.820  46.980  35.930  1.00  0.00           H
ATOM   1546  C   PRO A 108      36.000  49.700  32.970  1.00  0.00           C
ATOM   1547  O   PRO A 108      36.490  50.710  33.490  1.00  0.00           O
ATOM   1548  N   GLN A 109      34.890  49.750  32.180  1.00  0.00           N
ATOM   1549  HN  GLN A 109      34.630  48.940  31.660  1.00  0.00           H
ATOM   1550  CA  GLN A 109      34.090  51.020  31.980  1.00  0.00           C
ATOM   1551  HA  GLN A 109      33.740  50.990  30.960  1.00  0.00           H
ATOM   1552  CB  GLN A 109      32.880  51.240  32.910  1.00  0.00           C
ATOM   1553  HB1 GLN A 109      32.300  52.140  32.630  1.00  0.00           H
ATOM   1554  HB2 GLN A 109      33.310  51.410  33.920  1.00  0.00           H
ATOM   1555  CG  GLN A 109      31.910  50.070  32.810  1.00  0.00           C
ATOM   1556  HG1 GLN A 109      32.440  49.140  33.100  1.00  0.00           H
ATOM   1557  HG2 GLN A 109      31.630  49.870  31.750  1.00  0.00           H
ATOM   1558  CD  GLN A 109      30.600  50.210  33.670  1.00  0.00           C
ATOM   1559  OE1 GLN A 109      29.980  51.250  33.680  1.00  0.00           O
ATOM   1560  NE2 GLN A 109      30.280  49.150  34.460  1.00  0.00           N
ATOM   1561 HE21 GLN A 109      29.400  49.080  34.920  1.00  0.00           H
ATOM   1562 HE22 GLN A 109      30.800  48.320  34.280  1.00  0.00           H
ATOM   1563  C   GLN A 109      34.960  52.300  31.640  1.00  0.00           C
ATOM   1564  O   GLN A 109      34.710  53.450  32.030  1.00  0.00           O
ATOM   1565  N   GLU A 110      35.950  52.110  30.700  1.00  0.00           N
ATOM   1566  HN  GLU A 110      36.140  51.220  30.280  1.00  0.00           H
ATOM   1567  CA  GLU A 110      36.760  53.190  30.180  1.00  0.00           C
ATOM   1568  HA  GLU A 110      36.320  54.180  30.230  1.00  0.00           H
ATOM   1569  CB  GLU A 110      38.210  53.250  30.690  1.00  0.00           C
ATOM   1570  HB1 GLU A 110      38.710  52.280  30.470  1.00  0.00           H
ATOM   1571  HB2 GLU A 110      38.170  53.340  31.790  1.00  0.00           H
ATOM   1572  CG  GLU A 110      39.060  54.370  30.100  1.00  0.00           C
ATOM   1573  HG1 GLU A 110      38.470  55.220  29.710  1.00  0.00           H
ATOM   1574  HG2 GLU A 110      39.580  53.990  29.190  1.00  0.00           H
ATOM   1575  CD  GLU A 110      40.080  54.970  31.130  1.00  0.00           C
ATOM   1576  OE1 GLU A 110      40.110  56.200  31.270  1.00  0.00           O
ATOM   1577  OE2 GLU A 110      40.940  54.200  31.710  1.00  0.00           O
ATOM   1578  C   GLU A 110      36.800  53.020  28.720  1.00  0.00           C
ATOM   1579  O   GLU A 110      37.050  51.940  28.170  1.00  0.00           O
ATOM   1580  N   GLY A 111      36.530  54.150  27.980  1.00  0.00           N
ATOM   1581  HN  GLY A 111      36.330  55.040  28.380  1.00  0.00           H
ATOM   1582  CA  GLY A 111      36.440  54.090  26.510  1.00  0.00           C
ATOM   1583  HA1 GLY A 111      36.610  55.020  26.000  1.00  0.00           H
ATOM   1584  HA2 GLY A 111      37.130  53.350  26.130  1.00  0.00           H
ATOM   1585  C   GLY A 111      35.170  53.580  25.990  1.00  0.00           C
ATOM   1586  O   GLY A 111      34.600  52.630  26.490  1.00  0.00           O
ATOM   1587  N   ILE A 112      34.690  54.160  24.920  1.00  0.00           N
ATOM   1588  HN  ILE A 112      35.240  54.840  24.440  1.00  0.00           H
ATOM   1589  CA  ILE A 112      33.340  53.810  24.400  1.00  0.00           C
ATOM   1590  HA  ILE A 112      32.740  53.340  25.170  1.00  0.00           H
ATOM   1591  CB  ILE A 112      32.600  55.100  24.090  1.00  0.00           C
ATOM   1592  HB  ILE A 112      32.930  55.820  24.870  1.00  0.00           H
ATOM   1593  CG2 ILE A 112      32.950  55.660  22.710  1.00  0.00           C
ATOM   1594 HG21 ILE A 112      34.010  55.700  22.370  1.00  0.00           H
ATOM   1595 HG22 ILE A 112      32.460  55.050  21.920  1.00  0.00           H
ATOM   1596 HG23 ILE A 112      32.580  56.690  22.550  1.00  0.00           H
ATOM   1597  CG1 ILE A 112      31.070  54.800  24.180  1.00  0.00           C
ATOM   1598 HG11 ILE A 112      30.650  54.350  25.100  1.00  0.00           H
ATOM   1599 HG12 ILE A 112      30.860  54.080  23.350  1.00  0.00           H
ATOM   1600  CD  ILE A 112      30.220  56.080  23.990  1.00  0.00           C
ATOM   1601  HD1 ILE A 112      30.690  56.890  24.590  1.00  0.00           H
ATOM   1602  HD2 ILE A 112      30.340  56.230  22.900  1.00  0.00           H
ATOM   1603  HD3 ILE A 112      29.120  56.020  24.130  1.00  0.00           H
ATOM   1604  C   ILE A 112      33.490  52.870  23.190  1.00  0.00           C
ATOM   1605  O   ILE A 112      34.520  52.980  22.510  1.00  0.00           O
ATOM   1606  N   LEU A 113      32.590  51.880  23.040  1.00  0.00           N
ATOM   1607  HN  LEU A 113      31.850  51.830  23.710  1.00  0.00           H
ATOM   1608  CA  LEU A 113      32.660  50.910  21.980  1.00  0.00           C
ATOM   1609  HA  LEU A 113      33.650  50.490  21.940  1.00  0.00           H
ATOM   1610  CB  LEU A 113      31.660  49.740  22.180  1.00  0.00           C
ATOM   1611  HB1 LEU A 113      31.710  49.020  21.340  1.00  0.00           H
ATOM   1612  HB2 LEU A 113      30.610  50.100  22.130  1.00  0.00           H
ATOM   1613  CG  LEU A 113      31.970  48.910  23.430  1.00  0.00           C
ATOM   1614  HG  LEU A 113      32.210  49.650  24.220  1.00  0.00           H
ATOM   1615  CD1 LEU A 113      30.770  48.100  23.870  1.00  0.00           C
ATOM   1616 HD11 LEU A 113      30.550  47.250  23.190  1.00  0.00           H
ATOM   1617 HD12 LEU A 113      31.030  47.820  24.910  1.00  0.00           H
ATOM   1618 HD13 LEU A 113      29.910  48.800  23.940  1.00  0.00           H
ATOM   1619  CD2 LEU A 113      33.260  48.050  23.100  1.00  0.00           C
ATOM   1620 HD21 LEU A 113      33.590  47.330  23.870  1.00  0.00           H
ATOM   1621 HD22 LEU A 113      32.990  47.450  22.200  1.00  0.00           H
ATOM   1622 HD23 LEU A 113      34.200  48.600  22.870  1.00  0.00           H
ATOM   1623  C   LEU A 113      32.360  51.500  20.640  1.00  0.00           C
ATOM   1624  O   LEU A 113      31.460  52.350  20.460  1.00  0.00           O
ATOM   1625  N   GLU A 114      33.060  51.080  19.580  1.00  0.00           N
ATOM   1626  HN  GLU A 114      33.850  50.490  19.750  1.00  0.00           H
ATOM   1627  CA  GLU A 114      32.910  51.540  18.270  1.00  0.00           C
ATOM   1628  HA  GLU A 114      32.590  52.570  18.240  1.00  0.00           H
ATOM   1629  CB  GLU A 114      34.330  51.350  17.630  1.00  0.00           C
ATOM   1630  HB1 GLU A 114      34.200  51.550  16.550  1.00  0.00           H
ATOM   1631  HB2 GLU A 114      34.770  50.340  17.560  1.00  0.00           H
ATOM   1632  CG  GLU A 114      35.410  52.350  18.330  1.00  0.00           C
ATOM   1633  HG1 GLU A 114      35.140  52.560  19.390  1.00  0.00           H
ATOM   1634  HG2 GLU A 114      35.370  53.260  17.690  1.00  0.00           H
ATOM   1635  CD  GLU A 114      36.830  51.750  18.380  1.00  0.00           C
ATOM   1636  OE1 GLU A 114      37.040  50.560  18.720  1.00  0.00           O
ATOM   1637  OE2 GLU A 114      37.810  52.510  18.150  1.00  0.00           O
ATOM   1638  C   GLU A 114      31.870  50.610  17.470  1.00  0.00           C
ATOM   1639  O   GLU A 114      31.410  51.040  16.350  1.00  0.00           O
ATOM   1640  N   ASP A 115      31.410  49.460  17.950  1.00  0.00           N
ATOM   1641  HN  ASP A 115      31.670  49.120  18.850  1.00  0.00           H
ATOM   1642  CA  ASP A 115      30.790  48.540  17.050  1.00  0.00           C
ATOM   1643  HA  ASP A 115      30.210  48.900  16.220  1.00  0.00           H
ATOM   1644  CB  ASP A 115      31.870  47.690  16.360  1.00  0.00           C
ATOM   1645  HB1 ASP A 115      32.370  47.090  17.160  1.00  0.00           H
ATOM   1646  HB2 ASP A 115      32.630  48.380  15.940  1.00  0.00           H
ATOM   1647  CG  ASP A 115      31.340  46.930  15.170  1.00  0.00           C
ATOM   1648  OD1 ASP A 115      30.100  47.000  14.920  1.00  0.00           O
ATOM   1649  OD2 ASP A 115      32.100  46.280  14.450  1.00  0.00           O
ATOM   1650  C   ASP A 115      29.770  47.760  17.880  1.00  0.00           C
ATOM   1651  O   ASP A 115      29.890  47.770  19.080  1.00  0.00           O
ATOM   1652  N   MET A 116      28.710  47.270  17.310  1.00  0.00           N
ATOM   1653  HN  MET A 116      28.800  47.130  16.330  1.00  0.00           H
ATOM   1654  CA  MET A 116      27.480  47.010  17.860  1.00  0.00           C
ATOM   1655  HA  MET A 116      27.120  47.990  18.130  1.00  0.00           H
ATOM   1656  CB  MET A 116      26.510  46.670  16.790  1.00  0.00           C
ATOM   1657  HB1 MET A 116      25.560  46.240  17.200  1.00  0.00           H
ATOM   1658  HB2 MET A 116      26.830  45.750  16.240  1.00  0.00           H
ATOM   1659  CG  MET A 116      26.270  47.690  15.610  1.00  0.00           C
ATOM   1660  HG1 MET A 116      25.530  47.270  14.890  1.00  0.00           H
ATOM   1661  HG2 MET A 116      27.190  47.970  15.050  1.00  0.00           H
ATOM   1662  SD  MET A 116      25.460  49.190  16.230  1.00  0.00           S
ATOM   1663  CE  MET A 116      25.060  49.960  14.680  1.00  0.00           C
ATOM   1664  HE1 MET A 116      24.760  51.010  14.850  1.00  0.00           H
ATOM   1665  HE2 MET A 116      25.770  49.890  13.830  1.00  0.00           H
ATOM   1666  HE3 MET A 116      24.160  49.420  14.310  1.00  0.00           H
ATOM   1667  C   MET A 116      27.450  46.130  19.120  1.00  0.00           C
ATOM   1668  O   MET A 116      28.350  45.300  19.290  1.00  0.00           O
ATOM   1669  N   PRO A 117      26.550  46.250  20.040  1.00  0.00           N
ATOM   1670  CD  PRO A 117      25.440  47.210  19.920  1.00  0.00           C
ATOM   1671  HD1 PRO A 117      25.680  48.160  19.410  1.00  0.00           H
ATOM   1672  HD2 PRO A 117      24.690  46.660  19.310  1.00  0.00           H
ATOM   1673  CA  PRO A 117      26.370  45.380  21.200  1.00  0.00           C
ATOM   1674  HA  PRO A 117      27.330  45.520  21.670  1.00  0.00           H
ATOM   1675  CB  PRO A 117      25.110  45.930  21.880  1.00  0.00           C
ATOM   1676  HB1 PRO A 117      25.220  46.020  22.980  1.00  0.00           H
ATOM   1677  HB2 PRO A 117      24.280  45.230  21.630  1.00  0.00           H
ATOM   1678  CG  PRO A 117      24.920  47.330  21.320  1.00  0.00           C
ATOM   1679  HG1 PRO A 117      25.440  48.080  21.960  1.00  0.00           H
ATOM   1680  HG2 PRO A 117      23.870  47.690  21.400  1.00  0.00           H
ATOM   1681  C   PRO A 117      26.280  43.850  21.000  1.00  0.00           C
ATOM   1682  O   PRO A 117      25.360  43.340  20.300  1.00  0.00           O
ATOM   1683  N   VAL A 118      27.010  43.100  21.820  1.00  0.00           N
ATOM   1684  HN  VAL A 118      27.620  43.590  22.440  1.00  0.00           H
ATOM   1685  CA  VAL A 118      26.990  41.630  21.890  1.00  0.00           C
ATOM   1686  HA  VAL A 118      26.540  41.220  21.000  1.00  0.00           H
ATOM   1687  CB  VAL A 118      28.390  40.910  21.910  1.00  0.00           C
ATOM   1688  HB  VAL A 118      28.940  41.300  22.790  1.00  0.00           H
ATOM   1689  CG1 VAL A 118      28.420  39.400  21.960  1.00  0.00           C
ATOM   1690 HG11 VAL A 118      28.130  38.880  22.900  1.00  0.00           H
ATOM   1691 HG12 VAL A 118      27.660  38.910  21.320  1.00  0.00           H
ATOM   1692 HG13 VAL A 118      29.340  38.930  21.560  1.00  0.00           H
ATOM   1693  CG2 VAL A 118      29.200  41.320  20.670  1.00  0.00           C
ATOM   1694 HG21 VAL A 118      28.750  40.810  19.790  1.00  0.00           H
ATOM   1695 HG22 VAL A 118      29.200  42.390  20.360  1.00  0.00           H
ATOM   1696 HG23 VAL A 118      30.260  40.980  20.730  1.00  0.00           H
ATOM   1697  C   VAL A 118      26.230  41.060  23.060  1.00  0.00           C
ATOM   1698  O   VAL A 118      26.280  41.670  24.110  1.00  0.00           O
ATOM   1699  N   ASP A 119      25.580  39.950  22.870  1.00  0.00           N
ATOM   1700  HN  ASP A 119      25.680  39.540  21.970  1.00  0.00           H
ATOM   1701  CA  ASP A 119      24.830  39.280  23.950  1.00  0.00           C
ATOM   1702  HA  ASP A 119      24.290  40.110  24.370  1.00  0.00           H
ATOM   1703  CB  ASP A 119      23.910  38.080  23.500  1.00  0.00           C
ATOM   1704  HB1 ASP A 119      23.360  37.570  24.320  1.00  0.00           H
ATOM   1705  HB2 ASP A 119      24.500  37.400  22.840  1.00  0.00           H
ATOM   1706  CG  ASP A 119      22.720  38.570  22.640  1.00  0.00           C
ATOM   1707  OD1 ASP A 119      22.190  37.740  21.810  1.00  0.00           O
ATOM   1708  OD2 ASP A 119      22.140  39.640  23.010  1.00  0.00           O
ATOM   1709  C   ASP A 119      25.710  38.700  25.040  1.00  0.00           C
ATOM   1710  O   ASP A 119      26.660  38.020  24.780  1.00  0.00           O
ATOM   1711  N   PRO A 120      25.580  38.940  26.340  1.00  0.00           N
ATOM   1712  CD  PRO A 120      24.620  39.880  26.900  1.00  0.00           C
ATOM   1713  HD1 PRO A 120      25.100  40.880  26.820  1.00  0.00           H
ATOM   1714  HD2 PRO A 120      23.690  40.000  26.290  1.00  0.00           H
ATOM   1715  CA  PRO A 120      26.230  38.140  27.410  1.00  0.00           C
ATOM   1716  HA  PRO A 120      27.310  38.200  27.380  1.00  0.00           H
ATOM   1717  CB  PRO A 120      25.660  38.810  28.670  1.00  0.00           C
ATOM   1718  HB1 PRO A 120      26.290  39.630  29.070  1.00  0.00           H
ATOM   1719  HB2 PRO A 120      25.520  38.130  29.540  1.00  0.00           H
ATOM   1720  CG  PRO A 120      24.330  39.360  28.280  1.00  0.00           C
ATOM   1721  HG1 PRO A 120      23.960  40.230  28.870  1.00  0.00           H
ATOM   1722  HG2 PRO A 120      23.580  38.540  28.310  1.00  0.00           H
ATOM   1723  C   PRO A 120      25.910  36.690  27.350  1.00  0.00           C
ATOM   1724  O   PRO A 120      24.780  36.310  26.970  1.00  0.00           O
ATOM   1725  N   ASP A 121      26.840  35.810  27.760  1.00  0.00           N
ATOM   1726  HN  ASP A 121      27.700  36.270  27.960  1.00  0.00           H
ATOM   1727  CA  ASP A 121      26.650  34.340  27.730  1.00  0.00           C
ATOM   1728  HA  ASP A 121      25.980  34.110  26.920  1.00  0.00           H
ATOM   1729  CB  ASP A 121      27.880  33.470  27.320  1.00  0.00           C
ATOM   1730  HB1 ASP A 121      27.680  32.370  27.360  1.00  0.00           H
ATOM   1731  HB2 ASP A 121      28.630  33.740  28.090  1.00  0.00           H
ATOM   1732  CG  ASP A 121      28.440  33.770  25.940  1.00  0.00           C
ATOM   1733  OD1 ASP A 121      29.640  33.510  25.760  1.00  0.00           O
ATOM   1734  OD2 ASP A 121      27.740  34.290  25.010  1.00  0.00           O
ATOM   1735  C   ASP A 121      25.870  33.760  28.880  1.00  0.00           C
ATOM   1736  O   ASP A 121      25.280  32.690  28.840  1.00  0.00           O
ATOM   1737  N   ASN A 122      25.860  34.420  30.060  1.00  0.00           N
ATOM   1738  HN  ASN A 122      26.260  35.320  30.220  1.00  0.00           H
ATOM   1739  CA  ASN A 122      25.020  34.050  31.230  1.00  0.00           C
ATOM   1740  HA  ASN A 122      25.410  34.710  32.000  1.00  0.00           H
ATOM   1741  CB  ASN A 122      23.510  34.270  30.880  1.00  0.00           C
ATOM   1742  HB1 ASN A 122      22.870  33.810  31.670  1.00  0.00           H
ATOM   1743  HB2 ASN A 122      23.250  33.690  29.970  1.00  0.00           H
ATOM   1744  CG  ASN A 122      23.200  35.750  30.900  1.00  0.00           C
ATOM   1745  OD1 ASN A 122      23.850  36.640  31.490  1.00  0.00           O
ATOM   1746  ND2 ASN A 122      22.200  36.150  30.180  1.00  0.00           N
ATOM   1747 HD21 ASN A 122      21.770  35.630  29.440  1.00  0.00           H
ATOM   1748 HD22 ASN A 122      21.970  37.110  30.270  1.00  0.00           H
ATOM   1749  C   ASN A 122      25.310  32.660  31.770  1.00  0.00           C
ATOM   1750  O   ASN A 122      24.460  31.860  32.110  1.00  0.00           O
ATOM   1751  N   GLU A 123      26.590  32.370  31.720  1.00  0.00           N
ATOM   1752  HN  GLU A 123      27.240  32.940  31.210  1.00  0.00           H
ATOM   1753  CA  GLU A 123      27.160  31.030  32.050  1.00  0.00           C
ATOM   1754  HA  GLU A 123      26.570  30.410  31.390  1.00  0.00           H
ATOM   1755  CB  GLU A 123      28.670  30.920  31.610  1.00  0.00           C
ATOM   1756  HB1 GLU A 123      29.060  29.950  32.010  1.00  0.00           H
ATOM   1757  HB2 GLU A 123      29.210  31.760  32.100  1.00  0.00           H
ATOM   1758  CG  GLU A 123      28.860  30.870  30.070  1.00  0.00           C
ATOM   1759  HG1 GLU A 123      28.190  31.690  29.750  1.00  0.00           H
ATOM   1760  HG2 GLU A 123      28.410  29.880  29.790  1.00  0.00           H
ATOM   1761  CD  GLU A 123      30.280  31.050  29.700  1.00  0.00           C
ATOM   1762  OE1 GLU A 123      31.090  30.200  30.150  1.00  0.00           O
ATOM   1763  OE2 GLU A 123      30.650  32.060  29.060  1.00  0.00           O
ATOM   1764  C   GLU A 123      26.960  30.740  33.540  1.00  0.00           C
ATOM   1765  O   GLU A 123      27.130  31.580  34.420  1.00  0.00           O
ATOM   1766  N   ALA A 124      26.680  29.520  33.720  1.00  0.00           N
ATOM   1767  HN  ALA A 124      26.610  28.860  32.970  1.00  0.00           H
ATOM   1768  CA  ALA A 124      26.520  28.890  35.020  1.00  0.00           C
ATOM   1769  HA  ALA A 124      26.510  29.620  35.820  1.00  0.00           H
ATOM   1770  CB  ALA A 124      25.200  28.020  35.010  1.00  0.00           C
ATOM   1771  HB1 ALA A 124      25.080  27.580  36.020  1.00  0.00           H
ATOM   1772  HB2 ALA A 124      24.320  28.630  34.700  1.00  0.00           H
ATOM   1773  HB3 ALA A 124      25.340  27.090  34.420  1.00  0.00           H
ATOM   1774  C   ALA A 124      27.760  27.960  35.310  1.00  0.00           C
ATOM   1775  O   ALA A 124      28.050  27.060  34.510  1.00  0.00           O
ATOM   1776  N   TYR A 125      28.440  28.140  36.470  1.00  0.00           N
ATOM   1777  HN  TYR A 125      28.160  28.870  37.090  1.00  0.00           H
ATOM   1778  CA  TYR A 125      29.500  27.260  36.910  1.00  0.00           C
ATOM   1779  HA  TYR A 125      29.530  26.440  36.220  1.00  0.00           H
ATOM   1780  CB  TYR A 125      30.900  27.890  37.020  1.00  0.00           C
ATOM   1781  HB1 TYR A 125      31.610  27.150  37.460  1.00  0.00           H
ATOM   1782  HB2 TYR A 125      31.000  28.730  37.730  1.00  0.00           H
ATOM   1783  CG  TYR A 125      31.570  28.280  35.750  1.00  0.00           C
ATOM   1784  CD1 TYR A 125      32.630  27.570  35.230  1.00  0.00           C
ATOM   1785  HD1 TYR A 125      33.010  26.690  35.740  1.00  0.00           H
ATOM   1786  CE1 TYR A 125      33.000  27.760  33.900  1.00  0.00           C
ATOM   1787  HE1 TYR A 125      33.790  27.160  33.460  1.00  0.00           H
ATOM   1788  CZ  TYR A 125      32.470  28.820  33.240  1.00  0.00           C
ATOM   1789  OH  TYR A 125      32.870  29.040  31.900  1.00  0.00           O
ATOM   1790  HH  TYR A 125      32.200  29.600  31.500  1.00  0.00           H
ATOM   1791  CD2 TYR A 125      30.970  29.290  35.060  1.00  0.00           C
ATOM   1792  HD2 TYR A 125      30.180  29.800  35.580  1.00  0.00           H
ATOM   1793  CE2 TYR A 125      31.520  29.660  33.830  1.00  0.00           C
ATOM   1794  HE2 TYR A 125      31.070  30.430  33.230  1.00  0.00           H
ATOM   1795  C   TYR A 125      29.130  26.750  38.280  1.00  0.00           C
ATOM   1796  O   TYR A 125      28.300  27.300  38.960  1.00  0.00           O
ATOM   1797  N   GLU A 126      29.680  25.570  38.660  1.00  0.00           N
ATOM   1798  HN  GLU A 126      30.190  25.120  37.930  1.00  0.00           H
ATOM   1799  CA  GLU A 126      29.720  24.990  39.930  1.00  0.00           C
ATOM   1800  HA  GLU A 126      28.760  25.010  40.410  1.00  0.00           H
ATOM   1801  CB  GLU A 126      30.080  23.490  39.770  1.00  0.00           C
ATOM   1802  HB1 GLU A 126      30.230  23.090  40.800  1.00  0.00           H
ATOM   1803  HB2 GLU A 126      31.020  23.240  39.230  1.00  0.00           H
ATOM   1804  CG  GLU A 126      29.090  22.520  39.020  1.00  0.00           C
ATOM   1805  HG1 GLU A 126      29.680  21.740  38.500  1.00  0.00           H
ATOM   1806  HG2 GLU A 126      28.660  23.010  38.120  1.00  0.00           H
ATOM   1807  CD  GLU A 126      27.940  21.800  39.810  1.00  0.00           C
ATOM   1808  OE1 GLU A 126      26.940  22.370  40.200  1.00  0.00           O
ATOM   1809  OE2 GLU A 126      28.190  20.610  39.980  1.00  0.00           O
ATOM   1810  C   GLU A 126      30.530  25.720  41.030  1.00  0.00           C
ATOM   1811  O   GLU A 126      31.640  26.220  40.760  1.00  0.00           O
ATOM   1812  N   MET A 127      30.010  25.770  42.210  1.00  0.00           N
ATOM   1813  HN  MET A 127      29.120  25.330  42.270  1.00  0.00           H
ATOM   1814  CA  MET A 127      30.590  26.460  43.350  1.00  0.00           C
ATOM   1815  HA  MET A 127      30.740  27.480  43.020  1.00  0.00           H
ATOM   1816  CB  MET A 127      29.570  26.510  44.510  1.00  0.00           C
ATOM   1817  HB1 MET A 127      30.150  26.980  45.340  1.00  0.00           H
ATOM   1818  HB2 MET A 127      29.260  25.480  44.790  1.00  0.00           H
ATOM   1819  CG  MET A 127      28.260  27.310  44.320  1.00  0.00           C
ATOM   1820  HG1 MET A 127      27.750  27.390  45.300  1.00  0.00           H
ATOM   1821  HG2 MET A 127      27.490  26.790  43.700  1.00  0.00           H
ATOM   1822  SD  MET A 127      28.540  28.960  43.550  1.00  0.00           S
ATOM   1823  CE  MET A 127      28.930  29.510  45.300  1.00  0.00           C
ATOM   1824  HE1 MET A 127      28.000  29.600  45.900  1.00  0.00           H
ATOM   1825  HE2 MET A 127      29.730  28.940  45.820  1.00  0.00           H
ATOM   1826  HE3 MET A 127      29.260  30.570  45.280  1.00  0.00           H
ATOM   1827  C   MET A 127      31.980  25.860  43.750  1.00  0.00           C
ATOM   1828  O   MET A 127      32.050  24.660  44.080  1.00  0.00           O
ATOM   1829  N   PRO A 128      33.070  26.520  43.670  1.00  0.00           N
ATOM   1830  CD  PRO A 128      33.070  27.970  43.210  1.00  0.00           C
ATOM   1831  HD1 PRO A 128      32.620  28.270  42.240  1.00  0.00           H
ATOM   1832  HD2 PRO A 128      32.550  28.610  43.950  1.00  0.00           H
ATOM   1833  CA  PRO A 128      34.410  26.060  44.150  1.00  0.00           C
ATOM   1834  HA  PRO A 128      34.700  25.350  43.390  1.00  0.00           H
ATOM   1835  CB  PRO A 128      35.260  27.340  44.240  1.00  0.00           C
ATOM   1836  HB1 PRO A 128      36.280  27.080  43.910  1.00  0.00           H
ATOM   1837  HB2 PRO A 128      35.210  27.840  45.230  1.00  0.00           H
ATOM   1838  CG  PRO A 128      34.580  28.350  43.230  1.00  0.00           C
ATOM   1839  HG1 PRO A 128      35.120  28.360  42.260  1.00  0.00           H
ATOM   1840  HG2 PRO A 128      34.610  29.370  43.690  1.00  0.00           H
ATOM   1841  C   PRO A 128      34.460  25.370  45.480  1.00  0.00           C
ATOM   1842  O   PRO A 128      33.870  25.700  46.490  1.00  0.00           O
ATOM   1843  N   SER A 129      35.180  24.260  45.470  1.00  0.00           N
ATOM   1844  HN  SER A 129      35.650  23.950  44.650  1.00  0.00           H
ATOM   1845  CA  SER A 129      35.390  23.430  46.610  1.00  0.00           C
ATOM   1846  HA  SER A 129      35.020  23.890  47.520  1.00  0.00           H
ATOM   1847  CB  SER A 129      34.650  22.070  46.330  1.00  0.00           C
ATOM   1848  HB1 SER A 129      34.580  21.330  47.160  1.00  0.00           H
ATOM   1849  HB2 SER A 129      35.060  21.610  45.410  1.00  0.00           H
ATOM   1850  OG  SER A 129      33.300  22.380  46.030  1.00  0.00           O
ATOM   1851  HG1 SER A 129      33.340  23.190  45.510  1.00  0.00           H
ATOM   1852  C   SER A 129      36.890  23.130  46.850  1.00  0.00           C
ATOM   1853  O   SER A 129      37.730  23.070  45.980  1.00  0.00           O
ATOM   1854  N   GLU A 130      37.180  23.010  48.180  1.00  0.00           N
ATOM   1855  HN  GLU A 130      36.400  22.950  48.800  1.00  0.00           H
ATOM   1856  CA  GLU A 130      38.480  22.740  48.820  1.00  0.00           C
ATOM   1857  HA  GLU A 130      39.090  23.610  48.620  1.00  0.00           H
ATOM   1858  CB  GLU A 130      38.170  22.700  50.350  1.00  0.00           C
ATOM   1859  HB1 GLU A 130      39.070  22.190  50.760  1.00  0.00           H
ATOM   1860  HB2 GLU A 130      37.190  22.220  50.550  1.00  0.00           H
ATOM   1861  CG  GLU A 130      38.050  24.110  50.990  1.00  0.00           C
ATOM   1862  HG1 GLU A 130      37.160  24.570  50.510  1.00  0.00           H
ATOM   1863  HG2 GLU A 130      38.890  24.790  50.740  1.00  0.00           H
ATOM   1864  CD  GLU A 130      37.820  24.190  52.420  1.00  0.00           C
ATOM   1865  OE1 GLU A 130      36.690  24.490  52.910  1.00  0.00           O
ATOM   1866  OE2 GLU A 130      38.870  24.090  53.140  1.00  0.00           O
ATOM   1867  C   GLU A 130      39.150  21.400  48.410  1.00  0.00           C
ATOM   1868  O   GLU A 130      38.430  20.380  48.170  1.00  0.00           O
ATOM   1869  N   GLU A 131      40.460  21.310  48.380  1.00  0.00           N
ATOM   1870  HN  GLU A 131      40.930  22.170  48.560  1.00  0.00           H
ATOM   1871  CA  GLU A 131      41.300  20.140  48.210  1.00  0.00           C
ATOM   1872  HA  GLU A 131      40.760  19.210  48.340  1.00  0.00           H
ATOM   1873  CB  GLU A 131      41.900  20.340  46.750  1.00  0.00           C
ATOM   1874  HB1 GLU A 131      42.890  19.840  46.780  1.00  0.00           H
ATOM   1875  HB2 GLU A 131      42.170  21.410  46.670  1.00  0.00           H
ATOM   1876  CG  GLU A 131      41.140  19.660  45.610  1.00  0.00           C
ATOM   1877  HG1 GLU A 131      40.250  20.200  45.240  1.00  0.00           H
ATOM   1878  HG2 GLU A 131      40.840  18.660  45.980  1.00  0.00           H
ATOM   1879  CD  GLU A 131      42.090  19.310  44.510  1.00  0.00           C
ATOM   1880  OE1 GLU A 131      41.890  18.210  43.950  1.00  0.00           O
ATOM   1881  OE2 GLU A 131      42.880  20.210  44.120  1.00  0.00           O
ATOM   1882  C   GLU A 131      42.380  20.040  49.270  1.00  0.00           C
ATOM   1883  O   GLU A 131      43.320  19.280  49.060  1.00  0.00           O
ATOM   1884  N   GLY A 132      42.150  20.700  50.390  1.00  0.00           N
ATOM   1885  HN  GLY A 132      41.280  21.160  50.280  1.00  0.00           H
ATOM   1886  CA  GLY A 132      43.020  20.820  51.550  1.00  0.00           C
ATOM   1887  HA1 GLY A 132      42.470  21.360  52.310  1.00  0.00           H
ATOM   1888  HA2 GLY A 132      43.250  19.820  51.860  1.00  0.00           H
ATOM   1889  C   GLY A 132      44.260  21.620  51.450  1.00  0.00           C
ATOM   1890  O   GLY A 132      45.130  21.530  52.340  1.00  0.00           O
ATOM   1891  N   TYR A 133      44.390  22.530  50.380  1.00  0.00           N
ATOM   1892  HN  TYR A 133      43.690  22.750  49.700  1.00  0.00           H
ATOM   1893  CA  TYR A 133      45.600  23.400  50.300  1.00  0.00           C
ATOM   1894  HA  TYR A 133      46.420  22.700  50.230  1.00  0.00           H
ATOM   1895  CB  TYR A 133      45.410  24.060  48.930  1.00  0.00           C
ATOM   1896  HB1 TYR A 133      45.080  25.120  48.850  1.00  0.00           H
ATOM   1897  HB2 TYR A 133      44.670  23.530  48.290  1.00  0.00           H
ATOM   1898  CG  TYR A 133      46.690  24.040  48.130  1.00  0.00           C
ATOM   1899  CD1 TYR A 133      47.870  24.430  48.720  1.00  0.00           C
ATOM   1900  HD1 TYR A 133      47.970  24.910  49.680  1.00  0.00           H
ATOM   1901  CE1 TYR A 133      49.090  24.370  48.050  1.00  0.00           C
ATOM   1902  HE1 TYR A 133      50.030  24.700  48.470  1.00  0.00           H
ATOM   1903  CZ  TYR A 133      49.070  23.790  46.780  1.00  0.00           C
ATOM   1904  OH  TYR A 133      50.290  23.590  46.210  1.00  0.00           O
ATOM   1905  HH  TYR A 133      50.920  24.000  46.810  1.00  0.00           H
ATOM   1906  CD2 TYR A 133      46.690  23.490  46.880  1.00  0.00           C
ATOM   1907  HD2 TYR A 133      45.810  23.140  46.380  1.00  0.00           H
ATOM   1908  CE2 TYR A 133      47.900  23.350  46.140  1.00  0.00           C
ATOM   1909  HE2 TYR A 133      47.840  23.070  45.100  1.00  0.00           H
ATOM   1910  C   TYR A 133      45.700  24.360  51.400  1.00  0.00           C
ATOM   1911  O   TYR A 133      44.690  24.990  51.800  1.00  0.00           O
ATOM   1912  N   GLN A 134      46.900  24.500  52.000  1.00  0.00           N
ATOM   1913  HN  GLN A 134      47.680  23.900  51.800  1.00  0.00           H
ATOM   1914  CA  GLN A 134      47.200  25.570  52.960  1.00  0.00           C
ATOM   1915  HA  GLN A 134      46.260  25.810  53.430  1.00  0.00           H
ATOM   1916  CB  GLN A 134      48.290  25.090  54.010  1.00  0.00           C
ATOM   1917  HB1 GLN A 134      48.300  25.660  54.970  1.00  0.00           H
ATOM   1918  HB2 GLN A 134      49.290  25.190  53.540  1.00  0.00           H
ATOM   1919  CG  GLN A 134      48.040  23.670  54.540  1.00  0.00           C
ATOM   1920  HG1 GLN A 134      48.830  23.550  55.310  1.00  0.00           H
ATOM   1921  HG2 GLN A 134      48.240  22.900  53.770  1.00  0.00           H
ATOM   1922  CD  GLN A 134      46.710  23.580  55.320  1.00  0.00           C
ATOM   1923  OE1 GLN A 134      46.620  23.800  56.530  1.00  0.00           O
ATOM   1924  NE2 GLN A 134      45.660  23.090  54.610  1.00  0.00           N
ATOM   1925 HE21 GLN A 134      44.790  22.990  55.100  1.00  0.00           H
ATOM   1926 HE22 GLN A 134      45.680  22.780  53.670  1.00  0.00           H
ATOM   1927  C   GLN A 134      47.750  26.770  52.330  1.00  0.00           C
ATOM   1928  O   GLN A 134      48.580  26.690  51.410  1.00  0.00           O
ATOM   1929  N   ASP A 135      47.290  27.930  52.750  1.00  0.00           N
ATOM   1930  HN  ASP A 135      46.740  27.990  53.570  1.00  0.00           H
ATOM   1931  CA  ASP A 135      47.770  29.180  52.240  1.00  0.00           C
ATOM   1932  HA  ASP A 135      48.080  29.070  51.210  1.00  0.00           H
ATOM   1933  CB  ASP A 135      46.640  30.190  52.220  1.00  0.00           C
ATOM   1934  HB1 ASP A 135      47.060  31.150  51.860  1.00  0.00           H
ATOM   1935  HB2 ASP A 135      46.290  30.200  53.280  1.00  0.00           H
ATOM   1936  CG  ASP A 135      45.440  29.830  51.310  1.00  0.00           C
ATOM   1937  OD1 ASP A 135      44.300  30.310  51.620  1.00  0.00           O
ATOM   1938  OD2 ASP A 135      45.720  29.290  50.240  1.00  0.00           O
ATOM   1939  C   ASP A 135      48.990  29.640  53.060  1.00  0.00           C
ATOM   1940  O   ASP A 135      48.940  29.940  54.220  1.00  0.00           O
ATOM   1941  N   TYR A 136      50.240  29.650  52.440  1.00  0.00           N
ATOM   1942  HN  TYR A 136      50.360  29.670  51.450  1.00  0.00           H
ATOM   1943  CA  TYR A 136      51.440  29.950  53.240  1.00  0.00           C
ATOM   1944  HA  TYR A 136      51.190  29.640  54.240  1.00  0.00           H
ATOM   1945  CB  TYR A 136      52.680  29.200  52.640  1.00  0.00           C
ATOM   1946  HB1 TYR A 136      53.530  29.380  53.340  1.00  0.00           H
ATOM   1947  HB2 TYR A 136      52.950  29.710  51.690  1.00  0.00           H
ATOM   1948  CG  TYR A 136      52.610  27.740  52.520  1.00  0.00           C
ATOM   1949  CD1 TYR A 136      52.380  27.100  51.260  1.00  0.00           C
ATOM   1950  HD1 TYR A 136      52.280  27.660  50.340  1.00  0.00           H
ATOM   1951  CE1 TYR A 136      52.110  25.740  51.220  1.00  0.00           C
ATOM   1952  HE1 TYR A 136      51.890  25.350  50.250  1.00  0.00           H
ATOM   1953  CZ  TYR A 136      52.150  24.950  52.360  1.00  0.00           C
ATOM   1954  OH  TYR A 136      51.950  23.550  52.380  1.00  0.00           O
ATOM   1955  HH  TYR A 136      51.640  23.340  51.500  1.00  0.00           H
ATOM   1956  CD2 TYR A 136      52.800  26.940  53.650  1.00  0.00           C
ATOM   1957  HD2 TYR A 136      53.030  27.530  54.530  1.00  0.00           H
ATOM   1958  CE2 TYR A 136      52.600  25.540  53.550  1.00  0.00           C
ATOM   1959  HE2 TYR A 136      52.820  24.830  54.340  1.00  0.00           H
ATOM   1960  C   TYR A 136      51.750  31.440  53.320  1.00  0.00           C
ATOM   1961  O   TYR A 136      51.160  32.280  52.580  1.00  0.00           O
ATOM   1962  N   GLU A 137      52.540  31.810  54.330  1.00  0.00           N
ATOM   1963  HN  GLU A 137      52.940  31.110  54.910  1.00  0.00           H
ATOM   1964  CA  GLU A 137      52.830  33.130  54.760  1.00  0.00           C
ATOM   1965  HA  GLU A 137      52.280  33.860  54.200  1.00  0.00           H
ATOM   1966  CB  GLU A 137      52.460  33.290  56.240  1.00  0.00           C
ATOM   1967  HB1 GLU A 137      52.780  32.410  56.830  1.00  0.00           H
ATOM   1968  HB2 GLU A 137      51.350  33.300  56.260  1.00  0.00           H
ATOM   1969  CG  GLU A 137      53.030  34.490  57.030  1.00  0.00           C
ATOM   1970  HG1 GLU A 137      54.140  34.440  56.920  1.00  0.00           H
ATOM   1971  HG2 GLU A 137      52.750  34.360  58.100  1.00  0.00           H
ATOM   1972  CD  GLU A 137      52.330  35.780  56.750  1.00  0.00           C
ATOM   1973  OE1 GLU A 137      52.770  36.910  57.160  1.00  0.00           O
ATOM   1974  OE2 GLU A 137      51.170  35.740  56.180  1.00  0.00           O
ATOM   1975  C   GLU A 137      54.230  33.440  54.390  1.00  0.00           C
ATOM   1976  O   GLU A 137      55.110  32.640  54.520  1.00  0.00           O
ATOM   1977  N   PRO A 138      54.550  34.630  53.880  1.00  0.00           N
ATOM   1978  CD  PRO A 138      53.610  35.510  53.160  1.00  0.00           C
ATOM   1979  HD1 PRO A 138      52.860  34.890  52.630  1.00  0.00           H
ATOM   1980  HD2 PRO A 138      53.070  36.120  53.910  1.00  0.00           H
ATOM   1981  CA  PRO A 138      55.880  35.160  53.780  1.00  0.00           C
ATOM   1982  HA  PRO A 138      56.380  34.490  53.100  1.00  0.00           H
ATOM   1983  CB  PRO A 138      55.740  36.580  53.120  1.00  0.00           C
ATOM   1984  HB1 PRO A 138      56.690  36.770  52.570  1.00  0.00           H
ATOM   1985  HB2 PRO A 138      55.670  37.300  53.960  1.00  0.00           H
ATOM   1986  CG  PRO A 138      54.460  36.370  52.290  1.00  0.00           C
ATOM   1987  HG1 PRO A 138      54.560  35.910  51.280  1.00  0.00           H
ATOM   1988  HG2 PRO A 138      54.030  37.380  52.100  1.00  0.00           H
ATOM   1989  C   PRO A 138      56.780  35.240  55.000  1.00  0.00           C
ATOM   1990  O   PRO A 138      56.600  36.170  55.800  1.00  0.00           O
ATOM   1991  N   GLU A 139      57.810  34.350  55.150  1.00  0.00           N
ATOM   1992  HN  GLU A 139      57.900  33.600  54.500  1.00  0.00           H
ATOM   1993  CA  GLU A 139      58.860  34.290  56.150  1.00  0.00           C
ATOM   1994  HA  GLU A 139      58.470  34.710  57.060  1.00  0.00           H
ATOM   1995  CB  GLU A 139      59.200  32.740  56.350  1.00  0.00           C
ATOM   1996  HB1 GLU A 139      60.210  32.740  56.810  1.00  0.00           H
ATOM   1997  HB2 GLU A 139      59.280  32.250  55.350  1.00  0.00           H
ATOM   1998  CG  GLU A 139      58.090  32.060  57.190  1.00  0.00           C
ATOM   1999  HG1 GLU A 139      57.110  32.310  56.730  1.00  0.00           H
ATOM   2000  HG2 GLU A 139      58.060  32.480  58.220  1.00  0.00           H
ATOM   2001  CD  GLU A 139      58.310  30.550  57.400  1.00  0.00           C
ATOM   2002  OE1 GLU A 139      58.830  30.180  58.480  1.00  0.00           O
ATOM   2003  OE2 GLU A 139      57.940  29.780  56.440  1.00  0.00           O
ATOM   2004  C   GLU A 139      60.050  35.100  55.770  1.00  0.00           C
ATOM   2005  O   GLU A 139      60.330  35.380  54.580  1.00  0.00           O
ATOM   2006  N   ALA A 140      60.900  35.500  56.760  1.00  0.00           N
ATOM   2007  HN  ALA A 140      60.690  35.340  57.720  1.00  0.00           H
ATOM   2008  CA  ALA A 140      62.170  36.140  56.580  1.00  0.00           C
ATOM   2009  HA  ALA A 140      62.080  36.820  55.750  1.00  0.00           H
ATOM   2010  CB  ALA A 140      62.440  36.810  57.910  1.00  0.00           C
ATOM   2011  HB1 ALA A 140      62.330  36.070  58.730  1.00  0.00           H
ATOM   2012  HB2 ALA A 140      63.490  37.170  57.950  1.00  0.00           H
ATOM   2013  HB3 ALA A 140      61.670  37.620  57.960  1.00  0.00           H
ATOM   2014  C   ALA A 140      63.290  35.150  56.230  1.00  0.00           C
ATOM   2015  OT1 ALA A 140      64.270  35.610  55.590  1.00  0.00           O
ATOM   2016  OT2 ALA A 140      63.200  33.900  56.510  1.00  0.00           O
ATOM   2017  N   MET B 141      64.920  55.310  65.470  1.00  0.00           N
ATOM   2018  H1  MET B 141      65.260  54.340  65.330  1.00  0.00           H
ATOM   2019  H2  MET B 141      65.720  55.900  65.770  1.00  0.00           H
ATOM   2020  H3  MET B 141      64.200  55.270  66.220  1.00  0.00           H
ATOM   2021  CA  MET B 141      64.410  55.920  64.190  1.00  0.00           C
ATOM   2022  HA  MET B 141      64.160  56.940  64.420  1.00  0.00           H
ATOM   2023  CB  MET B 141      65.490  55.960  63.050  1.00  0.00           C
ATOM   2024  HB1 MET B 141      65.140  55.490  62.100  1.00  0.00           H
ATOM   2025  HB2 MET B 141      66.450  55.470  63.310  1.00  0.00           H
ATOM   2026  CG  MET B 141      66.020  57.410  62.790  1.00  0.00           C
ATOM   2027  HG1 MET B 141      66.910  57.370  62.120  1.00  0.00           H
ATOM   2028  HG2 MET B 141      66.370  57.860  63.740  1.00  0.00           H
ATOM   2029  SD  MET B 141      64.720  58.420  61.980  1.00  0.00           S
ATOM   2030  CE  MET B 141      64.750  57.700  60.380  1.00  0.00           C
ATOM   2031  HE1 MET B 141      65.820  57.470  60.210  1.00  0.00           H
ATOM   2032  HE2 MET B 141      64.160  56.770  60.250  1.00  0.00           H
ATOM   2033  HE3 MET B 141      64.630  58.340  59.480  1.00  0.00           H
ATOM   2034  C   MET B 141      63.170  55.280  63.670  1.00  0.00           C
ATOM   2035  O   MET B 141      62.580  54.360  64.220  1.00  0.00           O
ATOM   2036  N   ASP B 142      62.590  55.830  62.540  1.00  0.00           N
ATOM   2037  HN  ASP B 142      62.930  56.720  62.250  1.00  0.00           H
ATOM   2038  CA  ASP B 142      61.380  55.270  61.910  1.00  0.00           C
ATOM   2039  HA  ASP B 142      60.640  55.040  62.670  1.00  0.00           H
ATOM   2040  CB  ASP B 142      60.770  56.280  60.920  1.00  0.00           C
ATOM   2041  HB1 ASP B 142      59.970  55.750  60.350  1.00  0.00           H
ATOM   2042  HB2 ASP B 142      61.570  56.690  60.270  1.00  0.00           H
ATOM   2043  CG  ASP B 142      60.180  57.400  61.750  1.00  0.00           C
ATOM   2044  OD1 ASP B 142      60.220  58.550  61.250  1.00  0.00           O
ATOM   2045  OD2 ASP B 142      59.550  57.160  62.770  1.00  0.00           O
ATOM   2046  C   ASP B 142      61.860  54.040  61.220  1.00  0.00           C
ATOM   2047  O   ASP B 142      62.810  54.120  60.440  1.00  0.00           O
ATOM   2048  N   VAL B 143      61.280  52.920  61.450  1.00  0.00           N
ATOM   2049  HN  VAL B 143      60.390  52.770  61.870  1.00  0.00           H
ATOM   2050  CA  VAL B 143      61.650  51.640  60.820  1.00  0.00           C
ATOM   2051  HA  VAL B 143      62.610  51.830  60.360  1.00  0.00           H
ATOM   2052  CB  VAL B 143      61.980  50.490  61.790  1.00  0.00           C
ATOM   2053  HB  VAL B 143      62.090  49.610  61.130  1.00  0.00           H
ATOM   2054  CG1 VAL B 143      63.290  50.900  62.520  1.00  0.00           C
ATOM   2055 HG11 VAL B 143      64.170  50.530  61.960  1.00  0.00           H
ATOM   2056 HG12 VAL B 143      63.210  51.990  62.720  1.00  0.00           H
ATOM   2057 HG13 VAL B 143      63.290  50.490  63.550  1.00  0.00           H
ATOM   2058  CG2 VAL B 143      60.870  50.190  62.840  1.00  0.00           C
ATOM   2059 HG21 VAL B 143      59.920  49.870  62.340  1.00  0.00           H
ATOM   2060 HG22 VAL B 143      61.050  49.290  63.470  1.00  0.00           H
ATOM   2061 HG23 VAL B 143      60.560  50.990  63.540  1.00  0.00           H
ATOM   2062  C   VAL B 143      60.650  51.310  59.810  1.00  0.00           C
ATOM   2063  O   VAL B 143      59.430  51.310  60.000  1.00  0.00           O
ATOM   2064  N   PHE B 144      61.120  50.920  58.580  1.00  0.00           N
ATOM   2065  HN  PHE B 144      62.090  50.870  58.370  1.00  0.00           H
ATOM   2066  CA  PHE B 144      60.270  50.550  57.510  1.00  0.00           C
ATOM   2067  HA  PHE B 144      59.390  49.980  57.790  1.00  0.00           H
ATOM   2068  CB  PHE B 144      59.880  51.780  56.730  1.00  0.00           C
ATOM   2069  HB1 PHE B 144      60.790  52.260  56.320  1.00  0.00           H
ATOM   2070  HB2 PHE B 144      59.360  52.450  57.440  1.00  0.00           H
ATOM   2071  CG  PHE B 144      58.730  51.580  55.680  1.00  0.00           C
ATOM   2072  CD1 PHE B 144      58.840  52.420  54.460  1.00  0.00           C
ATOM   2073  HD1 PHE B 144      59.680  53.070  54.300  1.00  0.00           H
ATOM   2074  CE1 PHE B 144      57.770  52.310  53.590  1.00  0.00           C
ATOM   2075  HE1 PHE B 144      57.750  52.890  52.670  1.00  0.00           H
ATOM   2076  CZ  PHE B 144      56.710  51.420  53.740  1.00  0.00           C
ATOM   2077  HZ  PHE B 144      55.930  51.410  53.000  1.00  0.00           H
ATOM   2078  CD2 PHE B 144      57.740  50.620  55.830  1.00  0.00           C
ATOM   2079  HD2 PHE B 144      57.610  50.080  56.760  1.00  0.00           H
ATOM   2080  CE2 PHE B 144      56.750  50.550  54.890  1.00  0.00           C
ATOM   2081  HE2 PHE B 144      56.150  49.650  54.890  1.00  0.00           H
ATOM   2082  C   PHE B 144      61.120  49.580  56.740  1.00  0.00           C
ATOM   2083  O   PHE B 144      62.310  49.490  57.050  1.00  0.00           O
ATOM   2084  N   MET B 145      60.610  48.890  55.710  1.00  0.00           N
ATOM   2085  HN  MET B 145      59.700  49.080  55.360  1.00  0.00           H
ATOM   2086  CA  MET B 145      61.400  48.040  54.900  1.00  0.00           C
ATOM   2087  HA  MET B 145      61.870  47.280  55.500  1.00  0.00           H
ATOM   2088  CB  MET B 145      60.550  47.470  53.680  1.00  0.00           C
ATOM   2089  HB1 MET B 145      60.020  48.300  53.180  1.00  0.00           H
ATOM   2090  HB2 MET B 145      59.690  46.950  54.170  1.00  0.00           H
ATOM   2091  CG  MET B 145      61.380  46.640  52.700  1.00  0.00           C
ATOM   2092  HG1 MET B 145      62.020  45.970  53.320  1.00  0.00           H
ATOM   2093  HG2 MET B 145      61.930  47.340  52.030  1.00  0.00           H
ATOM   2094  SD  MET B 145      60.580  45.480  51.550  1.00  0.00           S
ATOM   2095  CE  MET B 145      59.710  46.610  50.490  1.00  0.00           C
ATOM   2096  HE1 MET B 145      58.870  46.180  49.900  1.00  0.00           H
ATOM   2097  HE2 MET B 145      59.210  47.310  51.190  1.00  0.00           H
ATOM   2098  HE3 MET B 145      60.420  47.180  49.860  1.00  0.00           H
ATOM   2099  C   MET B 145      62.670  48.750  54.310  1.00  0.00           C
ATOM   2100  O   MET B 145      62.570  49.820  53.710  1.00  0.00           O
ATOM   2101  N   LYS B 146      63.810  48.010  54.350  1.00  0.00           N
ATOM   2102  HN  LYS B 146      63.830  47.100  54.760  1.00  0.00           H
ATOM   2103  CA  LYS B 146      65.100  48.400  53.960  1.00  0.00           C
ATOM   2104  HA  LYS B 146      65.380  49.200  54.640  1.00  0.00           H
ATOM   2105  CB  LYS B 146      66.090  47.210  54.210  1.00  0.00           C
ATOM   2106  HB1 LYS B 146      66.030  46.820  55.240  1.00  0.00           H
ATOM   2107  HB2 LYS B 146      67.130  47.590  54.140  1.00  0.00           H
ATOM   2108  CG  LYS B 146      66.000  46.030  53.240  1.00  0.00           C
ATOM   2109  HG1 LYS B 146      66.310  46.380  52.230  1.00  0.00           H
ATOM   2110  HG2 LYS B 146      64.930  45.740  53.120  1.00  0.00           H
ATOM   2111  CD  LYS B 146      66.800  44.770  53.530  1.00  0.00           C
ATOM   2112  HD1 LYS B 146      67.690  45.080  54.110  1.00  0.00           H
ATOM   2113  HD2 LYS B 146      66.170  44.170  54.230  1.00  0.00           H
ATOM   2114  CE  LYS B 146      67.310  44.080  52.290  1.00  0.00           C
ATOM   2115  HE1 LYS B 146      68.000  44.710  51.690  1.00  0.00           H
ATOM   2116  HE2 LYS B 146      66.370  43.990  51.700  1.00  0.00           H
ATOM   2117  NZ  LYS B 146      67.850  42.750  52.550  1.00  0.00           N
ATOM   2118  HZ1 LYS B 146      68.650  42.880  53.200  1.00  0.00           H
ATOM   2119  HZ2 LYS B 146      67.010  42.230  52.870  1.00  0.00           H
ATOM   2120  HZ3 LYS B 146      68.220  42.310  51.680  1.00  0.00           H
ATOM   2121  C   LYS B 146      65.270  48.900  52.490  1.00  0.00           C
ATOM   2122  O   LYS B 146      64.680  48.440  51.470  1.00  0.00           O
ATOM   2123  N   GLY B 147      66.020  50.030  52.250  1.00  0.00           N
ATOM   2124  HN  GLY B 147      66.440  50.590  52.960  1.00  0.00           H
ATOM   2125  CA  GLY B 147      66.280  50.490  50.910  1.00  0.00           C
ATOM   2126  HA1 GLY B 147      67.180  51.100  50.950  1.00  0.00           H
ATOM   2127  HA2 GLY B 147      66.510  49.680  50.230  1.00  0.00           H
ATOM   2128  C   GLY B 147      65.180  51.280  50.190  1.00  0.00           C
ATOM   2129  O   GLY B 147      65.160  51.210  48.950  1.00  0.00           O
ATOM   2130  N   LEU B 148      64.330  51.950  50.940  1.00  0.00           N
ATOM   2131  HN  LEU B 148      64.250  51.810  51.920  1.00  0.00           H
ATOM   2132  CA  LEU B 148      63.250  52.820  50.560  1.00  0.00           C
ATOM   2133  HA  LEU B 148      63.140  52.640  49.500  1.00  0.00           H
ATOM   2134  CB  LEU B 148      61.890  52.420  51.170  1.00  0.00           C
ATOM   2135  HB1 LEU B 148      61.140  53.150  50.820  1.00  0.00           H
ATOM   2136  HB2 LEU B 148      61.950  52.460  52.280  1.00  0.00           H
ATOM   2137  CG  LEU B 148      61.340  51.030  50.840  1.00  0.00           C
ATOM   2138  HG  LEU B 148      62.100  50.300  51.170  1.00  0.00           H
ATOM   2139  CD1 LEU B 148      60.070  50.690  51.700  1.00  0.00           C
ATOM   2140 HD11 LEU B 148      60.330  50.420  52.750  1.00  0.00           H
ATOM   2141 HD12 LEU B 148      59.310  51.490  51.760  1.00  0.00           H
ATOM   2142 HD13 LEU B 148      59.590  49.770  51.280  1.00  0.00           H
ATOM   2143  CD2 LEU B 148      61.190  50.790  49.360  1.00  0.00           C
ATOM   2144 HD21 LEU B 148      60.390  51.460  48.980  1.00  0.00           H
ATOM   2145 HD22 LEU B 148      62.070  51.140  48.780  1.00  0.00           H
ATOM   2146 HD23 LEU B 148      60.980  49.730  49.080  1.00  0.00           H
ATOM   2147  C   LEU B 148      63.570  54.280  50.700  1.00  0.00           C
ATOM   2148  O   LEU B 148      64.200  54.590  51.690  1.00  0.00           O
ATOM   2149  N   SER B 149      63.090  55.080  49.760  1.00  0.00           N
ATOM   2150  HN  SER B 149      62.620  54.640  49.000  1.00  0.00           H
ATOM   2151  CA  SER B 149      63.310  56.550  49.800  1.00  0.00           C
ATOM   2152  HA  SER B 149      63.850  56.840  50.690  1.00  0.00           H
ATOM   2153  CB  SER B 149      63.880  57.200  48.450  1.00  0.00           C
ATOM   2154  HB1 SER B 149      64.280  58.190  48.770  1.00  0.00           H
ATOM   2155  HB2 SER B 149      63.130  57.370  47.650  1.00  0.00           H
ATOM   2156  OG  SER B 149      65.010  56.380  48.020  1.00  0.00           O
ATOM   2157  HG1 SER B 149      65.380  55.870  48.740  1.00  0.00           H
ATOM   2158  C   SER B 149      61.910  57.100  50.060  1.00  0.00           C
ATOM   2159  O   SER B 149      60.900  56.550  49.510  1.00  0.00           O
ATOM   2160  N   LYS B 150      61.850  58.030  50.960  1.00  0.00           N
ATOM   2161  HN  LYS B 150      62.660  58.400  51.410  1.00  0.00           H
ATOM   2162  CA  LYS B 150      60.590  58.760  51.210  1.00  0.00           C
ATOM   2163  HA  LYS B 150      59.770  58.060  51.170  1.00  0.00           H
ATOM   2164  CB  LYS B 150      60.590  59.390  52.600  1.00  0.00           C
ATOM   2165  HB1 LYS B 150      59.530  59.700  52.630  1.00  0.00           H
ATOM   2166  HB2 LYS B 150      61.350  60.200  52.570  1.00  0.00           H
ATOM   2167  CG  LYS B 150      60.990  58.510  53.710  1.00  0.00           C
ATOM   2168  HG1 LYS B 150      61.950  57.960  53.560  1.00  0.00           H
ATOM   2169  HG2 LYS B 150      60.230  57.700  53.810  1.00  0.00           H
ATOM   2170  CD  LYS B 150      61.210  59.300  55.040  1.00  0.00           C
ATOM   2171  HD1 LYS B 150      61.390  58.570  55.860  1.00  0.00           H
ATOM   2172  HD2 LYS B 150      62.130  59.890  54.890  1.00  0.00           H
ATOM   2173  CE  LYS B 150      60.020  60.170  55.420  1.00  0.00           C
ATOM   2174  HE1 LYS B 150      59.130  59.500  55.490  1.00  0.00           H
ATOM   2175  HE2 LYS B 150      59.850  61.100  54.840  1.00  0.00           H
ATOM   2176  NZ  LYS B 150      60.190  60.730  56.770  1.00  0.00           N
ATOM   2177  HZ1 LYS B 150      59.450  61.400  57.040  1.00  0.00           H
ATOM   2178  HZ2 LYS B 150      60.100  59.900  57.400  1.00  0.00           H
ATOM   2179  HZ3 LYS B 150      61.090  61.250  56.830  1.00  0.00           H
ATOM   2180  C   LYS B 150      60.260  59.830  50.070  1.00  0.00           C
ATOM   2181  O   LYS B 150      61.050  60.550  49.480  1.00  0.00           O
ATOM   2182  N   ALA B 151      58.990  60.060  49.780  1.00  0.00           N
ATOM   2183  HN  ALA B 151      58.320  59.480  50.230  1.00  0.00           H
ATOM   2184  CA  ALA B 151      58.400  61.260  49.320  1.00  0.00           C
ATOM   2185  HA  ALA B 151      59.000  61.610  48.500  1.00  0.00           H
ATOM   2186  CB  ALA B 151      56.910  60.940  49.040  1.00  0.00           C
ATOM   2187  HB1 ALA B 151      56.230  61.780  48.780  1.00  0.00           H
ATOM   2188  HB2 ALA B 151      56.850  60.190  48.230  1.00  0.00           H
ATOM   2189  HB3 ALA B 151      56.400  60.500  49.930  1.00  0.00           H
ATOM   2190  C   ALA B 151      58.400  62.380  50.370  1.00  0.00           C
ATOM   2191  O   ALA B 151      58.460  62.100  51.590  1.00  0.00           O
ATOM   2192  N   LYS B 152      58.340  63.630  49.970  1.00  0.00           N
ATOM   2193  HN  LYS B 152      58.400  63.840  49.000  1.00  0.00           H
ATOM   2194  CA  LYS B 152      58.340  64.830  50.810  1.00  0.00           C
ATOM   2195  HA  LYS B 152      59.160  64.710  51.490  1.00  0.00           H
ATOM   2196  CB  LYS B 152      58.770  66.130  50.000  1.00  0.00           C
ATOM   2197  HB1 LYS B 152      58.740  67.000  50.690  1.00  0.00           H
ATOM   2198  HB2 LYS B 152      58.040  66.300  49.180  1.00  0.00           H
ATOM   2199  CG  LYS B 152      60.190  66.010  49.420  1.00  0.00           C
ATOM   2200  HG1 LYS B 152      60.340  65.130  48.750  1.00  0.00           H
ATOM   2201  HG2 LYS B 152      60.970  65.850  50.200  1.00  0.00           H
ATOM   2202  CD  LYS B 152      60.600  67.170  48.500  1.00  0.00           C
ATOM   2203  HD1 LYS B 152      60.960  67.960  49.200  1.00  0.00           H
ATOM   2204  HD2 LYS B 152      61.420  66.720  47.910  1.00  0.00           H
ATOM   2205  CE  LYS B 152      59.490  67.720  47.580  1.00  0.00           C
ATOM   2206  HE1 LYS B 152      58.670  68.180  48.160  1.00  0.00           H
ATOM   2207  HE2 LYS B 152      59.020  66.820  47.110  1.00  0.00           H
ATOM   2208  NZ  LYS B 152      59.980  68.700  46.600  1.00  0.00           N
ATOM   2209  HZ1 LYS B 152      60.410  68.190  45.810  1.00  0.00           H
ATOM   2210  HZ2 LYS B 152      59.230  69.240  46.120  1.00  0.00           H
ATOM   2211  HZ3 LYS B 152      60.640  69.380  47.030  1.00  0.00           H
ATOM   2212  C   LYS B 152      57.140  65.010  51.680  1.00  0.00           C
ATOM   2213  O   LYS B 152      55.990  64.700  51.370  1.00  0.00           O
ATOM   2214  N   GLU B 153      57.340  65.580  52.910  1.00  0.00           N
ATOM   2215  HN  GLU B 153      58.230  65.980  53.140  1.00  0.00           H
ATOM   2216  CA  GLU B 153      56.310  65.590  53.980  1.00  0.00           C
ATOM   2217  HA  GLU B 153      55.310  65.310  53.670  1.00  0.00           H
ATOM   2218  CB  GLU B 153      56.760  64.800  55.220  1.00  0.00           C
ATOM   2219  HB1 GLU B 153      56.010  64.950  56.030  1.00  0.00           H
ATOM   2220  HB2 GLU B 153      57.670  65.310  55.610  1.00  0.00           H
ATOM   2221  CG  GLU B 153      56.960  63.340  55.030  1.00  0.00           C
ATOM   2222  HG1 GLU B 153      57.670  63.020  54.230  1.00  0.00           H
ATOM   2223  HG2 GLU B 153      56.010  62.790  54.840  1.00  0.00           H
ATOM   2224  CD  GLU B 153      57.590  62.690  56.260  1.00  0.00           C
ATOM   2225  OE1 GLU B 153      58.630  63.170  56.700  1.00  0.00           O
ATOM   2226  OE2 GLU B 153      57.170  61.520  56.500  1.00  0.00           O
ATOM   2227  C   GLU B 153      56.170  67.040  54.460  1.00  0.00           C
ATOM   2228  O   GLU B 153      56.920  67.920  53.910  1.00  0.00           O
ATOM   2229  N   GLY B 154      55.330  67.330  55.470  1.00  0.00           N
ATOM   2230  HN  GLY B 154      54.750  66.560  55.710  1.00  0.00           H
ATOM   2231  CA  GLY B 154      55.400  68.560  56.200  1.00  0.00           C
ATOM   2232  HA1 GLY B 154      54.540  68.740  56.820  1.00  0.00           H
ATOM   2233  HA2 GLY B 154      56.190  68.510  56.940  1.00  0.00           H
ATOM   2234  C   GLY B 154      55.390  69.880  55.400  1.00  0.00           C
ATOM   2235  O   GLY B 154      54.440  70.100  54.670  1.00  0.00           O
ATOM   2236  N   VAL B 155      56.300  70.820  55.630  1.00  0.00           N
ATOM   2237  HN  VAL B 155      57.090  70.620  56.200  1.00  0.00           H
ATOM   2238  CA  VAL B 155      56.290  72.100  54.940  1.00  0.00           C
ATOM   2239  HA  VAL B 155      55.260  72.330  54.750  1.00  0.00           H
ATOM   2240  CB  VAL B 155      56.920  73.130  55.880  1.00  0.00           C
ATOM   2241  HB  VAL B 155      56.850  74.120  55.370  1.00  0.00           H
ATOM   2242  CG1 VAL B 155      56.090  73.230  57.130  1.00  0.00           C
ATOM   2243 HG11 VAL B 155      56.470  73.890  57.940  1.00  0.00           H
ATOM   2244 HG12 VAL B 155      55.070  73.540  56.820  1.00  0.00           H
ATOM   2245 HG13 VAL B 155      56.010  72.210  57.580  1.00  0.00           H
ATOM   2246  CG2 VAL B 155      58.360  72.810  56.130  1.00  0.00           C
ATOM   2247 HG21 VAL B 155      58.800  73.530  56.860  1.00  0.00           H
ATOM   2248 HG22 VAL B 155      58.510  71.820  56.600  1.00  0.00           H
ATOM   2249 HG23 VAL B 155      59.000  72.850  55.230  1.00  0.00           H
ATOM   2250  C   VAL B 155      57.020  72.030  53.620  1.00  0.00           C
ATOM   2251  O   VAL B 155      57.400  73.020  52.940  1.00  0.00           O
ATOM   2252  N   VAL B 156      57.380  70.790  53.260  1.00  0.00           N
ATOM   2253  HN  VAL B 156      57.090  70.080  53.900  1.00  0.00           H
ATOM   2254  CA  VAL B 156      58.480  70.620  52.270  1.00  0.00           C
ATOM   2255  HA  VAL B 156      59.020  71.530  52.080  1.00  0.00           H
ATOM   2256  CB  VAL B 156      59.570  69.670  52.830  1.00  0.00           C
ATOM   2257  HB  VAL B 156      59.100  68.720  53.180  1.00  0.00           H
ATOM   2258  CG1 VAL B 156      60.550  69.440  51.740  1.00  0.00           C
ATOM   2259 HG11 VAL B 156      61.200  70.270  51.400  1.00  0.00           H
ATOM   2260 HG12 VAL B 156      61.280  68.720  52.170  1.00  0.00           H
ATOM   2261 HG13 VAL B 156      60.090  68.930  50.870  1.00  0.00           H
ATOM   2262  CG2 VAL B 156      60.350  70.410  53.980  1.00  0.00           C
ATOM   2263 HG21 VAL B 156      60.880  69.600  54.530  1.00  0.00           H
ATOM   2264 HG22 VAL B 156      60.910  71.320  53.700  1.00  0.00           H
ATOM   2265 HG23 VAL B 156      59.540  70.750  54.660  1.00  0.00           H
ATOM   2266  C   VAL B 156      57.880  70.050  51.000  1.00  0.00           C
ATOM   2267  O   VAL B 156      58.340  70.420  49.900  1.00  0.00           O
ATOM   2268  N   ALA B 157      56.870  69.240  51.170  1.00  0.00           N
ATOM   2269  HN  ALA B 157      56.750  68.860  52.090  1.00  0.00           H
ATOM   2270  CA  ALA B 157      56.120  68.590  50.140  1.00  0.00           C
ATOM   2271  HA  ALA B 157      56.660  67.810  49.630  1.00  0.00           H
ATOM   2272  CB  ALA B 157      54.890  67.990  50.750  1.00  0.00           C
ATOM   2273  HB1 ALA B 157      54.510  67.130  50.170  1.00  0.00           H
ATOM   2274  HB2 ALA B 157      55.150  67.560  51.730  1.00  0.00           H
ATOM   2275  HB3 ALA B 157      54.100  68.720  51.020  1.00  0.00           H
ATOM   2276  C   ALA B 157      55.680  69.530  48.940  1.00  0.00           C
ATOM   2277  O   ALA B 157      55.370  70.710  49.150  1.00  0.00           O
ATOM   2278  N   ALA B 158      55.470  68.970  47.740  1.00  0.00           N
ATOM   2279  HN  ALA B 158      55.650  67.990  47.640  1.00  0.00           H
ATOM   2280  CA  ALA B 158      54.910  69.610  46.580  1.00  0.00           C
ATOM   2281  HA  ALA B 158      55.470  70.530  46.530  1.00  0.00           H
ATOM   2282  CB  ALA B 158      55.070  68.810  45.180  1.00  0.00           C
ATOM   2283  HB1 ALA B 158      54.460  69.350  44.430  1.00  0.00           H
ATOM   2284  HB2 ALA B 158      56.120  68.780  44.800  1.00  0.00           H
ATOM   2285  HB3 ALA B 158      54.610  67.800  45.210  1.00  0.00           H
ATOM   2286  C   ALA B 158      53.400  69.940  46.640  1.00  0.00           C
ATOM   2287  O   ALA B 158      52.580  69.210  47.100  1.00  0.00           O
ATOM   2288  N   ALA B 159      53.040  71.190  46.170  1.00  0.00           N
ATOM   2289  HN  ALA B 159      53.690  71.690  45.600  1.00  0.00           H
ATOM   2290  CA  ALA B 159      51.720  71.790  46.300  1.00  0.00           C
ATOM   2291  HA  ALA B 159      51.480  71.710  47.350  1.00  0.00           H
ATOM   2292  CB  ALA B 159      51.830  73.290  45.870  1.00  0.00           C
ATOM   2293  HB1 ALA B 159      50.960  73.860  46.270  1.00  0.00           H
ATOM   2294  HB2 ALA B 159      52.750  73.690  46.350  1.00  0.00           H
ATOM   2295  HB3 ALA B 159      52.000  73.480  44.790  1.00  0.00           H
ATOM   2296  C   ALA B 159      50.650  71.060  45.440  1.00  0.00           C
ATOM   2297  O   ALA B 159      50.920  70.550  44.370  1.00  0.00           O
ATOM   2298  N   GLU B 160      49.370  71.050  45.930  1.00  0.00           N
ATOM   2299  HN  GLU B 160      49.170  71.590  46.740  1.00  0.00           H
ATOM   2300  CA  GLU B 160      48.410  70.190  45.320  1.00  0.00           C
ATOM   2301  HA  GLU B 160      48.930  69.260  45.140  1.00  0.00           H
ATOM   2302  CB  GLU B 160      47.240  69.900  46.250  1.00  0.00           C
ATOM   2303  HB1 GLU B 160      46.610  69.110  45.760  1.00  0.00           H
ATOM   2304  HB2 GLU B 160      46.590  70.790  46.330  1.00  0.00           H
ATOM   2305  CG  GLU B 160      47.680  69.410  47.650  1.00  0.00           C
ATOM   2306  HG1 GLU B 160      48.330  70.100  48.230  1.00  0.00           H
ATOM   2307  HG2 GLU B 160      48.200  68.440  47.790  1.00  0.00           H
ATOM   2308  CD  GLU B 160      46.440  69.330  48.480  1.00  0.00           C
ATOM   2309  OE1 GLU B 160      46.000  70.280  49.180  1.00  0.00           O
ATOM   2310  OE2 GLU B 160      45.860  68.180  48.530  1.00  0.00           O
ATOM   2311  C   GLU B 160      47.800  70.590  43.990  1.00  0.00           C
ATOM   2312  O   GLU B 160      47.750  71.800  43.690  1.00  0.00           O
ATOM   2313  N   LYS B 161      47.320  69.610  43.220  1.00  0.00           N
ATOM   2314  HN  LYS B 161      47.570  68.660  43.380  1.00  0.00           H
ATOM   2315  CA  LYS B 161      46.530  69.810  41.990  1.00  0.00           C
ATOM   2316  HA  LYS B 161      46.890  70.740  41.570  1.00  0.00           H
ATOM   2317  CB  LYS B 161      46.920  68.670  41.110  1.00  0.00           C
ATOM   2318  HB1 LYS B 161      46.530  68.670  40.070  1.00  0.00           H
ATOM   2319  HB2 LYS B 161      46.580  67.690  41.470  1.00  0.00           H
ATOM   2320  CG  LYS B 161      48.450  68.490  41.030  1.00  0.00           C
ATOM   2321  HG1 LYS B 161      49.000  68.170  41.940  1.00  0.00           H
ATOM   2322  HG2 LYS B 161      48.840  69.470  40.690  1.00  0.00           H
ATOM   2323  CD  LYS B 161      48.900  67.570  39.870  1.00  0.00           C
ATOM   2324  HD1 LYS B 161      48.750  68.080  38.900  1.00  0.00           H
ATOM   2325  HD2 LYS B 161      50.010  67.440  39.890  1.00  0.00           H
ATOM   2326  CE  LYS B 161      48.370  66.160  40.040  1.00  0.00           C
ATOM   2327  HE1 LYS B 161      48.600  65.560  39.130  1.00  0.00           H
ATOM   2328  HE2 LYS B 161      47.270  66.080  40.190  1.00  0.00           H
ATOM   2329  NZ  LYS B 161      48.880  65.450  41.230  1.00  0.00           N
ATOM   2330  HZ1 LYS B 161      48.620  65.810  42.170  1.00  0.00           H
ATOM   2331  HZ2 LYS B 161      48.560  64.460  41.110  1.00  0.00           H
ATOM   2332  HZ3 LYS B 161      49.910  65.340  41.160  1.00  0.00           H
ATOM   2333  C   LYS B 161      44.980  69.790  42.170  1.00  0.00           C
ATOM   2334  O   LYS B 161      44.230  69.670  41.250  1.00  0.00           O
ATOM   2335  N   THR B 162      44.490  69.720  43.400  1.00  0.00           N
ATOM   2336  HN  THR B 162      45.070  69.720  44.210  1.00  0.00           H
ATOM   2337  CA  THR B 162      43.140  69.320  43.700  1.00  0.00           C
ATOM   2338  HA  THR B 162      42.630  68.880  42.860  1.00  0.00           H
ATOM   2339  CB  THR B 162      42.800  68.440  44.900  1.00  0.00           C
ATOM   2340  HB  THR B 162      42.740  69.050  45.830  1.00  0.00           H
ATOM   2341  OG1 THR B 162      43.900  67.560  44.950  1.00  0.00           O
ATOM   2342  HG1 THR B 162      43.950  67.150  45.820  1.00  0.00           H
ATOM   2343  CG2 THR B 162      41.600  67.600  44.570  1.00  0.00           C
ATOM   2344 HG21 THR B 162      41.780  67.020  43.640  1.00  0.00           H
ATOM   2345 HG22 THR B 162      41.370  66.880  45.370  1.00  0.00           H
ATOM   2346 HG23 THR B 162      40.680  68.210  44.450  1.00  0.00           H
ATOM   2347  C   THR B 162      42.420  70.600  43.950  1.00  0.00           C
ATOM   2348  O   THR B 162      42.600  71.300  44.960  1.00  0.00           O
ATOM   2349  N   LYS B 163      41.470  70.910  43.100  1.00  0.00           N
ATOM   2350  HN  LYS B 163      41.400  70.380  42.260  1.00  0.00           H
ATOM   2351  CA  LYS B 163      40.640  72.060  43.260  1.00  0.00           C
ATOM   2352  HA  LYS B 163      41.230  72.790  43.780  1.00  0.00           H
ATOM   2353  CB  LYS B 163      40.080  72.460  41.900  1.00  0.00           C
ATOM   2354  HB1 LYS B 163      39.400  73.330  41.970  1.00  0.00           H
ATOM   2355  HB2 LYS B 163      39.510  71.610  41.470  1.00  0.00           H
ATOM   2356  CG  LYS B 163      41.170  72.860  40.900  1.00  0.00           C
ATOM   2357  HG1 LYS B 163      41.830  71.980  40.770  1.00  0.00           H
ATOM   2358  HG2 LYS B 163      41.780  73.730  41.200  1.00  0.00           H
ATOM   2359  CD  LYS B 163      40.600  73.110  39.480  1.00  0.00           C
ATOM   2360  HD1 LYS B 163      41.430  73.280  38.750  1.00  0.00           H
ATOM   2361  HD2 LYS B 163      40.290  72.100  39.130  1.00  0.00           H
ATOM   2362  CE  LYS B 163      39.560  74.250  39.300  1.00  0.00           C
ATOM   2363  HE1 LYS B 163      38.690  74.200  39.990  1.00  0.00           H
ATOM   2364  HE2 LYS B 163      39.080  74.120  38.310  1.00  0.00           H
ATOM   2365  NZ  LYS B 163      40.190  75.550  39.470  1.00  0.00           N
ATOM   2366  HZ1 LYS B 163      41.140  75.530  39.050  1.00  0.00           H
ATOM   2367  HZ2 LYS B 163      39.620  76.310  39.030  1.00  0.00           H
ATOM   2368  HZ3 LYS B 163      40.270  75.760  40.490  1.00  0.00           H
ATOM   2369  C   LYS B 163      39.520  71.740  44.210  1.00  0.00           C
ATOM   2370  O   LYS B 163      39.240  70.550  44.410  1.00  0.00           O
ATOM   2371  N   GLN B 164      38.890  72.770  44.810  1.00  0.00           N
ATOM   2372  HN  GLN B 164      39.140  73.700  44.570  1.00  0.00           H
ATOM   2373  CA  GLN B 164      37.900  72.470  45.860  1.00  0.00           C
ATOM   2374  HA  GLN B 164      38.070  71.510  46.320  1.00  0.00           H
ATOM   2375  CB  GLN B 164      38.300  73.420  47.120  1.00  0.00           C
ATOM   2376  HB1 GLN B 164      37.500  73.270  47.870  1.00  0.00           H
ATOM   2377  HB2 GLN B 164      38.300  74.490  46.820  1.00  0.00           H
ATOM   2378  CG  GLN B 164      39.650  73.120  47.750  1.00  0.00           C
ATOM   2379  HG1 GLN B 164      39.830  73.740  48.650  1.00  0.00           H
ATOM   2380  HG2 GLN B 164      40.430  73.350  47.000  1.00  0.00           H
ATOM   2381  CD  GLN B 164      39.690  71.720  48.290  1.00  0.00           C
ATOM   2382  OE1 GLN B 164      39.030  71.400  49.290  1.00  0.00           O
ATOM   2383  NE2 GLN B 164      40.460  70.840  47.650  1.00  0.00           N
ATOM   2384 HE21 GLN B 164      40.160  69.900  47.830  1.00  0.00           H
ATOM   2385 HE22 GLN B 164      40.970  71.090  46.830  1.00  0.00           H
ATOM   2386  C   GLN B 164      36.470  72.350  45.400  1.00  0.00           C
ATOM   2387  O   GLN B 164      35.550  71.740  46.010  1.00  0.00           O
ATOM   2388  N   GLY B 165      36.040  72.810  44.220  1.00  0.00           N
ATOM   2389  HN  GLY B 165      36.600  73.330  43.570  1.00  0.00           H
ATOM   2390  CA  GLY B 165      34.610  72.600  43.820  1.00  0.00           C
ATOM   2391  HA1 GLY B 165      33.990  72.990  44.610  1.00  0.00           H
ATOM   2392  HA2 GLY B 165      34.480  73.210  42.940  1.00  0.00           H
ATOM   2393  C   GLY B 165      34.230  71.210  43.440  1.00  0.00           C
ATOM   2394  O   GLY B 165      35.060  70.280  43.350  1.00  0.00           O
ATOM   2395  N   VAL B 166      32.890  71.040  43.180  1.00  0.00           N
ATOM   2396  HN  VAL B 166      32.180  71.730  43.320  1.00  0.00           H
ATOM   2397  CA  VAL B 166      32.360  69.720  42.800  1.00  0.00           C
ATOM   2398  HA  VAL B 166      32.780  68.970  43.460  1.00  0.00           H
ATOM   2399  CB  VAL B 166      30.800  69.610  42.850  1.00  0.00           C
ATOM   2400  HB  VAL B 166      30.420  68.630  42.470  1.00  0.00           H
ATOM   2401  CG1 VAL B 166      30.320  69.690  44.330  1.00  0.00           C
ATOM   2402 HG11 VAL B 166      29.260  69.990  44.220  1.00  0.00           H
ATOM   2403 HG12 VAL B 166      30.460  68.730  44.890  1.00  0.00           H
ATOM   2404 HG13 VAL B 166      30.780  70.500  44.940  1.00  0.00           H
ATOM   2405  CG2 VAL B 166      30.210  70.880  42.130  1.00  0.00           C
ATOM   2406 HG21 VAL B 166      30.460  71.750  42.770  1.00  0.00           H
ATOM   2407 HG22 VAL B 166      30.580  70.990  41.090  1.00  0.00           H
ATOM   2408 HG23 VAL B 166      29.100  70.770  42.120  1.00  0.00           H
ATOM   2409  C   VAL B 166      32.780  69.280  41.390  1.00  0.00           C
ATOM   2410  O   VAL B 166      32.860  70.100  40.460  1.00  0.00           O
ATOM   2411  N   ALA B 167      33.080  67.940  41.210  1.00  0.00           N
ATOM   2412  HN  ALA B 167      32.940  67.250  41.920  1.00  0.00           H
ATOM   2413  CA  ALA B 167      33.450  67.400  39.950  1.00  0.00           C
ATOM   2414  HA  ALA B 167      34.090  68.100  39.420  1.00  0.00           H
ATOM   2415  CB  ALA B 167      34.160  66.050  40.120  1.00  0.00           C
ATOM   2416  HB1 ALA B 167      33.540  65.270  40.610  1.00  0.00           H
ATOM   2417  HB2 ALA B 167      34.440  65.550  39.170  1.00  0.00           H
ATOM   2418  HB3 ALA B 167      35.130  66.180  40.660  1.00  0.00           H
ATOM   2419  C   ALA B 167      32.290  67.220  38.980  1.00  0.00           C
ATOM   2420  O   ALA B 167      31.210  66.860  39.430  1.00  0.00           O
ATOM   2421  N   GLU B 168      32.500  67.450  37.730  1.00  0.00           N
ATOM   2422  HN  GLU B 168      33.420  67.550  37.350  1.00  0.00           H
ATOM   2423  CA  GLU B 168      31.430  67.500  36.760  1.00  0.00           C
ATOM   2424  HA  GLU B 168      30.530  67.500  37.360  1.00  0.00           H
ATOM   2425  CB  GLU B 168      31.500  68.750  35.870  1.00  0.00           C
ATOM   2426  HB1 GLU B 168      30.630  68.620  35.190  1.00  0.00           H
ATOM   2427  HB2 GLU B 168      32.420  68.700  35.250  1.00  0.00           H
ATOM   2428  CG  GLU B 168      31.260  70.010  36.690  1.00  0.00           C
ATOM   2429  HG1 GLU B 168      32.200  70.240  37.230  1.00  0.00           H
ATOM   2430  HG2 GLU B 168      30.420  69.910  37.410  1.00  0.00           H
ATOM   2431  CD  GLU B 168      31.070  71.180  35.720  1.00  0.00           C
ATOM   2432  OE1 GLU B 168      31.160  72.340  36.180  1.00  0.00           O
ATOM   2433  OE2 GLU B 168      30.630  70.920  34.550  1.00  0.00           O
ATOM   2434  C   GLU B 168      31.330  66.310  35.840  1.00  0.00           C
ATOM   2435  O   GLU B 168      30.480  66.200  35.000  1.00  0.00           O
ATOM   2436  N   ALA B 169      32.280  65.390  35.990  1.00  0.00           N
ATOM   2437  HN  ALA B 169      33.040  65.570  36.610  1.00  0.00           H
ATOM   2438  CA  ALA B 169      32.190  64.140  35.370  1.00  0.00           C
ATOM   2439  HA  ALA B 169      32.160  64.320  34.300  1.00  0.00           H
ATOM   2440  CB  ALA B 169      33.580  63.400  35.590  1.00  0.00           C
ATOM   2441  HB1 ALA B 169      34.420  64.120  35.570  1.00  0.00           H
ATOM   2442  HB2 ALA B 169      33.550  63.110  36.660  1.00  0.00           H
ATOM   2443  HB3 ALA B 169      33.670  62.450  35.020  1.00  0.00           H
ATOM   2444  C   ALA B 169      30.960  63.240  35.550  1.00  0.00           C
ATOM   2445  O   ALA B 169      30.030  63.530  36.340  1.00  0.00           O
ATOM   2446  N   ALA B 170      30.830  62.130  34.840  1.00  0.00           N
ATOM   2447  HN  ALA B 170      31.460  62.080  34.070  1.00  0.00           H
ATOM   2448  CA  ALA B 170      29.720  61.220  34.800  1.00  0.00           C
ATOM   2449  HA  ALA B 170      29.000  61.470  35.560  1.00  0.00           H
ATOM   2450  CB  ALA B 170      28.890  61.120  33.510  1.00  0.00           C
ATOM   2451  HB1 ALA B 170      28.520  62.150  33.340  1.00  0.00           H
ATOM   2452  HB2 ALA B 170      29.500  60.790  32.640  1.00  0.00           H
ATOM   2453  HB3 ALA B 170      28.120  60.380  33.830  1.00  0.00           H
ATOM   2454  C   ALA B 170      30.080  59.810  35.230  1.00  0.00           C
ATOM   2455  O   ALA B 170      30.880  59.190  34.580  1.00  0.00           O
ATOM   2456  N   GLY B 171      29.450  59.390  36.380  1.00  0.00           N
ATOM   2457  HN  GLY B 171      28.700  59.930  36.740  1.00  0.00           H
ATOM   2458  CA  GLY B 171      29.420  58.000  36.960  1.00  0.00           C
ATOM   2459  HA1 GLY B 171      30.340  57.930  37.530  1.00  0.00           H
ATOM   2460  HA2 GLY B 171      28.530  57.920  37.570  1.00  0.00           H
ATOM   2461  C   GLY B 171      29.430  56.770  36.090  1.00  0.00           C
ATOM   2462  O   GLY B 171      29.120  56.690  34.930  1.00  0.00           O
ATOM   2463  N   LYS B 172      29.810  55.660  36.740  1.00  0.00           N
ATOM   2464  HN  LYS B 172      29.750  55.710  37.730  1.00  0.00           H
ATOM   2465  CA  LYS B 172      29.970  54.340  36.280  1.00  0.00           C
ATOM   2466  HA  LYS B 172      29.990  54.320  35.200  1.00  0.00           H
ATOM   2467  CB  LYS B 172      31.080  53.630  36.990  1.00  0.00           C
ATOM   2468  HB1 LYS B 172      31.230  52.590  36.640  1.00  0.00           H
ATOM   2469  HB2 LYS B 172      30.830  53.620  38.070  1.00  0.00           H
ATOM   2470  CG  LYS B 172      32.360  54.440  36.840  1.00  0.00           C
ATOM   2471  HG1 LYS B 172      33.120  54.020  37.530  1.00  0.00           H
ATOM   2472  HG2 LYS B 172      32.160  55.490  37.160  1.00  0.00           H
ATOM   2473  CD  LYS B 172      33.020  54.540  35.480  1.00  0.00           C
ATOM   2474  HD1 LYS B 172      32.920  53.610  34.880  1.00  0.00           H
ATOM   2475  HD2 LYS B 172      32.650  55.420  34.910  1.00  0.00           H
ATOM   2476  CE  LYS B 172      34.530  54.790  35.740  1.00  0.00           C
ATOM   2477  HE1 LYS B 172      35.130  53.860  35.800  1.00  0.00           H
ATOM   2478  HE2 LYS B 172      34.670  55.370  36.680  1.00  0.00           H
ATOM   2479  NZ  LYS B 172      35.180  55.590  34.640  1.00  0.00           N
ATOM   2480  HZ1 LYS B 172      36.150  55.920  34.790  1.00  0.00           H
ATOM   2481  HZ2 LYS B 172      35.080  55.030  33.760  1.00  0.00           H
ATOM   2482  HZ3 LYS B 172      34.640  56.470  34.540  1.00  0.00           H
ATOM   2483  C   LYS B 172      28.640  53.630  36.580  1.00  0.00           C
ATOM   2484  O   LYS B 172      28.010  54.020  37.570  1.00  0.00           O
ATOM   2485  N   THR B 173      28.270  52.650  35.700  1.00  0.00           N
ATOM   2486  HN  THR B 173      29.000  52.260  35.140  1.00  0.00           H
ATOM   2487  CA  THR B 173      26.930  52.010  35.730  1.00  0.00           C
ATOM   2488  HA  THR B 173      26.300  52.620  36.360  1.00  0.00           H
ATOM   2489  CB  THR B 173      26.210  52.050  34.420  1.00  0.00           C
ATOM   2490  HB  THR B 173      26.820  51.550  33.640  1.00  0.00           H
ATOM   2491  OG1 THR B 173      25.870  53.350  33.910  1.00  0.00           O
ATOM   2492  HG1 THR B 173      25.220  53.730  34.500  1.00  0.00           H
ATOM   2493  CG2 THR B 173      24.810  51.340  34.460  1.00  0.00           C
ATOM   2494 HG21 THR B 173      24.430  51.390  33.420  1.00  0.00           H
ATOM   2495 HG22 THR B 173      25.000  50.280  34.730  1.00  0.00           H
ATOM   2496 HG23 THR B 173      24.160  51.850  35.210  1.00  0.00           H
ATOM   2497  C   THR B 173      27.020  50.680  36.320  1.00  0.00           C
ATOM   2498  O   THR B 173      27.740  49.810  35.870  1.00  0.00           O
ATOM   2499  N   LYS B 174      26.350  50.440  37.470  1.00  0.00           N
ATOM   2500  HN  LYS B 174      25.720  51.150  37.780  1.00  0.00           H
ATOM   2501  CA  LYS B 174      26.370  49.280  38.280  1.00  0.00           C
ATOM   2502  HA  LYS B 174      27.210  48.640  38.030  1.00  0.00           H
ATOM   2503  CB  LYS B 174      26.500  49.670  39.760  1.00  0.00           C
ATOM   2504  HB1 LYS B 174      26.770  48.730  40.290  1.00  0.00           H
ATOM   2505  HB2 LYS B 174      25.540  50.160  40.030  1.00  0.00           H
ATOM   2506  CG  LYS B 174      27.670  50.680  39.940  1.00  0.00           C
ATOM   2507  HG1 LYS B 174      27.490  51.660  39.450  1.00  0.00           H
ATOM   2508  HG2 LYS B 174      28.560  50.290  39.410  1.00  0.00           H
ATOM   2509  CD  LYS B 174      28.130  50.940  41.430  1.00  0.00           C
ATOM   2510  HD1 LYS B 174      28.160  49.890  41.780  1.00  0.00           H
ATOM   2511  HD2 LYS B 174      29.100  51.480  41.390  1.00  0.00           H
ATOM   2512  CE  LYS B 174      27.060  51.730  42.230  1.00  0.00           C
ATOM   2513  HE1 LYS B 174      26.180  51.100  42.450  1.00  0.00           H
ATOM   2514  HE2 LYS B 174      26.750  52.600  41.610  1.00  0.00           H
ATOM   2515  NZ  LYS B 174      27.750  52.140  43.480  1.00  0.00           N
ATOM   2516  HZ1 LYS B 174      27.060  52.460  44.190  1.00  0.00           H
ATOM   2517  HZ2 LYS B 174      28.200  51.340  43.960  1.00  0.00           H
ATOM   2518  HZ3 LYS B 174      28.390  52.920  43.230  1.00  0.00           H
ATOM   2519  C   LYS B 174      25.130  48.380  38.140  1.00  0.00           C
ATOM   2520  O   LYS B 174      24.970  47.400  38.910  1.00  0.00           O
ATOM   2521  N   GLU B 175      24.200  48.720  37.270  1.00  0.00           N
ATOM   2522  HN  GLU B 175      24.290  49.560  36.740  1.00  0.00           H
ATOM   2523  CA  GLU B 175      23.000  48.010  36.970  1.00  0.00           C
ATOM   2524  HA  GLU B 175      22.840  47.230  37.700  1.00  0.00           H
ATOM   2525  CB  GLU B 175      21.680  48.920  37.030  1.00  0.00           C
ATOM   2526  HB1 GLU B 175      20.880  48.360  36.510  1.00  0.00           H
ATOM   2527  HB2 GLU B 175      21.860  49.940  36.610  1.00  0.00           H
ATOM   2528  CG  GLU B 175      21.200  49.260  38.450  1.00  0.00           C
ATOM   2529  HG1 GLU B 175      20.360  49.970  38.280  1.00  0.00           H
ATOM   2530  HG2 GLU B 175      21.910  49.690  39.190  1.00  0.00           H
ATOM   2531  CD  GLU B 175      20.480  48.100  39.120  1.00  0.00           C
ATOM   2532  OE1 GLU B 175      21.060  47.470  40.070  1.00  0.00           O
ATOM   2533  OE2 GLU B 175      19.230  47.940  38.950  1.00  0.00           O
ATOM   2534  C   GLU B 175      23.160  47.460  35.590  1.00  0.00           C
ATOM   2535  O   GLU B 175      23.800  48.090  34.700  1.00  0.00           O
ATOM   2536  N   GLY B 176      22.550  46.350  35.380  1.00  0.00           N
ATOM   2537  HN  GLY B 176      21.970  46.000  36.110  1.00  0.00           H
ATOM   2538  CA  GLY B 176      22.440  45.580  34.140  1.00  0.00           C
ATOM   2539  HA1 GLY B 176      21.700  44.830  34.390  1.00  0.00           H
ATOM   2540  HA2 GLY B 176      22.080  46.240  33.370  1.00  0.00           H
ATOM   2541  C   GLY B 176      23.800  44.990  33.750  1.00  0.00           C
ATOM   2542  O   GLY B 176      24.510  44.610  34.660  1.00  0.00           O
ATOM   2543  N   VAL B 177      24.030  44.770  32.440  1.00  0.00           N
ATOM   2544  HN  VAL B 177      23.510  45.200  31.710  1.00  0.00           H
ATOM   2545  CA  VAL B 177      24.840  43.630  31.970  1.00  0.00           C
ATOM   2546  HA  VAL B 177      24.950  42.960  32.820  1.00  0.00           H
ATOM   2547  CB  VAL B 177      24.190  43.010  30.680  1.00  0.00           C
ATOM   2548  HB  VAL B 177      24.960  42.380  30.180  1.00  0.00           H
ATOM   2549  CG1 VAL B 177      23.110  42.000  31.080  1.00  0.00           C
ATOM   2550 HG11 VAL B 177      23.360  41.280  31.880  1.00  0.00           H
ATOM   2551 HG12 VAL B 177      22.190  42.520  31.440  1.00  0.00           H
ATOM   2552 HG13 VAL B 177      22.800  41.460  30.160  1.00  0.00           H
ATOM   2553  CG2 VAL B 177      23.730  43.990  29.620  1.00  0.00           C
ATOM   2554 HG21 VAL B 177      23.510  43.570  28.620  1.00  0.00           H
ATOM   2555 HG22 VAL B 177      22.770  44.470  29.900  1.00  0.00           H
ATOM   2556 HG23 VAL B 177      24.500  44.780  29.490  1.00  0.00           H
ATOM   2557  C   VAL B 177      26.180  44.060  31.580  1.00  0.00           C
ATOM   2558  O   VAL B 177      26.970  43.300  31.030  1.00  0.00           O
ATOM   2559  N   LEU B 178      26.520  45.310  31.820  1.00  0.00           N
ATOM   2560  HN  LEU B 178      25.820  45.860  32.260  1.00  0.00           H
ATOM   2561  CA  LEU B 178      27.910  45.840  31.880  1.00  0.00           C
ATOM   2562  HA  LEU B 178      28.370  45.610  30.930  1.00  0.00           H
ATOM   2563  CB  LEU B 178      28.040  47.360  32.090  1.00  0.00           C
ATOM   2564  HB1 LEU B 178      29.130  47.590  32.170  1.00  0.00           H
ATOM   2565  HB2 LEU B 178      27.460  47.550  33.020  1.00  0.00           H
ATOM   2566  CG  LEU B 178      27.470  48.290  30.960  1.00  0.00           C
ATOM   2567  HG  LEU B 178      26.540  47.860  30.530  1.00  0.00           H
ATOM   2568  CD1 LEU B 178      27.130  49.640  31.540  1.00  0.00           C
ATOM   2569 HD11 LEU B 178      26.700  49.650  32.570  1.00  0.00           H
ATOM   2570 HD12 LEU B 178      28.110  50.150  31.670  1.00  0.00           H
ATOM   2571 HD13 LEU B 178      26.500  50.320  30.930  1.00  0.00           H
ATOM   2572  CD2 LEU B 178      28.430  48.340  29.800  1.00  0.00           C
ATOM   2573 HD21 LEU B 178      28.020  48.960  28.970  1.00  0.00           H
ATOM   2574 HD22 LEU B 178      29.470  48.670  29.990  1.00  0.00           H
ATOM   2575 HD23 LEU B 178      28.570  47.300  29.430  1.00  0.00           H
ATOM   2576  C   LEU B 178      28.870  45.230  32.850  1.00  0.00           C
ATOM   2577  O   LEU B 178      28.390  44.930  33.960  1.00  0.00           O
ATOM   2578  N   TYR B 179      30.120  45.100  32.550  1.00  0.00           N
ATOM   2579  HN  TYR B 179      30.440  45.270  31.620  1.00  0.00           H
ATOM   2580  CA  TYR B 179      31.090  44.700  33.610  1.00  0.00           C
ATOM   2581  HA  TYR B 179      30.610  43.900  34.160  1.00  0.00           H
ATOM   2582  CB  TYR B 179      32.320  44.010  32.950  1.00  0.00           C
ATOM   2583  HB1 TYR B 179      32.840  44.870  32.470  1.00  0.00           H
ATOM   2584  HB2 TYR B 179      32.090  43.130  32.330  1.00  0.00           H
ATOM   2585  CG  TYR B 179      33.270  43.490  33.980  1.00  0.00           C
ATOM   2586  CD1 TYR B 179      32.990  42.260  34.580  1.00  0.00           C
ATOM   2587  HD1 TYR B 179      32.100  41.800  34.180  1.00  0.00           H
ATOM   2588  CE1 TYR B 179      33.770  41.580  35.460  1.00  0.00           C
ATOM   2589  HE1 TYR B 179      33.470  40.610  35.820  1.00  0.00           H
ATOM   2590  CZ  TYR B 179      35.030  42.150  35.740  1.00  0.00           C
ATOM   2591  OH  TYR B 179      35.930  41.420  36.500  1.00  0.00           O
ATOM   2592  HH  TYR B 179      36.460  42.050  37.000  1.00  0.00           H
ATOM   2593  CD2 TYR B 179      34.450  44.130  34.410  1.00  0.00           C
ATOM   2594  HD2 TYR B 179      34.630  45.130  34.040  1.00  0.00           H
ATOM   2595  CE2 TYR B 179      35.340  43.450  35.250  1.00  0.00           C
ATOM   2596  HE2 TYR B 179      36.280  43.890  35.560  1.00  0.00           H
ATOM   2597  C   TYR B 179      31.440  45.870  34.560  1.00  0.00           C
ATOM   2598  O   TYR B 179      31.780  46.980  34.050  1.00  0.00           O
ATOM   2599  N   VAL B 180      31.380  45.670  35.890  1.00  0.00           N
ATOM   2600  HN  VAL B 180      31.030  44.800  36.250  1.00  0.00           H
ATOM   2601  CA  VAL B 180      31.830  46.580  36.840  1.00  0.00           C
ATOM   2602  HA  VAL B 180      32.000  47.570  36.460  1.00  0.00           H
ATOM   2603  CB  VAL B 180      30.810  46.700  37.980  1.00  0.00           C
ATOM   2604  HB  VAL B 180      30.610  45.760  38.540  1.00  0.00           H
ATOM   2605  CG1 VAL B 180      31.260  47.780  39.080  1.00  0.00           C
ATOM   2606 HG11 VAL B 180      31.100  48.780  38.620  1.00  0.00           H
ATOM   2607 HG12 VAL B 180      30.520  47.590  39.890  1.00  0.00           H
ATOM   2608 HG13 VAL B 180      32.330  47.560  39.290  1.00  0.00           H
ATOM   2609  CG2 VAL B 180      29.440  46.970  37.370  1.00  0.00           C
ATOM   2610 HG21 VAL B 180      28.990  46.190  36.710  1.00  0.00           H
ATOM   2611 HG22 VAL B 180      28.740  47.300  38.160  1.00  0.00           H
ATOM   2612 HG23 VAL B 180      29.640  47.870  36.750  1.00  0.00           H
ATOM   2613  C   VAL B 180      33.140  46.000  37.360  1.00  0.00           C
ATOM   2614  O   VAL B 180      33.180  44.850  37.720  1.00  0.00           O
ATOM   2615  N   GLY B 181      34.240  46.830  37.500  1.00  0.00           N
ATOM   2616  HN  GLY B 181      34.220  47.820  37.630  1.00  0.00           H
ATOM   2617  CA  GLY B 181      35.570  46.430  38.000  1.00  0.00           C
ATOM   2618  HA1 GLY B 181      35.890  45.490  37.600  1.00  0.00           H
ATOM   2619  HA2 GLY B 181      36.250  47.270  37.880  1.00  0.00           H
ATOM   2620  C   GLY B 181      35.520  46.260  39.520  1.00  0.00           C
ATOM   2621  O   GLY B 181      34.540  46.710  40.220  1.00  0.00           O
ATOM   2622  N   SER B 182      36.430  45.580  40.120  1.00  0.00           N
ATOM   2623  HN  SER B 182      37.190  45.120  39.670  1.00  0.00           H
ATOM   2624  CA  SER B 182      36.500  45.400  41.530  1.00  0.00           C
ATOM   2625  HA  SER B 182      35.640  45.810  42.040  1.00  0.00           H
ATOM   2626  CB  SER B 182      36.570  43.940  41.940  1.00  0.00           C
ATOM   2627  HB1 SER B 182      35.660  43.560  41.430  1.00  0.00           H
ATOM   2628  HB2 SER B 182      36.530  43.660  43.020  1.00  0.00           H
ATOM   2629  OG  SER B 182      37.690  43.240  41.390  1.00  0.00           O
ATOM   2630  HG1 SER B 182      37.670  43.410  40.440  1.00  0.00           H
ATOM   2631  C   SER B 182      37.640  46.260  42.210  1.00  0.00           C
ATOM   2632  O   SER B 182      37.610  46.360  43.420  1.00  0.00           O
ATOM   2633  N   LYS B 183      38.510  46.920  41.520  1.00  0.00           N
ATOM   2634  HN  LYS B 183      38.610  46.730  40.550  1.00  0.00           H
ATOM   2635  CA  LYS B 183      39.520  47.850  42.190  1.00  0.00           C
ATOM   2636  HA  LYS B 183      39.280  48.050  43.220  1.00  0.00           H
ATOM   2637  CB  LYS B 183      40.960  47.290  42.120  1.00  0.00           C
ATOM   2638  HB1 LYS B 183      41.060  47.000  41.050  1.00  0.00           H
ATOM   2639  HB2 LYS B 183      40.980  46.340  42.690  1.00  0.00           H
ATOM   2640  CG  LYS B 183      42.020  48.190  42.660  1.00  0.00           C
ATOM   2641  HG1 LYS B 183      42.150  49.010  41.920  1.00  0.00           H
ATOM   2642  HG2 LYS B 183      42.940  47.580  42.530  1.00  0.00           H
ATOM   2643  CD  LYS B 183      41.980  48.630  44.130  1.00  0.00           C
ATOM   2644  HD1 LYS B 183      41.050  49.210  44.320  1.00  0.00           H
ATOM   2645  HD2 LYS B 183      41.740  47.770  44.790  1.00  0.00           H
ATOM   2646  CE  LYS B 183      43.200  49.290  44.770  1.00  0.00           C
ATOM   2647  HE1 LYS B 183      44.110  48.650  44.800  1.00  0.00           H
ATOM   2648  HE2 LYS B 183      42.830  49.630  45.760  1.00  0.00           H
ATOM   2649  NZ  LYS B 183      43.560  50.470  44.040  1.00  0.00           N
ATOM   2650  HZ1 LYS B 183      44.300  50.970  44.580  1.00  0.00           H
ATOM   2651  HZ2 LYS B 183      43.960  50.220  43.110  1.00  0.00           H
ATOM   2652  HZ3 LYS B 183      42.720  51.020  43.790  1.00  0.00           H
ATOM   2653  C   LYS B 183      39.470  49.220  41.490  1.00  0.00           C
ATOM   2654  O   LYS B 183      39.990  49.380  40.400  1.00  0.00           O
ATOM   2655  N   THR B 184      38.910  50.290  42.110  1.00  0.00           N
ATOM   2656  HN  THR B 184      38.270  50.210  42.870  1.00  0.00           H
ATOM   2657  CA  THR B 184      39.270  51.660  41.780  1.00  0.00           C
ATOM   2658  HA  THR B 184      39.070  51.750  40.720  1.00  0.00           H
ATOM   2659  CB  THR B 184      38.350  52.640  42.480  1.00  0.00           C
ATOM   2660  HB  THR B 184      38.610  53.700  42.250  1.00  0.00           H
ATOM   2661  OG1 THR B 184      38.390  52.430  43.880  1.00  0.00           O
ATOM   2662  HG1 THR B 184      39.330  52.470  44.060  1.00  0.00           H
ATOM   2663  CG2 THR B 184      36.880  52.440  42.060  1.00  0.00           C
ATOM   2664 HG21 THR B 184      36.810  52.510  40.950  1.00  0.00           H
ATOM   2665 HG22 THR B 184      36.440  51.480  42.400  1.00  0.00           H
ATOM   2666 HG23 THR B 184      36.210  53.240  42.440  1.00  0.00           H
ATOM   2667  C   THR B 184      40.660  52.040  42.030  1.00  0.00           C
ATOM   2668  O   THR B 184      41.330  51.590  42.970  1.00  0.00           O
ATOM   2669  N   LYS B 185      41.210  52.890  41.160  1.00  0.00           N
ATOM   2670  HN  LYS B 185      40.630  53.220  40.410  1.00  0.00           H
ATOM   2671  CA  LYS B 185      42.540  53.430  41.170  1.00  0.00           C
ATOM   2672  HA  LYS B 185      43.240  52.600  41.240  1.00  0.00           H
ATOM   2673  CB  LYS B 185      42.890  54.320  39.900  1.00  0.00           C
ATOM   2674  HB1 LYS B 185      42.770  53.770  38.940  1.00  0.00           H
ATOM   2675  HB2 LYS B 185      43.980  54.510  39.840  1.00  0.00           H
ATOM   2676  CG  LYS B 185      42.080  55.630  39.760  1.00  0.00           C
ATOM   2677  HG1 LYS B 185      42.210  56.160  40.720  1.00  0.00           H
ATOM   2678  HG2 LYS B 185      41.040  55.600  39.370  1.00  0.00           H
ATOM   2679  CD  LYS B 185      42.980  56.460  38.700  1.00  0.00           C
ATOM   2680  HD1 LYS B 185      44.050  56.610  38.960  1.00  0.00           H
ATOM   2681  HD2 LYS B 185      42.960  55.930  37.730  1.00  0.00           H
ATOM   2682  CE  LYS B 185      42.350  57.820  38.520  1.00  0.00           C
ATOM   2683  HE1 LYS B 185      42.220  58.260  39.530  1.00  0.00           H
ATOM   2684  HE2 LYS B 185      41.420  57.850  37.900  1.00  0.00           H
ATOM   2685  NZ  LYS B 185      43.160  58.840  37.800  1.00  0.00           N
ATOM   2686  HZ1 LYS B 185      42.750  59.780  37.970  1.00  0.00           H
ATOM   2687  HZ2 LYS B 185      44.150  58.850  38.120  1.00  0.00           H
ATOM   2688  HZ3 LYS B 185      43.270  58.670  36.780  1.00  0.00           H
ATOM   2689  C   LYS B 185      42.820  54.290  42.370  1.00  0.00           C
ATOM   2690  O   LYS B 185      41.920  54.900  42.960  1.00  0.00           O
ATOM   2691  N   GLU B 186      44.080  54.260  42.830  1.00  0.00           N
ATOM   2692  HN  GLU B 186      44.780  53.630  42.480  1.00  0.00           H
ATOM   2693  CA  GLU B 186      44.650  55.100  43.950  1.00  0.00           C
ATOM   2694  HA  GLU B 186      44.140  54.700  44.810  1.00  0.00           H
ATOM   2695  CB  GLU B 186      46.130  54.760  43.960  1.00  0.00           C
ATOM   2696  HB1 GLU B 186      46.500  55.310  44.850  1.00  0.00           H
ATOM   2697  HB2 GLU B 186      46.500  55.050  42.960  1.00  0.00           H
ATOM   2698  CG  GLU B 186      46.420  53.250  44.290  1.00  0.00           C
ATOM   2699  HG1 GLU B 186      47.490  53.020  44.140  1.00  0.00           H
ATOM   2700  HG2 GLU B 186      45.810  52.660  43.560  1.00  0.00           H
ATOM   2701  CD  GLU B 186      45.850  52.800  45.600  1.00  0.00           C
ATOM   2702  OE1 GLU B 186      45.390  51.620  45.630  1.00  0.00           O
ATOM   2703  OE2 GLU B 186      45.830  53.590  46.510  1.00  0.00           O
ATOM   2704  C   GLU B 186      44.480  56.620  43.900  1.00  0.00           C
ATOM   2705  O   GLU B 186      44.720  57.260  42.820  1.00  0.00           O
ATOM   2706  N   GLY B 187      43.960  57.230  44.980  1.00  0.00           N
ATOM   2707  HN  GLY B 187      43.710  56.670  45.770  1.00  0.00           H
ATOM   2708  CA  GLY B 187      43.830  58.680  45.190  1.00  0.00           C
ATOM   2709  HA1 GLY B 187      42.910  58.850  44.650  1.00  0.00           H
ATOM   2710  HA2 GLY B 187      43.520  58.940  46.200  1.00  0.00           H
ATOM   2711  C   GLY B 187      44.890  59.570  44.830  1.00  0.00           C
ATOM   2712  O   GLY B 187      46.010  59.200  44.630  1.00  0.00           O
ATOM   2713  N   VAL B 188      44.640  60.910  44.700  1.00  0.00           N
ATOM   2714  HN  VAL B 188      43.730  61.180  45.000  1.00  0.00           H
ATOM   2715  CA  VAL B 188      45.570  61.970  44.220  1.00  0.00           C
ATOM   2716  HA  VAL B 188      46.070  61.780  43.290  1.00  0.00           H
ATOM   2717  CB  VAL B 188      44.860  63.270  43.820  1.00  0.00           C
ATOM   2718  HB  VAL B 188      45.600  64.030  43.480  1.00  0.00           H
ATOM   2719  CG1 VAL B 188      43.980  63.040  42.550  1.00  0.00           C
ATOM   2720 HG11 VAL B 188      43.310  63.910  42.380  1.00  0.00           H
ATOM   2721 HG12 VAL B 188      44.640  62.920  41.670  1.00  0.00           H
ATOM   2722 HG13 VAL B 188      43.270  62.180  42.600  1.00  0.00           H
ATOM   2723  CG2 VAL B 188      43.970  63.930  44.970  1.00  0.00           C
ATOM   2724 HG21 VAL B 188      43.390  64.850  44.720  1.00  0.00           H
ATOM   2725 HG22 VAL B 188      43.230  63.180  45.310  1.00  0.00           H
ATOM   2726 HG23 VAL B 188      44.740  64.220  45.720  1.00  0.00           H
ATOM   2727  C   VAL B 188      46.740  62.200  45.220  1.00  0.00           C
ATOM   2728  O   VAL B 188      46.630  62.620  46.380  1.00  0.00           O
ATOM   2729  N   VAL B 189      47.910  61.880  44.670  1.00  0.00           N
ATOM   2730  HN  VAL B 189      48.040  61.610  43.730  1.00  0.00           H
ATOM   2731  CA  VAL B 189      49.190  62.090  45.260  1.00  0.00           C
ATOM   2732  HA  VAL B 189      49.000  62.580  46.200  1.00  0.00           H
ATOM   2733  CB  VAL B 189      49.930  60.760  45.550  1.00  0.00           C
ATOM   2734  HB  VAL B 189      49.940  60.220  44.580  1.00  0.00           H
ATOM   2735  CG1 VAL B 189      51.330  60.900  46.130  1.00  0.00           C
ATOM   2736 HG11 VAL B 189      52.060  61.350  45.430  1.00  0.00           H
ATOM   2737 HG12 VAL B 189      51.240  61.570  47.020  1.00  0.00           H
ATOM   2738 HG13 VAL B 189      51.700  59.900  46.430  1.00  0.00           H
ATOM   2739  CG2 VAL B 189      48.980  59.930  46.500  1.00  0.00           C
ATOM   2740 HG21 VAL B 189      47.940  59.720  46.200  1.00  0.00           H
ATOM   2741 HG22 VAL B 189      49.380  58.970  46.900  1.00  0.00           H
ATOM   2742 HG23 VAL B 189      48.920  60.520  47.440  1.00  0.00           H
ATOM   2743  C   VAL B 189      49.930  63.060  44.380  1.00  0.00           C
ATOM   2744  O   VAL B 189      49.940  62.900  43.160  1.00  0.00           O
ATOM   2745  N   HIS B 190      50.500  64.170  44.920  1.00  0.00           N
ATOM   2746  HN  HIS B 190      50.600  64.240  45.910  1.00  0.00           H
ATOM   2747  CA  HIS B 190      51.010  65.320  44.260  1.00  0.00           C
ATOM   2748  HA  HIS B 190      50.760  65.290  43.210  1.00  0.00           H
ATOM   2749  CB  HIS B 190      50.370  66.590  44.840  1.00  0.00           C
ATOM   2750  HB1 HIS B 190      50.530  67.470  44.180  1.00  0.00           H
ATOM   2751  HB2 HIS B 190      50.720  66.920  45.840  1.00  0.00           H
ATOM   2752  ND1 HIS B 190      48.110  66.500  43.770  1.00  0.00           N
ATOM   2753  CG  HIS B 190      48.850  66.410  44.920  1.00  0.00           C
ATOM   2754  CE1 HIS B 190      46.890  66.260  44.220  1.00  0.00           C
ATOM   2755  HE1 HIS B 190      45.970  66.040  43.680  1.00  0.00           H
ATOM   2756  NE2 HIS B 190      46.830  66.060  45.530  1.00  0.00           N
ATOM   2757  HE2 HIS B 190      46.030  66.100  46.120  1.00  0.00           H
ATOM   2758  CD2 HIS B 190      48.060  66.270  46.030  1.00  0.00           C
ATOM   2759  HD2 HIS B 190      48.360  66.340  47.070  1.00  0.00           H
ATOM   2760  C   HIS B 190      52.490  65.430  44.510  1.00  0.00           C
ATOM   2761  O   HIS B 190      53.130  65.030  45.530  1.00  0.00           O
ATOM   2762  N   GLY B 191      53.220  65.980  43.530  1.00  0.00           N
ATOM   2763  HN  GLY B 191      52.800  66.520  42.810  1.00  0.00           H
ATOM   2764  CA  GLY B 191      54.640  65.680  43.520  1.00  0.00           C
ATOM   2765  HA1 GLY B 191      55.080  66.240  42.700  1.00  0.00           H
ATOM   2766  HA2 GLY B 191      55.120  66.020  44.420  1.00  0.00           H
ATOM   2767  C   GLY B 191      55.020  64.220  43.310  1.00  0.00           C
ATOM   2768  O   GLY B 191      54.200  63.470  42.810  1.00  0.00           O
ATOM   2769  N   VAL B 192      56.240  63.810  43.720  1.00  0.00           N
ATOM   2770  HN  VAL B 192      56.790  64.480  44.210  1.00  0.00           H
ATOM   2771  CA  VAL B 192      56.670  62.400  43.600  1.00  0.00           C
ATOM   2772  HA  VAL B 192      56.260  61.920  42.720  1.00  0.00           H
ATOM   2773  CB  VAL B 192      58.190  62.270  43.330  1.00  0.00           C
ATOM   2774  HB  VAL B 192      58.820  62.740  44.120  1.00  0.00           H
ATOM   2775  CG1 VAL B 192      58.640  60.840  43.320  1.00  0.00           C
ATOM   2776 HG11 VAL B 192      58.440  60.280  44.250  1.00  0.00           H
ATOM   2777 HG12 VAL B 192      58.300  60.370  42.370  1.00  0.00           H
ATOM   2778 HG13 VAL B 192      59.740  60.800  43.170  1.00  0.00           H
ATOM   2779  CG2 VAL B 192      58.440  62.970  41.970  1.00  0.00           C
ATOM   2780 HG21 VAL B 192      58.420  64.070  42.120  1.00  0.00           H
ATOM   2781 HG22 VAL B 192      59.450  62.730  41.580  1.00  0.00           H
ATOM   2782 HG23 VAL B 192      57.620  62.680  41.280  1.00  0.00           H
ATOM   2783  C   VAL B 192      56.130  61.480  44.630  1.00  0.00           C
ATOM   2784  O   VAL B 192      56.360  61.650  45.830  1.00  0.00           O
ATOM   2785  N   ALA B 193      55.370  60.430  44.190  1.00  0.00           N
ATOM   2786  HN  ALA B 193      55.250  60.190  43.230  1.00  0.00           H
ATOM   2787  CA  ALA B 193      54.690  59.580  45.080  1.00  0.00           C
ATOM   2788  HA  ALA B 193      54.250  60.120  45.900  1.00  0.00           H
ATOM   2789  CB  ALA B 193      53.560  58.880  44.380  1.00  0.00           C
ATOM   2790  HB1 ALA B 193      52.910  58.250  45.020  1.00  0.00           H
ATOM   2791  HB2 ALA B 193      52.990  59.650  43.810  1.00  0.00           H
ATOM   2792  HB3 ALA B 193      53.840  58.310  43.470  1.00  0.00           H
ATOM   2793  C   ALA B 193      55.680  58.560  45.680  1.00  0.00           C
ATOM   2794  O   ALA B 193      56.710  58.220  45.130  1.00  0.00           O
ATOM   2795  N   THR B 194      55.300  58.050  46.900  1.00  0.00           N
ATOM   2796  HN  THR B 194      54.430  58.370  47.280  1.00  0.00           H
ATOM   2797  CA  THR B 194      56.220  57.140  47.680  1.00  0.00           C
ATOM   2798  HA  THR B 194      57.210  57.560  47.780  1.00  0.00           H
ATOM   2799  CB  THR B 194      55.650  56.790  49.150  1.00  0.00           C
ATOM   2800  HB  THR B 194      55.280  57.650  49.750  1.00  0.00           H
ATOM   2801  OG1 THR B 194      56.630  56.090  49.910  1.00  0.00           O
ATOM   2802  HG1 THR B 194      56.430  56.310  50.820  1.00  0.00           H
ATOM   2803  CG2 THR B 194      54.340  55.940  49.100  1.00  0.00           C
ATOM   2804 HG21 THR B 194      54.330  55.060  48.420  1.00  0.00           H
ATOM   2805 HG22 THR B 194      54.050  55.600  50.120  1.00  0.00           H
ATOM   2806 HG23 THR B 194      53.590  56.620  48.670  1.00  0.00           H
ATOM   2807  C   THR B 194      56.430  55.850  46.920  1.00  0.00           C
ATOM   2808  O   THR B 194      55.580  55.430  46.150  1.00  0.00           O
ATOM   2809  N   VAL B 195      57.590  55.220  47.080  1.00  0.00           N
ATOM   2810  HN  VAL B 195      58.280  55.480  47.750  1.00  0.00           H
ATOM   2811  CA  VAL B 195      57.910  54.070  46.300  1.00  0.00           C
ATOM   2812  HA  VAL B 195      57.370  54.010  45.370  1.00  0.00           H
ATOM   2813  CB  VAL B 195      59.430  53.970  46.050  1.00  0.00           C
ATOM   2814  HB  VAL B 195      59.540  52.970  45.580  1.00  0.00           H
ATOM   2815  CG1 VAL B 195      59.830  55.040  45.080  1.00  0.00           C
ATOM   2816 HG11 VAL B 195      59.140  55.080  44.210  1.00  0.00           H
ATOM   2817 HG12 VAL B 195      59.840  56.060  45.520  1.00  0.00           H
ATOM   2818 HG13 VAL B 195      60.840  54.820  44.680  1.00  0.00           H
ATOM   2819  CG2 VAL B 195      60.340  54.080  47.250  1.00  0.00           C
ATOM   2820 HG21 VAL B 195      61.380  53.740  47.050  1.00  0.00           H
ATOM   2821 HG22 VAL B 195      60.360  55.130  47.610  1.00  0.00           H
ATOM   2822 HG23 VAL B 195      59.990  53.400  48.060  1.00  0.00           H
ATOM   2823  C   VAL B 195      57.440  52.730  47.010  1.00  0.00           C
ATOM   2824  O   VAL B 195      57.430  51.640  46.430  1.00  0.00           O
ATOM   2825  N   ALA B 196      56.980  52.770  48.270  1.00  0.00           N
ATOM   2826  HN  ALA B 196      56.700  53.650  48.640  1.00  0.00           H
ATOM   2827  CA  ALA B 196      56.450  51.590  48.870  1.00  0.00           C
ATOM   2828  HA  ALA B 196      56.000  51.030  48.060  1.00  0.00           H
ATOM   2829  CB  ALA B 196      57.510  50.830  49.660  1.00  0.00           C
ATOM   2830  HB1 ALA B 196      57.060  49.830  49.840  1.00  0.00           H
ATOM   2831  HB2 ALA B 196      58.480  50.750  49.130  1.00  0.00           H
ATOM   2832  HB3 ALA B 196      57.610  51.190  50.710  1.00  0.00           H
ATOM   2833  C   ALA B 196      55.300  51.850  49.880  1.00  0.00           C
ATOM   2834  O   ALA B 196      55.370  52.900  50.520  1.00  0.00           O
ATOM   2835  N   GLU B 197      54.270  50.970  50.070  1.00  0.00           N
ATOM   2836  HN  GLU B 197      54.180  50.250  49.380  1.00  0.00           H
ATOM   2837  CA  GLU B 197      53.410  51.050  51.230  1.00  0.00           C
ATOM   2838  HA  GLU B 197      53.840  51.660  52.020  1.00  0.00           H
ATOM   2839  CB  GLU B 197      52.060  51.730  50.910  1.00  0.00           C
ATOM   2840  HB1 GLU B 197      51.340  51.610  51.750  1.00  0.00           H
ATOM   2841  HB2 GLU B 197      51.560  51.180  50.080  1.00  0.00           H
ATOM   2842  CG  GLU B 197      52.200  53.230  50.480  1.00  0.00           C
ATOM   2843  HG1 GLU B 197      52.640  53.220  49.450  1.00  0.00           H
ATOM   2844  HG2 GLU B 197      52.840  53.870  51.120  1.00  0.00           H
ATOM   2845  CD  GLU B 197      50.830  53.930  50.490  1.00  0.00           C
ATOM   2846  OE1 GLU B 197      50.480  54.690  51.420  1.00  0.00           O
ATOM   2847  OE2 GLU B 197      50.040  53.750  49.430  1.00  0.00           O
ATOM   2848  C   GLU B 197      53.130  49.680  51.820  1.00  0.00           C
ATOM   2849  O   GLU B 197      53.400  48.650  51.250  1.00  0.00           O
ATOM   2850  N   LYS B 198      52.710  49.570  53.150  1.00  0.00           N
ATOM   2851  HN  LYS B 198      52.980  50.290  53.790  1.00  0.00           H
ATOM   2852  CA  LYS B 198      52.270  48.310  53.700  1.00  0.00           C
ATOM   2853  HA  LYS B 198      53.060  47.580  53.550  1.00  0.00           H
ATOM   2854  CB  LYS B 198      51.960  48.400  55.220  1.00  0.00           C
ATOM   2855  HB1 LYS B 198      51.480  47.490  55.640  1.00  0.00           H
ATOM   2856  HB2 LYS B 198      51.330  49.320  55.280  1.00  0.00           H
ATOM   2857  CG  LYS B 198      53.290  48.650  56.030  1.00  0.00           C
ATOM   2858  HG1 LYS B 198      53.880  49.420  55.480  1.00  0.00           H
ATOM   2859  HG2 LYS B 198      53.970  47.780  55.970  1.00  0.00           H
ATOM   2860  CD  LYS B 198      53.240  49.190  57.460  1.00  0.00           C
ATOM   2861  HD1 LYS B 198      53.100  50.290  57.330  1.00  0.00           H
ATOM   2862  HD2 LYS B 198      52.330  48.700  57.870  1.00  0.00           H
ATOM   2863  CE  LYS B 198      54.500  48.750  58.280  1.00  0.00           C
ATOM   2864  HE1 LYS B 198      55.460  48.730  57.730  1.00  0.00           H
ATOM   2865  HE2 LYS B 198      54.190  47.730  58.590  1.00  0.00           H
ATOM   2866  NZ  LYS B 198      54.710  49.660  59.380  1.00  0.00           N
ATOM   2867  HZ1 LYS B 198      53.830  49.920  59.870  1.00  0.00           H
ATOM   2868  HZ2 LYS B 198      55.420  49.320  60.060  1.00  0.00           H
ATOM   2869  HZ3 LYS B 198      55.140  50.540  59.030  1.00  0.00           H
ATOM   2870  C   LYS B 198      51.060  47.680  53.020  1.00  0.00           C
ATOM   2871  O   LYS B 198      50.120  48.450  52.690  1.00  0.00           O
ATOM   2872  N   THR B 199      51.050  46.350  52.790  1.00  0.00           N
ATOM   2873  HN  THR B 199      51.790  45.720  53.040  1.00  0.00           H
ATOM   2874  CA  THR B 199      49.920  45.610  52.150  1.00  0.00           C
ATOM   2875  HA  THR B 199      49.580  46.150  51.280  1.00  0.00           H
ATOM   2876  CB  THR B 199      50.390  44.140  51.780  1.00  0.00           C
ATOM   2877  HB  THR B 199      49.570  43.650  51.210  1.00  0.00           H
ATOM   2878  OG1 THR B 199      50.560  43.510  53.020  1.00  0.00           O
ATOM   2879  HG1 THR B 199      50.420  42.580  52.850  1.00  0.00           H
ATOM   2880  CG2 THR B 199      51.690  43.930  51.070  1.00  0.00           C
ATOM   2881 HG21 THR B 199      51.530  44.090  49.980  1.00  0.00           H
ATOM   2882 HG22 THR B 199      52.490  44.630  51.400  1.00  0.00           H
ATOM   2883 HG23 THR B 199      52.130  42.950  51.320  1.00  0.00           H
ATOM   2884  C   THR B 199      48.770  45.580  53.180  1.00  0.00           C
ATOM   2885  O   THR B 199      48.900  45.990  54.340  1.00  0.00           O
ATOM   2886  N   LYS B 200      47.580  45.130  52.630  1.00  0.00           N
ATOM   2887  HN  LYS B 200      47.480  44.740  51.720  1.00  0.00           H
ATOM   2888  CA  LYS B 200      46.390  45.270  53.400  1.00  0.00           C
ATOM   2889  HA  LYS B 200      46.510  45.900  54.270  1.00  0.00           H
ATOM   2890  CB  LYS B 200      45.260  45.940  52.540  1.00  0.00           C
ATOM   2891  HB1 LYS B 200      44.510  46.370  53.230  1.00  0.00           H
ATOM   2892  HB2 LYS B 200      44.780  45.220  51.850  1.00  0.00           H
ATOM   2893  CG  LYS B 200      45.660  47.200  51.690  1.00  0.00           C
ATOM   2894  HG1 LYS B 200      44.710  47.520  51.210  1.00  0.00           H
ATOM   2895  HG2 LYS B 200      46.380  47.010  50.870  1.00  0.00           H
ATOM   2896  CD  LYS B 200      46.140  48.340  52.570  1.00  0.00           C
ATOM   2897  HD1 LYS B 200      45.320  48.540  53.300  1.00  0.00           H
ATOM   2898  HD2 LYS B 200      47.080  47.970  53.030  1.00  0.00           H
ATOM   2899  CE  LYS B 200      46.340  49.640  51.780  1.00  0.00           C
ATOM   2900  HE1 LYS B 200      45.410  49.880  51.210  1.00  0.00           H
ATOM   2901  HE2 LYS B 200      47.240  49.540  51.140  1.00  0.00           H
ATOM   2902  NZ  LYS B 200      46.570  50.710  52.790  1.00  0.00           N
ATOM   2903  HZ1 LYS B 200      46.510  51.700  52.490  1.00  0.00           H
ATOM   2904  HZ2 LYS B 200      45.970  50.490  53.610  1.00  0.00           H
ATOM   2905  HZ3 LYS B 200      47.550  50.650  53.130  1.00  0.00           H
ATOM   2906  C   LYS B 200      45.940  43.930  53.940  1.00  0.00           C
ATOM   2907  O   LYS B 200      45.540  43.070  53.150  1.00  0.00           O
ATOM   2908  N   GLU B 201      46.010  43.690  55.280  1.00  0.00           N
ATOM   2909  HN  GLU B 201      46.430  44.300  55.960  1.00  0.00           H
ATOM   2910  CA  GLU B 201      45.450  42.420  55.780  1.00  0.00           C
ATOM   2911  HA  GLU B 201      45.220  41.720  55.000  1.00  0.00           H
ATOM   2912  CB  GLU B 201      46.540  41.740  56.570  1.00  0.00           C
ATOM   2913  HB1 GLU B 201      46.140  40.860  57.110  1.00  0.00           H
ATOM   2914  HB2 GLU B 201      46.710  42.570  57.290  1.00  0.00           H
ATOM   2915  CG  GLU B 201      47.860  41.430  55.780  1.00  0.00           C
ATOM   2916  HG1 GLU B 201      48.620  41.350  56.590  1.00  0.00           H
ATOM   2917  HG2 GLU B 201      48.140  42.240  55.070  1.00  0.00           H
ATOM   2918  CD  GLU B 201      47.990  40.080  55.140  1.00  0.00           C
ATOM   2919  OE1 GLU B 201      48.880  39.220  55.540  1.00  0.00           O
ATOM   2920  OE2 GLU B 201      47.140  39.700  54.290  1.00  0.00           O
ATOM   2921  C   GLU B 201      44.110  42.590  56.490  1.00  0.00           C
ATOM   2922  O   GLU B 201      43.470  41.660  56.900  1.00  0.00           O
ATOM   2923  N   GLN B 202      43.610  43.880  56.590  1.00  0.00           N
ATOM   2924  HN  GLN B 202      44.210  44.650  56.370  1.00  0.00           H
ATOM   2925  CA  GLN B 202      42.240  44.170  56.930  1.00  0.00           C
ATOM   2926  HA  GLN B 202      42.140  45.210  56.630  1.00  0.00           H
ATOM   2927  CB  GLN B 202      41.210  43.350  56.070  1.00  0.00           C
ATOM   2928  HB1 GLN B 202      40.190  43.740  56.300  1.00  0.00           H
ATOM   2929  HB2 GLN B 202      41.230  42.300  56.440  1.00  0.00           H
ATOM   2930  CG  GLN B 202      41.530  43.340  54.530  1.00  0.00           C
ATOM   2931  HG1 GLN B 202      40.950  42.500  54.090  1.00  0.00           H
ATOM   2932  HG2 GLN B 202      42.620  43.240  54.330  1.00  0.00           H
ATOM   2933  CD  GLN B 202      41.150  44.610  53.730  1.00  0.00           C
ATOM   2934  OE1 GLN B 202      40.340  45.390  54.240  1.00  0.00           O
ATOM   2935  NE2 GLN B 202      41.630  44.710  52.510  1.00  0.00           N
ATOM   2936 HE21 GLN B 202      41.180  45.400  51.950  1.00  0.00           H
ATOM   2937 HE22 GLN B 202      42.050  43.880  52.130  1.00  0.00           H
ATOM   2938  C   GLN B 202      42.050  44.080  58.410  1.00  0.00           C
ATOM   2939  O   GLN B 202      41.010  43.740  58.920  1.00  0.00           O
ATOM   2940  N   VAL B 203      43.100  44.600  59.110  1.00  0.00           N
ATOM   2941  HN  VAL B 203      43.920  44.900  58.610  1.00  0.00           H
ATOM   2942  CA  VAL B 203      43.270  44.600  60.540  1.00  0.00           C
ATOM   2943  HA  VAL B 203      42.630  43.820  60.930  1.00  0.00           H
ATOM   2944  CB  VAL B 203      44.680  44.390  60.980  1.00  0.00           C
ATOM   2945  HB  VAL B 203      45.330  45.250  60.690  1.00  0.00           H
ATOM   2946  CG1 VAL B 203      44.840  44.200  62.480  1.00  0.00           C
ATOM   2947 HG11 VAL B 203      45.900  44.160  62.810  1.00  0.00           H
ATOM   2948 HG12 VAL B 203      44.360  45.120  62.890  1.00  0.00           H
ATOM   2949 HG13 VAL B 203      44.410  43.230  62.790  1.00  0.00           H
ATOM   2950  CG2 VAL B 203      45.170  43.160  60.270  1.00  0.00           C
ATOM   2951 HG21 VAL B 203      45.400  43.420  59.210  1.00  0.00           H
ATOM   2952 HG22 VAL B 203      46.120  42.850  60.760  1.00  0.00           H
ATOM   2953 HG23 VAL B 203      44.360  42.410  60.400  1.00  0.00           H
ATOM   2954  C   VAL B 203      42.680  45.930  61.200  1.00  0.00           C
ATOM   2955  O   VAL B 203      42.870  47.000  60.650  1.00  0.00           O
ATOM   2956  N   THR B 204      42.040  45.930  62.440  1.00  0.00           N
ATOM   2957  HN  THR B 204      42.050  45.170  63.090  1.00  0.00           H
ATOM   2958  CA  THR B 204      41.440  47.130  62.950  1.00  0.00           C
ATOM   2959  HA  THR B 204      42.110  47.950  62.740  1.00  0.00           H
ATOM   2960  CB  THR B 204      40.040  47.300  62.380  1.00  0.00           C
ATOM   2961  HB  THR B 204      40.000  47.260  61.270  1.00  0.00           H
ATOM   2962  OG1 THR B 204      39.500  48.640  62.610  1.00  0.00           O
ATOM   2963  HG1 THR B 204      38.580  48.680  62.340  1.00  0.00           H
ATOM   2964  CG2 THR B 204      38.980  46.240  62.930  1.00  0.00           C
ATOM   2965 HG21 THR B 204      38.050  46.180  62.330  1.00  0.00           H
ATOM   2966 HG22 THR B 204      39.310  45.190  63.010  1.00  0.00           H
ATOM   2967 HG23 THR B 204      38.720  46.690  63.910  1.00  0.00           H
ATOM   2968  C   THR B 204      41.390  46.970  64.440  1.00  0.00           C
ATOM   2969  O   THR B 204      41.640  45.890  64.960  1.00  0.00           O
ATOM   2970  N   ASN B 205      41.160  48.080  65.220  1.00  0.00           N
ATOM   2971  HN  ASN B 205      40.970  48.960  64.790  1.00  0.00           H
ATOM   2972  CA  ASN B 205      41.240  47.980  66.680  1.00  0.00           C
ATOM   2973  HA  ASN B 205      41.630  47.020  66.980  1.00  0.00           H
ATOM   2974  CB  ASN B 205      42.190  49.070  67.340  1.00  0.00           C
ATOM   2975  HB1 ASN B 205      43.170  48.740  66.940  1.00  0.00           H
ATOM   2976  HB2 ASN B 205      42.200  48.800  68.420  1.00  0.00           H
ATOM   2977  CG  ASN B 205      42.020  50.520  67.070  1.00  0.00           C
ATOM   2978  OD1 ASN B 205      41.960  50.970  65.920  1.00  0.00           O
ATOM   2979  ND2 ASN B 205      41.980  51.400  68.100  1.00  0.00           N
ATOM   2980 HD21 ASN B 205      42.420  51.080  68.930  1.00  0.00           H
ATOM   2981 HD22 ASN B 205      41.610  52.330  67.980  1.00  0.00           H
ATOM   2982  C   ASN B 205      39.860  48.180  67.220  1.00  0.00           C
ATOM   2983  O   ASN B 205      39.120  49.090  66.900  1.00  0.00           O
ATOM   2984  N   VAL B 206      39.590  47.320  68.230  1.00  0.00           N
ATOM   2985  HN  VAL B 206      40.230  46.600  68.460  1.00  0.00           H
ATOM   2986  CA  VAL B 206      38.360  47.290  68.990  1.00  0.00           C
ATOM   2987  HA  VAL B 206      37.610  47.980  68.630  1.00  0.00           H
ATOM   2988  CB  VAL B 206      37.830  45.800  68.930  1.00  0.00           C
ATOM   2989  HB  VAL B 206      38.530  45.080  69.400  1.00  0.00           H
ATOM   2990  CG1 VAL B 206      36.410  45.730  69.560  1.00  0.00           C
ATOM   2991 HG11 VAL B 206      36.070  44.690  69.380  1.00  0.00           H
ATOM   2992 HG12 VAL B 206      36.510  45.920  70.650  1.00  0.00           H
ATOM   2993 HG13 VAL B 206      35.750  46.550  69.200  1.00  0.00           H
ATOM   2994  CG2 VAL B 206      37.650  45.540  67.450  1.00  0.00           C
ATOM   2995 HG21 VAL B 206      38.540  45.510  66.790  1.00  0.00           H
ATOM   2996 HG22 VAL B 206      37.200  44.550  67.220  1.00  0.00           H
ATOM   2997 HG23 VAL B 206      37.200  46.440  66.980  1.00  0.00           H
ATOM   2998  C   VAL B 206      38.630  47.670  70.440  1.00  0.00           C
ATOM   2999  O   VAL B 206      39.540  47.300  71.160  1.00  0.00           O
ATOM   3000  N   GLY B 207      37.670  48.440  70.980  1.00  0.00           N
ATOM   3001  HN  GLY B 207      36.870  48.660  70.430  1.00  0.00           H
ATOM   3002  CA  GLY B 207      37.620  48.780  72.430  1.00  0.00           C
ATOM   3003  HA1 GLY B 207      38.550  49.220  72.760  1.00  0.00           H
ATOM   3004  HA2 GLY B 207      36.830  49.520  72.490  1.00  0.00           H
ATOM   3005  C   GLY B 207      37.130  47.640  73.310  1.00  0.00           C
ATOM   3006  O   GLY B 207      36.200  46.920  72.950  1.00  0.00           O
ATOM   3007  N   GLY B 208      37.770  47.550  74.500  1.00  0.00           N
ATOM   3008  HN  GLY B 208      38.550  48.130  74.700  1.00  0.00           H
ATOM   3009  CA  GLY B 208      37.500  46.630  75.550  1.00  0.00           C
ATOM   3010  HA1 GLY B 208      37.450  47.250  76.440  1.00  0.00           H
ATOM   3011  HA2 GLY B 208      36.690  45.960  75.300  1.00  0.00           H
ATOM   3012  C   GLY B 208      38.660  45.630  75.870  1.00  0.00           C
ATOM   3013  O   GLY B 208      39.610  45.590  75.110  1.00  0.00           O
ATOM   3014  N   ALA B 209      38.590  44.870  76.980  1.00  0.00           N
ATOM   3015  HN  ALA B 209      37.850  45.090  77.610  1.00  0.00           H
ATOM   3016  CA  ALA B 209      39.420  43.760  77.280  1.00  0.00           C
ATOM   3017  HA  ALA B 209      40.340  44.150  77.700  1.00  0.00           H
ATOM   3018  CB  ALA B 209      38.850  42.910  78.410  1.00  0.00           C
ATOM   3019  HB1 ALA B 209      37.780  42.650  78.270  1.00  0.00           H
ATOM   3020  HB2 ALA B 209      39.330  41.940  78.670  1.00  0.00           H
ATOM   3021  HB3 ALA B 209      38.970  43.530  79.320  1.00  0.00           H
ATOM   3022  C   ALA B 209      39.720  42.850  76.180  1.00  0.00           C
ATOM   3023  O   ALA B 209      38.940  42.490  75.390  1.00  0.00           O
ATOM   3024  N   VAL B 210      40.960  42.450  76.070  1.00  0.00           N
ATOM   3025  HN  VAL B 210      41.650  42.740  76.730  1.00  0.00           H
ATOM   3026  CA  VAL B 210      41.430  41.400  75.140  1.00  0.00           C
ATOM   3027  HA  VAL B 210      41.060  41.670  74.160  1.00  0.00           H
ATOM   3028  CB  VAL B 210      43.010  41.550  74.910  1.00  0.00           C
ATOM   3029  HB  VAL B 210      43.490  41.730  75.900  1.00  0.00           H
ATOM   3030  CG1 VAL B 210      43.680  40.280  74.310  1.00  0.00           C
ATOM   3031 HG11 VAL B 210      43.860  39.480  75.060  1.00  0.00           H
ATOM   3032 HG12 VAL B 210      43.240  40.000  73.330  1.00  0.00           H
ATOM   3033 HG13 VAL B 210      44.700  40.640  74.050  1.00  0.00           H
ATOM   3034  CG2 VAL B 210      43.230  42.780  74.070  1.00  0.00           C
ATOM   3035 HG21 VAL B 210      43.260  43.650  74.760  1.00  0.00           H
ATOM   3036 HG22 VAL B 210      44.180  42.840  73.490  1.00  0.00           H
ATOM   3037 HG23 VAL B 210      42.370  42.850  73.370  1.00  0.00           H
ATOM   3038  C   VAL B 210      40.960  39.940  75.420  1.00  0.00           C
ATOM   3039  O   VAL B 210      41.230  39.270  76.410  1.00  0.00           O
ATOM   3040  N   VAL B 211      40.170  39.400  74.430  1.00  0.00           N
ATOM   3041  HN  VAL B 211      39.880  39.840  73.580  1.00  0.00           H
ATOM   3042  CA  VAL B 211      39.470  38.160  74.610  1.00  0.00           C
ATOM   3043  HA  VAL B 211      39.170  38.000  75.640  1.00  0.00           H
ATOM   3044  CB  VAL B 211      38.180  38.220  73.670  1.00  0.00           C
ATOM   3045  HB  VAL B 211      38.520  38.550  72.660  1.00  0.00           H
ATOM   3046  CG1 VAL B 211      37.590  36.760  73.500  1.00  0.00           C
ATOM   3047 HG11 VAL B 211      38.330  35.990  73.200  1.00  0.00           H
ATOM   3048 HG12 VAL B 211      37.140  36.400  74.450  1.00  0.00           H
ATOM   3049 HG13 VAL B 211      36.810  36.780  72.720  1.00  0.00           H
ATOM   3050  CG2 VAL B 211      37.090  39.070  74.400  1.00  0.00           C
ATOM   3051 HG21 VAL B 211      36.930  38.690  75.430  1.00  0.00           H
ATOM   3052 HG22 VAL B 211      37.460  40.110  74.480  1.00  0.00           H
ATOM   3053 HG23 VAL B 211      36.070  39.070  73.960  1.00  0.00           H
ATOM   3054  C   VAL B 211      40.380  37.090  74.180  1.00  0.00           C
ATOM   3055  O   VAL B 211      40.670  36.110  74.850  1.00  0.00           O
ATOM   3056  N   THR B 212      40.890  37.280  72.960  1.00  0.00           N
ATOM   3057  HN  THR B 212      40.660  38.110  72.450  1.00  0.00           H
ATOM   3058  CA  THR B 212      41.410  36.270  72.100  1.00  0.00           C
ATOM   3059  HA  THR B 212      41.530  35.350  72.650  1.00  0.00           H
ATOM   3060  CB  THR B 212      40.540  35.950  70.880  1.00  0.00           C
ATOM   3061  HB  THR B 212      39.500  35.810  71.250  1.00  0.00           H
ATOM   3062  OG1 THR B 212      40.880  34.620  70.370  1.00  0.00           O
ATOM   3063  HG1 THR B 212      41.840  34.590  70.310  1.00  0.00           H
ATOM   3064  CG2 THR B 212      40.610  37.010  69.680  1.00  0.00           C
ATOM   3065 HG21 THR B 212      41.670  37.000  69.340  1.00  0.00           H
ATOM   3066 HG22 THR B 212      39.910  36.760  68.850  1.00  0.00           H
ATOM   3067 HG23 THR B 212      40.390  38.080  69.880  1.00  0.00           H
ATOM   3068  C   THR B 212      42.810  36.540  71.730  1.00  0.00           C
ATOM   3069  O   THR B 212      43.410  35.910  70.870  1.00  0.00           O
ATOM   3070  N   GLY B 213      43.360  37.520  72.420  1.00  0.00           N
ATOM   3071  HN  GLY B 213      42.660  38.090  72.840  1.00  0.00           H
ATOM   3072  CA  GLY B 213      44.720  38.060  72.080  1.00  0.00           C
ATOM   3073  HA1 GLY B 213      45.110  38.590  72.940  1.00  0.00           H
ATOM   3074  HA2 GLY B 213      45.310  37.240  71.720  1.00  0.00           H
ATOM   3075  C   GLY B 213      44.700  39.030  70.960  1.00  0.00           C
ATOM   3076  O   GLY B 213      43.880  38.900  70.010  1.00  0.00           O
ATOM   3077  N   VAL B 214      45.690  39.930  70.880  1.00  0.00           N
ATOM   3078  HN  VAL B 214      46.340  40.020  71.640  1.00  0.00           H
ATOM   3079  CA  VAL B 214      45.940  40.670  69.690  1.00  0.00           C
ATOM   3080  HA  VAL B 214      45.010  41.140  69.410  1.00  0.00           H
ATOM   3081  CB  VAL B 214      47.170  41.680  69.640  1.00  0.00           C
ATOM   3082  HB  VAL B 214      47.230  42.200  68.660  1.00  0.00           H
ATOM   3083  CG1 VAL B 214      46.760  42.710  70.660  1.00  0.00           C
ATOM   3084 HG11 VAL B 214      46.730  42.340  71.700  1.00  0.00           H
ATOM   3085 HG12 VAL B 214      47.550  43.490  70.580  1.00  0.00           H
ATOM   3086 HG13 VAL B 214      45.760  43.170  70.480  1.00  0.00           H
ATOM   3087  CG2 VAL B 214      48.540  41.040  69.870  1.00  0.00           C
ATOM   3088 HG21 VAL B 214      48.880  40.440  69.000  1.00  0.00           H
ATOM   3089 HG22 VAL B 214      49.280  41.860  69.930  1.00  0.00           H
ATOM   3090 HG23 VAL B 214      48.610  40.460  70.810  1.00  0.00           H
ATOM   3091  C   VAL B 214      46.180  39.760  68.520  1.00  0.00           C
ATOM   3092  O   VAL B 214      46.680  38.680  68.670  1.00  0.00           O
ATOM   3093  N   THR B 215      45.750  40.160  67.290  1.00  0.00           N
ATOM   3094  HN  THR B 215      45.190  40.990  67.270  1.00  0.00           H
ATOM   3095  CA  THR B 215      46.200  39.680  65.980  1.00  0.00           C
ATOM   3096  HA  THR B 215      45.580  38.810  65.870  1.00  0.00           H
ATOM   3097  CB  THR B 215      45.910  40.660  64.850  1.00  0.00           C
ATOM   3098  HB  THR B 215      44.910  41.160  64.900  1.00  0.00           H
ATOM   3099  OG1 THR B 215      46.010  40.220  63.520  1.00  0.00           O
ATOM   3100  HG1 THR B 215      45.200  39.700  63.430  1.00  0.00           H
ATOM   3101  CG2 THR B 215      46.890  41.830  65.040  1.00  0.00           C
ATOM   3102 HG21 THR B 215      47.850  41.500  64.600  1.00  0.00           H
ATOM   3103 HG22 THR B 215      46.630  42.710  64.410  1.00  0.00           H
ATOM   3104 HG23 THR B 215      47.070  42.100  66.100  1.00  0.00           H
ATOM   3105  C   THR B 215      47.580  39.090  65.740  1.00  0.00           C
ATOM   3106  O   THR B 215      48.600  39.530  66.310  1.00  0.00           O
ATOM   3107  N   ALA B 216      47.640  38.040  64.860  1.00  0.00           N
ATOM   3108  HN  ALA B 216      46.850  37.590  64.450  1.00  0.00           H
ATOM   3109  CA  ALA B 216      48.940  37.390  64.620  1.00  0.00           C
ATOM   3110  HA  ALA B 216      49.590  37.470  65.480  1.00  0.00           H
ATOM   3111  CB  ALA B 216      48.880  35.910  64.300  1.00  0.00           C
ATOM   3112  HB1 ALA B 216      48.240  35.790  63.400  1.00  0.00           H
ATOM   3113  HB2 ALA B 216      49.930  35.600  64.120  1.00  0.00           H
ATOM   3114  HB3 ALA B 216      48.480  35.320  65.160  1.00  0.00           H
ATOM   3115  C   ALA B 216      49.690  38.120  63.520  1.00  0.00           C
ATOM   3116  O   ALA B 216      50.920  37.880  63.260  1.00  0.00           O
ATOM   3117  N   VAL B 217      48.970  38.930  62.700  1.00  0.00           N
ATOM   3118  HN  VAL B 217      48.020  39.000  62.990  1.00  0.00           H
ATOM   3119  CA  VAL B 217      49.330  39.370  61.410  1.00  0.00           C
ATOM   3120  HA  VAL B 217      49.730  38.530  60.860  1.00  0.00           H
ATOM   3121  CB  VAL B 217      48.210  40.090  60.600  1.00  0.00           C
ATOM   3122  HB  VAL B 217      47.750  40.790  61.330  1.00  0.00           H
ATOM   3123  CG1 VAL B 217      48.790  40.830  59.360  1.00  0.00           C
ATOM   3124 HG11 VAL B 217      47.930  41.230  58.790  1.00  0.00           H
ATOM   3125 HG12 VAL B 217      49.390  41.680  59.760  1.00  0.00           H
ATOM   3126 HG13 VAL B 217      49.350  40.070  58.780  1.00  0.00           H
ATOM   3127  CG2 VAL B 217      47.180  39.060  60.100  1.00  0.00           C
ATOM   3128 HG21 VAL B 217      46.780  38.420  60.920  1.00  0.00           H
ATOM   3129 HG22 VAL B 217      46.290  39.570  59.680  1.00  0.00           H
ATOM   3130 HG23 VAL B 217      47.640  38.390  59.350  1.00  0.00           H
ATOM   3131  C   VAL B 217      50.630  40.230  61.610  1.00  0.00           C
ATOM   3132  O   VAL B 217      50.690  41.230  62.350  1.00  0.00           O
ATOM   3133  N   ALA B 218      51.690  39.840  60.870  1.00  0.00           N
ATOM   3134  HN  ALA B 218      51.520  39.120  60.210  1.00  0.00           H
ATOM   3135  CA  ALA B 218      52.920  40.610  60.750  1.00  0.00           C
ATOM   3136  HA  ALA B 218      52.940  41.390  61.490  1.00  0.00           H
ATOM   3137  CB  ALA B 218      54.180  39.650  60.780  1.00  0.00           C
ATOM   3138  HB1 ALA B 218      54.160  39.210  61.810  1.00  0.00           H
ATOM   3139  HB2 ALA B 218      54.140  38.740  60.150  1.00  0.00           H
ATOM   3140  HB3 ALA B 218      55.100  40.250  60.640  1.00  0.00           H
ATOM   3141  C   ALA B 218      52.860  41.290  59.440  1.00  0.00           C
ATOM   3142  O   ALA B 218      52.580  40.710  58.440  1.00  0.00           O
ATOM   3143  N   GLN B 219      53.170  42.640  59.410  1.00  0.00           N
ATOM   3144  HN  GLN B 219      53.480  43.110  60.230  1.00  0.00           H
ATOM   3145  CA  GLN B 219      52.890  43.410  58.230  1.00  0.00           C
ATOM   3146  HA  GLN B 219      51.900  43.170  57.880  1.00  0.00           H
ATOM   3147  CB  GLN B 219      52.920  44.930  58.490  1.00  0.00           C
ATOM   3148  HB1 GLN B 219      53.180  45.570  57.620  1.00  0.00           H
ATOM   3149  HB2 GLN B 219      53.720  44.980  59.260  1.00  0.00           H
ATOM   3150  CG  GLN B 219      51.690  45.690  59.140  1.00  0.00           C
ATOM   3151  HG1 GLN B 219      51.020  45.880  58.280  1.00  0.00           H
ATOM   3152  HG2 GLN B 219      52.100  46.590  59.650  1.00  0.00           H
ATOM   3153  CD  GLN B 219      51.030  44.790  60.180  1.00  0.00           C
ATOM   3154  OE1 GLN B 219      50.020  44.110  59.950  1.00  0.00           O
ATOM   3155  NE2 GLN B 219      51.750  44.710  61.400  1.00  0.00           N
ATOM   3156 HE21 GLN B 219      52.440  45.440  61.380  1.00  0.00           H
ATOM   3157 HE22 GLN B 219      51.340  44.380  62.250  1.00  0.00           H
ATOM   3158  C   GLN B 219      53.780  43.060  57.040  1.00  0.00           C
ATOM   3159  O   GLN B 219      54.910  42.720  57.200  1.00  0.00           O
ATOM   3160  N   LYS B 220      53.270  43.260  55.850  1.00  0.00           N
ATOM   3161  HN  LYS B 220      52.330  43.570  55.770  1.00  0.00           H
ATOM   3162  CA  LYS B 220      54.170  43.160  54.670  1.00  0.00           C
ATOM   3163  HA  LYS B 220      55.210  43.100  54.980  1.00  0.00           H
ATOM   3164  CB  LYS B 220      53.890  41.940  53.760  1.00  0.00           C
ATOM   3165  HB1 LYS B 220      54.500  42.070  52.840  1.00  0.00           H
ATOM   3166  HB2 LYS B 220      52.860  41.960  53.340  1.00  0.00           H
ATOM   3167  CG  LYS B 220      54.360  40.480  54.260  1.00  0.00           C
ATOM   3168  HG1 LYS B 220      55.450  40.440  54.440  1.00  0.00           H
ATOM   3169  HG2 LYS B 220      54.190  39.730  53.460  1.00  0.00           H
ATOM   3170  CD  LYS B 220      53.600  39.870  55.390  1.00  0.00           C
ATOM   3171  HD1 LYS B 220      54.000  38.850  55.600  1.00  0.00           H
ATOM   3172  HD2 LYS B 220      53.870  40.540  56.230  1.00  0.00           H
ATOM   3173  CE  LYS B 220      52.170  39.820  55.100  1.00  0.00           C
ATOM   3174  HE1 LYS B 220      51.780  39.350  54.170  1.00  0.00           H
ATOM   3175  HE2 LYS B 220      51.650  40.790  55.030  1.00  0.00           H
ATOM   3176  NZ  LYS B 220      51.530  39.170  56.250  1.00  0.00           N
ATOM   3177  HZ1 LYS B 220      51.770  39.610  57.160  1.00  0.00           H
ATOM   3178  HZ2 LYS B 220      50.500  39.210  56.190  1.00  0.00           H
ATOM   3179  HZ3 LYS B 220      51.960  38.230  56.380  1.00  0.00           H
ATOM   3180  C   LYS B 220      54.170  44.520  53.930  1.00  0.00           C
ATOM   3181  O   LYS B 220      53.260  45.380  54.010  1.00  0.00           O
ATOM   3182  N   THR B 221      55.290  44.800  53.240  1.00  0.00           N
ATOM   3183  HN  THR B 221      55.990  44.100  53.100  1.00  0.00           H
ATOM   3184  CA  THR B 221      55.440  46.070  52.450  1.00  0.00           C
ATOM   3185  HA  THR B 221      54.670  46.770  52.730  1.00  0.00           H
ATOM   3186  CB  THR B 221      56.860  46.640  52.620  1.00  0.00           C
ATOM   3187  HB  THR B 221      57.590  45.920  52.200  1.00  0.00           H
ATOM   3188  OG1 THR B 221      57.040  46.770  54.020  1.00  0.00           O
ATOM   3189  HG1 THR B 221      56.840  45.930  54.430  1.00  0.00           H
ATOM   3190  CG2 THR B 221      56.890  48.010  52.070  1.00  0.00           C
ATOM   3191 HG21 THR B 221      56.060  48.640  52.460  1.00  0.00           H
ATOM   3192 HG22 THR B 221      57.790  48.560  52.440  1.00  0.00           H
ATOM   3193 HG23 THR B 221      56.920  48.050  50.960  1.00  0.00           H
ATOM   3194  C   THR B 221      55.260  45.660  51.010  1.00  0.00           C
ATOM   3195  O   THR B 221      55.630  44.590  50.610  1.00  0.00           O
ATOM   3196  N   VAL B 222      54.650  46.470  50.160  1.00  0.00           N
ATOM   3197  HN  VAL B 222      54.280  47.330  50.490  1.00  0.00           H
ATOM   3198  CA  VAL B 222      54.540  46.400  48.720  1.00  0.00           C
ATOM   3199  HA  VAL B 222      55.330  45.740  48.410  1.00  0.00           H
ATOM   3200  CB  VAL B 222      53.160  45.850  48.310  1.00  0.00           C
ATOM   3201  HB  VAL B 222      53.170  44.810  48.700  1.00  0.00           H
ATOM   3202  CG1 VAL B 222      52.000  46.650  48.960  1.00  0.00           C
ATOM   3203 HG11 VAL B 222      51.990  46.670  50.070  1.00  0.00           H
ATOM   3204 HG12 VAL B 222      52.070  47.720  48.650  1.00  0.00           H
ATOM   3205 HG13 VAL B 222      51.120  46.100  48.570  1.00  0.00           H
ATOM   3206  CG2 VAL B 222      53.110  45.760  46.730  1.00  0.00           C
ATOM   3207 HG21 VAL B 222      52.910  46.750  46.260  1.00  0.00           H
ATOM   3208 HG22 VAL B 222      54.040  45.310  46.320  1.00  0.00           H
ATOM   3209 HG23 VAL B 222      52.260  45.100  46.480  1.00  0.00           H
ATOM   3210  C   VAL B 222      55.050  47.660  48.000  1.00  0.00           C
ATOM   3211  O   VAL B 222      54.510  48.810  48.100  1.00  0.00           O
ATOM   3212  N   GLU B 223      56.000  47.450  47.140  1.00  0.00           N
ATOM   3213  HN  GLU B 223      56.410  46.540  47.040  1.00  0.00           H
ATOM   3214  CA  GLU B 223      56.460  48.450  46.230  1.00  0.00           C
ATOM   3215  HA  GLU B 223      56.800  49.270  46.850  1.00  0.00           H
ATOM   3216  CB  GLU B 223      57.810  48.010  45.600  1.00  0.00           C
ATOM   3217  HB1 GLU B 223      58.100  48.650  44.740  1.00  0.00           H
ATOM   3218  HB2 GLU B 223      57.730  46.960  45.240  1.00  0.00           H
ATOM   3219  CG  GLU B 223      58.920  48.080  46.680  1.00  0.00           C
ATOM   3220  HG1 GLU B 223      58.740  47.390  47.530  1.00  0.00           H
ATOM   3221  HG2 GLU B 223      59.000  49.110  47.090  1.00  0.00           H
ATOM   3222  CD  GLU B 223      60.260  47.660  46.130  1.00  0.00           C
ATOM   3223  OE1 GLU B 223      60.840  46.650  46.470  1.00  0.00           O
ATOM   3224  OE2 GLU B 223      60.790  48.380  45.210  1.00  0.00           O
ATOM   3225  C   GLU B 223      55.500  48.970  45.220  1.00  0.00           C
ATOM   3226  O   GLU B 223      54.770  48.120  44.670  1.00  0.00           O
ATOM   3227  N   GLY B 224      55.740  50.280  44.770  1.00  0.00           N
ATOM   3228  HN  GLY B 224      56.360  50.870  45.270  1.00  0.00           H
ATOM   3229  CA  GLY B 224      55.030  50.870  43.540  1.00  0.00           C
ATOM   3230  HA1 GLY B 224      55.380  51.880  43.440  1.00  0.00           H
ATOM   3231  HA2 GLY B 224      55.290  50.390  42.610  1.00  0.00           H
ATOM   3232  C   GLY B 224      53.590  50.810  43.600  1.00  0.00           C
ATOM   3233  O   GLY B 224      53.000  50.980  44.630  1.00  0.00           O
ATOM   3234  N   ALA B 225      52.870  50.600  42.470  1.00  0.00           N
ATOM   3235  HN  ALA B 225      53.340  50.800  41.620  1.00  0.00           H
ATOM   3236  CA  ALA B 225      51.430  50.190  42.440  1.00  0.00           C
ATOM   3237  HA  ALA B 225      50.730  50.820  42.990  1.00  0.00           H
ATOM   3238  CB  ALA B 225      51.070  50.140  40.970  1.00  0.00           C
ATOM   3239  HB1 ALA B 225      50.750  51.110  40.540  1.00  0.00           H
ATOM   3240  HB2 ALA B 225      51.960  49.800  40.390  1.00  0.00           H
ATOM   3241  HB3 ALA B 225      50.230  49.440  40.790  1.00  0.00           H
ATOM   3242  C   ALA B 225      51.300  48.750  42.990  1.00  0.00           C
ATOM   3243  O   ALA B 225      51.900  47.820  42.440  1.00  0.00           O
ATOM   3244  N   GLY B 226      50.470  48.470  44.050  1.00  0.00           N
ATOM   3245  HN  GLY B 226      49.930  49.170  44.510  1.00  0.00           H
ATOM   3246  CA  GLY B 226      50.350  47.100  44.510  1.00  0.00           C
ATOM   3247  HA1 GLY B 226      51.290  46.580  44.490  1.00  0.00           H
ATOM   3248  HA2 GLY B 226      50.050  47.190  45.550  1.00  0.00           H
ATOM   3249  C   GLY B 226      49.370  46.190  43.810  1.00  0.00           C
ATOM   3250  O   GLY B 226      49.580  44.960  43.700  1.00  0.00           O
ATOM   3251  N   SER B 227      48.240  46.800  43.350  1.00  0.00           N
ATOM   3252  HN  SER B 227      48.060  47.740  43.610  1.00  0.00           H
ATOM   3253  CA  SER B 227      47.240  45.900  42.700  1.00  0.00           C
ATOM   3254  HA  SER B 227      47.050  45.030  43.310  1.00  0.00           H
ATOM   3255  CB  SER B 227      45.890  46.640  42.580  1.00  0.00           C
ATOM   3256  HB1 SER B 227      46.040  47.470  41.860  1.00  0.00           H
ATOM   3257  HB2 SER B 227      45.730  47.120  43.570  1.00  0.00           H
ATOM   3258  OG  SER B 227      44.780  45.700  42.430  1.00  0.00           O
ATOM   3259  HG1 SER B 227      44.720  45.640  41.480  1.00  0.00           H
ATOM   3260  C   SER B 227      47.660  45.350  41.340  1.00  0.00           C
ATOM   3261  O   SER B 227      48.090  46.150  40.490  1.00  0.00           O
ATOM   3262  N   ILE B 228      47.630  44.030  41.080  1.00  0.00           N
ATOM   3263  HN  ILE B 228      47.400  43.440  41.850  1.00  0.00           H
ATOM   3264  CA  ILE B 228      48.090  43.340  39.770  1.00  0.00           C
ATOM   3265  HA  ILE B 228      49.120  43.650  39.730  1.00  0.00           H
ATOM   3266  CB  ILE B 228      48.030  41.840  39.720  1.00  0.00           C
ATOM   3267  HB  ILE B 228      46.970  41.520  39.650  1.00  0.00           H
ATOM   3268  CG2 ILE B 228      48.830  41.450  38.530  1.00  0.00           C
ATOM   3269 HG21 ILE B 228      48.960  40.340  38.470  1.00  0.00           H
ATOM   3270 HG22 ILE B 228      48.370  41.630  37.530  1.00  0.00           H
ATOM   3271 HG23 ILE B 228      49.900  41.750  38.570  1.00  0.00           H
ATOM   3272  CG1 ILE B 228      48.590  41.210  40.980  1.00  0.00           C
ATOM   3273 HG11 ILE B 228      47.880  41.400  41.810  1.00  0.00           H
ATOM   3274 HG12 ILE B 228      49.610  41.610  41.160  1.00  0.00           H
ATOM   3275  CD  ILE B 228      48.750  39.710  40.930  1.00  0.00           C
ATOM   3276  HD1 ILE B 228      49.000  39.560  42.000  1.00  0.00           H
ATOM   3277  HD2 ILE B 228      47.800  39.240  40.580  1.00  0.00           H
ATOM   3278  HD3 ILE B 228      49.510  39.270  40.250  1.00  0.00           H
ATOM   3279  C   ILE B 228      47.230  43.890  38.600  1.00  0.00           C
ATOM   3280  O   ILE B 228      46.040  44.050  38.750  1.00  0.00           O
ATOM   3281  N   ALA B 229      47.820  44.120  37.380  1.00  0.00           N
ATOM   3282  HN  ALA B 229      48.800  43.970  37.360  1.00  0.00           H
ATOM   3283  CA  ALA B 229      47.020  44.520  36.210  1.00  0.00           C
ATOM   3284  HA  ALA B 229      45.970  44.530  36.480  1.00  0.00           H
ATOM   3285  CB  ALA B 229      47.310  45.940  35.810  1.00  0.00           C
ATOM   3286  HB1 ALA B 229      46.980  46.690  36.560  1.00  0.00           H
ATOM   3287  HB2 ALA B 229      48.410  46.090  35.740  1.00  0.00           H
ATOM   3288  HB3 ALA B 229      46.710  46.090  34.890  1.00  0.00           H
ATOM   3289  C   ALA B 229      47.200  43.570  35.080  1.00  0.00           C
ATOM   3290  O   ALA B 229      48.360  43.320  34.730  1.00  0.00           O
ATOM   3291  N   ALA B 230      46.080  43.090  34.440  1.00  0.00           N
ATOM   3292  HN  ALA B 230      45.170  43.320  34.790  1.00  0.00           H
ATOM   3293  CA  ALA B 230      46.120  42.090  33.460  1.00  0.00           C
ATOM   3294  HA  ALA B 230      46.590  42.470  32.560  1.00  0.00           H
ATOM   3295  CB  ALA B 230      46.850  40.820  33.960  1.00  0.00           C
ATOM   3296  HB1 ALA B 230      46.780  39.910  33.330  1.00  0.00           H
ATOM   3297  HB2 ALA B 230      47.930  41.040  34.120  1.00  0.00           H
ATOM   3298  HB3 ALA B 230      46.410  40.670  34.970  1.00  0.00           H
ATOM   3299  C   ALA B 230      44.780  41.730  33.010  1.00  0.00           C
ATOM   3300  O   ALA B 230      43.840  41.690  33.790  1.00  0.00           O
ATOM   3301  N   ALA B 231      44.650  41.460  31.720  1.00  0.00           N
ATOM   3302  HN  ALA B 231      45.480  41.330  31.180  1.00  0.00           H
ATOM   3303  CA  ALA B 231      43.360  41.060  31.010  1.00  0.00           C
ATOM   3304  HA  ALA B 231      42.660  41.370  31.780  1.00  0.00           H
ATOM   3305  CB  ALA B 231      43.270  41.750  29.650  1.00  0.00           C
ATOM   3306  HB1 ALA B 231      44.100  41.360  29.020  1.00  0.00           H
ATOM   3307  HB2 ALA B 231      42.300  41.570  29.150  1.00  0.00           H
ATOM   3308  HB3 ALA B 231      43.400  42.850  29.610  1.00  0.00           H
ATOM   3309  C   ALA B 231      43.300  39.560  30.860  1.00  0.00           C
ATOM   3310  O   ALA B 231      42.680  38.880  30.010  1.00  0.00           O
ATOM   3311  N   THR B 232      44.150  38.900  31.820  1.00  0.00           N
ATOM   3312  HN  THR B 232      44.740  39.410  32.450  1.00  0.00           H
ATOM   3313  CA  THR B 232      44.310  37.490  31.760  1.00  0.00           C
ATOM   3314  HA  THR B 232      43.320  37.110  31.530  1.00  0.00           H
ATOM   3315  CB  THR B 232      45.420  37.140  30.700  1.00  0.00           C
ATOM   3316  HB  THR B 232      45.350  37.870  29.860  1.00  0.00           H
ATOM   3317  OG1 THR B 232      45.530  35.750  30.360  1.00  0.00           O
ATOM   3318  HG1 THR B 232      45.050  35.690  29.520  1.00  0.00           H
ATOM   3319  CG2 THR B 232      46.900  37.460  31.280  1.00  0.00           C
ATOM   3320 HG21 THR B 232      47.680  37.360  30.490  1.00  0.00           H
ATOM   3321 HG22 THR B 232      46.910  38.530  31.600  1.00  0.00           H
ATOM   3322 HG23 THR B 232      47.230  36.740  32.060  1.00  0.00           H
ATOM   3323  C   THR B 232      44.620  36.950  33.060  1.00  0.00           C
ATOM   3324  O   THR B 232      44.710  37.790  33.950  1.00  0.00           O
ATOM   3325  N   GLY B 233      44.810  35.640  33.280  1.00  0.00           N
ATOM   3326  HN  GLY B 233      44.650  34.970  32.560  1.00  0.00           H
ATOM   3327  CA  GLY B 233      45.180  35.050  34.590  1.00  0.00           C
ATOM   3328  HA1 GLY B 233      44.390  35.280  35.290  1.00  0.00           H
ATOM   3329  HA2 GLY B 233      45.540  34.040  34.460  1.00  0.00           H
ATOM   3330  C   GLY B 233      46.480  35.660  35.130  1.00  0.00           C
ATOM   3331  O   GLY B 233      47.330  36.230  34.410  1.00  0.00           O
ATOM   3332  N   PHE B 234      46.720  35.540  36.380  1.00  0.00           N
ATOM   3333  HN  PHE B 234      46.220  34.960  37.020  1.00  0.00           H
ATOM   3334  CA  PHE B 234      47.960  35.950  37.070  1.00  0.00           C
ATOM   3335  HA  PHE B 234      48.390  36.780  36.520  1.00  0.00           H
ATOM   3336  CB  PHE B 234      47.810  36.380  38.600  1.00  0.00           C
ATOM   3337  HB1 PHE B 234      48.820  36.750  38.900  1.00  0.00           H
ATOM   3338  HB2 PHE B 234      47.400  35.540  39.200  1.00  0.00           H
ATOM   3339  CG  PHE B 234      46.830  37.570  38.820  1.00  0.00           C
ATOM   3340  CD1 PHE B 234      46.720  38.560  37.820  1.00  0.00           C
ATOM   3341  HD1 PHE B 234      47.410  38.630  36.990  1.00  0.00           H
ATOM   3342  CE1 PHE B 234      45.840  39.640  37.960  1.00  0.00           C
ATOM   3343  HE1 PHE B 234      45.870  40.440  37.230  1.00  0.00           H
ATOM   3344  CZ  PHE B 234      44.980  39.730  39.070  1.00  0.00           C
ATOM   3345  HZ  PHE B 234      44.280  40.540  39.170  1.00  0.00           H
ATOM   3346  CD2 PHE B 234      45.970  37.600  39.930  1.00  0.00           C
ATOM   3347  HD2 PHE B 234      46.060  36.810  40.660  1.00  0.00           H
ATOM   3348  CE2 PHE B 234      44.980  38.590  39.990  1.00  0.00           C
ATOM   3349  HE2 PHE B 234      44.310  38.580  40.840  1.00  0.00           H
ATOM   3350  C   PHE B 234      49.010  34.720  36.970  1.00  0.00           C
ATOM   3351  O   PHE B 234      48.680  33.570  36.800  1.00  0.00           O
ATOM   3352  N   VAL B 235      50.260  35.070  37.120  1.00  0.00           N
ATOM   3353  HN  VAL B 235      50.520  36.030  37.220  1.00  0.00           H
ATOM   3354  CA  VAL B 235      51.330  34.050  37.240  1.00  0.00           C
ATOM   3355  HA  VAL B 235      51.080  33.130  36.740  1.00  0.00           H
ATOM   3356  CB  VAL B 235      52.670  34.380  36.600  1.00  0.00           C
ATOM   3357  HB  VAL B 235      52.850  35.450  36.830  1.00  0.00           H
ATOM   3358  CG1 VAL B 235      53.910  33.520  36.940  1.00  0.00           C
ATOM   3359 HG11 VAL B 235      53.800  32.450  36.650  1.00  0.00           H
ATOM   3360 HG12 VAL B 235      54.780  33.890  36.360  1.00  0.00           H
ATOM   3361 HG13 VAL B 235      54.200  33.590  38.010  1.00  0.00           H
ATOM   3362  CG2 VAL B 235      52.480  34.330  35.050  1.00  0.00           C
ATOM   3363 HG21 VAL B 235      52.330  33.230  34.900  1.00  0.00           H
ATOM   3364 HG22 VAL B 235      51.580  34.840  34.640  1.00  0.00           H
ATOM   3365 HG23 VAL B 235      53.350  34.710  34.480  1.00  0.00           H
ATOM   3366  C   VAL B 235      51.640  33.700  38.730  1.00  0.00           C
ATOM   3367  O   VAL B 235      51.870  34.570  39.530  1.00  0.00           O
ATOM   3368  N   LYS B 236      51.580  32.450  39.110  1.00  0.00           N
ATOM   3369  HN  LYS B 236      51.300  31.760  38.450  1.00  0.00           H
ATOM   3370  CA  LYS B 236      51.860  31.960  40.450  1.00  0.00           C
ATOM   3371  HA  LYS B 236      51.300  32.420  41.260  1.00  0.00           H
ATOM   3372  CB  LYS B 236      51.480  30.400  40.470  1.00  0.00           C
ATOM   3373  HB1 LYS B 236      51.860  30.000  41.440  1.00  0.00           H
ATOM   3374  HB2 LYS B 236      51.990  29.900  39.620  1.00  0.00           H
ATOM   3375  CG  LYS B 236      50.030  30.160  40.450  1.00  0.00           C
ATOM   3376  HG1 LYS B 236      49.820  29.120  40.110  1.00  0.00           H
ATOM   3377  HG2 LYS B 236      49.490  30.820  39.740  1.00  0.00           H
ATOM   3378  CD  LYS B 236      49.470  30.530  41.820  1.00  0.00           C
ATOM   3379  HD1 LYS B 236      50.010  30.070  42.680  1.00  0.00           H
ATOM   3380  HD2 LYS B 236      49.650  31.610  42.020  1.00  0.00           H
ATOM   3381  CE  LYS B 236      48.000  30.090  41.970  1.00  0.00           C
ATOM   3382  HE1 LYS B 236      47.650  30.390  42.980  1.00  0.00           H
ATOM   3383  HE2 LYS B 236      47.940  28.990  41.840  1.00  0.00           H
ATOM   3384  NZ  LYS B 236      47.050  30.630  41.020  1.00  0.00           N
ATOM   3385  HZ1 LYS B 236      46.730  29.920  40.330  1.00  0.00           H
ATOM   3386  HZ2 LYS B 236      46.220  31.000  41.530  1.00  0.00           H
ATOM   3387  HZ3 LYS B 236      47.470  31.320  40.370  1.00  0.00           H
ATOM   3388  C   LYS B 236      53.300  32.070  40.680  1.00  0.00           C
ATOM   3389  O   LYS B 236      54.030  31.890  39.700  1.00  0.00           O
ATOM   3390  N   LYS B 237      53.780  32.380  41.830  1.00  0.00           N
ATOM   3391  HN  LYS B 237      53.130  32.350  42.580  1.00  0.00           H
ATOM   3392  CA  LYS B 237      55.200  32.540  42.250  1.00  0.00           C
ATOM   3393  HA  LYS B 237      55.580  33.170  41.460  1.00  0.00           H
ATOM   3394  CB  LYS B 237      55.420  33.330  43.510  1.00  0.00           C
ATOM   3395  HB1 LYS B 237      56.490  33.610  43.640  1.00  0.00           H
ATOM   3396  HB2 LYS B 237      55.160  32.660  44.360  1.00  0.00           H
ATOM   3397  CG  LYS B 237      54.620  34.580  43.710  1.00  0.00           C
ATOM   3398  HG1 LYS B 237      55.030  34.830  44.710  1.00  0.00           H
ATOM   3399  HG2 LYS B 237      53.530  34.350  43.800  1.00  0.00           H
ATOM   3400  CD  LYS B 237      55.070  35.680  42.750  1.00  0.00           C
ATOM   3401  HD1 LYS B 237      56.140  35.930  42.890  1.00  0.00           H
ATOM   3402  HD2 LYS B 237      55.150  35.270  41.720  1.00  0.00           H
ATOM   3403  CE  LYS B 237      54.190  36.970  42.700  1.00  0.00           C
ATOM   3404  HE1 LYS B 237      53.180  36.780  42.270  1.00  0.00           H
ATOM   3405  HE2 LYS B 237      54.770  37.600  42.000  1.00  0.00           H
ATOM   3406  NZ  LYS B 237      54.120  37.740  43.940  1.00  0.00           N
ATOM   3407  HZ1 LYS B 237      55.060  37.700  44.380  1.00  0.00           H
ATOM   3408  HZ2 LYS B 237      53.720  38.690  43.840  1.00  0.00           H
ATOM   3409  HZ3 LYS B 237      53.510  37.240  44.620  1.00  0.00           H
ATOM   3410  C   LYS B 237      55.930  31.140  42.280  1.00  0.00           C
ATOM   3411  O   LYS B 237      55.310  30.120  42.410  1.00  0.00           O
ATOM   3412  N   ASP B 238      57.300  31.150  42.120  1.00  0.00           N
ATOM   3413  HN  ASP B 238      57.760  32.030  42.200  1.00  0.00           H
ATOM   3414  CA  ASP B 238      57.890  29.900  41.980  1.00  0.00           C
ATOM   3415  HA  ASP B 238      57.220  29.180  41.540  1.00  0.00           H
ATOM   3416  CB  ASP B 238      59.150  30.050  41.000  1.00  0.00           C
ATOM   3417  HB1 ASP B 238      59.760  29.130  40.910  1.00  0.00           H
ATOM   3418  HB2 ASP B 238      59.810  30.850  41.400  1.00  0.00           H
ATOM   3419  CG  ASP B 238      58.740  30.320  39.510  1.00  0.00           C
ATOM   3420  OD1 ASP B 238      57.630  30.030  39.030  1.00  0.00           O
ATOM   3421  OD2 ASP B 238      59.720  30.790  38.820  1.00  0.00           O
ATOM   3422  C   ASP B 238      58.420  29.540  43.380  1.00  0.00           C
ATOM   3423  O   ASP B 238      58.870  28.410  43.630  1.00  0.00           O
ATOM   3424  N   GLN B 239      58.460  30.480  44.280  1.00  0.00           N
ATOM   3425  HN  GLN B 239      58.050  31.360  44.060  1.00  0.00           H
ATOM   3426  CA  GLN B 239      59.130  30.380  45.560  1.00  0.00           C
ATOM   3427  HA  GLN B 239      58.900  29.430  46.020  1.00  0.00           H
ATOM   3428  CB  GLN B 239      60.650  30.720  45.510  1.00  0.00           C
ATOM   3429  HB1 GLN B 239      61.070  30.400  44.530  1.00  0.00           H
ATOM   3430  HB2 GLN B 239      61.230  30.120  46.250  1.00  0.00           H
ATOM   3431  CG  GLN B 239      61.190  32.210  45.790  1.00  0.00           C
ATOM   3432  HG1 GLN B 239      61.270  32.230  46.900  1.00  0.00           H
ATOM   3433  HG2 GLN B 239      60.360  32.880  45.450  1.00  0.00           H
ATOM   3434  CD  GLN B 239      62.460  32.560  45.020  1.00  0.00           C
ATOM   3435  OE1 GLN B 239      62.350  33.130  43.940  1.00  0.00           O
ATOM   3436  NE2 GLN B 239      63.680  32.350  45.540  1.00  0.00           N
ATOM   3437 HE21 GLN B 239      63.840  31.970  46.460  1.00  0.00           H
ATOM   3438 HE22 GLN B 239      64.520  32.570  45.040  1.00  0.00           H
ATOM   3439  C   GLN B 239      58.400  31.410  46.480  1.00  0.00           C
ATOM   3440  O   GLN B 239      57.760  32.360  46.010  1.00  0.00           O
ATOM   3441  N   LEU B 240      58.460  31.150  47.810  1.00  0.00           N
ATOM   3442  HN  LEU B 240      59.090  30.530  48.270  1.00  0.00           H
ATOM   3443  CA  LEU B 240      57.650  31.820  48.790  1.00  0.00           C
ATOM   3444  HA  LEU B 240      56.640  31.960  48.430  1.00  0.00           H
ATOM   3445  CB  LEU B 240      57.730  30.910  50.050  1.00  0.00           C
ATOM   3446  HB1 LEU B 240      58.770  30.720  50.400  1.00  0.00           H
ATOM   3447  HB2 LEU B 240      57.150  30.020  49.730  1.00  0.00           H
ATOM   3448  CG  LEU B 240      57.140  31.600  51.240  1.00  0.00           C
ATOM   3449  HG  LEU B 240      57.750  32.430  51.660  1.00  0.00           H
ATOM   3450  CD1 LEU B 240      55.670  31.970  51.050  1.00  0.00           C
ATOM   3451 HD11 LEU B 240      55.110  31.200  50.480  1.00  0.00           H
ATOM   3452 HD12 LEU B 240      55.160  32.150  52.020  1.00  0.00           H
ATOM   3453 HD13 LEU B 240      55.750  32.990  50.620  1.00  0.00           H
ATOM   3454  CD2 LEU B 240      57.250  30.690  52.440  1.00  0.00           C
ATOM   3455 HD21 LEU B 240      56.800  31.210  53.310  1.00  0.00           H
ATOM   3456 HD22 LEU B 240      56.760  29.690  52.310  1.00  0.00           H
ATOM   3457 HD23 LEU B 240      58.300  30.560  52.760  1.00  0.00           H
ATOM   3458  C   LEU B 240      58.360  33.240  49.100  1.00  0.00           C
ATOM   3459  O   LEU B 240      59.580  33.330  49.340  1.00  0.00           O
ATOM   3460  N   GLY B 241      57.690  34.440  49.000  1.00  0.00           N
ATOM   3461  HN  GLY B 241      56.800  34.390  48.540  1.00  0.00           H
ATOM   3462  CA  GLY B 241      58.200  35.740  49.350  1.00  0.00           C
ATOM   3463  HA1 GLY B 241      58.930  36.010  48.610  1.00  0.00           H
ATOM   3464  HA2 GLY B 241      57.270  36.290  49.250  1.00  0.00           H
ATOM   3465  C   GLY B 241      58.730  35.950  50.770  1.00  0.00           C
ATOM   3466  O   GLY B 241      58.620  35.080  51.680  1.00  0.00           O
ATOM   3467  N   LYS B 242      59.320  37.180  51.010  1.00  0.00           N
ATOM   3468  HN  LYS B 242      59.280  37.950  50.370  1.00  0.00           H
ATOM   3469  CA  LYS B 242      60.120  37.450  52.190  1.00  0.00           C
ATOM   3470  HA  LYS B 242      60.440  36.490  52.580  1.00  0.00           H
ATOM   3471  CB  LYS B 242      61.440  38.120  51.820  1.00  0.00           C
ATOM   3472  HB1 LYS B 242      62.030  38.540  52.660  1.00  0.00           H
ATOM   3473  HB2 LYS B 242      61.200  39.010  51.200  1.00  0.00           H
ATOM   3474  CG  LYS B 242      62.510  37.120  51.190  1.00  0.00           C
ATOM   3475  HG1 LYS B 242      63.200  37.740  50.580  1.00  0.00           H
ATOM   3476  HG2 LYS B 242      61.960  36.350  50.610  1.00  0.00           H
ATOM   3477  CD  LYS B 242      63.240  36.270  52.300  1.00  0.00           C
ATOM   3478  HD1 LYS B 242      63.450  36.910  53.190  1.00  0.00           H
ATOM   3479  HD2 LYS B 242      62.650  35.500  52.830  1.00  0.00           H
ATOM   3480  CE  LYS B 242      64.490  35.740  51.690  1.00  0.00           C
ATOM   3481  HE1 LYS B 242      65.260  36.480  51.410  1.00  0.00           H
ATOM   3482  HE2 LYS B 242      64.130  35.200  50.780  1.00  0.00           H
ATOM   3483  NZ  LYS B 242      65.160  34.760  52.620  1.00  0.00           N
ATOM   3484  HZ1 LYS B 242      64.520  33.950  52.760  1.00  0.00           H
ATOM   3485  HZ2 LYS B 242      66.060  34.430  52.220  1.00  0.00           H
ATOM   3486  HZ3 LYS B 242      65.320  35.250  53.520  1.00  0.00           H
ATOM   3487  C   LYS B 242      59.350  38.330  53.110  1.00  0.00           C
ATOM   3488  O   LYS B 242      58.350  38.960  52.810  1.00  0.00           O
ATOM   3489  N   ASN B 243      59.880  38.400  54.400  1.00  0.00           N
ATOM   3490  HN  ASN B 243      60.560  37.800  54.810  1.00  0.00           H
ATOM   3491  CA  ASN B 243      59.380  39.440  55.310  1.00  0.00           C
ATOM   3492  HA  ASN B 243      59.240  40.360  54.760  1.00  0.00           H
ATOM   3493  CB  ASN B 243      58.010  39.030  55.930  1.00  0.00           C
ATOM   3494  HB1 ASN B 243      58.130  38.250  56.720  1.00  0.00           H
ATOM   3495  HB2 ASN B 243      57.420  38.560  55.120  1.00  0.00           H
ATOM   3496  CG  ASN B 243      57.280  40.200  56.570  1.00  0.00           C
ATOM   3497  OD1 ASN B 243      57.680  41.340  56.320  1.00  0.00           O
ATOM   3498  ND2 ASN B 243      56.210  39.860  57.300  1.00  0.00           N
ATOM   3499 HD21 ASN B 243      55.960  38.930  57.550  1.00  0.00           H
ATOM   3500 HD22 ASN B 243      55.660  40.590  57.700  1.00  0.00           H
ATOM   3501  C   ASN B 243      60.450  39.740  56.350  1.00  0.00           C
ATOM   3502  O   ASN B 243      60.300  39.600  57.550  1.00  0.00           O
ATOM   3503  N   GLU B 244      61.660  40.150  55.830  1.00  0.00           N
ATOM   3504  HN  GLU B 244      61.760  40.190  54.840  1.00  0.00           H
ATOM   3505  CA  GLU B 244      62.830  40.590  56.550  1.00  0.00           C
ATOM   3506  HA  GLU B 244      63.230  39.750  57.100  1.00  0.00           H
ATOM   3507  CB  GLU B 244      63.970  41.090  55.680  1.00  0.00           C
ATOM   3508  HB1 GLU B 244      64.830  41.370  56.320  1.00  0.00           H
ATOM   3509  HB2 GLU B 244      63.580  41.950  55.100  1.00  0.00           H
ATOM   3510  CG  GLU B 244      64.320  39.990  54.590  1.00  0.00           C
ATOM   3511  HG1 GLU B 244      63.420  39.710  54.010  1.00  0.00           H
ATOM   3512  HG2 GLU B 244      64.490  39.030  55.120  1.00  0.00           H
ATOM   3513  CD  GLU B 244      65.440  40.410  53.680  1.00  0.00           C
ATOM   3514  OE1 GLU B 244      65.640  41.610  53.440  1.00  0.00           O
ATOM   3515  OE2 GLU B 244      66.080  39.480  53.170  1.00  0.00           O
ATOM   3516  C   GLU B 244      62.530  41.690  57.600  1.00  0.00           C
ATOM   3517  O   GLU B 244      61.670  42.570  57.430  1.00  0.00           O
ATOM   3518  N   GLU B 245      63.360  41.700  58.660  1.00  0.00           N
ATOM   3519  HN  GLU B 245      63.930  40.890  58.790  1.00  0.00           H
ATOM   3520  CA  GLU B 245      63.550  42.810  59.530  1.00  0.00           C
ATOM   3521  HA  GLU B 245      62.740  42.770  60.240  1.00  0.00           H
ATOM   3522  CB  GLU B 245      64.840  42.590  60.340  1.00  0.00           C
ATOM   3523  HB1 GLU B 245      65.040  43.520  60.920  1.00  0.00           H
ATOM   3524  HB2 GLU B 245      65.690  42.460  59.650  1.00  0.00           H
ATOM   3525  CG  GLU B 245      64.730  41.340  61.340  1.00  0.00           C
ATOM   3526  HG1 GLU B 245      65.700  41.170  61.860  1.00  0.00           H
ATOM   3527  HG2 GLU B 245      64.520  40.390  60.800  1.00  0.00           H
ATOM   3528  CD  GLU B 245      63.700  41.590  62.480  1.00  0.00           C
ATOM   3529  OE1 GLU B 245      62.450  41.630  62.240  1.00  0.00           O
ATOM   3530  OE2 GLU B 245      64.060  41.550  63.660  1.00  0.00           O
ATOM   3531  C   GLU B 245      63.600  44.250  58.930  1.00  0.00           C
ATOM   3532  O   GLU B 245      64.430  44.610  58.100  1.00  0.00           O
ATOM   3533  N   GLY B 246      62.710  45.180  59.380  1.00  0.00           N
ATOM   3534  HN  GLY B 246      61.980  44.890  60.000  1.00  0.00           H
ATOM   3535  CA  GLY B 246      62.600  46.620  59.060  1.00  0.00           C
ATOM   3536  HA1 GLY B 246      62.690  46.630  57.980  1.00  0.00           H
ATOM   3537  HA2 GLY B 246      61.700  47.000  59.520  1.00  0.00           H
ATOM   3538  C   GLY B 246      63.770  47.440  59.510  1.00  0.00           C
ATOM   3539  O   GLY B 246      64.440  47.140  60.480  1.00  0.00           O
ATOM   3540  N   ALA B 247      64.010  48.600  58.870  1.00  0.00           N
ATOM   3541  HN  ALA B 247      63.440  48.810  58.080  1.00  0.00           H
ATOM   3542  CA  ALA B 247      65.240  49.330  59.170  1.00  0.00           C
ATOM   3543  HA  ALA B 247      65.470  49.140  60.200  1.00  0.00           H
ATOM   3544  CB  ALA B 247      66.300  48.790  58.300  1.00  0.00           C
ATOM   3545  HB1 ALA B 247      66.260  47.690  58.170  1.00  0.00           H
ATOM   3546  HB2 ALA B 247      66.080  49.120  57.260  1.00  0.00           H
ATOM   3547  HB3 ALA B 247      67.310  49.090  58.650  1.00  0.00           H
ATOM   3548  C   ALA B 247      65.020  50.850  59.070  1.00  0.00           C
ATOM   3549  O   ALA B 247      64.050  51.330  58.420  1.00  0.00           O
ATOM   3550  N   PRO B 248      65.790  51.710  59.740  1.00  0.00           N
ATOM   3551  CD  PRO B 248      66.840  51.320  60.650  1.00  0.00           C
ATOM   3552  HD1 PRO B 248      66.590  50.550  61.410  1.00  0.00           H
ATOM   3553  HD2 PRO B 248      67.700  51.040  60.010  1.00  0.00           H
ATOM   3554  CA  PRO B 248      65.840  53.200  59.580  1.00  0.00           C
ATOM   3555  HA  PRO B 248      65.090  53.640  60.210  1.00  0.00           H
ATOM   3556  CB  PRO B 248      67.140  53.610  60.210  1.00  0.00           C
ATOM   3557  HB1 PRO B 248      66.990  54.640  60.570  1.00  0.00           H
ATOM   3558  HB2 PRO B 248      67.960  53.550  59.460  1.00  0.00           H
ATOM   3559  CG  PRO B 248      67.160  52.640  61.400  1.00  0.00           C
ATOM   3560  HG1 PRO B 248      66.280  52.730  62.060  1.00  0.00           H
ATOM   3561  HG2 PRO B 248      68.110  52.590  61.980  1.00  0.00           H
ATOM   3562  C   PRO B 248      65.630  53.810  58.200  1.00  0.00           C
ATOM   3563  O   PRO B 248      66.440  53.550  57.300  1.00  0.00           O
ATOM   3564  N   GLN B 249      64.610  54.690  58.130  1.00  0.00           N
ATOM   3565  HN  GLN B 249      63.840  54.710  58.770  1.00  0.00           H
ATOM   3566  CA  GLN B 249      64.310  55.490  57.000  1.00  0.00           C
ATOM   3567  HA  GLN B 249      64.210  54.850  56.130  1.00  0.00           H
ATOM   3568  CB  GLN B 249      62.960  56.090  57.190  1.00  0.00           C
ATOM   3569  HB1 GLN B 249      62.740  56.480  56.170  1.00  0.00           H
ATOM   3570  HB2 GLN B 249      62.930  56.970  57.860  1.00  0.00           H
ATOM   3571  CG  GLN B 249      61.710  55.110  57.520  1.00  0.00           C
ATOM   3572  HG1 GLN B 249      61.610  55.230  58.630  1.00  0.00           H
ATOM   3573  HG2 GLN B 249      61.870  54.060  57.190  1.00  0.00           H
ATOM   3574  CD  GLN B 249      60.300  55.590  56.960  1.00  0.00           C
ATOM   3575  OE1 GLN B 249      59.400  56.050  57.700  1.00  0.00           O
ATOM   3576  NE2 GLN B 249      60.220  55.640  55.570  1.00  0.00           N
ATOM   3577 HE21 GLN B 249      60.990  55.400  54.980  1.00  0.00           H
ATOM   3578 HE22 GLN B 249      59.340  55.900  55.180  1.00  0.00           H
ATOM   3579  C   GLN B 249      65.460  56.470  56.730  1.00  0.00           C
ATOM   3580  O   GLN B 249      65.660  57.380  57.500  1.00  0.00           O
ATOM   3581  N   GLU B 250      66.180  56.260  55.640  1.00  0.00           N
ATOM   3582  HN  GLU B 250      66.010  55.410  55.160  1.00  0.00           H
ATOM   3583  CA  GLU B 250      67.140  57.160  54.990  1.00  0.00           C
ATOM   3584  HA  GLU B 250      67.160  58.090  55.550  1.00  0.00           H
ATOM   3585  CB  GLU B 250      68.620  56.440  55.050  1.00  0.00           C
ATOM   3586  HB1 GLU B 250      69.380  57.010  54.480  1.00  0.00           H
ATOM   3587  HB2 GLU B 250      68.580  55.420  54.610  1.00  0.00           H
ATOM   3588  CG  GLU B 250      69.210  56.280  56.470  1.00  0.00           C
ATOM   3589  HG1 GLU B 250      68.410  55.670  56.960  1.00  0.00           H
ATOM   3590  HG2 GLU B 250      69.410  57.200  57.060  1.00  0.00           H
ATOM   3591  CD  GLU B 250      70.500  55.430  56.550  1.00  0.00           C
ATOM   3592  OE1 GLU B 250      70.350  54.340  57.130  1.00  0.00           O
ATOM   3593  OE2 GLU B 250      71.610  55.930  56.170  1.00  0.00           O
ATOM   3594  C   GLU B 250      66.760  57.550  53.510  1.00  0.00           C
ATOM   3595  O   GLU B 250      66.230  56.720  52.800  1.00  0.00           O
ATOM   3596  N   GLY B 251      67.200  58.740  53.150  1.00  0.00           N
ATOM   3597  HN  GLY B 251      67.680  59.440  53.680  1.00  0.00           H
ATOM   3598  CA  GLY B 251      67.050  59.330  51.830  1.00  0.00           C
ATOM   3599  HA1 GLY B 251      67.540  60.270  52.040  1.00  0.00           H
ATOM   3600  HA2 GLY B 251      67.600  58.830  51.050  1.00  0.00           H
ATOM   3601  C   GLY B 251      65.640  59.660  51.340  1.00  0.00           C
ATOM   3602  O   GLY B 251      64.620  59.180  51.890  1.00  0.00           O
ATOM   3603  N   ILE B 252      65.500  60.530  50.280  1.00  0.00           N
ATOM   3604  HN  ILE B 252      66.330  60.870  49.840  1.00  0.00           H
ATOM   3605  CA  ILE B 252      64.290  61.250  49.830  1.00  0.00           C
ATOM   3606  HA  ILE B 252      63.420  60.720  50.180  1.00  0.00           H
ATOM   3607  CB  ILE B 252      64.050  62.710  50.280  1.00  0.00           C
ATOM   3608  HB  ILE B 252      65.010  63.190  50.010  1.00  0.00           H
ATOM   3609  CG2 ILE B 252      63.030  63.520  49.420  1.00  0.00           C
ATOM   3610 HG21 ILE B 252      62.700  64.500  49.810  1.00  0.00           H
ATOM   3611 HG22 ILE B 252      63.590  63.670  48.480  1.00  0.00           H
ATOM   3612 HG23 ILE B 252      62.060  63.000  49.270  1.00  0.00           H
ATOM   3613  CG1 ILE B 252      63.780  63.080  51.740  1.00  0.00           C
ATOM   3614 HG11 ILE B 252      63.780  64.190  51.800  1.00  0.00           H
ATOM   3615 HG12 ILE B 252      64.600  62.710  52.390  1.00  0.00           H
ATOM   3616  CD  ILE B 252      62.470  62.590  52.310  1.00  0.00           C
ATOM   3617  HD1 ILE B 252      61.840  62.040  51.580  1.00  0.00           H
ATOM   3618  HD2 ILE B 252      62.690  61.860  53.120  1.00  0.00           H
ATOM   3619  HD3 ILE B 252      61.920  63.450  52.730  1.00  0.00           H
ATOM   3620  C   ILE B 252      64.320  61.230  48.310  1.00  0.00           C
ATOM   3621  O   ILE B 252      65.290  61.490  47.650  1.00  0.00           O
ATOM   3622  N   LEU B 253      63.140  60.950  47.660  1.00  0.00           N
ATOM   3623  HN  LEU B 253      62.310  60.940  48.210  1.00  0.00           H
ATOM   3624  CA  LEU B 253      62.900  60.910  46.210  1.00  0.00           C
ATOM   3625  HA  LEU B 253      63.570  60.180  45.780  1.00  0.00           H
ATOM   3626  CB  LEU B 253      61.460  60.410  45.930  1.00  0.00           C
ATOM   3627  HB1 LEU B 253      61.220  60.460  44.850  1.00  0.00           H
ATOM   3628  HB2 LEU B 253      60.730  61.010  46.510  1.00  0.00           H
ATOM   3629  CG  LEU B 253      61.280  58.900  46.330  1.00  0.00           C
ATOM   3630  HG  LEU B 253      61.750  58.850  47.340  1.00  0.00           H
ATOM   3631  CD1 LEU B 253      59.820  58.570  46.380  1.00  0.00           C
ATOM   3632 HD11 LEU B 253      59.260  59.400  46.860  1.00  0.00           H
ATOM   3633 HD12 LEU B 253      59.360  58.350  45.390  1.00  0.00           H
ATOM   3634 HD13 LEU B 253      59.830  57.710  47.080  1.00  0.00           H
ATOM   3635  CD2 LEU B 253      61.960  57.990  45.340  1.00  0.00           C
ATOM   3636 HD21 LEU B 253      62.910  58.440  44.990  1.00  0.00           H
ATOM   3637 HD22 LEU B 253      61.890  56.920  45.650  1.00  0.00           H
ATOM   3638 HD23 LEU B 253      61.340  57.930  44.430  1.00  0.00           H
ATOM   3639  C   LEU B 253      63.260  62.150  45.410  1.00  0.00           C
ATOM   3640  O   LEU B 253      63.010  63.280  45.850  1.00  0.00           O
ATOM   3641  N   GLU B 254      63.790  62.170  44.230  1.00  0.00           N
ATOM   3642  HN  GLU B 254      64.250  61.310  44.010  1.00  0.00           H
ATOM   3643  CA  GLU B 254      64.080  63.280  43.410  1.00  0.00           C
ATOM   3644  HA  GLU B 254      64.500  64.070  44.010  1.00  0.00           H
ATOM   3645  CB  GLU B 254      65.070  62.830  42.240  1.00  0.00           C
ATOM   3646  HB1 GLU B 254      64.560  62.140  41.540  1.00  0.00           H
ATOM   3647  HB2 GLU B 254      65.920  62.270  42.690  1.00  0.00           H
ATOM   3648  CG  GLU B 254      65.580  64.060  41.510  1.00  0.00           C
ATOM   3649  HG1 GLU B 254      66.130  64.750  42.190  1.00  0.00           H
ATOM   3650  HG2 GLU B 254      64.800  64.700  41.040  1.00  0.00           H
ATOM   3651  CD  GLU B 254      66.600  63.690  40.520  1.00  0.00           C
ATOM   3652  OE1 GLU B 254      67.750  64.210  40.540  1.00  0.00           O
ATOM   3653  OE2 GLU B 254      66.320  63.030  39.470  1.00  0.00           O
ATOM   3654  C   GLU B 254      62.890  63.860  42.720  1.00  0.00           C
ATOM   3655  O   GLU B 254      61.980  63.110  42.370  1.00  0.00           O
ATOM   3656  N   ASP B 255      62.790  65.190  42.490  1.00  0.00           N
ATOM   3657  HN  ASP B 255      63.550  65.810  42.670  1.00  0.00           H
ATOM   3658  CA  ASP B 255      61.550  65.830  41.950  1.00  0.00           C
ATOM   3659  HA  ASP B 255      60.760  65.190  42.330  1.00  0.00           H
ATOM   3660  CB  ASP B 255      61.490  67.260  42.500  1.00  0.00           C
ATOM   3661  HB1 ASP B 255      60.550  67.690  42.080  1.00  0.00           H
ATOM   3662  HB2 ASP B 255      62.400  67.820  42.180  1.00  0.00           H
ATOM   3663  CG  ASP B 255      61.280  67.250  43.980  1.00  0.00           C
ATOM   3664  OD1 ASP B 255      61.750  68.210  44.690  1.00  0.00           O
ATOM   3665  OD2 ASP B 255      60.640  66.290  44.390  1.00  0.00           O
ATOM   3666  C   ASP B 255      61.480  65.870  40.490  1.00  0.00           C
ATOM   3667  O   ASP B 255      62.460  66.210  39.790  1.00  0.00           O
ATOM   3668  N   MET B 256      60.330  65.580  39.880  1.00  0.00           N
ATOM   3669  HN  MET B 256      59.600  65.180  40.430  1.00  0.00           H
ATOM   3670  CA  MET B 256      60.130  65.790  38.440  1.00  0.00           C
ATOM   3671  HA  MET B 256      60.500  64.880  37.990  1.00  0.00           H
ATOM   3672  CB  MET B 256      58.590  65.710  38.100  1.00  0.00           C
ATOM   3673  HB1 MET B 256      58.260  66.190  37.150  1.00  0.00           H
ATOM   3674  HB2 MET B 256      58.100  66.390  38.820  1.00  0.00           H
ATOM   3675  CG  MET B 256      57.950  64.310  38.010  1.00  0.00           C
ATOM   3676  HG1 MET B 256      58.190  63.710  38.920  1.00  0.00           H
ATOM   3677  HG2 MET B 256      58.340  63.670  37.190  1.00  0.00           H
ATOM   3678  SD  MET B 256      56.100  64.240  37.860  1.00  0.00           S
ATOM   3679  CE  MET B 256      55.380  64.550  39.570  1.00  0.00           C
ATOM   3680  HE1 MET B 256      54.270  64.520  39.550  1.00  0.00           H
ATOM   3681  HE2 MET B 256      55.620  63.810  40.360  1.00  0.00           H
ATOM   3682  HE3 MET B 256      55.680  65.560  39.910  1.00  0.00           H
ATOM   3683  C   MET B 256      60.720  66.960  37.660  1.00  0.00           C
ATOM   3684  O   MET B 256      60.450  68.060  38.070  1.00  0.00           O
ATOM   3685  N   PRO B 257      61.380  66.750  36.540  1.00  0.00           N
ATOM   3686  CD  PRO B 257      62.160  65.550  36.210  1.00  0.00           C
ATOM   3687  HD1 PRO B 257      63.080  65.520  36.830  1.00  0.00           H
ATOM   3688  HD2 PRO B 257      61.530  64.640  36.260  1.00  0.00           H
ATOM   3689  CA  PRO B 257      61.880  67.940  35.820  1.00  0.00           C
ATOM   3690  HA  PRO B 257      62.480  68.420  36.580  1.00  0.00           H
ATOM   3691  CB  PRO B 257      62.830  67.390  34.720  1.00  0.00           C
ATOM   3692  HB1 PRO B 257      63.870  67.550  35.080  1.00  0.00           H
ATOM   3693  HB2 PRO B 257      62.670  67.830  33.710  1.00  0.00           H
ATOM   3694  CG  PRO B 257      62.590  65.870  34.810  1.00  0.00           C
ATOM   3695  HG1 PRO B 257      63.510  65.330  34.470  1.00  0.00           H
ATOM   3696  HG2 PRO B 257      61.770  65.560  34.130  1.00  0.00           H
ATOM   3697  C   PRO B 257      60.870  68.880  35.210  1.00  0.00           C
ATOM   3698  O   PRO B 257      61.100  70.080  35.150  1.00  0.00           O
ATOM   3699  N   VAL B 258      59.700  68.420  34.770  1.00  0.00           N
ATOM   3700  HN  VAL B 258      59.390  67.500  35.000  1.00  0.00           H
ATOM   3701  CA  VAL B 258      58.810  69.200  33.910  1.00  0.00           C
ATOM   3702  HA  VAL B 258      59.430  69.890  33.360  1.00  0.00           H
ATOM   3703  CB  VAL B 258      57.940  68.350  32.940  1.00  0.00           C
ATOM   3704  HB  VAL B 258      57.280  67.720  33.570  1.00  0.00           H
ATOM   3705  CG1 VAL B 258      57.190  69.340  32.090  1.00  0.00           C
ATOM   3706 HG11 VAL B 258      56.820  68.850  31.160  1.00  0.00           H
ATOM   3707 HG12 VAL B 258      56.290  69.840  32.520  1.00  0.00           H
ATOM   3708 HG13 VAL B 258      57.830  70.180  31.740  1.00  0.00           H
ATOM   3709  CG2 VAL B 258      58.900  67.530  32.020  1.00  0.00           C
ATOM   3710 HG21 VAL B 258      59.610  68.170  31.460  1.00  0.00           H
ATOM   3711 HG22 VAL B 258      59.610  66.850  32.520  1.00  0.00           H
ATOM   3712 HG23 VAL B 258      58.220  66.960  31.340  1.00  0.00           H
ATOM   3713  C   VAL B 258      57.940  70.060  34.780  1.00  0.00           C
ATOM   3714  O   VAL B 258      57.410  69.740  35.850  1.00  0.00           O
ATOM   3715  N   ASP B 259      57.790  71.270  34.300  1.00  0.00           N
ATOM   3716  HN  ASP B 259      58.180  71.630  33.450  1.00  0.00           H
ATOM   3717  CA  ASP B 259      56.920  72.310  34.810  1.00  0.00           C
ATOM   3718  HA  ASP B 259      57.330  72.450  35.800  1.00  0.00           H
ATOM   3719  CB  ASP B 259      56.940  73.630  33.980  1.00  0.00           C
ATOM   3720  HB1 ASP B 259      56.270  74.400  34.430  1.00  0.00           H
ATOM   3721  HB2 ASP B 259      56.760  73.510  32.900  1.00  0.00           H
ATOM   3722  CG  ASP B 259      58.340  74.250  34.040  1.00  0.00           C
ATOM   3723  OD1 ASP B 259      59.150  73.760  34.810  1.00  0.00           O
ATOM   3724  OD2 ASP B 259      58.570  75.280  33.390  1.00  0.00           O
ATOM   3725  C   ASP B 259      55.500  71.970  35.070  1.00  0.00           C
ATOM   3726  O   ASP B 259      54.840  71.290  34.280  1.00  0.00           O
ATOM   3727  N   PRO B 260      54.930  72.320  36.280  1.00  0.00           N
ATOM   3728  CD  PRO B 260      55.350  73.420  37.120  1.00  0.00           C
ATOM   3729  HD1 PRO B 260      56.410  73.210  37.360  1.00  0.00           H
ATOM   3730  HD2 PRO B 260      55.220  74.370  36.560  1.00  0.00           H
ATOM   3731  CA  PRO B 260      53.670  71.750  36.780  1.00  0.00           C
ATOM   3732  HA  PRO B 260      53.980  70.830  37.260  1.00  0.00           H
ATOM   3733  CB  PRO B 260      53.230  72.570  38.030  1.00  0.00           C
ATOM   3734  HB1 PRO B 260      52.870  71.950  38.890  1.00  0.00           H
ATOM   3735  HB2 PRO B 260      52.620  73.430  37.690  1.00  0.00           H
ATOM   3736  CG  PRO B 260      54.590  73.240  38.460  1.00  0.00           C
ATOM   3737  HG1 PRO B 260      55.060  72.730  39.320  1.00  0.00           H
ATOM   3738  HG2 PRO B 260      54.340  74.240  38.890  1.00  0.00           H
ATOM   3739  C   PRO B 260      52.520  71.410  35.840  1.00  0.00           C
ATOM   3740  O   PRO B 260      51.970  72.310  35.220  1.00  0.00           O
ATOM   3741  N   ASP B 261      52.060  70.140  35.800  1.00  0.00           N
ATOM   3742  HN  ASP B 261      52.630  69.420  36.190  1.00  0.00           H
ATOM   3743  CA  ASP B 261      50.820  69.640  35.240  1.00  0.00           C
ATOM   3744  HA  ASP B 261      50.890  69.890  34.190  1.00  0.00           H
ATOM   3745  CB  ASP B 261      50.660  68.050  35.330  1.00  0.00           C
ATOM   3746  HB1 ASP B 261      49.810  67.680  34.700  1.00  0.00           H
ATOM   3747  HB2 ASP B 261      50.650  67.690  36.370  1.00  0.00           H
ATOM   3748  CG  ASP B 261      51.870  67.300  34.730  1.00  0.00           C
ATOM   3749  OD1 ASP B 261      52.880  67.180  35.430  1.00  0.00           O
ATOM   3750  OD2 ASP B 261      51.820  66.860  33.510  1.00  0.00           O
ATOM   3751  C   ASP B 261      49.560  70.210  35.870  1.00  0.00           C
ATOM   3752  O   ASP B 261      49.610  70.700  36.990  1.00  0.00           O
ATOM   3753  N   ASN B 262      48.470  70.320  35.050  1.00  0.00           N
ATOM   3754  HN  ASN B 262      48.360  69.990  34.110  1.00  0.00           H
ATOM   3755  CA  ASN B 262      47.280  71.070  35.390  1.00  0.00           C
ATOM   3756  HA  ASN B 262      47.540  72.080  35.660  1.00  0.00           H
ATOM   3757  CB  ASN B 262      46.320  71.200  34.200  1.00  0.00           C
ATOM   3758  HB1 ASN B 262      45.350  71.690  34.440  1.00  0.00           H
ATOM   3759  HB2 ASN B 262      46.250  70.180  33.770  1.00  0.00           H
ATOM   3760  CG  ASN B 262      46.920  72.070  33.110  1.00  0.00           C
ATOM   3761  OD1 ASN B 262      48.060  72.470  33.120  1.00  0.00           O
ATOM   3762  ND2 ASN B 262      46.060  72.300  32.020  1.00  0.00           N
ATOM   3763 HD21 ASN B 262      45.100  72.030  32.110  1.00  0.00           H
ATOM   3764 HD22 ASN B 262      46.420  72.810  31.240  1.00  0.00           H
ATOM   3765  C   ASN B 262      46.460  70.480  36.570  1.00  0.00           C
ATOM   3766  O   ASN B 262      46.340  69.280  36.720  1.00  0.00           O
ATOM   3767  N   GLU B 263      45.920  71.420  37.360  1.00  0.00           N
ATOM   3768  HN  GLU B 263      46.250  72.330  37.150  1.00  0.00           H
ATOM   3769  CA  GLU B 263      44.930  71.280  38.390  1.00  0.00           C
ATOM   3770  HA  GLU B 263      45.270  70.680  39.220  1.00  0.00           H
ATOM   3771  CB  GLU B 263      44.620  72.610  39.100  1.00  0.00           C
ATOM   3772  HB1 GLU B 263      43.600  72.560  39.550  1.00  0.00           H
ATOM   3773  HB2 GLU B 263      44.500  73.430  38.360  1.00  0.00           H
ATOM   3774  CG  GLU B 263      45.560  73.060  40.170  1.00  0.00           C
ATOM   3775  HG1 GLU B 263      46.630  73.140  39.890  1.00  0.00           H
ATOM   3776  HG2 GLU B 263      45.420  72.270  40.930  1.00  0.00           H
ATOM   3777  CD  GLU B 263      45.240  74.450  40.740  1.00  0.00           C
ATOM   3778  OE1 GLU B 263      45.190  75.400  39.920  1.00  0.00           O
ATOM   3779  OE2 GLU B 263      45.020  74.520  41.980  1.00  0.00           O
ATOM   3780  C   GLU B 263      43.610  70.670  37.930  1.00  0.00           C
ATOM   3781  O   GLU B 263      43.140  70.840  36.840  1.00  0.00           O
ATOM   3782  N   ALA B 264      42.990  69.860  38.810  1.00  0.00           N
ATOM   3783  HN  ALA B 264      43.470  69.670  39.660  1.00  0.00           H
ATOM   3784  CA  ALA B 264      41.820  69.100  38.470  1.00  0.00           C
ATOM   3785  HA  ALA B 264      41.250  69.700  37.760  1.00  0.00           H
ATOM   3786  CB  ALA B 264      42.290  67.820  37.790  1.00  0.00           C
ATOM   3787  HB1 ALA B 264      43.000  67.210  38.380  1.00  0.00           H
ATOM   3788  HB2 ALA B 264      41.380  67.220  37.600  1.00  0.00           H
ATOM   3789  HB3 ALA B 264      42.670  67.960  36.760  1.00  0.00           H
ATOM   3790  C   ALA B 264      40.900  68.760  39.660  1.00  0.00           C
ATOM   3791  O   ALA B 264      41.280  68.730  40.830  1.00  0.00           O
ATOM   3792  N   TYR B 265      39.630  68.470  39.400  1.00  0.00           N
ATOM   3793  HN  TYR B 265      39.320  68.550  38.460  1.00  0.00           H
ATOM   3794  CA  TYR B 265      38.650  68.160  40.470  1.00  0.00           C
ATOM   3795  HA  TYR B 265      38.820  68.860  41.270  1.00  0.00           H
ATOM   3796  CB  TYR B 265      37.190  68.570  39.980  1.00  0.00           C
ATOM   3797  HB1 TYR B 265      36.450  68.260  40.740  1.00  0.00           H
ATOM   3798  HB2 TYR B 265      37.030  67.940  39.080  1.00  0.00           H
ATOM   3799  CG  TYR B 265      36.980  70.040  39.600  1.00  0.00           C
ATOM   3800  CD1 TYR B 265      36.850  70.350  38.200  1.00  0.00           C
ATOM   3801  HD1 TYR B 265      36.960  69.570  37.460  1.00  0.00           H
ATOM   3802  CE1 TYR B 265      36.730  71.650  37.790  1.00  0.00           C
ATOM   3803  HE1 TYR B 265      36.870  71.930  36.750  1.00  0.00           H
ATOM   3804  CZ  TYR B 265      36.600  72.630  38.730  1.00  0.00           C
ATOM   3805  OH  TYR B 265      36.340  73.970  38.420  1.00  0.00           O
ATOM   3806  HH  TYR B 265      35.750  74.320  39.100  1.00  0.00           H
ATOM   3807  CD2 TYR B 265      36.930  71.040  40.550  1.00  0.00           C
ATOM   3808  HD2 TYR B 265      37.090  70.810  41.590  1.00  0.00           H
ATOM   3809  CE2 TYR B 265      36.660  72.330  40.060  1.00  0.00           C
ATOM   3810  HE2 TYR B 265      36.630  73.200  40.710  1.00  0.00           H
ATOM   3811  C   TYR B 265      38.660  66.770  41.120  1.00  0.00           C
ATOM   3812  O   TYR B 265      39.080  65.750  40.610  1.00  0.00           O
ATOM   3813  N   GLU B 266      38.090  66.670  42.300  1.00  0.00           N
ATOM   3814  HN  GLU B 266      37.720  67.460  42.780  1.00  0.00           H
ATOM   3815  CA  GLU B 266      37.960  65.430  43.120  1.00  0.00           C
ATOM   3816  HA  GLU B 266      38.670  64.730  42.700  1.00  0.00           H
ATOM   3817  CB  GLU B 266      38.440  65.800  44.590  1.00  0.00           C
ATOM   3818  HB1 GLU B 266      37.630  66.410  45.050  1.00  0.00           H
ATOM   3819  HB2 GLU B 266      39.280  66.520  44.580  1.00  0.00           H
ATOM   3820  CG  GLU B 266      38.760  64.500  45.400  1.00  0.00           C
ATOM   3821  HG1 GLU B 266      39.420  63.810  44.830  1.00  0.00           H
ATOM   3822  HG2 GLU B 266      37.870  63.870  45.620  1.00  0.00           H
ATOM   3823  CD  GLU B 266      39.350  64.900  46.800  1.00  0.00           C
ATOM   3824  OE1 GLU B 266      38.610  65.590  47.570  1.00  0.00           O
ATOM   3825  OE2 GLU B 266      40.380  64.360  47.230  1.00  0.00           O
ATOM   3826  C   GLU B 266      36.580  64.820  43.200  1.00  0.00           C
ATOM   3827  O   GLU B 266      35.570  65.580  43.230  1.00  0.00           O
ATOM   3828  N   MET B 267      36.560  63.450  43.230  1.00  0.00           N
ATOM   3829  HN  MET B 267      37.380  62.900  43.370  1.00  0.00           H
ATOM   3830  CA  MET B 267      35.330  62.660  43.180  1.00  0.00           C
ATOM   3831  HA  MET B 267      34.690  63.200  42.500  1.00  0.00           H
ATOM   3832  CB  MET B 267      35.580  61.290  42.630  1.00  0.00           C
ATOM   3833  HB1 MET B 267      34.720  60.590  42.730  1.00  0.00           H
ATOM   3834  HB2 MET B 267      36.410  60.690  43.070  1.00  0.00           H
ATOM   3835  CG  MET B 267      35.870  61.330  41.100  1.00  0.00           C
ATOM   3836  HG1 MET B 267      36.240  60.340  40.760  1.00  0.00           H
ATOM   3837  HG2 MET B 267      36.720  62.020  40.880  1.00  0.00           H
ATOM   3838  SD  MET B 267      34.460  61.970  40.100  1.00  0.00           S
ATOM   3839  CE  MET B 267      35.580  62.850  38.980  1.00  0.00           C
ATOM   3840  HE1 MET B 267      34.980  63.360  38.200  1.00  0.00           H
ATOM   3841  HE2 MET B 267      36.260  63.580  39.480  1.00  0.00           H
ATOM   3842  HE3 MET B 267      36.240  62.220  38.360  1.00  0.00           H
ATOM   3843  C   MET B 267      34.640  62.470  44.590  1.00  0.00           C
ATOM   3844  O   MET B 267      35.330  62.570  45.580  1.00  0.00           O
ATOM   3845  N   PRO B 268      33.410  62.100  44.710  1.00  0.00           N
ATOM   3846  CD  PRO B 268      32.460  62.240  43.600  1.00  0.00           C
ATOM   3847  HD1 PRO B 268      32.750  63.130  43.010  1.00  0.00           H
ATOM   3848  HD2 PRO B 268      32.440  61.380  42.890  1.00  0.00           H
ATOM   3849  CA  PRO B 268      32.890  61.370  45.840  1.00  0.00           C
ATOM   3850  HA  PRO B 268      32.750  62.110  46.610  1.00  0.00           H
ATOM   3851  CB  PRO B 268      31.460  61.010  45.330  1.00  0.00           C
ATOM   3852  HB1 PRO B 268      30.680  61.010  46.120  1.00  0.00           H
ATOM   3853  HB2 PRO B 268      31.420  60.090  44.710  1.00  0.00           H
ATOM   3854  CG  PRO B 268      31.160  62.150  44.330  1.00  0.00           C
ATOM   3855  HG1 PRO B 268      31.020  63.070  44.930  1.00  0.00           H
ATOM   3856  HG2 PRO B 268      30.300  61.970  43.650  1.00  0.00           H
ATOM   3857  C   PRO B 268      33.680  60.100  46.190  1.00  0.00           C
ATOM   3858  O   PRO B 268      34.300  59.470  45.310  1.00  0.00           O
ATOM   3859  N   SER B 269      33.780  59.760  47.540  1.00  0.00           N
ATOM   3860  HN  SER B 269      33.310  60.220  48.290  1.00  0.00           H
ATOM   3861  CA  SER B 269      34.460  58.530  47.980  1.00  0.00           C
ATOM   3862  HA  SER B 269      35.360  58.380  47.400  1.00  0.00           H
ATOM   3863  CB  SER B 269      34.790  58.680  49.480  1.00  0.00           C
ATOM   3864  HB1 SER B 269      35.030  57.690  49.930  1.00  0.00           H
ATOM   3865  HB2 SER B 269      33.870  59.090  49.950  1.00  0.00           H
ATOM   3866  OG  SER B 269      35.870  59.540  49.810  1.00  0.00           O
ATOM   3867  HG1 SER B 269      36.590  59.270  49.240  1.00  0.00           H
ATOM   3868  C   SER B 269      33.670  57.290  47.740  1.00  0.00           C
ATOM   3869  O   SER B 269      34.250  56.250  47.640  1.00  0.00           O
ATOM   3870  N   GLU B 270      32.290  57.340  47.640  1.00  0.00           N
ATOM   3871  HN  GLU B 270      31.830  58.220  47.690  1.00  0.00           H
ATOM   3872  CA  GLU B 270      31.430  56.240  47.260  1.00  0.00           C
ATOM   3873  HA  GLU B 270      31.730  55.480  47.970  1.00  0.00           H
ATOM   3874  CB  GLU B 270      29.850  56.490  47.220  1.00  0.00           C
ATOM   3875  HB1 GLU B 270      29.530  56.940  48.190  1.00  0.00           H
ATOM   3876  HB2 GLU B 270      29.360  55.500  47.100  1.00  0.00           H
ATOM   3877  CG  GLU B 270      29.270  57.320  46.040  1.00  0.00           C
ATOM   3878  HG1 GLU B 270      29.250  56.800  45.060  1.00  0.00           H
ATOM   3879  HG2 GLU B 270      29.970  58.160  45.890  1.00  0.00           H
ATOM   3880  CD  GLU B 270      27.940  57.900  46.280  1.00  0.00           C
ATOM   3881  OE1 GLU B 270      27.820  59.030  46.850  1.00  0.00           O
ATOM   3882  OE2 GLU B 270      26.850  57.320  45.930  1.00  0.00           O
ATOM   3883  C   GLU B 270      31.770  55.800  45.880  1.00  0.00           C
ATOM   3884  O   GLU B 270      31.980  56.520  44.940  1.00  0.00           O
ATOM   3885  N   GLU B 271      31.730  54.520  45.590  1.00  0.00           N
ATOM   3886  HN  GLU B 271      31.390  53.870  46.270  1.00  0.00           H
ATOM   3887  CA  GLU B 271      31.990  53.860  44.320  1.00  0.00           C
ATOM   3888  HA  GLU B 271      32.990  54.160  44.040  1.00  0.00           H
ATOM   3889  CB  GLU B 271      31.800  52.340  44.520  1.00  0.00           C
ATOM   3890  HB1 GLU B 271      31.610  51.820  43.560  1.00  0.00           H
ATOM   3891  HB2 GLU B 271      30.840  52.170  45.060  1.00  0.00           H
ATOM   3892  CG  GLU B 271      32.950  51.610  45.320  1.00  0.00           C
ATOM   3893  HG1 GLU B 271      33.260  52.330  46.100  1.00  0.00           H
ATOM   3894  HG2 GLU B 271      33.770  51.450  44.590  1.00  0.00           H
ATOM   3895  CD  GLU B 271      32.450  50.380  46.030  1.00  0.00           C
ATOM   3896  OE1 GLU B 271      31.330  50.350  46.620  1.00  0.00           O
ATOM   3897  OE2 GLU B 271      33.230  49.460  46.170  1.00  0.00           O
ATOM   3898  C   GLU B 271      31.010  54.300  43.190  1.00  0.00           C
ATOM   3899  O   GLU B 271      29.820  54.440  43.380  1.00  0.00           O
ATOM   3900  N   GLY B 272      31.550  54.460  41.970  1.00  0.00           N
ATOM   3901  HN  GLY B 272      32.500  54.230  41.770  1.00  0.00           H
ATOM   3902  CA  GLY B 272      30.700  54.760  40.870  1.00  0.00           C
ATOM   3903  HA1 GLY B 272      30.570  53.940  40.180  1.00  0.00           H
ATOM   3904  HA2 GLY B 272      29.810  55.310  41.150  1.00  0.00           H
ATOM   3905  C   GLY B 272      31.250  55.970  40.170  1.00  0.00           C
ATOM   3906  O   GLY B 272      30.560  56.590  39.340  1.00  0.00           O
ATOM   3907  N   TYR B 273      32.430  56.430  40.510  1.00  0.00           N
ATOM   3908  HN  TYR B 273      32.830  55.980  41.310  1.00  0.00           H
ATOM   3909  CA  TYR B 273      33.000  57.610  40.010  1.00  0.00           C
ATOM   3910  HA  TYR B 273      32.520  57.940  39.100  1.00  0.00           H
ATOM   3911  CB  TYR B 273      32.980  58.590  41.220  1.00  0.00           C
ATOM   3912  HB1 TYR B 273      33.700  59.410  41.010  1.00  0.00           H
ATOM   3913  HB2 TYR B 273      33.200  58.130  42.200  1.00  0.00           H
ATOM   3914  CG  TYR B 273      31.580  59.250  41.370  1.00  0.00           C
ATOM   3915  CD1 TYR B 273      30.900  60.120  40.470  1.00  0.00           C
ATOM   3916  HD1 TYR B 273      31.440  60.430  39.590  1.00  0.00           H
ATOM   3917  CE1 TYR B 273      29.600  60.520  40.580  1.00  0.00           C
ATOM   3918  HE1 TYR B 273      29.070  61.110  39.840  1.00  0.00           H
ATOM   3919  CZ  TYR B 273      28.890  60.140  41.740  1.00  0.00           C
ATOM   3920  OH  TYR B 273      27.580  60.620  41.890  1.00  0.00           O
ATOM   3921  HH  TYR B 273      27.280  60.390  42.770  1.00  0.00           H
ATOM   3922  CD2 TYR B 273      30.850  58.920  42.510  1.00  0.00           C
ATOM   3923  HD2 TYR B 273      31.300  58.240  43.220  1.00  0.00           H
ATOM   3924  CE2 TYR B 273      29.550  59.370  42.730  1.00  0.00           C
ATOM   3925  HE2 TYR B 273      29.090  59.230  43.700  1.00  0.00           H
ATOM   3926  C   TYR B 273      34.400  57.410  39.630  1.00  0.00           C
ATOM   3927  O   TYR B 273      34.830  57.630  38.480  1.00  0.00           O
ATOM   3928  N   GLN B 274      35.210  56.970  40.560  1.00  0.00           N
ATOM   3929  HN  GLN B 274      34.910  56.570  41.430  1.00  0.00           H
ATOM   3930  CA  GLN B 274      36.630  56.820  40.380  1.00  0.00           C
ATOM   3931  HA  GLN B 274      37.050  57.670  39.860  1.00  0.00           H
ATOM   3932  CB  GLN B 274      37.420  56.710  41.690  1.00  0.00           C
ATOM   3933  HB1 GLN B 274      36.990  55.830  42.210  1.00  0.00           H
ATOM   3934  HB2 GLN B 274      37.160  57.560  42.360  1.00  0.00           H
ATOM   3935  CG  GLN B 274      38.960  56.760  41.640  1.00  0.00           C
ATOM   3936  HG1 GLN B 274      39.270  55.790  41.190  1.00  0.00           H
ATOM   3937  HG2 GLN B 274      39.330  56.760  42.680  1.00  0.00           H
ATOM   3938  CD  GLN B 274      39.570  57.990  40.970  1.00  0.00           C
ATOM   3939  OE1 GLN B 274      39.360  58.260  39.830  1.00  0.00           O
ATOM   3940  NE2 GLN B 274      40.500  58.650  41.610  1.00  0.00           N
ATOM   3941 HE21 GLN B 274      40.700  58.440  42.570  1.00  0.00           H
ATOM   3942 HE22 GLN B 274      40.900  59.460  41.190  1.00  0.00           H
ATOM   3943  C   GLN B 274      36.980  55.690  39.450  1.00  0.00           C
ATOM   3944  O   GLN B 274      36.430  54.620  39.590  1.00  0.00           O
ATOM   3945  N   ASP B 275      37.920  55.920  38.460  1.00  0.00           N
ATOM   3946  HN  ASP B 275      38.370  56.810  38.370  1.00  0.00           H
ATOM   3947  CA  ASP B 275      38.250  54.960  37.360  1.00  0.00           C
ATOM   3948  HA  ASP B 275      37.350  54.700  36.830  1.00  0.00           H
ATOM   3949  CB  ASP B 275      39.300  55.570  36.340  1.00  0.00           C
ATOM   3950  HB1 ASP B 275      39.580  54.720  35.680  1.00  0.00           H
ATOM   3951  HB2 ASP B 275      40.180  55.950  36.900  1.00  0.00           H
ATOM   3952  CG  ASP B 275      38.630  56.580  35.520  1.00  0.00           C
ATOM   3953  OD1 ASP B 275      37.350  56.670  35.540  1.00  0.00           O
ATOM   3954  OD2 ASP B 275      39.280  57.350  34.790  1.00  0.00           O
ATOM   3955  C   ASP B 275      38.730  53.640  38.050  1.00  0.00           C
ATOM   3956  O   ASP B 275      39.340  53.600  39.080  1.00  0.00           O
ATOM   3957  N   TYR B 276      38.340  52.490  37.450  1.00  0.00           N
ATOM   3958  HN  TYR B 276      37.890  52.670  36.580  1.00  0.00           H
ATOM   3959  CA  TYR B 276      38.740  51.110  37.750  1.00  0.00           C
ATOM   3960  HA  TYR B 276      38.610  51.010  38.810  1.00  0.00           H
ATOM   3961  CB  TYR B 276      37.750  50.080  37.170  1.00  0.00           C
ATOM   3962  HB1 TYR B 276      38.080  49.040  37.320  1.00  0.00           H
ATOM   3963  HB2 TYR B 276      37.770  50.190  36.060  1.00  0.00           H
ATOM   3964  CG  TYR B 276      36.370  50.260  37.720  1.00  0.00           C
ATOM   3965  CD1 TYR B 276      36.130  49.870  39.070  1.00  0.00           C
ATOM   3966  HD1 TYR B 276      36.890  49.330  39.600  1.00  0.00           H
ATOM   3967  CE1 TYR B 276      34.890  50.220  39.780  1.00  0.00           C
ATOM   3968  HE1 TYR B 276      34.710  49.870  40.780  1.00  0.00           H
ATOM   3969  CZ  TYR B 276      33.870  50.810  38.950  1.00  0.00           C
ATOM   3970  OH  TYR B 276      32.680  51.200  39.590  1.00  0.00           O
ATOM   3971  HH  TYR B 276      32.630  50.870  40.490  1.00  0.00           H
ATOM   3972  CD2 TYR B 276      35.290  50.810  36.980  1.00  0.00           C
ATOM   3973  HD2 TYR B 276      35.540  50.950  35.940  1.00  0.00           H
ATOM   3974  CE2 TYR B 276      34.100  51.100  37.570  1.00  0.00           C
ATOM   3975  HE2 TYR B 276      33.300  51.590  37.040  1.00  0.00           H
ATOM   3976  C   TYR B 276      40.200  50.920  37.330  1.00  0.00           C
ATOM   3977  O   TYR B 276      40.660  51.430  36.380  1.00  0.00           O
ATOM   3978  N   GLU B 277      40.970  50.170  38.060  1.00  0.00           N
ATOM   3979  HN  GLU B 277      40.660  49.900  38.970  1.00  0.00           H
ATOM   3980  CA  GLU B 277      42.280  49.720  37.630  1.00  0.00           C
ATOM   3981  HA  GLU B 277      42.810  50.490  37.090  1.00  0.00           H
ATOM   3982  CB  GLU B 277      43.180  49.380  38.880  1.00  0.00           C
ATOM   3983  HB1 GLU B 277      44.110  48.850  38.590  1.00  0.00           H
ATOM   3984  HB2 GLU B 277      42.630  48.620  39.470  1.00  0.00           H
ATOM   3985  CG  GLU B 277      43.380  50.610  39.770  1.00  0.00           C
ATOM   3986  HG1 GLU B 277      42.530  50.830  40.450  1.00  0.00           H
ATOM   3987  HG2 GLU B 277      43.380  51.430  39.020  1.00  0.00           H
ATOM   3988  CD  GLU B 277      44.790  50.530  40.440  1.00  0.00           C
ATOM   3989  OE1 GLU B 277      45.850  50.690  39.790  1.00  0.00           O
ATOM   3990  OE2 GLU B 277      44.780  50.460  41.690  1.00  0.00           O
ATOM   3991  C   GLU B 277      42.180  48.360  36.840  1.00  0.00           C
ATOM   3992  O   GLU B 277      41.430  47.480  37.350  1.00  0.00           O
ATOM   3993  N   PRO B 278      42.780  48.230  35.670  1.00  0.00           N
ATOM   3994  CD  PRO B 278      43.860  49.120  35.330  1.00  0.00           C
ATOM   3995  HD1 PRO B 278      43.550  50.190  35.300  1.00  0.00           H
ATOM   3996  HD2 PRO B 278      44.610  48.950  36.130  1.00  0.00           H
ATOM   3997  CA  PRO B 278      42.780  47.080  34.840  1.00  0.00           C
ATOM   3998  HA  PRO B 278      41.970  47.230  34.140  1.00  0.00           H
ATOM   3999  CB  PRO B 278      44.070  47.090  34.180  1.00  0.00           C
ATOM   4000  HB1 PRO B 278      44.010  46.650  33.160  1.00  0.00           H
ATOM   4001  HB2 PRO B 278      44.880  46.560  34.720  1.00  0.00           H
ATOM   4002  CG  PRO B 278      44.370  48.540  34.050  1.00  0.00           C
ATOM   4003  HG1 PRO B 278      43.850  48.940  33.150  1.00  0.00           H
ATOM   4004  HG2 PRO B 278      45.470  48.660  34.010  1.00  0.00           H
ATOM   4005  C   PRO B 278      42.610  45.650  35.340  1.00  0.00           C
ATOM   4006  O   PRO B 278      43.500  45.160  36.090  1.00  0.00           O
ATOM   4007  N   GLU B 279      41.540  44.980  34.860  1.00  0.00           N
ATOM   4008  HN  GLU B 279      41.110  45.260  34.010  1.00  0.00           H
ATOM   4009  CA  GLU B 279      41.310  43.610  35.180  1.00  0.00           C
ATOM   4010  HA  GLU B 279      42.220  43.030  35.260  1.00  0.00           H
ATOM   4011  CB  GLU B 279      40.370  43.460  36.490  1.00  0.00           C
ATOM   4012  HB1 GLU B 279      40.980  43.840  37.340  1.00  0.00           H
ATOM   4013  HB2 GLU B 279      40.200  42.390  36.740  1.00  0.00           H
ATOM   4014  CG  GLU B 279      38.980  44.090  36.650  1.00  0.00           C
ATOM   4015  HG1 GLU B 279      38.370  43.640  35.840  1.00  0.00           H
ATOM   4016  HG2 GLU B 279      39.010  45.190  36.490  1.00  0.00           H
ATOM   4017  CD  GLU B 279      38.260  43.900  37.960  1.00  0.00           C
ATOM   4018  OE1 GLU B 279      37.170  43.260  37.930  1.00  0.00           O
ATOM   4019  OE2 GLU B 279      38.800  44.190  39.110  1.00  0.00           O
ATOM   4020  C   GLU B 279      40.510  43.080  33.980  1.00  0.00           C
ATOM   4021  O   GLU B 279      40.370  43.760  32.950  1.00  0.00           O
ATOM   4022  N   ALA B 280      40.060  41.790  34.100  1.00  0.00           N
ATOM   4023  HN  ALA B 280      40.250  41.180  34.870  1.00  0.00           H
ATOM   4024  CA  ALA B 280      39.070  41.220  33.280  1.00  0.00           C
ATOM   4025  HA  ALA B 280      38.180  41.820  33.170  1.00  0.00           H
ATOM   4026  CB  ALA B 280      39.740  40.890  31.880  1.00  0.00           C
ATOM   4027  HB1 ALA B 280      39.890  41.880  31.400  1.00  0.00           H
ATOM   4028  HB2 ALA B 280      40.700  40.350  32.020  1.00  0.00           H
ATOM   4029  HB3 ALA B 280      39.070  40.360  31.170  1.00  0.00           H
ATOM   4030  C   ALA B 280      38.660  39.910  33.810  1.00  0.00           C
ATOM   4031  OT1 ALA B 280      38.820  39.680  35.040  1.00  0.00           O
ATOM   4032  OT2 ALA B 280      38.250  39.000  33.020  1.00  0.00           O
ATOM   4033  N   PHE C 281      33.340  38.560  41.400  1.00  0.00           N
ATOM   4034  H1  PHE C 281      32.350  38.360  41.170  1.00  0.00           H
ATOM   4035  H2  PHE C 281      33.540  39.580  41.490  1.00  0.00           H
ATOM   4036  H3  PHE C 281      34.090  38.190  40.790  1.00  0.00           H
ATOM   4037  CA  PHE C 281      33.400  38.090  42.760  1.00  0.00           C
ATOM   4038  HA  PHE C 281      34.440  38.040  43.040  1.00  0.00           H
ATOM   4039  CB  PHE C 281      32.790  39.080  43.850  1.00  0.00           C
ATOM   4040  HB1 PHE C 281      31.710  39.210  43.610  1.00  0.00           H
ATOM   4041  HB2 PHE C 281      33.320  40.030  43.660  1.00  0.00           H
ATOM   4042  CG  PHE C 281      32.920  38.730  45.340  1.00  0.00           C
ATOM   4043  CD1 PHE C 281      32.060  39.330  46.290  1.00  0.00           C
ATOM   4044  HD1 PHE C 281      31.330  40.060  45.990  1.00  0.00           H
ATOM   4045  CE1 PHE C 281      31.980  38.930  47.630  1.00  0.00           C
ATOM   4046  HE1 PHE C 281      31.270  39.330  48.340  1.00  0.00           H
ATOM   4047  CZ  PHE C 281      32.940  38.020  48.130  1.00  0.00           C
ATOM   4048  HZ  PHE C 281      33.030  37.890  49.190  1.00  0.00           H
ATOM   4049  CD2 PHE C 281      33.880  37.910  45.880  1.00  0.00           C
ATOM   4050  HD2 PHE C 281      34.640  37.500  45.230  1.00  0.00           H
ATOM   4051  CE2 PHE C 281      33.930  37.520  47.280  1.00  0.00           C
ATOM   4052  HE2 PHE C 281      34.670  36.810  47.620  1.00  0.00           H
ATOM   4053  C   PHE C 281      32.860  36.630  43.040  1.00  0.00           C
ATOM   4054  O   PHE C 281      33.510  35.640  42.720  1.00  0.00           O
ATOM   4055  N   LYS C 282      31.690  36.470  43.680  1.00  0.00           N
ATOM   4056  HN  LYS C 282      31.050  37.220  43.850  1.00  0.00           H
ATOM   4057  CA  LYS C 282      31.130  35.220  44.010  1.00  0.00           C
ATOM   4058  HA  LYS C 282      31.940  34.870  44.640  1.00  0.00           H
ATOM   4059  CB  LYS C 282      29.990  35.250  45.030  1.00  0.00           C
ATOM   4060  HB1 LYS C 282      29.600  34.240  45.280  1.00  0.00           H
ATOM   4061  HB2 LYS C 282      29.210  35.910  44.580  1.00  0.00           H
ATOM   4062  CG  LYS C 282      30.470  35.640  46.430  1.00  0.00           C
ATOM   4063  HG1 LYS C 282      30.860  36.680  46.360  1.00  0.00           H
ATOM   4064  HG2 LYS C 282      31.360  35.010  46.640  1.00  0.00           H
ATOM   4065  CD  LYS C 282      29.490  35.600  47.530  1.00  0.00           C
ATOM   4066  HD1 LYS C 282      28.830  34.700  47.540  1.00  0.00           H
ATOM   4067  HD2 LYS C 282      30.010  35.810  48.490  1.00  0.00           H
ATOM   4068  CE  LYS C 282      28.520  36.790  47.330  1.00  0.00           C
ATOM   4069  HE1 LYS C 282      28.080  36.900  46.310  1.00  0.00           H
ATOM   4070  HE2 LYS C 282      29.050  37.760  47.420  1.00  0.00           H
ATOM   4071  NZ  LYS C 282      27.410  36.860  48.250  1.00  0.00           N
ATOM   4072  HZ1 LYS C 282      27.080  35.890  48.420  1.00  0.00           H
ATOM   4073  HZ2 LYS C 282      27.650  37.330  49.150  1.00  0.00           H
ATOM   4074  HZ3 LYS C 282      26.600  37.340  47.800  1.00  0.00           H
ATOM   4075  C   LYS C 282      31.000  34.140  42.900  1.00  0.00           C
ATOM   4076  O   LYS C 282      30.390  34.480  41.860  1.00  0.00           O
ATOM   4077  N   ASN C 283      31.550  32.940  43.090  1.00  0.00           N
ATOM   4078  HN  ASN C 283      32.180  32.800  43.850  1.00  0.00           H
ATOM   4079  CA  ASN C 283      31.590  31.800  42.130  1.00  0.00           C
ATOM   4080  HA  ASN C 283      31.870  30.940  42.720  1.00  0.00           H
ATOM   4081  CB  ASN C 283      30.190  31.560  41.550  1.00  0.00           C
ATOM   4082  HB1 ASN C 283      29.770  32.380  40.920  1.00  0.00           H
ATOM   4083  HB2 ASN C 283      29.510  31.350  42.410  1.00  0.00           H
ATOM   4084  CG  ASN C 283      30.060  30.260  40.710  1.00  0.00           C
ATOM   4085  OD1 ASN C 283      31.010  29.490  40.610  1.00  0.00           O
ATOM   4086  ND2 ASN C 283      28.910  30.070  39.970  1.00  0.00           N
ATOM   4087 HD21 ASN C 283      28.110  30.610  40.240  1.00  0.00           H
ATOM   4088 HD22 ASN C 283      28.900  29.350  39.280  1.00  0.00           H
ATOM   4089  C   ASN C 283      32.670  32.020  41.090  1.00  0.00           C
ATOM   4090  O   ASN C 283      33.630  31.260  40.960  1.00  0.00           O
ATOM   4091  N   ILE C 284      32.470  33.070  40.280  1.00  0.00           N
ATOM   4092  HN  ILE C 284      31.760  33.710  40.560  1.00  0.00           H
ATOM   4093  CA  ILE C 284      33.100  33.440  39.050  1.00  0.00           C
ATOM   4094  HA  ILE C 284      33.070  32.570  38.420  1.00  0.00           H
ATOM   4095  CB  ILE C 284      32.190  34.470  38.380  1.00  0.00           C
ATOM   4096  HB  ILE C 284      32.630  34.710  37.380  1.00  0.00           H
ATOM   4097  CG2 ILE C 284      30.780  33.860  38.220  1.00  0.00           C
ATOM   4098 HG21 ILE C 284      30.200  33.670  39.140  1.00  0.00           H
ATOM   4099 HG22 ILE C 284      30.080  34.500  37.640  1.00  0.00           H
ATOM   4100 HG23 ILE C 284      30.820  32.840  37.790  1.00  0.00           H
ATOM   4101  CG1 ILE C 284      32.190  35.800  39.100  1.00  0.00           C
ATOM   4102 HG11 ILE C 284      33.040  35.840  39.810  1.00  0.00           H
ATOM   4103 HG12 ILE C 284      31.340  35.670  39.810  1.00  0.00           H
ATOM   4104  CD  ILE C 284      31.940  37.020  38.210  1.00  0.00           C
ATOM   4105  HD1 ILE C 284      32.610  37.180  37.340  1.00  0.00           H
ATOM   4106  HD2 ILE C 284      30.920  37.020  37.780  1.00  0.00           H
ATOM   4107  HD3 ILE C 284      32.160  37.970  38.740  1.00  0.00           H
ATOM   4108  C   ILE C 284      34.550  33.800  39.100  1.00  0.00           C
ATOM   4109  O   ILE C 284      35.190  33.770  38.050  1.00  0.00           O
ATOM   4110  N   ASP C 285      35.180  34.200  40.230  1.00  0.00           N
ATOM   4111  HN  ASP C 285      34.750  34.330  41.120  1.00  0.00           H
ATOM   4112  CA  ASP C 285      36.590  34.610  40.340  1.00  0.00           C
ATOM   4113  HA  ASP C 285      36.830  34.950  39.340  1.00  0.00           H
ATOM   4114  CB  ASP C 285      36.930  35.720  41.310  1.00  0.00           C
ATOM   4115  HB1 ASP C 285      38.040  35.780  41.240  1.00  0.00           H
ATOM   4116  HB2 ASP C 285      36.770  35.470  42.380  1.00  0.00           H
ATOM   4117  CG  ASP C 285      36.190  37.040  41.140  1.00  0.00           C
ATOM   4118  OD1 ASP C 285      36.540  37.940  41.940  1.00  0.00           O
ATOM   4119  OD2 ASP C 285      35.370  37.180  40.220  1.00  0.00           O
ATOM   4120  C   ASP C 285      37.410  33.310  40.710  1.00  0.00           C
ATOM   4121  O   ASP C 285      38.650  33.400  40.850  1.00  0.00           O
ATOM   4122  N   GLY C 286      36.790  32.070  40.810  1.00  0.00           N
ATOM   4123  HN  GLY C 286      35.830  32.060  40.550  1.00  0.00           H
ATOM   4124  CA  GLY C 286      37.390  30.810  41.200  1.00  0.00           C
ATOM   4125  HA1 GLY C 286      36.640  30.040  41.050  1.00  0.00           H
ATOM   4126  HA2 GLY C 286      38.250  30.700  40.560  1.00  0.00           H
ATOM   4127  C   GLY C 286      37.820  30.650  42.670  1.00  0.00           C
ATOM   4128  O   GLY C 286      37.620  31.600  43.400  1.00  0.00           O
ATOM   4129  N   TYR C 287      38.290  29.490  43.180  1.00  0.00           N
ATOM   4130  HN  TYR C 287      38.340  28.710  42.560  1.00  0.00           H
ATOM   4131  CA  TYR C 287      38.690  29.270  44.580  1.00  0.00           C
ATOM   4132  HA  TYR C 287      37.830  29.080  45.210  1.00  0.00           H
ATOM   4133  CB  TYR C 287      39.370  27.890  44.630  1.00  0.00           C
ATOM   4134  HB1 TYR C 287      40.320  27.950  44.040  1.00  0.00           H
ATOM   4135  HB2 TYR C 287      38.720  27.130  44.150  1.00  0.00           H
ATOM   4136  CG  TYR C 287      39.750  27.420  45.970  1.00  0.00           C
ATOM   4137  CD1 TYR C 287      41.090  27.580  46.360  1.00  0.00           C
ATOM   4138  HD1 TYR C 287      41.840  28.030  45.720  1.00  0.00           H
ATOM   4139  CE1 TYR C 287      41.550  27.100  47.550  1.00  0.00           C
ATOM   4140  HE1 TYR C 287      42.590  27.190  47.830  1.00  0.00           H
ATOM   4141  CZ  TYR C 287      40.630  26.510  48.450  1.00  0.00           C
ATOM   4142  OH  TYR C 287      41.060  26.190  49.720  1.00  0.00           O
ATOM   4143  HH  TYR C 287      41.860  26.690  49.910  1.00  0.00           H
ATOM   4144  CD2 TYR C 287      38.810  26.770  46.880  1.00  0.00           C
ATOM   4145  HD2 TYR C 287      37.750  26.690  46.670  1.00  0.00           H
ATOM   4146  CE2 TYR C 287      39.270  26.350  48.120  1.00  0.00           C
ATOM   4147  HE2 TYR C 287      38.700  25.920  48.930  1.00  0.00           H
ATOM   4148  C   TYR C 287      39.500  30.400  45.240  1.00  0.00           C
ATOM   4149  O   TYR C 287      40.570  30.710  44.700  1.00  0.00           O
ATOM   4150  N   PHE C 288      39.090  30.930  46.490  1.00  0.00           N
ATOM   4151  HN  PHE C 288      38.180  30.730  46.860  1.00  0.00           H
ATOM   4152  CA  PHE C 288      39.980  31.730  47.310  1.00  0.00           C
ATOM   4153  HA  PHE C 288      40.950  31.320  47.070  1.00  0.00           H
ATOM   4154  CB  PHE C 288      39.690  33.220  47.060  1.00  0.00           C
ATOM   4155  HB1 PHE C 288      38.640  33.490  47.320  1.00  0.00           H
ATOM   4156  HB2 PHE C 288      39.710  33.460  45.970  1.00  0.00           H
ATOM   4157  CG  PHE C 288      40.600  34.150  47.700  1.00  0.00           C
ATOM   4158  CD1 PHE C 288      40.130  35.300  48.460  1.00  0.00           C
ATOM   4159  HD1 PHE C 288      39.060  35.490  48.480  1.00  0.00           H
ATOM   4160  CE1 PHE C 288      41.100  35.980  49.180  1.00  0.00           C
ATOM   4161  HE1 PHE C 288      40.670  36.870  49.600  1.00  0.00           H
ATOM   4162  CZ  PHE C 288      42.490  35.780  49.080  1.00  0.00           C
ATOM   4163  HZ  PHE C 288      43.230  36.370  49.610  1.00  0.00           H
ATOM   4164  CD2 PHE C 288      41.920  33.800  47.800  1.00  0.00           C
ATOM   4165  HD2 PHE C 288      42.260  32.980  47.190  1.00  0.00           H
ATOM   4166  CE2 PHE C 288      42.870  34.600  48.470  1.00  0.00           C
ATOM   4167  HE2 PHE C 288      43.880  34.220  48.350  1.00  0.00           H
ATOM   4168  C   PHE C 288      39.640  31.340  48.770  1.00  0.00           C
ATOM   4169  O   PHE C 288      38.470  31.190  49.060  1.00  0.00           O
ATOM   4170  N   LYS C 289      40.680  31.260  49.650  1.00  0.00           N
ATOM   4171  HN  LYS C 289      41.620  31.180  49.340  1.00  0.00           H
ATOM   4172  CA  LYS C 289      40.450  31.390  51.140  1.00  0.00           C
ATOM   4173  HA  LYS C 289      39.400  31.580  51.280  1.00  0.00           H
ATOM   4174  CB  LYS C 289      40.780  30.100  51.930  1.00  0.00           C
ATOM   4175  HB1 LYS C 289      40.860  30.310  53.020  1.00  0.00           H
ATOM   4176  HB2 LYS C 289      41.720  29.720  51.470  1.00  0.00           H
ATOM   4177  CG  LYS C 289      39.730  29.010  51.540  1.00  0.00           C
ATOM   4178  HG1 LYS C 289      39.750  28.960  50.430  1.00  0.00           H
ATOM   4179  HG2 LYS C 289      38.740  29.480  51.690  1.00  0.00           H
ATOM   4180  CD  LYS C 289      39.910  27.630  52.210  1.00  0.00           C
ATOM   4181  HD1 LYS C 289      39.400  26.850  51.610  1.00  0.00           H
ATOM   4182  HD2 LYS C 289      40.990  27.380  52.240  1.00  0.00           H
ATOM   4183  CE  LYS C 289      39.250  27.640  53.640  1.00  0.00           C
ATOM   4184  HE1 LYS C 289      38.150  27.820  53.610  1.00  0.00           H
ATOM   4185  HE2 LYS C 289      39.670  28.420  54.310  1.00  0.00           H
ATOM   4186  NZ  LYS C 289      39.450  26.360  54.370  1.00  0.00           N
ATOM   4187  HZ1 LYS C 289      39.170  25.530  53.810  1.00  0.00           H
ATOM   4188  HZ2 LYS C 289      40.430  26.180  54.660  1.00  0.00           H
ATOM   4189  HZ3 LYS C 289      38.870  26.450  55.230  1.00  0.00           H
ATOM   4190  C   LYS C 289      41.200  32.650  51.660  1.00  0.00           C
ATOM   4191  O   LYS C 289      40.610  33.650  52.060  1.00  0.00           O
ATOM   4192  N   ILE C 290      42.530  32.570  51.900  1.00  0.00           N
ATOM   4193  HN  ILE C 290      43.070  31.740  51.830  1.00  0.00           H
ATOM   4194  CA  ILE C 290      43.250  33.730  52.480  1.00  0.00           C
ATOM   4195  HA  ILE C 290      42.650  34.620  52.350  1.00  0.00           H
ATOM   4196  CB  ILE C 290      43.400  33.560  54.000  1.00  0.00           C
ATOM   4197  HB  ILE C 290      42.330  33.470  54.310  1.00  0.00           H
ATOM   4198  CG2 ILE C 290      44.100  32.240  54.450  1.00  0.00           C
ATOM   4199 HG21 ILE C 290      43.600  31.390  53.950  1.00  0.00           H
ATOM   4200 HG22 ILE C 290      45.210  32.320  54.450  1.00  0.00           H
ATOM   4201 HG23 ILE C 290      43.800  31.980  55.490  1.00  0.00           H
ATOM   4202  CG1 ILE C 290      44.170  34.670  54.630  1.00  0.00           C
ATOM   4203 HG11 ILE C 290      45.130  34.850  54.100  1.00  0.00           H
ATOM   4204 HG12 ILE C 290      44.490  34.420  55.660  1.00  0.00           H
ATOM   4205  CD  ILE C 290      43.380  35.930  54.700  1.00  0.00           C
ATOM   4206  HD1 ILE C 290      43.940  36.780  55.130  1.00  0.00           H
ATOM   4207  HD2 ILE C 290      43.090  36.220  53.670  1.00  0.00           H
ATOM   4208  HD3 ILE C 290      42.400  35.870  55.220  1.00  0.00           H
ATOM   4209  C   ILE C 290      44.540  34.040  51.690  1.00  0.00           C
ATOM   4210  NT  ILE C 290      45.350  33.030  51.280  1.00  0.00           N
ATOM   4211  HT1 ILE C 290      44.980  32.110  51.430  1.00  0.00           H
ATOM   4212  HT2 ILE C 290      46.150  33.230  50.720  1.00  0.00           H
ATOM   4213  O   ILE C 290      44.820  35.200  51.500  1.00  0.00           O
ATOM   4214  N   PHE D 291      32.760  36.800  27.710  1.00  0.00           N
ATOM   4215  H1  PHE D 291      32.100  37.400  27.180  1.00  0.00           H
ATOM   4216  H2  PHE D 291      32.300  35.880  27.850  1.00  0.00           H
ATOM   4217  H3  PHE D 291      32.940  37.260  28.630  1.00  0.00           H
ATOM   4218  CA  PHE D 291      33.950  36.760  26.720  1.00  0.00           C
ATOM   4219  HA  PHE D 291      33.650  36.470  25.730  1.00  0.00           H
ATOM   4220  CB  PHE D 291      34.630  38.150  26.750  1.00  0.00           C
ATOM   4221  HB1 PHE D 291      35.720  38.080  26.600  1.00  0.00           H
ATOM   4222  HB2 PHE D 291      34.460  38.730  27.680  1.00  0.00           H
ATOM   4223  CG  PHE D 291      34.050  39.040  25.590  1.00  0.00           C
ATOM   4224  CD1 PHE D 291      34.490  38.770  24.300  1.00  0.00           C
ATOM   4225  HD1 PHE D 291      35.070  37.880  24.080  1.00  0.00           H
ATOM   4226  CE1 PHE D 291      34.050  39.600  23.210  1.00  0.00           C
ATOM   4227  HE1 PHE D 291      34.100  39.210  22.200  1.00  0.00           H
ATOM   4228  CZ  PHE D 291      33.260  40.720  23.400  1.00  0.00           C
ATOM   4229  HZ  PHE D 291      33.110  41.470  22.640  1.00  0.00           H
ATOM   4230  CD2 PHE D 291      33.190  40.180  25.770  1.00  0.00           C
ATOM   4231  HD2 PHE D 291      32.770  40.440  26.730  1.00  0.00           H
ATOM   4232  CE2 PHE D 291      32.870  41.010  24.730  1.00  0.00           C
ATOM   4233  HE2 PHE D 291      32.270  41.880  24.960  1.00  0.00           H
ATOM   4234  C   PHE D 291      34.860  35.690  27.350  1.00  0.00           C
ATOM   4235  O   PHE D 291      34.750  35.200  28.470  1.00  0.00           O
ATOM   4236  N   LYS D 292      35.790  35.280  26.570  1.00  0.00           N
ATOM   4237  HN  LYS D 292      35.850  35.610  25.630  1.00  0.00           H
ATOM   4238  CA  LYS D 292      36.780  34.260  27.040  1.00  0.00           C
ATOM   4239  HA  LYS D 292      36.750  34.020  28.090  1.00  0.00           H
ATOM   4240  CB  LYS D 292      36.520  32.810  26.350  1.00  0.00           C
ATOM   4241  HB1 LYS D 292      37.400  32.150  26.550  1.00  0.00           H
ATOM   4242  HB2 LYS D 292      36.440  32.990  25.260  1.00  0.00           H
ATOM   4243  CG  LYS D 292      35.310  31.980  26.910  1.00  0.00           C
ATOM   4244  HG1 LYS D 292      35.280  31.080  26.250  1.00  0.00           H
ATOM   4245  HG2 LYS D 292      34.360  32.520  26.700  1.00  0.00           H
ATOM   4246  CD  LYS D 292      35.380  31.410  28.410  1.00  0.00           C
ATOM   4247  HD1 LYS D 292      35.880  30.420  28.520  1.00  0.00           H
ATOM   4248  HD2 LYS D 292      36.070  32.030  29.020  1.00  0.00           H
ATOM   4249  CE  LYS D 292      34.060  31.540  29.110  1.00  0.00           C
ATOM   4250  HE1 LYS D 292      33.620  32.510  28.790  1.00  0.00           H
ATOM   4251  HE2 LYS D 292      34.080  31.500  30.220  1.00  0.00           H
ATOM   4252  NZ  LYS D 292      33.140  30.510  28.640  1.00  0.00           N
ATOM   4253  HZ1 LYS D 292      33.600  29.580  28.710  1.00  0.00           H
ATOM   4254  HZ2 LYS D 292      32.290  30.400  29.220  1.00  0.00           H
ATOM   4255  HZ3 LYS D 292      32.820  30.700  27.660  1.00  0.00           H
ATOM   4256  C   LYS D 292      38.240  34.600  26.760  1.00  0.00           C
ATOM   4257  O   LYS D 292      38.590  35.380  25.860  1.00  0.00           O
ATOM   4258  N   ASN D 293      39.240  34.080  27.550  1.00  0.00           N
ATOM   4259  HN  ASN D 293      38.880  33.390  28.170  1.00  0.00           H
ATOM   4260  CA  ASN D 293      40.660  34.120  27.260  1.00  0.00           C
ATOM   4261  HA  ASN D 293      40.840  34.980  26.620  1.00  0.00           H
ATOM   4262  CB  ASN D 293      41.590  34.090  28.440  1.00  0.00           C
ATOM   4263  HB1 ASN D 293      42.670  34.210  28.230  1.00  0.00           H
ATOM   4264  HB2 ASN D 293      41.360  33.170  29.020  1.00  0.00           H
ATOM   4265  CG  ASN D 293      41.150  35.240  29.340  1.00  0.00           C
ATOM   4266  OD1 ASN D 293      40.410  35.060  30.340  1.00  0.00           O
ATOM   4267  ND2 ASN D 293      41.580  36.490  29.010  1.00  0.00           N
ATOM   4268 HD21 ASN D 293      41.320  37.210  29.660  1.00  0.00           H
ATOM   4269 HD22 ASN D 293      42.020  36.590  28.120  1.00  0.00           H
ATOM   4270  C   ASN D 293      41.010  33.020  26.290  1.00  0.00           C
ATOM   4271  O   ASN D 293      40.480  31.920  26.450  1.00  0.00           O
ATOM   4272  N   ILE D 294      41.850  33.200  25.300  1.00  0.00           N
ATOM   4273  HN  ILE D 294      42.160  34.130  25.130  1.00  0.00           H
ATOM   4274  CA  ILE D 294      42.380  32.210  24.370  1.00  0.00           C
ATOM   4275  HA  ILE D 294      41.610  31.470  24.180  1.00  0.00           H
ATOM   4276  CB  ILE D 294      42.870  32.810  23.110  1.00  0.00           C
ATOM   4277  HB  ILE D 294      43.700  33.440  23.480  1.00  0.00           H
ATOM   4278  CG2 ILE D 294      43.310  31.700  22.140  1.00  0.00           C
ATOM   4279 HG21 ILE D 294      44.160  31.130  22.570  1.00  0.00           H
ATOM   4280 HG22 ILE D 294      42.480  31.030  21.830  1.00  0.00           H
ATOM   4281 HG23 ILE D 294      43.650  32.060  21.150  1.00  0.00           H
ATOM   4282  CG1 ILE D 294      41.860  33.630  22.340  1.00  0.00           C
ATOM   4283 HG11 ILE D 294      42.160  34.060  21.370  1.00  0.00           H
ATOM   4284 HG12 ILE D 294      41.700  34.440  23.090  1.00  0.00           H
ATOM   4285  CD  ILE D 294      40.590  32.810  22.150  1.00  0.00           C
ATOM   4286  HD1 ILE D 294      39.730  33.440  21.830  1.00  0.00           H
ATOM   4287  HD2 ILE D 294      40.580  31.990  21.410  1.00  0.00           H
ATOM   4288  HD3 ILE D 294      40.200  32.450  23.130  1.00  0.00           H
ATOM   4289  C   ILE D 294      43.520  31.430  25.140  1.00  0.00           C
ATOM   4290  O   ILE D 294      44.260  31.970  26.010  1.00  0.00           O
ATOM   4291  N   ASP D 295      43.690  30.090  24.830  1.00  0.00           N
ATOM   4292  HN  ASP D 295      43.210  29.660  24.070  1.00  0.00           H
ATOM   4293  CA  ASP D 295      44.440  29.050  25.530  1.00  0.00           C
ATOM   4294  HA  ASP D 295      44.050  29.190  26.530  1.00  0.00           H
ATOM   4295  CB  ASP D 295      44.010  27.580  25.100  1.00  0.00           C
ATOM   4296  HB1 ASP D 295      42.920  27.380  25.140  1.00  0.00           H
ATOM   4297  HB2 ASP D 295      44.460  26.840  25.800  1.00  0.00           H
ATOM   4298  CG  ASP D 295      44.460  27.270  23.690  1.00  0.00           C
ATOM   4299  OD1 ASP D 295      44.670  28.220  22.860  1.00  0.00           O
ATOM   4300  OD2 ASP D 295      44.770  26.090  23.400  1.00  0.00           O
ATOM   4301  C   ASP D 295      45.940  29.330  25.620  1.00  0.00           C
ATOM   4302  O   ASP D 295      46.520  29.260  26.640  1.00  0.00           O
ATOM   4303  N   GLY D 296      46.550  29.780  24.440  1.00  0.00           N
ATOM   4304  HN  GLY D 296      46.030  29.770  23.590  1.00  0.00           H
ATOM   4305  CA  GLY D 296      48.000  30.070  24.390  1.00  0.00           C
ATOM   4306  HA1 GLY D 296      48.590  29.270  24.810  1.00  0.00           H
ATOM   4307  HA2 GLY D 296      48.300  30.270  23.370  1.00  0.00           H
ATOM   4308  C   GLY D 296      48.320  31.340  25.040  1.00  0.00           C
ATOM   4309  O   GLY D 296      49.390  31.500  25.510  1.00  0.00           O
ATOM   4310  N   TYR D 297      47.420  32.320  25.170  1.00  0.00           N
ATOM   4311  HN  TYR D 297      46.490  32.170  24.840  1.00  0.00           H
ATOM   4312  CA  TYR D 297      47.680  33.590  25.800  1.00  0.00           C
ATOM   4313  HA  TYR D 297      48.720  33.890  25.740  1.00  0.00           H
ATOM   4314  CB  TYR D 297      46.770  34.690  25.080  1.00  0.00           C
ATOM   4315  HB1 TYR D 297      46.740  35.680  25.590  1.00  0.00           H
ATOM   4316  HB2 TYR D 297      45.710  34.380  24.990  1.00  0.00           H
ATOM   4317  CG  TYR D 297      47.520  35.000  23.790  1.00  0.00           C
ATOM   4318  CD1 TYR D 297      48.850  35.550  23.770  1.00  0.00           C
ATOM   4319  HD1 TYR D 297      49.350  35.660  24.720  1.00  0.00           H
ATOM   4320  CE1 TYR D 297      49.380  36.010  22.570  1.00  0.00           C
ATOM   4321  HE1 TYR D 297      50.430  36.260  22.540  1.00  0.00           H
ATOM   4322  CZ  TYR D 297      48.610  36.000  21.390  1.00  0.00           C
ATOM   4323  OH  TYR D 297      49.040  36.590  20.250  1.00  0.00           O
ATOM   4324  HH  TYR D 297      49.960  36.700  20.500  1.00  0.00           H
ATOM   4325  CD2 TYR D 297      46.700  35.080  22.650  1.00  0.00           C
ATOM   4326  HD2 TYR D 297      45.690  34.700  22.720  1.00  0.00           H
ATOM   4327  CE2 TYR D 297      47.270  35.590  21.480  1.00  0.00           C
ATOM   4328  HE2 TYR D 297      46.670  35.540  20.580  1.00  0.00           H
ATOM   4329  C   TYR D 297      47.340  33.610  27.220  1.00  0.00           C
ATOM   4330  O   TYR D 297      47.580  34.650  27.900  1.00  0.00           O
ATOM   4331  N   PHE D 298      46.830  32.480  27.760  1.00  0.00           N
ATOM   4332  HN  PHE D 298      46.570  31.760  27.110  1.00  0.00           H
ATOM   4333  CA  PHE D 298      46.340  32.430  29.060  1.00  0.00           C
ATOM   4334  HA  PHE D 298      45.790  33.350  29.200  1.00  0.00           H
ATOM   4335  CB  PHE D 298      45.510  31.140  29.230  1.00  0.00           C
ATOM   4336  HB1 PHE D 298      46.200  30.290  28.990  1.00  0.00           H
ATOM   4337  HB2 PHE D 298      44.700  31.120  28.470  1.00  0.00           H
ATOM   4338  CG  PHE D 298      44.900  31.060  30.580  1.00  0.00           C
ATOM   4339  CD1 PHE D 298      43.830  31.920  30.980  1.00  0.00           C
ATOM   4340  HD1 PHE D 298      43.450  32.590  30.220  1.00  0.00           H
ATOM   4341  CE1 PHE D 298      43.330  31.810  32.280  1.00  0.00           C
ATOM   4342  HE1 PHE D 298      42.570  32.570  32.440  1.00  0.00           H
ATOM   4343  CZ  PHE D 298      43.730  30.810  33.110  1.00  0.00           C
ATOM   4344  HZ  PHE D 298      43.350  30.650  34.110  1.00  0.00           H
ATOM   4345  CD2 PHE D 298      45.370  30.130  31.460  1.00  0.00           C
ATOM   4346  HD2 PHE D 298      46.210  29.500  31.210  1.00  0.00           H
ATOM   4347  CE2 PHE D 298      44.750  29.950  32.690  1.00  0.00           C
ATOM   4348  HE2 PHE D 298      44.990  29.100  33.320  1.00  0.00           H
ATOM   4349  C   PHE D 298      47.500  32.570  30.110  1.00  0.00           C
ATOM   4350  O   PHE D 298      48.390  31.690  29.980  1.00  0.00           O
ATOM   4351  N   LYS D 299      47.560  33.650  31.000  1.00  0.00           N
ATOM   4352  HN  LYS D 299      46.840  34.320  30.870  1.00  0.00           H
ATOM   4353  CA  LYS D 299      48.520  33.850  32.020  1.00  0.00           C
ATOM   4354  HA  LYS D 299      48.160  34.620  32.680  1.00  0.00           H
ATOM   4355  CB  LYS D 299      48.940  32.690  32.930  1.00  0.00           C
ATOM   4356  HB1 LYS D 299      49.580  33.100  33.740  1.00  0.00           H
ATOM   4357  HB2 LYS D 299      49.690  32.140  32.330  1.00  0.00           H
ATOM   4358  CG  LYS D 299      47.680  31.920  33.380  1.00  0.00           C
ATOM   4359  HG1 LYS D 299      47.070  31.580  32.520  1.00  0.00           H
ATOM   4360  HG2 LYS D 299      47.050  32.550  34.060  1.00  0.00           H
ATOM   4361  CD  LYS D 299      48.080  30.600  34.090  1.00  0.00           C
ATOM   4362  HD1 LYS D 299      47.160  30.110  34.500  1.00  0.00           H
ATOM   4363  HD2 LYS D 299      48.530  29.960  33.300  1.00  0.00           H
ATOM   4364  CE  LYS D 299      49.150  30.750  35.150  1.00  0.00           C
ATOM   4365  HE1 LYS D 299      48.680  31.400  35.910  1.00  0.00           H
ATOM   4366  HE2 LYS D 299      50.100  31.250  34.880  1.00  0.00           H
ATOM   4367  NZ  LYS D 299      49.440  29.430  35.850  1.00  0.00           N
ATOM   4368  HZ1 LYS D 299      48.700  29.090  36.490  1.00  0.00           H
ATOM   4369  HZ2 LYS D 299      49.660  28.660  35.190  1.00  0.00           H
ATOM   4370  HZ3 LYS D 299      50.340  29.540  36.370  1.00  0.00           H
ATOM   4371  C   LYS D 299      49.870  34.410  31.380  1.00  0.00           C
ATOM   4372  O   LYS D 299      50.890  34.580  31.960  1.00  0.00           O
ATOM   4373  N   ILE D 300      49.720  34.830  30.100  1.00  0.00           N
ATOM   4374  HN  ILE D 300      48.820  34.630  29.740  1.00  0.00           H
ATOM   4375  CA  ILE D 300      50.620  35.690  29.400  1.00  0.00           C
ATOM   4376  HA  ILE D 300      51.560  35.710  29.930  1.00  0.00           H
ATOM   4377  CB  ILE D 300      50.870  35.200  27.940  1.00  0.00           C
ATOM   4378  HB  ILE D 300      50.030  35.400  27.240  1.00  0.00           H
ATOM   4379  CG2 ILE D 300      52.020  35.750  27.140  1.00  0.00           C
ATOM   4380 HG21 ILE D 300      51.800  36.810  26.870  1.00  0.00           H
ATOM   4381 HG22 ILE D 300      52.840  35.840  27.890  1.00  0.00           H
ATOM   4382 HG23 ILE D 300      52.340  35.140  26.270  1.00  0.00           H
ATOM   4383  CG1 ILE D 300      51.140  33.650  27.950  1.00  0.00           C
ATOM   4384 HG11 ILE D 300      51.290  33.250  26.930  1.00  0.00           H
ATOM   4385 HG12 ILE D 300      50.220  33.090  28.250  1.00  0.00           H
ATOM   4386  CD  ILE D 300      52.250  33.120  28.750  1.00  0.00           C
ATOM   4387  HD1 ILE D 300      53.190  33.580  28.380  1.00  0.00           H
ATOM   4388  HD2 ILE D 300      52.120  33.370  29.820  1.00  0.00           H
ATOM   4389  HD3 ILE D 300      52.370  32.020  28.640  1.00  0.00           H
ATOM   4390  C   ILE D 300      50.210  37.110  29.330  1.00  0.00           C
ATOM   4391  NT  ILE D 300      50.250  37.760  30.460  1.00  0.00           N
ATOM   4392  HT1 ILE D 300      50.770  37.360  31.210  1.00  0.00           H
ATOM   4393  HT2 ILE D 300      49.790  38.650  30.460  1.00  0.00           H
ATOM   4394  O   ILE D 300      49.720  37.680  28.390  1.00  0.00           O
TER
ENDMDL
