# Supplementary material for: The Effect of SARS-COV‑2 Protein Fragments on the Dimerization of α‑Synuclein
Source: ACS Chem Neurosci. 2025 Oct 22;16(21):4279–88. doi: 10.1021/acschemneuro.5c00635 (PMC12593392; doi:10.1021/acschemneuro.5c00635)
Supplement: Supplementary file 1 [file cn5c00635_si_001.zip › aS Configurations - Supporting Information/Beta Strand Dimer/with FI10/b-FI10-1-final.pdb]

REMARK    GENERATED BY TRJCONV
TITLE     Protein in water t= 500000.00000 step= 250000000
REMARK    THIS IS A SIMULATION BOX
CRYST1   89.295   89.295   89.295  90.00  90.00  90.00 P 1           1
MODEL        1
ATOM      1  N   MET A   1      77.850  51.030  67.780  1.00  0.00           N
ATOM      2  H1  MET A   1      77.710  51.110  68.810  1.00  0.00           H
ATOM      3  H2  MET A   1      78.880  50.860  67.660  1.00  0.00           H
ATOM      4  H3  MET A   1      77.620  51.960  67.370  1.00  0.00           H
ATOM      5  CA  MET A   1      77.220  49.820  67.170  1.00  0.00           C
ATOM      6  HA  MET A   1      77.660  48.970  67.680  1.00  0.00           H
ATOM      7  CB  MET A   1      75.720  49.820  67.430  1.00  0.00           C
ATOM      8  HB1 MET A   1      75.230  49.060  66.790  1.00  0.00           H
ATOM      9  HB2 MET A   1      75.200  50.690  66.990  1.00  0.00           H
ATOM     10  CG  MET A   1      75.330  49.430  68.880  1.00  0.00           C
ATOM     11  HG1 MET A   1      74.240  49.640  68.900  1.00  0.00           H
ATOM     12  HG2 MET A   1      75.900  50.030  69.620  1.00  0.00           H
ATOM     13  SD  MET A   1      75.590  47.670  69.160  1.00  0.00           S
ATOM     14  CE  MET A   1      75.330  47.990  70.890  1.00  0.00           C
ATOM     15  HE1 MET A   1      76.120  48.620  71.350  1.00  0.00           H
ATOM     16  HE2 MET A   1      74.390  48.520  71.140  1.00  0.00           H
ATOM     17  HE3 MET A   1      75.460  46.980  71.340  1.00  0.00           H
ATOM     18  C   MET A   1      77.590  49.660  65.740  1.00  0.00           C
ATOM     19  O   MET A   1      77.970  50.650  65.080  1.00  0.00           O
ATOM     20  N   ASP A   2      77.480  48.420  65.130  1.00  0.00           N
ATOM     21  HN  ASP A   2      77.250  47.610  65.660  1.00  0.00           H
ATOM     22  CA  ASP A   2      77.530  48.290  63.690  1.00  0.00           C
ATOM     23  HA  ASP A   2      78.410  48.810  63.360  1.00  0.00           H
ATOM     24  CB  ASP A   2      77.680  46.860  63.230  1.00  0.00           C
ATOM     25  HB1 ASP A   2      77.440  46.780  62.150  1.00  0.00           H
ATOM     26  HB2 ASP A   2      76.860  46.200  63.610  1.00  0.00           H
ATOM     27  CG  ASP A   2      79.100  46.300  63.590  1.00  0.00           C
ATOM     28  OD1 ASP A   2      79.210  45.160  63.970  1.00  0.00           O
ATOM     29  OD2 ASP A   2      80.130  47.010  63.390  1.00  0.00           O
ATOM     30  C   ASP A   2      76.300  48.900  63.060  1.00  0.00           C
ATOM     31  O   ASP A   2      75.150  48.760  63.510  1.00  0.00           O
ATOM     32  N   VAL A   3      76.410  49.570  61.940  1.00  0.00           N
ATOM     33  HN  VAL A   3      77.220  49.940  61.510  1.00  0.00           H
ATOM     34  CA  VAL A   3      75.160  49.710  61.060  1.00  0.00           C
ATOM     35  HA  VAL A   3      74.350  50.250  61.540  1.00  0.00           H
ATOM     36  CB  VAL A   3      75.460  50.650  59.910  1.00  0.00           C
ATOM     37  HB  VAL A   3      76.340  50.240  59.370  1.00  0.00           H
ATOM     38  CG1 VAL A   3      74.260  50.950  58.990  1.00  0.00           C
ATOM     39 HG11 VAL A   3      74.070  50.100  58.310  1.00  0.00           H
ATOM     40 HG12 VAL A   3      73.380  51.160  59.640  1.00  0.00           H
ATOM     41 HG13 VAL A   3      74.440  51.910  58.470  1.00  0.00           H
ATOM     42  CG2 VAL A   3      75.760  51.910  60.610  1.00  0.00           C
ATOM     43 HG21 VAL A   3      76.740  51.800  61.120  1.00  0.00           H
ATOM     44 HG22 VAL A   3      75.760  52.710  59.840  1.00  0.00           H
ATOM     45 HG23 VAL A   3      74.960  52.130  61.350  1.00  0.00           H
ATOM     46  C   VAL A   3      74.530  48.420  60.530  1.00  0.00           C
ATOM     47  O   VAL A   3      75.140  47.430  60.100  1.00  0.00           O
ATOM     48  N   PHE A   4      73.220  48.370  60.500  1.00  0.00           N
ATOM     49  HN  PHE A   4      72.720  49.080  61.000  1.00  0.00           H
ATOM     50  CA  PHE A   4      72.430  47.330  59.790  1.00  0.00           C
ATOM     51  HA  PHE A   4      72.650  46.440  60.370  1.00  0.00           H
ATOM     52  CB  PHE A   4      70.870  47.580  59.960  1.00  0.00           C
ATOM     53  HB1 PHE A   4      70.510  48.620  59.770  1.00  0.00           H
ATOM     54  HB2 PHE A   4      70.770  47.560  61.060  1.00  0.00           H
ATOM     55  CG  PHE A   4      69.820  46.590  59.460  1.00  0.00           C
ATOM     56  CD1 PHE A   4      69.060  46.950  58.360  1.00  0.00           C
ATOM     57  HD1 PHE A   4      69.080  47.950  57.950  1.00  0.00           H
ATOM     58  CE1 PHE A   4      68.100  46.090  57.860  1.00  0.00           C
ATOM     59  HE1 PHE A   4      67.410  46.500  57.140  1.00  0.00           H
ATOM     60  CZ  PHE A   4      68.130  44.760  58.250  1.00  0.00           C
ATOM     61  HZ  PHE A   4      67.540  43.980  57.800  1.00  0.00           H
ATOM     62  CD2 PHE A   4      69.650  45.340  60.050  1.00  0.00           C
ATOM     63  HD2 PHE A   4      70.290  45.040  60.870  1.00  0.00           H
ATOM     64  CE2 PHE A   4      68.880  44.380  59.410  1.00  0.00           C
ATOM     65  HE2 PHE A   4      68.810  43.340  59.690  1.00  0.00           H
ATOM     66  C   PHE A   4      72.730  47.170  58.350  1.00  0.00           C
ATOM     67  O   PHE A   4      72.990  48.160  57.730  1.00  0.00           O
ATOM     68  N   MET A   5      72.580  45.940  57.790  1.00  0.00           N
ATOM     69  HN  MET A   5      72.430  45.220  58.470  1.00  0.00           H
ATOM     70  CA  MET A   5      72.710  45.580  56.400  1.00  0.00           C
ATOM     71  HA  MET A   5      73.760  45.470  56.140  1.00  0.00           H
ATOM     72  CB  MET A   5      71.940  44.210  56.060  1.00  0.00           C
ATOM     73  HB1 MET A   5      71.820  44.000  54.980  1.00  0.00           H
ATOM     74  HB2 MET A   5      70.960  44.290  56.560  1.00  0.00           H
ATOM     75  CG  MET A   5      72.760  42.940  56.590  1.00  0.00           C
ATOM     76  HG1 MET A   5      72.100  42.050  56.620  1.00  0.00           H
ATOM     77  HG2 MET A   5      73.010  43.170  57.650  1.00  0.00           H
ATOM     78  SD  MET A   5      74.260  42.550  55.630  1.00  0.00           S
ATOM     79  CE  MET A   5      74.800  41.380  56.890  1.00  0.00           C
ATOM     80  HE1 MET A   5      75.860  41.080  56.700  1.00  0.00           H
ATOM     81  HE2 MET A   5      74.840  41.880  57.880  1.00  0.00           H
ATOM     82  HE3 MET A   5      74.160  40.480  56.930  1.00  0.00           H
ATOM     83  C   MET A   5      72.200  46.570  55.410  1.00  0.00           C
ATOM     84  O   MET A   5      71.010  47.020  55.500  1.00  0.00           O
ATOM     85  N   LYS A   6      73.070  47.110  54.560  1.00  0.00           N
ATOM     86  HN  LYS A   6      73.990  46.770  54.700  1.00  0.00           H
ATOM     87  CA  LYS A   6      72.850  48.130  53.590  1.00  0.00           C
ATOM     88  HA  LYS A   6      72.140  48.770  54.110  1.00  0.00           H
ATOM     89  CB  LYS A   6      74.030  49.120  53.350  1.00  0.00           C
ATOM     90  HB1 LYS A   6      73.590  49.760  52.560  1.00  0.00           H
ATOM     91  HB2 LYS A   6      74.860  48.470  53.000  1.00  0.00           H
ATOM     92  CG  LYS A   6      74.380  49.880  54.600  1.00  0.00           C
ATOM     93  HG1 LYS A   6      74.830  49.250  55.390  1.00  0.00           H
ATOM     94  HG2 LYS A   6      73.430  50.260  55.020  1.00  0.00           H
ATOM     95  CD  LYS A   6      75.340  51.110  54.340  1.00  0.00           C
ATOM     96  HD1 LYS A   6      74.720  51.800  53.740  1.00  0.00           H
ATOM     97  HD2 LYS A   6      75.570  51.510  55.340  1.00  0.00           H
ATOM     98  CE  LYS A   6      76.530  50.830  53.430  1.00  0.00           C
ATOM     99  HE1 LYS A   6      76.270  50.790  52.350  1.00  0.00           H
ATOM    100  HE2 LYS A   6      77.060  49.890  53.720  1.00  0.00           H
ATOM    101  NZ  LYS A   6      77.560  51.840  53.390  1.00  0.00           N
ATOM    102  HZ1 LYS A   6      78.090  51.830  54.280  1.00  0.00           H
ATOM    103  HZ2 LYS A   6      78.250  51.680  52.630  1.00  0.00           H
ATOM    104  HZ3 LYS A   6      77.130  52.780  53.280  1.00  0.00           H
ATOM    105  C   LYS A   6      72.050  47.780  52.300  1.00  0.00           C
ATOM    106  O   LYS A   6      72.300  46.780  51.620  1.00  0.00           O
ATOM    107  N   GLY A   7      71.170  48.700  51.920  1.00  0.00           N
ATOM    108  HN  GLY A   7      70.920  49.510  52.460  1.00  0.00           H
ATOM    109  CA  GLY A   7      70.320  48.540  50.710  1.00  0.00           C
ATOM    110  HA1 GLY A   7      69.960  49.510  50.420  1.00  0.00           H
ATOM    111  HA2 GLY A   7      70.880  48.010  49.950  1.00  0.00           H
ATOM    112  C   GLY A   7      68.980  47.780  50.990  1.00  0.00           C
ATOM    113  O   GLY A   7      68.380  47.200  50.060  1.00  0.00           O
ATOM    114  N   LEU A   8      68.580  47.680  52.260  1.00  0.00           N
ATOM    115  HN  LEU A   8      69.000  48.130  53.040  1.00  0.00           H
ATOM    116  CA  LEU A   8      67.270  47.040  52.600  1.00  0.00           C
ATOM    117  HA  LEU A   8      66.520  47.360  51.900  1.00  0.00           H
ATOM    118  CB  LEU A   8      67.350  45.510  52.700  1.00  0.00           C
ATOM    119  HB1 LEU A   8      67.490  45.070  51.690  1.00  0.00           H
ATOM    120  HB2 LEU A   8      66.440  45.050  53.130  1.00  0.00           H
ATOM    121  CG  LEU A   8      68.590  44.910  53.400  1.00  0.00           C
ATOM    122  HG  LEU A   8      69.430  45.640  53.310  1.00  0.00           H
ATOM    123  CD1 LEU A   8      68.390  44.790  54.910  1.00  0.00           C
ATOM    124 HD11 LEU A   8      68.420  45.830  55.300  1.00  0.00           H
ATOM    125 HD12 LEU A   8      67.470  44.260  55.240  1.00  0.00           H
ATOM    126 HD13 LEU A   8      69.240  44.300  55.440  1.00  0.00           H
ATOM    127  CD2 LEU A   8      68.940  43.650  52.690  1.00  0.00           C
ATOM    128 HD21 LEU A   8      70.010  43.470  52.890  1.00  0.00           H
ATOM    129 HD22 LEU A   8      68.370  42.840  53.200  1.00  0.00           H
ATOM    130 HD23 LEU A   8      68.840  43.590  51.580  1.00  0.00           H
ATOM    131  C   LEU A   8      66.800  47.570  54.000  1.00  0.00           C
ATOM    132  O   LEU A   8      67.540  48.150  54.840  1.00  0.00           O
ATOM    133  N   SER A   9      65.440  47.500  54.180  1.00  0.00           N
ATOM    134  HN  SER A   9      64.980  47.030  53.430  1.00  0.00           H
ATOM    135  CA  SER A   9      64.700  47.780  55.390  1.00  0.00           C
ATOM    136  HA  SER A   9      65.420  48.290  56.010  1.00  0.00           H
ATOM    137  CB  SER A   9      63.480  48.740  55.220  1.00  0.00           C
ATOM    138  HB1 SER A   9      62.820  48.490  54.360  1.00  0.00           H
ATOM    139  HB2 SER A   9      64.010  49.700  55.000  1.00  0.00           H
ATOM    140  OG  SER A   9      62.790  48.860  56.490  1.00  0.00           O
ATOM    141  HG1 SER A   9      63.320  49.410  57.060  1.00  0.00           H
ATOM    142  C   SER A   9      64.230  46.520  56.020  1.00  0.00           C
ATOM    143  O   SER A   9      63.560  45.700  55.400  1.00  0.00           O
ATOM    144  N   LYS A  10      64.530  46.270  57.290  1.00  0.00           N
ATOM    145  HN  LYS A  10      65.070  46.940  57.800  1.00  0.00           H
ATOM    146  CA  LYS A  10      64.260  45.150  58.100  1.00  0.00           C
ATOM    147  HA  LYS A  10      64.650  44.270  57.590  1.00  0.00           H
ATOM    148  CB  LYS A  10      64.860  45.300  59.550  1.00  0.00           C
ATOM    149  HB1 LYS A  10      64.340  46.150  60.030  1.00  0.00           H
ATOM    150  HB2 LYS A  10      65.930  45.550  59.390  1.00  0.00           H
ATOM    151  CG  LYS A  10      64.860  44.110  60.510  1.00  0.00           C
ATOM    152  HG1 LYS A  10      65.160  43.210  59.940  1.00  0.00           H
ATOM    153  HG2 LYS A  10      63.810  43.920  60.830  1.00  0.00           H
ATOM    154  CD  LYS A  10      65.790  44.350  61.730  1.00  0.00           C
ATOM    155  HD1 LYS A  10      66.870  44.310  61.490  1.00  0.00           H
ATOM    156  HD2 LYS A  10      65.650  45.380  62.100  1.00  0.00           H
ATOM    157  CE  LYS A  10      65.500  43.350  62.840  1.00  0.00           C
ATOM    158  HE1 LYS A  10      64.440  43.150  63.100  1.00  0.00           H
ATOM    159  HE2 LYS A  10      65.980  43.650  63.790  1.00  0.00           H
ATOM    160  NZ  LYS A  10      65.880  41.980  62.380  1.00  0.00           N
ATOM    161  HZ1 LYS A  10      66.230  41.500  63.230  1.00  0.00           H
ATOM    162  HZ2 LYS A  10      65.120  41.390  61.970  1.00  0.00           H
ATOM    163  HZ3 LYS A  10      66.640  42.110  61.680  1.00  0.00           H
ATOM    164  C   LYS A  10      62.830  44.710  58.200  1.00  0.00           C
ATOM    165  O   LYS A  10      61.920  45.500  58.290  1.00  0.00           O
ATOM    166  N   ALA A  11      62.600  43.370  58.020  1.00  0.00           N
ATOM    167  HN  ALA A  11      63.350  42.770  57.760  1.00  0.00           H
ATOM    168  CA  ALA A  11      61.200  42.900  57.750  1.00  0.00           C
ATOM    169  HA  ALA A  11      60.540  43.750  57.820  1.00  0.00           H
ATOM    170  CB  ALA A  11      61.150  42.200  56.370  1.00  0.00           C
ATOM    171  HB1 ALA A  11      61.420  42.870  55.530  1.00  0.00           H
ATOM    172  HB2 ALA A  11      61.900  41.370  56.370  1.00  0.00           H
ATOM    173  HB3 ALA A  11      60.110  41.900  56.130  1.00  0.00           H
ATOM    174  C   ALA A  11      60.730  41.890  58.910  1.00  0.00           C
ATOM    175  O   ALA A  11      61.570  41.280  59.590  1.00  0.00           O
ATOM    176  N   LYS A  12      59.390  41.730  59.160  1.00  0.00           N
ATOM    177  HN  LYS A  12      58.680  42.210  58.650  1.00  0.00           H
ATOM    178  CA  LYS A  12      58.890  40.900  60.190  1.00  0.00           C
ATOM    179  HA  LYS A  12      59.560  40.950  61.030  1.00  0.00           H
ATOM    180  CB  LYS A  12      57.490  41.460  60.760  1.00  0.00           C
ATOM    181  HB1 LYS A  12      57.040  40.680  61.410  1.00  0.00           H
ATOM    182  HB2 LYS A  12      56.770  41.660  59.930  1.00  0.00           H
ATOM    183  CG  LYS A  12      57.650  42.760  61.560  1.00  0.00           C
ATOM    184  HG1 LYS A  12      57.820  43.550  60.790  1.00  0.00           H
ATOM    185  HG2 LYS A  12      58.470  42.720  62.300  1.00  0.00           H
ATOM    186  CD  LYS A  12      56.310  43.110  62.290  1.00  0.00           C
ATOM    187  HD1 LYS A  12      55.470  43.120  61.570  1.00  0.00           H
ATOM    188  HD2 LYS A  12      56.160  42.420  63.150  1.00  0.00           H
ATOM    189  CE  LYS A  12      56.310  44.640  62.710  1.00  0.00           C
ATOM    190  HE1 LYS A  12      56.200  45.270  61.800  1.00  0.00           H
ATOM    191  HE2 LYS A  12      57.170  44.840  63.370  1.00  0.00           H
ATOM    192  NZ  LYS A  12      55.140  44.940  63.530  1.00  0.00           N
ATOM    193  HZ1 LYS A  12      54.910  45.960  63.540  1.00  0.00           H
ATOM    194  HZ2 LYS A  12      54.360  44.280  63.320  1.00  0.00           H
ATOM    195  HZ3 LYS A  12      55.360  44.900  64.550  1.00  0.00           H
ATOM    196  C   LYS A  12      58.780  39.450  59.650  1.00  0.00           C
ATOM    197  O   LYS A  12      58.310  39.060  58.560  1.00  0.00           O
ATOM    198  N   GLU A  13      59.290  38.570  60.470  1.00  0.00           N
ATOM    199  HN  GLU A  13      59.850  38.920  61.210  1.00  0.00           H
ATOM    200  CA  GLU A  13      59.580  37.150  60.240  1.00  0.00           C
ATOM    201  HA  GLU A  13      59.060  36.920  59.320  1.00  0.00           H
ATOM    202  CB  GLU A  13      61.050  36.800  60.150  1.00  0.00           C
ATOM    203  HB1 GLU A  13      61.080  35.750  59.770  1.00  0.00           H
ATOM    204  HB2 GLU A  13      61.510  36.990  61.140  1.00  0.00           H
ATOM    205  CG  GLU A  13      61.730  37.590  58.970  1.00  0.00           C
ATOM    206  HG1 GLU A  13      61.580  38.680  59.150  1.00  0.00           H
ATOM    207  HG2 GLU A  13      61.200  37.370  58.030  1.00  0.00           H
ATOM    208  CD  GLU A  13      63.200  37.310  58.990  1.00  0.00           C
ATOM    209  OE1 GLU A  13      63.910  37.880  59.820  1.00  0.00           O
ATOM    210  OE2 GLU A  13      63.750  36.630  58.090  1.00  0.00           O
ATOM    211  C   GLU A  13      58.890  36.340  61.340  1.00  0.00           C
ATOM    212  O   GLU A  13      58.670  36.870  62.450  1.00  0.00           O
ATOM    213  N   GLY A  14      58.730  35.000  61.130  1.00  0.00           N
ATOM    214  HN  GLY A  14      59.130  34.590  60.310  1.00  0.00           H
ATOM    215  CA  GLY A  14      58.010  34.160  62.040  1.00  0.00           C
ATOM    216  HA1 GLY A  14      57.920  33.120  61.770  1.00  0.00           H
ATOM    217  HA2 GLY A  14      58.280  34.290  63.080  1.00  0.00           H
ATOM    218  C   GLY A  14      56.510  34.490  62.100  1.00  0.00           C
ATOM    219  O   GLY A  14      56.000  35.420  61.460  1.00  0.00           O
ATOM    220  N   VAL A  15      55.760  33.770  63.020  1.00  0.00           N
ATOM    221  HN  VAL A  15      56.090  32.940  63.460  1.00  0.00           H
ATOM    222  CA  VAL A  15      54.490  34.130  63.530  1.00  0.00           C
ATOM    223  HA  VAL A  15      54.150  35.040  63.060  1.00  0.00           H
ATOM    224  CB  VAL A  15      53.430  33.040  63.220  1.00  0.00           C
ATOM    225  HB  VAL A  15      52.520  33.410  63.740  1.00  0.00           H
ATOM    226  CG1 VAL A  15      53.170  32.810  61.750  1.00  0.00           C
ATOM    227 HG11 VAL A  15      52.620  31.850  61.600  1.00  0.00           H
ATOM    228 HG12 VAL A  15      52.560  33.570  61.220  1.00  0.00           H
ATOM    229 HG13 VAL A  15      54.120  32.840  61.170  1.00  0.00           H
ATOM    230  CG2 VAL A  15      53.910  31.700  63.750  1.00  0.00           C
ATOM    231 HG21 VAL A  15      54.240  31.710  64.810  1.00  0.00           H
ATOM    232 HG22 VAL A  15      53.210  30.840  63.750  1.00  0.00           H
ATOM    233 HG23 VAL A  15      54.750  31.340  63.110  1.00  0.00           H
ATOM    234  C   VAL A  15      54.630  34.550  65.050  1.00  0.00           C
ATOM    235  O   VAL A  15      53.720  35.060  65.630  1.00  0.00           O
ATOM    236  N   VAL A  16      55.820  34.400  65.600  1.00  0.00           N
ATOM    237  HN  VAL A  16      56.600  34.120  65.050  1.00  0.00           H
ATOM    238  CA  VAL A  16      56.110  34.900  66.960  1.00  0.00           C
ATOM    239  HA  VAL A  16      55.220  34.940  67.580  1.00  0.00           H
ATOM    240  CB  VAL A  16      57.200  34.190  67.770  1.00  0.00           C
ATOM    241  HB  VAL A  16      58.130  34.230  67.170  1.00  0.00           H
ATOM    242  CG1 VAL A  16      57.510  34.780  69.170  1.00  0.00           C
ATOM    243 HG11 VAL A  16      57.700  35.870  69.110  1.00  0.00           H
ATOM    244 HG12 VAL A  16      56.680  34.590  69.890  1.00  0.00           H
ATOM    245 HG13 VAL A  16      58.420  34.330  69.610  1.00  0.00           H
ATOM    246  CG2 VAL A  16      56.820  32.680  67.820  1.00  0.00           C
ATOM    247 HG21 VAL A  16      57.520  32.120  68.470  1.00  0.00           H
ATOM    248 HG22 VAL A  16      55.780  32.560  68.190  1.00  0.00           H
ATOM    249 HG23 VAL A  16      57.040  32.280  66.810  1.00  0.00           H
ATOM    250  C   VAL A  16      56.500  36.420  66.830  1.00  0.00           C
ATOM    251  O   VAL A  16      57.300  36.850  66.020  1.00  0.00           O
ATOM    252  N   ALA A  17      55.950  37.210  67.740  1.00  0.00           N
ATOM    253  HN  ALA A  17      55.150  36.890  68.240  1.00  0.00           H
ATOM    254  CA  ALA A  17      56.410  38.600  67.970  1.00  0.00           C
ATOM    255  HA  ALA A  17      57.200  38.820  67.270  1.00  0.00           H
ATOM    256  CB  ALA A  17      55.220  39.550  67.720  1.00  0.00           C
ATOM    257  HB1 ALA A  17      54.360  39.300  68.370  1.00  0.00           H
ATOM    258  HB2 ALA A  17      55.640  40.540  68.010  1.00  0.00           H
ATOM    259  HB3 ALA A  17      54.800  39.670  66.700  1.00  0.00           H
ATOM    260  C   ALA A  17      57.020  38.710  69.360  1.00  0.00           C
ATOM    261  O   ALA A  17      56.580  38.040  70.250  1.00  0.00           O
ATOM    262  N   ALA A  18      58.090  39.560  69.450  1.00  0.00           N
ATOM    263  HN  ALA A  18      58.380  40.060  68.640  1.00  0.00           H
ATOM    264  CA  ALA A  18      58.870  39.720  70.700  1.00  0.00           C
ATOM    265  HA  ALA A  18      58.420  39.140  71.480  1.00  0.00           H
ATOM    266  CB  ALA A  18      60.270  39.280  70.260  1.00  0.00           C
ATOM    267  HB1 ALA A  18      60.560  39.870  69.370  1.00  0.00           H
ATOM    268  HB2 ALA A  18      61.060  39.320  71.030  1.00  0.00           H
ATOM    269  HB3 ALA A  18      60.200  38.250  69.830  1.00  0.00           H
ATOM    270  C   ALA A  18      58.800  41.130  71.340  1.00  0.00           C
ATOM    271  O   ALA A  18      59.220  41.450  72.430  1.00  0.00           O
ATOM    272  N   ALA A  19      58.170  42.040  70.550  1.00  0.00           N
ATOM    273  HN  ALA A  19      57.860  41.740  69.650  1.00  0.00           H
ATOM    274  CA  ALA A  19      57.860  43.430  70.950  1.00  0.00           C
ATOM    275  HA  ALA A  19      58.430  43.610  71.850  1.00  0.00           H
ATOM    276  CB  ALA A  19      58.400  44.310  69.850  1.00  0.00           C
ATOM    277  HB1 ALA A  19      58.170  45.390  69.950  1.00  0.00           H
ATOM    278  HB2 ALA A  19      59.470  44.200  69.570  1.00  0.00           H
ATOM    279  HB3 ALA A  19      57.920  43.920  68.920  1.00  0.00           H
ATOM    280  C   ALA A  19      56.410  43.560  71.130  1.00  0.00           C
ATOM    281  O   ALA A  19      55.620  42.920  70.400  1.00  0.00           O
ATOM    282  N   GLU A  20      55.910  44.450  72.080  1.00  0.00           N
ATOM    283  HN  GLU A  20      56.480  44.810  72.820  1.00  0.00           H
ATOM    284  CA  GLU A  20      54.540  44.770  72.290  1.00  0.00           C
ATOM    285  HA  GLU A  20      53.960  44.150  71.630  1.00  0.00           H
ATOM    286  CB  GLU A  20      54.110  44.720  73.840  1.00  0.00           C
ATOM    287  HB1 GLU A  20      53.060  45.070  73.940  1.00  0.00           H
ATOM    288  HB2 GLU A  20      54.800  45.370  74.420  1.00  0.00           H
ATOM    289  CG  GLU A  20      54.300  43.340  74.450  1.00  0.00           C
ATOM    290  HG1 GLU A  20      54.090  43.510  75.530  1.00  0.00           H
ATOM    291  HG2 GLU A  20      55.380  43.070  74.440  1.00  0.00           H
ATOM    292  CD  GLU A  20      53.400  42.220  73.960  1.00  0.00           C
ATOM    293  OE1 GLU A  20      53.910  41.140  73.590  1.00  0.00           O
ATOM    294  OE2 GLU A  20      52.180  42.490  73.950  1.00  0.00           O
ATOM    295  C   GLU A  20      54.240  46.130  71.570  1.00  0.00           C
ATOM    296  O   GLU A  20      55.080  46.980  71.440  1.00  0.00           O
ATOM    297  N   LYS A  21      52.960  46.340  71.090  1.00  0.00           N
ATOM    298  HN  LYS A  21      52.240  45.660  71.190  1.00  0.00           H
ATOM    299  CA  LYS A  21      52.400  47.620  70.460  1.00  0.00           C
ATOM    300  HA  LYS A  21      53.050  47.920  69.650  1.00  0.00           H
ATOM    301  CB  LYS A  21      50.970  47.520  69.890  1.00  0.00           C
ATOM    302  HB1 LYS A  21      50.610  48.460  69.410  1.00  0.00           H
ATOM    303  HB2 LYS A  21      50.270  47.410  70.750  1.00  0.00           H
ATOM    304  CG  LYS A  21      50.670  46.310  68.950  1.00  0.00           C
ATOM    305  HG1 LYS A  21      49.630  46.500  68.610  1.00  0.00           H
ATOM    306  HG2 LYS A  21      50.620  45.420  69.620  1.00  0.00           H
ATOM    307  CD  LYS A  21      51.680  46.080  67.730  1.00  0.00           C
ATOM    308  HD1 LYS A  21      51.860  47.080  67.280  1.00  0.00           H
ATOM    309  HD2 LYS A  21      52.610  45.570  68.070  1.00  0.00           H
ATOM    310  CE  LYS A  21      51.060  45.230  66.630  1.00  0.00           C
ATOM    311  HE1 LYS A  21      50.080  45.570  66.230  1.00  0.00           H
ATOM    312  HE2 LYS A  21      50.920  44.200  67.010  1.00  0.00           H
ATOM    313  NZ  LYS A  21      52.050  45.130  65.590  1.00  0.00           N
ATOM    314  HZ1 LYS A  21      52.990  44.960  66.010  1.00  0.00           H
ATOM    315  HZ2 LYS A  21      51.900  44.380  64.890  1.00  0.00           H
ATOM    316  HZ3 LYS A  21      52.060  46.100  65.210  1.00  0.00           H
ATOM    317  C   LYS A  21      52.460  48.710  71.550  1.00  0.00           C
ATOM    318  O   LYS A  21      51.990  48.430  72.670  1.00  0.00           O
ATOM    319  N   THR A  22      52.960  50.000  71.330  1.00  0.00           N
ATOM    320  HN  THR A  22      53.380  50.170  70.440  1.00  0.00           H
ATOM    321  CA  THR A  22      53.070  51.180  72.200  1.00  0.00           C
ATOM    322  HA  THR A  22      52.610  50.810  73.110  1.00  0.00           H
ATOM    323  CB  THR A  22      54.560  51.460  72.470  1.00  0.00           C
ATOM    324  HB  THR A  22      54.980  50.590  73.010  1.00  0.00           H
ATOM    325  OG1 THR A  22      54.800  52.670  73.240  1.00  0.00           O
ATOM    326  HG1 THR A  22      54.250  52.610  74.030  1.00  0.00           H
ATOM    327  CG2 THR A  22      55.360  51.420  71.150  1.00  0.00           C
ATOM    328 HG21 THR A  22      56.400  51.810  71.200  1.00  0.00           H
ATOM    329 HG22 THR A  22      55.490  50.380  70.770  1.00  0.00           H
ATOM    330 HG23 THR A  22      54.830  51.990  70.350  1.00  0.00           H
ATOM    331  C   THR A  22      52.360  52.340  71.600  1.00  0.00           C
ATOM    332  O   THR A  22      52.480  52.540  70.360  1.00  0.00           O
ATOM    333  N   LYS A  23      51.660  53.160  72.400  1.00  0.00           N
ATOM    334  HN  LYS A  23      51.610  52.980  73.380  1.00  0.00           H
ATOM    335  CA  LYS A  23      51.000  54.420  71.980  1.00  0.00           C
ATOM    336  HA  LYS A  23      50.230  54.670  72.710  1.00  0.00           H
ATOM    337  CB  LYS A  23      51.940  55.650  72.020  1.00  0.00           C
ATOM    338  HB1 LYS A  23      51.370  56.530  71.640  1.00  0.00           H
ATOM    339  HB2 LYS A  23      52.900  55.470  71.470  1.00  0.00           H
ATOM    340  CG  LYS A  23      52.350  56.100  73.480  1.00  0.00           C
ATOM    341  HG1 LYS A  23      53.350  56.600  73.450  1.00  0.00           H
ATOM    342  HG2 LYS A  23      52.620  55.160  74.020  1.00  0.00           H
ATOM    343  CD  LYS A  23      51.170  56.780  74.300  1.00  0.00           C
ATOM    344  HD1 LYS A  23      50.900  57.710  73.740  1.00  0.00           H
ATOM    345  HD2 LYS A  23      50.230  56.180  74.290  1.00  0.00           H
ATOM    346  CE  LYS A  23      51.620  57.330  75.630  1.00  0.00           C
ATOM    347  HE1 LYS A  23      52.500  58.010  75.490  1.00  0.00           H
ATOM    348  HE2 LYS A  23      51.850  56.590  76.430  1.00  0.00           H
ATOM    349  NZ  LYS A  23      50.510  58.160  76.120  1.00  0.00           N
ATOM    350  HZ1 LYS A  23      50.780  58.790  76.910  1.00  0.00           H
ATOM    351  HZ2 LYS A  23      50.190  58.840  75.400  1.00  0.00           H
ATOM    352  HZ3 LYS A  23      49.710  57.550  76.380  1.00  0.00           H
ATOM    353  C   LYS A  23      50.280  54.300  70.680  1.00  0.00           C
ATOM    354  O   LYS A  23      50.550  55.010  69.710  1.00  0.00           O
ATOM    355  N   GLN A  24      49.260  53.460  70.500  1.00  0.00           N
ATOM    356  HN  GLN A  24      49.120  52.770  71.210  1.00  0.00           H
ATOM    357  CA  GLN A  24      48.480  53.440  69.270  1.00  0.00           C
ATOM    358  HA  GLN A  24      49.140  53.520  68.420  1.00  0.00           H
ATOM    359  CB  GLN A  24      47.680  52.150  69.140  1.00  0.00           C
ATOM    360  HB1 GLN A  24      46.910  52.300  68.360  1.00  0.00           H
ATOM    361  HB2 GLN A  24      47.130  51.950  70.080  1.00  0.00           H
ATOM    362  CG  GLN A  24      48.590  50.930  68.870  1.00  0.00           C
ATOM    363  HG1 GLN A  24      48.010  49.980  68.880  1.00  0.00           H
ATOM    364  HG2 GLN A  24      49.440  50.750  69.570  1.00  0.00           H
ATOM    365  CD  GLN A  24      49.400  50.990  67.510  1.00  0.00           C
ATOM    366  OE1 GLN A  24      50.600  51.090  67.510  1.00  0.00           O
ATOM    367  NE2 GLN A  24      48.580  50.870  66.460  1.00  0.00           N
ATOM    368 HE21 GLN A  24      47.600  50.930  66.640  1.00  0.00           H
ATOM    369 HE22 GLN A  24      48.890  50.910  65.510  1.00  0.00           H
ATOM    370  C   GLN A  24      47.550  54.650  69.170  1.00  0.00           C
ATOM    371  O   GLN A  24      46.930  54.910  70.160  1.00  0.00           O
ATOM    372  N   GLY A  25      47.580  55.430  68.040  1.00  0.00           N
ATOM    373  HN  GLY A  25      48.120  55.120  67.260  1.00  0.00           H
ATOM    374  CA  GLY A  25      46.520  56.520  67.860  1.00  0.00           C
ATOM    375  HA1 GLY A  25      46.690  57.220  68.660  1.00  0.00           H
ATOM    376  HA2 GLY A  25      46.810  56.940  66.910  1.00  0.00           H
ATOM    377  C   GLY A  25      45.070  56.070  67.910  1.00  0.00           C
ATOM    378  O   GLY A  25      44.620  54.970  68.160  1.00  0.00           O
ATOM    379  N   VAL A  26      44.190  57.080  67.580  1.00  0.00           N
ATOM    380  HN  VAL A  26      44.480  58.010  67.350  1.00  0.00           H
ATOM    381  CA  VAL A  26      42.720  56.730  67.400  1.00  0.00           C
ATOM    382  HA  VAL A  26      42.340  56.170  68.250  1.00  0.00           H
ATOM    383  CB  VAL A  26      41.740  57.930  67.350  1.00  0.00           C
ATOM    384  HB  VAL A  26      40.730  57.560  67.080  1.00  0.00           H
ATOM    385  CG1 VAL A  26      41.800  58.670  68.720  1.00  0.00           C
ATOM    386 HG11 VAL A  26      42.580  59.460  68.700  1.00  0.00           H
ATOM    387 HG12 VAL A  26      40.840  59.100  69.060  1.00  0.00           H
ATOM    388 HG13 VAL A  26      42.080  57.930  69.500  1.00  0.00           H
ATOM    389  CG2 VAL A  26      42.150  58.920  66.270  1.00  0.00           C
ATOM    390 HG21 VAL A  26      43.120  59.460  66.380  1.00  0.00           H
ATOM    391 HG22 VAL A  26      42.220  58.300  65.350  1.00  0.00           H
ATOM    392 HG23 VAL A  26      41.430  59.730  66.010  1.00  0.00           H
ATOM    393  C   VAL A  26      42.490  55.860  66.200  1.00  0.00           C
ATOM    394  O   VAL A  26      43.200  56.040  65.200  1.00  0.00           O
ATOM    395  N   ALA A  27      41.610  54.860  66.190  1.00  0.00           N
ATOM    396  HN  ALA A  27      41.020  54.830  66.990  1.00  0.00           H
ATOM    397  CA  ALA A  27      41.540  53.820  65.200  1.00  0.00           C
ATOM    398  HA  ALA A  27      42.570  53.650  64.940  1.00  0.00           H
ATOM    399  CB  ALA A  27      40.910  52.530  65.670  1.00  0.00           C
ATOM    400  HB1 ALA A  27      41.460  52.140  66.550  1.00  0.00           H
ATOM    401  HB2 ALA A  27      39.830  52.710  65.860  1.00  0.00           H
ATOM    402  HB3 ALA A  27      40.880  51.750  64.890  1.00  0.00           H
ATOM    403  C   ALA A  27      40.870  54.280  63.820  1.00  0.00           C
ATOM    404  O   ALA A  27      39.760  54.900  63.780  1.00  0.00           O
ATOM    405  N   GLU A  28      41.560  53.950  62.730  1.00  0.00           N
ATOM    406  HN  GLU A  28      42.420  53.460  62.860  1.00  0.00           H
ATOM    407  CA  GLU A  28      41.070  54.230  61.370  1.00  0.00           C
ATOM    408  HA  GLU A  28      40.240  54.910  61.420  1.00  0.00           H
ATOM    409  CB  GLU A  28      42.160  54.890  60.400  1.00  0.00           C
ATOM    410  HB1 GLU A  28      41.830  54.870  59.340  1.00  0.00           H
ATOM    411  HB2 GLU A  28      43.160  54.420  60.520  1.00  0.00           H
ATOM    412  CG  GLU A  28      42.500  56.340  60.720  1.00  0.00           C
ATOM    413  HG1 GLU A  28      43.480  56.570  60.250  1.00  0.00           H
ATOM    414  HG2 GLU A  28      42.620  56.580  61.800  1.00  0.00           H
ATOM    415  CD  GLU A  28      41.510  57.310  60.070  1.00  0.00           C
ATOM    416  OE1 GLU A  28      41.890  57.810  58.980  1.00  0.00           O
ATOM    417  OE2 GLU A  28      40.420  57.550  60.670  1.00  0.00           O
ATOM    418  C   GLU A  28      40.450  53.070  60.680  1.00  0.00           C
ATOM    419  O   GLU A  28      40.630  51.950  61.150  1.00  0.00           O
ATOM    420  N   ALA A  29      39.700  53.260  59.580  1.00  0.00           N
ATOM    421  HN  ALA A  29      39.420  54.210  59.410  1.00  0.00           H
ATOM    422  CA  ALA A  29      39.040  52.280  58.790  1.00  0.00           C
ATOM    423  HA  ALA A  29      38.480  51.650  59.460  1.00  0.00           H
ATOM    424  CB  ALA A  29      37.980  53.010  57.960  1.00  0.00           C
ATOM    425  HB1 ALA A  29      37.290  53.590  58.620  1.00  0.00           H
ATOM    426  HB2 ALA A  29      38.510  53.720  57.290  1.00  0.00           H
ATOM    427  HB3 ALA A  29      37.410  52.310  57.320  1.00  0.00           H
ATOM    428  C   ALA A  29      39.980  51.270  58.070  1.00  0.00           C
ATOM    429  O   ALA A  29      41.180  51.540  57.880  1.00  0.00           O
ATOM    430  N   ALA A  30      39.470  50.100  57.670  1.00  0.00           N
ATOM    431  HN  ALA A  30      38.530  49.870  57.930  1.00  0.00           H
ATOM    432  CA  ALA A  30      40.210  49.040  56.940  1.00  0.00           C
ATOM    433  HA  ALA A  30      41.080  48.940  57.570  1.00  0.00           H
ATOM    434  CB  ALA A  30      39.710  47.550  57.080  1.00  0.00           C
ATOM    435  HB1 ALA A  30      39.010  47.250  56.270  1.00  0.00           H
ATOM    436  HB2 ALA A  30      40.520  46.790  57.120  1.00  0.00           H
ATOM    437  HB3 ALA A  30      39.110  47.450  58.010  1.00  0.00           H
ATOM    438  C   ALA A  30      40.500  49.420  55.480  1.00  0.00           C
ATOM    439  O   ALA A  30      39.910  50.360  54.960  1.00  0.00           O
ATOM    440  N   GLY A  31      41.570  48.850  54.980  1.00  0.00           N
ATOM    441  HN  GLY A  31      41.920  48.120  55.560  1.00  0.00           H
ATOM    442  CA  GLY A  31      41.990  48.790  53.620  1.00  0.00           C
ATOM    443  HA1 GLY A  31      42.650  47.950  53.440  1.00  0.00           H
ATOM    444  HA2 GLY A  31      41.070  48.690  53.070  1.00  0.00           H
ATOM    445  C   GLY A  31      42.570  50.080  53.040  1.00  0.00           C
ATOM    446  O   GLY A  31      42.660  50.280  51.840  1.00  0.00           O
ATOM    447  N   LYS A  32      43.100  50.970  53.850  1.00  0.00           N
ATOM    448  HN  LYS A  32      43.090  50.670  54.800  1.00  0.00           H
ATOM    449  CA  LYS A  32      43.550  52.300  53.480  1.00  0.00           C
ATOM    450  HA  LYS A  32      43.340  52.380  52.420  1.00  0.00           H
ATOM    451  CB  LYS A  32      42.720  53.440  54.100  1.00  0.00           C
ATOM    452  HB1 LYS A  32      41.770  53.520  53.520  1.00  0.00           H
ATOM    453  HB2 LYS A  32      43.460  54.250  53.930  1.00  0.00           H
ATOM    454  CG  LYS A  32      42.350  53.350  55.600  1.00  0.00           C
ATOM    455  HG1 LYS A  32      43.300  53.180  56.160  1.00  0.00           H
ATOM    456  HG2 LYS A  32      41.660  52.480  55.610  1.00  0.00           H
ATOM    457  CD  LYS A  32      41.550  54.550  56.150  1.00  0.00           C
ATOM    458  HD1 LYS A  32      40.490  54.590  55.820  1.00  0.00           H
ATOM    459  HD2 LYS A  32      41.530  54.530  57.260  1.00  0.00           H
ATOM    460  CE  LYS A  32      42.180  55.870  55.800  1.00  0.00           C
ATOM    461  HE1 LYS A  32      41.960  55.890  54.710  1.00  0.00           H
ATOM    462  HE2 LYS A  32      43.290  55.900  55.870  1.00  0.00           H
ATOM    463  NZ  LYS A  32      41.590  56.950  56.500  1.00  0.00           N
ATOM    464  HZ1 LYS A  32      41.690  56.910  57.530  1.00  0.00           H
ATOM    465  HZ2 LYS A  32      42.080  57.830  56.240  1.00  0.00           H
ATOM    466  HZ3 LYS A  32      40.570  57.050  56.310  1.00  0.00           H
ATOM    467  C   LYS A  32      45.070  52.500  53.590  1.00  0.00           C
ATOM    468  O   LYS A  32      45.750  52.070  54.530  1.00  0.00           O
ATOM    469  N   THR A  33      45.620  53.190  52.590  1.00  0.00           N
ATOM    470  HN  THR A  33      45.050  53.680  51.930  1.00  0.00           H
ATOM    471  CA  THR A  33      47.030  53.400  52.350  1.00  0.00           C
ATOM    472  HA  THR A  33      47.560  53.240  53.280  1.00  0.00           H
ATOM    473  CB  THR A  33      47.790  52.390  51.430  1.00  0.00           C
ATOM    474  HB  THR A  33      48.790  52.860  51.360  1.00  0.00           H
ATOM    475  OG1 THR A  33      47.140  52.250  50.170  1.00  0.00           O
ATOM    476  HG1 THR A  33      46.360  51.720  50.360  1.00  0.00           H
ATOM    477  CG2 THR A  33      47.770  51.000  52.080  1.00  0.00           C
ATOM    478 HG21 THR A  33      48.160  51.120  53.120  1.00  0.00           H
ATOM    479 HG22 THR A  33      46.790  50.520  51.900  1.00  0.00           H
ATOM    480 HG23 THR A  33      48.510  50.340  51.570  1.00  0.00           H
ATOM    481  C   THR A  33      47.210  54.820  52.000  1.00  0.00           C
ATOM    482  O   THR A  33      46.940  55.730  52.810  1.00  0.00           O
ATOM    483  N   LYS A  34      47.750  55.170  50.800  1.00  0.00           N
ATOM    484  HN  LYS A  34      47.930  54.380  50.210  1.00  0.00           H
ATOM    485  CA  LYS A  34      48.020  56.500  50.250  1.00  0.00           C
ATOM    486  HA  LYS A  34      48.540  57.080  51.000  1.00  0.00           H
ATOM    487  CB  LYS A  34      48.990  56.240  49.120  1.00  0.00           C
ATOM    488  HB1 LYS A  34      49.080  57.050  48.370  1.00  0.00           H
ATOM    489  HB2 LYS A  34      48.470  55.470  48.500  1.00  0.00           H
ATOM    490  CG  LYS A  34      50.450  55.760  49.530  1.00  0.00           C
ATOM    491  HG1 LYS A  34      51.000  55.470  48.610  1.00  0.00           H
ATOM    492  HG2 LYS A  34      50.440  54.840  50.160  1.00  0.00           H
ATOM    493  CD  LYS A  34      51.210  56.880  50.330  1.00  0.00           C
ATOM    494  HD1 LYS A  34      50.500  57.300  51.060  1.00  0.00           H
ATOM    495  HD2 LYS A  34      51.980  56.270  50.850  1.00  0.00           H
ATOM    496  CE  LYS A  34      51.880  57.960  49.450  1.00  0.00           C
ATOM    497  HE1 LYS A  34      51.110  58.560  48.890  1.00  0.00           H
ATOM    498  HE2 LYS A  34      52.640  57.440  48.840  1.00  0.00           H
ATOM    499  NZ  LYS A  34      52.590  58.990  50.260  1.00  0.00           N
ATOM    500  HZ1 LYS A  34      52.350  58.940  51.270  1.00  0.00           H
ATOM    501  HZ2 LYS A  34      53.590  58.740  50.130  1.00  0.00           H
ATOM    502  HZ3 LYS A  34      52.350  59.930  49.900  1.00  0.00           H
ATOM    503  C   LYS A  34      46.860  57.320  49.880  1.00  0.00           C
ATOM    504  O   LYS A  34      46.120  56.950  48.980  1.00  0.00           O
ATOM    505  N   GLU A  35      46.640  58.540  50.410  1.00  0.00           N
ATOM    506  HN  GLU A  35      47.310  58.910  51.040  1.00  0.00           H
ATOM    507  CA  GLU A  35      45.570  59.480  50.140  1.00  0.00           C
ATOM    508  HA  GLU A  35      44.650  59.160  50.610  1.00  0.00           H
ATOM    509  CB  GLU A  35      45.870  60.860  50.740  1.00  0.00           C
ATOM    510  HB1 GLU A  35      45.130  61.670  50.520  1.00  0.00           H
ATOM    511  HB2 GLU A  35      46.870  61.240  50.460  1.00  0.00           H
ATOM    512  CG  GLU A  35      46.000  60.680  52.290  1.00  0.00           C
ATOM    513  HG1 GLU A  35      46.420  61.620  52.700  1.00  0.00           H
ATOM    514  HG2 GLU A  35      46.720  59.840  52.400  1.00  0.00           H
ATOM    515  CD  GLU A  35      44.720  60.340  53.010  1.00  0.00           C
ATOM    516  OE1 GLU A  35      44.480  59.160  53.380  1.00  0.00           O
ATOM    517  OE2 GLU A  35      43.860  61.280  53.240  1.00  0.00           O
ATOM    518  C   GLU A  35      45.210  59.770  48.670  1.00  0.00           C
ATOM    519  O   GLU A  35      45.920  60.420  47.880  1.00  0.00           O
ATOM    520  N   GLY A  36      43.940  59.560  48.390  1.00  0.00           N
ATOM    521  HN  GLY A  36      43.330  59.250  49.110  1.00  0.00           H
ATOM    522  CA  GLY A  36      43.290  60.200  47.200  1.00  0.00           C
ATOM    523  HA1 GLY A  36      42.710  61.000  47.630  1.00  0.00           H
ATOM    524  HA2 GLY A  36      43.980  60.520  46.440  1.00  0.00           H
ATOM    525  C   GLY A  36      42.460  59.320  46.330  1.00  0.00           C
ATOM    526  O   GLY A  36      41.930  59.840  45.370  1.00  0.00           O
ATOM    527  N   VAL A  37      42.290  58.020  46.620  1.00  0.00           N
ATOM    528  HN  VAL A  37      42.910  57.610  47.290  1.00  0.00           H
ATOM    529  CA  VAL A  37      41.600  57.010  45.880  1.00  0.00           C
ATOM    530  HA  VAL A  37      41.950  57.060  44.860  1.00  0.00           H
ATOM    531  CB  VAL A  37      41.880  55.600  46.290  1.00  0.00           C
ATOM    532  HB  VAL A  37      41.580  54.840  45.540  1.00  0.00           H
ATOM    533  CG1 VAL A  37      43.390  55.510  46.430  1.00  0.00           C
ATOM    534 HG11 VAL A  37      43.630  55.670  47.500  1.00  0.00           H
ATOM    535 HG12 VAL A  37      43.560  54.470  46.110  1.00  0.00           H
ATOM    536 HG13 VAL A  37      43.890  56.270  45.800  1.00  0.00           H
ATOM    537  CG2 VAL A  37      41.110  55.280  47.580  1.00  0.00           C
ATOM    538 HG21 VAL A  37      40.020  55.410  47.390  1.00  0.00           H
ATOM    539 HG22 VAL A  37      41.240  54.240  47.940  1.00  0.00           H
ATOM    540 HG23 VAL A  37      41.410  56.000  48.370  1.00  0.00           H
ATOM    541  C   VAL A  37      40.110  57.230  45.680  1.00  0.00           C
ATOM    542  O   VAL A  37      39.450  57.570  46.660  1.00  0.00           O
ATOM    543  N   LEU A  38      39.600  56.950  44.440  1.00  0.00           N
ATOM    544  HN  LEU A  38      40.280  56.780  43.730  1.00  0.00           H
ATOM    545  CA  LEU A  38      38.130  57.170  44.120  1.00  0.00           C
ATOM    546  HA  LEU A  38      37.870  57.970  44.790  1.00  0.00           H
ATOM    547  CB  LEU A  38      37.910  57.600  42.640  1.00  0.00           C
ATOM    548  HB1 LEU A  38      36.830  57.710  42.440  1.00  0.00           H
ATOM    549  HB2 LEU A  38      38.320  56.960  41.820  1.00  0.00           H
ATOM    550  CG  LEU A  38      38.410  59.040  42.400  1.00  0.00           C
ATOM    551  HG  LEU A  38      37.920  59.390  41.470  1.00  0.00           H
ATOM    552  CD1 LEU A  38      38.100  60.060  43.440  1.00  0.00           C
ATOM    553 HD11 LEU A  38      38.650  59.810  44.380  1.00  0.00           H
ATOM    554 HD12 LEU A  38      38.470  61.080  43.190  1.00  0.00           H
ATOM    555 HD13 LEU A  38      36.990  60.040  43.540  1.00  0.00           H
ATOM    556  CD2 LEU A  38      39.970  59.080  42.160  1.00  0.00           C
ATOM    557 HD21 LEU A  38      40.330  59.970  41.600  1.00  0.00           H
ATOM    558 HD22 LEU A  38      40.640  58.920  43.040  1.00  0.00           H
ATOM    559 HD23 LEU A  38      40.240  58.280  41.440  1.00  0.00           H
ATOM    560  C   LEU A  38      37.160  56.000  44.480  1.00  0.00           C
ATOM    561  O   LEU A  38      35.930  56.090  44.590  1.00  0.00           O
ATOM    562  N   TYR A  39      37.790  54.780  44.560  1.00  0.00           N
ATOM    563  HN  TYR A  39      38.760  54.730  44.770  1.00  0.00           H
ATOM    564  CA  TYR A  39      37.100  53.460  44.710  1.00  0.00           C
ATOM    565  HA  TYR A  39      36.120  53.640  45.140  1.00  0.00           H
ATOM    566  CB  TYR A  39      37.000  52.540  43.490  1.00  0.00           C
ATOM    567  HB1 TYR A  39      36.650  51.520  43.720  1.00  0.00           H
ATOM    568  HB2 TYR A  39      37.970  52.440  42.960  1.00  0.00           H
ATOM    569  CG  TYR A  39      35.990  53.120  42.480  1.00  0.00           C
ATOM    570  CD1 TYR A  39      36.440  54.000  41.440  1.00  0.00           C
ATOM    571  HD1 TYR A  39      37.500  54.140  41.300  1.00  0.00           H
ATOM    572  CE1 TYR A  39      35.570  54.710  40.600  1.00  0.00           C
ATOM    573  HE1 TYR A  39      35.790  55.360  39.770  1.00  0.00           H
ATOM    574  CZ  TYR A  39      34.220  54.440  40.790  1.00  0.00           C
ATOM    575  OH  TYR A  39      33.280  54.990  39.940  1.00  0.00           O
ATOM    576  HH  TYR A  39      33.780  55.730  39.580  1.00  0.00           H
ATOM    577  CD2 TYR A  39      34.640  52.920  42.660  1.00  0.00           C
ATOM    578  HD2 TYR A  39      34.260  52.290  43.450  1.00  0.00           H
ATOM    579  CE2 TYR A  39      33.720  53.630  41.890  1.00  0.00           C
ATOM    580  HE2 TYR A  39      32.650  53.530  41.980  1.00  0.00           H
ATOM    581  C   TYR A  39      37.760  52.780  45.820  1.00  0.00           C
ATOM    582  O   TYR A  39      38.950  52.800  46.000  1.00  0.00           O
ATOM    583  N   VAL A  40      37.020  52.140  46.760  1.00  0.00           N
ATOM    584  HN  VAL A  40      36.050  52.360  46.810  1.00  0.00           H
ATOM    585  CA  VAL A  40      37.420  51.290  47.910  1.00  0.00           C
ATOM    586  HA  VAL A  40      38.470  51.050  47.780  1.00  0.00           H
ATOM    587  CB  VAL A  40      36.980  51.950  49.220  1.00  0.00           C
ATOM    588  HB  VAL A  40      35.910  52.240  49.110  1.00  0.00           H
ATOM    589  CG1 VAL A  40      37.270  51.030  50.410  1.00  0.00           C
ATOM    590 HG11 VAL A  40      38.330  50.740  50.570  1.00  0.00           H
ATOM    591 HG12 VAL A  40      37.060  51.490  51.400  1.00  0.00           H
ATOM    592 HG13 VAL A  40      36.690  50.080  50.460  1.00  0.00           H
ATOM    593  CG2 VAL A  40      37.830  53.220  49.320  1.00  0.00           C
ATOM    594 HG21 VAL A  40      38.870  53.010  48.980  1.00  0.00           H
ATOM    595 HG22 VAL A  40      37.500  53.950  48.560  1.00  0.00           H
ATOM    596 HG23 VAL A  40      37.890  53.680  50.330  1.00  0.00           H
ATOM    597  C   VAL A  40      36.580  49.950  47.830  1.00  0.00           C
ATOM    598  O   VAL A  40      35.390  49.940  47.990  1.00  0.00           O
ATOM    599  N   GLY A  41      37.230  48.810  47.420  1.00  0.00           N
ATOM    600  HN  GLY A  41      38.190  48.910  47.190  1.00  0.00           H
ATOM    601  CA  GLY A  41      36.620  47.490  47.290  1.00  0.00           C
ATOM    602  HA1 GLY A  41      35.710  47.710  46.750  1.00  0.00           H
ATOM    603  HA2 GLY A  41      37.320  46.980  46.650  1.00  0.00           H
ATOM    604  C   GLY A  41      36.400  46.760  48.560  1.00  0.00           C
ATOM    605  O   GLY A  41      36.050  47.330  49.540  1.00  0.00           O
ATOM    606  N   SER A  42      36.650  45.420  48.680  1.00  0.00           N
ATOM    607  HN  SER A  42      37.060  45.020  47.870  1.00  0.00           H
ATOM    608  CA  SER A  42      36.310  44.670  49.820  1.00  0.00           C
ATOM    609  HA  SER A  42      36.590  45.220  50.700  1.00  0.00           H
ATOM    610  CB  SER A  42      34.740  44.320  50.030  1.00  0.00           C
ATOM    611  HB1 SER A  42      34.240  45.310  50.010  1.00  0.00           H
ATOM    612  HB2 SER A  42      34.550  43.800  50.990  1.00  0.00           H
ATOM    613  OG  SER A  42      34.130  43.640  48.880  1.00  0.00           O
ATOM    614  HG1 SER A  42      33.870  44.290  48.210  1.00  0.00           H
ATOM    615  C   SER A  42      37.110  43.360  49.990  1.00  0.00           C
ATOM    616  O   SER A  42      36.790  42.490  50.760  1.00  0.00           O
ATOM    617  N   LYS A  43      38.250  43.210  49.270  1.00  0.00           N
ATOM    618  HN  LYS A  43      38.400  43.810  48.490  1.00  0.00           H
ATOM    619  CA  LYS A  43      39.240  42.120  49.400  1.00  0.00           C
ATOM    620  HA  LYS A  43      39.080  41.580  50.320  1.00  0.00           H
ATOM    621  CB  LYS A  43      39.160  41.050  48.230  1.00  0.00           C
ATOM    622  HB1 LYS A  43      39.700  40.120  48.490  1.00  0.00           H
ATOM    623  HB2 LYS A  43      39.640  41.370  47.270  1.00  0.00           H
ATOM    624  CG  LYS A  43      37.770  40.540  47.870  1.00  0.00           C
ATOM    625  HG1 LYS A  43      37.090  41.420  47.790  1.00  0.00           H
ATOM    626  HG2 LYS A  43      37.340  40.050  48.770  1.00  0.00           H
ATOM    627  CD  LYS A  43      37.610  39.660  46.620  1.00  0.00           C
ATOM    628  HD1 LYS A  43      38.240  40.160  45.850  1.00  0.00           H
ATOM    629  HD2 LYS A  43      38.170  38.750  46.920  1.00  0.00           H
ATOM    630  CE  LYS A  43      36.160  39.390  46.230  1.00  0.00           C
ATOM    631  HE1 LYS A  43      36.140  38.660  45.400  1.00  0.00           H
ATOM    632  HE2 LYS A  43      35.660  40.320  45.890  1.00  0.00           H
ATOM    633  NZ  LYS A  43      35.280  38.700  47.250  1.00  0.00           N
ATOM    634  HZ1 LYS A  43      34.400  38.350  46.820  1.00  0.00           H
ATOM    635  HZ2 LYS A  43      35.780  37.900  47.690  1.00  0.00           H
ATOM    636  HZ3 LYS A  43      35.060  39.430  47.960  1.00  0.00           H
ATOM    637  C   LYS A  43      40.660  42.640  49.470  1.00  0.00           C
ATOM    638  O   LYS A  43      41.130  43.390  48.620  1.00  0.00           O
ATOM    639  N   THR A  44      41.450  42.300  50.530  1.00  0.00           N
ATOM    640  HN  THR A  44      41.130  41.560  51.120  1.00  0.00           H
ATOM    641  CA  THR A  44      42.880  42.660  50.710  1.00  0.00           C
ATOM    642  HA  THR A  44      42.830  43.730  50.570  1.00  0.00           H
ATOM    643  CB  THR A  44      43.190  42.250  52.100  1.00  0.00           C
ATOM    644  HB  THR A  44      42.290  42.310  52.750  1.00  0.00           H
ATOM    645  OG1 THR A  44      44.100  43.210  52.670  1.00  0.00           O
ATOM    646  HG1 THR A  44      43.950  43.020  53.600  1.00  0.00           H
ATOM    647  CG2 THR A  44      43.910  40.930  52.320  1.00  0.00           C
ATOM    648 HG21 THR A  44      43.150  40.230  51.920  1.00  0.00           H
ATOM    649 HG22 THR A  44      44.840  40.700  51.760  1.00  0.00           H
ATOM    650 HG23 THR A  44      43.960  40.820  53.430  1.00  0.00           H
ATOM    651  C   THR A  44      43.830  42.070  49.640  1.00  0.00           C
ATOM    652  O   THR A  44      43.700  40.950  49.200  1.00  0.00           O
ATOM    653  N   LYS A  45      44.890  42.860  49.240  1.00  0.00           N
ATOM    654  HN  LYS A  45      44.710  43.840  49.300  1.00  0.00           H
ATOM    655  CA  LYS A  45      46.090  42.430  48.530  1.00  0.00           C
ATOM    656  HA  LYS A  45      45.730  41.840  47.690  1.00  0.00           H
ATOM    657  CB  LYS A  45      46.780  43.660  47.850  1.00  0.00           C
ATOM    658  HB1 LYS A  45      47.550  43.300  47.130  1.00  0.00           H
ATOM    659  HB2 LYS A  45      47.140  44.380  48.610  1.00  0.00           H
ATOM    660  CG  LYS A  45      45.850  44.490  46.950  1.00  0.00           C
ATOM    661  HG1 LYS A  45      44.940  44.730  47.550  1.00  0.00           H
ATOM    662  HG2 LYS A  45      45.530  43.820  46.130  1.00  0.00           H
ATOM    663  CD  LYS A  45      46.490  45.670  46.180  1.00  0.00           C
ATOM    664  HD1 LYS A  45      47.110  46.100  47.000  1.00  0.00           H
ATOM    665  HD2 LYS A  45      47.210  45.220  45.450  1.00  0.00           H
ATOM    666  CE  LYS A  45      45.560  46.620  45.430  1.00  0.00           C
ATOM    667  HE1 LYS A  45      44.800  47.110  46.080  1.00  0.00           H
ATOM    668  HE2 LYS A  45      45.010  46.130  44.600  1.00  0.00           H
ATOM    669  NZ  LYS A  45      46.350  47.650  44.850  1.00  0.00           N
ATOM    670  HZ1 LYS A  45      47.020  48.060  45.530  1.00  0.00           H
ATOM    671  HZ2 LYS A  45      46.900  47.280  44.040  1.00  0.00           H
ATOM    672  HZ3 LYS A  45      45.880  48.480  44.450  1.00  0.00           H
ATOM    673  C   LYS A  45      47.080  41.560  49.310  1.00  0.00           C
ATOM    674  O   LYS A  45      47.380  41.780  50.510  1.00  0.00           O
ATOM    675  N   GLU A  46      47.680  40.500  48.660  1.00  0.00           N
ATOM    676  HN  GLU A  46      47.390  40.290  47.730  1.00  0.00           H
ATOM    677  CA  GLU A  46      48.300  39.320  49.330  1.00  0.00           C
ATOM    678  HA  GLU A  46      48.410  39.600  50.360  1.00  0.00           H
ATOM    679  CB  GLU A  46      47.760  37.870  49.190  1.00  0.00           C
ATOM    680  HB1 GLU A  46      48.390  37.240  49.840  1.00  0.00           H
ATOM    681  HB2 GLU A  46      47.860  37.470  48.160  1.00  0.00           H
ATOM    682  CG  GLU A  46      46.240  37.840  49.640  1.00  0.00           C
ATOM    683  HG1 GLU A  46      45.580  38.510  49.050  1.00  0.00           H
ATOM    684  HG2 GLU A  46      46.320  38.170  50.700  1.00  0.00           H
ATOM    685  CD  GLU A  46      45.690  36.390  49.730  1.00  0.00           C
ATOM    686  OE1 GLU A  46      46.200  35.570  50.580  1.00  0.00           O
ATOM    687  OE2 GLU A  46      44.660  36.180  49.070  1.00  0.00           O
ATOM    688  C   GLU A  46      49.770  39.290  48.810  1.00  0.00           C
ATOM    689  O   GLU A  46      50.070  39.230  47.640  1.00  0.00           O
ATOM    690  N   GLY A  47      50.610  39.370  49.870  1.00  0.00           N
ATOM    691  HN  GLY A  47      50.170  39.600  50.730  1.00  0.00           H
ATOM    692  CA  GLY A  47      52.000  39.020  50.090  1.00  0.00           C
ATOM    693  HA1 GLY A  47      52.390  38.710  49.130  1.00  0.00           H
ATOM    694  HA2 GLY A  47      52.570  39.840  50.500  1.00  0.00           H
ATOM    695  C   GLY A  47      52.150  37.840  50.970  1.00  0.00           C
ATOM    696  O   GLY A  47      51.200  37.140  51.280  1.00  0.00           O
ATOM    697  N   VAL A  48      53.390  37.640  51.450  1.00  0.00           N
ATOM    698  HN  VAL A  48      54.130  38.270  51.230  1.00  0.00           H
ATOM    699  CA  VAL A  48      53.800  36.540  52.230  1.00  0.00           C
ATOM    700  HA  VAL A  48      53.240  35.680  51.890  1.00  0.00           H
ATOM    701  CB  VAL A  48      55.220  36.190  52.070  1.00  0.00           C
ATOM    702  HB  VAL A  48      55.330  35.220  52.610  1.00  0.00           H
ATOM    703  CG1 VAL A  48      55.610  35.980  50.570  1.00  0.00           C
ATOM    704 HG11 VAL A  48      56.660  35.760  50.310  1.00  0.00           H
ATOM    705 HG12 VAL A  48      55.000  35.200  50.070  1.00  0.00           H
ATOM    706 HG13 VAL A  48      55.570  36.960  50.050  1.00  0.00           H
ATOM    707  CG2 VAL A  48      56.150  37.250  52.750  1.00  0.00           C
ATOM    708 HG21 VAL A  48      55.890  38.320  52.640  1.00  0.00           H
ATOM    709 HG22 VAL A  48      56.230  37.090  53.850  1.00  0.00           H
ATOM    710 HG23 VAL A  48      57.160  37.160  52.300  1.00  0.00           H
ATOM    711  C   VAL A  48      53.450  36.760  53.750  1.00  0.00           C
ATOM    712  O   VAL A  48      53.320  35.870  54.550  1.00  0.00           O
ATOM    713  N   VAL A  49      53.110  37.980  54.160  1.00  0.00           N
ATOM    714  HN  VAL A  49      53.060  38.750  53.530  1.00  0.00           H
ATOM    715  CA  VAL A  49      52.620  38.240  55.530  1.00  0.00           C
ATOM    716  HA  VAL A  49      52.260  37.310  55.930  1.00  0.00           H
ATOM    717  CB  VAL A  49      53.680  39.100  56.280  1.00  0.00           C
ATOM    718  HB  VAL A  49      53.180  39.420  57.220  1.00  0.00           H
ATOM    719  CG1 VAL A  49      54.940  38.190  56.630  1.00  0.00           C
ATOM    720 HG11 VAL A  49      54.850  37.460  57.450  1.00  0.00           H
ATOM    721 HG12 VAL A  49      55.300  37.600  55.760  1.00  0.00           H
ATOM    722 HG13 VAL A  49      55.820  38.810  56.910  1.00  0.00           H
ATOM    723  CG2 VAL A  49      54.010  40.320  55.470  1.00  0.00           C
ATOM    724 HG21 VAL A  49      54.800  40.180  54.710  1.00  0.00           H
ATOM    725 HG22 VAL A  49      53.140  40.710  54.910  1.00  0.00           H
ATOM    726 HG23 VAL A  49      54.420  41.080  56.160  1.00  0.00           H
ATOM    727  C   VAL A  49      51.360  39.000  55.580  1.00  0.00           C
ATOM    728  O   VAL A  49      50.930  39.480  54.530  1.00  0.00           O
ATOM    729  N   HIS A  50      50.540  39.020  56.690  1.00  0.00           N
ATOM    730  HN  HIS A  50      50.770  38.550  57.540  1.00  0.00           H
ATOM    731  CA  HIS A  50      49.310  39.810  56.730  1.00  0.00           C
ATOM    732  HA  HIS A  50      48.770  39.610  55.820  1.00  0.00           H
ATOM    733  CB  HIS A  50      48.460  39.510  57.940  1.00  0.00           C
ATOM    734  HB1 HIS A  50      47.740  40.320  58.170  1.00  0.00           H
ATOM    735  HB2 HIS A  50      49.180  39.530  58.780  1.00  0.00           H
ATOM    736  ND1 HIS A  50      46.500  38.210  57.060  1.00  0.00           N
ATOM    737  CG  HIS A  50      47.640  38.250  57.880  1.00  0.00           C
ATOM    738  CE1 HIS A  50      46.140  36.940  57.120  1.00  0.00           C
ATOM    739  HE1 HIS A  50      45.340  36.410  56.610  1.00  0.00           H
ATOM    740  NE2 HIS A  50      46.940  36.220  57.950  1.00  0.00           N
ATOM    741  HE2 HIS A  50      46.610  35.390  58.400  1.00  0.00           H
ATOM    742  CD2 HIS A  50      47.920  37.050  58.440  1.00  0.00           C
ATOM    743  HD2 HIS A  50      48.770  36.860  59.080  1.00  0.00           H
ATOM    744  C   HIS A  50      49.580  41.320  56.680  1.00  0.00           C
ATOM    745  O   HIS A  50      50.430  41.830  57.460  1.00  0.00           O
ATOM    746  N   GLY A  51      48.920  42.110  55.800  1.00  0.00           N
ATOM    747  HN  GLY A  51      48.360  41.700  55.070  1.00  0.00           H
ATOM    748  CA  GLY A  51      49.160  43.530  55.660  1.00  0.00           C
ATOM    749  HA1 GLY A  51      48.220  44.060  55.600  1.00  0.00           H
ATOM    750  HA2 GLY A  51      49.800  43.900  56.440  1.00  0.00           H
ATOM    751  C   GLY A  51      49.940  43.860  54.400  1.00  0.00           C
ATOM    752  O   GLY A  51      50.150  43.000  53.550  1.00  0.00           O
ATOM    753  N   VAL A  52      50.330  45.140  54.340  1.00  0.00           N
ATOM    754  HN  VAL A  52      50.160  45.800  55.070  1.00  0.00           H
ATOM    755  CA  VAL A  52      51.160  45.660  53.280  1.00  0.00           C
ATOM    756  HA  VAL A  52      51.580  44.880  52.670  1.00  0.00           H
ATOM    757  CB  VAL A  52      50.260  46.590  52.410  1.00  0.00           C
ATOM    758  HB  VAL A  52      49.320  46.090  52.120  1.00  0.00           H
ATOM    759  CG1 VAL A  52      49.910  47.830  53.190  1.00  0.00           C
ATOM    760 HG11 VAL A  52      49.060  48.360  52.720  1.00  0.00           H
ATOM    761 HG12 VAL A  52      49.450  47.530  54.150  1.00  0.00           H
ATOM    762 HG13 VAL A  52      50.730  48.580  53.280  1.00  0.00           H
ATOM    763  CG2 VAL A  52      50.940  47.030  51.130  1.00  0.00           C
ATOM    764 HG21 VAL A  52      51.210  46.130  50.540  1.00  0.00           H
ATOM    765 HG22 VAL A  52      50.220  47.490  50.420  1.00  0.00           H
ATOM    766 HG23 VAL A  52      51.750  47.760  51.320  1.00  0.00           H
ATOM    767  C   VAL A  52      52.430  46.340  53.820  1.00  0.00           C
ATOM    768  O   VAL A  52      52.450  46.920  54.870  1.00  0.00           O
ATOM    769  N   ALA A  53      53.550  46.260  53.110  1.00  0.00           N
ATOM    770  HN  ALA A  53      53.590  45.840  52.210  1.00  0.00           H
ATOM    771  CA  ALA A  53      54.700  47.050  53.490  1.00  0.00           C
ATOM    772  HA  ALA A  53      55.430  46.870  52.720  1.00  0.00           H
ATOM    773  CB  ALA A  53      54.470  48.590  53.530  1.00  0.00           C
ATOM    774  HB1 ALA A  53      55.390  49.190  53.620  1.00  0.00           H
ATOM    775  HB2 ALA A  53      54.040  48.840  52.530  1.00  0.00           H
ATOM    776  HB3 ALA A  53      53.800  48.880  54.370  1.00  0.00           H
ATOM    777  C   ALA A  53      55.480  46.470  54.710  1.00  0.00           C
ATOM    778  O   ALA A  53      55.220  45.270  55.060  1.00  0.00           O
ATOM    779  N   THR A  54      56.450  47.200  55.300  1.00  0.00           N
ATOM    780  HN  THR A  54      56.650  48.120  54.960  1.00  0.00           H
ATOM    781  CA  THR A  54      57.250  46.700  56.360  1.00  0.00           C
ATOM    782  HA  THR A  54      57.710  45.790  56.010  1.00  0.00           H
ATOM    783  CB  THR A  54      58.430  47.610  56.750  1.00  0.00           C
ATOM    784  HB  THR A  54      59.040  47.080  57.510  1.00  0.00           H
ATOM    785  OG1 THR A  54      57.950  48.890  57.120  1.00  0.00           O
ATOM    786  HG1 THR A  54      58.000  48.990  58.070  1.00  0.00           H
ATOM    787  CG2 THR A  54      59.390  47.770  55.560  1.00  0.00           C
ATOM    788 HG21 THR A  54      60.240  48.470  55.740  1.00  0.00           H
ATOM    789 HG22 THR A  54      59.880  46.790  55.390  1.00  0.00           H
ATOM    790 HG23 THR A  54      58.930  48.060  54.590  1.00  0.00           H
ATOM    791  C   THR A  54      56.530  46.390  57.690  1.00  0.00           C
ATOM    792  O   THR A  54      56.890  45.510  58.410  1.00  0.00           O
ATOM    793  N   VAL A  55      55.470  47.080  58.070  1.00  0.00           N
ATOM    794  HN  VAL A  55      55.230  47.800  57.420  1.00  0.00           H
ATOM    795  CA  VAL A  55      54.570  46.840  59.220  1.00  0.00           C
ATOM    796  HA  VAL A  55      55.160  46.810  60.120  1.00  0.00           H
ATOM    797  CB  VAL A  55      53.580  48.020  59.430  1.00  0.00           C
ATOM    798  HB  VAL A  55      52.780  47.770  60.160  1.00  0.00           H
ATOM    799  CG1 VAL A  55      54.410  49.210  59.940  1.00  0.00           C
ATOM    800 HG11 VAL A  55      55.230  48.950  60.650  1.00  0.00           H
ATOM    801 HG12 VAL A  55      54.980  49.720  59.130  1.00  0.00           H
ATOM    802 HG13 VAL A  55      53.710  49.980  60.320  1.00  0.00           H
ATOM    803  CG2 VAL A  55      52.830  48.310  58.090  1.00  0.00           C
ATOM    804 HG21 VAL A  55      52.200  49.220  58.170  1.00  0.00           H
ATOM    805 HG22 VAL A  55      53.480  48.400  57.190  1.00  0.00           H
ATOM    806 HG23 VAL A  55      52.040  47.560  57.880  1.00  0.00           H
ATOM    807  C   VAL A  55      53.820  45.570  59.210  1.00  0.00           C
ATOM    808  O   VAL A  55      53.280  45.040  60.220  1.00  0.00           O
ATOM    809  N   ALA A  56      53.600  44.960  58.030  1.00  0.00           N
ATOM    810  HN  ALA A  56      54.060  45.420  57.270  1.00  0.00           H
ATOM    811  CA  ALA A  56      52.910  43.740  57.860  1.00  0.00           C
ATOM    812  HA  ALA A  56      51.860  43.750  58.110  1.00  0.00           H
ATOM    813  CB  ALA A  56      52.870  43.460  56.310  1.00  0.00           C
ATOM    814  HB1 ALA A  56      52.590  44.420  55.820  1.00  0.00           H
ATOM    815  HB2 ALA A  56      53.840  43.110  55.880  1.00  0.00           H
ATOM    816  HB3 ALA A  56      52.090  42.700  56.090  1.00  0.00           H
ATOM    817  C   ALA A  56      53.520  42.530  58.560  1.00  0.00           C
ATOM    818  O   ALA A  56      54.760  42.520  58.740  1.00  0.00           O
ATOM    819  N   GLU A  57      52.750  41.530  59.000  1.00  0.00           N
ATOM    820  HN  GLU A  57      51.810  41.450  58.700  1.00  0.00           H
ATOM    821  CA  GLU A  57      53.220  40.720  60.080  1.00  0.00           C
ATOM    822  HA  GLU A  57      54.250  40.460  59.890  1.00  0.00           H
ATOM    823  CB  GLU A  57      53.130  41.510  61.390  1.00  0.00           C
ATOM    824  HB1 GLU A  57      53.760  42.380  61.130  1.00  0.00           H
ATOM    825  HB2 GLU A  57      53.610  40.910  62.200  1.00  0.00           H
ATOM    826  CG  GLU A  57      51.760  41.970  61.810  1.00  0.00           C
ATOM    827  HG1 GLU A  57      51.150  41.070  62.070  1.00  0.00           H
ATOM    828  HG2 GLU A  57      51.170  42.520  61.050  1.00  0.00           H
ATOM    829  CD  GLU A  57      51.720  42.790  63.110  1.00  0.00           C
ATOM    830  OE1 GLU A  57      52.720  43.300  63.560  1.00  0.00           O
ATOM    831  OE2 GLU A  57      50.570  42.910  63.630  1.00  0.00           O
ATOM    832  C   GLU A  57      52.570  39.370  60.300  1.00  0.00           C
ATOM    833  O   GLU A  57      51.390  39.240  60.130  1.00  0.00           O
ATOM    834  N   LYS A  58      53.370  38.340  60.610  1.00  0.00           N
ATOM    835  HN  LYS A  58      54.330  38.430  60.890  1.00  0.00           H
ATOM    836  CA  LYS A  58      52.960  36.980  60.610  1.00  0.00           C
ATOM    837  HA  LYS A  58      53.670  36.350  61.120  1.00  0.00           H
ATOM    838  CB  LYS A  58      51.660  36.640  61.370  1.00  0.00           C
ATOM    839  HB1 LYS A  58      51.550  35.530  61.310  1.00  0.00           H
ATOM    840  HB2 LYS A  58      50.750  37.010  60.850  1.00  0.00           H
ATOM    841  CG  LYS A  58      51.750  36.970  62.870  1.00  0.00           C
ATOM    842  HG1 LYS A  58      51.750  38.060  63.040  1.00  0.00           H
ATOM    843  HG2 LYS A  58      52.570  36.470  63.450  1.00  0.00           H
ATOM    844  CD  LYS A  58      50.510  36.430  63.680  1.00  0.00           C
ATOM    845  HD1 LYS A  58      49.710  37.150  63.380  1.00  0.00           H
ATOM    846  HD2 LYS A  58      50.300  35.440  63.230  1.00  0.00           H
ATOM    847  CE  LYS A  58      50.730  36.370  65.110  1.00  0.00           C
ATOM    848  HE1 LYS A  58      51.420  35.500  65.180  1.00  0.00           H
ATOM    849  HE2 LYS A  58      49.850  36.270  65.780  1.00  0.00           H
ATOM    850  NZ  LYS A  58      51.410  37.600  65.570  1.00  0.00           N
ATOM    851  HZ1 LYS A  58      52.310  37.630  65.060  1.00  0.00           H
ATOM    852  HZ2 LYS A  58      50.960  38.530  65.430  1.00  0.00           H
ATOM    853  HZ3 LYS A  58      51.570  37.490  66.590  1.00  0.00           H
ATOM    854  C   LYS A  58      52.940  36.310  59.310  1.00  0.00           C
ATOM    855  O   LYS A  58      52.050  36.690  58.500  1.00  0.00           O
ATOM    856  N   THR A  59      53.860  35.350  59.020  1.00  0.00           N
ATOM    857  HN  THR A  59      54.560  35.010  59.640  1.00  0.00           H
ATOM    858  CA  THR A  59      53.800  34.630  57.750  1.00  0.00           C
ATOM    859  HA  THR A  59      53.800  35.270  56.880  1.00  0.00           H
ATOM    860  CB  THR A  59      54.950  33.690  57.550  1.00  0.00           C
ATOM    861  HB  THR A  59      54.770  33.130  56.610  1.00  0.00           H
ATOM    862  OG1 THR A  59      55.200  32.820  58.690  1.00  0.00           O
ATOM    863  HG1 THR A  59      54.450  32.250  58.890  1.00  0.00           H
ATOM    864  CG2 THR A  59      56.240  34.580  57.360  1.00  0.00           C
ATOM    865 HG21 THR A  59      56.490  34.910  58.390  1.00  0.00           H
ATOM    866 HG22 THR A  59      57.060  33.930  56.980  1.00  0.00           H
ATOM    867 HG23 THR A  59      56.080  35.480  56.740  1.00  0.00           H
ATOM    868  C   THR A  59      52.580  33.860  57.510  1.00  0.00           C
ATOM    869  O   THR A  59      52.030  33.170  58.390  1.00  0.00           O
ATOM    870  N   LYS A  60      52.060  33.950  56.280  1.00  0.00           N
ATOM    871  HN  LYS A  60      52.480  34.500  55.560  1.00  0.00           H
ATOM    872  CA  LYS A  60      50.850  33.200  55.900  1.00  0.00           C
ATOM    873  HA  LYS A  60      50.190  33.210  56.750  1.00  0.00           H
ATOM    874  CB  LYS A  60      50.030  33.940  54.740  1.00  0.00           C
ATOM    875  HB1 LYS A  60      49.380  33.190  54.230  1.00  0.00           H
ATOM    876  HB2 LYS A  60      50.850  34.240  54.050  1.00  0.00           H
ATOM    877  CG  LYS A  60      49.340  35.180  55.250  1.00  0.00           C
ATOM    878  HG1 LYS A  60      49.990  35.600  56.050  1.00  0.00           H
ATOM    879  HG2 LYS A  60      48.270  35.060  55.530  1.00  0.00           H
ATOM    880  CD  LYS A  60      49.330  36.390  54.240  1.00  0.00           C
ATOM    881  HD1 LYS A  60      49.080  37.330  54.760  1.00  0.00           H
ATOM    882  HD2 LYS A  60      50.380  36.580  53.930  1.00  0.00           H
ATOM    883  CE  LYS A  60      48.580  36.240  52.980  1.00  0.00           C
ATOM    884  HE1 LYS A  60      48.980  35.300  52.550  1.00  0.00           H
ATOM    885  HE2 LYS A  60      48.920  37.080  52.330  1.00  0.00           H
ATOM    886  NZ  LYS A  60      47.140  36.190  53.020  1.00  0.00           N
ATOM    887  HZ1 LYS A  60      46.790  37.070  53.460  1.00  0.00           H
ATOM    888  HZ2 LYS A  60      46.770  36.030  52.060  1.00  0.00           H
ATOM    889  HZ3 LYS A  60      46.720  35.400  53.550  1.00  0.00           H
ATOM    890  C   LYS A  60      51.210  31.810  55.560  1.00  0.00           C
ATOM    891  O   LYS A  60      52.380  31.470  55.300  1.00  0.00           O
ATOM    892  N   GLU A  61      50.240  30.880  55.510  1.00  0.00           N
ATOM    893  HN  GLU A  61      49.270  31.070  55.570  1.00  0.00           H
ATOM    894  CA  GLU A  61      50.540  29.510  55.160  1.00  0.00           C
ATOM    895  HA  GLU A  61      51.420  29.190  55.700  1.00  0.00           H
ATOM    896  CB  GLU A  61      49.450  28.480  55.690  1.00  0.00           C
ATOM    897  HB1 GLU A  61      49.730  27.440  55.390  1.00  0.00           H
ATOM    898  HB2 GLU A  61      48.490  28.690  55.160  1.00  0.00           H
ATOM    899  CG  GLU A  61      49.300  28.590  57.190  1.00  0.00           C
ATOM    900  HG1 GLU A  61      48.690  29.480  57.440  1.00  0.00           H
ATOM    901  HG2 GLU A  61      50.290  28.710  57.680  1.00  0.00           H
ATOM    902  CD  GLU A  61      48.510  27.360  57.760  1.00  0.00           C
ATOM    903  OE1 GLU A  61      49.200  26.390  58.210  1.00  0.00           O
ATOM    904  OE2 GLU A  61      47.300  27.440  57.930  1.00  0.00           O
ATOM    905  C   GLU A  61      50.800  29.260  53.630  1.00  0.00           C
ATOM    906  O   GLU A  61      50.130  29.910  52.810  1.00  0.00           O
ATOM    907  N   GLN A  62      51.770  28.370  53.230  1.00  0.00           N
ATOM    908  HN  GLN A  62      52.120  27.760  53.940  1.00  0.00           H
ATOM    909  CA  GLN A  62      51.960  27.950  51.850  1.00  0.00           C
ATOM    910  HA  GLN A  62      52.690  27.160  51.930  1.00  0.00           H
ATOM    911  CB  GLN A  62      50.670  27.370  51.080  1.00  0.00           C
ATOM    912  HB1 GLN A  62      50.910  27.010  50.060  1.00  0.00           H
ATOM    913  HB2 GLN A  62      49.780  28.040  51.070  1.00  0.00           H
ATOM    914  CG  GLN A  62      50.250  25.920  51.530  1.00  0.00           C
ATOM    915  HG1 GLN A  62      51.140  25.250  51.550  1.00  0.00           H
ATOM    916  HG2 GLN A  62      49.600  25.390  50.810  1.00  0.00           H
ATOM    917  CD  GLN A  62      49.670  25.850  52.910  1.00  0.00           C
ATOM    918  OE1 GLN A  62      50.410  25.460  53.840  1.00  0.00           O
ATOM    919  NE2 GLN A  62      48.350  26.160  53.040  1.00  0.00           N
ATOM    920 HE21 GLN A  62      47.920  26.490  52.190  1.00  0.00           H
ATOM    921 HE22 GLN A  62      47.920  26.210  53.940  1.00  0.00           H
ATOM    922  C   GLN A  62      52.700  28.970  51.010  1.00  0.00           C
ATOM    923  O   GLN A  62      52.560  29.040  49.790  1.00  0.00           O
ATOM    924  N   VAL A  63      53.520  29.790  51.630  1.00  0.00           N
ATOM    925  HN  VAL A  63      53.630  29.720  52.620  1.00  0.00           H
ATOM    926  CA  VAL A  63      54.130  31.030  51.020  1.00  0.00           C
ATOM    927  HA  VAL A  63      53.670  31.290  50.080  1.00  0.00           H
ATOM    928  CB  VAL A  63      53.940  32.330  51.830  1.00  0.00           C
ATOM    929  HB  VAL A  63      54.350  33.180  51.250  1.00  0.00           H
ATOM    930  CG1 VAL A  63      52.460  32.610  52.000  1.00  0.00           C
ATOM    931 HG11 VAL A  63      52.010  33.010  51.060  1.00  0.00           H
ATOM    932 HG12 VAL A  63      52.010  31.630  52.270  1.00  0.00           H
ATOM    933 HG13 VAL A  63      52.290  33.160  52.950  1.00  0.00           H
ATOM    934  CG2 VAL A  63      54.860  32.300  53.050  1.00  0.00           C
ATOM    935 HG21 VAL A  63      54.610  31.410  53.660  1.00  0.00           H
ATOM    936 HG22 VAL A  63      55.960  32.160  53.020  1.00  0.00           H
ATOM    937 HG23 VAL A  63      54.660  33.190  53.690  1.00  0.00           H
ATOM    938  C   VAL A  63      55.630  30.860  50.710  1.00  0.00           C
ATOM    939  O   VAL A  63      56.170  31.790  50.130  1.00  0.00           O
ATOM    940  N   THR A  64      56.280  29.750  51.100  1.00  0.00           N
ATOM    941  HN  THR A  64      55.890  29.020  51.640  1.00  0.00           H
ATOM    942  CA  THR A  64      57.770  29.740  50.970  1.00  0.00           C
ATOM    943  HA  THR A  64      58.140  30.440  50.230  1.00  0.00           H
ATOM    944  CB  THR A  64      58.510  30.200  52.380  1.00  0.00           C
ATOM    945  HB  THR A  64      58.000  31.140  52.690  1.00  0.00           H
ATOM    946  OG1 THR A  64      59.900  30.520  52.360  1.00  0.00           O
ATOM    947  HG1 THR A  64      59.940  31.130  53.100  1.00  0.00           H
ATOM    948  CG2 THR A  64      58.240  29.080  53.420  1.00  0.00           C
ATOM    949 HG21 THR A  64      57.150  28.850  53.450  1.00  0.00           H
ATOM    950 HG22 THR A  64      58.910  28.290  53.030  1.00  0.00           H
ATOM    951 HG23 THR A  64      58.570  29.340  54.450  1.00  0.00           H
ATOM    952  C   THR A  64      58.250  28.410  50.510  1.00  0.00           C
ATOM    953  O   THR A  64      57.500  27.420  50.710  1.00  0.00           O
ATOM    954  N   ASN A  65      59.400  28.300  49.760  1.00  0.00           N
ATOM    955  HN  ASN A  65      59.910  29.150  49.700  1.00  0.00           H
ATOM    956  CA  ASN A  65      59.910  27.030  49.240  1.00  0.00           C
ATOM    957  HA  ASN A  65      59.430  26.170  49.680  1.00  0.00           H
ATOM    958  CB  ASN A  65      59.930  26.970  47.750  1.00  0.00           C
ATOM    959  HB1 ASN A  65      60.470  26.070  47.400  1.00  0.00           H
ATOM    960  HB2 ASN A  65      60.350  27.930  47.370  1.00  0.00           H
ATOM    961  CG  ASN A  65      58.530  27.040  47.130  1.00  0.00           C
ATOM    962  OD1 ASN A  65      58.190  28.090  46.540  1.00  0.00           O
ATOM    963  ND2 ASN A  65      57.800  25.890  47.200  1.00  0.00           N
ATOM    964 HD21 ASN A  65      58.210  25.040  47.520  1.00  0.00           H
ATOM    965 HD22 ASN A  65      56.850  25.970  46.900  1.00  0.00           H
ATOM    966  C   ASN A  65      61.420  26.940  49.640  1.00  0.00           C
ATOM    967  O   ASN A  65      62.000  27.870  50.170  1.00  0.00           O
ATOM    968  N   VAL A  66      62.020  25.770  49.440  1.00  0.00           N
ATOM    969  HN  VAL A  66      61.490  24.960  49.190  1.00  0.00           H
ATOM    970  CA  VAL A  66      63.360  25.550  49.680  1.00  0.00           C
ATOM    971  HA  VAL A  66      63.810  26.300  50.320  1.00  0.00           H
ATOM    972  CB  VAL A  66      63.540  24.220  50.430  1.00  0.00           C
ATOM    973  HB  VAL A  66      63.200  23.370  49.810  1.00  0.00           H
ATOM    974  CG1 VAL A  66      65.040  23.980  50.630  1.00  0.00           C
ATOM    975 HG11 VAL A  66      65.580  23.560  49.760  1.00  0.00           H
ATOM    976 HG12 VAL A  66      65.570  24.930  50.890  1.00  0.00           H
ATOM    977 HG13 VAL A  66      65.090  23.280  51.490  1.00  0.00           H
ATOM    978  CG2 VAL A  66      62.870  24.330  51.840  1.00  0.00           C
ATOM    979 HG21 VAL A  66      63.050  23.410  52.420  1.00  0.00           H
ATOM    980 HG22 VAL A  66      63.160  25.280  52.340  1.00  0.00           H
ATOM    981 HG23 VAL A  66      61.770  24.370  51.710  1.00  0.00           H
ATOM    982  C   VAL A  66      64.120  25.610  48.400  1.00  0.00           C
ATOM    983  O   VAL A  66      63.730  24.960  47.430  1.00  0.00           O
ATOM    984  N   GLY A  67      65.190  26.370  48.350  1.00  0.00           N
ATOM    985  HN  GLY A  67      65.320  27.040  49.080  1.00  0.00           H
ATOM    986  CA  GLY A  67      66.140  26.610  47.290  1.00  0.00           C
ATOM    987  HA1 GLY A  67      66.910  27.320  47.550  1.00  0.00           H
ATOM    988  HA2 GLY A  67      66.460  25.580  47.180  1.00  0.00           H
ATOM    989  C   GLY A  67      65.520  27.020  46.000  1.00  0.00           C
ATOM    990  O   GLY A  67      64.520  27.750  45.870  1.00  0.00           O
ATOM    991  N   GLY A  68      66.150  26.590  44.900  1.00  0.00           N
ATOM    992  HN  GLY A  68      66.720  25.780  44.840  1.00  0.00           H
ATOM    993  CA  GLY A  68      65.980  27.220  43.610  1.00  0.00           C
ATOM    994  HA1 GLY A  68      66.450  26.640  42.830  1.00  0.00           H
ATOM    995  HA2 GLY A  68      64.930  27.320  43.390  1.00  0.00           H
ATOM    996  C   GLY A  68      66.640  28.510  43.460  1.00  0.00           C
ATOM    997  O   GLY A  68      67.470  29.050  44.200  1.00  0.00           O
ATOM    998  N   ALA A  69      66.320  29.130  42.350  1.00  0.00           N
ATOM    999  HN  ALA A  69      65.540  28.750  41.840  1.00  0.00           H
ATOM   1000  CA  ALA A  69      67.040  30.260  41.830  1.00  0.00           C
ATOM   1001  HA  ALA A  69      68.100  30.240  42.040  1.00  0.00           H
ATOM   1002  CB  ALA A  69      66.890  30.320  40.280  1.00  0.00           C
ATOM   1003  HB1 ALA A  69      65.900  30.510  39.810  1.00  0.00           H
ATOM   1004  HB2 ALA A  69      67.580  31.010  39.750  1.00  0.00           H
ATOM   1005  HB3 ALA A  69      67.220  29.310  39.940  1.00  0.00           H
ATOM   1006  C   ALA A  69      66.410  31.660  42.340  1.00  0.00           C
ATOM   1007  O   ALA A  69      67.120  32.590  42.720  1.00  0.00           O
ATOM   1008  N   VAL A  70      65.070  31.780  42.260  1.00  0.00           N
ATOM   1009  HN  VAL A  70      64.580  31.020  41.830  1.00  0.00           H
ATOM   1010  CA  VAL A  70      64.470  33.130  42.340  1.00  0.00           C
ATOM   1011  HA  VAL A  70      65.220  33.810  41.950  1.00  0.00           H
ATOM   1012  CB  VAL A  70      63.400  33.220  41.230  1.00  0.00           C
ATOM   1013  HB  VAL A  70      62.620  32.450  41.430  1.00  0.00           H
ATOM   1014  CG1 VAL A  70      62.740  34.650  41.280  1.00  0.00           C
ATOM   1015 HG11 VAL A  70      63.500  35.420  41.010  1.00  0.00           H
ATOM   1016 HG12 VAL A  70      61.950  34.710  40.510  1.00  0.00           H
ATOM   1017 HG13 VAL A  70      62.290  34.860  42.270  1.00  0.00           H
ATOM   1018  CG2 VAL A  70      63.940  32.820  39.770  1.00  0.00           C
ATOM   1019 HG21 VAL A  70      63.380  33.390  39.000  1.00  0.00           H
ATOM   1020 HG22 VAL A  70      64.960  33.220  39.560  1.00  0.00           H
ATOM   1021 HG23 VAL A  70      63.920  31.710  39.640  1.00  0.00           H
ATOM   1022  C   VAL A  70      64.070  33.340  43.760  1.00  0.00           C
ATOM   1023  O   VAL A  70      63.790  32.340  44.450  1.00  0.00           O
ATOM   1024  N   VAL A  71      64.100  34.620  44.290  1.00  0.00           N
ATOM   1025  HN  VAL A  71      64.450  35.400  43.780  1.00  0.00           H
ATOM   1026  CA  VAL A  71      63.580  34.920  45.640  1.00  0.00           C
ATOM   1027  HA  VAL A  71      64.320  34.440  46.250  1.00  0.00           H
ATOM   1028  CB  VAL A  71      63.650  36.380  45.960  1.00  0.00           C
ATOM   1029  HB  VAL A  71      63.220  36.550  46.970  1.00  0.00           H
ATOM   1030  CG1 VAL A  71      65.090  36.910  46.030  1.00  0.00           C
ATOM   1031 HG11 VAL A  71      65.500  36.960  44.990  1.00  0.00           H
ATOM   1032 HG12 VAL A  71      64.880  37.930  46.410  1.00  0.00           H
ATOM   1033 HG13 VAL A  71      65.690  36.320  46.760  1.00  0.00           H
ATOM   1034  CG2 VAL A  71      62.870  37.170  44.930  1.00  0.00           C
ATOM   1035 HG21 VAL A  71      63.470  37.380  44.020  1.00  0.00           H
ATOM   1036 HG22 VAL A  71      61.910  36.680  44.660  1.00  0.00           H
ATOM   1037 HG23 VAL A  71      62.560  38.180  45.280  1.00  0.00           H
ATOM   1038  C   VAL A  71      62.220  34.340  46.010  1.00  0.00           C
ATOM   1039  O   VAL A  71      61.310  34.360  45.150  1.00  0.00           O
ATOM   1040  N   THR A  72      62.010  33.830  47.230  1.00  0.00           N
ATOM   1041  HN  THR A  72      62.880  33.780  47.720  1.00  0.00           H
ATOM   1042  CA  THR A  72      60.730  33.200  47.760  1.00  0.00           C
ATOM   1043  HA  THR A  72      59.900  33.620  47.200  1.00  0.00           H
ATOM   1044  CB  THR A  72      60.750  31.660  47.600  1.00  0.00           C
ATOM   1045  HB  THR A  72      61.190  31.360  46.630  1.00  0.00           H
ATOM   1046  OG1 THR A  72      59.430  31.110  47.570  1.00  0.00           O
ATOM   1047  HG1 THR A  72      58.940  31.660  46.950  1.00  0.00           H
ATOM   1048  CG2 THR A  72      61.720  30.900  48.570  1.00  0.00           C
ATOM   1049 HG21 THR A  72      62.770  31.200  48.420  1.00  0.00           H
ATOM   1050 HG22 THR A  72      61.430  30.930  49.650  1.00  0.00           H
ATOM   1051 HG23 THR A  72      61.600  29.830  48.310  1.00  0.00           H
ATOM   1052  C   THR A  72      60.530  33.610  49.210  1.00  0.00           C
ATOM   1053  O   THR A  72      61.440  34.210  49.800  1.00  0.00           O
ATOM   1054  N   GLY A  73      59.380  33.410  49.790  1.00  0.00           N
ATOM   1055  HN  GLY A  73      58.610  33.060  49.260  1.00  0.00           H
ATOM   1056  CA  GLY A  73      59.000  33.540  51.160  1.00  0.00           C
ATOM   1057  HA1 GLY A  73      57.950  33.330  51.250  1.00  0.00           H
ATOM   1058  HA2 GLY A  73      59.590  32.800  51.670  1.00  0.00           H
ATOM   1059  C   GLY A  73      59.240  34.860  51.800  1.00  0.00           C
ATOM   1060  O   GLY A  73      59.040  35.880  51.140  1.00  0.00           O
ATOM   1061  N   VAL A  74      59.470  34.900  53.170  1.00  0.00           N
ATOM   1062  HN  VAL A  74      59.570  34.120  53.780  1.00  0.00           H
ATOM   1063  CA  VAL A  74      59.630  36.170  53.750  1.00  0.00           C
ATOM   1064  HA  VAL A  74      59.140  36.920  53.150  1.00  0.00           H
ATOM   1065  CB  VAL A  74      59.100  36.180  55.170  1.00  0.00           C
ATOM   1066  HB  VAL A  74      58.100  35.690  55.140  1.00  0.00           H
ATOM   1067  CG1 VAL A  74      60.050  35.560  56.230  1.00  0.00           C
ATOM   1068 HG11 VAL A  74      61.080  35.970  56.200  1.00  0.00           H
ATOM   1069 HG12 VAL A  74      59.630  35.770  57.230  1.00  0.00           H
ATOM   1070 HG13 VAL A  74      60.000  34.450  56.290  1.00  0.00           H
ATOM   1071  CG2 VAL A  74      59.000  37.650  55.540  1.00  0.00           C
ATOM   1072 HG21 VAL A  74      58.420  38.350  54.900  1.00  0.00           H
ATOM   1073 HG22 VAL A  74      58.550  37.620  56.560  1.00  0.00           H
ATOM   1074 HG23 VAL A  74      59.960  38.190  55.680  1.00  0.00           H
ATOM   1075  C   VAL A  74      61.110  36.590  53.610  1.00  0.00           C
ATOM   1076  O   VAL A  74      62.070  35.830  53.780  1.00  0.00           O
ATOM   1077  N   THR A  75      61.230  37.830  53.210  1.00  0.00           N
ATOM   1078  HN  THR A  75      60.500  38.510  53.220  1.00  0.00           H
ATOM   1079  CA  THR A  75      62.500  38.410  52.840  1.00  0.00           C
ATOM   1080  HA  THR A  75      63.330  37.990  53.400  1.00  0.00           H
ATOM   1081  CB  THR A  75      62.790  38.210  51.350  1.00  0.00           C
ATOM   1082  HB  THR A  75      62.640  37.150  51.060  1.00  0.00           H
ATOM   1083  OG1 THR A  75      64.180  38.430  50.970  1.00  0.00           O
ATOM   1084  HG1 THR A  75      64.710  37.970  51.630  1.00  0.00           H
ATOM   1085  CG2 THR A  75      61.840  38.950  50.310  1.00  0.00           C
ATOM   1086 HG21 THR A  75      60.840  38.560  50.570  1.00  0.00           H
ATOM   1087 HG22 THR A  75      61.870  40.040  50.530  1.00  0.00           H
ATOM   1088 HG23 THR A  75      62.170  38.570  49.310  1.00  0.00           H
ATOM   1089  C   THR A  75      62.500  39.930  53.030  1.00  0.00           C
ATOM   1090  O   THR A  75      61.470  40.630  52.940  1.00  0.00           O
ATOM   1091  N   ALA A  76      63.660  40.450  53.390  1.00  0.00           N
ATOM   1092  HN  ALA A  76      64.460  39.960  53.730  1.00  0.00           H
ATOM   1093  CA  ALA A  76      63.870  41.940  53.520  1.00  0.00           C
ATOM   1094  HA  ALA A  76      63.220  42.180  54.350  1.00  0.00           H
ATOM   1095  CB  ALA A  76      65.160  42.270  54.220  1.00  0.00           C
ATOM   1096  HB1 ALA A  76      66.060  42.060  53.610  1.00  0.00           H
ATOM   1097  HB2 ALA A  76      65.210  43.330  54.540  1.00  0.00           H
ATOM   1098  HB3 ALA A  76      65.340  41.600  55.090  1.00  0.00           H
ATOM   1099  C   ALA A  76      63.410  42.880  52.390  1.00  0.00           C
ATOM   1100  O   ALA A  76      63.200  42.490  51.240  1.00  0.00           O
ATOM   1101  N   VAL A  77      63.040  44.120  52.760  1.00  0.00           N
ATOM   1102  HN  VAL A  77      62.960  44.490  53.680  1.00  0.00           H
ATOM   1103  CA  VAL A  77      62.360  44.990  51.810  1.00  0.00           C
ATOM   1104  HA  VAL A  77      61.810  44.360  51.130  1.00  0.00           H
ATOM   1105  CB  VAL A  77      61.390  46.010  52.410  1.00  0.00           C
ATOM   1106  HB  VAL A  77      61.980  46.550  53.180  1.00  0.00           H
ATOM   1107  CG1 VAL A  77      60.780  46.950  51.330  1.00  0.00           C
ATOM   1108 HG11 VAL A  77      61.510  47.630  50.830  1.00  0.00           H
ATOM   1109 HG12 VAL A  77      60.350  46.340  50.510  1.00  0.00           H
ATOM   1110 HG13 VAL A  77      59.940  47.530  51.760  1.00  0.00           H
ATOM   1111  CG2 VAL A  77      60.280  45.260  53.180  1.00  0.00           C
ATOM   1112 HG21 VAL A  77      60.570  44.860  54.180  1.00  0.00           H
ATOM   1113 HG22 VAL A  77      59.330  45.800  53.380  1.00  0.00           H
ATOM   1114 HG23 VAL A  77      59.980  44.340  52.630  1.00  0.00           H
ATOM   1115  C   VAL A  77      63.410  45.800  51.060  1.00  0.00           C
ATOM   1116  O   VAL A  77      64.220  46.470  51.740  1.00  0.00           O
ATOM   1117  N   ALA A  78      63.370  45.740  49.660  1.00  0.00           N
ATOM   1118  HN  ALA A  78      62.770  45.040  49.290  1.00  0.00           H
ATOM   1119  CA  ALA A  78      64.250  46.480  48.810  1.00  0.00           C
ATOM   1120  HA  ALA A  78      65.190  46.100  49.170  1.00  0.00           H
ATOM   1121  CB  ALA A  78      63.790  46.000  47.390  1.00  0.00           C
ATOM   1122  HB1 ALA A  78      63.800  44.900  47.210  1.00  0.00           H
ATOM   1123  HB2 ALA A  78      62.930  46.670  47.180  1.00  0.00           H
ATOM   1124  HB3 ALA A  78      64.470  46.350  46.580  1.00  0.00           H
ATOM   1125  C   ALA A  78      64.170  48.020  48.960  1.00  0.00           C
ATOM   1126  O   ALA A  78      63.130  48.600  49.000  1.00  0.00           O
ATOM   1127  N   GLN A  79      65.300  48.760  49.150  1.00  0.00           N
ATOM   1128  HN  GLN A  79      66.160  48.260  49.220  1.00  0.00           H
ATOM   1129  CA  GLN A  79      65.410  50.260  49.260  1.00  0.00           C
ATOM   1130  HA  GLN A  79      64.480  50.740  49.010  1.00  0.00           H
ATOM   1131  CB  GLN A  79      65.890  50.580  50.700  1.00  0.00           C
ATOM   1132  HB1 GLN A  79      66.280  51.620  50.730  1.00  0.00           H
ATOM   1133  HB2 GLN A  79      66.840  50.030  50.920  1.00  0.00           H
ATOM   1134  CG  GLN A  79      64.860  50.310  51.840  1.00  0.00           C
ATOM   1135  HG1 GLN A  79      65.320  50.610  52.810  1.00  0.00           H
ATOM   1136  HG2 GLN A  79      64.650  49.230  51.950  1.00  0.00           H
ATOM   1137  CD  GLN A  79      63.370  50.790  51.770  1.00  0.00           C
ATOM   1138  OE1 GLN A  79      62.370  50.080  52.140  1.00  0.00           O
ATOM   1139  NE2 GLN A  79      63.190  52.050  51.320  1.00  0.00           N
ATOM   1140 HE21 GLN A  79      63.990  52.600  51.060  1.00  0.00           H
ATOM   1141 HE22 GLN A  79      62.260  52.400  51.250  1.00  0.00           H
ATOM   1142  C   GLN A  79      66.450  50.750  48.280  1.00  0.00           C
ATOM   1143  O   GLN A  79      67.540  50.230  48.180  1.00  0.00           O
ATOM   1144  N   LYS A  80      66.130  51.800  47.470  1.00  0.00           N
ATOM   1145  HN  LYS A  80      65.220  52.200  47.570  1.00  0.00           H
ATOM   1146  CA  LYS A  80      67.120  52.590  46.730  1.00  0.00           C
ATOM   1147  HA  LYS A  80      67.700  51.970  46.070  1.00  0.00           H
ATOM   1148  CB  LYS A  80      66.370  53.760  45.880  1.00  0.00           C
ATOM   1149  HB1 LYS A  80      67.130  54.400  45.390  1.00  0.00           H
ATOM   1150  HB2 LYS A  80      65.790  54.430  46.550  1.00  0.00           H
ATOM   1151  CG  LYS A  80      65.390  53.110  44.870  1.00  0.00           C
ATOM   1152  HG1 LYS A  80      64.520  52.670  45.400  1.00  0.00           H
ATOM   1153  HG2 LYS A  80      65.910  52.270  44.370  1.00  0.00           H
ATOM   1154  CD  LYS A  80      64.920  54.110  43.770  1.00  0.00           C
ATOM   1155  HD1 LYS A  80      64.500  54.930  44.400  1.00  0.00           H
ATOM   1156  HD2 LYS A  80      65.740  54.680  43.270  1.00  0.00           H
ATOM   1157  CE  LYS A  80      63.940  53.630  42.720  1.00  0.00           C
ATOM   1158  HE1 LYS A  80      64.260  52.720  42.170  1.00  0.00           H
ATOM   1159  HE2 LYS A  80      63.680  54.490  42.060  1.00  0.00           H
ATOM   1160  NZ  LYS A  80      62.620  53.120  43.340  1.00  0.00           N
ATOM   1161  HZ1 LYS A  80      61.930  52.950  42.590  1.00  0.00           H
ATOM   1162  HZ2 LYS A  80      62.740  52.180  43.780  1.00  0.00           H
ATOM   1163  HZ3 LYS A  80      62.290  53.850  44.000  1.00  0.00           H
ATOM   1164  C   LYS A  80      68.090  53.340  47.720  1.00  0.00           C
ATOM   1165  O   LYS A  80      69.330  53.330  47.560  1.00  0.00           O
ATOM   1166  N   THR A  81      67.540  53.890  48.810  1.00  0.00           N
ATOM   1167  HN  THR A  81      66.550  54.010  48.870  1.00  0.00           H
ATOM   1168  CA  THR A  81      68.400  54.530  49.830  1.00  0.00           C
ATOM   1169  HA  THR A  81      69.180  55.010  49.260  1.00  0.00           H
ATOM   1170  CB  THR A  81      67.690  55.560  50.640  1.00  0.00           C
ATOM   1171  HB  THR A  81      67.220  56.360  50.020  1.00  0.00           H
ATOM   1172  OG1 THR A  81      68.540  56.190  51.620  1.00  0.00           O
ATOM   1173  HG1 THR A  81      68.710  57.090  51.340  1.00  0.00           H
ATOM   1174  CG2 THR A  81      66.510  54.890  51.490  1.00  0.00           C
ATOM   1175 HG21 THR A  81      66.970  54.130  52.150  1.00  0.00           H
ATOM   1176 HG22 THR A  81      66.000  55.700  52.060  1.00  0.00           H
ATOM   1177 HG23 THR A  81      65.820  54.380  50.790  1.00  0.00           H
ATOM   1178  C   THR A  81      69.150  53.530  50.710  1.00  0.00           C
ATOM   1179  O   THR A  81      68.910  52.280  50.720  1.00  0.00           O
ATOM   1180  N   VAL A  82      70.250  53.970  51.360  1.00  0.00           N
ATOM   1181  HN  VAL A  82      70.540  54.910  51.200  1.00  0.00           H
ATOM   1182  CA  VAL A  82      70.910  53.130  52.360  1.00  0.00           C
ATOM   1183  HA  VAL A  82      70.860  52.080  52.100  1.00  0.00           H
ATOM   1184  CB  VAL A  82      72.360  53.480  52.510  1.00  0.00           C
ATOM   1185  HB  VAL A  82      72.840  53.010  53.400  1.00  0.00           H
ATOM   1186  CG1 VAL A  82      73.050  53.030  51.200  1.00  0.00           C
ATOM   1187 HG11 VAL A  82      72.840  53.790  50.420  1.00  0.00           H
ATOM   1188 HG12 VAL A  82      74.150  52.940  51.180  1.00  0.00           H
ATOM   1189 HG13 VAL A  82      72.640  52.020  50.950  1.00  0.00           H
ATOM   1190  CG2 VAL A  82      72.530  54.950  52.620  1.00  0.00           C
ATOM   1191 HG21 VAL A  82      72.350  55.210  53.690  1.00  0.00           H
ATOM   1192 HG22 VAL A  82      73.570  55.270  52.380  1.00  0.00           H
ATOM   1193 HG23 VAL A  82      71.830  55.570  52.020  1.00  0.00           H
ATOM   1194  C   VAL A  82      70.330  53.210  53.800  1.00  0.00           C
ATOM   1195  O   VAL A  82      70.740  52.610  54.740  1.00  0.00           O
ATOM   1196  N   GLU A  83      69.310  54.080  54.040  1.00  0.00           N
ATOM   1197  HN  GLU A  83      68.990  54.780  53.420  1.00  0.00           H
ATOM   1198  CA  GLU A  83      68.430  54.030  55.240  1.00  0.00           C
ATOM   1199  HA  GLU A  83      68.950  54.230  56.170  1.00  0.00           H
ATOM   1200  CB  GLU A  83      67.290  55.120  55.160  1.00  0.00           C
ATOM   1201  HB1 GLU A  83      66.600  54.960  56.010  1.00  0.00           H
ATOM   1202  HB2 GLU A  83      66.640  54.890  54.280  1.00  0.00           H
ATOM   1203  CG  GLU A  83      67.790  56.600  55.100  1.00  0.00           C
ATOM   1204  HG1 GLU A  83      68.440  56.610  54.200  1.00  0.00           H
ATOM   1205  HG2 GLU A  83      68.340  56.670  56.060  1.00  0.00           H
ATOM   1206  CD  GLU A  83      66.690  57.610  54.970  1.00  0.00           C
ATOM   1207  OE1 GLU A  83      65.640  57.360  54.310  1.00  0.00           O
ATOM   1208  OE2 GLU A  83      66.810  58.680  55.580  1.00  0.00           O
ATOM   1209  C   GLU A  83      67.830  52.650  55.460  1.00  0.00           C
ATOM   1210  O   GLU A  83      67.410  51.970  54.520  1.00  0.00           O
ATOM   1211  N   GLY A  84      67.800  52.140  56.710  1.00  0.00           N
ATOM   1212  HN  GLY A  84      68.150  52.770  57.400  1.00  0.00           H
ATOM   1213  CA  GLY A  84      67.360  50.800  57.010  1.00  0.00           C
ATOM   1214  HA1 GLY A  84      67.090  50.230  56.130  1.00  0.00           H
ATOM   1215  HA2 GLY A  84      68.060  50.250  57.610  1.00  0.00           H
ATOM   1216  C   GLY A  84      66.150  50.770  57.850  1.00  0.00           C
ATOM   1217  O   GLY A  84      65.450  49.720  57.930  1.00  0.00           O
ATOM   1218  N   ALA A  85      65.880  51.910  58.450  1.00  0.00           N
ATOM   1219  HN  ALA A  85      66.400  52.750  58.380  1.00  0.00           H
ATOM   1220  CA  ALA A  85      64.730  52.050  59.230  1.00  0.00           C
ATOM   1221  HA  ALA A  85      64.520  51.120  59.740  1.00  0.00           H
ATOM   1222  CB  ALA A  85      64.830  53.160  60.330  1.00  0.00           C
ATOM   1223  HB1 ALA A  85      65.780  52.990  60.870  1.00  0.00           H
ATOM   1224  HB2 ALA A  85      64.800  54.200  59.950  1.00  0.00           H
ATOM   1225  HB3 ALA A  85      63.960  53.100  61.030  1.00  0.00           H
ATOM   1226  C   ALA A  85      63.570  52.320  58.310  1.00  0.00           C
ATOM   1227  O   ALA A  85      63.750  52.590  57.090  1.00  0.00           O
ATOM   1228  N   GLY A  86      62.330  52.120  58.770  1.00  0.00           N
ATOM   1229  HN  GLY A  86      62.150  51.960  59.740  1.00  0.00           H
ATOM   1230  CA  GLY A  86      61.050  52.190  58.010  1.00  0.00           C
ATOM   1231  HA1 GLY A  86      61.210  51.620  57.110  1.00  0.00           H
ATOM   1232  HA2 GLY A  86      60.200  51.830  58.590  1.00  0.00           H
ATOM   1233  C   GLY A  86      60.800  53.570  57.510  1.00  0.00           C
ATOM   1234  O   GLY A  86      61.410  54.590  57.890  1.00  0.00           O
ATOM   1235  N   SER A  87      59.750  53.630  56.700  1.00  0.00           N
ATOM   1236  HN  SER A  87      59.480  52.760  56.300  1.00  0.00           H
ATOM   1237  CA  SER A  87      59.310  54.880  56.020  1.00  0.00           C
ATOM   1238  HA  SER A  87      59.600  55.700  56.660  1.00  0.00           H
ATOM   1239  CB  SER A  87      60.030  55.220  54.700  1.00  0.00           C
ATOM   1240  HB1 SER A  87      61.110  55.250  54.960  1.00  0.00           H
ATOM   1241  HB2 SER A  87      59.660  56.220  54.390  1.00  0.00           H
ATOM   1242  OG  SER A  87      59.820  54.270  53.660  1.00  0.00           O
ATOM   1243  HG1 SER A  87      60.320  53.490  53.900  1.00  0.00           H
ATOM   1244  C   SER A  87      57.840  54.950  55.720  1.00  0.00           C
ATOM   1245  O   SER A  87      57.410  55.930  55.240  1.00  0.00           O
ATOM   1246  N   ILE A  88      57.060  53.920  55.890  1.00  0.00           N
ATOM   1247  HN  ILE A  88      57.380  53.030  56.200  1.00  0.00           H
ATOM   1248  CA  ILE A  88      55.710  53.890  55.360  1.00  0.00           C
ATOM   1249  HA  ILE A  88      55.800  54.330  54.370  1.00  0.00           H
ATOM   1250  CB  ILE A  88      55.110  52.460  55.250  1.00  0.00           C
ATOM   1251  HB  ILE A  88      55.780  51.940  54.530  1.00  0.00           H
ATOM   1252  CG2 ILE A  88      55.100  51.750  56.620  1.00  0.00           C
ATOM   1253 HG21 ILE A  88      54.690  50.730  56.490  1.00  0.00           H
ATOM   1254 HG22 ILE A  88      56.150  51.830  56.990  1.00  0.00           H
ATOM   1255 HG23 ILE A  88      54.350  52.260  57.250  1.00  0.00           H
ATOM   1256  CG1 ILE A  88      53.700  52.470  54.650  1.00  0.00           C
ATOM   1257 HG11 ILE A  88      52.910  52.940  55.270  1.00  0.00           H
ATOM   1258 HG12 ILE A  88      53.340  51.420  54.570  1.00  0.00           H
ATOM   1259  CD  ILE A  88      53.630  53.160  53.260  1.00  0.00           C
ATOM   1260  HD1 ILE A  88      53.790  54.250  53.450  1.00  0.00           H
ATOM   1261  HD2 ILE A  88      54.480  52.820  52.630  1.00  0.00           H
ATOM   1262  HD3 ILE A  88      52.710  52.860  52.730  1.00  0.00           H
ATOM   1263  C   ILE A  88      54.830  54.880  56.140  1.00  0.00           C
ATOM   1264  O   ILE A  88      53.950  55.550  55.610  1.00  0.00           O
ATOM   1265  N   ALA A  89      55.070  55.080  57.430  1.00  0.00           N
ATOM   1266  HN  ALA A  89      55.780  54.660  57.990  1.00  0.00           H
ATOM   1267  CA  ALA A  89      54.290  56.010  58.290  1.00  0.00           C
ATOM   1268  HA  ALA A  89      53.250  55.970  58.010  1.00  0.00           H
ATOM   1269  CB  ALA A  89      54.250  55.510  59.760  1.00  0.00           C
ATOM   1270  HB1 ALA A  89      55.290  55.410  60.150  1.00  0.00           H
ATOM   1271  HB2 ALA A  89      53.670  56.200  60.420  1.00  0.00           H
ATOM   1272  HB3 ALA A  89      53.770  54.520  59.870  1.00  0.00           H
ATOM   1273  C   ALA A  89      54.720  57.440  58.210  1.00  0.00           C
ATOM   1274  O   ALA A  89      53.920  58.320  58.460  1.00  0.00           O
ATOM   1275  N   ALA A  90      55.880  57.770  57.640  1.00  0.00           N
ATOM   1276  HN  ALA A  90      56.550  57.030  57.580  1.00  0.00           H
ATOM   1277  CA  ALA A  90      56.270  59.120  57.280  1.00  0.00           C
ATOM   1278  HA  ALA A  90      56.010  59.840  58.030  1.00  0.00           H
ATOM   1279  CB  ALA A  90      57.780  59.370  57.190  1.00  0.00           C
ATOM   1280  HB1 ALA A  90      58.430  59.100  58.050  1.00  0.00           H
ATOM   1281  HB2 ALA A  90      58.230  58.950  56.270  1.00  0.00           H
ATOM   1282  HB3 ALA A  90      57.890  60.470  57.080  1.00  0.00           H
ATOM   1283  C   ALA A  90      55.590  59.550  56.000  1.00  0.00           C
ATOM   1284  O   ALA A  90      55.520  60.740  55.650  1.00  0.00           O
ATOM   1285  N   ALA A  91      55.160  58.570  55.170  1.00  0.00           N
ATOM   1286  HN  ALA A  91      55.370  57.620  55.390  1.00  0.00           H
ATOM   1287  CA  ALA A  91      54.330  58.760  54.030  1.00  0.00           C
ATOM   1288  HA  ALA A  91      54.380  59.790  53.710  1.00  0.00           H
ATOM   1289  CB  ALA A  91      54.990  57.940  52.940  1.00  0.00           C
ATOM   1290  HB1 ALA A  91      54.990  56.850  53.150  1.00  0.00           H
ATOM   1291  HB2 ALA A  91      54.440  58.120  51.990  1.00  0.00           H
ATOM   1292  HB3 ALA A  91      56.000  58.290  52.660  1.00  0.00           H
ATOM   1293  C   ALA A  91      52.910  58.390  54.040  1.00  0.00           C
ATOM   1294  O   ALA A  91      52.330  58.230  52.970  1.00  0.00           O
ATOM   1295  N   THR A  92      52.330  58.270  55.260  1.00  0.00           N
ATOM   1296  HN  THR A  92      52.890  58.490  56.060  1.00  0.00           H
ATOM   1297  CA  THR A  92      50.920  57.970  55.450  1.00  0.00           C
ATOM   1298  HA  THR A  92      50.430  57.940  54.490  1.00  0.00           H
ATOM   1299  CB  THR A  92      50.630  56.660  56.260  1.00  0.00           C
ATOM   1300  HB  THR A  92      51.210  56.760  57.210  1.00  0.00           H
ATOM   1301  OG1 THR A  92      51.090  55.570  55.370  1.00  0.00           O
ATOM   1302  HG1 THR A  92      52.030  55.770  55.320  1.00  0.00           H
ATOM   1303  CG2 THR A  92      49.100  56.340  56.500  1.00  0.00           C
ATOM   1304 HG21 THR A  92      48.670  57.080  57.220  1.00  0.00           H
ATOM   1305 HG22 THR A  92      48.480  56.280  55.580  1.00  0.00           H
ATOM   1306 HG23 THR A  92      49.030  55.360  57.020  1.00  0.00           H
ATOM   1307  C   THR A  92      50.120  59.090  56.090  1.00  0.00           C
ATOM   1308  O   THR A  92      50.590  59.790  56.980  1.00  0.00           O
ATOM   1309  N   GLY A  93      48.910  59.450  55.640  1.00  0.00           N
ATOM   1310  HN  GLY A  93      48.360  58.910  55.000  1.00  0.00           H
ATOM   1311  CA  GLY A  93      48.320  60.730  55.820  1.00  0.00           C
ATOM   1312  HA1 GLY A  93      49.060  61.520  55.850  1.00  0.00           H
ATOM   1313  HA2 GLY A  93      47.640  60.860  54.990  1.00  0.00           H
ATOM   1314  C   GLY A  93      47.530  60.930  57.140  1.00  0.00           C
ATOM   1315  O   GLY A  93      47.470  62.050  57.680  1.00  0.00           O
ATOM   1316  N   PHE A  94      47.150  59.830  57.830  1.00  0.00           N
ATOM   1317  HN  PHE A  94      47.330  58.930  57.450  1.00  0.00           H
ATOM   1318  CA  PHE A  94      46.500  59.820  59.190  1.00  0.00           C
ATOM   1319  HA  PHE A  94      46.040  60.750  59.490  1.00  0.00           H
ATOM   1320  CB  PHE A  94      45.470  58.660  59.400  1.00  0.00           C
ATOM   1321  HB1 PHE A  94      44.630  58.890  58.710  1.00  0.00           H
ATOM   1322  HB2 PHE A  94      45.030  58.570  60.420  1.00  0.00           H
ATOM   1323  CG  PHE A  94      45.940  57.300  58.840  1.00  0.00           C
ATOM   1324  CD1 PHE A  94      46.840  56.580  59.580  1.00  0.00           C
ATOM   1325  HD1 PHE A  94      47.340  57.080  60.390  1.00  0.00           H
ATOM   1326  CE1 PHE A  94      47.190  55.250  59.160  1.00  0.00           C
ATOM   1327  HE1 PHE A  94      47.860  54.660  59.760  1.00  0.00           H
ATOM   1328  CZ  PHE A  94      46.480  54.670  58.140  1.00  0.00           C
ATOM   1329  HZ  PHE A  94      46.660  53.620  58.020  1.00  0.00           H
ATOM   1330  CD2 PHE A  94      45.250  56.720  57.770  1.00  0.00           C
ATOM   1331  HD2 PHE A  94      44.560  57.270  57.150  1.00  0.00           H
ATOM   1332  CE2 PHE A  94      45.570  55.390  57.340  1.00  0.00           C
ATOM   1333  HE2 PHE A  94      45.130  54.940  56.460  1.00  0.00           H
ATOM   1334  C   PHE A  94      47.590  59.680  60.260  1.00  0.00           C
ATOM   1335  O   PHE A  94      47.350  59.450  61.450  1.00  0.00           O
ATOM   1336  N   VAL A  95      48.950  59.820  59.950  1.00  0.00           N
ATOM   1337  HN  VAL A  95      49.230  59.980  59.000  1.00  0.00           H
ATOM   1338  CA  VAL A  95      50.040  59.990  60.900  1.00  0.00           C
ATOM   1339  HA  VAL A  95      49.680  59.660  61.860  1.00  0.00           H
ATOM   1340  CB  VAL A  95      51.150  59.020  60.520  1.00  0.00           C
ATOM   1341  HB  VAL A  95      51.420  59.080  59.440  1.00  0.00           H
ATOM   1342  CG1 VAL A  95      52.370  59.110  61.410  1.00  0.00           C
ATOM   1343 HG11 VAL A  95      53.140  58.350  61.130  1.00  0.00           H
ATOM   1344 HG12 VAL A  95      52.890  60.090  61.280  1.00  0.00           H
ATOM   1345 HG13 VAL A  95      52.240  58.920  62.490  1.00  0.00           H
ATOM   1346  CG2 VAL A  95      50.570  57.610  60.840  1.00  0.00           C
ATOM   1347 HG21 VAL A  95      49.610  57.410  60.300  1.00  0.00           H
ATOM   1348 HG22 VAL A  95      51.280  56.850  60.460  1.00  0.00           H
ATOM   1349 HG23 VAL A  95      50.420  57.280  61.890  1.00  0.00           H
ATOM   1350  C   VAL A  95      50.530  61.450  60.920  1.00  0.00           C
ATOM   1351  O   VAL A  95      51.070  61.970  59.900  1.00  0.00           O
ATOM   1352  N   LYS A  96      50.390  62.200  62.020  1.00  0.00           N
ATOM   1353  HN  LYS A  96      50.050  61.720  62.820  1.00  0.00           H
ATOM   1354  CA  LYS A  96      50.820  63.520  62.260  1.00  0.00           C
ATOM   1355  HA  LYS A  96      49.940  64.070  61.940  1.00  0.00           H
ATOM   1356  CB  LYS A  96      50.920  63.770  63.780  1.00  0.00           C
ATOM   1357  HB1 LYS A  96      51.880  63.320  64.130  1.00  0.00           H
ATOM   1358  HB2 LYS A  96      50.080  63.230  64.260  1.00  0.00           H
ATOM   1359  CG  LYS A  96      50.850  65.210  64.240  1.00  0.00           C
ATOM   1360  HG1 LYS A  96      49.950  65.740  63.860  1.00  0.00           H
ATOM   1361  HG2 LYS A  96      51.740  65.700  63.800  1.00  0.00           H
ATOM   1362  CD  LYS A  96      50.820  65.330  65.780  1.00  0.00           C
ATOM   1363  HD1 LYS A  96      49.790  65.300  66.180  1.00  0.00           H
ATOM   1364  HD2 LYS A  96      51.420  64.520  66.260  1.00  0.00           H
ATOM   1365  CE  LYS A  96      51.350  66.640  66.360  1.00  0.00           C
ATOM   1366  HE1 LYS A  96      52.400  66.860  66.060  1.00  0.00           H
ATOM   1367  HE2 LYS A  96      51.280  66.680  67.470  1.00  0.00           H
ATOM   1368  NZ  LYS A  96      50.460  67.810  65.890  1.00  0.00           N
ATOM   1369  HZ1 LYS A  96      50.570  68.710  66.380  1.00  0.00           H
ATOM   1370  HZ2 LYS A  96      50.670  67.980  64.890  1.00  0.00           H
ATOM   1371  HZ3 LYS A  96      49.460  67.550  66.010  1.00  0.00           H
ATOM   1372  C   LYS A  96      52.110  63.930  61.590  1.00  0.00           C
ATOM   1373  O   LYS A  96      53.080  63.150  61.410  1.00  0.00           O
ATOM   1374  N   LYS A  97      52.250  65.150  61.090  1.00  0.00           N
ATOM   1375  HN  LYS A  97      51.450  65.750  61.030  1.00  0.00           H
ATOM   1376  CA  LYS A  97      53.470  65.650  60.510  1.00  0.00           C
ATOM   1377  HA  LYS A  97      54.050  64.880  60.020  1.00  0.00           H
ATOM   1378  CB  LYS A  97      53.130  66.640  59.370  1.00  0.00           C
ATOM   1379  HB1 LYS A  97      54.060  66.970  58.860  1.00  0.00           H
ATOM   1380  HB2 LYS A  97      52.590  67.520  59.770  1.00  0.00           H
ATOM   1381  CG  LYS A  97      52.310  65.940  58.220  1.00  0.00           C
ATOM   1382  HG1 LYS A  97      52.550  66.630  57.380  1.00  0.00           H
ATOM   1383  HG2 LYS A  97      51.210  65.980  58.400  1.00  0.00           H
ATOM   1384  CD  LYS A  97      52.850  64.570  57.890  1.00  0.00           C
ATOM   1385  HD1 LYS A  97      53.950  64.620  57.990  1.00  0.00           H
ATOM   1386  HD2 LYS A  97      52.350  63.910  58.620  1.00  0.00           H
ATOM   1387  CE  LYS A  97      52.510  64.140  56.410  1.00  0.00           C
ATOM   1388  HE1 LYS A  97      52.690  65.060  55.810  1.00  0.00           H
ATOM   1389  HE2 LYS A  97      51.460  63.810  56.270  1.00  0.00           H
ATOM   1390  NZ  LYS A  97      53.390  63.120  55.850  1.00  0.00           N
ATOM   1391  HZ1 LYS A  97      53.620  62.340  56.500  1.00  0.00           H
ATOM   1392  HZ2 LYS A  97      52.970  62.690  55.000  1.00  0.00           H
ATOM   1393  HZ3 LYS A  97      54.330  63.410  55.510  1.00  0.00           H
ATOM   1394  C   LYS A  97      54.370  66.370  61.530  1.00  0.00           C
ATOM   1395  O   LYS A  97      53.930  67.080  62.390  1.00  0.00           O
ATOM   1396  N   ASP A  98      55.670  66.220  61.300  1.00  0.00           N
ATOM   1397  HN  ASP A  98      56.020  65.670  60.550  1.00  0.00           H
ATOM   1398  CA  ASP A  98      56.740  67.030  61.880  1.00  0.00           C
ATOM   1399  HA  ASP A  98      56.330  67.360  62.830  1.00  0.00           H
ATOM   1400  CB  ASP A  98      58.090  66.310  62.060  1.00  0.00           C
ATOM   1401  HB1 ASP A  98      58.490  66.100  61.040  1.00  0.00           H
ATOM   1402  HB2 ASP A  98      57.950  65.320  62.550  1.00  0.00           H
ATOM   1403  CG  ASP A  98      59.020  67.210  62.820  1.00  0.00           C
ATOM   1404  OD1 ASP A  98      60.290  67.150  62.590  1.00  0.00           O
ATOM   1405  OD2 ASP A  98      58.590  67.810  63.840  1.00  0.00           O
ATOM   1406  C   ASP A  98      56.920  68.320  61.040  1.00  0.00           C
ATOM   1407  O   ASP A  98      57.000  68.300  59.810  1.00  0.00           O
ATOM   1408  N   GLN A  99      57.110  69.500  61.700  1.00  0.00           N
ATOM   1409  HN  GLN A  99      57.050  69.490  62.690  1.00  0.00           H
ATOM   1410  CA  GLN A  99      56.990  70.830  61.110  1.00  0.00           C
ATOM   1411  HA  GLN A  99      56.660  70.680  60.090  1.00  0.00           H
ATOM   1412  CB  GLN A  99      55.820  71.620  61.840  1.00  0.00           C
ATOM   1413  HB1 GLN A  99      55.810  72.680  61.510  1.00  0.00           H
ATOM   1414  HB2 GLN A  99      55.970  71.620  62.940  1.00  0.00           H
ATOM   1415  CG  GLN A  99      54.430  71.070  61.750  1.00  0.00           C
ATOM   1416  HG1 GLN A  99      53.620  71.670  62.220  1.00  0.00           H
ATOM   1417  HG2 GLN A  99      54.450  70.040  62.170  1.00  0.00           H
ATOM   1418  CD  GLN A  99      53.990  71.070  60.270  1.00  0.00           C
ATOM   1419  OE1 GLN A  99      53.650  70.060  59.730  1.00  0.00           O
ATOM   1420  NE2 GLN A  99      53.850  72.350  59.730  1.00  0.00           N
ATOM   1421 HE21 GLN A  99      54.140  73.160  60.250  1.00  0.00           H
ATOM   1422 HE22 GLN A  99      53.540  72.440  58.780  1.00  0.00           H
ATOM   1423  C   GLN A  99      58.330  71.580  61.140  1.00  0.00           C
ATOM   1424  O   GLN A  99      58.350  72.730  60.660  1.00  0.00           O
ATOM   1425  N   LEU A 100      59.460  70.910  61.520  1.00  0.00           N
ATOM   1426  HN  LEU A 100      59.370  69.970  61.850  1.00  0.00           H
ATOM   1427  CA  LEU A 100      60.770  71.460  61.390  1.00  0.00           C
ATOM   1428  HA  LEU A 100      60.720  72.470  61.000  1.00  0.00           H
ATOM   1429  CB  LEU A 100      61.660  71.400  62.740  1.00  0.00           C
ATOM   1430  HB1 LEU A 100      62.730  71.340  62.480  1.00  0.00           H
ATOM   1431  HB2 LEU A 100      61.300  70.470  63.240  1.00  0.00           H
ATOM   1432  CG  LEU A 100      61.340  72.630  63.660  1.00  0.00           C
ATOM   1433  HG  LEU A 100      60.260  72.810  63.880  1.00  0.00           H
ATOM   1434  CD1 LEU A 100      61.970  72.480  65.010  1.00  0.00           C
ATOM   1435 HD11 LEU A 100      63.040  72.190  64.980  1.00  0.00           H
ATOM   1436 HD12 LEU A 100      61.750  73.360  65.650  1.00  0.00           H
ATOM   1437 HD13 LEU A 100      61.620  71.520  65.460  1.00  0.00           H
ATOM   1438  CD2 LEU A 100      61.850  73.980  63.120  1.00  0.00           C
ATOM   1439 HD21 LEU A 100      62.960  74.030  63.130  1.00  0.00           H
ATOM   1440 HD22 LEU A 100      61.540  74.170  62.070  1.00  0.00           H
ATOM   1441 HD23 LEU A 100      61.450  74.820  63.730  1.00  0.00           H
ATOM   1442  C   LEU A 100      61.510  70.620  60.340  1.00  0.00           C
ATOM   1443  O   LEU A 100      61.110  69.480  60.060  1.00  0.00           O
ATOM   1444  N   GLY A 101      62.570  71.160  59.790  1.00  0.00           N
ATOM   1445  HN  GLY A 101      62.950  72.030  60.090  1.00  0.00           H
ATOM   1446  CA  GLY A 101      63.250  70.480  58.700  1.00  0.00           C
ATOM   1447  HA1 GLY A 101      62.680  69.650  58.310  1.00  0.00           H
ATOM   1448  HA2 GLY A 101      63.520  71.280  58.030  1.00  0.00           H
ATOM   1449  C   GLY A 101      64.560  69.930  59.070  1.00  0.00           C
ATOM   1450  O   GLY A 101      64.900  69.900  60.280  1.00  0.00           O
ATOM   1451  N   LYS A 102      65.390  69.540  58.110  1.00  0.00           N
ATOM   1452  HN  LYS A 102      65.160  69.750  57.160  1.00  0.00           H
ATOM   1453  CA  LYS A 102      66.790  69.080  58.320  1.00  0.00           C
ATOM   1454  HA  LYS A 102      67.020  69.210  59.370  1.00  0.00           H
ATOM   1455  CB  LYS A 102      66.930  67.600  57.860  1.00  0.00           C
ATOM   1456  HB1 LYS A 102      67.890  67.140  58.160  1.00  0.00           H
ATOM   1457  HB2 LYS A 102      66.790  67.620  56.760  1.00  0.00           H
ATOM   1458  CG  LYS A 102      65.820  66.580  58.410  1.00  0.00           C
ATOM   1459  HG1 LYS A 102      64.840  66.860  57.970  1.00  0.00           H
ATOM   1460  HG2 LYS A 102      65.840  66.660  59.510  1.00  0.00           H
ATOM   1461  CD  LYS A 102      66.100  65.160  57.980  1.00  0.00           C
ATOM   1462  HD1 LYS A 102      65.710  64.960  56.960  1.00  0.00           H
ATOM   1463  HD2 LYS A 102      67.190  65.030  57.800  1.00  0.00           H
ATOM   1464  CE  LYS A 102      65.740  64.090  59.050  1.00  0.00           C
ATOM   1465  HE1 LYS A 102      66.270  64.210  60.030  1.00  0.00           H
ATOM   1466  HE2 LYS A 102      65.950  63.080  58.630  1.00  0.00           H
ATOM   1467  NZ  LYS A 102      64.350  64.140  59.320  1.00  0.00           N
ATOM   1468  HZ1 LYS A 102      63.880  63.890  58.420  1.00  0.00           H
ATOM   1469  HZ2 LYS A 102      64.020  63.430  59.990  1.00  0.00           H
ATOM   1470  HZ3 LYS A 102      64.000  65.090  59.550  1.00  0.00           H
ATOM   1471  C   LYS A 102      67.710  69.990  57.540  1.00  0.00           C
ATOM   1472  O   LYS A 102      67.320  70.590  56.600  1.00  0.00           O
ATOM   1473  N   ASN A 103      68.990  69.940  57.910  1.00  0.00           N
ATOM   1474  HN  ASN A 103      69.270  69.380  58.690  1.00  0.00           H
ATOM   1475  CA  ASN A 103      70.020  70.700  57.280  1.00  0.00           C
ATOM   1476  HA  ASN A 103      69.660  71.710  57.160  1.00  0.00           H
ATOM   1477  CB  ASN A 103      71.370  70.500  58.070  1.00  0.00           C
ATOM   1478  HB1 ASN A 103      72.220  70.980  57.540  1.00  0.00           H
ATOM   1479  HB2 ASN A 103      71.470  69.400  58.170  1.00  0.00           H
ATOM   1480  CG  ASN A 103      71.380  71.060  59.510  1.00  0.00           C
ATOM   1481  OD1 ASN A 103      70.440  71.810  59.880  1.00  0.00           O
ATOM   1482  ND2 ASN A 103      72.540  70.870  60.250  1.00  0.00           N
ATOM   1483 HD21 ASN A 103      73.230  70.250  59.880  1.00  0.00           H
ATOM   1484 HD22 ASN A 103      72.550  71.350  61.130  1.00  0.00           H
ATOM   1485  C   ASN A 103      70.330  70.230  55.850  1.00  0.00           C
ATOM   1486  O   ASN A 103      70.030  69.110  55.440  1.00  0.00           O
ATOM   1487  N   GLU A 104      70.950  71.050  55.050  1.00  0.00           N
ATOM   1488  HN  GLU A 104      71.250  71.960  55.300  1.00  0.00           H
ATOM   1489  CA  GLU A 104      71.060  70.900  53.640  1.00  0.00           C
ATOM   1490  HA  GLU A 104      70.560  70.000  53.310  1.00  0.00           H
ATOM   1491  CB  GLU A 104      70.450  72.120  52.920  1.00  0.00           C
ATOM   1492  HB1 GLU A 104      70.630  71.960  51.840  1.00  0.00           H
ATOM   1493  HB2 GLU A 104      71.080  73.010  53.120  1.00  0.00           H
ATOM   1494  CG  GLU A 104      68.920  72.150  53.180  1.00  0.00           C
ATOM   1495  HG1 GLU A 104      68.840  72.390  54.270  1.00  0.00           H
ATOM   1496  HG2 GLU A 104      68.460  71.150  53.090  1.00  0.00           H
ATOM   1497  CD  GLU A 104      68.040  73.190  52.510  1.00  0.00           C
ATOM   1498  OE1 GLU A 104      67.140  72.820  51.720  1.00  0.00           O
ATOM   1499  OE2 GLU A 104      68.250  74.420  52.810  1.00  0.00           O
ATOM   1500  C   GLU A 104      72.460  70.760  53.180  1.00  0.00           C
ATOM   1501  O   GLU A 104      72.820  70.770  52.000  1.00  0.00           O
ATOM   1502  N   GLU A 105      73.240  70.340  54.100  1.00  0.00           N
ATOM   1503  HN  GLU A 105      72.860  70.190  55.010  1.00  0.00           H
ATOM   1504  CA  GLU A 105      74.620  69.910  53.940  1.00  0.00           C
ATOM   1505  HA  GLU A 105      74.840  69.810  52.880  1.00  0.00           H
ATOM   1506  CB  GLU A 105      75.500  70.980  54.630  1.00  0.00           C
ATOM   1507  HB1 GLU A 105      76.590  70.720  54.600  1.00  0.00           H
ATOM   1508  HB2 GLU A 105      75.160  71.130  55.670  1.00  0.00           H
ATOM   1509  CG  GLU A 105      75.340  72.420  53.930  1.00  0.00           C
ATOM   1510  HG1 GLU A 105      74.360  72.880  54.170  1.00  0.00           H
ATOM   1511  HG2 GLU A 105      75.120  72.240  52.860  1.00  0.00           H
ATOM   1512  CD  GLU A 105      76.530  73.450  54.000  1.00  0.00           C
ATOM   1513  OE1 GLU A 105      76.590  74.320  53.090  1.00  0.00           O
ATOM   1514  OE2 GLU A 105      77.380  73.390  54.950  1.00  0.00           O
ATOM   1515  C   GLU A 105      74.820  68.650  54.670  1.00  0.00           C
ATOM   1516  O   GLU A 105      74.230  68.400  55.730  1.00  0.00           O
ATOM   1517  N   GLY A 106      75.600  67.710  54.110  1.00  0.00           N
ATOM   1518  HN  GLY A 106      75.990  67.950  53.220  1.00  0.00           H
ATOM   1519  CA  GLY A 106      75.590  66.270  54.510  1.00  0.00           C
ATOM   1520  HA1 GLY A 106      76.350  65.820  53.890  1.00  0.00           H
ATOM   1521  HA2 GLY A 106      75.750  66.290  55.580  1.00  0.00           H
ATOM   1522  C   GLY A 106      74.290  65.500  54.170  1.00  0.00           C
ATOM   1523  O   GLY A 106      73.320  66.070  53.720  1.00  0.00           O
ATOM   1524  N   ALA A 107      74.370  64.150  54.170  1.00  0.00           N
ATOM   1525  HN  ALA A 107      75.210  63.730  54.520  1.00  0.00           H
ATOM   1526  CA  ALA A 107      73.260  63.280  54.040  1.00  0.00           C
ATOM   1527  HA  ALA A 107      72.580  63.880  53.460  1.00  0.00           H
ATOM   1528  CB  ALA A 107      73.760  61.900  53.330  1.00  0.00           C
ATOM   1529  HB1 ALA A 107      72.960  61.190  53.050  1.00  0.00           H
ATOM   1530  HB2 ALA A 107      74.370  62.240  52.470  1.00  0.00           H
ATOM   1531  HB3 ALA A 107      74.370  61.290  54.040  1.00  0.00           H
ATOM   1532  C   ALA A 107      72.490  62.990  55.390  1.00  0.00           C
ATOM   1533  O   ALA A 107      73.190  62.990  56.440  1.00  0.00           O
ATOM   1534  N   PRO A 108      71.140  62.880  55.470  1.00  0.00           N
ATOM   1535  CD  PRO A 108      70.260  63.330  54.400  1.00  0.00           C
ATOM   1536  HD1 PRO A 108      70.710  64.280  54.050  1.00  0.00           H
ATOM   1537  HD2 PRO A 108      70.180  62.530  53.630  1.00  0.00           H
ATOM   1538  CA  PRO A 108      70.440  62.610  56.690  1.00  0.00           C
ATOM   1539  HA  PRO A 108      70.650  63.480  57.290  1.00  0.00           H
ATOM   1540  CB  PRO A 108      68.940  62.570  56.270  1.00  0.00           C
ATOM   1541  HB1 PRO A 108      68.290  62.910  57.100  1.00  0.00           H
ATOM   1542  HB2 PRO A 108      68.650  61.520  56.050  1.00  0.00           H
ATOM   1543  CG  PRO A 108      68.870  63.510  55.090  1.00  0.00           C
ATOM   1544  HG1 PRO A 108      68.890  64.590  55.360  1.00  0.00           H
ATOM   1545  HG2 PRO A 108      68.000  63.180  54.480  1.00  0.00           H
ATOM   1546  C   PRO A 108      70.880  61.360  57.460  1.00  0.00           C
ATOM   1547  O   PRO A 108      71.150  60.340  56.830  1.00  0.00           O
ATOM   1548  N   GLN A 109      70.940  61.370  58.770  1.00  0.00           N
ATOM   1549  HN  GLN A 109      70.580  62.190  59.220  1.00  0.00           H
ATOM   1550  CA  GLN A 109      71.330  60.310  59.640  1.00  0.00           C
ATOM   1551  HA  GLN A 109      71.920  59.580  59.110  1.00  0.00           H
ATOM   1552  CB  GLN A 109      72.240  60.820  60.720  1.00  0.00           C
ATOM   1553  HB1 GLN A 109      72.380  60.080  61.530  1.00  0.00           H
ATOM   1554  HB2 GLN A 109      71.930  61.820  61.100  1.00  0.00           H
ATOM   1555  CG  GLN A 109      73.690  61.080  60.250  1.00  0.00           C
ATOM   1556  HG1 GLN A 109      74.220  61.390  61.180  1.00  0.00           H
ATOM   1557  HG2 GLN A 109      73.690  61.950  59.550  1.00  0.00           H
ATOM   1558  CD  GLN A 109      74.480  59.970  59.500  1.00  0.00           C
ATOM   1559  OE1 GLN A 109      75.350  60.170  58.670  1.00  0.00           O
ATOM   1560  NE2 GLN A 109      74.130  58.750  59.930  1.00  0.00           N
ATOM   1561 HE21 GLN A 109      74.710  57.960  59.700  1.00  0.00           H
ATOM   1562 HE22 GLN A 109      73.490  58.790  60.690  1.00  0.00           H
ATOM   1563  C   GLN A 109      70.150  59.500  60.210  1.00  0.00           C
ATOM   1564  O   GLN A 109      70.240  58.400  60.750  1.00  0.00           O
ATOM   1565  N   GLU A 110      69.000  60.110  60.160  1.00  0.00           N
ATOM   1566  HN  GLU A 110      68.940  61.070  59.890  1.00  0.00           H
ATOM   1567  CA  GLU A 110      67.800  59.620  60.910  1.00  0.00           C
ATOM   1568  HA  GLU A 110      67.860  59.790  61.970  1.00  0.00           H
ATOM   1569  CB  GLU A 110      66.660  60.500  60.510  1.00  0.00           C
ATOM   1570  HB1 GLU A 110      66.650  60.440  59.400  1.00  0.00           H
ATOM   1571  HB2 GLU A 110      66.910  61.530  60.830  1.00  0.00           H
ATOM   1572  CG  GLU A 110      65.220  60.320  61.090  1.00  0.00           C
ATOM   1573  HG1 GLU A 110      65.220  60.570  62.170  1.00  0.00           H
ATOM   1574  HG2 GLU A 110      64.800  59.310  60.890  1.00  0.00           H
ATOM   1575  CD  GLU A 110      64.250  61.220  60.400  1.00  0.00           C
ATOM   1576  OE1 GLU A 110      63.870  61.010  59.260  1.00  0.00           O
ATOM   1577  OE2 GLU A 110      63.920  62.270  60.990  1.00  0.00           O
ATOM   1578  C   GLU A 110      67.210  58.150  60.730  1.00  0.00           C
ATOM   1579  O   GLU A 110      66.670  57.510  61.630  1.00  0.00           O
ATOM   1580  N   GLY A 111      67.280  57.650  59.460  1.00  0.00           N
ATOM   1581  HN  GLY A 111      67.800  58.250  58.870  1.00  0.00           H
ATOM   1582  CA  GLY A 111      66.720  56.470  58.900  1.00  0.00           C
ATOM   1583  HA1 GLY A 111      65.860  56.070  59.420  1.00  0.00           H
ATOM   1584  HA2 GLY A 111      66.590  56.760  57.870  1.00  0.00           H
ATOM   1585  C   GLY A 111      67.750  55.370  58.950  1.00  0.00           C
ATOM   1586  O   GLY A 111      67.450  54.190  58.660  1.00  0.00           O
ATOM   1587  N   ILE A 112      69.020  55.740  59.220  1.00  0.00           N
ATOM   1588  HN  ILE A 112      69.290  56.690  59.370  1.00  0.00           H
ATOM   1589  CA  ILE A 112      70.060  54.790  59.230  1.00  0.00           C
ATOM   1590  HA  ILE A 112      69.950  54.070  58.430  1.00  0.00           H
ATOM   1591  CB  ILE A 112      71.360  55.550  59.290  1.00  0.00           C
ATOM   1592  HB  ILE A 112      71.360  56.310  60.100  1.00  0.00           H
ATOM   1593  CG2 ILE A 112      72.470  54.420  59.400  1.00  0.00           C
ATOM   1594 HG21 ILE A 112      72.310  53.700  58.580  1.00  0.00           H
ATOM   1595 HG22 ILE A 112      73.510  54.720  59.160  1.00  0.00           H
ATOM   1596 HG23 ILE A 112      72.410  53.820  60.330  1.00  0.00           H
ATOM   1597  CG1 ILE A 112      71.650  56.410  58.000  1.00  0.00           C
ATOM   1598 HG11 ILE A 112      72.730  56.680  58.050  1.00  0.00           H
ATOM   1599 HG12 ILE A 112      71.170  57.410  58.040  1.00  0.00           H
ATOM   1600  CD  ILE A 112      71.350  55.700  56.710  1.00  0.00           C
ATOM   1601  HD1 ILE A 112      71.550  54.610  56.740  1.00  0.00           H
ATOM   1602  HD2 ILE A 112      70.310  55.800  56.350  1.00  0.00           H
ATOM   1603  HD3 ILE A 112      71.870  56.150  55.830  1.00  0.00           H
ATOM   1604  C   ILE A 112      69.820  54.000  60.600  1.00  0.00           C
ATOM   1605  O   ILE A 112      69.480  54.550  61.620  1.00  0.00           O
ATOM   1606  N   LEU A 113      69.960  52.680  60.530  1.00  0.00           N
ATOM   1607  HN  LEU A 113      70.290  52.200  59.720  1.00  0.00           H
ATOM   1608  CA  LEU A 113      69.450  51.680  61.530  1.00  0.00           C
ATOM   1609  HA  LEU A 113      69.100  52.200  62.420  1.00  0.00           H
ATOM   1610  CB  LEU A 113      68.290  50.800  60.950  1.00  0.00           C
ATOM   1611  HB1 LEU A 113      68.550  50.120  60.100  1.00  0.00           H
ATOM   1612  HB2 LEU A 113      67.460  51.480  60.640  1.00  0.00           H
ATOM   1613  CG  LEU A 113      67.690  49.780  62.010  1.00  0.00           C
ATOM   1614  HG  LEU A 113      68.510  49.240  62.540  1.00  0.00           H
ATOM   1615  CD1 LEU A 113      66.750  50.410  63.110  1.00  0.00           C
ATOM   1616 HD11 LEU A 113      66.490  49.570  63.790  1.00  0.00           H
ATOM   1617 HD12 LEU A 113      67.310  51.110  63.760  1.00  0.00           H
ATOM   1618 HD13 LEU A 113      65.770  50.830  62.800  1.00  0.00           H
ATOM   1619  CD2 LEU A 113      66.880  48.740  61.290  1.00  0.00           C
ATOM   1620 HD21 LEU A 113      66.110  49.240  60.660  1.00  0.00           H
ATOM   1621 HD22 LEU A 113      67.460  48.020  60.680  1.00  0.00           H
ATOM   1622 HD23 LEU A 113      66.470  48.060  62.060  1.00  0.00           H
ATOM   1623  C   LEU A 113      70.610  50.800  62.010  1.00  0.00           C
ATOM   1624  O   LEU A 113      71.330  50.310  61.160  1.00  0.00           O
ATOM   1625  N   GLU A 114      70.840  50.740  63.320  1.00  0.00           N
ATOM   1626  HN  GLU A 114      70.210  51.190  63.940  1.00  0.00           H
ATOM   1627  CA  GLU A 114      71.960  49.980  63.890  1.00  0.00           C
ATOM   1628  HA  GLU A 114      72.850  50.140  63.290  1.00  0.00           H
ATOM   1629  CB  GLU A 114      72.320  50.530  65.340  1.00  0.00           C
ATOM   1630  HB1 GLU A 114      73.060  49.870  65.840  1.00  0.00           H
ATOM   1631  HB2 GLU A 114      71.350  50.350  65.860  1.00  0.00           H
ATOM   1632  CG  GLU A 114      72.940  51.930  65.480  1.00  0.00           C
ATOM   1633  HG1 GLU A 114      72.450  52.600  64.740  1.00  0.00           H
ATOM   1634  HG2 GLU A 114      74.050  51.940  65.370  1.00  0.00           H
ATOM   1635  CD  GLU A 114      72.590  52.650  66.750  1.00  0.00           C
ATOM   1636  OE1 GLU A 114      71.450  52.600  67.240  1.00  0.00           O
ATOM   1637  OE2 GLU A 114      73.490  53.330  67.350  1.00  0.00           O
ATOM   1638  C   GLU A 114      71.650  48.480  64.080  1.00  0.00           C
ATOM   1639  O   GLU A 114      70.500  48.110  64.380  1.00  0.00           O
ATOM   1640  N   ASP A 115      72.720  47.700  63.990  1.00  0.00           N
ATOM   1641  HN  ASP A 115      73.580  48.110  63.720  1.00  0.00           H
ATOM   1642  CA  ASP A 115      72.710  46.320  64.450  1.00  0.00           C
ATOM   1643  HA  ASP A 115      71.880  45.760  64.050  1.00  0.00           H
ATOM   1644  CB  ASP A 115      74.080  45.720  63.970  1.00  0.00           C
ATOM   1645  HB1 ASP A 115      74.920  46.250  64.460  1.00  0.00           H
ATOM   1646  HB2 ASP A 115      74.150  45.900  62.870  1.00  0.00           H
ATOM   1647  CG  ASP A 115      74.050  44.200  64.070  1.00  0.00           C
ATOM   1648  OD1 ASP A 115      75.030  43.560  64.490  1.00  0.00           O
ATOM   1649  OD2 ASP A 115      73.100  43.590  63.560  1.00  0.00           O
ATOM   1650  C   ASP A 115      72.630  46.200  65.910  1.00  0.00           C
ATOM   1651  O   ASP A 115      73.530  46.680  66.610  1.00  0.00           O
ATOM   1652  N   MET A 116      71.560  45.620  66.440  1.00  0.00           N
ATOM   1653  HN  MET A 116      70.900  45.380  65.740  1.00  0.00           H
ATOM   1654  CA  MET A 116      71.310  45.580  67.890  1.00  0.00           C
ATOM   1655  HA  MET A 116      71.890  46.400  68.290  1.00  0.00           H
ATOM   1656  CB  MET A 116      69.870  46.020  68.250  1.00  0.00           C
ATOM   1657  HB1 MET A 116      69.680  45.850  69.330  1.00  0.00           H
ATOM   1658  HB2 MET A 116      69.240  45.250  67.770  1.00  0.00           H
ATOM   1659  CG  MET A 116      69.570  47.530  67.950  1.00  0.00           C
ATOM   1660  HG1 MET A 116      68.530  47.780  68.250  1.00  0.00           H
ATOM   1661  HG2 MET A 116      69.640  47.630  66.850  1.00  0.00           H
ATOM   1662  SD  MET A 116      70.650  48.680  68.810  1.00  0.00           S
ATOM   1663  CE  MET A 116      70.000  48.390  70.490  1.00  0.00           C
ATOM   1664  HE1 MET A 116      70.300  47.370  70.820  1.00  0.00           H
ATOM   1665  HE2 MET A 116      70.240  49.260  71.150  1.00  0.00           H
ATOM   1666  HE3 MET A 116      68.900  48.250  70.450  1.00  0.00           H
ATOM   1667  C   MET A 116      71.810  44.320  68.510  1.00  0.00           C
ATOM   1668  O   MET A 116      71.590  43.220  67.900  1.00  0.00           O
ATOM   1669  N   PRO A 117      72.400  44.280  69.690  1.00  0.00           N
ATOM   1670  CD  PRO A 117      72.870  45.440  70.340  1.00  0.00           C
ATOM   1671  HD1 PRO A 117      73.340  46.210  69.680  1.00  0.00           H
ATOM   1672  HD2 PRO A 117      71.970  45.880  70.810  1.00  0.00           H
ATOM   1673  CA  PRO A 117      72.670  42.970  70.350  1.00  0.00           C
ATOM   1674  HA  PRO A 117      73.220  42.340  69.670  1.00  0.00           H
ATOM   1675  CB  PRO A 117      73.410  43.470  71.620  1.00  0.00           C
ATOM   1676  HB1 PRO A 117      74.420  43.010  71.680  1.00  0.00           H
ATOM   1677  HB2 PRO A 117      72.700  43.460  72.470  1.00  0.00           H
ATOM   1678  CG  PRO A 117      73.820  44.890  71.300  1.00  0.00           C
ATOM   1679  HG1 PRO A 117      74.860  44.990  70.920  1.00  0.00           H
ATOM   1680  HG2 PRO A 117      73.860  45.430  72.280  1.00  0.00           H
ATOM   1681  C   PRO A 117      71.470  42.270  70.860  1.00  0.00           C
ATOM   1682  O   PRO A 117      71.310  41.070  70.520  1.00  0.00           O
ATOM   1683  N   VAL A 118      70.540  43.030  71.530  1.00  0.00           N
ATOM   1684  HN  VAL A 118      70.770  43.980  71.750  1.00  0.00           H
ATOM   1685  CA  VAL A 118      69.200  42.610  71.760  1.00  0.00           C
ATOM   1686  HA  VAL A 118      68.980  41.730  71.170  1.00  0.00           H
ATOM   1687  CB  VAL A 118      68.840  42.330  73.200  1.00  0.00           C
ATOM   1688  HB  VAL A 118      69.190  43.200  73.790  1.00  0.00           H
ATOM   1689  CG1 VAL A 118      67.360  41.990  73.460  1.00  0.00           C
ATOM   1690 HG11 VAL A 118      67.160  41.900  74.540  1.00  0.00           H
ATOM   1691 HG12 VAL A 118      66.540  42.700  73.190  1.00  0.00           H
ATOM   1692 HG13 VAL A 118      67.030  41.010  73.060  1.00  0.00           H
ATOM   1693  CG2 VAL A 118      69.590  41.070  73.660  1.00  0.00           C
ATOM   1694 HG21 VAL A 118      70.650  41.330  73.860  1.00  0.00           H
ATOM   1695 HG22 VAL A 118      69.100  40.740  74.600  1.00  0.00           H
ATOM   1696 HG23 VAL A 118      69.510  40.260  72.900  1.00  0.00           H
ATOM   1697  C   VAL A 118      68.370  43.810  71.330  1.00  0.00           C
ATOM   1698  O   VAL A 118      68.540  44.940  71.760  1.00  0.00           O
ATOM   1699  N   ASP A 119      67.430  43.600  70.350  1.00  0.00           N
ATOM   1700  HN  ASP A 119      67.290  42.660  70.060  1.00  0.00           H
ATOM   1701  CA  ASP A 119      66.480  44.590  69.810  1.00  0.00           C
ATOM   1702  HA  ASP A 119      67.120  45.400  69.480  1.00  0.00           H
ATOM   1703  CB  ASP A 119      65.550  44.000  68.770  1.00  0.00           C
ATOM   1704  HB1 ASP A 119      64.890  44.800  68.350  1.00  0.00           H
ATOM   1705  HB2 ASP A 119      64.950  43.200  69.250  1.00  0.00           H
ATOM   1706  CG  ASP A 119      66.320  43.450  67.610  1.00  0.00           C
ATOM   1707  OD1 ASP A 119      67.380  44.000  67.170  1.00  0.00           O
ATOM   1708  OD2 ASP A 119      65.680  42.460  67.070  1.00  0.00           O
ATOM   1709  C   ASP A 119      65.570  45.290  70.840  1.00  0.00           C
ATOM   1710  O   ASP A 119      65.380  44.740  71.950  1.00  0.00           O
ATOM   1711  N   PRO A 120      65.080  46.510  70.640  1.00  0.00           N
ATOM   1712  CD  PRO A 120      65.580  47.530  69.650  1.00  0.00           C
ATOM   1713  HD1 PRO A 120      66.690  47.520  69.650  1.00  0.00           H
ATOM   1714  HD2 PRO A 120      65.260  47.220  68.630  1.00  0.00           H
ATOM   1715  CA  PRO A 120      64.100  47.070  71.530  1.00  0.00           C
ATOM   1716  HA  PRO A 120      64.640  47.210  72.450  1.00  0.00           H
ATOM   1717  CB  PRO A 120      63.770  48.450  70.870  1.00  0.00           C
ATOM   1718  HB1 PRO A 120      63.400  49.220  71.580  1.00  0.00           H
ATOM   1719  HB2 PRO A 120      62.940  48.400  70.120  1.00  0.00           H
ATOM   1720  CG  PRO A 120      65.060  48.880  70.150  1.00  0.00           C
ATOM   1721  HG1 PRO A 120      65.770  49.110  70.970  1.00  0.00           H
ATOM   1722  HG2 PRO A 120      64.850  49.700  69.430  1.00  0.00           H
ATOM   1723  C   PRO A 120      62.840  46.190  71.670  1.00  0.00           C
ATOM   1724  O   PRO A 120      62.500  45.300  70.910  1.00  0.00           O
ATOM   1725  N   ASP A 121      61.980  46.340  72.750  1.00  0.00           N
ATOM   1726  HN  ASP A 121      62.170  47.080  73.390  1.00  0.00           H
ATOM   1727  CA  ASP A 121      60.750  45.570  72.930  1.00  0.00           C
ATOM   1728  HA  ASP A 121      60.670  44.800  72.170  1.00  0.00           H
ATOM   1729  CB  ASP A 121      60.820  44.650  74.210  1.00  0.00           C
ATOM   1730  HB1 ASP A 121      61.720  44.000  74.120  1.00  0.00           H
ATOM   1731  HB2 ASP A 121      59.850  44.110  74.270  1.00  0.00           H
ATOM   1732  CG  ASP A 121      61.040  45.310  75.540  1.00  0.00           C
ATOM   1733  OD1 ASP A 121      61.260  46.520  75.620  1.00  0.00           O
ATOM   1734  OD2 ASP A 121      61.030  44.590  76.590  1.00  0.00           O
ATOM   1735  C   ASP A 121      59.570  46.510  72.850  1.00  0.00           C
ATOM   1736  O   ASP A 121      58.450  46.160  73.200  1.00  0.00           O
ATOM   1737  N   ASN A 122      59.670  47.760  72.380  1.00  0.00           N
ATOM   1738  HN  ASN A 122      60.560  48.190  72.230  1.00  0.00           H
ATOM   1739  CA  ASN A 122      58.510  48.530  71.940  1.00  0.00           C
ATOM   1740  HA  ASN A 122      57.600  47.990  72.160  1.00  0.00           H
ATOM   1741  CB  ASN A 122      58.610  50.050  72.280  1.00  0.00           C
ATOM   1742  HB1 ASN A 122      57.930  50.650  71.640  1.00  0.00           H
ATOM   1743  HB2 ASN A 122      59.660  50.300  72.040  1.00  0.00           H
ATOM   1744  CG  ASN A 122      58.380  50.350  73.760  1.00  0.00           C
ATOM   1745  OD1 ASN A 122      57.470  51.110  74.100  1.00  0.00           O
ATOM   1746  ND2 ASN A 122      59.090  49.690  74.660  1.00  0.00           N
ATOM   1747 HD21 ASN A 122      59.970  49.260  74.440  1.00  0.00           H
ATOM   1748 HD22 ASN A 122      58.670  49.650  75.570  1.00  0.00           H
ATOM   1749  C   ASN A 122      58.550  48.460  70.430  1.00  0.00           C
ATOM   1750  O   ASN A 122      59.580  48.710  69.760  1.00  0.00           O
ATOM   1751  N   GLU A 123      57.390  48.150  69.800  1.00  0.00           N
ATOM   1752  HN  GLU A 123      56.560  47.870  70.290  1.00  0.00           H
ATOM   1753  CA  GLU A 123      57.190  48.260  68.360  1.00  0.00           C
ATOM   1754  HA  GLU A 123      57.890  47.590  67.890  1.00  0.00           H
ATOM   1755  CB  GLU A 123      55.770  47.740  67.910  1.00  0.00           C
ATOM   1756  HB1 GLU A 123      55.530  48.080  66.880  1.00  0.00           H
ATOM   1757  HB2 GLU A 123      54.930  48.190  68.470  1.00  0.00           H
ATOM   1758  CG  GLU A 123      55.560  46.200  67.980  1.00  0.00           C
ATOM   1759  HG1 GLU A 123      54.590  46.110  68.520  1.00  0.00           H
ATOM   1760  HG2 GLU A 123      56.410  45.740  68.530  1.00  0.00           H
ATOM   1761  CD  GLU A 123      55.520  45.490  66.670  1.00  0.00           C
ATOM   1762  OE1 GLU A 123      54.540  44.710  66.450  1.00  0.00           O
ATOM   1763  OE2 GLU A 123      56.520  45.550  65.850  1.00  0.00           O
ATOM   1764  C   GLU A 123      57.430  49.610  67.810  1.00  0.00           C
ATOM   1765  O   GLU A 123      57.230  50.600  68.510  1.00  0.00           O
ATOM   1766  N   ALA A 124      57.840  49.670  66.510  1.00  0.00           N
ATOM   1767  HN  ALA A 124      58.000  48.870  65.940  1.00  0.00           H
ATOM   1768  CA  ALA A 124      58.040  50.940  65.850  1.00  0.00           C
ATOM   1769  HA  ALA A 124      57.690  51.820  66.360  1.00  0.00           H
ATOM   1770  CB  ALA A 124      59.520  51.090  65.600  1.00  0.00           C
ATOM   1771  HB1 ALA A 124      60.020  50.950  66.590  1.00  0.00           H
ATOM   1772  HB2 ALA A 124      59.880  50.190  65.060  1.00  0.00           H
ATOM   1773  HB3 ALA A 124      59.830  52.010  65.060  1.00  0.00           H
ATOM   1774  C   ALA A 124      57.300  51.060  64.540  1.00  0.00           C
ATOM   1775  O   ALA A 124      57.190  50.180  63.710  1.00  0.00           O
ATOM   1776  N   TYR A 125      56.730  52.310  64.280  1.00  0.00           N
ATOM   1777  HN  TYR A 125      56.730  52.990  65.020  1.00  0.00           H
ATOM   1778  CA  TYR A 125      56.250  52.830  62.990  1.00  0.00           C
ATOM   1779  HA  TYR A 125      56.170  53.900  63.120  1.00  0.00           H
ATOM   1780  CB  TYR A 125      57.330  52.630  61.820  1.00  0.00           C
ATOM   1781  HB1 TYR A 125      56.950  53.240  60.970  1.00  0.00           H
ATOM   1782  HB2 TYR A 125      57.460  51.560  61.530  1.00  0.00           H
ATOM   1783  CG  TYR A 125      58.710  53.120  62.310  1.00  0.00           C
ATOM   1784  CD1 TYR A 125      58.910  54.380  62.730  1.00  0.00           C
ATOM   1785  HD1 TYR A 125      58.120  55.110  62.780  1.00  0.00           H
ATOM   1786  CE1 TYR A 125      60.160  54.950  63.040  1.00  0.00           C
ATOM   1787  HE1 TYR A 125      60.170  55.970  63.410  1.00  0.00           H
ATOM   1788  CZ  TYR A 125      61.320  54.110  62.990  1.00  0.00           C
ATOM   1789  OH  TYR A 125      62.560  54.560  63.540  1.00  0.00           O
ATOM   1790  HH  TYR A 125      62.540  55.520  63.580  1.00  0.00           H
ATOM   1791  CD2 TYR A 125      59.880  52.360  62.220  1.00  0.00           C
ATOM   1792  HD2 TYR A 125      59.860  51.320  61.910  1.00  0.00           H
ATOM   1793  CE2 TYR A 125      61.150  52.820  62.630  1.00  0.00           C
ATOM   1794  HE2 TYR A 125      62.010  52.170  62.610  1.00  0.00           H
ATOM   1795  C   TYR A 125      54.900  52.260  62.700  1.00  0.00           C
ATOM   1796  O   TYR A 125      54.280  52.360  61.630  1.00  0.00           O
ATOM   1797  N   GLU A 126      54.320  51.620  63.710  1.00  0.00           N
ATOM   1798  HN  GLU A 126      54.900  51.680  64.520  1.00  0.00           H
ATOM   1799  CA  GLU A 126      53.080  50.910  63.720  1.00  0.00           C
ATOM   1800  HA  GLU A 126      53.160  50.090  63.020  1.00  0.00           H
ATOM   1801  CB  GLU A 126      52.850  50.310  65.190  1.00  0.00           C
ATOM   1802  HB1 GLU A 126      51.780  50.130  65.430  1.00  0.00           H
ATOM   1803  HB2 GLU A 126      53.200  51.050  65.950  1.00  0.00           H
ATOM   1804  CG  GLU A 126      53.700  49.000  65.350  1.00  0.00           C
ATOM   1805  HG1 GLU A 126      53.550  48.750  66.420  1.00  0.00           H
ATOM   1806  HG2 GLU A 126      54.770  49.240  65.190  1.00  0.00           H
ATOM   1807  CD  GLU A 126      53.170  47.920  64.400  1.00  0.00           C
ATOM   1808  OE1 GLU A 126      51.940  47.530  64.540  1.00  0.00           O
ATOM   1809  OE2 GLU A 126      54.040  47.360  63.670  1.00  0.00           O
ATOM   1810  C   GLU A 126      51.780  51.740  63.350  1.00  0.00           C
ATOM   1811  O   GLU A 126      51.650  52.900  63.720  1.00  0.00           O
ATOM   1812  N   MET A 127      50.820  51.170  62.530  1.00  0.00           N
ATOM   1813  HN  MET A 127      50.750  50.180  62.440  1.00  0.00           H
ATOM   1814  CA  MET A 127      49.710  51.930  62.010  1.00  0.00           C
ATOM   1815  HA  MET A 127      49.960  52.980  62.080  1.00  0.00           H
ATOM   1816  CB  MET A 127      49.410  51.360  60.600  1.00  0.00           C
ATOM   1817  HB1 MET A 127      48.400  51.670  60.260  1.00  0.00           H
ATOM   1818  HB2 MET A 127      49.450  50.250  60.630  1.00  0.00           H
ATOM   1819  CG  MET A 127      50.530  51.760  59.670  1.00  0.00           C
ATOM   1820  HG1 MET A 127      50.510  51.400  58.620  1.00  0.00           H
ATOM   1821  HG2 MET A 127      51.420  51.260  60.090  1.00  0.00           H
ATOM   1822  SD  MET A 127      50.850  53.550  59.700  1.00  0.00           S
ATOM   1823  CE  MET A 127      51.380  53.710  57.950  1.00  0.00           C
ATOM   1824  HE1 MET A 127      51.610  54.730  57.590  1.00  0.00           H
ATOM   1825  HE2 MET A 127      52.270  53.050  57.900  1.00  0.00           H
ATOM   1826  HE3 MET A 127      50.640  53.270  57.250  1.00  0.00           H
ATOM   1827  C   MET A 127      48.440  51.650  62.830  1.00  0.00           C
ATOM   1828  O   MET A 127      48.330  50.580  63.390  1.00  0.00           O
ATOM   1829  N   PRO A 128      47.510  52.570  62.950  1.00  0.00           N
ATOM   1830  CD  PRO A 128      47.920  54.060  62.920  1.00  0.00           C
ATOM   1831  HD1 PRO A 128      48.760  54.280  63.600  1.00  0.00           H
ATOM   1832  HD2 PRO A 128      48.030  54.350  61.850  1.00  0.00           H
ATOM   1833  CA  PRO A 128      46.410  52.440  63.850  1.00  0.00           C
ATOM   1834  HA  PRO A 128      46.470  51.560  64.470  1.00  0.00           H
ATOM   1835  CB  PRO A 128      46.370  53.780  64.610  1.00  0.00           C
ATOM   1836  HB1 PRO A 128      47.150  53.790  65.410  1.00  0.00           H
ATOM   1837  HB2 PRO A 128      45.400  53.980  65.130  1.00  0.00           H
ATOM   1838  CG  PRO A 128      46.770  54.760  63.530  1.00  0.00           C
ATOM   1839  HG1 PRO A 128      46.970  55.770  63.950  1.00  0.00           H
ATOM   1840  HG2 PRO A 128      45.930  54.950  62.830  1.00  0.00           H
ATOM   1841  C   PRO A 128      45.180  52.200  63.060  1.00  0.00           C
ATOM   1842  O   PRO A 128      44.100  52.270  63.640  1.00  0.00           O
ATOM   1843  N   SER A 129      45.260  51.960  61.770  1.00  0.00           N
ATOM   1844  HN  SER A 129      46.160  52.010  61.340  1.00  0.00           H
ATOM   1845  CA  SER A 129      44.270  51.380  60.930  1.00  0.00           C
ATOM   1846  HA  SER A 129      43.460  52.090  61.010  1.00  0.00           H
ATOM   1847  CB  SER A 129      44.590  51.330  59.430  1.00  0.00           C
ATOM   1848  HB1 SER A 129      44.520  52.350  59.000  1.00  0.00           H
ATOM   1849  HB2 SER A 129      43.930  50.670  58.840  1.00  0.00           H
ATOM   1850  OG  SER A 129      45.910  50.830  59.220  1.00  0.00           O
ATOM   1851  HG1 SER A 129      45.970  49.940  59.570  1.00  0.00           H
ATOM   1852  C   SER A 129      43.730  50.040  61.400  1.00  0.00           C
ATOM   1853  O   SER A 129      44.510  49.120  61.680  1.00  0.00           O
ATOM   1854  N   GLU A 130      42.360  49.880  61.570  1.00  0.00           N
ATOM   1855  HN  GLU A 130      41.710  50.630  61.420  1.00  0.00           H
ATOM   1856  CA  GLU A 130      41.690  48.590  61.630  1.00  0.00           C
ATOM   1857  HA  GLU A 130      41.710  48.180  62.630  1.00  0.00           H
ATOM   1858  CB  GLU A 130      40.100  48.740  61.260  1.00  0.00           C
ATOM   1859  HB1 GLU A 130      39.640  47.790  60.910  1.00  0.00           H
ATOM   1860  HB2 GLU A 130      40.090  49.470  60.420  1.00  0.00           H
ATOM   1861  CG  GLU A 130      39.260  49.390  62.420  1.00  0.00           C
ATOM   1862  HG1 GLU A 130      38.420  50.040  62.090  1.00  0.00           H
ATOM   1863  HG2 GLU A 130      39.960  49.980  63.030  1.00  0.00           H
ATOM   1864  CD  GLU A 130      38.600  48.320  63.420  1.00  0.00           C
ATOM   1865  OE1 GLU A 130      38.830  48.310  64.640  1.00  0.00           O
ATOM   1866  OE2 GLU A 130      37.730  47.540  62.860  1.00  0.00           O
ATOM   1867  C   GLU A 130      42.280  47.420  60.800  1.00  0.00           C
ATOM   1868  O   GLU A 130      42.510  47.470  59.590  1.00  0.00           O
ATOM   1869  N   GLU A 131      42.540  46.340  61.490  1.00  0.00           N
ATOM   1870  HN  GLU A 131      42.570  46.620  62.450  1.00  0.00           H
ATOM   1871  CA  GLU A 131      42.800  45.060  60.860  1.00  0.00           C
ATOM   1872  HA  GLU A 131      42.920  44.390  61.700  1.00  0.00           H
ATOM   1873  CB  GLU A 131      41.650  44.560  59.940  1.00  0.00           C
ATOM   1874  HB1 GLU A 131      41.940  43.620  59.430  1.00  0.00           H
ATOM   1875  HB2 GLU A 131      41.570  45.270  59.090  1.00  0.00           H
ATOM   1876  CG  GLU A 131      40.300  44.440  60.650  1.00  0.00           C
ATOM   1877  HG1 GLU A 131      40.070  45.390  61.170  1.00  0.00           H
ATOM   1878  HG2 GLU A 131      40.550  43.750  61.480  1.00  0.00           H
ATOM   1879  CD  GLU A 131      39.090  43.970  59.940  1.00  0.00           C
ATOM   1880  OE1 GLU A 131      39.120  43.000  59.140  1.00  0.00           O
ATOM   1881  OE2 GLU A 131      37.930  44.400  60.270  1.00  0.00           O
ATOM   1882  C   GLU A 131      44.190  45.000  60.160  1.00  0.00           C
ATOM   1883  O   GLU A 131      44.480  44.430  59.080  1.00  0.00           O
ATOM   1884  N   GLY A 132      45.130  45.740  60.790  1.00  0.00           N
ATOM   1885  HN  GLY A 132      44.870  46.120  61.680  1.00  0.00           H
ATOM   1886  CA  GLY A 132      46.510  45.970  60.320  1.00  0.00           C
ATOM   1887  HA1 GLY A 132      47.100  46.430  61.090  1.00  0.00           H
ATOM   1888  HA2 GLY A 132      46.850  44.990  60.020  1.00  0.00           H
ATOM   1889  C   GLY A 132      46.520  46.860  59.110  1.00  0.00           C
ATOM   1890  O   GLY A 132      45.490  47.390  58.690  1.00  0.00           O
ATOM   1891  N   TYR A 133      47.730  47.180  58.630  1.00  0.00           N
ATOM   1892  HN  TYR A 133      48.630  46.910  58.960  1.00  0.00           H
ATOM   1893  CA  TYR A 133      47.730  48.090  57.550  1.00  0.00           C
ATOM   1894  HA  TYR A 133      46.900  48.780  57.590  1.00  0.00           H
ATOM   1895  CB  TYR A 133      49.050  48.890  57.620  1.00  0.00           C
ATOM   1896  HB1 TYR A 133      49.870  48.160  57.480  1.00  0.00           H
ATOM   1897  HB2 TYR A 133      49.270  49.270  58.640  1.00  0.00           H
ATOM   1898  CG  TYR A 133      49.120  50.060  56.550  1.00  0.00           C
ATOM   1899  CD1 TYR A 133      48.430  51.260  56.700  1.00  0.00           C
ATOM   1900  HD1 TYR A 133      47.610  51.440  57.390  1.00  0.00           H
ATOM   1901  CE1 TYR A 133      48.710  52.300  55.860  1.00  0.00           C
ATOM   1902  HE1 TYR A 133      48.290  53.280  56.060  1.00  0.00           H
ATOM   1903  CZ  TYR A 133      49.700  52.170  54.880  1.00  0.00           C
ATOM   1904  OH  TYR A 133      49.870  53.340  53.990  1.00  0.00           O
ATOM   1905  HH  TYR A 133      50.020  54.100  54.560  1.00  0.00           H
ATOM   1906  CD2 TYR A 133      50.090  49.920  55.560  1.00  0.00           C
ATOM   1907  HD2 TYR A 133      50.740  49.060  55.610  1.00  0.00           H
ATOM   1908  CE2 TYR A 133      50.290  50.940  54.650  1.00  0.00           C
ATOM   1909  HE2 TYR A 133      51.020  50.710  53.890  1.00  0.00           H
ATOM   1910  C   TYR A 133      47.580  47.190  56.290  1.00  0.00           C
ATOM   1911  O   TYR A 133      48.430  46.350  55.990  1.00  0.00           O
ATOM   1912  N   GLN A 134      46.500  47.390  55.490  1.00  0.00           N
ATOM   1913  HN  GLN A 134      45.840  48.080  55.780  1.00  0.00           H
ATOM   1914  CA  GLN A 134      46.210  46.650  54.210  1.00  0.00           C
ATOM   1915  HA  GLN A 134      47.110  46.120  53.920  1.00  0.00           H
ATOM   1916  CB  GLN A 134      44.950  45.780  54.570  1.00  0.00           C
ATOM   1917  HB1 GLN A 134      44.730  45.280  53.600  1.00  0.00           H
ATOM   1918  HB2 GLN A 134      44.120  46.430  54.940  1.00  0.00           H
ATOM   1919  CG  GLN A 134      45.090  44.610  55.540  1.00  0.00           C
ATOM   1920  HG1 GLN A 134      45.490  45.010  56.490  1.00  0.00           H
ATOM   1921  HG2 GLN A 134      45.850  43.880  55.190  1.00  0.00           H
ATOM   1922  CD  GLN A 134      43.710  43.900  55.790  1.00  0.00           C
ATOM   1923  OE1 GLN A 134      43.580  42.730  55.380  1.00  0.00           O
ATOM   1924  NE2 GLN A 134      42.720  44.580  56.410  1.00  0.00           N
ATOM   1925 HE21 GLN A 134      41.890  44.090  56.680  1.00  0.00           H
ATOM   1926 HE22 GLN A 134      42.960  45.470  56.800  1.00  0.00           H
ATOM   1927  C   GLN A 134      45.790  47.590  53.110  1.00  0.00           C
ATOM   1928  O   GLN A 134      45.330  48.710  53.190  1.00  0.00           O
ATOM   1929  N   ASP A 135      45.860  47.010  51.860  1.00  0.00           N
ATOM   1930  HN  ASP A 135      46.170  46.070  51.840  1.00  0.00           H
ATOM   1931  CA  ASP A 135      45.380  47.640  50.670  1.00  0.00           C
ATOM   1932  HA  ASP A 135      44.810  48.500  50.980  1.00  0.00           H
ATOM   1933  CB  ASP A 135      46.590  47.830  49.620  1.00  0.00           C
ATOM   1934  HB1 ASP A 135      46.980  46.890  49.180  1.00  0.00           H
ATOM   1935  HB2 ASP A 135      47.350  48.260  50.300  1.00  0.00           H
ATOM   1936  CG  ASP A 135      46.270  48.670  48.470  1.00  0.00           C
ATOM   1937  OD1 ASP A 135      45.240  49.430  48.510  1.00  0.00           O
ATOM   1938  OD2 ASP A 135      46.990  48.720  47.440  1.00  0.00           O
ATOM   1939  C   ASP A 135      44.260  46.760  49.960  1.00  0.00           C
ATOM   1940  O   ASP A 135      44.450  45.580  49.780  1.00  0.00           O
ATOM   1941  N   TYR A 136      43.140  47.330  49.570  1.00  0.00           N
ATOM   1942  HN  TYR A 136      43.030  48.320  49.570  1.00  0.00           H
ATOM   1943  CA  TYR A 136      42.070  46.530  48.910  1.00  0.00           C
ATOM   1944  HA  TYR A 136      42.070  45.510  49.260  1.00  0.00           H
ATOM   1945  CB  TYR A 136      40.710  47.010  49.540  1.00  0.00           C
ATOM   1946  HB1 TYR A 136      39.930  46.400  49.020  1.00  0.00           H
ATOM   1947  HB2 TYR A 136      40.440  48.060  49.290  1.00  0.00           H
ATOM   1948  CG  TYR A 136      40.490  46.780  51.010  1.00  0.00           C
ATOM   1949  CD1 TYR A 136      39.190  47.060  51.440  1.00  0.00           C
ATOM   1950  HD1 TYR A 136      38.550  47.580  50.750  1.00  0.00           H
ATOM   1951  CE1 TYR A 136      38.600  46.530  52.670  1.00  0.00           C
ATOM   1952  HE1 TYR A 136      37.560  46.730  52.890  1.00  0.00           H
ATOM   1953  CZ  TYR A 136      39.450  45.740  53.410  1.00  0.00           C
ATOM   1954  OH  TYR A 136      38.840  45.240  54.580  1.00  0.00           O
ATOM   1955  HH  TYR A 136      38.030  45.750  54.530  1.00  0.00           H
ATOM   1956  CD2 TYR A 136      41.260  45.990  51.900  1.00  0.00           C
ATOM   1957  HD2 TYR A 136      42.240  45.620  51.650  1.00  0.00           H
ATOM   1958  CE2 TYR A 136      40.750  45.450  53.080  1.00  0.00           C
ATOM   1959  HE2 TYR A 136      41.270  44.750  53.710  1.00  0.00           H
ATOM   1960  C   TYR A 136      42.090  46.550  47.400  1.00  0.00           C
ATOM   1961  O   TYR A 136      42.360  47.560  46.770  1.00  0.00           O
ATOM   1962  N   GLU A 137      41.740  45.460  46.790  1.00  0.00           N
ATOM   1963  HN  GLU A 137      41.320  44.690  47.260  1.00  0.00           H
ATOM   1964  CA  GLU A 137      41.520  45.300  45.380  1.00  0.00           C
ATOM   1965  HA  GLU A 137      42.310  45.840  44.870  1.00  0.00           H
ATOM   1966  CB  GLU A 137      41.750  43.800  44.910  1.00  0.00           C
ATOM   1967  HB1 GLU A 137      41.620  43.730  43.810  1.00  0.00           H
ATOM   1968  HB2 GLU A 137      40.970  43.180  45.400  1.00  0.00           H
ATOM   1969  CG  GLU A 137      43.230  43.270  45.230  1.00  0.00           C
ATOM   1970  HG1 GLU A 137      43.480  43.400  46.300  1.00  0.00           H
ATOM   1971  HG2 GLU A 137      43.930  43.910  44.650  1.00  0.00           H
ATOM   1972  CD  GLU A 137      43.500  41.870  44.750  1.00  0.00           C
ATOM   1973  OE1 GLU A 137      43.060  40.880  45.350  1.00  0.00           O
ATOM   1974  OE2 GLU A 137      44.010  41.770  43.590  1.00  0.00           O
ATOM   1975  C   GLU A 137      40.300  45.850  44.770  1.00  0.00           C
ATOM   1976  O   GLU A 137      39.360  45.970  45.580  1.00  0.00           O
ATOM   1977  N   PRO A 138      40.160  46.350  43.500  1.00  0.00           N
ATOM   1978  CD  PRO A 138      41.260  46.400  42.540  1.00  0.00           C
ATOM   1979  HD1 PRO A 138      42.200  46.800  42.980  1.00  0.00           H
ATOM   1980  HD2 PRO A 138      41.460  45.380  42.160  1.00  0.00           H
ATOM   1981  CA  PRO A 138      38.860  46.630  42.900  1.00  0.00           C
ATOM   1982  HA  PRO A 138      38.460  47.440  43.490  1.00  0.00           H
ATOM   1983  CB  PRO A 138      39.130  46.940  41.380  1.00  0.00           C
ATOM   1984  HB1 PRO A 138      38.370  47.610  40.920  1.00  0.00           H
ATOM   1985  HB2 PRO A 138      39.120  45.930  40.910  1.00  0.00           H
ATOM   1986  CG  PRO A 138      40.660  47.330  41.400  1.00  0.00           C
ATOM   1987  HG1 PRO A 138      40.850  48.340  41.820  1.00  0.00           H
ATOM   1988  HG2 PRO A 138      41.240  47.220  40.460  1.00  0.00           H
ATOM   1989  C   PRO A 138      37.830  45.530  43.130  1.00  0.00           C
ATOM   1990  O   PRO A 138      38.190  44.430  43.410  1.00  0.00           O
ATOM   1991  N   GLU A 139      36.520  45.780  42.960  1.00  0.00           N
ATOM   1992  HN  GLU A 139      36.320  46.760  42.880  1.00  0.00           H
ATOM   1993  CA  GLU A 139      35.340  44.950  42.940  1.00  0.00           C
ATOM   1994  HA  GLU A 139      35.560  44.020  43.440  1.00  0.00           H
ATOM   1995  CB  GLU A 139      34.230  45.630  43.790  1.00  0.00           C
ATOM   1996  HB1 GLU A 139      33.260  45.230  43.450  1.00  0.00           H
ATOM   1997  HB2 GLU A 139      34.070  46.690  43.490  1.00  0.00           H
ATOM   1998  CG  GLU A 139      34.400  45.380  45.250  1.00  0.00           C
ATOM   1999  HG1 GLU A 139      35.370  45.780  45.620  1.00  0.00           H
ATOM   2000  HG2 GLU A 139      34.470  44.300  45.500  1.00  0.00           H
ATOM   2001  CD  GLU A 139      33.330  46.000  46.120  1.00  0.00           C
ATOM   2002  OE1 GLU A 139      32.980  47.160  45.840  1.00  0.00           O
ATOM   2003  OE2 GLU A 139      32.900  45.270  47.050  1.00  0.00           O
ATOM   2004  C   GLU A 139      34.910  44.640  41.490  1.00  0.00           C
ATOM   2005  O   GLU A 139      35.440  45.220  40.540  1.00  0.00           O
ATOM   2006  N   ALA A 140      34.090  43.610  41.380  1.00  0.00           N
ATOM   2007  HN  ALA A 140      33.700  43.070  42.120  1.00  0.00           H
ATOM   2008  CA  ALA A 140      33.620  43.280  40.050  1.00  0.00           C
ATOM   2009  HA  ALA A 140      34.180  43.800  39.280  1.00  0.00           H
ATOM   2010  CB  ALA A 140      33.730  41.740  39.950  1.00  0.00           C
ATOM   2011  HB1 ALA A 140      33.230  41.290  40.840  1.00  0.00           H
ATOM   2012  HB2 ALA A 140      33.200  41.370  39.050  1.00  0.00           H
ATOM   2013  HB3 ALA A 140      34.760  41.320  39.930  1.00  0.00           H
ATOM   2014  C   ALA A 140      32.150  43.700  39.870  1.00  0.00           C
ATOM   2015  OT1 ALA A 140      31.300  43.520  40.760  1.00  0.00           O
ATOM   2016  OT2 ALA A 140      31.860  44.380  38.860  1.00  0.00           O
ATOM   2017  N   MET B 141      53.450  60.560  32.600  1.00  0.00           N
ATOM   2018  H1  MET B 141      52.960  60.240  33.460  1.00  0.00           H
ATOM   2019  H2  MET B 141      54.140  61.260  32.920  1.00  0.00           H
ATOM   2020  H3  MET B 141      52.820  60.990  31.890  1.00  0.00           H
ATOM   2021  CA  MET B 141      54.060  59.390  31.930  1.00  0.00           C
ATOM   2022  HA  MET B 141      54.040  59.640  30.880  1.00  0.00           H
ATOM   2023  CB  MET B 141      55.560  59.370  32.390  1.00  0.00           C
ATOM   2024  HB1 MET B 141      55.670  59.320  33.490  1.00  0.00           H
ATOM   2025  HB2 MET B 141      56.170  60.280  32.260  1.00  0.00           H
ATOM   2026  CG  MET B 141      56.390  58.270  31.810  1.00  0.00           C
ATOM   2027  HG1 MET B 141      57.430  58.580  31.560  1.00  0.00           H
ATOM   2028  HG2 MET B 141      55.910  58.060  30.830  1.00  0.00           H
ATOM   2029  SD  MET B 141      56.450  56.790  32.840  1.00  0.00           S
ATOM   2030  CE  MET B 141      57.450  56.020  31.520  1.00  0.00           C
ATOM   2031  HE1 MET B 141      57.910  55.080  31.890  1.00  0.00           H
ATOM   2032  HE2 MET B 141      56.830  55.780  30.630  1.00  0.00           H
ATOM   2033  HE3 MET B 141      58.240  56.720  31.200  1.00  0.00           H
ATOM   2034  C   MET B 141      53.250  58.110  32.310  1.00  0.00           C
ATOM   2035  O   MET B 141      52.430  58.120  33.240  1.00  0.00           O
ATOM   2036  N   ASP B 142      53.420  56.970  31.650  1.00  0.00           N
ATOM   2037  HN  ASP B 142      53.980  56.770  30.850  1.00  0.00           H
ATOM   2038  CA  ASP B 142      52.620  55.760  31.870  1.00  0.00           C
ATOM   2039  HA  ASP B 142      52.410  55.590  32.910  1.00  0.00           H
ATOM   2040  CB  ASP B 142      51.280  55.970  31.050  1.00  0.00           C
ATOM   2041  HB1 ASP B 142      51.580  56.130  29.990  1.00  0.00           H
ATOM   2042  HB2 ASP B 142      50.770  56.890  31.410  1.00  0.00           H
ATOM   2043  CG  ASP B 142      50.220  55.010  31.380  1.00  0.00           C
ATOM   2044  OD1 ASP B 142      50.120  54.490  32.500  1.00  0.00           O
ATOM   2045  OD2 ASP B 142      49.280  54.900  30.530  1.00  0.00           O
ATOM   2046  C   ASP B 142      53.380  54.550  31.390  1.00  0.00           C
ATOM   2047  O   ASP B 142      53.930  54.600  30.270  1.00  0.00           O
ATOM   2048  N   VAL B 143      53.520  53.480  32.190  1.00  0.00           N
ATOM   2049  HN  VAL B 143      53.180  53.580  33.120  1.00  0.00           H
ATOM   2050  CA  VAL B 143      54.280  52.330  31.920  1.00  0.00           C
ATOM   2051  HA  VAL B 143      54.090  51.940  30.930  1.00  0.00           H
ATOM   2052  CB  VAL B 143      55.730  52.570  32.140  1.00  0.00           C
ATOM   2053  HB  VAL B 143      56.080  53.380  31.460  1.00  0.00           H
ATOM   2054  CG1 VAL B 143      56.020  53.110  33.520  1.00  0.00           C
ATOM   2055 HG11 VAL B 143      55.860  52.330  34.300  1.00  0.00           H
ATOM   2056 HG12 VAL B 143      57.100  53.350  33.590  1.00  0.00           H
ATOM   2057 HG13 VAL B 143      55.350  53.930  33.830  1.00  0.00           H
ATOM   2058  CG2 VAL B 143      56.570  51.300  31.880  1.00  0.00           C
ATOM   2059 HG21 VAL B 143      56.450  50.530  32.680  1.00  0.00           H
ATOM   2060 HG22 VAL B 143      56.300  50.940  30.870  1.00  0.00           H
ATOM   2061 HG23 VAL B 143      57.640  51.580  31.860  1.00  0.00           H
ATOM   2062  C   VAL B 143      53.730  51.320  32.920  1.00  0.00           C
ATOM   2063  O   VAL B 143      53.230  51.740  33.980  1.00  0.00           O
ATOM   2064  N   PHE B 144      53.860  50.000  32.740  1.00  0.00           N
ATOM   2065  HN  PHE B 144      54.030  49.700  31.810  1.00  0.00           H
ATOM   2066  CA  PHE B 144      53.700  49.020  33.820  1.00  0.00           C
ATOM   2067  HA  PHE B 144      53.600  49.500  34.780  1.00  0.00           H
ATOM   2068  CB  PHE B 144      52.490  48.080  33.510  1.00  0.00           C
ATOM   2069  HB1 PHE B 144      52.840  47.490  32.640  1.00  0.00           H
ATOM   2070  HB2 PHE B 144      51.630  48.740  33.280  1.00  0.00           H
ATOM   2071  CG  PHE B 144      52.070  47.240  34.740  1.00  0.00           C
ATOM   2072  CD1 PHE B 144      51.220  46.100  34.670  1.00  0.00           C
ATOM   2073  HD1 PHE B 144      51.060  45.770  33.650  1.00  0.00           H
ATOM   2074  CE1 PHE B 144      50.710  45.400  35.780  1.00  0.00           C
ATOM   2075  HE1 PHE B 144      49.970  44.630  35.640  1.00  0.00           H
ATOM   2076  CZ  PHE B 144      51.130  45.850  37.000  1.00  0.00           C
ATOM   2077  HZ  PHE B 144      50.850  45.390  37.930  1.00  0.00           H
ATOM   2078  CD2 PHE B 144      52.500  47.560  36.040  1.00  0.00           C
ATOM   2079  HD2 PHE B 144      53.140  48.410  36.200  1.00  0.00           H
ATOM   2080  CE2 PHE B 144      52.030  46.920  37.160  1.00  0.00           C
ATOM   2081  HE2 PHE B 144      52.490  47.120  38.120  1.00  0.00           H
ATOM   2082  C   PHE B 144      54.930  48.160  33.820  1.00  0.00           C
ATOM   2083  O   PHE B 144      55.320  47.460  32.870  1.00  0.00           O
ATOM   2084  N   MET B 145      55.690  48.200  34.990  1.00  0.00           N
ATOM   2085  HN  MET B 145      55.460  48.850  35.710  1.00  0.00           H
ATOM   2086  CA  MET B 145      56.740  47.300  35.330  1.00  0.00           C
ATOM   2087  HA  MET B 145      57.460  47.270  34.520  1.00  0.00           H
ATOM   2088  CB  MET B 145      57.510  47.920  36.510  1.00  0.00           C
ATOM   2089  HB1 MET B 145      58.160  47.200  37.060  1.00  0.00           H
ATOM   2090  HB2 MET B 145      56.650  48.110  37.200  1.00  0.00           H
ATOM   2091  CG  MET B 145      58.150  49.290  36.230  1.00  0.00           C
ATOM   2092  HG1 MET B 145      58.380  49.780  37.190  1.00  0.00           H
ATOM   2093  HG2 MET B 145      57.380  49.910  35.710  1.00  0.00           H
ATOM   2094  SD  MET B 145      59.660  49.320  35.210  1.00  0.00           S
ATOM   2095  CE  MET B 145      59.850  51.110  35.370  1.00  0.00           C
ATOM   2096  HE1 MET B 145      60.570  51.550  34.650  1.00  0.00           H
ATOM   2097  HE2 MET B 145      58.810  51.520  35.350  1.00  0.00           H
ATOM   2098  HE3 MET B 145      60.320  51.370  36.340  1.00  0.00           H
ATOM   2099  C   MET B 145      56.290  45.910  35.580  1.00  0.00           C
ATOM   2100  O   MET B 145      55.740  45.610  36.630  1.00  0.00           O
ATOM   2101  N   LYS B 146      56.470  45.020  34.610  1.00  0.00           N
ATOM   2102  HN  LYS B 146      57.010  45.350  33.830  1.00  0.00           H
ATOM   2103  CA  LYS B 146      55.990  43.640  34.500  1.00  0.00           C
ATOM   2104  HA  LYS B 146      54.940  43.570  34.770  1.00  0.00           H
ATOM   2105  CB  LYS B 146      55.940  43.280  33.030  1.00  0.00           C
ATOM   2106  HB1 LYS B 146      55.470  42.280  32.910  1.00  0.00           H
ATOM   2107  HB2 LYS B 146      56.910  43.230  32.480  1.00  0.00           H
ATOM   2108  CG  LYS B 146      55.110  44.280  32.170  1.00  0.00           C
ATOM   2109  HG1 LYS B 146      55.170  43.850  31.150  1.00  0.00           H
ATOM   2110  HG2 LYS B 146      55.600  45.230  31.880  1.00  0.00           H
ATOM   2111  CD  LYS B 146      53.590  44.350  32.500  1.00  0.00           C
ATOM   2112  HD1 LYS B 146      53.570  44.740  33.540  1.00  0.00           H
ATOM   2113  HD2 LYS B 146      53.070  45.080  31.840  1.00  0.00           H
ATOM   2114  CE  LYS B 146      52.860  43.020  32.380  1.00  0.00           C
ATOM   2115  HE1 LYS B 146      51.850  43.210  32.820  1.00  0.00           H
ATOM   2116  HE2 LYS B 146      53.320  42.300  33.100  1.00  0.00           H
ATOM   2117  NZ  LYS B 146      52.970  42.390  31.080  1.00  0.00           N
ATOM   2118  HZ1 LYS B 146      52.140  41.860  30.740  1.00  0.00           H
ATOM   2119  HZ2 LYS B 146      53.120  43.160  30.390  1.00  0.00           H
ATOM   2120  HZ3 LYS B 146      53.790  41.760  31.010  1.00  0.00           H
ATOM   2121  C   LYS B 146      56.790  42.660  35.290  1.00  0.00           C
ATOM   2122  O   LYS B 146      57.920  42.450  34.940  1.00  0.00           O
ATOM   2123  N   GLY B 147      56.230  42.010  36.390  1.00  0.00           N
ATOM   2124  HN  GLY B 147      55.300  42.310  36.610  1.00  0.00           H
ATOM   2125  CA  GLY B 147      56.840  40.980  37.250  1.00  0.00           C
ATOM   2126  HA1 GLY B 147      56.140  40.230  37.610  1.00  0.00           H
ATOM   2127  HA2 GLY B 147      57.540  40.470  36.610  1.00  0.00           H
ATOM   2128  C   GLY B 147      57.440  41.640  38.470  1.00  0.00           C
ATOM   2129  O   GLY B 147      58.470  41.180  39.000  1.00  0.00           O
ATOM   2130  N   LEU B 148      56.940  42.780  38.900  1.00  0.00           N
ATOM   2131  HN  LEU B 148      56.270  43.200  38.300  1.00  0.00           H
ATOM   2132  CA  LEU B 148      57.470  43.470  40.100  1.00  0.00           C
ATOM   2133  HA  LEU B 148      58.530  43.680  40.050  1.00  0.00           H
ATOM   2134  CB  LEU B 148      56.620  44.760  40.170  1.00  0.00           C
ATOM   2135  HB1 LEU B 148      55.530  44.570  40.140  1.00  0.00           H
ATOM   2136  HB2 LEU B 148      56.830  45.250  39.190  1.00  0.00           H
ATOM   2137  CG  LEU B 148      56.880  45.690  41.340  1.00  0.00           C
ATOM   2138  HG  LEU B 148      56.740  45.170  42.320  1.00  0.00           H
ATOM   2139  CD1 LEU B 148      58.310  46.250  41.490  1.00  0.00           C
ATOM   2140 HD11 LEU B 148      58.600  46.930  40.650  1.00  0.00           H
ATOM   2141 HD12 LEU B 148      58.420  46.890  42.390  1.00  0.00           H
ATOM   2142 HD13 LEU B 148      59.070  45.440  41.490  1.00  0.00           H
ATOM   2143  CD2 LEU B 148      55.850  46.830  41.350  1.00  0.00           C
ATOM   2144 HD21 LEU B 148      55.940  47.460  40.440  1.00  0.00           H
ATOM   2145 HD22 LEU B 148      54.800  46.460  41.440  1.00  0.00           H
ATOM   2146 HD23 LEU B 148      56.080  47.490  42.200  1.00  0.00           H
ATOM   2147  C   LEU B 148      57.320  42.670  41.410  1.00  0.00           C
ATOM   2148  O   LEU B 148      56.400  41.910  41.680  1.00  0.00           O
ATOM   2149  N   SER B 149      58.330  42.910  42.300  1.00  0.00           N
ATOM   2150  HN  SER B 149      59.120  43.470  42.070  1.00  0.00           H
ATOM   2151  CA  SER B 149      58.390  42.440  43.650  1.00  0.00           C
ATOM   2152  HA  SER B 149      57.420  42.400  44.130  1.00  0.00           H
ATOM   2153  CB  SER B 149      58.860  40.970  43.670  1.00  0.00           C
ATOM   2154  HB1 SER B 149      59.690  40.720  42.970  1.00  0.00           H
ATOM   2155  HB2 SER B 149      58.070  40.290  43.280  1.00  0.00           H
ATOM   2156  OG  SER B 149      59.240  40.510  44.980  1.00  0.00           O
ATOM   2157  HG1 SER B 149      58.410  40.270  45.400  1.00  0.00           H
ATOM   2158  C   SER B 149      59.270  43.450  44.410  1.00  0.00           C
ATOM   2159  O   SER B 149      59.980  44.220  43.780  1.00  0.00           O
ATOM   2160  N   LYS B 150      59.160  43.590  45.740  1.00  0.00           N
ATOM   2161  HN  LYS B 150      58.500  43.030  46.230  1.00  0.00           H
ATOM   2162  CA  LYS B 150      59.940  44.510  46.530  1.00  0.00           C
ATOM   2163  HA  LYS B 150      60.670  45.070  45.960  1.00  0.00           H
ATOM   2164  CB  LYS B 150      59.220  45.470  47.550  1.00  0.00           C
ATOM   2165  HB1 LYS B 150      59.950  45.840  48.300  1.00  0.00           H
ATOM   2166  HB2 LYS B 150      58.480  44.780  48.020  1.00  0.00           H
ATOM   2167  CG  LYS B 150      58.390  46.570  46.870  1.00  0.00           C
ATOM   2168  HG1 LYS B 150      58.000  47.160  47.720  1.00  0.00           H
ATOM   2169  HG2 LYS B 150      57.490  46.190  46.350  1.00  0.00           H
ATOM   2170  CD  LYS B 150      59.210  47.410  45.810  1.00  0.00           C
ATOM   2171  HD1 LYS B 150      60.220  47.610  46.230  1.00  0.00           H
ATOM   2172  HD2 LYS B 150      59.410  46.770  44.920  1.00  0.00           H
ATOM   2173  CE  LYS B 150      58.730  48.740  45.210  1.00  0.00           C
ATOM   2174  HE1 LYS B 150      57.690  48.660  44.810  1.00  0.00           H
ATOM   2175  HE2 LYS B 150      59.400  49.170  44.440  1.00  0.00           H
ATOM   2176  NZ  LYS B 150      58.640  49.880  46.230  1.00  0.00           N
ATOM   2177  HZ1 LYS B 150      59.610  50.210  46.410  1.00  0.00           H
ATOM   2178  HZ2 LYS B 150      58.030  50.570  45.750  1.00  0.00           H
ATOM   2179  HZ3 LYS B 150      58.260  49.460  47.100  1.00  0.00           H
ATOM   2180  C   LYS B 150      60.970  43.650  47.290  1.00  0.00           C
ATOM   2181  O   LYS B 150      61.550  44.020  48.290  1.00  0.00           O
ATOM   2182  N   ALA B 151      61.240  42.490  46.820  1.00  0.00           N
ATOM   2183  HN  ALA B 151      60.790  42.020  46.060  1.00  0.00           H
ATOM   2184  CA  ALA B 151      62.140  41.530  47.410  1.00  0.00           C
ATOM   2185  HA  ALA B 151      61.830  41.410  48.440  1.00  0.00           H
ATOM   2186  CB  ALA B 151      61.910  40.150  46.750  1.00  0.00           C
ATOM   2187  HB1 ALA B 151      62.610  39.470  47.280  1.00  0.00           H
ATOM   2188  HB2 ALA B 151      60.910  39.770  47.040  1.00  0.00           H
ATOM   2189  HB3 ALA B 151      62.050  40.200  45.640  1.00  0.00           H
ATOM   2190  C   ALA B 151      63.560  42.040  47.180  1.00  0.00           C
ATOM   2191  O   ALA B 151      63.890  42.380  46.010  1.00  0.00           O
ATOM   2192  N   LYS B 152      64.420  42.040  48.220  1.00  0.00           N
ATOM   2193  HN  LYS B 152      64.230  41.760  49.160  1.00  0.00           H
ATOM   2194  CA  LYS B 152      65.740  42.700  48.160  1.00  0.00           C
ATOM   2195  HA  LYS B 152      65.570  43.630  47.650  1.00  0.00           H
ATOM   2196  CB  LYS B 152      66.300  43.040  49.520  1.00  0.00           C
ATOM   2197  HB1 LYS B 152      65.640  43.830  49.950  1.00  0.00           H
ATOM   2198  HB2 LYS B 152      67.300  43.530  49.470  1.00  0.00           H
ATOM   2199  CG  LYS B 152      66.460  41.980  50.600  1.00  0.00           C
ATOM   2200  HG1 LYS B 152      65.510  41.410  50.530  1.00  0.00           H
ATOM   2201  HG2 LYS B 152      66.530  42.500  51.580  1.00  0.00           H
ATOM   2202  CD  LYS B 152      67.760  41.110  50.560  1.00  0.00           C
ATOM   2203  HD1 LYS B 152      67.930  40.680  49.550  1.00  0.00           H
ATOM   2204  HD2 LYS B 152      68.690  41.660  50.810  1.00  0.00           H
ATOM   2205  CE  LYS B 152      67.620  40.070  51.660  1.00  0.00           C
ATOM   2206  HE1 LYS B 152      66.690  39.490  51.460  1.00  0.00           H
ATOM   2207  HE2 LYS B 152      67.650  40.490  52.690  1.00  0.00           H
ATOM   2208  NZ  LYS B 152      68.750  39.200  51.460  1.00  0.00           N
ATOM   2209  HZ1 LYS B 152      68.640  38.690  50.560  1.00  0.00           H
ATOM   2210  HZ2 LYS B 152      69.640  39.730  51.340  1.00  0.00           H
ATOM   2211  HZ3 LYS B 152      68.920  38.540  52.240  1.00  0.00           H
ATOM   2212  C   LYS B 152      66.830  42.000  47.300  1.00  0.00           C
ATOM   2213  O   LYS B 152      67.860  42.600  46.980  1.00  0.00           O
ATOM   2214  N   GLU B 153      66.660  40.770  46.830  1.00  0.00           N
ATOM   2215  HN  GLU B 153      65.870  40.230  47.140  1.00  0.00           H
ATOM   2216  CA  GLU B 153      67.510  40.010  45.950  1.00  0.00           C
ATOM   2217  HA  GLU B 153      68.480  40.480  45.820  1.00  0.00           H
ATOM   2218  CB  GLU B 153      67.980  38.660  46.560  1.00  0.00           C
ATOM   2219  HB1 GLU B 153      68.190  37.890  45.790  1.00  0.00           H
ATOM   2220  HB2 GLU B 153      67.200  38.150  47.170  1.00  0.00           H
ATOM   2221  CG  GLU B 153      69.190  38.820  47.510  1.00  0.00           C
ATOM   2222  HG1 GLU B 153      69.150  39.750  48.110  1.00  0.00           H
ATOM   2223  HG2 GLU B 153      70.220  38.820  47.080  1.00  0.00           H
ATOM   2224  CD  GLU B 153      69.380  37.750  48.590  1.00  0.00           C
ATOM   2225  OE1 GLU B 153      68.370  37.610  49.300  1.00  0.00           O
ATOM   2226  OE2 GLU B 153      70.460  37.100  48.800  1.00  0.00           O
ATOM   2227  C   GLU B 153      66.790  39.840  44.570  1.00  0.00           C
ATOM   2228  O   GLU B 153      67.270  39.120  43.720  1.00  0.00           O
ATOM   2229  N   GLY B 154      65.680  40.580  44.430  1.00  0.00           N
ATOM   2230  HN  GLY B 154      65.390  41.210  45.140  1.00  0.00           H
ATOM   2231  CA  GLY B 154      64.730  40.490  43.280  1.00  0.00           C
ATOM   2232  HA1 GLY B 154      64.290  39.500  43.350  1.00  0.00           H
ATOM   2233  HA2 GLY B 154      64.060  41.310  43.480  1.00  0.00           H
ATOM   2234  C   GLY B 154      65.280  40.690  41.810  1.00  0.00           C
ATOM   2235  O   GLY B 154      66.330  41.250  41.430  1.00  0.00           O
ATOM   2236  N   VAL B 155      64.440  40.160  40.890  1.00  0.00           N
ATOM   2237  HN  VAL B 155      63.600  39.740  41.210  1.00  0.00           H
ATOM   2238  CA  VAL B 155      64.530  40.200  39.390  1.00  0.00           C
ATOM   2239  HA  VAL B 155      65.590  40.350  39.270  1.00  0.00           H
ATOM   2240  CB  VAL B 155      64.160  38.930  38.700  1.00  0.00           C
ATOM   2241  HB  VAL B 155      63.160  38.510  38.920  1.00  0.00           H
ATOM   2242  CG1 VAL B 155      64.200  39.150  37.210  1.00  0.00           C
ATOM   2243 HG11 VAL B 155      65.250  39.140  36.840  1.00  0.00           H
ATOM   2244 HG12 VAL B 155      63.800  38.240  36.720  1.00  0.00           H
ATOM   2245 HG13 VAL B 155      63.560  39.980  36.820  1.00  0.00           H
ATOM   2246  CG2 VAL B 155      65.080  37.770  39.240  1.00  0.00           C
ATOM   2247 HG21 VAL B 155      64.870  37.580  40.320  1.00  0.00           H
ATOM   2248 HG22 VAL B 155      64.810  36.820  38.740  1.00  0.00           H
ATOM   2249 HG23 VAL B 155      66.190  37.810  39.220  1.00  0.00           H
ATOM   2250  C   VAL B 155      63.730  41.450  38.970  1.00  0.00           C
ATOM   2251  O   VAL B 155      62.560  41.590  39.310  1.00  0.00           O
ATOM   2252  N   VAL B 156      64.400  42.330  38.240  1.00  0.00           N
ATOM   2253  HN  VAL B 156      65.380  42.260  38.060  1.00  0.00           H
ATOM   2254  CA  VAL B 156      63.840  43.590  37.780  1.00  0.00           C
ATOM   2255  HA  VAL B 156      63.380  44.180  38.560  1.00  0.00           H
ATOM   2256  CB  VAL B 156      64.890  44.500  37.070  1.00  0.00           C
ATOM   2257  HB  VAL B 156      64.360  45.360  36.600  1.00  0.00           H
ATOM   2258  CG1 VAL B 156      65.870  45.000  38.120  1.00  0.00           C
ATOM   2259 HG11 VAL B 156      66.270  44.170  38.730  1.00  0.00           H
ATOM   2260 HG12 VAL B 156      66.760  45.490  37.680  1.00  0.00           H
ATOM   2261 HG13 VAL B 156      65.340  45.640  38.870  1.00  0.00           H
ATOM   2262  CG2 VAL B 156      65.600  43.960  35.820  1.00  0.00           C
ATOM   2263 HG21 VAL B 156      64.790  43.900  35.060  1.00  0.00           H
ATOM   2264 HG22 VAL B 156      66.350  44.680  35.450  1.00  0.00           H
ATOM   2265 HG23 VAL B 156      66.120  42.980  35.920  1.00  0.00           H
ATOM   2266  C   VAL B 156      62.730  43.300  36.820  1.00  0.00           C
ATOM   2267  O   VAL B 156      62.880  42.470  35.900  1.00  0.00           O
ATOM   2268  N   ALA B 157      61.630  44.070  36.930  1.00  0.00           N
ATOM   2269  HN  ALA B 157      61.650  44.800  37.620  1.00  0.00           H
ATOM   2270  CA  ALA B 157      60.490  43.960  36.150  1.00  0.00           C
ATOM   2271  HA  ALA B 157      60.340  42.930  35.870  1.00  0.00           H
ATOM   2272  CB  ALA B 157      59.320  44.490  37.040  1.00  0.00           C
ATOM   2273  HB1 ALA B 157      59.410  45.580  37.190  1.00  0.00           H
ATOM   2274  HB2 ALA B 157      58.300  44.240  36.670  1.00  0.00           H
ATOM   2275  HB3 ALA B 157      59.520  43.880  37.950  1.00  0.00           H
ATOM   2276  C   ALA B 157      60.590  44.810  34.820  1.00  0.00           C
ATOM   2277  O   ALA B 157      60.850  46.010  34.870  1.00  0.00           O
ATOM   2278  N   ALA B 158      60.510  44.190  33.610  1.00  0.00           N
ATOM   2279  HN  ALA B 158      60.400  43.210  33.470  1.00  0.00           H
ATOM   2280  CA  ALA B 158      60.630  44.830  32.320  1.00  0.00           C
ATOM   2281  HA  ALA B 158      61.550  45.390  32.370  1.00  0.00           H
ATOM   2282  CB  ALA B 158      60.970  43.740  31.270  1.00  0.00           C
ATOM   2283  HB1 ALA B 158      60.220  42.920  31.300  1.00  0.00           H
ATOM   2284  HB2 ALA B 158      60.850  44.160  30.250  1.00  0.00           H
ATOM   2285  HB3 ALA B 158      61.970  43.260  31.380  1.00  0.00           H
ATOM   2286  C   ALA B 158      59.470  45.760  32.010  1.00  0.00           C
ATOM   2287  O   ALA B 158      58.290  45.430  32.050  1.00  0.00           O
ATOM   2288  N   ALA B 159      59.790  47.010  31.690  1.00  0.00           N
ATOM   2289  HN  ALA B 159      60.770  47.100  31.530  1.00  0.00           H
ATOM   2290  CA  ALA B 159      58.880  48.130  31.460  1.00  0.00           C
ATOM   2291  HA  ALA B 159      58.160  48.110  32.260  1.00  0.00           H
ATOM   2292  CB  ALA B 159      59.780  49.420  31.480  1.00  0.00           C
ATOM   2293  HB1 ALA B 159      60.150  49.660  32.500  1.00  0.00           H
ATOM   2294  HB2 ALA B 159      60.650  49.300  30.790  1.00  0.00           H
ATOM   2295  HB3 ALA B 159      59.210  50.300  31.130  1.00  0.00           H
ATOM   2296  C   ALA B 159      58.120  48.170  30.140  1.00  0.00           C
ATOM   2297  O   ALA B 159      58.610  48.060  29.050  1.00  0.00           O
ATOM   2298  N   GLU B 160      56.770  48.220  30.270  1.00  0.00           N
ATOM   2299  HN  GLU B 160      56.290  48.180  31.140  1.00  0.00           H
ATOM   2300  CA  GLU B 160      55.870  48.020  29.190  1.00  0.00           C
ATOM   2301  HA  GLU B 160      56.420  48.210  28.280  1.00  0.00           H
ATOM   2302  CB  GLU B 160      55.440  46.540  29.290  1.00  0.00           C
ATOM   2303  HB1 GLU B 160      55.020  46.280  30.290  1.00  0.00           H
ATOM   2304  HB2 GLU B 160      56.360  45.930  29.220  1.00  0.00           H
ATOM   2305  CG  GLU B 160      54.420  46.150  28.230  1.00  0.00           C
ATOM   2306  HG1 GLU B 160      54.790  46.420  27.220  1.00  0.00           H
ATOM   2307  HG2 GLU B 160      53.440  46.680  28.230  1.00  0.00           H
ATOM   2308  CD  GLU B 160      54.130  44.600  28.170  1.00  0.00           C
ATOM   2309  OE1 GLU B 160      54.620  43.860  27.350  1.00  0.00           O
ATOM   2310  OE2 GLU B 160      53.390  44.140  29.100  1.00  0.00           O
ATOM   2311  C   GLU B 160      54.730  49.070  29.110  1.00  0.00           C
ATOM   2312  O   GLU B 160      53.940  49.370  30.070  1.00  0.00           O
ATOM   2313  N   LYS B 161      54.650  49.720  27.970  1.00  0.00           N
ATOM   2314  HN  LYS B 161      55.300  49.510  27.240  1.00  0.00           H
ATOM   2315  CA  LYS B 161      53.650  50.780  27.660  1.00  0.00           C
ATOM   2316  HA  LYS B 161      53.410  51.450  28.470  1.00  0.00           H
ATOM   2317  CB  LYS B 161      54.300  51.660  26.550  1.00  0.00           C
ATOM   2318  HB1 LYS B 161      53.690  52.580  26.440  1.00  0.00           H
ATOM   2319  HB2 LYS B 161      54.390  51.080  25.610  1.00  0.00           H
ATOM   2320  CG  LYS B 161      55.750  52.200  26.770  1.00  0.00           C
ATOM   2321  HG1 LYS B 161      56.060  52.740  25.850  1.00  0.00           H
ATOM   2322  HG2 LYS B 161      56.500  51.380  26.880  1.00  0.00           H
ATOM   2323  CD  LYS B 161      55.810  53.160  28.030  1.00  0.00           C
ATOM   2324  HD1 LYS B 161      55.390  54.180  27.920  1.00  0.00           H
ATOM   2325  HD2 LYS B 161      55.120  52.780  28.810  1.00  0.00           H
ATOM   2326  CE  LYS B 161      57.220  53.280  28.590  1.00  0.00           C
ATOM   2327  HE1 LYS B 161      57.560  52.240  28.790  1.00  0.00           H
ATOM   2328  HE2 LYS B 161      57.190  53.900  29.520  1.00  0.00           H
ATOM   2329  NZ  LYS B 161      58.160  53.900  27.630  1.00  0.00           N
ATOM   2330  HZ1 LYS B 161      57.860  53.710  26.650  1.00  0.00           H
ATOM   2331  HZ2 LYS B 161      58.300  54.930  27.650  1.00  0.00           H
ATOM   2332  HZ3 LYS B 161      59.150  53.610  27.730  1.00  0.00           H
ATOM   2333  C   LYS B 161      52.340  50.070  27.260  1.00  0.00           C
ATOM   2334  O   LYS B 161      51.730  50.470  26.270  1.00  0.00           O
ATOM   2335  N   THR B 162      52.010  49.010  27.980  1.00  0.00           N
ATOM   2336  HN  THR B 162      52.510  48.750  28.800  1.00  0.00           H
ATOM   2337  CA  THR B 162      50.750  48.250  27.810  1.00  0.00           C
ATOM   2338  HA  THR B 162      50.770  47.790  26.830  1.00  0.00           H
ATOM   2339  CB  THR B 162      50.530  47.010  28.740  1.00  0.00           C
ATOM   2340  HB  THR B 162      51.280  46.190  28.620  1.00  0.00           H
ATOM   2341  OG1 THR B 162      49.320  46.330  28.450  1.00  0.00           O
ATOM   2342  HG1 THR B 162      49.380  45.410  28.700  1.00  0.00           H
ATOM   2343  CG2 THR B 162      50.550  47.450  30.190  1.00  0.00           C
ATOM   2344 HG21 THR B 162      51.580  47.800  30.430  1.00  0.00           H
ATOM   2345 HG22 THR B 162      49.800  48.260  30.290  1.00  0.00           H
ATOM   2346 HG23 THR B 162      50.130  46.620  30.800  1.00  0.00           H
ATOM   2347  C   THR B 162      49.450  49.120  27.890  1.00  0.00           C
ATOM   2348  O   THR B 162      49.400  50.060  28.650  1.00  0.00           O
ATOM   2349  N   LYS B 163      48.420  48.860  27.060  1.00  0.00           N
ATOM   2350  HN  LYS B 163      48.380  48.130  26.380  1.00  0.00           H
ATOM   2351  CA  LYS B 163      47.390  49.860  26.960  1.00  0.00           C
ATOM   2352  HA  LYS B 163      47.210  50.250  27.950  1.00  0.00           H
ATOM   2353  CB  LYS B 163      47.700  51.010  25.960  1.00  0.00           C
ATOM   2354  HB1 LYS B 163      48.010  50.660  24.950  1.00  0.00           H
ATOM   2355  HB2 LYS B 163      48.660  51.480  26.250  1.00  0.00           H
ATOM   2356  CG  LYS B 163      46.650  52.140  25.690  1.00  0.00           C
ATOM   2357  HG1 LYS B 163      45.750  51.790  25.140  1.00  0.00           H
ATOM   2358  HG2 LYS B 163      47.250  52.840  25.060  1.00  0.00           H
ATOM   2359  CD  LYS B 163      46.340  53.030  26.860  1.00  0.00           C
ATOM   2360  HD1 LYS B 163      45.640  53.850  26.590  1.00  0.00           H
ATOM   2361  HD2 LYS B 163      45.670  52.510  27.590  1.00  0.00           H
ATOM   2362  CE  LYS B 163      47.600  53.580  27.640  1.00  0.00           C
ATOM   2363  HE1 LYS B 163      48.260  54.230  27.030  1.00  0.00           H
ATOM   2364  HE2 LYS B 163      48.060  52.620  27.960  1.00  0.00           H
ATOM   2365  NZ  LYS B 163      47.230  54.250  28.900  1.00  0.00           N
ATOM   2366  HZ1 LYS B 163      48.070  54.500  29.450  1.00  0.00           H
ATOM   2367  HZ2 LYS B 163      46.790  55.150  28.630  1.00  0.00           H
ATOM   2368  HZ3 LYS B 163      46.600  53.640  29.460  1.00  0.00           H
ATOM   2369  C   LYS B 163      46.070  49.210  26.470  1.00  0.00           C
ATOM   2370  O   LYS B 163      45.930  48.700  25.370  1.00  0.00           O
ATOM   2371  N   GLN B 164      45.030  49.240  27.270  1.00  0.00           N
ATOM   2372  HN  GLN B 164      45.310  49.480  28.190  1.00  0.00           H
ATOM   2373  CA  GLN B 164      43.680  48.810  26.860  1.00  0.00           C
ATOM   2374  HA  GLN B 164      43.740  48.150  26.010  1.00  0.00           H
ATOM   2375  CB  GLN B 164      42.900  48.030  27.970  1.00  0.00           C
ATOM   2376  HB1 GLN B 164      41.840  47.850  27.680  1.00  0.00           H
ATOM   2377  HB2 GLN B 164      42.690  48.690  28.840  1.00  0.00           H
ATOM   2378  CG  GLN B 164      43.680  46.710  28.320  1.00  0.00           C
ATOM   2379  HG1 GLN B 164      43.060  46.130  29.040  1.00  0.00           H
ATOM   2380  HG2 GLN B 164      44.490  47.250  28.850  1.00  0.00           H
ATOM   2381  CD  GLN B 164      44.260  45.760  27.260  1.00  0.00           C
ATOM   2382  OE1 GLN B 164      43.470  45.200  26.480  1.00  0.00           O
ATOM   2383  NE2 GLN B 164      45.590  45.510  27.290  1.00  0.00           N
ATOM   2384 HE21 GLN B 164      45.860  44.730  26.720  1.00  0.00           H
ATOM   2385 HE22 GLN B 164      46.090  45.780  28.120  1.00  0.00           H
ATOM   2386  C   GLN B 164      42.790  49.930  26.410  1.00  0.00           C
ATOM   2387  O   GLN B 164      41.800  49.670  25.740  1.00  0.00           O
ATOM   2388  N   GLY B 165      43.120  51.160  26.780  1.00  0.00           N
ATOM   2389  HN  GLY B 165      44.030  51.210  27.170  1.00  0.00           H
ATOM   2390  CA  GLY B 165      42.330  52.340  26.530  1.00  0.00           C
ATOM   2391  HA1 GLY B 165      42.910  53.190  26.830  1.00  0.00           H
ATOM   2392  HA2 GLY B 165      42.030  52.400  25.490  1.00  0.00           H
ATOM   2393  C   GLY B 165      41.060  52.390  27.290  1.00  0.00           C
ATOM   2394  O   GLY B 165      40.850  51.880  28.390  1.00  0.00           O
ATOM   2395  N   VAL B 166      40.060  53.070  26.560  1.00  0.00           N
ATOM   2396  HN  VAL B 166      40.250  53.590  25.740  1.00  0.00           H
ATOM   2397  CA  VAL B 166      38.700  53.090  27.200  1.00  0.00           C
ATOM   2398  HA  VAL B 166      38.830  52.960  28.270  1.00  0.00           H
ATOM   2399  CB  VAL B 166      37.880  54.400  27.130  1.00  0.00           C
ATOM   2400  HB  VAL B 166      37.000  54.300  27.800  1.00  0.00           H
ATOM   2401  CG1 VAL B 166      38.800  55.520  27.660  1.00  0.00           C
ATOM   2402 HG11 VAL B 166      39.560  55.980  26.990  1.00  0.00           H
ATOM   2403 HG12 VAL B 166      38.200  56.440  27.830  1.00  0.00           H
ATOM   2404 HG13 VAL B 166      39.200  55.220  28.650  1.00  0.00           H
ATOM   2405  CG2 VAL B 166      37.310  54.680  25.730  1.00  0.00           C
ATOM   2406 HG21 VAL B 166      36.500  53.940  25.570  1.00  0.00           H
ATOM   2407 HG22 VAL B 166      36.900  55.700  25.570  1.00  0.00           H
ATOM   2408 HG23 VAL B 166      38.030  54.490  24.890  1.00  0.00           H
ATOM   2409  C   VAL B 166      37.840  51.880  26.810  1.00  0.00           C
ATOM   2410  O   VAL B 166      36.640  51.830  27.100  1.00  0.00           O
ATOM   2411  N   ALA B 167      38.470  50.970  25.990  1.00  0.00           N
ATOM   2412  HN  ALA B 167      39.450  51.070  25.850  1.00  0.00           H
ATOM   2413  CA  ALA B 167      37.940  49.770  25.480  1.00  0.00           C
ATOM   2414  HA  ALA B 167      36.980  50.070  25.070  1.00  0.00           H
ATOM   2415  CB  ALA B 167      38.790  49.280  24.290  1.00  0.00           C
ATOM   2416  HB1 ALA B 167      38.260  48.550  23.640  1.00  0.00           H
ATOM   2417  HB2 ALA B 167      38.950  50.080  23.530  1.00  0.00           H
ATOM   2418  HB3 ALA B 167      39.760  48.940  24.690  1.00  0.00           H
ATOM   2419  C   ALA B 167      37.680  48.600  26.460  1.00  0.00           C
ATOM   2420  O   ALA B 167      38.020  48.680  27.640  1.00  0.00           O
ATOM   2421  N   GLU B 168      37.010  47.540  25.940  1.00  0.00           N
ATOM   2422  HN  GLU B 168      36.760  47.550  24.980  1.00  0.00           H
ATOM   2423  CA  GLU B 168      37.040  46.250  26.570  1.00  0.00           C
ATOM   2424  HA  GLU B 168      36.690  46.480  27.570  1.00  0.00           H
ATOM   2425  CB  GLU B 168      36.110  45.210  25.980  1.00  0.00           C
ATOM   2426  HB1 GLU B 168      36.280  44.230  26.460  1.00  0.00           H
ATOM   2427  HB2 GLU B 168      36.360  44.980  24.920  1.00  0.00           H
ATOM   2428  CG  GLU B 168      34.660  45.680  26.080  1.00  0.00           C
ATOM   2429  HG1 GLU B 168      34.440  46.660  25.600  1.00  0.00           H
ATOM   2430  HG2 GLU B 168      34.340  45.800  27.140  1.00  0.00           H
ATOM   2431  CD  GLU B 168      33.610  44.710  25.620  1.00  0.00           C
ATOM   2432  OE1 GLU B 168      32.670  45.190  24.910  1.00  0.00           O
ATOM   2433  OE2 GLU B 168      33.530  43.560  26.150  1.00  0.00           O
ATOM   2434  C   GLU B 168      38.440  45.610  26.640  1.00  0.00           C
ATOM   2435  O   GLU B 168      39.140  45.790  25.620  1.00  0.00           O
ATOM   2436  N   ALA B 169      38.950  45.250  27.820  1.00  0.00           N
ATOM   2437  HN  ALA B 169      38.460  45.340  28.680  1.00  0.00           H
ATOM   2438  CA  ALA B 169      40.260  44.710  27.970  1.00  0.00           C
ATOM   2439  HA  ALA B 169      40.860  45.450  27.450  1.00  0.00           H
ATOM   2440  CB  ALA B 169      40.590  44.600  29.470  1.00  0.00           C
ATOM   2441  HB1 ALA B 169      40.620  45.630  29.880  1.00  0.00           H
ATOM   2442  HB2 ALA B 169      39.940  43.880  30.010  1.00  0.00           H
ATOM   2443  HB3 ALA B 169      41.590  44.130  29.620  1.00  0.00           H
ATOM   2444  C   ALA B 169      40.380  43.340  27.230  1.00  0.00           C
ATOM   2445  O   ALA B 169      39.460  42.580  27.000  1.00  0.00           O
ATOM   2446  N   ALA B 170      41.590  43.080  26.740  1.00  0.00           N
ATOM   2447  HN  ALA B 170      42.360  43.670  26.960  1.00  0.00           H
ATOM   2448  CA  ALA B 170      42.010  41.760  26.200  1.00  0.00           C
ATOM   2449  HA  ALA B 170      41.090  41.210  26.090  1.00  0.00           H
ATOM   2450  CB  ALA B 170      42.610  41.930  24.890  1.00  0.00           C
ATOM   2451  HB1 ALA B 170      41.950  42.420  24.140  1.00  0.00           H
ATOM   2452  HB2 ALA B 170      43.580  42.480  24.830  1.00  0.00           H
ATOM   2453  HB3 ALA B 170      42.780  40.910  24.490  1.00  0.00           H
ATOM   2454  C   ALA B 170      43.010  41.110  27.120  1.00  0.00           C
ATOM   2455  O   ALA B 170      43.660  41.730  27.940  1.00  0.00           O
ATOM   2456  N   GLY B 171      43.010  39.810  26.990  1.00  0.00           N
ATOM   2457  HN  GLY B 171      42.410  39.370  26.330  1.00  0.00           H
ATOM   2458  CA  GLY B 171      43.810  38.960  27.910  1.00  0.00           C
ATOM   2459  HA1 GLY B 171      44.060  38.010  27.470  1.00  0.00           H
ATOM   2460  HA2 GLY B 171      44.760  39.420  28.130  1.00  0.00           H
ATOM   2461  C   GLY B 171      43.280  38.620  29.230  1.00  0.00           C
ATOM   2462  O   GLY B 171      42.330  39.250  29.720  1.00  0.00           O
ATOM   2463  N   LYS B 172      43.860  37.520  29.790  1.00  0.00           N
ATOM   2464  HN  LYS B 172      44.500  36.920  29.320  1.00  0.00           H
ATOM   2465  CA  LYS B 172      43.740  37.270  31.220  1.00  0.00           C
ATOM   2466  HA  LYS B 172      42.780  37.620  31.560  1.00  0.00           H
ATOM   2467  CB  LYS B 172      43.860  35.840  31.530  1.00  0.00           C
ATOM   2468  HB1 LYS B 172      43.660  35.650  32.600  1.00  0.00           H
ATOM   2469  HB2 LYS B 172      44.890  35.450  31.360  1.00  0.00           H
ATOM   2470  CG  LYS B 172      42.800  35.030  30.690  1.00  0.00           C
ATOM   2471  HG1 LYS B 172      43.110  34.960  29.630  1.00  0.00           H
ATOM   2472  HG2 LYS B 172      41.850  35.600  30.630  1.00  0.00           H
ATOM   2473  CD  LYS B 172      42.410  33.770  31.400  1.00  0.00           C
ATOM   2474  HD1 LYS B 172      43.300  33.110  31.430  1.00  0.00           H
ATOM   2475  HD2 LYS B 172      42.090  33.920  32.450  1.00  0.00           H
ATOM   2476  CE  LYS B 172      41.270  32.850  30.780  1.00  0.00           C
ATOM   2477  HE1 LYS B 172      40.900  32.180  31.590  1.00  0.00           H
ATOM   2478  HE2 LYS B 172      41.530  32.300  29.850  1.00  0.00           H
ATOM   2479  NZ  LYS B 172      40.050  33.700  30.490  1.00  0.00           N
ATOM   2480  HZ1 LYS B 172      39.200  33.150  30.250  1.00  0.00           H
ATOM   2481  HZ2 LYS B 172      39.760  34.280  31.310  1.00  0.00           H
ATOM   2482  HZ3 LYS B 172      40.180  34.310  29.670  1.00  0.00           H
ATOM   2483  C   LYS B 172      44.820  38.130  31.920  1.00  0.00           C
ATOM   2484  O   LYS B 172      45.710  38.760  31.280  1.00  0.00           O
ATOM   2485  N   THR B 173      44.660  38.290  33.270  1.00  0.00           N
ATOM   2486  HN  THR B 173      44.070  37.740  33.860  1.00  0.00           H
ATOM   2487  CA  THR B 173      45.430  39.300  33.910  1.00  0.00           C
ATOM   2488  HA  THR B 173      45.390  40.200  33.310  1.00  0.00           H
ATOM   2489  CB  THR B 173      44.950  39.760  35.320  1.00  0.00           C
ATOM   2490  HB  THR B 173      45.610  40.580  35.660  1.00  0.00           H
ATOM   2491  OG1 THR B 173      45.110  38.740  36.230  1.00  0.00           O
ATOM   2492  HG1 THR B 173      46.000  38.800  36.590  1.00  0.00           H
ATOM   2493  CG2 THR B 173      43.560  40.310  35.280  1.00  0.00           C
ATOM   2494 HG21 THR B 173      43.150  40.210  36.300  1.00  0.00           H
ATOM   2495 HG22 THR B 173      43.580  41.420  35.170  1.00  0.00           H
ATOM   2496 HG23 THR B 173      42.930  39.760  34.550  1.00  0.00           H
ATOM   2497  C   THR B 173      46.950  38.920  33.980  1.00  0.00           C
ATOM   2498  O   THR B 173      47.750  39.790  33.920  1.00  0.00           O
ATOM   2499  N   LYS B 174      47.320  37.630  34.070  1.00  0.00           N
ATOM   2500  HN  LYS B 174      46.590  36.950  34.080  1.00  0.00           H
ATOM   2501  CA  LYS B 174      48.700  37.180  34.270  1.00  0.00           C
ATOM   2502  HA  LYS B 174      49.180  37.890  34.930  1.00  0.00           H
ATOM   2503  CB  LYS B 174      48.670  35.960  35.190  1.00  0.00           C
ATOM   2504  HB1 LYS B 174      47.980  35.190  34.810  1.00  0.00           H
ATOM   2505  HB2 LYS B 174      48.160  36.320  36.110  1.00  0.00           H
ATOM   2506  CG  LYS B 174      49.930  35.470  35.770  1.00  0.00           C
ATOM   2507  HG1 LYS B 174      50.450  36.350  36.210  1.00  0.00           H
ATOM   2508  HG2 LYS B 174      50.620  35.030  35.010  1.00  0.00           H
ATOM   2509  CD  LYS B 174      49.640  34.530  36.980  1.00  0.00           C
ATOM   2510  HD1 LYS B 174      48.930  34.990  37.700  1.00  0.00           H
ATOM   2511  HD2 LYS B 174      49.030  33.660  36.650  1.00  0.00           H
ATOM   2512  CE  LYS B 174      51.000  34.250  37.550  1.00  0.00           C
ATOM   2513  HE1 LYS B 174      51.690  35.060  37.840  1.00  0.00           H
ATOM   2514  HE2 LYS B 174      51.630  33.840  36.720  1.00  0.00           H
ATOM   2515  NZ  LYS B 174      50.910  33.310  38.640  1.00  0.00           N
ATOM   2516  HZ1 LYS B 174      50.240  32.550  38.390  1.00  0.00           H
ATOM   2517  HZ2 LYS B 174      51.820  32.860  38.850  1.00  0.00           H
ATOM   2518  HZ3 LYS B 174      50.520  33.800  39.470  1.00  0.00           H
ATOM   2519  C   LYS B 174      49.470  37.040  33.010  1.00  0.00           C
ATOM   2520  O   LYS B 174      49.010  36.430  32.050  1.00  0.00           O
ATOM   2521  N   GLU B 175      50.680  37.500  33.000  1.00  0.00           N
ATOM   2522  HN  GLU B 175      50.940  38.050  33.790  1.00  0.00           H
ATOM   2523  CA  GLU B 175      51.590  37.630  31.880  1.00  0.00           C
ATOM   2524  HA  GLU B 175      51.360  36.770  31.270  1.00  0.00           H
ATOM   2525  CB  GLU B 175      51.470  39.080  31.200  1.00  0.00           C
ATOM   2526  HB1 GLU B 175      52.330  39.190  30.510  1.00  0.00           H
ATOM   2527  HB2 GLU B 175      51.600  39.860  31.990  1.00  0.00           H
ATOM   2528  CG  GLU B 175      50.180  39.330  30.460  1.00  0.00           C
ATOM   2529  HG1 GLU B 175      49.430  39.420  31.270  1.00  0.00           H
ATOM   2530  HG2 GLU B 175      49.770  38.570  29.770  1.00  0.00           H
ATOM   2531  CD  GLU B 175      50.210  40.600  29.690  1.00  0.00           C
ATOM   2532  OE1 GLU B 175      49.180  41.150  29.390  1.00  0.00           O
ATOM   2533  OE2 GLU B 175      51.340  41.120  29.390  1.00  0.00           O
ATOM   2534  C   GLU B 175      53.090  37.360  32.240  1.00  0.00           C
ATOM   2535  O   GLU B 175      53.450  37.340  33.430  1.00  0.00           O
ATOM   2536  N   GLY B 176      53.900  37.040  31.200  1.00  0.00           N
ATOM   2537  HN  GLY B 176      53.420  36.930  30.340  1.00  0.00           H
ATOM   2538  CA  GLY B 176      55.360  36.790  31.250  1.00  0.00           C
ATOM   2539  HA1 GLY B 176      55.480  35.770  31.590  1.00  0.00           H
ATOM   2540  HA2 GLY B 176      55.810  36.810  30.270  1.00  0.00           H
ATOM   2541  C   GLY B 176      56.330  37.540  32.090  1.00  0.00           C
ATOM   2542  O   GLY B 176      56.230  38.740  32.310  1.00  0.00           O
ATOM   2543  N   VAL B 177      57.520  36.940  32.450  1.00  0.00           N
ATOM   2544  HN  VAL B 177      57.670  35.960  32.350  1.00  0.00           H
ATOM   2545  CA  VAL B 177      58.620  37.600  33.110  1.00  0.00           C
ATOM   2546  HA  VAL B 177      58.370  38.630  33.340  1.00  0.00           H
ATOM   2547  CB  VAL B 177      58.920  36.920  34.420  1.00  0.00           C
ATOM   2548  HB  VAL B 177      59.090  35.850  34.180  1.00  0.00           H
ATOM   2549  CG1 VAL B 177      60.110  37.570  35.130  1.00  0.00           C
ATOM   2550 HG11 VAL B 177      60.320  37.120  36.120  1.00  0.00           H
ATOM   2551 HG12 VAL B 177      61.030  37.400  34.530  1.00  0.00           H
ATOM   2552 HG13 VAL B 177      59.970  38.670  35.240  1.00  0.00           H
ATOM   2553  CG2 VAL B 177      57.730  37.020  35.370  1.00  0.00           C
ATOM   2554 HG21 VAL B 177      57.450  38.090  35.430  1.00  0.00           H
ATOM   2555 HG22 VAL B 177      56.860  36.520  34.900  1.00  0.00           H
ATOM   2556 HG23 VAL B 177      57.830  36.540  36.370  1.00  0.00           H
ATOM   2557  C   VAL B 177      59.860  37.470  32.230  1.00  0.00           C
ATOM   2558  O   VAL B 177      60.310  36.370  31.830  1.00  0.00           O
ATOM   2559  N   LEU B 178      60.440  38.640  31.970  1.00  0.00           N
ATOM   2560  HN  LEU B 178      59.950  39.440  32.310  1.00  0.00           H
ATOM   2561  CA  LEU B 178      61.720  38.800  31.190  1.00  0.00           C
ATOM   2562  HA  LEU B 178      61.830  37.950  30.530  1.00  0.00           H
ATOM   2563  CB  LEU B 178      61.720  40.120  30.340  1.00  0.00           C
ATOM   2564  HB1 LEU B 178      62.760  40.290  30.000  1.00  0.00           H
ATOM   2565  HB2 LEU B 178      61.300  40.940  30.960  1.00  0.00           H
ATOM   2566  CG  LEU B 178      60.910  40.080  29.040  1.00  0.00           C
ATOM   2567  HG  LEU B 178      59.910  39.720  29.340  1.00  0.00           H
ATOM   2568  CD1 LEU B 178      60.710  41.490  28.450  1.00  0.00           C
ATOM   2569 HD11 LEU B 178      61.700  41.910  28.150  1.00  0.00           H
ATOM   2570 HD12 LEU B 178      60.120  41.540  27.510  1.00  0.00           H
ATOM   2571 HD13 LEU B 178      60.160  42.180  29.130  1.00  0.00           H
ATOM   2572  CD2 LEU B 178      61.400  39.180  27.950  1.00  0.00           C
ATOM   2573 HD21 LEU B 178      60.930  39.350  26.960  1.00  0.00           H
ATOM   2574 HD22 LEU B 178      62.470  39.310  27.690  1.00  0.00           H
ATOM   2575 HD23 LEU B 178      61.230  38.100  28.130  1.00  0.00           H
ATOM   2576  C   LEU B 178      62.870  38.710  32.200  1.00  0.00           C
ATOM   2577  O   LEU B 178      62.810  39.280  33.350  1.00  0.00           O
ATOM   2578  N   TYR B 179      63.960  38.090  31.730  1.00  0.00           N
ATOM   2579  HN  TYR B 179      63.960  37.710  30.810  1.00  0.00           H
ATOM   2580  CA  TYR B 179      65.240  37.920  32.500  1.00  0.00           C
ATOM   2581  HA  TYR B 179      65.150  38.200  33.540  1.00  0.00           H
ATOM   2582  CB  TYR B 179      65.740  36.430  32.590  1.00  0.00           C
ATOM   2583  HB1 TYR B 179      66.830  36.480  32.840  1.00  0.00           H
ATOM   2584  HB2 TYR B 179      65.740  35.970  31.580  1.00  0.00           H
ATOM   2585  CG  TYR B 179      64.840  35.700  33.590  1.00  0.00           C
ATOM   2586  CD1 TYR B 179      63.540  35.400  33.170  1.00  0.00           C
ATOM   2587  HD1 TYR B 179      63.360  35.550  32.120  1.00  0.00           H
ATOM   2588  CE1 TYR B 179      62.600  34.890  34.130  1.00  0.00           C
ATOM   2589  HE1 TYR B 179      61.540  34.850  33.900  1.00  0.00           H
ATOM   2590  CZ  TYR B 179      62.950  34.590  35.430  1.00  0.00           C
ATOM   2591  OH  TYR B 179      62.000  34.240  36.440  1.00  0.00           O
ATOM   2592  HH  TYR B 179      61.310  33.690  36.060  1.00  0.00           H
ATOM   2593  CD2 TYR B 179      65.170  35.480  34.890  1.00  0.00           C
ATOM   2594  HD2 TYR B 179      66.200  35.540  35.190  1.00  0.00           H
ATOM   2595  CE2 TYR B 179      64.270  34.890  35.820  1.00  0.00           C
ATOM   2596  HE2 TYR B 179      64.600  34.650  36.820  1.00  0.00           H
ATOM   2597  C   TYR B 179      66.260  38.900  32.000  1.00  0.00           C
ATOM   2598  O   TYR B 179      66.280  39.260  30.820  1.00  0.00           O
ATOM   2599  N   VAL B 180      67.220  39.300  32.970  1.00  0.00           N
ATOM   2600  HN  VAL B 180      67.090  38.940  33.890  1.00  0.00           H
ATOM   2601  CA  VAL B 180      68.340  40.100  32.650  1.00  0.00           C
ATOM   2602  HA  VAL B 180      68.070  41.000  32.130  1.00  0.00           H
ATOM   2603  CB  VAL B 180      69.000  40.440  33.990  1.00  0.00           C
ATOM   2604  HB  VAL B 180      69.440  39.530  34.450  1.00  0.00           H
ATOM   2605  CG1 VAL B 180      70.230  41.390  33.790  1.00  0.00           C
ATOM   2606 HG11 VAL B 180      70.030  42.200  33.060  1.00  0.00           H
ATOM   2607 HG12 VAL B 180      70.570  41.790  34.770  1.00  0.00           H
ATOM   2608 HG13 VAL B 180      71.110  40.810  33.420  1.00  0.00           H
ATOM   2609  CG2 VAL B 180      67.990  41.200  34.880  1.00  0.00           C
ATOM   2610 HG21 VAL B 180      67.120  40.580  35.190  1.00  0.00           H
ATOM   2611 HG22 VAL B 180      68.500  41.570  35.790  1.00  0.00           H
ATOM   2612 HG23 VAL B 180      67.490  42.030  34.350  1.00  0.00           H
ATOM   2613  C   VAL B 180      69.350  39.450  31.660  1.00  0.00           C
ATOM   2614  O   VAL B 180      69.940  40.170  30.910  1.00  0.00           O
ATOM   2615  N   GLY B 181      69.540  38.140  31.640  1.00  0.00           N
ATOM   2616  HN  GLY B 181      68.900  37.730  32.290  1.00  0.00           H
ATOM   2617  CA  GLY B 181      70.460  37.390  30.830  1.00  0.00           C
ATOM   2618  HA1 GLY B 181      71.450  37.640  31.210  1.00  0.00           H
ATOM   2619  HA2 GLY B 181      70.220  36.340  30.970  1.00  0.00           H
ATOM   2620  C   GLY B 181      70.360  37.660  29.340  1.00  0.00           C
ATOM   2621  O   GLY B 181      69.190  37.780  28.860  1.00  0.00           O
ATOM   2622  N   SER B 182      71.440  37.650  28.610  1.00  0.00           N
ATOM   2623  HN  SER B 182      72.350  37.350  28.900  1.00  0.00           H
ATOM   2624  CA  SER B 182      71.400  37.780  27.110  1.00  0.00           C
ATOM   2625  HA  SER B 182      70.600  38.480  26.900  1.00  0.00           H
ATOM   2626  CB  SER B 182      72.720  38.530  26.520  1.00  0.00           C
ATOM   2627  HB1 SER B 182      73.620  37.980  26.850  1.00  0.00           H
ATOM   2628  HB2 SER B 182      72.830  39.570  26.900  1.00  0.00           H
ATOM   2629  OG  SER B 182      72.830  38.540  25.100  1.00  0.00           O
ATOM   2630  HG1 SER B 182      72.100  39.030  24.730  1.00  0.00           H
ATOM   2631  C   SER B 182      71.000  36.550  26.420  1.00  0.00           C
ATOM   2632  O   SER B 182      71.560  35.480  26.650  1.00  0.00           O
ATOM   2633  N   LYS B 183      70.030  36.580  25.520  1.00  0.00           N
ATOM   2634  HN  LYS B 183      69.520  37.420  25.390  1.00  0.00           H
ATOM   2635  CA  LYS B 183      69.530  35.560  24.590  1.00  0.00           C
ATOM   2636  HA  LYS B 183      68.630  35.890  24.090  1.00  0.00           H
ATOM   2637  CB  LYS B 183      70.450  35.130  23.480  1.00  0.00           C
ATOM   2638  HB1 LYS B 183      69.970  34.410  22.780  1.00  0.00           H
ATOM   2639  HB2 LYS B 183      71.350  34.550  23.780  1.00  0.00           H
ATOM   2640  CG  LYS B 183      70.920  36.360  22.590  1.00  0.00           C
ATOM   2641  HG1 LYS B 183      71.770  36.880  23.080  1.00  0.00           H
ATOM   2642  HG2 LYS B 183      70.050  36.980  22.290  1.00  0.00           H
ATOM   2643  CD  LYS B 183      71.430  36.070  21.150  1.00  0.00           C
ATOM   2644  HD1 LYS B 183      71.510  37.030  20.590  1.00  0.00           H
ATOM   2645  HD2 LYS B 183      72.420  35.570  21.260  1.00  0.00           H
ATOM   2646  CE  LYS B 183      70.550  35.170  20.290  1.00  0.00           C
ATOM   2647  HE1 LYS B 183      70.550  34.110  20.630  1.00  0.00           H
ATOM   2648  HE2 LYS B 183      70.970  35.040  19.270  1.00  0.00           H
ATOM   2649  NZ  LYS B 183      69.190  35.660  20.150  1.00  0.00           N
ATOM   2650  HZ1 LYS B 183      68.570  35.580  20.980  1.00  0.00           H
ATOM   2651  HZ2 LYS B 183      69.150  36.650  19.840  1.00  0.00           H
ATOM   2652  HZ3 LYS B 183      68.830  35.020  19.410  1.00  0.00           H
ATOM   2653  C   LYS B 183      69.070  34.240  25.300  1.00  0.00           C
ATOM   2654  O   LYS B 183      69.220  33.150  24.800  1.00  0.00           O
ATOM   2655  N   THR B 184      68.600  34.440  26.490  1.00  0.00           N
ATOM   2656  HN  THR B 184      68.640  35.350  26.880  1.00  0.00           H
ATOM   2657  CA  THR B 184      67.990  33.370  27.300  1.00  0.00           C
ATOM   2658  HA  THR B 184      68.690  32.550  27.350  1.00  0.00           H
ATOM   2659  CB  THR B 184      67.850  33.860  28.730  1.00  0.00           C
ATOM   2660  HB  THR B 184      67.420  33.000  29.290  1.00  0.00           H
ATOM   2661  OG1 THR B 184      66.930  34.940  28.830  1.00  0.00           O
ATOM   2662  HG1 THR B 184      66.070  34.720  29.200  1.00  0.00           H
ATOM   2663  CG2 THR B 184      69.190  34.250  29.390  1.00  0.00           C
ATOM   2664 HG21 THR B 184      69.780  34.980  28.800  1.00  0.00           H
ATOM   2665 HG22 THR B 184      68.830  34.660  30.350  1.00  0.00           H
ATOM   2666 HG23 THR B 184      69.840  33.370  29.580  1.00  0.00           H
ATOM   2667  C   THR B 184      66.680  32.990  26.690  1.00  0.00           C
ATOM   2668  O   THR B 184      65.840  33.750  26.290  1.00  0.00           O
ATOM   2669  N   LYS B 185      66.400  31.690  26.530  1.00  0.00           N
ATOM   2670  HN  LYS B 185      67.130  31.050  26.760  1.00  0.00           H
ATOM   2671  CA  LYS B 185      65.070  31.120  26.290  1.00  0.00           C
ATOM   2672  HA  LYS B 185      64.480  31.680  25.580  1.00  0.00           H
ATOM   2673  CB  LYS B 185      65.090  29.590  25.920  1.00  0.00           C
ATOM   2674  HB1 LYS B 185      64.090  29.130  25.760  1.00  0.00           H
ATOM   2675  HB2 LYS B 185      65.750  29.080  26.660  1.00  0.00           H
ATOM   2676  CG  LYS B 185      65.820  29.440  24.530  1.00  0.00           C
ATOM   2677  HG1 LYS B 185      66.520  30.270  24.280  1.00  0.00           H
ATOM   2678  HG2 LYS B 185      65.030  29.620  23.780  1.00  0.00           H
ATOM   2679  CD  LYS B 185      66.580  28.110  24.390  1.00  0.00           C
ATOM   2680  HD1 LYS B 185      66.880  28.010  23.330  1.00  0.00           H
ATOM   2681  HD2 LYS B 185      67.440  28.070  25.090  1.00  0.00           H
ATOM   2682  CE  LYS B 185      65.720  26.810  24.500  1.00  0.00           C
ATOM   2683  HE1 LYS B 185      64.930  26.800  23.720  1.00  0.00           H
ATOM   2684  HE2 LYS B 185      65.370  26.720  25.550  1.00  0.00           H
ATOM   2685  NZ  LYS B 185      66.570  25.650  24.190  1.00  0.00           N
ATOM   2686  HZ1 LYS B 185      66.840  25.700  23.190  1.00  0.00           H
ATOM   2687  HZ2 LYS B 185      67.490  25.490  24.630  1.00  0.00           H
ATOM   2688  HZ3 LYS B 185      65.970  24.800  24.300  1.00  0.00           H
ATOM   2689  C   LYS B 185      64.230  31.350  27.540  1.00  0.00           C
ATOM   2690  O   LYS B 185      64.760  31.590  28.610  1.00  0.00           O
ATOM   2691  N   GLU B 186      62.890  31.280  27.430  1.00  0.00           N
ATOM   2692  HN  GLU B 186      62.430  31.040  26.580  1.00  0.00           H
ATOM   2693  CA  GLU B 186      61.970  31.470  28.590  1.00  0.00           C
ATOM   2694  HA  GLU B 186      62.190  32.510  28.760  1.00  0.00           H
ATOM   2695  CB  GLU B 186      60.540  31.150  28.250  1.00  0.00           C
ATOM   2696  HB1 GLU B 186      59.850  31.160  29.120  1.00  0.00           H
ATOM   2697  HB2 GLU B 186      60.580  30.110  27.860  1.00  0.00           H
ATOM   2698  CG  GLU B 186      59.970  32.180  27.300  1.00  0.00           C
ATOM   2699  HG1 GLU B 186      60.730  32.410  26.520  1.00  0.00           H
ATOM   2700  HG2 GLU B 186      59.780  33.180  27.760  1.00  0.00           H
ATOM   2701  CD  GLU B 186      58.740  31.650  26.570  1.00  0.00           C
ATOM   2702  OE1 GLU B 186      58.820  30.590  25.940  1.00  0.00           O
ATOM   2703  OE2 GLU B 186      57.620  32.300  26.590  1.00  0.00           O
ATOM   2704  C   GLU B 186      62.320  30.750  29.930  1.00  0.00           C
ATOM   2705  O   GLU B 186      62.720  29.560  29.940  1.00  0.00           O
ATOM   2706  N   GLY B 187      62.190  31.450  31.090  1.00  0.00           N
ATOM   2707  HN  GLY B 187      61.950  32.420  31.110  1.00  0.00           H
ATOM   2708  CA  GLY B 187      62.210  30.820  32.440  1.00  0.00           C
ATOM   2709  HA1 GLY B 187      62.060  31.650  33.110  1.00  0.00           H
ATOM   2710  HA2 GLY B 187      61.510  30.000  32.340  1.00  0.00           H
ATOM   2711  C   GLY B 187      63.580  30.240  32.840  1.00  0.00           C
ATOM   2712  O   GLY B 187      64.630  30.300  32.180  1.00  0.00           O
ATOM   2713  N   VAL B 188      63.470  29.680  34.070  1.00  0.00           N
ATOM   2714  HN  VAL B 188      62.580  29.660  34.530  1.00  0.00           H
ATOM   2715  CA  VAL B 188      64.490  29.110  34.880  1.00  0.00           C
ATOM   2716  HA  VAL B 188      65.450  29.230  34.400  1.00  0.00           H
ATOM   2717  CB  VAL B 188      64.630  29.770  36.210  1.00  0.00           C
ATOM   2718  HB  VAL B 188      63.660  29.660  36.730  1.00  0.00           H
ATOM   2719  CG1 VAL B 188      65.740  29.080  37.040  1.00  0.00           C
ATOM   2720 HG11 VAL B 188      66.250  29.760  37.760  1.00  0.00           H
ATOM   2721 HG12 VAL B 188      65.290  28.250  37.630  1.00  0.00           H
ATOM   2722 HG13 VAL B 188      66.470  28.560  36.390  1.00  0.00           H
ATOM   2723  CG2 VAL B 188      65.030  31.240  36.000  1.00  0.00           C
ATOM   2724 HG21 VAL B 188      64.340  31.650  35.240  1.00  0.00           H
ATOM   2725 HG22 VAL B 188      65.010  31.860  36.920  1.00  0.00           H
ATOM   2726 HG23 VAL B 188      66.050  31.280  35.590  1.00  0.00           H
ATOM   2727  C   VAL B 188      64.230  27.640  35.030  1.00  0.00           C
ATOM   2728  O   VAL B 188      63.230  27.200  35.550  1.00  0.00           O
ATOM   2729  N   VAL B 189      65.270  26.820  34.720  1.00  0.00           N
ATOM   2730  HN  VAL B 189      66.100  27.210  34.340  1.00  0.00           H
ATOM   2731  CA  VAL B 189      65.320  25.390  34.860  1.00  0.00           C
ATOM   2732  HA  VAL B 189      64.320  25.100  35.130  1.00  0.00           H
ATOM   2733  CB  VAL B 189      65.480  24.720  33.450  1.00  0.00           C
ATOM   2734  HB  VAL B 189      65.480  23.610  33.500  1.00  0.00           H
ATOM   2735  CG1 VAL B 189      64.330  25.110  32.510  1.00  0.00           C
ATOM   2736 HG11 VAL B 189      63.310  24.810  32.820  1.00  0.00           H
ATOM   2737 HG12 VAL B 189      64.350  26.210  32.360  1.00  0.00           H
ATOM   2738 HG13 VAL B 189      64.470  24.550  31.560  1.00  0.00           H
ATOM   2739  CG2 VAL B 189      66.900  25.200  32.940  1.00  0.00           C
ATOM   2740 HG21 VAL B 189      67.610  25.120  33.800  1.00  0.00           H
ATOM   2741 HG22 VAL B 189      67.140  24.530  32.090  1.00  0.00           H
ATOM   2742 HG23 VAL B 189      66.750  26.220  32.530  1.00  0.00           H
ATOM   2743  C   VAL B 189      66.110  24.890  36.000  1.00  0.00           C
ATOM   2744  O   VAL B 189      66.860  25.610  36.650  1.00  0.00           O
ATOM   2745  N   HIS B 190      65.920  23.590  36.340  1.00  0.00           N
ATOM   2746  HN  HIS B 190      65.340  22.920  35.890  1.00  0.00           H
ATOM   2747  CA  HIS B 190      66.660  22.990  37.440  1.00  0.00           C
ATOM   2748  HA  HIS B 190      66.850  23.810  38.130  1.00  0.00           H
ATOM   2749  CB  HIS B 190      65.680  21.960  38.200  1.00  0.00           C
ATOM   2750  HB1 HIS B 190      66.240  21.370  38.950  1.00  0.00           H
ATOM   2751  HB2 HIS B 190      65.290  21.260  37.440  1.00  0.00           H
ATOM   2752  ND1 HIS B 190      64.900  23.450  40.040  1.00  0.00           N
ATOM   2753  CG  HIS B 190      64.540  22.600  39.010  1.00  0.00           C
ATOM   2754  CE1 HIS B 190      63.720  23.890  40.470  1.00  0.00           C
ATOM   2755  HE1 HIS B 190      63.650  24.530  41.350  1.00  0.00           H
ATOM   2756  NE2 HIS B 190      62.670  23.330  39.860  1.00  0.00           N
ATOM   2757  HE2 HIS B 190      61.730  23.500  40.150  1.00  0.00           H
ATOM   2758  CD2 HIS B 190      63.140  22.510  38.890  1.00  0.00           C
ATOM   2759  HD2 HIS B 190      62.500  22.030  38.160  1.00  0.00           H
ATOM   2760  C   HIS B 190      67.950  22.350  37.110  1.00  0.00           C
ATOM   2761  O   HIS B 190      67.930  21.560  36.200  1.00  0.00           O
ATOM   2762  N   GLY B 191      69.020  22.690  37.930  1.00  0.00           N
ATOM   2763  HN  GLY B 191      68.920  23.290  38.720  1.00  0.00           H
ATOM   2764  CA  GLY B 191      70.260  21.890  37.950  1.00  0.00           C
ATOM   2765  HA1 GLY B 191      70.600  21.660  36.960  1.00  0.00           H
ATOM   2766  HA2 GLY B 191      70.970  22.440  38.550  1.00  0.00           H
ATOM   2767  C   GLY B 191      70.130  20.580  38.630  1.00  0.00           C
ATOM   2768  O   GLY B 191      69.020  20.170  39.040  1.00  0.00           O
ATOM   2769  N   VAL B 192      71.290  19.840  38.720  1.00  0.00           N
ATOM   2770  HN  VAL B 192      72.150  20.090  38.270  1.00  0.00           H
ATOM   2771  CA  VAL B 192      71.460  18.750  39.660  1.00  0.00           C
ATOM   2772  HA  VAL B 192      70.610  18.130  39.400  1.00  0.00           H
ATOM   2773  CB  VAL B 192      72.670  17.830  39.340  1.00  0.00           C
ATOM   2774  HB  VAL B 192      72.400  17.320  38.400  1.00  0.00           H
ATOM   2775  CG1 VAL B 192      74.020  18.590  39.190  1.00  0.00           C
ATOM   2776 HG11 VAL B 192      74.770  18.290  39.960  1.00  0.00           H
ATOM   2777 HG12 VAL B 192      74.460  18.310  38.200  1.00  0.00           H
ATOM   2778 HG13 VAL B 192      74.040  19.700  39.210  1.00  0.00           H
ATOM   2779  CG2 VAL B 192      72.830  16.640  40.310  1.00  0.00           C
ATOM   2780 HG21 VAL B 192      73.450  16.810  41.220  1.00  0.00           H
ATOM   2781 HG22 VAL B 192      71.820  16.270  40.580  1.00  0.00           H
ATOM   2782 HG23 VAL B 192      73.430  15.870  39.780  1.00  0.00           H
ATOM   2783  C   VAL B 192      71.410  19.140  41.170  1.00  0.00           C
ATOM   2784  O   VAL B 192      72.030  20.070  41.680  1.00  0.00           O
ATOM   2785  N   ALA B 193      70.590  18.420  41.970  1.00  0.00           N
ATOM   2786  HN  ALA B 193      70.100  17.640  41.600  1.00  0.00           H
ATOM   2787  CA  ALA B 193      70.360  18.800  43.360  1.00  0.00           C
ATOM   2788  HA  ALA B 193      70.060  19.830  43.350  1.00  0.00           H
ATOM   2789  CB  ALA B 193      69.220  17.910  43.940  1.00  0.00           C
ATOM   2790  HB1 ALA B 193      68.950  18.400  44.900  1.00  0.00           H
ATOM   2791  HB2 ALA B 193      68.400  17.950  43.200  1.00  0.00           H
ATOM   2792  HB3 ALA B 193      69.630  16.880  44.100  1.00  0.00           H
ATOM   2793  C   ALA B 193      71.640  18.630  44.120  1.00  0.00           C
ATOM   2794  O   ALA B 193      72.420  17.690  43.910  1.00  0.00           O
ATOM   2795  N   THR B 194      71.850  19.620  44.980  1.00  0.00           N
ATOM   2796  HN  THR B 194      71.150  20.320  45.060  1.00  0.00           H
ATOM   2797  CA  THR B 194      73.030  19.800  45.880  1.00  0.00           C
ATOM   2798  HA  THR B 194      73.900  19.620  45.270  1.00  0.00           H
ATOM   2799  CB  THR B 194      73.200  21.230  46.450  1.00  0.00           C
ATOM   2800  HB  THR B 194      73.260  21.820  45.510  1.00  0.00           H
ATOM   2801  OG1 THR B 194      74.400  21.420  47.170  1.00  0.00           O
ATOM   2802  HG1 THR B 194      75.030  21.120  46.510  1.00  0.00           H
ATOM   2803  CG2 THR B 194      72.040  21.740  47.300  1.00  0.00           C
ATOM   2804 HG21 THR B 194      71.060  21.490  46.850  1.00  0.00           H
ATOM   2805 HG22 THR B 194      71.960  21.290  48.310  1.00  0.00           H
ATOM   2806 HG23 THR B 194      72.140  22.840  47.440  1.00  0.00           H
ATOM   2807  C   THR B 194      73.060  18.780  46.970  1.00  0.00           C
ATOM   2808  O   THR B 194      72.080  18.430  47.660  1.00  0.00           O
ATOM   2809  N   VAL B 195      74.270  18.290  47.090  1.00  0.00           N
ATOM   2810  HN  VAL B 195      74.970  18.530  46.420  1.00  0.00           H
ATOM   2811  CA  VAL B 195      74.620  17.270  48.120  1.00  0.00           C
ATOM   2812  HA  VAL B 195      73.780  16.600  48.240  1.00  0.00           H
ATOM   2813  CB  VAL B 195      75.840  16.500  47.720  1.00  0.00           C
ATOM   2814  HB  VAL B 195      75.630  16.050  46.720  1.00  0.00           H
ATOM   2815  CG1 VAL B 195      77.060  17.450  47.900  1.00  0.00           C
ATOM   2816 HG11 VAL B 195      78.040  16.970  47.690  1.00  0.00           H
ATOM   2817 HG12 VAL B 195      77.030  18.390  47.310  1.00  0.00           H
ATOM   2818 HG13 VAL B 195      77.140  17.830  48.940  1.00  0.00           H
ATOM   2819  CG2 VAL B 195      76.040  15.300  48.700  1.00  0.00           C
ATOM   2820 HG21 VAL B 195      76.000  15.710  49.730  1.00  0.00           H
ATOM   2821 HG22 VAL B 195      75.300  14.480  48.560  1.00  0.00           H
ATOM   2822 HG23 VAL B 195      77.030  14.930  48.390  1.00  0.00           H
ATOM   2823  C   VAL B 195      74.610  17.910  49.510  1.00  0.00           C
ATOM   2824  O   VAL B 195      74.300  17.290  50.570  1.00  0.00           O
ATOM   2825  N   ALA B 196      74.840  19.210  49.630  1.00  0.00           N
ATOM   2826  HN  ALA B 196      75.090  19.720  48.810  1.00  0.00           H
ATOM   2827  CA  ALA B 196      74.800  20.020  50.820  1.00  0.00           C
ATOM   2828  HA  ALA B 196      75.400  19.510  51.560  1.00  0.00           H
ATOM   2829  CB  ALA B 196      75.250  21.440  50.620  1.00  0.00           C
ATOM   2830  HB1 ALA B 196      74.590  22.030  49.940  1.00  0.00           H
ATOM   2831  HB2 ALA B 196      75.240  22.090  51.520  1.00  0.00           H
ATOM   2832  HB3 ALA B 196      76.230  21.500  50.100  1.00  0.00           H
ATOM   2833  C   ALA B 196      73.410  20.020  51.370  1.00  0.00           C
ATOM   2834  O   ALA B 196      72.480  20.090  50.580  1.00  0.00           O
ATOM   2835  N   GLU B 197      73.270  19.900  52.710  1.00  0.00           N
ATOM   2836  HN  GLU B 197      74.040  19.530  53.230  1.00  0.00           H
ATOM   2837  CA  GLU B 197      72.160  20.250  53.470  1.00  0.00           C
ATOM   2838  HA  GLU B 197      71.310  19.870  52.910  1.00  0.00           H
ATOM   2839  CB  GLU B 197      72.070  19.570  54.810  1.00  0.00           C
ATOM   2840  HB1 GLU B 197      71.350  19.970  55.570  1.00  0.00           H
ATOM   2841  HB2 GLU B 197      73.050  19.770  55.290  1.00  0.00           H
ATOM   2842  CG  GLU B 197      71.810  18.080  54.910  1.00  0.00           C
ATOM   2843  HG1 GLU B 197      72.430  17.490  54.200  1.00  0.00           H
ATOM   2844  HG2 GLU B 197      70.770  17.860  54.610  1.00  0.00           H
ATOM   2845  CD  GLU B 197      72.070  17.560  56.280  1.00  0.00           C
ATOM   2846  OE1 GLU B 197      72.550  16.410  56.460  1.00  0.00           O
ATOM   2847  OE2 GLU B 197      71.580  18.180  57.270  1.00  0.00           O
ATOM   2848  C   GLU B 197      71.850  21.750  53.610  1.00  0.00           C
ATOM   2849  O   GLU B 197      72.640  22.690  53.830  1.00  0.00           O
ATOM   2850  N   LYS B 198      70.560  22.090  53.420  1.00  0.00           N
ATOM   2851  HN  LYS B 198      69.860  21.390  53.250  1.00  0.00           H
ATOM   2852  CA  LYS B 198      70.100  23.420  53.160  1.00  0.00           C
ATOM   2853  HA  LYS B 198      70.910  23.840  52.570  1.00  0.00           H
ATOM   2854  CB  LYS B 198      68.770  23.530  52.370  1.00  0.00           C
ATOM   2855  HB1 LYS B 198      68.500  24.560  52.070  1.00  0.00           H
ATOM   2856  HB2 LYS B 198      68.030  23.210  53.130  1.00  0.00           H
ATOM   2857  CG  LYS B 198      68.670  22.610  51.160  1.00  0.00           C
ATOM   2858  HG1 LYS B 198      67.760  22.760  50.540  1.00  0.00           H
ATOM   2859  HG2 LYS B 198      68.700  21.560  51.530  1.00  0.00           H
ATOM   2860  CD  LYS B 198      69.840  22.780  50.090  1.00  0.00           C
ATOM   2861  HD1 LYS B 198      70.780  22.640  50.660  1.00  0.00           H
ATOM   2862  HD2 LYS B 198      69.790  21.860  49.470  1.00  0.00           H
ATOM   2863  CE  LYS B 198      69.790  24.010  49.240  1.00  0.00           C
ATOM   2864  HE1 LYS B 198      70.590  23.970  48.460  1.00  0.00           H
ATOM   2865  HE2 LYS B 198      70.040  24.920  49.840  1.00  0.00           H
ATOM   2866  NZ  LYS B 198      68.530  24.230  48.540  1.00  0.00           N
ATOM   2867  HZ1 LYS B 198      68.110  23.290  48.460  1.00  0.00           H
ATOM   2868  HZ2 LYS B 198      67.950  24.830  49.170  1.00  0.00           H
ATOM   2869  HZ3 LYS B 198      68.660  24.760  47.660  1.00  0.00           H
ATOM   2870  C   LYS B 198      70.050  24.400  54.330  1.00  0.00           C
ATOM   2871  O   LYS B 198      69.830  23.970  55.450  1.00  0.00           O
ATOM   2872  N   THR B 199      70.190  25.700  54.030  1.00  0.00           N
ATOM   2873  HN  THR B 199      70.550  25.830  53.110  1.00  0.00           H
ATOM   2874  CA  THR B 199      69.870  26.920  54.870  1.00  0.00           C
ATOM   2875  HA  THR B 199      70.680  27.000  55.580  1.00  0.00           H
ATOM   2876  CB  THR B 199      69.810  28.230  54.080  1.00  0.00           C
ATOM   2877  HB  THR B 199      70.720  28.430  53.480  1.00  0.00           H
ATOM   2878  OG1 THR B 199      69.360  29.260  54.980  1.00  0.00           O
ATOM   2879  HG1 THR B 199      69.600  30.110  54.590  1.00  0.00           H
ATOM   2880  CG2 THR B 199      68.840  28.040  52.950  1.00  0.00           C
ATOM   2881 HG21 THR B 199      67.830  28.220  53.370  1.00  0.00           H
ATOM   2882 HG22 THR B 199      69.050  28.830  52.190  1.00  0.00           H
ATOM   2883 HG23 THR B 199      68.870  27.080  52.390  1.00  0.00           H
ATOM   2884  C   THR B 199      68.650  26.790  55.840  1.00  0.00           C
ATOM   2885  O   THR B 199      67.620  26.330  55.340  1.00  0.00           O
ATOM   2886  N   LYS B 200      68.680  27.260  57.120  1.00  0.00           N
ATOM   2887  HN  LYS B 200      69.500  27.660  57.520  1.00  0.00           H
ATOM   2888  CA  LYS B 200      67.470  27.240  57.990  1.00  0.00           C
ATOM   2889  HA  LYS B 200      66.630  26.700  57.600  1.00  0.00           H
ATOM   2890  CB  LYS B 200      67.710  26.610  59.410  1.00  0.00           C
ATOM   2891  HB1 LYS B 200      66.780  26.480  59.990  1.00  0.00           H
ATOM   2892  HB2 LYS B 200      68.340  27.280  60.040  1.00  0.00           H
ATOM   2893  CG  LYS B 200      68.510  25.280  59.270  1.00  0.00           C
ATOM   2894  HG1 LYS B 200      68.800  24.740  60.190  1.00  0.00           H
ATOM   2895  HG2 LYS B 200      69.450  25.510  58.730  1.00  0.00           H
ATOM   2896  CD  LYS B 200      67.860  24.270  58.340  1.00  0.00           C
ATOM   2897  HD1 LYS B 200      66.790  24.340  58.620  1.00  0.00           H
ATOM   2898  HD2 LYS B 200      67.830  24.590  57.270  1.00  0.00           H
ATOM   2899  CE  LYS B 200      68.370  22.910  58.410  1.00  0.00           C
ATOM   2900  HE1 LYS B 200      67.870  22.200  57.730  1.00  0.00           H
ATOM   2901  HE2 LYS B 200      68.330  22.580  59.470  1.00  0.00           H
ATOM   2902  NZ  LYS B 200      69.700  22.760  57.950  1.00  0.00           N
ATOM   2903  HZ1 LYS B 200      69.740  23.040  56.950  1.00  0.00           H
ATOM   2904  HZ2 LYS B 200      70.480  23.230  58.450  1.00  0.00           H
ATOM   2905  HZ3 LYS B 200      69.940  21.740  57.970  1.00  0.00           H
ATOM   2906  C   LYS B 200      66.950  28.680  58.120  1.00  0.00           C
ATOM   2907  O   LYS B 200      66.100  29.030  58.920  1.00  0.00           O
ATOM   2908  N   GLU B 201      67.390  29.560  57.180  1.00  0.00           N
ATOM   2909  HN  GLU B 201      68.020  29.240  56.470  1.00  0.00           H
ATOM   2910  CA  GLU B 201      67.010  30.960  57.170  1.00  0.00           C
ATOM   2911  HA  GLU B 201      66.930  31.290  58.200  1.00  0.00           H
ATOM   2912  CB  GLU B 201      68.070  31.820  56.430  1.00  0.00           C
ATOM   2913  HB1 GLU B 201      67.790  32.900  56.440  1.00  0.00           H
ATOM   2914  HB2 GLU B 201      68.020  31.460  55.380  1.00  0.00           H
ATOM   2915  CG  GLU B 201      69.500  31.740  57.130  1.00  0.00           C
ATOM   2916  HG1 GLU B 201      70.240  32.320  56.540  1.00  0.00           H
ATOM   2917  HG2 GLU B 201      69.780  30.660  57.180  1.00  0.00           H
ATOM   2918  CD  GLU B 201      69.660  32.200  58.500  1.00  0.00           C
ATOM   2919  OE1 GLU B 201      69.410  33.450  58.780  1.00  0.00           O
ATOM   2920  OE2 GLU B 201      70.100  31.390  59.400  1.00  0.00           O
ATOM   2921  C   GLU B 201      65.600  31.070  56.570  1.00  0.00           C
ATOM   2922  O   GLU B 201      65.220  30.200  55.760  1.00  0.00           O
ATOM   2923  N   GLN B 202      64.810  32.070  56.930  1.00  0.00           N
ATOM   2924  HN  GLN B 202      65.010  32.630  57.740  1.00  0.00           H
ATOM   2925  CA  GLN B 202      63.640  32.560  56.250  1.00  0.00           C
ATOM   2926  HA  GLN B 202      63.410  33.540  56.640  1.00  0.00           H
ATOM   2927  CB  GLN B 202      63.920  32.640  54.690  1.00  0.00           C
ATOM   2928  HB1 GLN B 202      63.080  33.090  54.110  1.00  0.00           H
ATOM   2929  HB2 GLN B 202      64.030  31.620  54.260  1.00  0.00           H
ATOM   2930  CG  GLN B 202      65.020  33.650  54.230  1.00  0.00           C
ATOM   2931  HG1 GLN B 202      64.790  34.070  53.230  1.00  0.00           H
ATOM   2932  HG2 GLN B 202      66.000  33.160  54.100  1.00  0.00           H
ATOM   2933  CD  GLN B 202      65.270  34.840  55.240  1.00  0.00           C
ATOM   2934  OE1 GLN B 202      66.260  34.960  56.000  1.00  0.00           O
ATOM   2935  NE2 GLN B 202      64.230  35.680  55.340  1.00  0.00           N
ATOM   2936 HE21 GLN B 202      63.410  35.390  54.850  1.00  0.00           H
ATOM   2937 HE22 GLN B 202      64.130  36.170  56.210  1.00  0.00           H
ATOM   2938  C   GLN B 202      62.440  31.790  56.450  1.00  0.00           C
ATOM   2939  O   GLN B 202      61.340  32.340  56.510  1.00  0.00           O
ATOM   2940  N   VAL B 203      62.510  30.470  56.430  1.00  0.00           N
ATOM   2941  HN  VAL B 203      63.360  29.970  56.250  1.00  0.00           H
ATOM   2942  CA  VAL B 203      61.440  29.580  56.820  1.00  0.00           C
ATOM   2943  HA  VAL B 203      60.620  29.840  56.160  1.00  0.00           H
ATOM   2944  CB  VAL B 203      61.900  28.110  56.550  1.00  0.00           C
ATOM   2945  HB  VAL B 203      60.980  27.560  56.860  1.00  0.00           H
ATOM   2946  CG1 VAL B 203      62.220  27.940  55.040  1.00  0.00           C
ATOM   2947 HG11 VAL B 203      62.540  26.900  54.810  1.00  0.00           H
ATOM   2948 HG12 VAL B 203      61.280  28.100  54.470  1.00  0.00           H
ATOM   2949 HG13 VAL B 203      62.950  28.700  54.690  1.00  0.00           H
ATOM   2950  CG2 VAL B 203      63.150  27.500  57.290  1.00  0.00           C
ATOM   2951 HG21 VAL B 203      63.180  26.440  56.970  1.00  0.00           H
ATOM   2952 HG22 VAL B 203      63.980  28.100  56.860  1.00  0.00           H
ATOM   2953 HG23 VAL B 203      63.170  27.650  58.390  1.00  0.00           H
ATOM   2954  C   VAL B 203      60.990  29.780  58.290  1.00  0.00           C
ATOM   2955  O   VAL B 203      61.800  30.050  59.180  1.00  0.00           O
ATOM   2956  N   THR B 204      59.640  29.670  58.510  1.00  0.00           N
ATOM   2957  HN  THR B 204      58.930  29.400  57.860  1.00  0.00           H
ATOM   2958  CA  THR B 204      59.060  30.080  59.790  1.00  0.00           C
ATOM   2959  HA  THR B 204      59.750  30.770  60.240  1.00  0.00           H
ATOM   2960  CB  THR B 204      57.730  30.840  59.610  1.00  0.00           C
ATOM   2961  HB  THR B 204      57.390  30.410  58.640  1.00  0.00           H
ATOM   2962  OG1 THR B 204      57.920  32.180  59.330  1.00  0.00           O
ATOM   2963  HG1 THR B 204      57.070  32.450  59.000  1.00  0.00           H
ATOM   2964  CG2 THR B 204      56.680  30.720  60.770  1.00  0.00           C
ATOM   2965 HG21 THR B 204      56.300  29.680  60.680  1.00  0.00           H
ATOM   2966 HG22 THR B 204      57.120  30.970  61.760  1.00  0.00           H
ATOM   2967 HG23 THR B 204      55.750  31.310  60.630  1.00  0.00           H
ATOM   2968  C   THR B 204      58.800  28.880  60.690  1.00  0.00           C
ATOM   2969  O   THR B 204      58.290  27.880  60.190  1.00  0.00           O
ATOM   2970  N   ASN B 205      59.170  29.060  61.970  1.00  0.00           N
ATOM   2971  HN  ASN B 205      59.560  29.900  62.350  1.00  0.00           H
ATOM   2972  CA  ASN B 205      59.080  27.950  62.910  1.00  0.00           C
ATOM   2973  HA  ASN B 205      58.960  27.030  62.350  1.00  0.00           H
ATOM   2974  CB  ASN B 205      60.260  27.920  63.910  1.00  0.00           C
ATOM   2975  HB1 ASN B 205      60.040  27.120  64.660  1.00  0.00           H
ATOM   2976  HB2 ASN B 205      60.480  28.920  64.350  1.00  0.00           H
ATOM   2977  CG  ASN B 205      61.570  27.560  63.190  1.00  0.00           C
ATOM   2978  OD1 ASN B 205      62.160  26.500  63.560  1.00  0.00           O
ATOM   2979  ND2 ASN B 205      62.110  28.450  62.300  1.00  0.00           N
ATOM   2980 HD21 ASN B 205      61.500  29.190  62.000  1.00  0.00           H
ATOM   2981 HD22 ASN B 205      62.950  28.190  61.830  1.00  0.00           H
ATOM   2982  C   ASN B 205      57.790  28.110  63.720  1.00  0.00           C
ATOM   2983  O   ASN B 205      57.360  29.220  64.010  1.00  0.00           O
ATOM   2984  N   VAL B 206      57.150  27.030  64.070  1.00  0.00           N
ATOM   2985  HN  VAL B 206      57.370  26.110  63.750  1.00  0.00           H
ATOM   2986  CA  VAL B 206      55.930  27.100  64.800  1.00  0.00           C
ATOM   2987  HA  VAL B 206      56.200  27.680  65.670  1.00  0.00           H
ATOM   2988  CB  VAL B 206      54.780  27.590  63.960  1.00  0.00           C
ATOM   2989  HB  VAL B 206      55.240  28.380  63.330  1.00  0.00           H
ATOM   2990  CG1 VAL B 206      54.200  26.550  63.000  1.00  0.00           C
ATOM   2991 HG11 VAL B 206      53.590  27.110  62.270  1.00  0.00           H
ATOM   2992 HG12 VAL B 206      55.010  25.980  62.500  1.00  0.00           H
ATOM   2993 HG13 VAL B 206      53.470  25.920  63.560  1.00  0.00           H
ATOM   2994  CG2 VAL B 206      53.770  28.210  64.870  1.00  0.00           C
ATOM   2995 HG21 VAL B 206      53.080  28.890  64.330  1.00  0.00           H
ATOM   2996 HG22 VAL B 206      53.140  27.380  65.270  1.00  0.00           H
ATOM   2997 HG23 VAL B 206      54.140  28.740  65.770  1.00  0.00           H
ATOM   2998  C   VAL B 206      55.610  25.700  65.330  1.00  0.00           C
ATOM   2999  O   VAL B 206      56.070  24.750  64.770  1.00  0.00           O
ATOM   3000  N   GLY B 207      54.830  25.680  66.410  1.00  0.00           N
ATOM   3001  HN  GLY B 207      54.590  26.540  66.860  1.00  0.00           H
ATOM   3002  CA  GLY B 207      54.170  24.530  67.030  1.00  0.00           C
ATOM   3003  HA1 GLY B 207      53.950  24.810  68.050  1.00  0.00           H
ATOM   3004  HA2 GLY B 207      53.230  24.400  66.520  1.00  0.00           H
ATOM   3005  C   GLY B 207      54.720  23.130  66.980  1.00  0.00           C
ATOM   3006  O   GLY B 207      55.920  22.800  67.100  1.00  0.00           O
ATOM   3007  N   GLY B 208      53.780  22.140  66.950  1.00  0.00           N
ATOM   3008  HN  GLY B 208      52.810  22.390  66.990  1.00  0.00           H
ATOM   3009  CA  GLY B 208      54.020  20.710  66.870  1.00  0.00           C
ATOM   3010  HA1 GLY B 208      53.090  20.220  66.620  1.00  0.00           H
ATOM   3011  HA2 GLY B 208      54.740  20.750  66.060  1.00  0.00           H
ATOM   3012  C   GLY B 208      54.640  20.200  68.140  1.00  0.00           C
ATOM   3013  O   GLY B 208      54.450  20.610  69.290  1.00  0.00           O
ATOM   3014  N   ALA B 209      55.460  19.180  67.960  1.00  0.00           N
ATOM   3015  HN  ALA B 209      55.610  18.880  67.020  1.00  0.00           H
ATOM   3016  CA  ALA B 209      55.970  18.330  69.040  1.00  0.00           C
ATOM   3017  HA  ALA B 209      55.320  18.380  69.900  1.00  0.00           H
ATOM   3018  CB  ALA B 209      56.140  16.860  68.520  1.00  0.00           C
ATOM   3019  HB1 ALA B 209      56.560  16.850  67.490  1.00  0.00           H
ATOM   3020  HB2 ALA B 209      56.730  16.180  69.170  1.00  0.00           H
ATOM   3021  HB3 ALA B 209      55.120  16.430  68.570  1.00  0.00           H
ATOM   3022  C   ALA B 209      57.320  18.730  69.530  1.00  0.00           C
ATOM   3023  O   ALA B 209      57.910  18.170  70.430  1.00  0.00           O
ATOM   3024  N   VAL B 210      57.950  19.860  69.050  1.00  0.00           N
ATOM   3025  HN  VAL B 210      57.500  20.400  68.340  1.00  0.00           H
ATOM   3026  CA  VAL B 210      59.310  20.320  69.340  1.00  0.00           C
ATOM   3027  HA  VAL B 210      59.860  19.580  69.910  1.00  0.00           H
ATOM   3028  CB  VAL B 210      60.070  20.640  68.030  1.00  0.00           C
ATOM   3029  HB  VAL B 210      59.460  21.300  67.370  1.00  0.00           H
ATOM   3030  CG1 VAL B 210      61.430  21.340  68.310  1.00  0.00           C
ATOM   3031 HG11 VAL B 210      61.170  22.320  68.760  1.00  0.00           H
ATOM   3032 HG12 VAL B 210      61.980  20.830  69.130  1.00  0.00           H
ATOM   3033 HG13 VAL B 210      62.040  21.520  67.400  1.00  0.00           H
ATOM   3034  CG2 VAL B 210      60.190  19.470  67.010  1.00  0.00           C
ATOM   3035 HG21 VAL B 210      59.210  19.000  66.790  1.00  0.00           H
ATOM   3036 HG22 VAL B 210      60.560  19.950  66.080  1.00  0.00           H
ATOM   3037 HG23 VAL B 210      61.010  18.840  67.420  1.00  0.00           H
ATOM   3038  C   VAL B 210      59.100  21.560  70.180  1.00  0.00           C
ATOM   3039  O   VAL B 210      58.530  22.550  69.720  1.00  0.00           O
ATOM   3040  N   VAL B 211      59.590  21.700  71.410  1.00  0.00           N
ATOM   3041  HN  VAL B 211      60.010  20.980  71.960  1.00  0.00           H
ATOM   3042  CA  VAL B 211      59.220  22.850  72.280  1.00  0.00           C
ATOM   3043  HA  VAL B 211      58.140  22.780  72.210  1.00  0.00           H
ATOM   3044  CB  VAL B 211      59.750  22.670  73.750  1.00  0.00           C
ATOM   3045  HB  VAL B 211      60.840  22.540  73.880  1.00  0.00           H
ATOM   3046  CG1 VAL B 211      59.250  23.800  74.630  1.00  0.00           C
ATOM   3047 HG11 VAL B 211      58.140  23.740  74.740  1.00  0.00           H
ATOM   3048 HG12 VAL B 211      59.570  23.650  75.680  1.00  0.00           H
ATOM   3049 HG13 VAL B 211      59.470  24.860  74.360  1.00  0.00           H
ATOM   3050  CG2 VAL B 211      59.140  21.280  74.370  1.00  0.00           C
ATOM   3051 HG21 VAL B 211      58.080  21.120  74.070  1.00  0.00           H
ATOM   3052 HG22 VAL B 211      59.810  20.490  73.990  1.00  0.00           H
ATOM   3053 HG23 VAL B 211      59.200  21.160  75.470  1.00  0.00           H
ATOM   3054  C   VAL B 211      59.600  24.200  71.720  1.00  0.00           C
ATOM   3055  O   VAL B 211      58.860  25.130  71.890  1.00  0.00           O
ATOM   3056  N   THR B 212      60.670  24.260  70.960  1.00  0.00           N
ATOM   3057  HN  THR B 212      61.190  23.410  70.970  1.00  0.00           H
ATOM   3058  CA  THR B 212      61.120  25.410  70.240  1.00  0.00           C
ATOM   3059  HA  THR B 212      60.760  26.320  70.690  1.00  0.00           H
ATOM   3060  CB  THR B 212      62.650  25.600  70.290  1.00  0.00           C
ATOM   3061  HB  THR B 212      62.920  26.400  69.560  1.00  0.00           H
ATOM   3062  OG1 THR B 212      63.450  24.430  69.990  1.00  0.00           O
ATOM   3063  HG1 THR B 212      63.400  24.330  69.030  1.00  0.00           H
ATOM   3064  CG2 THR B 212      63.120  26.020  71.690  1.00  0.00           C
ATOM   3065 HG21 THR B 212      64.220  26.170  71.630  1.00  0.00           H
ATOM   3066 HG22 THR B 212      62.650  26.990  71.940  1.00  0.00           H
ATOM   3067 HG23 THR B 212      62.840  25.280  72.470  1.00  0.00           H
ATOM   3068  C   THR B 212      60.670  25.450  68.770  1.00  0.00           C
ATOM   3069  O   THR B 212      61.080  26.310  67.980  1.00  0.00           O
ATOM   3070  N   GLY B 213      59.700  24.580  68.290  1.00  0.00           N
ATOM   3071  HN  GLY B 213      59.220  23.910  68.850  1.00  0.00           H
ATOM   3072  CA  GLY B 213      59.080  24.730  67.000  1.00  0.00           C
ATOM   3073  HA1 GLY B 213      58.070  24.400  67.200  1.00  0.00           H
ATOM   3074  HA2 GLY B 213      59.160  25.720  66.580  1.00  0.00           H
ATOM   3075  C   GLY B 213      59.570  23.970  65.790  1.00  0.00           C
ATOM   3076  O   GLY B 213      60.790  23.690  65.730  1.00  0.00           O
ATOM   3077  N   VAL B 214      58.760  23.930  64.680  1.00  0.00           N
ATOM   3078  HN  VAL B 214      57.810  24.220  64.640  1.00  0.00           H
ATOM   3079  CA  VAL B 214      59.170  23.080  63.580  1.00  0.00           C
ATOM   3080  HA  VAL B 214      60.240  23.110  63.540  1.00  0.00           H
ATOM   3081  CB  VAL B 214      58.700  21.680  63.730  1.00  0.00           C
ATOM   3082  HB  VAL B 214      59.020  21.320  64.730  1.00  0.00           H
ATOM   3083  CG1 VAL B 214      57.180  21.580  63.560  1.00  0.00           C
ATOM   3084 HG11 VAL B 214      56.890  20.530  63.320  1.00  0.00           H
ATOM   3085 HG12 VAL B 214      56.720  21.880  64.520  1.00  0.00           H
ATOM   3086 HG13 VAL B 214      56.650  22.190  62.800  1.00  0.00           H
ATOM   3087  CG2 VAL B 214      59.420  20.840  62.660  1.00  0.00           C
ATOM   3088 HG21 VAL B 214      59.080  21.250  61.680  1.00  0.00           H
ATOM   3089 HG22 VAL B 214      60.510  20.900  62.870  1.00  0.00           H
ATOM   3090 HG23 VAL B 214      58.990  19.820  62.640  1.00  0.00           H
ATOM   3091  C   VAL B 214      58.770  23.790  62.310  1.00  0.00           C
ATOM   3092  O   VAL B 214      57.730  24.450  62.220  1.00  0.00           O
ATOM   3093  N   THR B 215      59.640  23.700  61.250  1.00  0.00           N
ATOM   3094  HN  THR B 215      60.450  23.130  61.320  1.00  0.00           H
ATOM   3095  CA  THR B 215      59.420  24.410  60.010  1.00  0.00           C
ATOM   3096  HA  THR B 215      59.040  25.410  60.120  1.00  0.00           H
ATOM   3097  CB  THR B 215      60.520  24.760  59.080  1.00  0.00           C
ATOM   3098  HB  THR B 215      60.160  25.070  58.080  1.00  0.00           H
ATOM   3099  OG1 THR B 215      61.400  23.590  58.970  1.00  0.00           O
ATOM   3100  HG1 THR B 215      61.000  23.030  58.300  1.00  0.00           H
ATOM   3101  CG2 THR B 215      61.310  25.880  59.710  1.00  0.00           C
ATOM   3102 HG21 THR B 215      61.720  25.710  60.730  1.00  0.00           H
ATOM   3103 HG22 THR B 215      62.230  26.030  59.100  1.00  0.00           H
ATOM   3104 HG23 THR B 215      60.780  26.860  59.750  1.00  0.00           H
ATOM   3105  C   THR B 215      58.310  23.830  59.200  1.00  0.00           C
ATOM   3106  O   THR B 215      58.060  22.640  59.190  1.00  0.00           O
ATOM   3107  N   ALA B 216      57.560  24.670  58.410  1.00  0.00           N
ATOM   3108  HN  ALA B 216      57.740  25.650  58.410  1.00  0.00           H
ATOM   3109  CA  ALA B 216      56.610  24.230  57.360  1.00  0.00           C
ATOM   3110  HA  ALA B 216      56.690  23.150  57.250  1.00  0.00           H
ATOM   3111  CB  ALA B 216      55.100  24.530  57.650  1.00  0.00           C
ATOM   3112  HB1 ALA B 216      54.490  24.220  56.770  1.00  0.00           H
ATOM   3113  HB2 ALA B 216      54.780  24.030  58.590  1.00  0.00           H
ATOM   3114  HB3 ALA B 216      54.950  25.630  57.710  1.00  0.00           H
ATOM   3115  C   ALA B 216      57.050  24.890  56.080  1.00  0.00           C
ATOM   3116  O   ALA B 216      57.720  25.950  56.160  1.00  0.00           O
ATOM   3117  N   VAL B 217      56.780  24.300  54.870  1.00  0.00           N
ATOM   3118  HN  VAL B 217      56.320  23.420  54.800  1.00  0.00           H
ATOM   3119  CA  VAL B 217      57.150  24.990  53.580  1.00  0.00           C
ATOM   3120  HA  VAL B 217      57.070  26.060  53.710  1.00  0.00           H
ATOM   3121  CB  VAL B 217      58.470  24.620  53.040  1.00  0.00           C
ATOM   3122  HB  VAL B 217      58.640  25.130  52.060  1.00  0.00           H
ATOM   3123  CG1 VAL B 217      59.580  25.150  54.020  1.00  0.00           C
ATOM   3124 HG11 VAL B 217      60.540  24.880  53.530  1.00  0.00           H
ATOM   3125 HG12 VAL B 217      59.500  26.240  54.210  1.00  0.00           H
ATOM   3126 HG13 VAL B 217      59.640  24.460  54.890  1.00  0.00           H
ATOM   3127  CG2 VAL B 217      58.550  23.070  52.920  1.00  0.00           C
ATOM   3128 HG21 VAL B 217      58.580  22.560  53.900  1.00  0.00           H
ATOM   3129 HG22 VAL B 217      57.700  22.600  52.380  1.00  0.00           H
ATOM   3130 HG23 VAL B 217      59.490  22.750  52.410  1.00  0.00           H
ATOM   3131  C   VAL B 217      56.090  24.600  52.600  1.00  0.00           C
ATOM   3132  O   VAL B 217      55.410  23.620  52.790  1.00  0.00           O
ATOM   3133  N   ALA B 218      55.880  25.360  51.490  1.00  0.00           N
ATOM   3134  HN  ALA B 218      56.470  26.160  51.420  1.00  0.00           H
ATOM   3135  CA  ALA B 218      55.120  25.050  50.310  1.00  0.00           C
ATOM   3136  HA  ALA B 218      54.190  24.610  50.640  1.00  0.00           H
ATOM   3137  CB  ALA B 218      54.820  26.320  49.460  1.00  0.00           C
ATOM   3138  HB1 ALA B 218      55.750  26.830  49.110  1.00  0.00           H
ATOM   3139  HB2 ALA B 218      54.330  25.980  48.530  1.00  0.00           H
ATOM   3140  HB3 ALA B 218      54.070  26.960  49.980  1.00  0.00           H
ATOM   3141  C   ALA B 218      55.700  23.810  49.560  1.00  0.00           C
ATOM   3142  O   ALA B 218      56.900  23.360  49.710  1.00  0.00           O
ATOM   3143  N   GLN B 219      54.730  22.970  49.050  1.00  0.00           N
ATOM   3144  HN  GLN B 219      53.750  23.150  49.130  1.00  0.00           H
ATOM   3145  CA  GLN B 219      54.970  21.710  48.430  1.00  0.00           C
ATOM   3146  HA  GLN B 219      56.000  21.420  48.600  1.00  0.00           H
ATOM   3147  CB  GLN B 219      54.040  20.590  48.960  1.00  0.00           C
ATOM   3148  HB1 GLN B 219      54.330  20.420  50.010  1.00  0.00           H
ATOM   3149  HB2 GLN B 219      54.250  19.630  48.440  1.00  0.00           H
ATOM   3150  CG  GLN B 219      52.420  20.950  48.930  1.00  0.00           C
ATOM   3151  HG1 GLN B 219      52.180  21.460  47.970  1.00  0.00           H
ATOM   3152  HG2 GLN B 219      52.090  21.580  49.780  1.00  0.00           H
ATOM   3153  CD  GLN B 219      51.600  19.640  48.740  1.00  0.00           C
ATOM   3154  OE1 GLN B 219      50.800  19.560  47.830  1.00  0.00           O
ATOM   3155  NE2 GLN B 219      51.790  18.590  49.540  1.00  0.00           N
ATOM   3156 HE21 GLN B 219      52.510  18.520  50.230  1.00  0.00           H
ATOM   3157 HE22 GLN B 219      51.270  17.760  49.330  1.00  0.00           H
ATOM   3158  C   GLN B 219      54.900  21.690  46.920  1.00  0.00           C
ATOM   3159  O   GLN B 219      55.300  20.690  46.230  1.00  0.00           O
ATOM   3160  N   LYS B 220      54.450  22.840  46.360  1.00  0.00           N
ATOM   3161  HN  LYS B 220      54.210  23.560  47.010  1.00  0.00           H
ATOM   3162  CA  LYS B 220      54.420  23.220  44.930  1.00  0.00           C
ATOM   3163  HA  LYS B 220      55.050  22.530  44.380  1.00  0.00           H
ATOM   3164  CB  LYS B 220      52.940  23.350  44.340  1.00  0.00           C
ATOM   3165  HB1 LYS B 220      53.020  23.670  43.280  1.00  0.00           H
ATOM   3166  HB2 LYS B 220      52.450  24.250  44.790  1.00  0.00           H
ATOM   3167  CG  LYS B 220      52.060  22.150  44.510  1.00  0.00           C
ATOM   3168  HG1 LYS B 220      51.160  22.240  43.860  1.00  0.00           H
ATOM   3169  HG2 LYS B 220      51.700  22.020  45.560  1.00  0.00           H
ATOM   3170  CD  LYS B 220      52.740  20.860  44.040  1.00  0.00           C
ATOM   3171  HD1 LYS B 220      52.750  20.890  42.930  1.00  0.00           H
ATOM   3172  HD2 LYS B 220      53.770  20.670  44.410  1.00  0.00           H
ATOM   3173  CE  LYS B 220      52.050  19.480  44.320  1.00  0.00           C
ATOM   3174  HE1 LYS B 220      52.110  19.200  45.390  1.00  0.00           H
ATOM   3175  HE2 LYS B 220      52.480  18.640  43.730  1.00  0.00           H
ATOM   3176  NZ  LYS B 220      50.660  19.550  43.850  1.00  0.00           N
ATOM   3177  HZ1 LYS B 220      50.770  19.900  42.880  1.00  0.00           H
ATOM   3178  HZ2 LYS B 220      50.130  18.660  43.820  1.00  0.00           H
ATOM   3179  HZ3 LYS B 220      50.120  20.280  44.350  1.00  0.00           H
ATOM   3180  C   LYS B 220      55.150  24.620  44.910  1.00  0.00           C
ATOM   3181  O   LYS B 220      55.240  25.280  45.900  1.00  0.00           O
ATOM   3182  N   THR B 221      55.790  25.050  43.830  1.00  0.00           N
ATOM   3183  HN  THR B 221      55.600  24.410  43.090  1.00  0.00           H
ATOM   3184  CA  THR B 221      56.570  26.270  43.600  1.00  0.00           C
ATOM   3185  HA  THR B 221      57.300  26.250  44.400  1.00  0.00           H
ATOM   3186  CB  THR B 221      57.190  26.250  42.190  1.00  0.00           C
ATOM   3187  HB  THR B 221      56.420  26.300  41.390  1.00  0.00           H
ATOM   3188  OG1 THR B 221      57.950  25.000  42.070  1.00  0.00           O
ATOM   3189  HG1 THR B 221      58.590  25.020  42.790  1.00  0.00           H
ATOM   3190  CG2 THR B 221      58.230  27.380  42.070  1.00  0.00           C
ATOM   3191 HG21 THR B 221      57.830  28.400  42.290  1.00  0.00           H
ATOM   3192 HG22 THR B 221      59.100  27.170  42.730  1.00  0.00           H
ATOM   3193 HG23 THR B 221      58.550  27.360  41.000  1.00  0.00           H
ATOM   3194  C   THR B 221      55.720  27.530  43.720  1.00  0.00           C
ATOM   3195  O   THR B 221      54.580  27.740  43.230  1.00  0.00           O
ATOM   3196  N   VAL B 222      56.210  28.590  44.470  1.00  0.00           N
ATOM   3197  HN  VAL B 222      57.020  28.480  45.040  1.00  0.00           H
ATOM   3198  CA  VAL B 222      55.580  29.810  44.810  1.00  0.00           C
ATOM   3199  HA  VAL B 222      54.540  29.710  44.530  1.00  0.00           H
ATOM   3200  CB  VAL B 222      55.640  30.210  46.310  1.00  0.00           C
ATOM   3201  HB  VAL B 222      56.710  30.450  46.480  1.00  0.00           H
ATOM   3202  CG1 VAL B 222      54.740  31.450  46.530  1.00  0.00           C
ATOM   3203 HG11 VAL B 222      55.240  32.380  46.180  1.00  0.00           H
ATOM   3204 HG12 VAL B 222      53.720  31.300  46.130  1.00  0.00           H
ATOM   3205 HG13 VAL B 222      54.760  31.610  47.630  1.00  0.00           H
ATOM   3206  CG2 VAL B 222      55.190  29.080  47.150  1.00  0.00           C
ATOM   3207 HG21 VAL B 222      55.460  29.150  48.230  1.00  0.00           H
ATOM   3208 HG22 VAL B 222      54.120  28.960  46.890  1.00  0.00           H
ATOM   3209 HG23 VAL B 222      55.590  28.070  46.900  1.00  0.00           H
ATOM   3210  C   VAL B 222      56.200  30.860  44.000  1.00  0.00           C
ATOM   3211  O   VAL B 222      57.360  30.850  43.650  1.00  0.00           O
ATOM   3212  N   GLU B 223      55.350  31.830  43.580  1.00  0.00           N
ATOM   3213  HN  GLU B 223      54.370  31.800  43.780  1.00  0.00           H
ATOM   3214  CA  GLU B 223      55.710  32.940  42.780  1.00  0.00           C
ATOM   3215  HA  GLU B 223      56.690  32.900  42.340  1.00  0.00           H
ATOM   3216  CB  GLU B 223      54.700  32.990  41.550  1.00  0.00           C
ATOM   3217  HB1 GLU B 223      54.760  34.010  41.100  1.00  0.00           H
ATOM   3218  HB2 GLU B 223      53.650  32.870  41.890  1.00  0.00           H
ATOM   3219  CG  GLU B 223      54.980  32.030  40.380  1.00  0.00           C
ATOM   3220  HG1 GLU B 223      55.010  30.950  40.630  1.00  0.00           H
ATOM   3221  HG2 GLU B 223      55.850  32.370  39.780  1.00  0.00           H
ATOM   3222  CD  GLU B 223      53.840  32.180  39.270  1.00  0.00           C
ATOM   3223  OE1 GLU B 223      53.950  33.140  38.490  1.00  0.00           O
ATOM   3224  OE2 GLU B 223      52.880  31.430  39.150  1.00  0.00           O
ATOM   3225  C   GLU B 223      55.600  34.230  43.560  1.00  0.00           C
ATOM   3226  O   GLU B 223      54.740  34.410  44.430  1.00  0.00           O
ATOM   3227  N   GLY B 224      56.490  35.190  43.270  1.00  0.00           N
ATOM   3228  HN  GLY B 224      57.160  34.890  42.590  1.00  0.00           H
ATOM   3229  CA  GLY B 224      56.700  36.410  43.990  1.00  0.00           C
ATOM   3230  HA1 GLY B 224      57.520  36.910  43.490  1.00  0.00           H
ATOM   3231  HA2 GLY B 224      55.820  37.020  44.000  1.00  0.00           H
ATOM   3232  C   GLY B 224      57.190  36.240  45.430  1.00  0.00           C
ATOM   3233  O   GLY B 224      57.180  35.140  45.930  1.00  0.00           O
ATOM   3234  N   ALA B 225      57.590  37.300  46.060  1.00  0.00           N
ATOM   3235  HN  ALA B 225      57.480  38.180  45.600  1.00  0.00           H
ATOM   3236  CA  ALA B 225      58.200  37.120  47.410  1.00  0.00           C
ATOM   3237  HA  ALA B 225      57.590  36.470  48.020  1.00  0.00           H
ATOM   3238  CB  ALA B 225      59.610  36.500  47.290  1.00  0.00           C
ATOM   3239  HB1 ALA B 225      59.920  36.180  48.300  1.00  0.00           H
ATOM   3240  HB2 ALA B 225      59.430  35.580  46.700  1.00  0.00           H
ATOM   3241  HB3 ALA B 225      60.300  37.260  46.840  1.00  0.00           H
ATOM   3242  C   ALA B 225      58.140  38.370  48.300  1.00  0.00           C
ATOM   3243  O   ALA B 225      57.870  39.420  47.750  1.00  0.00           O
ATOM   3244  N   GLY B 226      58.410  38.290  49.630  1.00  0.00           N
ATOM   3245  HN  GLY B 226      58.530  37.390  50.030  1.00  0.00           H
ATOM   3246  CA  GLY B 226      58.300  39.420  50.500  1.00  0.00           C
ATOM   3247  HA1 GLY B 226      58.620  39.150  51.490  1.00  0.00           H
ATOM   3248  HA2 GLY B 226      58.940  40.240  50.210  1.00  0.00           H
ATOM   3249  C   GLY B 226      56.910  40.010  50.600  1.00  0.00           C
ATOM   3250  O   GLY B 226      56.040  39.650  49.800  1.00  0.00           O
ATOM   3251  N   SER B 227      56.700  40.980  51.510  1.00  0.00           N
ATOM   3252  HN  SER B 227      57.500  41.240  52.040  1.00  0.00           H
ATOM   3253  CA  SER B 227      55.490  41.790  51.580  1.00  0.00           C
ATOM   3254  HA  SER B 227      54.700  41.050  51.620  1.00  0.00           H
ATOM   3255  CB  SER B 227      55.480  42.700  52.860  1.00  0.00           C
ATOM   3256  HB1 SER B 227      56.230  43.510  52.730  1.00  0.00           H
ATOM   3257  HB2 SER B 227      55.790  42.040  53.690  1.00  0.00           H
ATOM   3258  OG  SER B 227      54.160  43.320  53.000  1.00  0.00           O
ATOM   3259  HG1 SER B 227      54.110  43.830  53.800  1.00  0.00           H
ATOM   3260  C   SER B 227      55.350  42.670  50.360  1.00  0.00           C
ATOM   3261  O   SER B 227      56.300  42.990  49.700  1.00  0.00           O
ATOM   3262  N   ILE B 228      54.130  42.990  50.010  1.00  0.00           N
ATOM   3263  HN  ILE B 228      53.420  42.650  50.620  1.00  0.00           H
ATOM   3264  CA  ILE B 228      53.770  43.900  48.930  1.00  0.00           C
ATOM   3265  HA  ILE B 228      54.460  43.640  48.150  1.00  0.00           H
ATOM   3266  CB  ILE B 228      52.430  43.610  48.330  1.00  0.00           C
ATOM   3267  HB  ILE B 228      52.060  44.420  47.670  1.00  0.00           H
ATOM   3268  CG2 ILE B 228      52.450  42.220  47.660  1.00  0.00           C
ATOM   3269 HG21 ILE B 228      53.060  41.500  48.230  1.00  0.00           H
ATOM   3270 HG22 ILE B 228      51.440  41.810  47.850  1.00  0.00           H
ATOM   3271 HG23 ILE B 228      52.860  42.270  46.620  1.00  0.00           H
ATOM   3272  CG1 ILE B 228      51.370  43.410  49.480  1.00  0.00           C
ATOM   3273 HG11 ILE B 228      51.610  44.040  50.360  1.00  0.00           H
ATOM   3274 HG12 ILE B 228      51.450  42.430  50.010  1.00  0.00           H
ATOM   3275  CD  ILE B 228      49.920  43.880  49.150  1.00  0.00           C
ATOM   3276  HD1 ILE B 228      49.760  44.980  49.030  1.00  0.00           H
ATOM   3277  HD2 ILE B 228      49.510  43.330  48.280  1.00  0.00           H
ATOM   3278  HD3 ILE B 228      49.270  43.710  50.030  1.00  0.00           H
ATOM   3279  C   ILE B 228      53.970  45.410  49.220  1.00  0.00           C
ATOM   3280  O   ILE B 228      54.240  45.830  50.340  1.00  0.00           O
ATOM   3281  N   ALA B 229      53.900  46.250  48.220  1.00  0.00           N
ATOM   3282  HN  ALA B 229      53.680  45.920  47.300  1.00  0.00           H
ATOM   3283  CA  ALA B 229      54.040  47.740  48.330  1.00  0.00           C
ATOM   3284  HA  ALA B 229      54.540  47.980  49.260  1.00  0.00           H
ATOM   3285  CB  ALA B 229      54.800  48.350  47.160  1.00  0.00           C
ATOM   3286  HB1 ALA B 229      55.140  49.400  47.300  1.00  0.00           H
ATOM   3287  HB2 ALA B 229      55.760  47.810  47.040  1.00  0.00           H
ATOM   3288  HB3 ALA B 229      54.320  48.270  46.160  1.00  0.00           H
ATOM   3289  C   ALA B 229      52.810  48.630  48.280  1.00  0.00           C
ATOM   3290  O   ALA B 229      51.680  48.260  47.900  1.00  0.00           O
ATOM   3291  N   ALA B 230      52.980  49.870  48.730  1.00  0.00           N
ATOM   3292  HN  ALA B 230      53.870  50.050  49.130  1.00  0.00           H
ATOM   3293  CA  ALA B 230      51.920  50.880  48.810  1.00  0.00           C
ATOM   3294  HA  ALA B 230      50.990  50.480  48.440  1.00  0.00           H
ATOM   3295  CB  ALA B 230      51.570  51.570  50.150  1.00  0.00           C
ATOM   3296  HB1 ALA B 230      51.170  50.710  50.730  1.00  0.00           H
ATOM   3297  HB2 ALA B 230      52.490  52.020  50.590  1.00  0.00           H
ATOM   3298  HB3 ALA B 230      50.920  52.460  50.000  1.00  0.00           H
ATOM   3299  C   ALA B 230      52.320  51.980  47.860  1.00  0.00           C
ATOM   3300  O   ALA B 230      53.530  52.250  47.720  1.00  0.00           O
ATOM   3301  N   ALA B 231      51.300  52.560  47.150  1.00  0.00           N
ATOM   3302  HN  ALA B 231      50.330  52.330  47.280  1.00  0.00           H
ATOM   3303  CA  ALA B 231      51.480  53.630  46.170  1.00  0.00           C
ATOM   3304  HA  ALA B 231      52.180  54.300  46.640  1.00  0.00           H
ATOM   3305  CB  ALA B 231      52.050  53.020  44.870  1.00  0.00           C
ATOM   3306  HB1 ALA B 231      52.150  53.830  44.120  1.00  0.00           H
ATOM   3307  HB2 ALA B 231      53.020  52.490  45.010  1.00  0.00           H
ATOM   3308  HB3 ALA B 231      51.320  52.250  44.540  1.00  0.00           H
ATOM   3309  C   ALA B 231      50.100  54.250  46.040  1.00  0.00           C
ATOM   3310  O   ALA B 231      49.110  53.590  46.170  1.00  0.00           O
ATOM   3311  N   THR B 232      49.960  55.570  45.710  1.00  0.00           N
ATOM   3312  HN  THR B 232      50.700  56.240  45.740  1.00  0.00           H
ATOM   3313  CA  THR B 232      48.740  56.340  45.490  1.00  0.00           C
ATOM   3314  HA  THR B 232      48.250  56.150  46.430  1.00  0.00           H
ATOM   3315  CB  THR B 232      48.880  57.890  45.340  1.00  0.00           C
ATOM   3316  HB  THR B 232      49.270  58.240  44.360  1.00  0.00           H
ATOM   3317  OG1 THR B 232      49.720  58.400  46.390  1.00  0.00           O
ATOM   3318  HG1 THR B 232      50.560  58.110  46.040  1.00  0.00           H
ATOM   3319  CG2 THR B 232      47.520  58.610  45.490  1.00  0.00           C
ATOM   3320 HG21 THR B 232      46.960  58.160  46.330  1.00  0.00           H
ATOM   3321 HG22 THR B 232      47.700  59.700  45.610  1.00  0.00           H
ATOM   3322 HG23 THR B 232      46.930  58.370  44.580  1.00  0.00           H
ATOM   3323  C   THR B 232      47.960  55.810  44.310  1.00  0.00           C
ATOM   3324  O   THR B 232      48.420  55.810  43.140  1.00  0.00           O
ATOM   3325  N   GLY B 233      46.860  55.230  44.570  1.00  0.00           N
ATOM   3326  HN  GLY B 233      46.490  55.310  45.490  1.00  0.00           H
ATOM   3327  CA  GLY B 233      45.900  54.490  43.690  1.00  0.00           C
ATOM   3328  HA1 GLY B 233      45.270  53.830  44.270  1.00  0.00           H
ATOM   3329  HA2 GLY B 233      45.370  55.160  43.040  1.00  0.00           H
ATOM   3330  C   GLY B 233      46.530  53.550  42.650  1.00  0.00           C
ATOM   3331  O   GLY B 233      46.340  53.830  41.470  1.00  0.00           O
ATOM   3332  N   PHE B 234      47.320  52.520  43.030  1.00  0.00           N
ATOM   3333  HN  PHE B 234      47.460  52.480  44.020  1.00  0.00           H
ATOM   3334  CA  PHE B 234      47.760  51.450  42.190  1.00  0.00           C
ATOM   3335  HA  PHE B 234      48.050  51.810  41.220  1.00  0.00           H
ATOM   3336  CB  PHE B 234      49.060  50.940  42.960  1.00  0.00           C
ATOM   3337  HB1 PHE B 234      48.760  50.520  43.940  1.00  0.00           H
ATOM   3338  HB2 PHE B 234      49.680  51.850  43.140  1.00  0.00           H
ATOM   3339  CG  PHE B 234      49.930  49.910  42.310  1.00  0.00           C
ATOM   3340  CD1 PHE B 234      50.390  48.840  43.050  1.00  0.00           C
ATOM   3341  HD1 PHE B 234      50.110  48.850  44.090  1.00  0.00           H
ATOM   3342  CE1 PHE B 234      51.150  47.750  42.500  1.00  0.00           C
ATOM   3343  HE1 PHE B 234      51.510  46.960  43.150  1.00  0.00           H
ATOM   3344  CZ  PHE B 234      51.420  47.760  41.160  1.00  0.00           C
ATOM   3345  HZ  PHE B 234      51.820  46.860  40.710  1.00  0.00           H
ATOM   3346  CD2 PHE B 234      50.400  49.970  40.900  1.00  0.00           C
ATOM   3347  HD2 PHE B 234      50.110  50.800  40.280  1.00  0.00           H
ATOM   3348  CE2 PHE B 234      51.040  48.840  40.390  1.00  0.00           C
ATOM   3349  HE2 PHE B 234      51.390  49.010  39.380  1.00  0.00           H
ATOM   3350  C   PHE B 234      46.640  50.370  42.140  1.00  0.00           C
ATOM   3351  O   PHE B 234      46.270  49.770  43.130  1.00  0.00           O
ATOM   3352  N   VAL B 235      46.080  50.090  40.980  1.00  0.00           N
ATOM   3353  HN  VAL B 235      46.490  50.640  40.270  1.00  0.00           H
ATOM   3354  CA  VAL B 235      44.880  49.250  40.760  1.00  0.00           C
ATOM   3355  HA  VAL B 235      44.580  48.850  41.710  1.00  0.00           H
ATOM   3356  CB  VAL B 235      43.720  50.120  40.290  1.00  0.00           C
ATOM   3357  HB  VAL B 235      42.840  49.530  39.970  1.00  0.00           H
ATOM   3358  CG1 VAL B 235      43.340  51.180  41.290  1.00  0.00           C
ATOM   3359 HG11 VAL B 235      44.220  51.730  41.670  1.00  0.00           H
ATOM   3360 HG12 VAL B 235      42.550  51.870  40.940  1.00  0.00           H
ATOM   3361 HG13 VAL B 235      42.990  50.630  42.190  1.00  0.00           H
ATOM   3362  CG2 VAL B 235      44.210  50.760  38.930  1.00  0.00           C
ATOM   3363 HG21 VAL B 235      45.050  51.470  39.080  1.00  0.00           H
ATOM   3364 HG22 VAL B 235      44.560  49.960  38.240  1.00  0.00           H
ATOM   3365 HG23 VAL B 235      43.390  51.380  38.500  1.00  0.00           H
ATOM   3366  C   VAL B 235      44.990  48.180  39.790  1.00  0.00           C
ATOM   3367  O   VAL B 235      44.040  47.390  39.600  1.00  0.00           O
ATOM   3368  N   LYS B 236      46.080  48.120  39.050  1.00  0.00           N
ATOM   3369  HN  LYS B 236      46.740  48.860  39.160  1.00  0.00           H
ATOM   3370  CA  LYS B 236      46.510  46.980  38.360  1.00  0.00           C
ATOM   3371  HA  LYS B 236      45.700  46.680  37.710  1.00  0.00           H
ATOM   3372  CB  LYS B 236      47.700  47.200  37.470  1.00  0.00           C
ATOM   3373  HB1 LYS B 236      48.060  46.260  37.010  1.00  0.00           H
ATOM   3374  HB2 LYS B 236      48.520  47.700  38.030  1.00  0.00           H
ATOM   3375  CG  LYS B 236      47.290  48.190  36.350  1.00  0.00           C
ATOM   3376  HG1 LYS B 236      46.850  49.160  36.660  1.00  0.00           H
ATOM   3377  HG2 LYS B 236      46.620  47.640  35.660  1.00  0.00           H
ATOM   3378  CD  LYS B 236      48.610  48.530  35.540  1.00  0.00           C
ATOM   3379  HD1 LYS B 236      49.240  49.030  36.310  1.00  0.00           H
ATOM   3380  HD2 LYS B 236      49.150  47.610  35.220  1.00  0.00           H
ATOM   3381  CE  LYS B 236      48.490  49.420  34.270  1.00  0.00           C
ATOM   3382  HE1 LYS B 236      49.470  49.490  33.750  1.00  0.00           H
ATOM   3383  HE2 LYS B 236      47.980  50.390  34.420  1.00  0.00           H
ATOM   3384  NZ  LYS B 236      47.600  48.620  33.330  1.00  0.00           N
ATOM   3385  HZ1 LYS B 236      47.640  49.010  32.370  1.00  0.00           H
ATOM   3386  HZ2 LYS B 236      47.890  47.620  33.310  1.00  0.00           H
ATOM   3387  HZ3 LYS B 236      46.630  48.670  33.690  1.00  0.00           H
ATOM   3388  C   LYS B 236      46.810  45.740  39.280  1.00  0.00           C
ATOM   3389  O   LYS B 236      46.940  45.950  40.460  1.00  0.00           O
ATOM   3390  N   LYS B 237      46.800  44.500  38.730  1.00  0.00           N
ATOM   3391  HN  LYS B 237      46.540  44.450  37.770  1.00  0.00           H
ATOM   3392  CA  LYS B 237      46.860  43.240  39.460  1.00  0.00           C
ATOM   3393  HA  LYS B 237      46.650  43.400  40.510  1.00  0.00           H
ATOM   3394  CB  LYS B 237      46.080  42.130  38.680  1.00  0.00           C
ATOM   3395  HB1 LYS B 237      46.650  42.000  37.730  1.00  0.00           H
ATOM   3396  HB2 LYS B 237      45.120  42.620  38.420  1.00  0.00           H
ATOM   3397  CG  LYS B 237      45.820  40.790  39.360  1.00  0.00           C
ATOM   3398  HG1 LYS B 237      46.720  40.280  39.750  1.00  0.00           H
ATOM   3399  HG2 LYS B 237      45.480  40.160  38.510  1.00  0.00           H
ATOM   3400  CD  LYS B 237      44.710  40.770  40.470  1.00  0.00           C
ATOM   3401  HD1 LYS B 237      45.070  41.540  41.190  1.00  0.00           H
ATOM   3402  HD2 LYS B 237      43.740  41.120  40.070  1.00  0.00           H
ATOM   3403  CE  LYS B 237      44.530  39.420  41.160  1.00  0.00           C
ATOM   3404  HE1 LYS B 237      45.390  39.130  41.790  1.00  0.00           H
ATOM   3405  HE2 LYS B 237      44.260  38.660  40.390  1.00  0.00           H
ATOM   3406  NZ  LYS B 237      43.460  39.600  42.070  1.00  0.00           N
ATOM   3407  HZ1 LYS B 237      43.480  38.790  42.720  1.00  0.00           H
ATOM   3408  HZ2 LYS B 237      43.600  40.430  42.680  1.00  0.00           H
ATOM   3409  HZ3 LYS B 237      42.540  39.570  41.590  1.00  0.00           H
ATOM   3410  C   LYS B 237      48.300  42.740  39.530  1.00  0.00           C
ATOM   3411  O   LYS B 237      49.030  42.840  38.530  1.00  0.00           O
ATOM   3412  N   ASP B 238      48.710  42.100  40.650  1.00  0.00           N
ATOM   3413  HN  ASP B 238      47.990  42.070  41.350  1.00  0.00           H
ATOM   3414  CA  ASP B 238      49.900  41.340  40.900  1.00  0.00           C
ATOM   3415  HA  ASP B 238      50.730  42.020  40.860  1.00  0.00           H
ATOM   3416  CB  ASP B 238      49.740  40.670  42.300  1.00  0.00           C
ATOM   3417  HB1 ASP B 238      48.860  40.000  42.190  1.00  0.00           H
ATOM   3418  HB2 ASP B 238      49.450  41.450  43.040  1.00  0.00           H
ATOM   3419  CG  ASP B 238      51.000  39.960  42.740  1.00  0.00           C
ATOM   3420  OD1 ASP B 238      52.080  40.360  42.210  1.00  0.00           O
ATOM   3421  OD2 ASP B 238      50.990  38.990  43.570  1.00  0.00           O
ATOM   3422  C   ASP B 238      50.240  40.320  39.820  1.00  0.00           C
ATOM   3423  O   ASP B 238      49.570  39.270  39.680  1.00  0.00           O
ATOM   3424  N   GLN B 239      51.400  40.460  39.150  1.00  0.00           N
ATOM   3425  HN  GLN B 239      51.990  41.170  39.530  1.00  0.00           H
ATOM   3426  CA  GLN B 239      51.760  39.700  37.980  1.00  0.00           C
ATOM   3427  HA  GLN B 239      50.860  39.550  37.410  1.00  0.00           H
ATOM   3428  CB  GLN B 239      52.780  40.430  36.970  1.00  0.00           C
ATOM   3429  HB1 GLN B 239      53.230  39.680  36.290  1.00  0.00           H
ATOM   3430  HB2 GLN B 239      53.610  40.840  37.590  1.00  0.00           H
ATOM   3431  CG  GLN B 239      52.090  41.640  36.260  1.00  0.00           C
ATOM   3432  HG1 GLN B 239      52.810  42.160  35.600  1.00  0.00           H
ATOM   3433  HG2 GLN B 239      51.720  42.390  36.990  1.00  0.00           H
ATOM   3434  CD  GLN B 239      51.020  41.200  35.210  1.00  0.00           C
ATOM   3435  OE1 GLN B 239      51.320  41.090  34.040  1.00  0.00           O
ATOM   3436  NE2 GLN B 239      49.760  41.220  35.690  1.00  0.00           N
ATOM   3437 HE21 GLN B 239      49.510  41.470  36.620  1.00  0.00           H
ATOM   3438 HE22 GLN B 239      48.990  41.100  35.060  1.00  0.00           H
ATOM   3439  C   GLN B 239      52.410  38.390  38.280  1.00  0.00           C
ATOM   3440  O   GLN B 239      52.410  37.510  37.370  1.00  0.00           O
ATOM   3441  N   LEU B 240      52.720  38.240  39.560  1.00  0.00           N
ATOM   3442  HN  LEU B 240      52.790  39.110  40.040  1.00  0.00           H
ATOM   3443  CA  LEU B 240      53.160  37.040  40.210  1.00  0.00           C
ATOM   3444  HA  LEU B 240      53.480  36.300  39.480  1.00  0.00           H
ATOM   3445  CB  LEU B 240      54.510  37.390  40.830  1.00  0.00           C
ATOM   3446  HB1 LEU B 240      54.830  36.610  41.550  1.00  0.00           H
ATOM   3447  HB2 LEU B 240      54.310  38.340  41.380  1.00  0.00           H
ATOM   3448  CG  LEU B 240      55.720  37.680  39.850  1.00  0.00           C
ATOM   3449  HG  LEU B 240      55.290  38.260  39.000  1.00  0.00           H
ATOM   3450  CD1 LEU B 240      56.840  38.510  40.530  1.00  0.00           C
ATOM   3451 HD11 LEU B 240      57.680  38.810  39.860  1.00  0.00           H
ATOM   3452 HD12 LEU B 240      56.330  39.380  41.000  1.00  0.00           H
ATOM   3453 HD13 LEU B 240      57.180  37.860  41.360  1.00  0.00           H
ATOM   3454  CD2 LEU B 240      56.350  36.450  39.330  1.00  0.00           C
ATOM   3455 HD21 LEU B 240      57.190  36.660  38.640  1.00  0.00           H
ATOM   3456 HD22 LEU B 240      56.820  35.970  40.210  1.00  0.00           H
ATOM   3457 HD23 LEU B 240      55.640  35.800  38.780  1.00  0.00           H
ATOM   3458  C   LEU B 240      52.150  36.480  41.180  1.00  0.00           C
ATOM   3459  O   LEU B 240      52.490  35.680  42.030  1.00  0.00           O
ATOM   3460  N   GLY B 241      50.890  36.950  41.100  1.00  0.00           N
ATOM   3461  HN  GLY B 241      50.660  37.600  40.390  1.00  0.00           H
ATOM   3462  CA  GLY B 241      49.820  36.660  42.000  1.00  0.00           C
ATOM   3463  HA1 GLY B 241      50.100  36.110  42.890  1.00  0.00           H
ATOM   3464  HA2 GLY B 241      49.300  37.560  42.270  1.00  0.00           H
ATOM   3465  C   GLY B 241      48.860  35.750  41.330  1.00  0.00           C
ATOM   3466  O   GLY B 241      49.210  34.890  40.540  1.00  0.00           O
ATOM   3467  N   LYS B 242      47.550  35.830  41.560  1.00  0.00           N
ATOM   3468  HN  LYS B 242      47.290  36.520  42.220  1.00  0.00           H
ATOM   3469  CA  LYS B 242      46.470  35.080  40.880  1.00  0.00           C
ATOM   3470  HA  LYS B 242      46.750  34.030  40.850  1.00  0.00           H
ATOM   3471  CB  LYS B 242      45.090  35.080  41.600  1.00  0.00           C
ATOM   3472  HB1 LYS B 242      44.230  34.870  40.920  1.00  0.00           H
ATOM   3473  HB2 LYS B 242      44.860  36.130  41.850  1.00  0.00           H
ATOM   3474  CG  LYS B 242      44.880  34.150  42.820  1.00  0.00           C
ATOM   3475  HG1 LYS B 242      45.310  33.180  42.470  1.00  0.00           H
ATOM   3476  HG2 LYS B 242      43.790  34.000  42.950  1.00  0.00           H
ATOM   3477  CD  LYS B 242      45.570  34.780  44.080  1.00  0.00           C
ATOM   3478  HD1 LYS B 242      46.660  34.770  43.890  1.00  0.00           H
ATOM   3479  HD2 LYS B 242      45.080  35.780  44.180  1.00  0.00           H
ATOM   3480  CE  LYS B 242      45.250  33.930  45.380  1.00  0.00           C
ATOM   3481  HE1 LYS B 242      45.720  32.930  45.320  1.00  0.00           H
ATOM   3482  HE2 LYS B 242      44.170  34.110  45.570  1.00  0.00           H
ATOM   3483  NZ  LYS B 242      45.840  34.570  46.620  1.00  0.00           N
ATOM   3484  HZ1 LYS B 242      45.740  33.810  47.320  1.00  0.00           H
ATOM   3485  HZ2 LYS B 242      46.820  34.930  46.530  1.00  0.00           H
ATOM   3486  HZ3 LYS B 242      45.340  35.380  47.030  1.00  0.00           H
ATOM   3487  C   LYS B 242      46.160  35.560  39.420  1.00  0.00           C
ATOM   3488  O   LYS B 242      46.100  36.750  39.250  1.00  0.00           O
ATOM   3489  N   ASN B 243      46.000  34.600  38.440  1.00  0.00           N
ATOM   3490  HN  ASN B 243      46.290  33.670  38.640  1.00  0.00           H
ATOM   3491  CA  ASN B 243      45.420  34.940  37.120  1.00  0.00           C
ATOM   3492  HA  ASN B 243      45.780  35.910  36.810  1.00  0.00           H
ATOM   3493  CB  ASN B 243      45.770  33.920  36.090  1.00  0.00           C
ATOM   3494  HB1 ASN B 243      45.230  32.960  36.230  1.00  0.00           H
ATOM   3495  HB2 ASN B 243      46.840  33.650  36.210  1.00  0.00           H
ATOM   3496  CG  ASN B 243      45.510  34.320  34.710  1.00  0.00           C
ATOM   3497  OD1 ASN B 243      45.370  35.500  34.450  1.00  0.00           O
ATOM   3498  ND2 ASN B 243      45.450  33.420  33.740  1.00  0.00           N
ATOM   3499 HD21 ASN B 243      45.250  33.630  32.780  1.00  0.00           H
ATOM   3500 HD22 ASN B 243      45.600  32.480  34.050  1.00  0.00           H
ATOM   3501  C   ASN B 243      43.900  35.060  37.250  1.00  0.00           C
ATOM   3502  O   ASN B 243      43.210  34.060  37.480  1.00  0.00           O
ATOM   3503  N   GLU B 244      43.300  36.190  36.820  1.00  0.00           N
ATOM   3504  HN  GLU B 244      43.800  37.000  36.520  1.00  0.00           H
ATOM   3505  CA  GLU B 244      41.850  36.210  36.680  1.00  0.00           C
ATOM   3506  HA  GLU B 244      41.530  35.200  36.490  1.00  0.00           H
ATOM   3507  CB  GLU B 244      41.290  36.950  37.920  1.00  0.00           C
ATOM   3508  HB1 GLU B 244      41.890  36.580  38.780  1.00  0.00           H
ATOM   3509  HB2 GLU B 244      40.200  36.800  38.030  1.00  0.00           H
ATOM   3510  CG  GLU B 244      41.620  38.440  38.050  1.00  0.00           C
ATOM   3511  HG1 GLU B 244      41.180  39.060  37.250  1.00  0.00           H
ATOM   3512  HG2 GLU B 244      42.730  38.530  37.970  1.00  0.00           H
ATOM   3513  CD  GLU B 244      41.230  38.990  39.420  1.00  0.00           C
ATOM   3514  OE1 GLU B 244      40.540  40.040  39.450  1.00  0.00           O
ATOM   3515  OE2 GLU B 244      41.560  38.430  40.520  1.00  0.00           O
ATOM   3516  C   GLU B 244      41.500  36.970  35.470  1.00  0.00           C
ATOM   3517  O   GLU B 244      42.260  37.510  34.740  1.00  0.00           O
ATOM   3518  N   GLU B 245      40.170  36.950  35.220  1.00  0.00           N
ATOM   3519  HN  GLU B 245      39.590  36.420  35.830  1.00  0.00           H
ATOM   3520  CA  GLU B 245      39.510  37.610  34.080  1.00  0.00           C
ATOM   3521  HA  GLU B 245      39.940  37.210  33.180  1.00  0.00           H
ATOM   3522  CB  GLU B 245      37.980  37.270  33.910  1.00  0.00           C
ATOM   3523  HB1 GLU B 245      37.520  37.820  33.060  1.00  0.00           H
ATOM   3524  HB2 GLU B 245      37.500  37.700  34.810  1.00  0.00           H
ATOM   3525  CG  GLU B 245      37.520  35.800  33.840  1.00  0.00           C
ATOM   3526  HG1 GLU B 245      36.440  35.780  33.580  1.00  0.00           H
ATOM   3527  HG2 GLU B 245      37.650  35.270  34.800  1.00  0.00           H
ATOM   3528  CD  GLU B 245      38.260  34.940  32.830  1.00  0.00           C
ATOM   3529  OE1 GLU B 245      38.580  35.440  31.770  1.00  0.00           O
ATOM   3530  OE2 GLU B 245      38.480  33.750  33.070  1.00  0.00           O
ATOM   3531  C   GLU B 245      39.860  39.100  33.980  1.00  0.00           C
ATOM   3532  O   GLU B 245      39.970  39.870  34.970  1.00  0.00           O
ATOM   3533  N   GLY B 246      40.110  39.520  32.730  1.00  0.00           N
ATOM   3534  HN  GLY B 246      39.930  38.930  31.940  1.00  0.00           H
ATOM   3535  CA  GLY B 246      40.770  40.820  32.370  1.00  0.00           C
ATOM   3536  HA1 GLY B 246      41.690  40.940  32.920  1.00  0.00           H
ATOM   3537  HA2 GLY B 246      41.030  40.860  31.320  1.00  0.00           H
ATOM   3538  C   GLY B 246      39.910  42.020  32.670  1.00  0.00           C
ATOM   3539  O   GLY B 246      38.680  41.860  32.610  1.00  0.00           O
ATOM   3540  N   ALA B 247      40.430  43.220  32.980  1.00  0.00           N
ATOM   3541  HN  ALA B 247      41.420  43.380  33.040  1.00  0.00           H
ATOM   3542  CA  ALA B 247      39.690  44.450  33.230  1.00  0.00           C
ATOM   3543  HA  ALA B 247      38.880  44.460  32.510  1.00  0.00           H
ATOM   3544  CB  ALA B 247      39.130  44.410  34.640  1.00  0.00           C
ATOM   3545  HB1 ALA B 247      39.930  44.750  35.330  1.00  0.00           H
ATOM   3546  HB2 ALA B 247      38.320  45.150  34.770  1.00  0.00           H
ATOM   3547  HB3 ALA B 247      38.760  43.420  34.990  1.00  0.00           H
ATOM   3548  C   ALA B 247      40.490  45.640  32.860  1.00  0.00           C
ATOM   3549  O   ALA B 247      41.760  45.580  32.820  1.00  0.00           O
ATOM   3550  N   PRO B 248      40.050  46.790  32.380  1.00  0.00           N
ATOM   3551  CD  PRO B 248      38.740  47.380  32.560  1.00  0.00           C
ATOM   3552  HD1 PRO B 248      38.010  46.550  32.490  1.00  0.00           H
ATOM   3553  HD2 PRO B 248      38.690  47.920  33.530  1.00  0.00           H
ATOM   3554  CA  PRO B 248      40.890  47.720  31.660  1.00  0.00           C
ATOM   3555  HA  PRO B 248      41.750  47.320  31.140  1.00  0.00           H
ATOM   3556  CB  PRO B 248      39.870  48.320  30.660  1.00  0.00           C
ATOM   3557  HB1 PRO B 248      39.790  47.690  29.750  1.00  0.00           H
ATOM   3558  HB2 PRO B 248      40.170  49.360  30.410  1.00  0.00           H
ATOM   3559  CG  PRO B 248      38.490  48.260  31.380  1.00  0.00           C
ATOM   3560  HG1 PRO B 248      37.740  47.890  30.650  1.00  0.00           H
ATOM   3561  HG2 PRO B 248      38.290  49.300  31.710  1.00  0.00           H
ATOM   3562  C   PRO B 248      41.380  48.730  32.700  1.00  0.00           C
ATOM   3563  O   PRO B 248      40.960  49.870  32.760  1.00  0.00           O
ATOM   3564  N   GLN B 249      42.320  48.260  33.570  1.00  0.00           N
ATOM   3565  HN  GLN B 249      42.480  47.290  33.450  1.00  0.00           H
ATOM   3566  CA  GLN B 249      42.840  48.930  34.770  1.00  0.00           C
ATOM   3567  HA  GLN B 249      42.020  49.540  35.120  1.00  0.00           H
ATOM   3568  CB  GLN B 249      43.290  48.000  35.890  1.00  0.00           C
ATOM   3569  HB1 GLN B 249      43.730  48.540  36.760  1.00  0.00           H
ATOM   3570  HB2 GLN B 249      44.000  47.240  35.520  1.00  0.00           H
ATOM   3571  CG  GLN B 249      42.110  47.010  36.350  1.00  0.00           C
ATOM   3572  HG1 GLN B 249      42.680  46.330  37.020  1.00  0.00           H
ATOM   3573  HG2 GLN B 249      41.760  46.360  35.520  1.00  0.00           H
ATOM   3574  CD  GLN B 249      40.900  47.660  36.990  1.00  0.00           C
ATOM   3575  OE1 GLN B 249      40.730  48.890  37.080  1.00  0.00           O
ATOM   3576  NE2 GLN B 249      40.190  46.830  37.660  1.00  0.00           N
ATOM   3577 HE21 GLN B 249      39.450  47.290  38.150  1.00  0.00           H
ATOM   3578 HE22 GLN B 249      40.470  45.880  37.800  1.00  0.00           H
ATOM   3579  C   GLN B 249      43.880  49.910  34.360  1.00  0.00           C
ATOM   3580  O   GLN B 249      45.070  49.570  34.450  1.00  0.00           O
ATOM   3581  N   GLU B 250      43.430  51.040  33.880  1.00  0.00           N
ATOM   3582  HN  GLU B 250      42.450  51.100  33.670  1.00  0.00           H
ATOM   3583  CA  GLU B 250      44.350  52.010  33.380  1.00  0.00           C
ATOM   3584  HA  GLU B 250      45.300  51.550  33.150  1.00  0.00           H
ATOM   3585  CB  GLU B 250      43.900  52.780  32.130  1.00  0.00           C
ATOM   3586  HB1 GLU B 250      44.590  53.610  31.870  1.00  0.00           H
ATOM   3587  HB2 GLU B 250      42.910  53.240  32.340  1.00  0.00           H
ATOM   3588  CG  GLU B 250      43.740  51.840  30.910  1.00  0.00           C
ATOM   3589  HG1 GLU B 250      43.200  52.440  30.150  1.00  0.00           H
ATOM   3590  HG2 GLU B 250      43.080  50.940  31.000  1.00  0.00           H
ATOM   3591  CD  GLU B 250      45.090  51.370  30.260  1.00  0.00           C
ATOM   3592  OE1 GLU B 250      45.260  50.180  30.030  1.00  0.00           O
ATOM   3593  OE2 GLU B 250      45.980  52.240  30.110  1.00  0.00           O
ATOM   3594  C   GLU B 250      44.700  53.000  34.450  1.00  0.00           C
ATOM   3595  O   GLU B 250      43.830  53.410  35.190  1.00  0.00           O
ATOM   3596  N   GLY B 251      45.950  53.410  34.450  1.00  0.00           N
ATOM   3597  HN  GLY B 251      46.590  53.090  33.750  1.00  0.00           H
ATOM   3598  CA  GLY B 251      46.510  54.400  35.380  1.00  0.00           C
ATOM   3599  HA1 GLY B 251      47.300  54.790  34.760  1.00  0.00           H
ATOM   3600  HA2 GLY B 251      45.670  55.060  35.570  1.00  0.00           H
ATOM   3601  C   GLY B 251      47.040  54.140  36.720  1.00  0.00           C
ATOM   3602  O   GLY B 251      46.740  53.120  37.380  1.00  0.00           O
ATOM   3603  N   ILE B 252      47.730  55.150  37.250  1.00  0.00           N
ATOM   3604  HN  ILE B 252      47.880  56.030  36.790  1.00  0.00           H
ATOM   3605  CA  ILE B 252      48.150  55.220  38.680  1.00  0.00           C
ATOM   3606  HA  ILE B 252      47.440  54.670  39.280  1.00  0.00           H
ATOM   3607  CB  ILE B 252      49.480  54.670  39.040  1.00  0.00           C
ATOM   3608  HB  ILE B 252      49.600  53.710  38.500  1.00  0.00           H
ATOM   3609  CG2 ILE B 252      50.700  55.470  38.460  1.00  0.00           C
ATOM   3610 HG21 ILE B 252      50.660  56.470  38.950  1.00  0.00           H
ATOM   3611 HG22 ILE B 252      51.660  54.960  38.680  1.00  0.00           H
ATOM   3612 HG23 ILE B 252      50.580  55.600  37.370  1.00  0.00           H
ATOM   3613  CG1 ILE B 252      49.630  54.230  40.500  1.00  0.00           C
ATOM   3614 HG11 ILE B 252      48.710  53.700  40.800  1.00  0.00           H
ATOM   3615 HG12 ILE B 252      49.640  55.150  41.120  1.00  0.00           H
ATOM   3616  CD  ILE B 252      51.040  53.600  40.850  1.00  0.00           C
ATOM   3617  HD1 ILE B 252      51.790  54.410  40.690  1.00  0.00           H
ATOM   3618  HD2 ILE B 252      51.170  53.340  41.920  1.00  0.00           H
ATOM   3619  HD3 ILE B 252      51.380  52.790  40.170  1.00  0.00           H
ATOM   3620  C   ILE B 252      48.080  56.680  39.100  1.00  0.00           C
ATOM   3621  O   ILE B 252      48.280  57.620  38.280  1.00  0.00           O
ATOM   3622  N   LEU B 253      47.620  56.860  40.310  1.00  0.00           N
ATOM   3623  HN  LEU B 253      47.440  56.140  40.970  1.00  0.00           H
ATOM   3624  CA  LEU B 253      47.300  58.180  40.810  1.00  0.00           C
ATOM   3625  HA  LEU B 253      46.910  58.860  40.080  1.00  0.00           H
ATOM   3626  CB  LEU B 253      46.280  58.140  41.990  1.00  0.00           C
ATOM   3627  HB1 LEU B 253      46.160  59.140  42.460  1.00  0.00           H
ATOM   3628  HB2 LEU B 253      46.730  57.510  42.780  1.00  0.00           H
ATOM   3629  CG  LEU B 253      44.840  57.730  41.660  1.00  0.00           C
ATOM   3630  HG  LEU B 253      44.920  56.690  41.280  1.00  0.00           H
ATOM   3631  CD1 LEU B 253      44.060  57.560  42.970  1.00  0.00           C
ATOM   3632 HD11 LEU B 253      44.590  57.130  43.850  1.00  0.00           H
ATOM   3633 HD12 LEU B 253      43.850  58.600  43.280  1.00  0.00           H
ATOM   3634 HD13 LEU B 253      43.140  56.960  42.800  1.00  0.00           H
ATOM   3635  CD2 LEU B 253      44.100  58.660  40.770  1.00  0.00           C
ATOM   3636 HD21 LEU B 253      44.160  59.710  41.130  1.00  0.00           H
ATOM   3637 HD22 LEU B 253      44.450  58.470  39.730  1.00  0.00           H
ATOM   3638 HD23 LEU B 253      43.020  58.470  40.640  1.00  0.00           H
ATOM   3639  C   LEU B 253      48.560  58.890  41.300  1.00  0.00           C
ATOM   3640  O   LEU B 253      48.480  60.100  41.430  1.00  0.00           O
ATOM   3641  N   GLU B 254      49.680  58.190  41.670  1.00  0.00           N
ATOM   3642  HN  GLU B 254      49.600  57.210  41.840  1.00  0.00           H
ATOM   3643  CA  GLU B 254      51.060  58.740  41.790  1.00  0.00           C
ATOM   3644  HA  GLU B 254      51.090  59.260  42.740  1.00  0.00           H
ATOM   3645  CB  GLU B 254      52.120  57.600  41.750  1.00  0.00           C
ATOM   3646  HB1 GLU B 254      53.130  58.060  41.700  1.00  0.00           H
ATOM   3647  HB2 GLU B 254      51.920  57.080  40.780  1.00  0.00           H
ATOM   3648  CG  GLU B 254      52.170  56.560  42.940  1.00  0.00           C
ATOM   3649  HG1 GLU B 254      52.910  55.790  42.640  1.00  0.00           H
ATOM   3650  HG2 GLU B 254      51.150  56.160  43.100  1.00  0.00           H
ATOM   3651  CD  GLU B 254      52.720  57.220  44.190  1.00  0.00           C
ATOM   3652  OE1 GLU B 254      51.950  57.550  45.140  1.00  0.00           O
ATOM   3653  OE2 GLU B 254      53.940  57.370  44.320  1.00  0.00           O
ATOM   3654  C   GLU B 254      51.510  59.770  40.760  1.00  0.00           C
ATOM   3655  O   GLU B 254      51.010  59.790  39.620  1.00  0.00           O
ATOM   3656  N   ASP B 255      52.480  60.690  41.150  1.00  0.00           N
ATOM   3657  HN  ASP B 255      52.900  60.540  42.040  1.00  0.00           H
ATOM   3658  CA  ASP B 255      53.090  61.580  40.190  1.00  0.00           C
ATOM   3659  HA  ASP B 255      52.300  62.110  39.670  1.00  0.00           H
ATOM   3660  CB  ASP B 255      54.000  62.720  40.780  1.00  0.00           C
ATOM   3661  HB1 ASP B 255      54.360  63.340  39.930  1.00  0.00           H
ATOM   3662  HB2 ASP B 255      54.890  62.330  41.330  1.00  0.00           H
ATOM   3663  CG  ASP B 255      53.300  63.720  41.740  1.00  0.00           C
ATOM   3664  OD1 ASP B 255      52.410  63.330  42.490  1.00  0.00           O
ATOM   3665  OD2 ASP B 255      53.860  64.840  41.870  1.00  0.00           O
ATOM   3666  C   ASP B 255      53.870  60.850  39.190  1.00  0.00           C
ATOM   3667  O   ASP B 255      53.640  61.070  38.000  1.00  0.00           O
ATOM   3668  N   MET B 256      54.710  59.870  39.600  1.00  0.00           N
ATOM   3669  HN  MET B 256      54.930  59.710  40.550  1.00  0.00           H
ATOM   3670  CA  MET B 256      55.510  58.940  38.820  1.00  0.00           C
ATOM   3671  HA  MET B 256      55.360  59.210  37.780  1.00  0.00           H
ATOM   3672  CB  MET B 256      56.980  58.960  39.180  1.00  0.00           C
ATOM   3673  HB1 MET B 256      57.390  58.200  38.480  1.00  0.00           H
ATOM   3674  HB2 MET B 256      57.210  58.600  40.200  1.00  0.00           H
ATOM   3675  CG  MET B 256      57.590  60.370  38.930  1.00  0.00           C
ATOM   3676  HG1 MET B 256      58.630  60.450  39.310  1.00  0.00           H
ATOM   3677  HG2 MET B 256      57.030  61.090  39.560  1.00  0.00           H
ATOM   3678  SD  MET B 256      57.670  60.970  37.280  1.00  0.00           S
ATOM   3679  CE  MET B 256      57.970  62.690  37.770  1.00  0.00           C
ATOM   3680  HE1 MET B 256      57.020  63.240  37.960  1.00  0.00           H
ATOM   3681  HE2 MET B 256      58.570  62.750  38.700  1.00  0.00           H
ATOM   3682  HE3 MET B 256      58.650  63.210  37.060  1.00  0.00           H
ATOM   3683  C   MET B 256      54.960  57.480  39.150  1.00  0.00           C
ATOM   3684  O   MET B 256      55.020  57.160  40.340  1.00  0.00           O
ATOM   3685  N   PRO B 257      54.490  56.740  38.210  1.00  0.00           N
ATOM   3686  CD  PRO B 257      54.130  57.250  36.850  1.00  0.00           C
ATOM   3687  HD1 PRO B 257      53.450  58.120  36.770  1.00  0.00           H
ATOM   3688  HD2 PRO B 257      55.160  57.580  36.580  1.00  0.00           H
ATOM   3689  CA  PRO B 257      54.470  55.230  38.170  1.00  0.00           C
ATOM   3690  HA  PRO B 257      53.600  55.040  38.780  1.00  0.00           H
ATOM   3691  CB  PRO B 257      54.230  54.830  36.740  1.00  0.00           C
ATOM   3692  HB1 PRO B 257      53.500  53.990  36.770  1.00  0.00           H
ATOM   3693  HB2 PRO B 257      55.240  54.730  36.280  1.00  0.00           H
ATOM   3694  CG  PRO B 257      53.580  56.050  36.050  1.00  0.00           C
ATOM   3695  HG1 PRO B 257      52.480  56.040  36.150  1.00  0.00           H
ATOM   3696  HG2 PRO B 257      53.790  56.080  34.960  1.00  0.00           H
ATOM   3697  C   PRO B 257      55.510  54.430  38.900  1.00  0.00           C
ATOM   3698  O   PRO B 257      56.700  54.790  38.910  1.00  0.00           O
ATOM   3699  N   VAL B 258      55.080  53.440  39.650  1.00  0.00           N
ATOM   3700  HN  VAL B 258      54.140  53.110  39.580  1.00  0.00           H
ATOM   3701  CA  VAL B 258      55.940  52.640  40.490  1.00  0.00           C
ATOM   3702  HA  VAL B 258      56.490  53.260  41.180  1.00  0.00           H
ATOM   3703  CB  VAL B 258      55.160  51.690  41.330  1.00  0.00           C
ATOM   3704  HB  VAL B 258      55.780  50.950  41.880  1.00  0.00           H
ATOM   3705  CG1 VAL B 258      54.450  52.580  42.430  1.00  0.00           C
ATOM   3706 HG11 VAL B 258      55.220  52.910  43.170  1.00  0.00           H
ATOM   3707 HG12 VAL B 258      53.910  53.500  42.120  1.00  0.00           H
ATOM   3708 HG13 VAL B 258      53.710  51.950  42.970  1.00  0.00           H
ATOM   3709  CG2 VAL B 258      54.150  50.890  40.530  1.00  0.00           C
ATOM   3710 HG21 VAL B 258      53.420  50.340  41.160  1.00  0.00           H
ATOM   3711 HG22 VAL B 258      53.510  51.560  39.920  1.00  0.00           H
ATOM   3712 HG23 VAL B 258      54.710  50.170  39.890  1.00  0.00           H
ATOM   3713  C   VAL B 258      57.060  51.870  39.750  1.00  0.00           C
ATOM   3714  O   VAL B 258      56.850  51.490  38.650  1.00  0.00           O
ATOM   3715  N   ASP B 259      58.170  51.700  40.510  1.00  0.00           N
ATOM   3716  HN  ASP B 259      58.290  52.000  41.450  1.00  0.00           H
ATOM   3717  CA  ASP B 259      59.350  51.090  39.890  1.00  0.00           C
ATOM   3718  HA  ASP B 259      59.070  50.640  38.950  1.00  0.00           H
ATOM   3719  CB  ASP B 259      60.260  52.270  39.440  1.00  0.00           C
ATOM   3720  HB1 ASP B 259      59.770  53.020  38.770  1.00  0.00           H
ATOM   3721  HB2 ASP B 259      61.080  51.820  38.840  1.00  0.00           H
ATOM   3722  CG  ASP B 259      60.980  53.170  40.480  1.00  0.00           C
ATOM   3723  OD1 ASP B 259      62.120  53.570  40.120  1.00  0.00           O
ATOM   3724  OD2 ASP B 259      60.430  53.430  41.600  1.00  0.00           O
ATOM   3725  C   ASP B 259      59.860  50.090  40.890  1.00  0.00           C
ATOM   3726  O   ASP B 259      59.710  50.180  42.110  1.00  0.00           O
ATOM   3727  N   PRO B 260      60.720  49.180  40.420  1.00  0.00           N
ATOM   3728  CD  PRO B 260      61.170  49.140  39.040  1.00  0.00           C
ATOM   3729  HD1 PRO B 260      60.480  49.450  38.240  1.00  0.00           H
ATOM   3730  HD2 PRO B 260      62.080  49.780  38.960  1.00  0.00           H
ATOM   3731  CA  PRO B 260      61.600  48.330  41.190  1.00  0.00           C
ATOM   3732  HA  PRO B 260      61.030  47.820  41.940  1.00  0.00           H
ATOM   3733  CB  PRO B 260      62.280  47.400  40.220  1.00  0.00           C
ATOM   3734  HB1 PRO B 260      62.100  46.350  40.560  1.00  0.00           H
ATOM   3735  HB2 PRO B 260      63.350  47.610  39.990  1.00  0.00           H
ATOM   3736  CG  PRO B 260      61.530  47.720  38.930  1.00  0.00           C
ATOM   3737  HG1 PRO B 260      60.590  47.130  38.950  1.00  0.00           H
ATOM   3738  HG2 PRO B 260      62.080  47.390  38.020  1.00  0.00           H
ATOM   3739  C   PRO B 260      62.690  49.210  42.050  1.00  0.00           C
ATOM   3740  O   PRO B 260      63.060  50.300  41.590  1.00  0.00           O
ATOM   3741  N   ASP B 261      63.040  48.690  43.230  1.00  0.00           N
ATOM   3742  HN  ASP B 261      62.720  47.780  43.470  1.00  0.00           H
ATOM   3743  CA  ASP B 261      64.040  49.170  44.090  1.00  0.00           C
ATOM   3744  HA  ASP B 261      64.310  50.160  43.760  1.00  0.00           H
ATOM   3745  CB  ASP B 261      63.400  49.110  45.510  1.00  0.00           C
ATOM   3746  HB1 ASP B 261      64.100  49.440  46.300  1.00  0.00           H
ATOM   3747  HB2 ASP B 261      63.020  48.080  45.720  1.00  0.00           H
ATOM   3748  CG  ASP B 261      62.270  50.120  45.670  1.00  0.00           C
ATOM   3749  OD1 ASP B 261      61.310  49.920  46.470  1.00  0.00           O
ATOM   3750  OD2 ASP B 261      62.290  51.230  45.190  1.00  0.00           O
ATOM   3751  C   ASP B 261      65.230  48.280  43.900  1.00  0.00           C
ATOM   3752  O   ASP B 261      66.110  48.240  44.730  1.00  0.00           O
ATOM   3753  N   ASN B 262      65.280  47.490  42.800  1.00  0.00           N
ATOM   3754  HN  ASN B 262      64.790  47.620  41.940  1.00  0.00           H
ATOM   3755  CA  ASN B 262      66.350  46.530  42.580  1.00  0.00           C
ATOM   3756  HA  ASN B 262      66.900  46.190  43.440  1.00  0.00           H
ATOM   3757  CB  ASN B 262      65.740  45.240  42.090  1.00  0.00           C
ATOM   3758  HB1 ASN B 262      66.440  44.410  41.860  1.00  0.00           H
ATOM   3759  HB2 ASN B 262      65.250  45.400  41.100  1.00  0.00           H
ATOM   3760  CG  ASN B 262      64.670  44.580  43.040  1.00  0.00           C
ATOM   3761  OD1 ASN B 262      63.570  44.310  42.540  1.00  0.00           O
ATOM   3762  ND2 ASN B 262      65.180  44.450  44.300  1.00  0.00           N
ATOM   3763 HD21 ASN B 262      64.570  44.170  45.040  1.00  0.00           H
ATOM   3764 HD22 ASN B 262      66.120  44.750  44.470  1.00  0.00           H
ATOM   3765  C   ASN B 262      67.230  46.990  41.480  1.00  0.00           C
ATOM   3766  O   ASN B 262      66.830  47.680  40.500  1.00  0.00           O
ATOM   3767  N   GLU B 263      68.500  46.690  41.530  1.00  0.00           N
ATOM   3768  HN  GLU B 263      68.780  46.360  42.420  1.00  0.00           H
ATOM   3769  CA  GLU B 263      69.510  46.740  40.500  1.00  0.00           C
ATOM   3770  HA  GLU B 263      69.330  47.670  39.990  1.00  0.00           H
ATOM   3771  CB  GLU B 263      71.060  47.010  41.050  1.00  0.00           C
ATOM   3772  HB1 GLU B 263      71.750  46.910  40.190  1.00  0.00           H
ATOM   3773  HB2 GLU B 263      71.400  46.270  41.800  1.00  0.00           H
ATOM   3774  CG  GLU B 263      71.100  48.370  41.770  1.00  0.00           C
ATOM   3775  HG1 GLU B 263      70.370  48.350  42.610  1.00  0.00           H
ATOM   3776  HG2 GLU B 263      70.790  49.150  41.050  1.00  0.00           H
ATOM   3777  CD  GLU B 263      72.470  48.660  42.370  1.00  0.00           C
ATOM   3778  OE1 GLU B 263      73.430  48.810  41.640  1.00  0.00           O
ATOM   3779  OE2 GLU B 263      72.590  48.810  43.610  1.00  0.00           O
ATOM   3780  C   GLU B 263      69.330  45.610  39.510  1.00  0.00           C
ATOM   3781  O   GLU B 263      68.860  44.540  39.930  1.00  0.00           O
ATOM   3782  N   ALA B 264      69.650  45.770  38.210  1.00  0.00           N
ATOM   3783  HN  ALA B 264      70.010  46.670  37.980  1.00  0.00           H
ATOM   3784  CA  ALA B 264      69.550  44.810  37.140  1.00  0.00           C
ATOM   3785  HA  ALA B 264      68.640  44.250  37.270  1.00  0.00           H
ATOM   3786  CB  ALA B 264      69.510  45.420  35.740  1.00  0.00           C
ATOM   3787  HB1 ALA B 264      70.440  45.920  35.380  1.00  0.00           H
ATOM   3788  HB2 ALA B 264      69.060  44.700  35.020  1.00  0.00           H
ATOM   3789  HB3 ALA B 264      68.780  46.250  35.780  1.00  0.00           H
ATOM   3790  C   ALA B 264      70.620  43.770  37.290  1.00  0.00           C
ATOM   3791  O   ALA B 264      71.540  43.690  36.490  1.00  0.00           O
ATOM   3792  N   TYR B 265      70.610  42.950  38.370  1.00  0.00           N
ATOM   3793  HN  TYR B 265      69.890  42.870  39.060  1.00  0.00           H
ATOM   3794  CA  TYR B 265      71.590  41.890  38.520  1.00  0.00           C
ATOM   3795  HA  TYR B 265      72.440  42.010  37.870  1.00  0.00           H
ATOM   3796  CB  TYR B 265      72.070  41.760  39.970  1.00  0.00           C
ATOM   3797  HB1 TYR B 265      72.750  40.910  40.170  1.00  0.00           H
ATOM   3798  HB2 TYR B 265      71.170  41.610  40.610  1.00  0.00           H
ATOM   3799  CG  TYR B 265      72.920  42.960  40.420  1.00  0.00           C
ATOM   3800  CD1 TYR B 265      72.610  43.760  41.560  1.00  0.00           C
ATOM   3801  HD1 TYR B 265      71.680  43.700  42.100  1.00  0.00           H
ATOM   3802  CE1 TYR B 265      73.530  44.760  41.950  1.00  0.00           C
ATOM   3803  HE1 TYR B 265      73.290  45.350  42.830  1.00  0.00           H
ATOM   3804  CZ  TYR B 265      74.660  45.060  41.180  1.00  0.00           C
ATOM   3805  OH  TYR B 265      75.500  46.190  41.410  1.00  0.00           O
ATOM   3806  HH  TYR B 265      75.470  46.380  42.350  1.00  0.00           H
ATOM   3807  CD2 TYR B 265      74.140  43.220  39.690  1.00  0.00           C
ATOM   3808  HD2 TYR B 265      74.480  42.590  38.880  1.00  0.00           H
ATOM   3809  CE2 TYR B 265      75.030  44.180  40.170  1.00  0.00           C
ATOM   3810  HE2 TYR B 265      75.860  44.500  39.560  1.00  0.00           H
ATOM   3811  C   TYR B 265      70.870  40.500  38.180  1.00  0.00           C
ATOM   3812  O   TYR B 265      69.780  40.180  38.580  1.00  0.00           O
ATOM   3813  N   GLU B 266      71.680  39.580  37.630  1.00  0.00           N
ATOM   3814  HN  GLU B 266      72.590  39.820  37.300  1.00  0.00           H
ATOM   3815  CA  GLU B 266      71.300  38.200  37.470  1.00  0.00           C
ATOM   3816  HA  GLU B 266      70.290  38.220  37.090  1.00  0.00           H
ATOM   3817  CB  GLU B 266      72.150  37.380  36.490  1.00  0.00           C
ATOM   3818  HB1 GLU B 266      71.770  36.340  36.560  1.00  0.00           H
ATOM   3819  HB2 GLU B 266      73.210  37.420  36.830  1.00  0.00           H
ATOM   3820  CG  GLU B 266      72.070  37.860  35.040  1.00  0.00           C
ATOM   3821  HG1 GLU B 266      72.720  38.760  34.890  1.00  0.00           H
ATOM   3822  HG2 GLU B 266      71.050  38.220  34.790  1.00  0.00           H
ATOM   3823  CD  GLU B 266      72.460  36.840  33.990  1.00  0.00           C
ATOM   3824  OE1 GLU B 266      73.470  37.140  33.260  1.00  0.00           O
ATOM   3825  OE2 GLU B 266      71.740  35.820  33.790  1.00  0.00           O
ATOM   3826  C   GLU B 266      71.250  37.490  38.830  1.00  0.00           C
ATOM   3827  O   GLU B 266      71.980  37.760  39.790  1.00  0.00           O
ATOM   3828  N   MET B 267      70.420  36.480  38.950  1.00  0.00           N
ATOM   3829  HN  MET B 267      69.820  36.370  38.160  1.00  0.00           H
ATOM   3830  CA  MET B 267      70.050  35.900  40.200  1.00  0.00           C
ATOM   3831  HA  MET B 267      69.380  36.570  40.710  1.00  0.00           H
ATOM   3832  CB  MET B 267      69.270  34.570  39.910  1.00  0.00           C
ATOM   3833  HB1 MET B 267      69.240  33.910  40.800  1.00  0.00           H
ATOM   3834  HB2 MET B 267      69.880  34.040  39.140  1.00  0.00           H
ATOM   3835  CG  MET B 267      67.810  34.710  39.440  1.00  0.00           C
ATOM   3836  HG1 MET B 267      67.290  35.320  40.200  1.00  0.00           H
ATOM   3837  HG2 MET B 267      67.320  33.710  39.510  1.00  0.00           H
ATOM   3838  SD  MET B 267      67.640  35.430  37.740  1.00  0.00           S
ATOM   3839  CE  MET B 267      67.840  33.870  36.930  1.00  0.00           C
ATOM   3840  HE1 MET B 267      66.870  33.480  36.550  1.00  0.00           H
ATOM   3841  HE2 MET B 267      68.570  33.930  36.090  1.00  0.00           H
ATOM   3842  HE3 MET B 267      68.030  33.040  37.640  1.00  0.00           H
ATOM   3843  C   MET B 267      71.190  35.410  41.160  1.00  0.00           C
ATOM   3844  O   MET B 267      72.020  34.620  40.820  1.00  0.00           O
ATOM   3845  N   PRO B 268      71.310  35.690  42.450  1.00  0.00           N
ATOM   3846  CD  PRO B 268      70.310  36.560  43.130  1.00  0.00           C
ATOM   3847  HD1 PRO B 268      70.420  37.560  42.670  1.00  0.00           H
ATOM   3848  HD2 PRO B 268      69.260  36.210  42.960  1.00  0.00           H
ATOM   3849  CA  PRO B 268      72.430  35.340  43.330  1.00  0.00           C
ATOM   3850  HA  PRO B 268      73.290  35.540  42.700  1.00  0.00           H
ATOM   3851  CB  PRO B 268      72.210  36.280  44.570  1.00  0.00           C
ATOM   3852  HB1 PRO B 268      72.750  37.170  44.180  1.00  0.00           H
ATOM   3853  HB2 PRO B 268      72.740  35.940  45.490  1.00  0.00           H
ATOM   3854  CG  PRO B 268      70.750  36.540  44.580  1.00  0.00           C
ATOM   3855  HG1 PRO B 268      70.510  37.520  45.030  1.00  0.00           H
ATOM   3856  HG2 PRO B 268      70.130  35.890  45.230  1.00  0.00           H
ATOM   3857  C   PRO B 268      72.660  33.940  43.790  1.00  0.00           C
ATOM   3858  O   PRO B 268      73.790  33.530  44.140  1.00  0.00           O
ATOM   3859  N   SER B 269      71.610  33.130  43.760  1.00  0.00           N
ATOM   3860  HN  SER B 269      70.800  33.670  43.540  1.00  0.00           H
ATOM   3861  CA  SER B 269      71.530  31.790  44.170  1.00  0.00           C
ATOM   3862  HA  SER B 269      71.860  31.730  45.200  1.00  0.00           H
ATOM   3863  CB  SER B 269      70.070  31.230  44.280  1.00  0.00           C
ATOM   3864  HB1 SER B 269      69.560  31.270  43.290  1.00  0.00           H
ATOM   3865  HB2 SER B 269      69.480  31.870  44.970  1.00  0.00           H
ATOM   3866  OG  SER B 269      70.060  29.910  44.730  1.00  0.00           O
ATOM   3867  HG1 SER B 269      69.130  29.740  44.540  1.00  0.00           H
ATOM   3868  C   SER B 269      72.410  30.920  43.280  1.00  0.00           C
ATOM   3869  O   SER B 269      72.570  31.040  42.050  1.00  0.00           O
ATOM   3870  N   GLU B 270      73.080  30.020  43.930  1.00  0.00           N
ATOM   3871  HN  GLU B 270      73.010  29.900  44.910  1.00  0.00           H
ATOM   3872  CA  GLU B 270      73.770  28.950  43.180  1.00  0.00           C
ATOM   3873  HA  GLU B 270      74.430  29.530  42.540  1.00  0.00           H
ATOM   3874  CB  GLU B 270      74.670  28.090  44.120  1.00  0.00           C
ATOM   3875  HB1 GLU B 270      75.070  27.190  43.600  1.00  0.00           H
ATOM   3876  HB2 GLU B 270      74.070  27.690  44.970  1.00  0.00           H
ATOM   3877  CG  GLU B 270      75.860  28.780  44.730  1.00  0.00           C
ATOM   3878  HG1 GLU B 270      76.390  28.110  45.450  1.00  0.00           H
ATOM   3879  HG2 GLU B 270      75.570  29.630  45.380  1.00  0.00           H
ATOM   3880  CD  GLU B 270      76.970  29.060  43.800  1.00  0.00           C
ATOM   3881  OE1 GLU B 270      77.390  30.260  43.660  1.00  0.00           O
ATOM   3882  OE2 GLU B 270      77.350  28.180  43.020  1.00  0.00           O
ATOM   3883  C   GLU B 270      72.840  28.080  42.400  1.00  0.00           C
ATOM   3884  O   GLU B 270      73.290  27.400  41.450  1.00  0.00           O
ATOM   3885  N   GLU B 271      71.560  28.050  42.780  1.00  0.00           N
ATOM   3886  HN  GLU B 271      71.240  28.340  43.680  1.00  0.00           H
ATOM   3887  CA  GLU B 271      70.590  27.110  42.240  1.00  0.00           C
ATOM   3888  HA  GLU B 271      71.070  26.260  41.790  1.00  0.00           H
ATOM   3889  CB  GLU B 271      69.510  26.570  43.240  1.00  0.00           C
ATOM   3890  HB1 GLU B 271      68.690  26.050  42.700  1.00  0.00           H
ATOM   3891  HB2 GLU B 271      69.080  27.450  43.770  1.00  0.00           H
ATOM   3892  CG  GLU B 271      70.120  25.570  44.240  1.00  0.00           C
ATOM   3893  HG1 GLU B 271      70.910  26.050  44.860  1.00  0.00           H
ATOM   3894  HG2 GLU B 271      70.520  24.650  43.770  1.00  0.00           H
ATOM   3895  CD  GLU B 271      69.120  25.170  45.340  1.00  0.00           C
ATOM   3896  OE1 GLU B 271      69.200  25.560  46.500  1.00  0.00           O
ATOM   3897  OE2 GLU B 271      68.110  24.470  45.010  1.00  0.00           O
ATOM   3898  C   GLU B 271      69.890  27.730  41.070  1.00  0.00           C
ATOM   3899  O   GLU B 271      69.880  28.950  40.800  1.00  0.00           O
ATOM   3900  N   GLY B 272      69.430  26.800  40.220  1.00  0.00           N
ATOM   3901  HN  GLY B 272      69.620  25.860  40.500  1.00  0.00           H
ATOM   3902  CA  GLY B 272      68.730  27.000  38.910  1.00  0.00           C
ATOM   3903  HA1 GLY B 272      68.410  26.020  38.590  1.00  0.00           H
ATOM   3904  HA2 GLY B 272      67.960  27.750  39.030  1.00  0.00           H
ATOM   3905  C   GLY B 272      69.590  27.640  37.860  1.00  0.00           C
ATOM   3906  O   GLY B 272      70.660  28.260  38.070  1.00  0.00           O
ATOM   3907  N   TYR B 273      69.200  27.390  36.600  1.00  0.00           N
ATOM   3908  HN  TYR B 273      68.440  26.750  36.620  1.00  0.00           H
ATOM   3909  CA  TYR B 273      69.960  27.980  35.470  1.00  0.00           C
ATOM   3910  HA  TYR B 273      70.480  28.880  35.770  1.00  0.00           H
ATOM   3911  CB  TYR B 273      70.970  26.850  34.910  1.00  0.00           C
ATOM   3912  HB1 TYR B 273      71.650  26.540  35.730  1.00  0.00           H
ATOM   3913  HB2 TYR B 273      71.540  27.440  34.150  1.00  0.00           H
ATOM   3914  CG  TYR B 273      70.420  25.640  34.210  1.00  0.00           C
ATOM   3915  CD1 TYR B 273      70.370  25.680  32.790  1.00  0.00           C
ATOM   3916  HD1 TYR B 273      70.690  26.580  32.300  1.00  0.00           H
ATOM   3917  CE1 TYR B 273      70.060  24.550  31.960  1.00  0.00           C
ATOM   3918  HE1 TYR B 273      69.990  24.630  30.890  1.00  0.00           H
ATOM   3919  CZ  TYR B 273      69.880  23.380  32.730  1.00  0.00           C
ATOM   3920  OH  TYR B 273      69.810  22.210  31.980  1.00  0.00           O
ATOM   3921  HH  TYR B 273      69.570  21.450  32.520  1.00  0.00           H
ATOM   3922  CD2 TYR B 273      70.260  24.440  34.860  1.00  0.00           C
ATOM   3923  HD2 TYR B 273      70.500  24.390  35.920  1.00  0.00           H
ATOM   3924  CE2 TYR B 273      69.990  23.320  34.130  1.00  0.00           C
ATOM   3925  HE2 TYR B 273      69.780  22.360  34.590  1.00  0.00           H
ATOM   3926  C   TYR B 273      69.050  28.320  34.230  1.00  0.00           C
ATOM   3927  O   TYR B 273      67.900  27.750  34.240  1.00  0.00           O
ATOM   3928  N   GLN B 274      69.460  29.220  33.300  1.00  0.00           N
ATOM   3929  HN  GLN B 274      70.410  29.540  33.280  1.00  0.00           H
ATOM   3930  CA  GLN B 274      68.730  29.530  32.010  1.00  0.00           C
ATOM   3931  HA  GLN B 274      67.820  28.950  31.940  1.00  0.00           H
ATOM   3932  CB  GLN B 274      68.490  30.970  31.870  1.00  0.00           C
ATOM   3933  HB1 GLN B 274      67.870  31.090  30.950  1.00  0.00           H
ATOM   3934  HB2 GLN B 274      69.490  31.400  31.700  1.00  0.00           H
ATOM   3935  CG  GLN B 274      67.670  31.560  33.090  1.00  0.00           C
ATOM   3936  HG1 GLN B 274      68.340  31.640  33.970  1.00  0.00           H
ATOM   3937  HG2 GLN B 274      66.820  30.880  33.310  1.00  0.00           H
ATOM   3938  CD  GLN B 274      67.090  32.930  32.740  1.00  0.00           C
ATOM   3939  OE1 GLN B 274      67.740  33.870  33.220  1.00  0.00           O
ATOM   3940  NE2 GLN B 274      65.980  33.000  31.990  1.00  0.00           N
ATOM   3941 HE21 GLN B 274      65.550  32.160  31.670  1.00  0.00           H
ATOM   3942 HE22 GLN B 274      65.590  33.880  31.680  1.00  0.00           H
ATOM   3943  C   GLN B 274      69.550  28.960  30.790  1.00  0.00           C
ATOM   3944  O   GLN B 274      70.760  28.800  30.860  1.00  0.00           O
ATOM   3945  N   ASP B 275      68.860  28.540  29.710  1.00  0.00           N
ATOM   3946  HN  ASP B 275      67.870  28.520  29.660  1.00  0.00           H
ATOM   3947  CA  ASP B 275      69.470  28.010  28.500  1.00  0.00           C
ATOM   3948  HA  ASP B 275      70.540  27.930  28.600  1.00  0.00           H
ATOM   3949  CB  ASP B 275      68.890  26.530  28.220  1.00  0.00           C
ATOM   3950  HB1 ASP B 275      67.810  26.690  28.400  1.00  0.00           H
ATOM   3951  HB2 ASP B 275      69.170  25.820  29.030  1.00  0.00           H
ATOM   3952  CG  ASP B 275      69.110  25.910  26.820  1.00  0.00           C
ATOM   3953  OD1 ASP B 275      70.210  26.170  26.260  1.00  0.00           O
ATOM   3954  OD2 ASP B 275      68.260  25.130  26.350  1.00  0.00           O
ATOM   3955  C   ASP B 275      69.260  29.020  27.380  1.00  0.00           C
ATOM   3956  O   ASP B 275      68.450  29.980  27.390  1.00  0.00           O
ATOM   3957  N   TYR B 276      70.120  28.940  26.340  1.00  0.00           N
ATOM   3958  HN  TYR B 276      70.570  28.060  26.250  1.00  0.00           H
ATOM   3959  CA  TYR B 276      70.300  30.080  25.480  1.00  0.00           C
ATOM   3960  HA  TYR B 276      69.740  30.930  25.820  1.00  0.00           H
ATOM   3961  CB  TYR B 276      71.760  30.580  25.540  1.00  0.00           C
ATOM   3962  HB1 TYR B 276      71.850  31.400  24.790  1.00  0.00           H
ATOM   3963  HB2 TYR B 276      72.470  29.800  25.200  1.00  0.00           H
ATOM   3964  CG  TYR B 276      72.200  30.930  26.910  1.00  0.00           C
ATOM   3965  CD1 TYR B 276      72.030  32.260  27.280  1.00  0.00           C
ATOM   3966  HD1 TYR B 276      71.380  32.910  26.710  1.00  0.00           H
ATOM   3967  CE1 TYR B 276      72.470  32.680  28.510  1.00  0.00           C
ATOM   3968  HE1 TYR B 276      72.330  33.740  28.680  1.00  0.00           H
ATOM   3969  CZ  TYR B 276      73.200  31.850  29.360  1.00  0.00           C
ATOM   3970  OH  TYR B 276      73.620  32.450  30.620  1.00  0.00           O
ATOM   3971  HH  TYR B 276      73.100  33.240  30.760  1.00  0.00           H
ATOM   3972  CD2 TYR B 276      72.850  30.050  27.840  1.00  0.00           C
ATOM   3973  HD2 TYR B 276      73.040  29.000  27.690  1.00  0.00           H
ATOM   3974  CE2 TYR B 276      73.340  30.530  29.050  1.00  0.00           C
ATOM   3975  HE2 TYR B 276      73.830  29.960  29.810  1.00  0.00           H
ATOM   3976  C   TYR B 276      69.920  29.720  24.040  1.00  0.00           C
ATOM   3977  O   TYR B 276      70.270  28.670  23.530  1.00  0.00           O
ATOM   3978  N   GLU B 277      69.360  30.680  23.290  1.00  0.00           N
ATOM   3979  HN  GLU B 277      69.230  31.610  23.640  1.00  0.00           H
ATOM   3980  CA  GLU B 277      69.150  30.560  21.860  1.00  0.00           C
ATOM   3981  HA  GLU B 277      68.370  29.840  21.660  1.00  0.00           H
ATOM   3982  CB  GLU B 277      68.710  31.930  21.300  1.00  0.00           C
ATOM   3983  HB1 GLU B 277      68.580  31.890  20.200  1.00  0.00           H
ATOM   3984  HB2 GLU B 277      69.400  32.770  21.520  1.00  0.00           H
ATOM   3985  CG  GLU B 277      67.470  32.400  21.990  1.00  0.00           C
ATOM   3986  HG1 GLU B 277      67.750  32.650  23.040  1.00  0.00           H
ATOM   3987  HG2 GLU B 277      66.640  31.660  22.000  1.00  0.00           H
ATOM   3988  CD  GLU B 277      66.810  33.690  21.410  1.00  0.00           C
ATOM   3989  OE1 GLU B 277      65.940  33.680  20.550  1.00  0.00           O
ATOM   3990  OE2 GLU B 277      67.200  34.730  21.990  1.00  0.00           O
ATOM   3991  C   GLU B 277      70.530  30.270  21.130  1.00  0.00           C
ATOM   3992  O   GLU B 277      71.490  30.960  21.410  1.00  0.00           O
ATOM   3993  N   PRO B 278      70.510  29.420  20.130  1.00  0.00           N
ATOM   3994  CD  PRO B 278      69.380  28.540  19.630  1.00  0.00           C
ATOM   3995  HD1 PRO B 278      68.880  27.980  20.460  1.00  0.00           H
ATOM   3996  HD2 PRO B 278      68.650  29.210  19.130  1.00  0.00           H
ATOM   3997  CA  PRO B 278      71.560  29.500  19.080  1.00  0.00           C
ATOM   3998  HA  PRO B 278      72.400  29.140  19.650  1.00  0.00           H
ATOM   3999  CB  PRO B 278      71.080  28.440  17.980  1.00  0.00           C
ATOM   4000  HB1 PRO B 278      71.980  27.900  17.620  1.00  0.00           H
ATOM   4001  HB2 PRO B 278      70.520  28.970  17.180  1.00  0.00           H
ATOM   4002  CG  PRO B 278      70.100  27.510  18.760  1.00  0.00           C
ATOM   4003  HG1 PRO B 278      70.670  26.860  19.450  1.00  0.00           H
ATOM   4004  HG2 PRO B 278      69.450  26.950  18.060  1.00  0.00           H
ATOM   4005  C   PRO B 278      72.080  30.820  18.460  1.00  0.00           C
ATOM   4006  O   PRO B 278      71.300  31.720  18.180  1.00  0.00           O
ATOM   4007  N   GLU B 279      73.350  30.950  18.300  1.00  0.00           N
ATOM   4008  HN  GLU B 279      74.050  30.240  18.340  1.00  0.00           H
ATOM   4009  CA  GLU B 279      73.900  32.210  17.820  1.00  0.00           C
ATOM   4010  HA  GLU B 279      73.410  33.010  18.350  1.00  0.00           H
ATOM   4011  CB  GLU B 279      75.390  32.240  18.390  1.00  0.00           C
ATOM   4012  HB1 GLU B 279      75.880  33.150  17.970  1.00  0.00           H
ATOM   4013  HB2 GLU B 279      75.990  31.380  18.030  1.00  0.00           H
ATOM   4014  CG  GLU B 279      75.370  32.280  19.930  1.00  0.00           C
ATOM   4015  HG1 GLU B 279      75.040  31.270  20.250  1.00  0.00           H
ATOM   4016  HG2 GLU B 279      74.770  33.050  20.460  1.00  0.00           H
ATOM   4017  CD  GLU B 279      76.770  32.460  20.450  1.00  0.00           C
ATOM   4018  OE1 GLU B 279      77.180  31.820  21.440  1.00  0.00           O
ATOM   4019  OE2 GLU B 279      77.480  33.300  19.900  1.00  0.00           O
ATOM   4020  C   GLU B 279      73.940  32.400  16.270  1.00  0.00           C
ATOM   4021  O   GLU B 279      74.360  33.410  15.750  1.00  0.00           O
ATOM   4022  N   ALA B 280      73.410  31.370  15.510  1.00  0.00           N
ATOM   4023  HN  ALA B 280      72.840  30.650  15.900  1.00  0.00           H
ATOM   4024  CA  ALA B 280      73.290  31.460  14.140  1.00  0.00           C
ATOM   4025  HA  ALA B 280      73.750  32.340  13.700  1.00  0.00           H
ATOM   4026  CB  ALA B 280      74.100  30.260  13.570  1.00  0.00           C
ATOM   4027  HB1 ALA B 280      73.790  29.360  14.150  1.00  0.00           H
ATOM   4028  HB2 ALA B 280      74.070  30.050  12.480  1.00  0.00           H
ATOM   4029  HB3 ALA B 280      75.160  30.310  13.880  1.00  0.00           H
ATOM   4030  C   ALA B 280      71.870  31.460  13.640  1.00  0.00           C
ATOM   4031  OT1 ALA B 280      70.920  31.480  14.440  1.00  0.00           O
ATOM   4032  OT2 ALA B 280      71.730  31.560  12.390  1.00  0.00           O
ATOM   4033  N   PHE C 281      31.570  47.030  39.280  1.00  0.00           N
ATOM   4034  H1  PHE C 281      30.860  47.480  38.670  1.00  0.00           H
ATOM   4035  H2  PHE C 281      31.510  45.990  39.250  1.00  0.00           H
ATOM   4036  H3  PHE C 281      31.310  47.250  40.260  1.00  0.00           H
ATOM   4037  CA  PHE C 281      32.940  47.440  39.150  1.00  0.00           C
ATOM   4038  HA  PHE C 281      33.490  46.860  39.870  1.00  0.00           H
ATOM   4039  CB  PHE C 281      33.490  46.950  37.690  1.00  0.00           C
ATOM   4040  HB1 PHE C 281      32.770  47.270  36.910  1.00  0.00           H
ATOM   4041  HB2 PHE C 281      33.580  45.850  37.780  1.00  0.00           H
ATOM   4042  CG  PHE C 281      34.840  47.500  37.210  1.00  0.00           C
ATOM   4043  CD1 PHE C 281      35.950  47.560  38.060  1.00  0.00           C
ATOM   4044  HD1 PHE C 281      35.840  47.280  39.100  1.00  0.00           H
ATOM   4045  CE1 PHE C 281      37.180  47.940  37.600  1.00  0.00           C
ATOM   4046  HE1 PHE C 281      37.990  47.940  38.310  1.00  0.00           H
ATOM   4047  CZ  PHE C 281      37.350  48.240  36.260  1.00  0.00           C
ATOM   4048  HZ  PHE C 281      38.320  48.540  35.880  1.00  0.00           H
ATOM   4049  CD2 PHE C 281      35.020  47.950  35.890  1.00  0.00           C
ATOM   4050  HD2 PHE C 281      34.130  47.850  35.280  1.00  0.00           H
ATOM   4051  CE2 PHE C 281      36.260  48.330  35.400  1.00  0.00           C
ATOM   4052  HE2 PHE C 281      36.350  48.540  34.350  1.00  0.00           H
ATOM   4053  C   PHE C 281      33.200  48.900  39.400  1.00  0.00           C
ATOM   4054  O   PHE C 281      34.190  49.280  40.010  1.00  0.00           O
ATOM   4055  N   LYS C 282      32.350  49.820  38.830  1.00  0.00           N
ATOM   4056  HN  LYS C 282      31.550  49.530  38.310  1.00  0.00           H
ATOM   4057  CA  LYS C 282      32.480  51.230  38.980  1.00  0.00           C
ATOM   4058  HA  LYS C 282      32.940  51.560  39.900  1.00  0.00           H
ATOM   4059  CB  LYS C 282      33.140  51.910  37.760  1.00  0.00           C
ATOM   4060  HB1 LYS C 282      33.160  53.020  37.860  1.00  0.00           H
ATOM   4061  HB2 LYS C 282      32.490  51.740  36.870  1.00  0.00           H
ATOM   4062  CG  LYS C 282      34.570  51.570  37.390  1.00  0.00           C
ATOM   4063  HG1 LYS C 282      34.750  51.910  36.350  1.00  0.00           H
ATOM   4064  HG2 LYS C 282      34.770  50.490  37.210  1.00  0.00           H
ATOM   4065  CD  LYS C 282      35.580  52.190  38.360  1.00  0.00           C
ATOM   4066  HD1 LYS C 282      35.330  53.270  38.390  1.00  0.00           H
ATOM   4067  HD2 LYS C 282      35.290  51.870  39.390  1.00  0.00           H
ATOM   4068  CE  LYS C 282      37.090  51.980  38.020  1.00  0.00           C
ATOM   4069  HE1 LYS C 282      37.120  50.960  37.570  1.00  0.00           H
ATOM   4070  HE2 LYS C 282      37.680  52.060  38.960  1.00  0.00           H
ATOM   4071  NZ  LYS C 282      37.570  53.010  37.170  1.00  0.00           N
ATOM   4072  HZ1 LYS C 282      36.790  53.540  36.720  1.00  0.00           H
ATOM   4073  HZ2 LYS C 282      38.160  53.650  37.720  1.00  0.00           H
ATOM   4074  HZ3 LYS C 282      38.160  52.650  36.400  1.00  0.00           H
ATOM   4075  C   LYS C 282      31.150  51.800  38.990  1.00  0.00           C
ATOM   4076  O   LYS C 282      30.190  51.190  38.450  1.00  0.00           O
ATOM   4077  N   ASN C 283      31.000  53.030  39.480  1.00  0.00           N
ATOM   4078  HN  ASN C 283      31.740  53.460  39.980  1.00  0.00           H
ATOM   4079  CA  ASN C 283      29.890  53.910  39.090  1.00  0.00           C
ATOM   4080  HA  ASN C 283      28.990  53.340  39.260  1.00  0.00           H
ATOM   4081  CB  ASN C 283      29.830  55.180  40.020  1.00  0.00           C
ATOM   4082  HB1 ASN C 283      29.010  55.830  39.660  1.00  0.00           H
ATOM   4083  HB2 ASN C 283      30.770  55.760  39.890  1.00  0.00           H
ATOM   4084  CG  ASN C 283      29.510  54.780  41.480  1.00  0.00           C
ATOM   4085  OD1 ASN C 283      29.610  53.630  41.920  1.00  0.00           O
ATOM   4086  ND2 ASN C 283      29.110  55.770  42.320  1.00  0.00           N
ATOM   4087 HD21 ASN C 283      28.920  56.660  41.900  1.00  0.00           H
ATOM   4088 HD22 ASN C 283      28.740  55.460  43.200  1.00  0.00           H
ATOM   4089  C   ASN C 283      29.920  54.400  37.660  1.00  0.00           C
ATOM   4090  O   ASN C 283      30.980  54.500  37.100  1.00  0.00           O
ATOM   4091  N   ILE C 284      28.780  54.710  37.040  1.00  0.00           N
ATOM   4092  HN  ILE C 284      27.880  54.680  37.480  1.00  0.00           H
ATOM   4093  CA  ILE C 284      28.840  55.360  35.740  1.00  0.00           C
ATOM   4094  HA  ILE C 284      29.570  54.820  35.140  1.00  0.00           H
ATOM   4095  CB  ILE C 284      27.420  55.220  35.200  1.00  0.00           C
ATOM   4096  HB  ILE C 284      26.740  55.580  35.990  1.00  0.00           H
ATOM   4097  CG2 ILE C 284      27.240  55.970  33.860  1.00  0.00           C
ATOM   4098 HG21 ILE C 284      26.250  55.740  33.400  1.00  0.00           H
ATOM   4099 HG22 ILE C 284      27.040  57.050  33.990  1.00  0.00           H
ATOM   4100 HG23 ILE C 284      28.120  55.760  33.220  1.00  0.00           H
ATOM   4101  CG1 ILE C 284      27.100  53.690  35.120  1.00  0.00           C
ATOM   4102 HG11 ILE C 284      26.030  53.570  34.830  1.00  0.00           H
ATOM   4103 HG12 ILE C 284      27.110  53.220  36.120  1.00  0.00           H
ATOM   4104  CD  ILE C 284      27.870  52.880  34.040  1.00  0.00           C
ATOM   4105  HD1 ILE C 284      27.650  53.310  33.040  1.00  0.00           H
ATOM   4106  HD2 ILE C 284      28.970  52.870  34.200  1.00  0.00           H
ATOM   4107  HD3 ILE C 284      27.450  51.850  34.020  1.00  0.00           H
ATOM   4108  C   ILE C 284      29.370  56.760  35.740  1.00  0.00           C
ATOM   4109  O   ILE C 284      30.120  57.220  34.820  1.00  0.00           O
ATOM   4110  N   ASP C 285      28.940  57.530  36.780  1.00  0.00           N
ATOM   4111  HN  ASP C 285      28.060  57.280  37.170  1.00  0.00           H
ATOM   4112  CA  ASP C 285      29.410  58.930  36.950  1.00  0.00           C
ATOM   4113  HA  ASP C 285      29.470  59.340  35.960  1.00  0.00           H
ATOM   4114  CB  ASP C 285      28.640  59.820  37.920  1.00  0.00           C
ATOM   4115  HB1 ASP C 285      29.230  60.730  38.160  1.00  0.00           H
ATOM   4116  HB2 ASP C 285      28.470  59.130  38.780  1.00  0.00           H
ATOM   4117  CG  ASP C 285      27.280  60.150  37.380  1.00  0.00           C
ATOM   4118  OD1 ASP C 285      26.600  60.940  38.080  1.00  0.00           O
ATOM   4119  OD2 ASP C 285      26.980  59.770  36.240  1.00  0.00           O
ATOM   4120  C   ASP C 285      30.900  58.820  37.380  1.00  0.00           C
ATOM   4121  O   ASP C 285      31.180  58.350  38.470  1.00  0.00           O
ATOM   4122  N   GLY C 286      31.850  59.360  36.550  1.00  0.00           N
ATOM   4123  HN  GLY C 286      31.700  59.880  35.710  1.00  0.00           H
ATOM   4124  CA  GLY C 286      33.270  59.030  36.690  1.00  0.00           C
ATOM   4125  HA1 GLY C 286      33.700  59.390  35.760  1.00  0.00           H
ATOM   4126  HA2 GLY C 286      33.690  59.490  37.570  1.00  0.00           H
ATOM   4127  C   GLY C 286      33.650  57.590  36.730  1.00  0.00           C
ATOM   4128  O   GLY C 286      34.130  57.140  37.750  1.00  0.00           O
ATOM   4129  N   TYR C 287      33.280  56.910  35.640  1.00  0.00           N
ATOM   4130  HN  TYR C 287      32.810  57.410  34.920  1.00  0.00           H
ATOM   4131  CA  TYR C 287      33.640  55.530  35.430  1.00  0.00           C
ATOM   4132  HA  TYR C 287      33.410  54.930  36.290  1.00  0.00           H
ATOM   4133  CB  TYR C 287      32.800  55.050  34.200  1.00  0.00           C
ATOM   4134  HB1 TYR C 287      32.960  55.700  33.320  1.00  0.00           H
ATOM   4135  HB2 TYR C 287      31.710  55.240  34.340  1.00  0.00           H
ATOM   4136  CG  TYR C 287      32.900  53.570  33.900  1.00  0.00           C
ATOM   4137  CD1 TYR C 287      33.890  52.970  33.090  1.00  0.00           C
ATOM   4138  HD1 TYR C 287      34.660  53.660  32.790  1.00  0.00           H
ATOM   4139  CE1 TYR C 287      33.760  51.630  32.740  1.00  0.00           C
ATOM   4140  HE1 TYR C 287      34.540  51.230  32.110  1.00  0.00           H
ATOM   4141  CZ  TYR C 287      32.590  50.930  33.140  1.00  0.00           C
ATOM   4142  OH  TYR C 287      32.340  49.730  32.500  1.00  0.00           O
ATOM   4143  HH  TYR C 287      33.190  49.510  32.100  1.00  0.00           H
ATOM   4144  CD2 TYR C 287      31.770  52.830  34.320  1.00  0.00           C
ATOM   4145  HD2 TYR C 287      30.880  53.230  34.770  1.00  0.00           H
ATOM   4146  CE2 TYR C 287      31.560  51.520  33.910  1.00  0.00           C
ATOM   4147  HE2 TYR C 287      30.700  50.990  34.280  1.00  0.00           H
ATOM   4148  C   TYR C 287      35.100  55.340  35.250  1.00  0.00           C
ATOM   4149  O   TYR C 287      35.700  54.430  35.880  1.00  0.00           O
ATOM   4150  N   PHE C 288      35.740  56.290  34.570  1.00  0.00           N
ATOM   4151  HN  PHE C 288      35.390  57.120  34.140  1.00  0.00           H
ATOM   4152  CA  PHE C 288      37.120  56.080  34.220  1.00  0.00           C
ATOM   4153  HA  PHE C 288      37.370  55.030  34.200  1.00  0.00           H
ATOM   4154  CB  PHE C 288      37.470  56.610  32.820  1.00  0.00           C
ATOM   4155  HB1 PHE C 288      38.540  56.350  32.660  1.00  0.00           H
ATOM   4156  HB2 PHE C 288      37.180  57.680  32.770  1.00  0.00           H
ATOM   4157  CG  PHE C 288      36.640  55.830  31.820  1.00  0.00           C
ATOM   4158  CD1 PHE C 288      36.910  54.440  31.540  1.00  0.00           C
ATOM   4159  HD1 PHE C 288      37.810  53.970  31.920  1.00  0.00           H
ATOM   4160  CE1 PHE C 288      36.160  53.800  30.580  1.00  0.00           C
ATOM   4161  HE1 PHE C 288      36.290  52.750  30.390  1.00  0.00           H
ATOM   4162  CZ  PHE C 288      35.170  54.430  29.860  1.00  0.00           C
ATOM   4163  HZ  PHE C 288      34.550  53.920  29.140  1.00  0.00           H
ATOM   4164  CD2 PHE C 288      35.620  56.490  31.090  1.00  0.00           C
ATOM   4165  HD2 PHE C 288      35.460  57.550  31.210  1.00  0.00           H
ATOM   4166  CE2 PHE C 288      34.890  55.770  30.110  1.00  0.00           C
ATOM   4167  HE2 PHE C 288      34.160  56.230  29.450  1.00  0.00           H
ATOM   4168  C   PHE C 288      38.010  56.580  35.260  1.00  0.00           C
ATOM   4169  O   PHE C 288      39.180  56.480  35.120  1.00  0.00           O
ATOM   4170  N   LYS C 289      37.550  57.130  36.420  1.00  0.00           N
ATOM   4171  HN  LYS C 289      36.600  57.310  36.670  1.00  0.00           H
ATOM   4172  CA  LYS C 289      38.450  57.470  37.500  1.00  0.00           C
ATOM   4173  HA  LYS C 289      39.350  57.890  37.080  1.00  0.00           H
ATOM   4174  CB  LYS C 289      37.770  58.440  38.460  1.00  0.00           C
ATOM   4175  HB1 LYS C 289      38.410  58.710  39.320  1.00  0.00           H
ATOM   4176  HB2 LYS C 289      36.880  57.960  38.920  1.00  0.00           H
ATOM   4177  CG  LYS C 289      37.440  59.800  37.880  1.00  0.00           C
ATOM   4178  HG1 LYS C 289      37.280  60.540  38.700  1.00  0.00           H
ATOM   4179  HG2 LYS C 289      36.420  59.710  37.460  1.00  0.00           H
ATOM   4180  CD  LYS C 289      38.380  60.400  36.770  1.00  0.00           C
ATOM   4181  HD1 LYS C 289      39.390  60.380  37.230  1.00  0.00           H
ATOM   4182  HD2 LYS C 289      38.550  59.770  35.870  1.00  0.00           H
ATOM   4183  CE  LYS C 289      38.020  61.810  36.330  1.00  0.00           C
ATOM   4184  HE1 LYS C 289      38.290  62.540  37.130  1.00  0.00           H
ATOM   4185  HE2 LYS C 289      36.930  61.820  36.140  1.00  0.00           H
ATOM   4186  NZ  LYS C 289      38.800  62.170  35.130  1.00  0.00           N
ATOM   4187  HZ1 LYS C 289      38.540  63.160  34.940  1.00  0.00           H
ATOM   4188  HZ2 LYS C 289      39.830  62.110  35.250  1.00  0.00           H
ATOM   4189  HZ3 LYS C 289      38.530  61.620  34.300  1.00  0.00           H
ATOM   4190  C   LYS C 289      39.010  56.230  38.280  1.00  0.00           C
ATOM   4191  O   LYS C 289      38.450  55.140  38.370  1.00  0.00           O
ATOM   4192  N   ILE C 290      40.210  56.380  38.780  1.00  0.00           N
ATOM   4193  HN  ILE C 290      40.620  57.290  38.850  1.00  0.00           H
ATOM   4194  CA  ILE C 290      41.000  55.260  39.310  1.00  0.00           C
ATOM   4195  HA  ILE C 290      40.910  54.440  38.610  1.00  0.00           H
ATOM   4196  CB  ILE C 290      42.450  55.620  39.260  1.00  0.00           C
ATOM   4197  HB  ILE C 290      42.560  56.660  39.620  1.00  0.00           H
ATOM   4198  CG2 ILE C 290      43.330  54.590  39.970  1.00  0.00           C
ATOM   4199 HG21 ILE C 290      44.420  54.750  39.840  1.00  0.00           H
ATOM   4200 HG22 ILE C 290      43.100  54.540  41.050  1.00  0.00           H
ATOM   4201 HG23 ILE C 290      43.100  53.610  39.500  1.00  0.00           H
ATOM   4202  CG1 ILE C 290      42.990  55.750  37.760  1.00  0.00           C
ATOM   4203 HG11 ILE C 290      42.160  55.500  37.060  1.00  0.00           H
ATOM   4204 HG12 ILE C 290      43.850  55.050  37.660  1.00  0.00           H
ATOM   4205  CD  ILE C 290      43.520  57.130  37.430  1.00  0.00           C
ATOM   4206  HD1 ILE C 290      43.790  57.250  36.360  1.00  0.00           H
ATOM   4207  HD2 ILE C 290      42.850  57.940  37.790  1.00  0.00           H
ATOM   4208  HD3 ILE C 290      44.480  57.210  37.980  1.00  0.00           H
ATOM   4209  C   ILE C 290      40.590  54.760  40.740  1.00  0.00           C
ATOM   4210  NT  ILE C 290      40.260  53.460  40.940  1.00  0.00           N
ATOM   4211  HT1 ILE C 290      40.090  52.890  40.140  1.00  0.00           H
ATOM   4212  HT2 ILE C 290      40.220  53.060  41.860  1.00  0.00           H
ATOM   4213  O   ILE C 290      40.640  55.580  41.680  1.00  0.00           O
ATOM   4214  N   PHE D 291      25.910  41.490  53.340  1.00  0.00           N
ATOM   4215  H1  PHE D 291      26.040  42.120  54.160  1.00  0.00           H
ATOM   4216  H2  PHE D 291      26.690  40.830  53.190  1.00  0.00           H
ATOM   4217  H3  PHE D 291      26.030  42.120  52.520  1.00  0.00           H
ATOM   4218  CA  PHE D 291      24.480  40.990  53.340  1.00  0.00           C
ATOM   4219  HA  PHE D 291      23.900  41.870  53.090  1.00  0.00           H
ATOM   4220  CB  PHE D 291      24.290  39.900  52.160  1.00  0.00           C
ATOM   4221  HB1 PHE D 291      25.070  39.100  52.140  1.00  0.00           H
ATOM   4222  HB2 PHE D 291      24.370  40.390  51.170  1.00  0.00           H
ATOM   4223  CG  PHE D 291      23.020  39.150  52.190  1.00  0.00           C
ATOM   4224  CD1 PHE D 291      22.920  37.810  52.100  1.00  0.00           C
ATOM   4225  HD1 PHE D 291      23.920  37.400  52.060  1.00  0.00           H
ATOM   4226  CE1 PHE D 291      21.700  37.090  52.270  1.00  0.00           C
ATOM   4227  HE1 PHE D 291      21.660  36.020  52.120  1.00  0.00           H
ATOM   4228  CZ  PHE D 291      20.530  37.760  52.380  1.00  0.00           C
ATOM   4229  HZ  PHE D 291      19.580  37.260  52.550  1.00  0.00           H
ATOM   4230  CD2 PHE D 291      21.810  39.880  52.240  1.00  0.00           C
ATOM   4231  HD2 PHE D 291      21.820  40.960  52.280  1.00  0.00           H
ATOM   4232  CE2 PHE D 291      20.570  39.190  52.320  1.00  0.00           C
ATOM   4233  HE2 PHE D 291      19.690  39.810  52.380  1.00  0.00           H
ATOM   4234  C   PHE D 291      24.190  40.400  54.710  1.00  0.00           C
ATOM   4235  O   PHE D 291      24.920  39.580  55.270  1.00  0.00           O
ATOM   4236  N   LYS D 292      23.050  40.820  55.390  1.00  0.00           N
ATOM   4237  HN  LYS D 292      22.370  41.400  54.950  1.00  0.00           H
ATOM   4238  CA  LYS D 292      22.740  40.330  56.700  1.00  0.00           C
ATOM   4239  HA  LYS D 292      23.060  39.300  56.680  1.00  0.00           H
ATOM   4240  CB  LYS D 292      23.580  41.080  57.780  1.00  0.00           C
ATOM   4241  HB1 LYS D 292      24.660  41.250  57.570  1.00  0.00           H
ATOM   4242  HB2 LYS D 292      23.580  40.650  58.810  1.00  0.00           H
ATOM   4243  CG  LYS D 292      23.090  42.590  58.010  1.00  0.00           C
ATOM   4244  HG1 LYS D 292      21.980  42.610  58.110  1.00  0.00           H
ATOM   4245  HG2 LYS D 292      23.300  43.130  57.070  1.00  0.00           H
ATOM   4246  CD  LYS D 292      23.980  43.260  59.070  1.00  0.00           C
ATOM   4247  HD1 LYS D 292      24.430  42.500  59.740  1.00  0.00           H
ATOM   4248  HD2 LYS D 292      24.850  43.770  58.620  1.00  0.00           H
ATOM   4249  CE  LYS D 292      23.250  44.170  60.020  1.00  0.00           C
ATOM   4250  HE1 LYS D 292      22.470  44.770  59.520  1.00  0.00           H
ATOM   4251  HE2 LYS D 292      24.080  44.740  60.480  1.00  0.00           H
ATOM   4252  NZ  LYS D 292      22.560  43.330  61.020  1.00  0.00           N
ATOM   4253  HZ1 LYS D 292      21.950  43.900  61.640  1.00  0.00           H
ATOM   4254  HZ2 LYS D 292      22.020  42.520  60.640  1.00  0.00           H
ATOM   4255  HZ3 LYS D 292      23.270  42.980  61.680  1.00  0.00           H
ATOM   4256  C   LYS D 292      21.310  40.530  56.970  1.00  0.00           C
ATOM   4257  O   LYS D 292      20.570  41.150  56.190  1.00  0.00           O
ATOM   4258  N   ASN D 293      20.890  40.070  58.140  1.00  0.00           N
ATOM   4259  HN  ASN D 293      21.630  39.650  58.660  1.00  0.00           H
ATOM   4260  CA  ASN D 293      19.600  40.270  58.690  1.00  0.00           C
ATOM   4261  HA  ASN D 293      18.840  40.120  57.940  1.00  0.00           H
ATOM   4262  CB  ASN D 293      19.390  39.400  59.900  1.00  0.00           C
ATOM   4263  HB1 ASN D 293      18.530  39.760  60.510  1.00  0.00           H
ATOM   4264  HB2 ASN D 293      20.310  39.400  60.530  1.00  0.00           H
ATOM   4265  CG  ASN D 293      19.100  37.990  59.450  1.00  0.00           C
ATOM   4266  OD1 ASN D 293      18.320  37.830  58.510  1.00  0.00           O
ATOM   4267  ND2 ASN D 293      19.600  36.920  60.070  1.00  0.00           N
ATOM   4268 HD21 ASN D 293      20.070  37.000  60.950  1.00  0.00           H
ATOM   4269 HD22 ASN D 293      19.590  36.000  59.680  1.00  0.00           H
ATOM   4270  C   ASN D 293      19.410  41.730  59.190  1.00  0.00           C
ATOM   4271  O   ASN D 293      20.260  42.440  59.670  1.00  0.00           O
ATOM   4272  N   ILE D 294      18.100  42.170  59.190  1.00  0.00           N
ATOM   4273  HN  ILE D 294      17.390  41.640  58.730  1.00  0.00           H
ATOM   4274  CA  ILE D 294      17.630  43.490  59.610  1.00  0.00           C
ATOM   4275  HA  ILE D 294      18.350  44.260  59.350  1.00  0.00           H
ATOM   4276  CB  ILE D 294      16.310  43.790  58.970  1.00  0.00           C
ATOM   4277  HB  ILE D 294      15.670  42.890  59.070  1.00  0.00           H
ATOM   4278  CG2 ILE D 294      15.620  45.020  59.620  1.00  0.00           C
ATOM   4279 HG21 ILE D 294      14.650  45.030  59.080  1.00  0.00           H
ATOM   4280 HG22 ILE D 294      15.450  44.970  60.710  1.00  0.00           H
ATOM   4281 HG23 ILE D 294      16.160  45.960  59.360  1.00  0.00           H
ATOM   4282  CG1 ILE D 294      16.580  43.960  57.450  1.00  0.00           C
ATOM   4283 HG11 ILE D 294      16.960  43.030  56.990  1.00  0.00           H
ATOM   4284 HG12 ILE D 294      17.310  44.780  57.290  1.00  0.00           H
ATOM   4285  CD  ILE D 294      15.230  44.250  56.860  1.00  0.00           C
ATOM   4286  HD1 ILE D 294      14.900  45.300  57.060  1.00  0.00           H
ATOM   4287  HD2 ILE D 294      15.180  44.100  55.760  1.00  0.00           H
ATOM   4288  HD3 ILE D 294      14.440  43.630  57.340  1.00  0.00           H
ATOM   4289  C   ILE D 294      17.620  43.500  61.100  1.00  0.00           C
ATOM   4290  O   ILE D 294      17.180  42.570  61.820  1.00  0.00           O
ATOM   4291  N   ASP D 295      18.060  44.630  61.710  1.00  0.00           N
ATOM   4292  HN  ASP D 295      18.480  45.420  61.270  1.00  0.00           H
ATOM   4293  CA  ASP D 295      18.100  44.670  63.190  1.00  0.00           C
ATOM   4294  HA  ASP D 295      18.730  43.860  63.540  1.00  0.00           H
ATOM   4295  CB  ASP D 295      18.870  46.000  63.540  1.00  0.00           C
ATOM   4296  HB1 ASP D 295      18.850  46.280  64.620  1.00  0.00           H
ATOM   4297  HB2 ASP D 295      18.440  46.830  62.940  1.00  0.00           H
ATOM   4298  CG  ASP D 295      20.260  45.890  63.180  1.00  0.00           C
ATOM   4299  OD1 ASP D 295      20.790  44.780  63.000  1.00  0.00           O
ATOM   4300  OD2 ASP D 295      20.870  46.970  62.940  1.00  0.00           O
ATOM   4301  C   ASP D 295      16.780  44.640  63.970  1.00  0.00           C
ATOM   4302  O   ASP D 295      15.720  45.060  63.550  1.00  0.00           O
ATOM   4303  N   GLY D 296      16.910  44.410  65.270  1.00  0.00           N
ATOM   4304  HN  GLY D 296      17.820  44.330  65.680  1.00  0.00           H
ATOM   4305  CA  GLY D 296      15.910  44.410  66.350  1.00  0.00           C
ATOM   4306  HA1 GLY D 296      16.300  45.070  67.110  1.00  0.00           H
ATOM   4307  HA2 GLY D 296      14.910  44.710  66.040  1.00  0.00           H
ATOM   4308  C   GLY D 296      15.630  43.170  67.110  1.00  0.00           C
ATOM   4309  O   GLY D 296      15.460  42.040  66.580  1.00  0.00           O
ATOM   4310  N   TYR D 297      15.450  43.330  68.430  1.00  0.00           N
ATOM   4311  HN  TYR D 297      15.400  44.240  68.830  1.00  0.00           H
ATOM   4312  CA  TYR D 297      15.270  42.250  69.330  1.00  0.00           C
ATOM   4313  HA  TYR D 297      16.220  41.760  69.200  1.00  0.00           H
ATOM   4314  CB  TYR D 297      15.310  42.760  70.790  1.00  0.00           C
ATOM   4315  HB1 TYR D 297      14.760  43.730  70.860  1.00  0.00           H
ATOM   4316  HB2 TYR D 297      16.340  42.960  71.150  1.00  0.00           H
ATOM   4317  CG  TYR D 297      14.940  41.770  71.880  1.00  0.00           C
ATOM   4318  CD1 TYR D 297      13.790  42.040  72.580  1.00  0.00           C
ATOM   4319  HD1 TYR D 297      13.130  42.880  72.430  1.00  0.00           H
ATOM   4320  CE1 TYR D 297      13.450  41.200  73.660  1.00  0.00           C
ATOM   4321  HE1 TYR D 297      12.520  41.360  74.190  1.00  0.00           H
ATOM   4322  CZ  TYR D 297      14.190  40.050  73.960  1.00  0.00           C
ATOM   4323  OH  TYR D 297      13.690  39.160  75.010  1.00  0.00           O
ATOM   4324  HH  TYR D 297      14.160  38.350  74.820  1.00  0.00           H
ATOM   4325  CD2 TYR D 297      15.670  40.640  72.140  1.00  0.00           C
ATOM   4326  HD2 TYR D 297      16.480  40.380  71.470  1.00  0.00           H
ATOM   4327  CE2 TYR D 297      15.300  39.700  73.210  1.00  0.00           C
ATOM   4328  HE2 TYR D 297      15.940  38.830  73.310  1.00  0.00           H
ATOM   4329  C   TYR D 297      14.040  41.340  69.120  1.00  0.00           C
ATOM   4330  O   TYR D 297      14.110  40.150  69.240  1.00  0.00           O
ATOM   4331  N   PHE D 298      12.920  41.920  68.650  1.00  0.00           N
ATOM   4332  HN  PHE D 298      12.960  42.870  68.340  1.00  0.00           H
ATOM   4333  CA  PHE D 298      11.780  41.050  68.240  1.00  0.00           C
ATOM   4334  HA  PHE D 298      11.730  40.250  68.970  1.00  0.00           H
ATOM   4335  CB  PHE D 298      10.480  41.840  68.500  1.00  0.00           C
ATOM   4336  HB1 PHE D 298       9.700  41.050  68.580  1.00  0.00           H
ATOM   4337  HB2 PHE D 298      10.180  42.530  67.680  1.00  0.00           H
ATOM   4338  CG  PHE D 298      10.500  42.600  69.850  1.00  0.00           C
ATOM   4339  CD1 PHE D 298      10.770  41.980  71.090  1.00  0.00           C
ATOM   4340  HD1 PHE D 298      11.220  41.010  71.250  1.00  0.00           H
ATOM   4341  CE1 PHE D 298      10.460  42.680  72.240  1.00  0.00           C
ATOM   4342  HE1 PHE D 298      10.620  42.220  73.200  1.00  0.00           H
ATOM   4343  CZ  PHE D 298       9.850  43.930  72.300  1.00  0.00           C
ATOM   4344  HZ  PHE D 298       9.730  44.370  73.270  1.00  0.00           H
ATOM   4345  CD2 PHE D 298       9.880  43.980  69.900  1.00  0.00           C
ATOM   4346  HD2 PHE D 298       9.680  44.500  68.970  1.00  0.00           H
ATOM   4347  CE2 PHE D 298       9.610  44.610  71.110  1.00  0.00           C
ATOM   4348  HE2 PHE D 298       9.170  45.590  71.120  1.00  0.00           H
ATOM   4349  C   PHE D 298      11.940  40.420  66.850  1.00  0.00           C
ATOM   4350  O   PHE D 298      11.130  39.540  66.440  1.00  0.00           O
ATOM   4351  N   LYS D 299      13.010  40.770  66.140  1.00  0.00           N
ATOM   4352  HN  LYS D 299      13.660  41.450  66.460  1.00  0.00           H
ATOM   4353  CA  LYS D 299      13.370  40.150  64.870  1.00  0.00           C
ATOM   4354  HA  LYS D 299      12.480  39.800  64.360  1.00  0.00           H
ATOM   4355  CB  LYS D 299      14.060  41.140  63.850  1.00  0.00           C
ATOM   4356  HB1 LYS D 299      14.250  40.570  62.920  1.00  0.00           H
ATOM   4357  HB2 LYS D 299      15.060  41.370  64.300  1.00  0.00           H
ATOM   4358  CG  LYS D 299      13.330  42.450  63.470  1.00  0.00           C
ATOM   4359  HG1 LYS D 299      13.920  42.910  62.640  1.00  0.00           H
ATOM   4360  HG2 LYS D 299      13.150  43.030  64.390  1.00  0.00           H
ATOM   4361  CD  LYS D 299      12.010  42.160  62.830  1.00  0.00           C
ATOM   4362  HD1 LYS D 299      12.090  41.330  62.100  1.00  0.00           H
ATOM   4363  HD2 LYS D 299      11.380  41.830  63.690  1.00  0.00           H
ATOM   4364  CE  LYS D 299      11.330  43.330  62.140  1.00  0.00           C
ATOM   4365  HE1 LYS D 299      10.340  43.180  61.640  1.00  0.00           H
ATOM   4366  HE2 LYS D 299      12.040  43.660  61.360  1.00  0.00           H
ATOM   4367  NZ  LYS D 299      11.170  44.510  63.070  1.00  0.00           N
ATOM   4368  HZ1 LYS D 299      10.710  44.180  63.940  1.00  0.00           H
ATOM   4369  HZ2 LYS D 299      12.120  44.840  63.340  1.00  0.00           H
ATOM   4370  HZ3 LYS D 299      10.560  45.270  62.720  1.00  0.00           H
ATOM   4371  C   LYS D 299      14.460  39.070  65.110  1.00  0.00           C
ATOM   4372  O   LYS D 299      15.000  38.520  64.210  1.00  0.00           O
ATOM   4373  N   ILE D 300      14.790  38.750  66.430  1.00  0.00           N
ATOM   4374  HN  ILE D 300      14.520  39.330  67.190  1.00  0.00           H
ATOM   4375  CA  ILE D 300      15.550  37.580  66.780  1.00  0.00           C
ATOM   4376  HA  ILE D 300      16.300  37.430  66.020  1.00  0.00           H
ATOM   4377  CB  ILE D 300      16.240  37.770  68.120  1.00  0.00           C
ATOM   4378  HB  ILE D 300      15.530  37.880  68.970  1.00  0.00           H
ATOM   4379  CG2 ILE D 300      17.220  36.620  68.520  1.00  0.00           C
ATOM   4380 HG21 ILE D 300      17.640  36.780  69.530  1.00  0.00           H
ATOM   4381 HG22 ILE D 300      16.710  35.650  68.320  1.00  0.00           H
ATOM   4382 HG23 ILE D 300      18.060  36.570  67.800  1.00  0.00           H
ATOM   4383  CG1 ILE D 300      17.050  39.080  68.160  1.00  0.00           C
ATOM   4384 HG11 ILE D 300      17.510  39.160  69.170  1.00  0.00           H
ATOM   4385 HG12 ILE D 300      16.390  39.940  67.920  1.00  0.00           H
ATOM   4386  CD  ILE D 300      18.250  39.190  67.120  1.00  0.00           C
ATOM   4387  HD1 ILE D 300      18.020  38.820  66.100  1.00  0.00           H
ATOM   4388  HD2 ILE D 300      18.430  40.280  67.080  1.00  0.00           H
ATOM   4389  HD3 ILE D 300      19.180  38.810  67.590  1.00  0.00           H
ATOM   4390  C   ILE D 300      14.600  36.350  66.800  1.00  0.00           C
ATOM   4391  NT  ILE D 300      13.590  36.320  67.620  1.00  0.00           N
ATOM   4392  HT1 ILE D 300      13.470  36.990  68.350  1.00  0.00           H
ATOM   4393  HT2 ILE D 300      13.000  35.520  67.500  1.00  0.00           H
ATOM   4394  O   ILE D 300      14.700  35.390  65.950  1.00  0.00           O
TER
ENDMDL
