# Supplementary material for: The Effect of SARS-COV‑2 Protein Fragments on the Dimerization of α‑Synuclein
Source: ACS Chem Neurosci. 2025 Oct 22;16(21):4279–88. doi: 10.1021/acschemneuro.5c00635 (PMC12593392; doi:10.1021/acschemneuro.5c00635)
Supplement: Supplementary file 1 [file cn5c00635_si_001.zip › aS Configurations - Supporting Information/Beta Strand Dimer/Control/b-c-2-final.pdb]

REMARK    GENERATED BY TRJCONV
TITLE     Protein in water t= 500000.00000 step= 250000000
REMARK    THIS IS A SIMULATION BOX
CRYST1   89.684   89.684   89.684  90.00  90.00  90.00 P 1           1
MODEL        1
ATOM      1  N   MET A   1      38.400  15.550  41.220  1.00  0.00           N
ATOM      2  H1  MET A   1      39.290  15.570  40.700  1.00  0.00           H
ATOM      3  H2  MET A   1      38.140  14.590  41.500  1.00  0.00           H
ATOM      4  H3  MET A   1      37.620  15.960  40.670  1.00  0.00           H
ATOM      5  CA  MET A   1      38.560  16.450  42.370  1.00  0.00           C
ATOM      6  HA  MET A   1      38.610  17.440  41.950  1.00  0.00           H
ATOM      7  CB  MET A   1      37.260  16.530  43.420  1.00  0.00           C
ATOM      8  HB1 MET A   1      37.120  15.470  43.700  1.00  0.00           H
ATOM      9  HB2 MET A   1      36.360  16.840  42.850  1.00  0.00           H
ATOM     10  CG  MET A   1      37.440  17.350  44.680  1.00  0.00           C
ATOM     11  HG1 MET A   1      36.510  17.860  45.010  1.00  0.00           H
ATOM     12  HG2 MET A   1      38.120  18.190  44.470  1.00  0.00           H
ATOM     13  SD  MET A   1      38.370  16.550  46.040  1.00  0.00           S
ATOM     14  CE  MET A   1      38.340  17.940  47.270  1.00  0.00           C
ATOM     15  HE1 MET A   1      38.950  18.820  47.000  1.00  0.00           H
ATOM     16  HE2 MET A   1      37.300  18.290  47.400  1.00  0.00           H
ATOM     17  HE3 MET A   1      38.690  17.570  48.260  1.00  0.00           H
ATOM     18  C   MET A   1      39.940  16.270  42.950  1.00  0.00           C
ATOM     19  O   MET A   1      40.510  15.130  43.020  1.00  0.00           O
ATOM     20  N   ASP A   2      40.490  17.400  43.350  1.00  0.00           N
ATOM     21  HN  ASP A   2      39.990  18.260  43.410  1.00  0.00           H
ATOM     22  CA  ASP A   2      41.810  17.510  43.910  1.00  0.00           C
ATOM     23  HA  ASP A   2      42.240  16.560  44.170  1.00  0.00           H
ATOM     24  CB  ASP A   2      42.700  18.250  42.920  1.00  0.00           C
ATOM     25  HB1 ASP A   2      43.720  18.440  43.320  1.00  0.00           H
ATOM     26  HB2 ASP A   2      42.350  19.240  42.570  1.00  0.00           H
ATOM     27  CG  ASP A   2      42.970  17.480  41.630  1.00  0.00           C
ATOM     28  OD1 ASP A   2      42.930  16.260  41.750  1.00  0.00           O
ATOM     29  OD2 ASP A   2      43.450  18.050  40.610  1.00  0.00           O
ATOM     30  C   ASP A   2      41.790  18.300  45.220  1.00  0.00           C
ATOM     31  O   ASP A   2      41.030  19.250  45.360  1.00  0.00           O
ATOM     32  N   VAL A   3      42.580  17.940  46.190  1.00  0.00           N
ATOM     33  HN  VAL A   3      43.200  17.180  46.000  1.00  0.00           H
ATOM     34  CA  VAL A   3      42.550  18.540  47.560  1.00  0.00           C
ATOM     35  HA  VAL A   3      41.540  18.750  47.860  1.00  0.00           H
ATOM     36  CB  VAL A   3      43.230  17.610  48.620  1.00  0.00           C
ATOM     37  HB  VAL A   3      43.590  18.170  49.500  1.00  0.00           H
ATOM     38  CG1 VAL A   3      42.100  16.780  49.230  1.00  0.00           C
ATOM     39 HG11 VAL A   3      41.460  16.430  48.390  1.00  0.00           H
ATOM     40 HG12 VAL A   3      42.440  15.890  49.780  1.00  0.00           H
ATOM     41 HG13 VAL A   3      41.350  17.460  49.690  1.00  0.00           H
ATOM     42  CG2 VAL A   3      44.330  16.650  48.050  1.00  0.00           C
ATOM     43 HG21 VAL A   3      43.950  15.810  47.420  1.00  0.00           H
ATOM     44 HG22 VAL A   3      45.070  17.270  47.500  1.00  0.00           H
ATOM     45 HG23 VAL A   3      44.870  16.220  48.910  1.00  0.00           H
ATOM     46  C   VAL A   3      43.250  19.870  47.650  1.00  0.00           C
ATOM     47  O   VAL A   3      44.280  20.170  47.050  1.00  0.00           O
ATOM     48  N   PHE A   4      42.670  20.740  48.590  1.00  0.00           N
ATOM     49  HN  PHE A   4      41.910  20.330  49.080  1.00  0.00           H
ATOM     50  CA  PHE A   4      42.840  22.150  48.660  1.00  0.00           C
ATOM     51  HA  PHE A   4      42.440  22.440  49.630  1.00  0.00           H
ATOM     52  CB  PHE A   4      44.250  22.740  48.800  1.00  0.00           C
ATOM     53  HB1 PHE A   4      44.330  23.850  48.780  1.00  0.00           H
ATOM     54  HB2 PHE A   4      44.820  22.370  47.930  1.00  0.00           H
ATOM     55  CG  PHE A   4      44.830  22.250  50.120  1.00  0.00           C
ATOM     56  CD1 PHE A   4      45.530  21.000  50.310  1.00  0.00           C
ATOM     57  HD1 PHE A   4      45.570  20.300  49.490  1.00  0.00           H
ATOM     58  CE1 PHE A   4      46.270  20.900  51.460  1.00  0.00           C
ATOM     59  HE1 PHE A   4      46.880  20.020  51.650  1.00  0.00           H
ATOM     60  CZ  PHE A   4      46.120  21.800  52.500  1.00  0.00           C
ATOM     61  HZ  PHE A   4      46.760  21.740  53.360  1.00  0.00           H
ATOM     62  CD2 PHE A   4      44.670  23.130  51.180  1.00  0.00           C
ATOM     63  HD2 PHE A   4      44.160  24.070  51.090  1.00  0.00           H
ATOM     64  CE2 PHE A   4      45.280  22.920  52.340  1.00  0.00           C
ATOM     65  HE2 PHE A   4      45.090  23.660  53.100  1.00  0.00           H
ATOM     66  C   PHE A   4      41.890  22.920  47.770  1.00  0.00           C
ATOM     67  O   PHE A   4      42.120  23.040  46.590  1.00  0.00           O
ATOM     68  N   MET A   5      40.750  23.450  48.300  1.00  0.00           N
ATOM     69  HN  MET A   5      40.500  23.340  49.260  1.00  0.00           H
ATOM     70  CA  MET A   5      39.930  24.390  47.610  1.00  0.00           C
ATOM     71  HA  MET A   5      40.120  24.510  46.550  1.00  0.00           H
ATOM     72  CB  MET A   5      38.500  23.940  47.720  1.00  0.00           C
ATOM     73  HB1 MET A   5      37.920  24.760  47.240  1.00  0.00           H
ATOM     74  HB2 MET A   5      38.240  23.830  48.800  1.00  0.00           H
ATOM     75  CG  MET A   5      38.110  22.570  47.130  1.00  0.00           C
ATOM     76  HG1 MET A   5      37.080  22.290  47.430  1.00  0.00           H
ATOM     77  HG2 MET A   5      38.740  21.750  47.530  1.00  0.00           H
ATOM     78  SD  MET A   5      38.260  22.570  45.340  1.00  0.00           S
ATOM     79  CE  MET A   5      37.720  20.810  45.280  1.00  0.00           C
ATOM     80  HE1 MET A   5      37.130  20.560  44.370  1.00  0.00           H
ATOM     81  HE2 MET A   5      38.610  20.150  45.290  1.00  0.00           H
ATOM     82  HE3 MET A   5      37.040  20.620  46.140  1.00  0.00           H
ATOM     83  C   MET A   5      40.150  25.770  48.130  1.00  0.00           C
ATOM     84  O   MET A   5      39.700  26.700  47.500  1.00  0.00           O
ATOM     85  N   LYS A   6      40.950  25.850  49.170  1.00  0.00           N
ATOM     86  HN  LYS A   6      41.340  25.020  49.570  1.00  0.00           H
ATOM     87  CA  LYS A   6      41.260  27.070  49.900  1.00  0.00           C
ATOM     88  HA  LYS A   6      40.960  28.000  49.460  1.00  0.00           H
ATOM     89  CB  LYS A   6      40.600  26.970  51.370  1.00  0.00           C
ATOM     90  HB1 LYS A   6      41.050  27.780  51.980  1.00  0.00           H
ATOM     91  HB2 LYS A   6      40.910  25.960  51.710  1.00  0.00           H
ATOM     92  CG  LYS A   6      38.990  26.950  51.390  1.00  0.00           C
ATOM     93  HG1 LYS A   6      38.810  26.680  52.450  1.00  0.00           H
ATOM     94  HG2 LYS A   6      38.560  26.080  50.860  1.00  0.00           H
ATOM     95  CD  LYS A   6      38.340  28.190  50.860  1.00  0.00           C
ATOM     96  HD1 LYS A   6      38.670  28.320  49.800  1.00  0.00           H
ATOM     97  HD2 LYS A   6      37.290  27.850  50.780  1.00  0.00           H
ATOM     98  CE  LYS A   6      38.540  29.350  51.820  1.00  0.00           C
ATOM     99  HE1 LYS A   6      39.580  29.730  51.930  1.00  0.00           H
ATOM    100  HE2 LYS A   6      38.150  29.180  52.840  1.00  0.00           H
ATOM    101  NZ  LYS A   6      37.700  30.430  51.270  1.00  0.00           N
ATOM    102  HZ1 LYS A   6      37.870  30.500  50.250  1.00  0.00           H
ATOM    103  HZ2 LYS A   6      36.700  30.230  51.500  1.00  0.00           H
ATOM    104  HZ3 LYS A   6      37.990  31.330  51.710  1.00  0.00           H
ATOM    105  C   LYS A   6      42.820  27.250  50.060  1.00  0.00           C
ATOM    106  O   LYS A   6      43.630  26.320  49.940  1.00  0.00           O
ATOM    107  N   GLY A   7      43.300  28.510  50.270  1.00  0.00           N
ATOM    108  HN  GLY A   7      42.670  29.270  50.110  1.00  0.00           H
ATOM    109  CA  GLY A   7      44.680  28.910  50.460  1.00  0.00           C
ATOM    110  HA1 GLY A   7      45.300  28.230  49.890  1.00  0.00           H
ATOM    111  HA2 GLY A   7      44.640  29.940  50.140  1.00  0.00           H
ATOM    112  C   GLY A   7      45.070  28.860  51.900  1.00  0.00           C
ATOM    113  O   GLY A   7      44.200  28.660  52.790  1.00  0.00           O
ATOM    114  N   LEU A   8      46.380  29.110  52.220  1.00  0.00           N
ATOM    115  HN  LEU A   8      47.110  29.240  51.550  1.00  0.00           H
ATOM    116  CA  LEU A   8      46.870  29.420  53.600  1.00  0.00           C
ATOM    117  HA  LEU A   8      46.520  28.600  54.210  1.00  0.00           H
ATOM    118  CB  LEU A   8      48.390  29.660  53.680  1.00  0.00           C
ATOM    119  HB1 LEU A   8      48.720  30.020  54.680  1.00  0.00           H
ATOM    120  HB2 LEU A   8      48.570  30.570  53.070  1.00  0.00           H
ATOM    121  CG  LEU A   8      49.360  28.610  53.050  1.00  0.00           C
ATOM    122  HG  LEU A   8      48.690  27.910  52.500  1.00  0.00           H
ATOM    123  CD1 LEU A   8      50.470  29.190  52.070  1.00  0.00           C
ATOM    124 HD11 LEU A   8      51.140  28.350  51.800  1.00  0.00           H
ATOM    125 HD12 LEU A   8      49.990  29.590  51.160  1.00  0.00           H
ATOM    126 HD13 LEU A   8      51.050  29.960  52.630  1.00  0.00           H
ATOM    127  CD2 LEU A   8      50.070  27.800  54.160  1.00  0.00           C
ATOM    128 HD21 LEU A   8      49.420  27.750  55.050  1.00  0.00           H
ATOM    129 HD22 LEU A   8      50.240  26.750  53.840  1.00  0.00           H
ATOM    130 HD23 LEU A   8      50.990  28.300  54.540  1.00  0.00           H
ATOM    131  C   LEU A   8      46.200  30.680  54.210  1.00  0.00           C
ATOM    132  O   LEU A   8      45.720  31.520  53.490  1.00  0.00           O
ATOM    133  N   SER A   9      46.110  30.740  55.570  1.00  0.00           N
ATOM    134  HN  SER A   9      46.610  30.120  56.170  1.00  0.00           H
ATOM    135  CA  SER A   9      45.520  31.810  56.280  1.00  0.00           C
ATOM    136  HA  SER A   9      44.870  32.370  55.620  1.00  0.00           H
ATOM    137  CB  SER A   9      44.590  31.210  57.400  1.00  0.00           C
ATOM    138  HB1 SER A   9      45.170  30.630  58.150  1.00  0.00           H
ATOM    139  HB2 SER A   9      43.960  30.410  56.950  1.00  0.00           H
ATOM    140  OG  SER A   9      43.840  32.220  58.110  1.00  0.00           O
ATOM    141  HG1 SER A   9      44.550  32.710  58.530  1.00  0.00           H
ATOM    142  C   SER A   9      46.410  32.870  56.850  1.00  0.00           C
ATOM    143  O   SER A   9      47.140  32.590  57.770  1.00  0.00           O
ATOM    144  N   LYS A  10      46.310  34.110  56.430  1.00  0.00           N
ATOM    145  HN  LYS A  10      45.600  34.230  55.730  1.00  0.00           H
ATOM    146  CA  LYS A  10      47.020  35.180  57.070  1.00  0.00           C
ATOM    147  HA  LYS A  10      48.040  34.890  57.260  1.00  0.00           H
ATOM    148  CB  LYS A  10      47.100  36.190  55.990  1.00  0.00           C
ATOM    149  HB1 LYS A  10      47.230  35.700  55.000  1.00  0.00           H
ATOM    150  HB2 LYS A  10      48.020  36.780  56.180  1.00  0.00           H
ATOM    151  CG  LYS A  10      45.910  37.190  55.970  1.00  0.00           C
ATOM    152  HG1 LYS A  10      45.810  37.790  56.900  1.00  0.00           H
ATOM    153  HG2 LYS A  10      45.000  36.550  55.950  1.00  0.00           H
ATOM    154  CD  LYS A  10      45.960  38.160  54.750  1.00  0.00           C
ATOM    155  HD1 LYS A  10      44.970  38.650  54.870  1.00  0.00           H
ATOM    156  HD2 LYS A  10      46.700  38.970  54.920  1.00  0.00           H
ATOM    157  CE  LYS A  10      46.080  37.500  53.440  1.00  0.00           C
ATOM    158  HE1 LYS A  10      45.250  36.760  53.440  1.00  0.00           H
ATOM    159  HE2 LYS A  10      47.020  36.990  53.140  1.00  0.00           H
ATOM    160  NZ  LYS A  10      45.630  38.440  52.390  1.00  0.00           N
ATOM    161  HZ1 LYS A  10      46.290  39.170  52.050  1.00  0.00           H
ATOM    162  HZ2 LYS A  10      45.330  37.880  51.570  1.00  0.00           H
ATOM    163  HZ3 LYS A  10      44.810  38.970  52.720  1.00  0.00           H
ATOM    164  C   LYS A  10      46.350  35.610  58.410  1.00  0.00           C
ATOM    165  O   LYS A  10      46.990  35.910  59.430  1.00  0.00           O
ATOM    166  N   ALA A  11      44.980  35.700  58.490  1.00  0.00           N
ATOM    167  HN  ALA A  11      44.440  35.340  57.740  1.00  0.00           H
ATOM    168  CA  ALA A  11      44.240  36.000  59.750  1.00  0.00           C
ATOM    169  HA  ALA A  11      44.690  36.810  60.290  1.00  0.00           H
ATOM    170  CB  ALA A  11      42.830  36.450  59.450  1.00  0.00           C
ATOM    171  HB1 ALA A  11      42.900  37.280  58.720  1.00  0.00           H
ATOM    172  HB2 ALA A  11      42.370  35.630  58.840  1.00  0.00           H
ATOM    173  HB3 ALA A  11      42.110  36.600  60.280  1.00  0.00           H
ATOM    174  C   ALA A  11      44.320  34.870  60.850  1.00  0.00           C
ATOM    175  O   ALA A  11      44.140  33.680  60.590  1.00  0.00           O
ATOM    176  N   LYS A  12      44.520  35.260  62.130  1.00  0.00           N
ATOM    177  HN  LYS A  12      44.690  36.240  62.240  1.00  0.00           H
ATOM    178  CA  LYS A  12      44.480  34.450  63.300  1.00  0.00           C
ATOM    179  HA  LYS A  12      44.090  33.490  63.000  1.00  0.00           H
ATOM    180  CB  LYS A  12      45.830  34.230  63.950  1.00  0.00           C
ATOM    181  HB1 LYS A  12      45.550  33.910  64.980  1.00  0.00           H
ATOM    182  HB2 LYS A  12      46.480  35.130  64.010  1.00  0.00           H
ATOM    183  CG  LYS A  12      46.650  33.200  63.230  1.00  0.00           C
ATOM    184  HG1 LYS A  12      46.840  33.460  62.160  1.00  0.00           H
ATOM    185  HG2 LYS A  12      45.910  32.400  62.980  1.00  0.00           H
ATOM    186  CD  LYS A  12      47.850  32.700  64.010  1.00  0.00           C
ATOM    187  HD1 LYS A  12      48.580  33.520  64.170  1.00  0.00           H
ATOM    188  HD2 LYS A  12      47.540  32.420  65.040  1.00  0.00           H
ATOM    189  CE  LYS A  12      48.630  31.540  63.300  1.00  0.00           C
ATOM    190  HE1 LYS A  12      49.610  31.260  63.730  1.00  0.00           H
ATOM    191  HE2 LYS A  12      48.870  31.930  62.280  1.00  0.00           H
ATOM    192  NZ  LYS A  12      47.920  30.210  63.220  1.00  0.00           N
ATOM    193  HZ1 LYS A  12      47.360  30.210  62.350  1.00  0.00           H
ATOM    194  HZ2 LYS A  12      48.660  29.510  63.020  1.00  0.00           H
ATOM    195  HZ3 LYS A  12      47.330  30.040  64.060  1.00  0.00           H
ATOM    196  C   LYS A  12      43.450  34.970  64.330  1.00  0.00           C
ATOM    197  O   LYS A  12      43.320  36.150  64.620  1.00  0.00           O
ATOM    198  N   GLU A  13      42.530  34.080  64.800  1.00  0.00           N
ATOM    199  HN  GLU A  13      42.670  33.110  64.630  1.00  0.00           H
ATOM    200  CA  GLU A  13      41.350  34.220  65.640  1.00  0.00           C
ATOM    201  HA  GLU A  13      40.770  33.320  65.490  1.00  0.00           H
ATOM    202  CB  GLU A  13      41.750  34.180  67.110  1.00  0.00           C
ATOM    203  HB1 GLU A  13      40.880  34.290  67.790  1.00  0.00           H
ATOM    204  HB2 GLU A  13      42.350  35.110  67.280  1.00  0.00           H
ATOM    205  CG  GLU A  13      42.460  32.950  67.570  1.00  0.00           C
ATOM    206  HG1 GLU A  13      42.000  32.100  67.010  1.00  0.00           H
ATOM    207  HG2 GLU A  13      42.220  32.750  68.640  1.00  0.00           H
ATOM    208  CD  GLU A  13      43.870  32.920  67.310  1.00  0.00           C
ATOM    209  OE1 GLU A  13      44.590  33.820  67.870  1.00  0.00           O
ATOM    210  OE2 GLU A  13      44.340  32.020  66.540  1.00  0.00           O
ATOM    211  C   GLU A  13      40.300  35.310  65.350  1.00  0.00           C
ATOM    212  O   GLU A  13      40.140  35.600  64.140  1.00  0.00           O
ATOM    213  N   GLY A  14      39.530  35.870  66.350  1.00  0.00           N
ATOM    214  HN  GLY A  14      39.700  35.590  67.290  1.00  0.00           H
ATOM    215  CA  GLY A  14      38.330  36.670  66.070  1.00  0.00           C
ATOM    216  HA1 GLY A  14      38.020  36.700  67.100  1.00  0.00           H
ATOM    217  HA2 GLY A  14      38.660  37.510  65.470  1.00  0.00           H
ATOM    218  C   GLY A  14      37.310  35.860  65.240  1.00  0.00           C
ATOM    219  O   GLY A  14      37.230  34.590  65.230  1.00  0.00           O
ATOM    220  N   VAL A  15      36.560  36.670  64.510  1.00  0.00           N
ATOM    221  HN  VAL A  15      36.730  37.650  64.490  1.00  0.00           H
ATOM    222  CA  VAL A  15      35.750  36.120  63.440  1.00  0.00           C
ATOM    223  HA  VAL A  15      35.470  35.110  63.690  1.00  0.00           H
ATOM    224  CB  VAL A  15      34.460  36.870  63.490  1.00  0.00           C
ATOM    225  HB  VAL A  15      34.810  37.930  63.460  1.00  0.00           H
ATOM    226  CG1 VAL A  15      33.660  36.740  62.180  1.00  0.00           C
ATOM    227 HG11 VAL A  15      32.680  37.260  62.130  1.00  0.00           H
ATOM    228 HG12 VAL A  15      34.250  37.030  61.280  1.00  0.00           H
ATOM    229 HG13 VAL A  15      33.420  35.660  62.040  1.00  0.00           H
ATOM    230  CG2 VAL A  15      33.720  36.460  64.770  1.00  0.00           C
ATOM    231 HG21 VAL A  15      32.790  37.070  64.840  1.00  0.00           H
ATOM    232 HG22 VAL A  15      33.360  35.410  64.650  1.00  0.00           H
ATOM    233 HG23 VAL A  15      34.340  36.520  65.680  1.00  0.00           H
ATOM    234  C   VAL A  15      36.480  36.140  62.080  1.00  0.00           C
ATOM    235  O   VAL A  15      36.240  35.290  61.200  1.00  0.00           O
ATOM    236  N   VAL A  16      37.400  37.100  61.860  1.00  0.00           N
ATOM    237  HN  VAL A  16      37.380  37.840  62.530  1.00  0.00           H
ATOM    238  CA  VAL A  16      38.040  37.310  60.540  1.00  0.00           C
ATOM    239  HA  VAL A  16      37.290  37.440  59.780  1.00  0.00           H
ATOM    240  CB  VAL A  16      38.930  38.570  60.690  1.00  0.00           C
ATOM    241  HB  VAL A  16      39.370  38.790  59.700  1.00  0.00           H
ATOM    242  CG1 VAL A  16      37.970  39.730  60.870  1.00  0.00           C
ATOM    243 HG11 VAL A  16      38.390  40.740  61.070  1.00  0.00           H
ATOM    244 HG12 VAL A  16      37.410  39.960  59.940  1.00  0.00           H
ATOM    245 HG13 VAL A  16      37.200  39.570  61.650  1.00  0.00           H
ATOM    246  CG2 VAL A  16      40.020  38.510  61.730  1.00  0.00           C
ATOM    247 HG21 VAL A  16      40.900  37.950  61.350  1.00  0.00           H
ATOM    248 HG22 VAL A  16      40.370  39.530  61.990  1.00  0.00           H
ATOM    249 HG23 VAL A  16      39.730  37.950  62.640  1.00  0.00           H
ATOM    250  C   VAL A  16      38.900  36.200  60.040  1.00  0.00           C
ATOM    251  O   VAL A  16      39.190  36.110  58.840  1.00  0.00           O
ATOM    252  N   ALA A  17      39.280  35.290  60.900  1.00  0.00           N
ATOM    253  HN  ALA A  17      39.040  35.530  61.840  1.00  0.00           H
ATOM    254  CA  ALA A  17      39.960  34.100  60.420  1.00  0.00           C
ATOM    255  HA  ALA A  17      40.520  34.380  59.540  1.00  0.00           H
ATOM    256  CB  ALA A  17      40.940  33.740  61.550  1.00  0.00           C
ATOM    257  HB1 ALA A  17      40.400  33.310  62.420  1.00  0.00           H
ATOM    258  HB2 ALA A  17      41.770  33.150  61.120  1.00  0.00           H
ATOM    259  HB3 ALA A  17      41.390  34.690  61.930  1.00  0.00           H
ATOM    260  C   ALA A  17      39.080  32.900  59.960  1.00  0.00           C
ATOM    261  O   ALA A  17      39.510  31.820  59.590  1.00  0.00           O
ATOM    262  N   ALA A  18      37.770  33.080  60.140  1.00  0.00           N
ATOM    263  HN  ALA A  18      37.430  33.940  60.520  1.00  0.00           H
ATOM    264  CA  ALA A  18      36.740  32.090  59.840  1.00  0.00           C
ATOM    265  HA  ALA A  18      36.950  31.130  60.300  1.00  0.00           H
ATOM    266  CB  ALA A  18      35.370  32.620  60.210  1.00  0.00           C
ATOM    267  HB1 ALA A  18      35.460  33.000  61.250  1.00  0.00           H
ATOM    268  HB2 ALA A  18      34.920  33.440  59.620  1.00  0.00           H
ATOM    269  HB3 ALA A  18      34.660  31.770  60.250  1.00  0.00           H
ATOM    270  C   ALA A  18      36.580  31.650  58.400  1.00  0.00           C
ATOM    271  O   ALA A  18      36.490  30.450  58.040  1.00  0.00           O
ATOM    272  N   ALA A  19      36.540  32.630  57.520  1.00  0.00           N
ATOM    273  HN  ALA A  19      36.920  33.520  57.730  1.00  0.00           H
ATOM    274  CA  ALA A  19      36.020  32.410  56.110  1.00  0.00           C
ATOM    275  HA  ALA A  19      35.910  33.440  55.810  1.00  0.00           H
ATOM    276  CB  ALA A  19      37.100  31.710  55.230  1.00  0.00           C
ATOM    277  HB1 ALA A  19      36.770  31.730  54.170  1.00  0.00           H
ATOM    278  HB2 ALA A  19      38.120  32.130  55.360  1.00  0.00           H
ATOM    279  HB3 ALA A  19      37.230  30.700  55.680  1.00  0.00           H
ATOM    280  C   ALA A  19      34.660  31.870  56.020  1.00  0.00           C
ATOM    281  O   ALA A  19      33.760  32.390  56.730  1.00  0.00           O
ATOM    282  N   GLU A  20      34.320  30.870  55.190  1.00  0.00           N
ATOM    283  HN  GLU A  20      35.080  30.420  54.720  1.00  0.00           H
ATOM    284  CA  GLU A  20      33.040  30.200  55.160  1.00  0.00           C
ATOM    285  HA  GLU A  20      32.230  30.920  55.130  1.00  0.00           H
ATOM    286  CB  GLU A  20      33.120  29.280  53.890  1.00  0.00           C
ATOM    287  HB1 GLU A  20      32.130  28.780  53.840  1.00  0.00           H
ATOM    288  HB2 GLU A  20      33.830  28.450  54.100  1.00  0.00           H
ATOM    289  CG  GLU A  20      33.270  29.950  52.530  1.00  0.00           C
ATOM    290  HG1 GLU A  20      32.630  30.850  52.590  1.00  0.00           H
ATOM    291  HG2 GLU A  20      32.880  29.280  51.730  1.00  0.00           H
ATOM    292  CD  GLU A  20      34.730  30.140  52.060  1.00  0.00           C
ATOM    293  OE1 GLU A  20      35.530  29.170  52.080  1.00  0.00           O
ATOM    294  OE2 GLU A  20      35.040  31.250  51.630  1.00  0.00           O
ATOM    295  C   GLU A  20      32.740  29.310  56.370  1.00  0.00           C
ATOM    296  O   GLU A  20      31.630  28.680  56.490  1.00  0.00           O
ATOM    297  N   LYS A  21      33.610  29.290  57.400  1.00  0.00           N
ATOM    298  HN  LYS A  21      34.460  29.780  57.200  1.00  0.00           H
ATOM    299  CA  LYS A  21      33.350  28.560  58.600  1.00  0.00           C
ATOM    300  HA  LYS A  21      32.620  27.790  58.400  1.00  0.00           H
ATOM    301  CB  LYS A  21      34.600  28.000  59.210  1.00  0.00           C
ATOM    302  HB1 LYS A  21      34.290  27.500  60.150  1.00  0.00           H
ATOM    303  HB2 LYS A  21      35.350  28.800  59.390  1.00  0.00           H
ATOM    304  CG  LYS A  21      35.190  26.880  58.360  1.00  0.00           C
ATOM    305  HG1 LYS A  21      35.900  27.430  57.700  1.00  0.00           H
ATOM    306  HG2 LYS A  21      34.410  26.360  57.760  1.00  0.00           H
ATOM    307  CD  LYS A  21      36.140  25.970  59.120  1.00  0.00           C
ATOM    308  HD1 LYS A  21      36.710  26.490  59.920  1.00  0.00           H
ATOM    309  HD2 LYS A  21      35.380  25.290  59.560  1.00  0.00           H
ATOM    310  CE  LYS A  21      37.130  25.130  58.230  1.00  0.00           C
ATOM    311  HE1 LYS A  21      37.450  25.650  57.300  1.00  0.00           H
ATOM    312  HE2 LYS A  21      36.660  24.170  57.940  1.00  0.00           H
ATOM    313  NZ  LYS A  21      38.430  24.860  58.990  1.00  0.00           N
ATOM    314  HZ1 LYS A  21      38.200  24.330  59.860  1.00  0.00           H
ATOM    315  HZ2 LYS A  21      39.110  24.260  58.490  1.00  0.00           H
ATOM    316  HZ3 LYS A  21      38.840  25.760  59.300  1.00  0.00           H
ATOM    317  C   LYS A  21      32.790  29.520  59.650  1.00  0.00           C
ATOM    318  O   LYS A  21      32.670  29.140  60.820  1.00  0.00           O
ATOM    319  N   THR A  22      32.410  30.780  59.250  1.00  0.00           N
ATOM    320  HN  THR A  22      32.490  30.990  58.280  1.00  0.00           H
ATOM    321  CA  THR A  22      31.620  31.780  60.090  1.00  0.00           C
ATOM    322  HA  THR A  22      32.150  31.740  61.020  1.00  0.00           H
ATOM    323  CB  THR A  22      31.730  33.250  59.670  1.00  0.00           C
ATOM    324  HB  THR A  22      32.830  33.350  59.540  1.00  0.00           H
ATOM    325  OG1 THR A  22      31.210  34.080  60.790  1.00  0.00           O
ATOM    326  HG1 THR A  22      31.900  33.810  61.400  1.00  0.00           H
ATOM    327  CG2 THR A  22      30.880  33.570  58.470  1.00  0.00           C
ATOM    328 HG21 THR A  22      29.790  33.570  58.680  1.00  0.00           H
ATOM    329 HG22 THR A  22      31.120  34.620  58.220  1.00  0.00           H
ATOM    330 HG23 THR A  22      31.170  32.940  57.610  1.00  0.00           H
ATOM    331  C   THR A  22      30.200  31.330  60.300  1.00  0.00           C
ATOM    332  O   THR A  22      29.460  30.900  59.440  1.00  0.00           O
ATOM    333  N   LYS A  23      29.680  31.410  61.540  1.00  0.00           N
ATOM    334  HN  LYS A  23      30.240  31.510  62.360  1.00  0.00           H
ATOM    335  CA  LYS A  23      28.290  31.050  61.790  1.00  0.00           C
ATOM    336  HA  LYS A  23      27.700  30.880  60.900  1.00  0.00           H
ATOM    337  CB  LYS A  23      28.180  29.700  62.510  1.00  0.00           C
ATOM    338  HB1 LYS A  23      27.170  29.450  62.910  1.00  0.00           H
ATOM    339  HB2 LYS A  23      28.790  29.690  63.430  1.00  0.00           H
ATOM    340  CG  LYS A  23      28.570  28.510  61.500  1.00  0.00           C
ATOM    341  HG1 LYS A  23      29.680  28.530  61.480  1.00  0.00           H
ATOM    342  HG2 LYS A  23      28.060  28.760  60.540  1.00  0.00           H
ATOM    343  CD  LYS A  23      28.110  27.150  61.990  1.00  0.00           C
ATOM    344  HD1 LYS A  23      28.630  27.040  62.960  1.00  0.00           H
ATOM    345  HD2 LYS A  23      27.000  27.240  62.100  1.00  0.00           H
ATOM    346  CE  LYS A  23      28.640  26.080  60.980  1.00  0.00           C
ATOM    347  HE1 LYS A  23      28.360  25.080  61.370  1.00  0.00           H
ATOM    348  HE2 LYS A  23      29.730  26.070  60.770  1.00  0.00           H
ATOM    349  NZ  LYS A  23      28.080  26.220  59.600  1.00  0.00           N
ATOM    350  HZ1 LYS A  23      27.090  26.510  59.650  1.00  0.00           H
ATOM    351  HZ2 LYS A  23      28.580  26.960  59.050  1.00  0.00           H
ATOM    352  HZ3 LYS A  23      28.030  25.340  59.050  1.00  0.00           H
ATOM    353  C   LYS A  23      27.690  32.230  62.540  1.00  0.00           C
ATOM    354  O   LYS A  23      26.730  32.070  63.300  1.00  0.00           O
ATOM    355  N   GLN A  24      28.120  33.490  62.360  1.00  0.00           N
ATOM    356  HN  GLN A  24      28.830  33.650  61.690  1.00  0.00           H
ATOM    357  CA  GLN A  24      27.530  34.680  62.910  1.00  0.00           C
ATOM    358  HA  GLN A  24      27.120  34.370  63.860  1.00  0.00           H
ATOM    359  CB  GLN A  24      28.660  35.760  63.260  1.00  0.00           C
ATOM    360  HB1 GLN A  24      28.200  36.700  63.640  1.00  0.00           H
ATOM    361  HB2 GLN A  24      29.170  35.860  62.280  1.00  0.00           H
ATOM    362  CG  GLN A  24      29.670  35.250  64.320  1.00  0.00           C
ATOM    363  HG1 GLN A  24      30.340  36.090  64.560  1.00  0.00           H
ATOM    364  HG2 GLN A  24      30.290  34.430  63.890  1.00  0.00           H
ATOM    365  CD  GLN A  24      29.130  34.680  65.660  1.00  0.00           C
ATOM    366  OE1 GLN A  24      29.140  33.450  65.740  1.00  0.00           O
ATOM    367  NE2 GLN A  24      28.460  35.500  66.480  1.00  0.00           N
ATOM    368 HE21 GLN A  24      28.370  36.380  66.010  1.00  0.00           H
ATOM    369 HE22 GLN A  24      28.120  35.140  67.340  1.00  0.00           H
ATOM    370  C   GLN A  24      26.460  35.240  62.020  1.00  0.00           C
ATOM    371  O   GLN A  24      26.740  35.600  60.890  1.00  0.00           O
ATOM    372  N   GLY A  25      25.220  35.380  62.490  1.00  0.00           N
ATOM    373  HN  GLY A  25      25.030  35.170  63.440  1.00  0.00           H
ATOM    374  CA  GLY A  25      24.130  35.980  61.750  1.00  0.00           C
ATOM    375  HA1 GLY A  25      24.300  36.100  60.690  1.00  0.00           H
ATOM    376  HA2 GLY A  25      23.210  35.470  61.980  1.00  0.00           H
ATOM    377  C   GLY A  25      23.850  37.370  62.110  1.00  0.00           C
ATOM    378  O   GLY A  25      24.700  38.050  62.740  1.00  0.00           O
ATOM    379  N   VAL A  26      22.610  37.910  61.810  1.00  0.00           N
ATOM    380  HN  VAL A  26      21.880  37.410  61.370  1.00  0.00           H
ATOM    381  CA  VAL A  26      22.360  39.350  62.020  1.00  0.00           C
ATOM    382  HA  VAL A  26      22.720  39.610  63.000  1.00  0.00           H
ATOM    383  CB  VAL A  26      23.040  40.140  60.870  1.00  0.00           C
ATOM    384  HB  VAL A  26      24.020  39.690  60.600  1.00  0.00           H
ATOM    385  CG1 VAL A  26      22.230  40.060  59.570  1.00  0.00           C
ATOM    386 HG11 VAL A  26      22.180  39.030  59.170  1.00  0.00           H
ATOM    387 HG12 VAL A  26      21.280  40.630  59.480  1.00  0.00           H
ATOM    388 HG13 VAL A  26      22.820  40.540  58.750  1.00  0.00           H
ATOM    389  CG2 VAL A  26      23.260  41.620  61.270  1.00  0.00           C
ATOM    390 HG21 VAL A  26      23.840  41.760  62.200  1.00  0.00           H
ATOM    391 HG22 VAL A  26      23.800  42.220  60.510  1.00  0.00           H
ATOM    392 HG23 VAL A  26      22.240  42.070  61.340  1.00  0.00           H
ATOM    393  C   VAL A  26      20.790  39.520  62.050  1.00  0.00           C
ATOM    394  O   VAL A  26      20.020  38.660  61.570  1.00  0.00           O
ATOM    395  N   ALA A  27      20.320  40.640  62.670  1.00  0.00           N
ATOM    396  HN  ALA A  27      21.000  41.270  63.040  1.00  0.00           H
ATOM    397  CA  ALA A  27      18.960  41.070  62.690  1.00  0.00           C
ATOM    398  HA  ALA A  27      18.400  40.350  63.260  1.00  0.00           H
ATOM    399  CB  ALA A  27      18.990  42.460  63.450  1.00  0.00           C
ATOM    400  HB1 ALA A  27      17.940  42.720  63.700  1.00  0.00           H
ATOM    401  HB2 ALA A  27      19.540  42.450  64.410  1.00  0.00           H
ATOM    402  HB3 ALA A  27      19.360  43.320  62.850  1.00  0.00           H
ATOM    403  C   ALA A  27      18.210  41.200  61.430  1.00  0.00           C
ATOM    404  O   ALA A  27      18.750  41.450  60.380  1.00  0.00           O
ATOM    405  N   GLU A  28      16.870  41.110  61.490  1.00  0.00           N
ATOM    406  HN  GLU A  28      16.540  40.790  62.370  1.00  0.00           H
ATOM    407  CA  GLU A  28      15.980  41.140  60.330  1.00  0.00           C
ATOM    408  HA  GLU A  28      16.550  40.640  59.560  1.00  0.00           H
ATOM    409  CB  GLU A  28      14.610  40.410  60.530  1.00  0.00           C
ATOM    410  HB1 GLU A  28      13.920  40.760  59.740  1.00  0.00           H
ATOM    411  HB2 GLU A  28      14.280  40.860  61.490  1.00  0.00           H
ATOM    412  CG  GLU A  28      14.780  38.870  60.590  1.00  0.00           C
ATOM    413  HG1 GLU A  28      15.580  38.680  61.340  1.00  0.00           H
ATOM    414  HG2 GLU A  28      15.150  38.520  59.610  1.00  0.00           H
ATOM    415  CD  GLU A  28      13.520  38.160  61.020  1.00  0.00           C
ATOM    416  OE1 GLU A  28      13.440  37.830  62.250  1.00  0.00           O
ATOM    417  OE2 GLU A  28      12.700  37.820  60.090  1.00  0.00           O
ATOM    418  C   GLU A  28      15.710  42.560  59.940  1.00  0.00           C
ATOM    419  O   GLU A  28      15.330  43.410  60.720  1.00  0.00           O
ATOM    420  N   ALA A  29      15.740  42.800  58.660  1.00  0.00           N
ATOM    421  HN  ALA A  29      15.820  41.990  58.070  1.00  0.00           H
ATOM    422  CA  ALA A  29      15.670  44.080  57.870  1.00  0.00           C
ATOM    423  HA  ALA A  29      15.280  44.840  58.530  1.00  0.00           H
ATOM    424  CB  ALA A  29      17.000  44.540  57.200  1.00  0.00           C
ATOM    425  HB1 ALA A  29      16.880  45.510  56.670  1.00  0.00           H
ATOM    426  HB2 ALA A  29      17.740  44.700  58.010  1.00  0.00           H
ATOM    427  HB3 ALA A  29      17.450  43.740  56.570  1.00  0.00           H
ATOM    428  C   ALA A  29      14.580  44.000  56.830  1.00  0.00           C
ATOM    429  O   ALA A  29      14.140  42.940  56.420  1.00  0.00           O
ATOM    430  N   ALA A  30      14.120  45.180  56.370  1.00  0.00           N
ATOM    431  HN  ALA A  30      14.550  46.030  56.660  1.00  0.00           H
ATOM    432  CA  ALA A  30      12.970  45.290  55.510  1.00  0.00           C
ATOM    433  HA  ALA A  30      12.290  44.620  56.020  1.00  0.00           H
ATOM    434  CB  ALA A  30      12.530  46.730  55.650  1.00  0.00           C
ATOM    435  HB1 ALA A  30      12.580  46.900  56.750  1.00  0.00           H
ATOM    436  HB2 ALA A  30      13.200  47.480  55.170  1.00  0.00           H
ATOM    437  HB3 ALA A  30      11.540  46.840  55.180  1.00  0.00           H
ATOM    438  C   ALA A  30      13.090  44.770  54.130  1.00  0.00           C
ATOM    439  O   ALA A  30      13.660  45.420  53.240  1.00  0.00           O
ATOM    440  N   GLY A  31      12.510  43.550  53.770  1.00  0.00           N
ATOM    441  HN  GLY A  31      12.040  43.060  54.500  1.00  0.00           H
ATOM    442  CA  GLY A  31      12.330  43.070  52.450  1.00  0.00           C
ATOM    443  HA1 GLY A  31      11.690  42.220  52.630  1.00  0.00           H
ATOM    444  HA2 GLY A  31      11.900  43.780  51.760  1.00  0.00           H
ATOM    445  C   GLY A  31      13.580  42.470  51.790  1.00  0.00           C
ATOM    446  O   GLY A  31      14.660  42.520  52.390  1.00  0.00           O
ATOM    447  N   LYS A  32      13.460  42.000  50.540  1.00  0.00           N
ATOM    448  HN  LYS A  32      12.570  42.090  50.120  1.00  0.00           H
ATOM    449  CA  LYS A  32      14.640  41.430  49.830  1.00  0.00           C
ATOM    450  HA  LYS A  32      15.150  40.810  50.550  1.00  0.00           H
ATOM    451  CB  LYS A  32      14.200  40.510  48.630  1.00  0.00           C
ATOM    452  HB1 LYS A  32      15.180  40.110  48.300  1.00  0.00           H
ATOM    453  HB2 LYS A  32      13.750  41.030  47.760  1.00  0.00           H
ATOM    454  CG  LYS A  32      13.220  39.350  49.010  1.00  0.00           C
ATOM    455  HG1 LYS A  32      13.100  38.690  48.130  1.00  0.00           H
ATOM    456  HG2 LYS A  32      12.190  39.750  49.160  1.00  0.00           H
ATOM    457  CD  LYS A  32      13.600  38.620  50.300  1.00  0.00           C
ATOM    458  HD1 LYS A  32      14.700  38.440  50.250  1.00  0.00           H
ATOM    459  HD2 LYS A  32      13.390  39.150  51.250  1.00  0.00           H
ATOM    460  CE  LYS A  32      12.950  37.200  50.500  1.00  0.00           C
ATOM    461  HE1 LYS A  32      13.030  36.540  49.610  1.00  0.00           H
ATOM    462  HE2 LYS A  32      11.850  37.320  50.670  1.00  0.00           H
ATOM    463  NZ  LYS A  32      13.420  36.450  51.690  1.00  0.00           N
ATOM    464  HZ1 LYS A  32      14.450  36.350  51.680  1.00  0.00           H
ATOM    465  HZ2 LYS A  32      13.160  36.920  52.580  1.00  0.00           H
ATOM    466  HZ3 LYS A  32      13.070  35.470  51.630  1.00  0.00           H
ATOM    467  C   LYS A  32      15.820  42.330  49.420  1.00  0.00           C
ATOM    468  O   LYS A  32      15.650  43.480  48.970  1.00  0.00           O
ATOM    469  N   THR A  33      17.050  41.870  49.840  1.00  0.00           N
ATOM    470  HN  THR A  33      17.060  41.040  50.400  1.00  0.00           H
ATOM    471  CA  THR A  33      18.330  42.590  49.670  1.00  0.00           C
ATOM    472  HA  THR A  33      18.250  43.620  49.970  1.00  0.00           H
ATOM    473  CB  THR A  33      19.510  41.890  50.410  1.00  0.00           C
ATOM    474  HB  THR A  33      19.990  40.950  50.050  1.00  0.00           H
ATOM    475  OG1 THR A  33      19.040  41.640  51.750  1.00  0.00           O
ATOM    476  HG1 THR A  33      19.780  41.160  52.110  1.00  0.00           H
ATOM    477  CG2 THR A  33      20.670  42.880  50.550  1.00  0.00           C
ATOM    478 HG21 THR A  33      21.460  42.410  51.170  1.00  0.00           H
ATOM    479 HG22 THR A  33      21.090  43.080  49.550  1.00  0.00           H
ATOM    480 HG23 THR A  33      20.460  43.800  51.140  1.00  0.00           H
ATOM    481  C   THR A  33      18.640  42.680  48.180  1.00  0.00           C
ATOM    482  O   THR A  33      18.850  41.750  47.420  1.00  0.00           O
ATOM    483  N   LYS A  34      18.950  43.870  47.770  1.00  0.00           N
ATOM    484  HN  LYS A  34      18.740  44.640  48.370  1.00  0.00           H
ATOM    485  CA  LYS A  34      19.480  44.060  46.360  1.00  0.00           C
ATOM    486  HA  LYS A  34      20.030  43.170  46.090  1.00  0.00           H
ATOM    487  CB  LYS A  34      18.340  44.320  45.330  1.00  0.00           C
ATOM    488  HB1 LYS A  34      17.490  43.640  45.570  1.00  0.00           H
ATOM    489  HB2 LYS A  34      18.610  43.830  44.360  1.00  0.00           H
ATOM    490  CG  LYS A  34      17.800  45.700  45.140  1.00  0.00           C
ATOM    491  HG1 LYS A  34      16.990  45.570  44.390  1.00  0.00           H
ATOM    492  HG2 LYS A  34      18.540  46.450  44.770  1.00  0.00           H
ATOM    493  CD  LYS A  34      17.190  46.340  46.440  1.00  0.00           C
ATOM    494  HD1 LYS A  34      16.630  45.550  46.990  1.00  0.00           H
ATOM    495  HD2 LYS A  34      18.040  46.680  47.060  1.00  0.00           H
ATOM    496  CE  LYS A  34      16.350  47.580  46.180  1.00  0.00           C
ATOM    497  HE1 LYS A  34      15.500  47.420  45.490  1.00  0.00           H
ATOM    498  HE2 LYS A  34      16.900  48.470  45.820  1.00  0.00           H
ATOM    499  NZ  LYS A  34      15.640  47.850  47.450  1.00  0.00           N
ATOM    500  HZ1 LYS A  34      15.070  47.040  47.760  1.00  0.00           H
ATOM    501  HZ2 LYS A  34      16.300  48.170  48.190  1.00  0.00           H
ATOM    502  HZ3 LYS A  34      14.890  48.560  47.340  1.00  0.00           H
ATOM    503  C   LYS A  34      20.520  45.200  46.450  1.00  0.00           C
ATOM    504  O   LYS A  34      20.650  45.910  47.440  1.00  0.00           O
ATOM    505  N   GLU A  35      21.450  45.230  45.480  1.00  0.00           N
ATOM    506  HN  GLU A  35      21.380  44.570  44.730  1.00  0.00           H
ATOM    507  CA  GLU A  35      22.570  46.140  45.380  1.00  0.00           C
ATOM    508  HA  GLU A  35      23.070  46.250  46.330  1.00  0.00           H
ATOM    509  CB  GLU A  35      23.620  45.630  44.290  1.00  0.00           C
ATOM    510  HB1 GLU A  35      24.370  46.410  44.020  1.00  0.00           H
ATOM    511  HB2 GLU A  35      23.090  45.500  43.320  1.00  0.00           H
ATOM    512  CG  GLU A  35      24.410  44.340  44.620  1.00  0.00           C
ATOM    513  HG1 GLU A  35      23.690  43.500  44.580  1.00  0.00           H
ATOM    514  HG2 GLU A  35      24.850  44.540  45.620  1.00  0.00           H
ATOM    515  CD  GLU A  35      25.490  44.020  43.610  1.00  0.00           C
ATOM    516  OE1 GLU A  35      26.550  44.690  43.670  1.00  0.00           O
ATOM    517  OE2 GLU A  35      25.280  43.220  42.690  1.00  0.00           O
ATOM    518  C   GLU A  35      22.170  47.630  45.240  1.00  0.00           C
ATOM    519  O   GLU A  35      22.900  48.470  45.740  1.00  0.00           O
ATOM    520  N   GLY A  36      21.050  47.940  44.600  1.00  0.00           N
ATOM    521  HN  GLY A  36      20.610  47.160  44.160  1.00  0.00           H
ATOM    522  CA  GLY A  36      20.490  49.260  44.350  1.00  0.00           C
ATOM    523  HA1 GLY A  36      19.770  49.150  43.550  1.00  0.00           H
ATOM    524  HA2 GLY A  36      20.140  49.640  45.300  1.00  0.00           H
ATOM    525  C   GLY A  36      21.330  50.380  43.810  1.00  0.00           C
ATOM    526  O   GLY A  36      22.600  50.440  43.710  1.00  0.00           O
ATOM    527  N   VAL A  37      20.560  51.360  43.300  1.00  0.00           N
ATOM    528  HN  VAL A  37      19.560  51.300  43.290  1.00  0.00           H
ATOM    529  CA  VAL A  37      21.200  52.550  42.690  1.00  0.00           C
ATOM    530  HA  VAL A  37      21.980  52.240  42.010  1.00  0.00           H
ATOM    531  CB  VAL A  37      20.140  53.240  41.850  1.00  0.00           C
ATOM    532  HB  VAL A  37      19.240  53.490  42.450  1.00  0.00           H
ATOM    533  CG1 VAL A  37      20.590  54.650  41.370  1.00  0.00           C
ATOM    534 HG11 VAL A  37      21.600  54.510  40.930  1.00  0.00           H
ATOM    535 HG12 VAL A  37      19.810  55.080  40.710  1.00  0.00           H
ATOM    536 HG13 VAL A  37      20.780  55.350  42.220  1.00  0.00           H
ATOM    537  CG2 VAL A  37      19.750  52.280  40.670  1.00  0.00           C
ATOM    538 HG21 VAL A  37      20.620  52.060  40.020  1.00  0.00           H
ATOM    539 HG22 VAL A  37      19.180  51.400  41.030  1.00  0.00           H
ATOM    540 HG23 VAL A  37      19.050  52.950  40.120  1.00  0.00           H
ATOM    541  C   VAL A  37      21.820  53.450  43.790  1.00  0.00           C
ATOM    542  O   VAL A  37      22.850  54.060  43.560  1.00  0.00           O
ATOM    543  N   LEU A  38      21.140  53.680  44.960  1.00  0.00           N
ATOM    544  HN  LEU A  38      20.190  53.410  45.140  1.00  0.00           H
ATOM    545  CA  LEU A  38      21.750  54.390  46.140  1.00  0.00           C
ATOM    546  HA  LEU A  38      20.940  54.380  46.850  1.00  0.00           H
ATOM    547  CB  LEU A  38      22.980  53.720  46.650  1.00  0.00           C
ATOM    548  HB1 LEU A  38      23.160  54.250  47.610  1.00  0.00           H
ATOM    549  HB2 LEU A  38      23.810  53.870  45.930  1.00  0.00           H
ATOM    550  CG  LEU A  38      22.680  52.180  46.990  1.00  0.00           C
ATOM    551  HG  LEU A  38      22.370  51.670  46.050  1.00  0.00           H
ATOM    552  CD1 LEU A  38      24.040  51.490  47.320  1.00  0.00           C
ATOM    553 HD11 LEU A  38      23.810  50.410  47.300  1.00  0.00           H
ATOM    554 HD12 LEU A  38      24.840  51.760  46.600  1.00  0.00           H
ATOM    555 HD13 LEU A  38      24.510  51.820  48.280  1.00  0.00           H
ATOM    556  CD2 LEU A  38      21.690  52.030  48.150  1.00  0.00           C
ATOM    557 HD21 LEU A  38      21.620  50.930  48.260  1.00  0.00           H
ATOM    558 HD22 LEU A  38      22.170  52.520  49.020  1.00  0.00           H
ATOM    559 HD23 LEU A  38      20.610  52.200  47.980  1.00  0.00           H
ATOM    560  C   LEU A  38      22.010  55.920  45.860  1.00  0.00           C
ATOM    561  O   LEU A  38      22.670  56.680  46.590  1.00  0.00           O
ATOM    562  N   TYR A  39      21.420  56.410  44.730  1.00  0.00           N
ATOM    563  HN  TYR A  39      20.760  55.860  44.230  1.00  0.00           H
ATOM    564  CA  TYR A  39      21.720  57.770  44.210  1.00  0.00           C
ATOM    565  HA  TYR A  39      22.770  57.950  44.390  1.00  0.00           H
ATOM    566  CB  TYR A  39      21.450  57.800  42.710  1.00  0.00           C
ATOM    567  HB1 TYR A  39      20.400  57.420  42.740  1.00  0.00           H
ATOM    568  HB2 TYR A  39      22.120  57.060  42.220  1.00  0.00           H
ATOM    569  CG  TYR A  39      21.520  59.080  41.910  1.00  0.00           C
ATOM    570  CD1 TYR A  39      20.520  59.290  40.920  1.00  0.00           C
ATOM    571  HD1 TYR A  39      19.670  58.630  40.950  1.00  0.00           H
ATOM    572  CE1 TYR A  39      20.560  60.350  40.070  1.00  0.00           C
ATOM    573  HE1 TYR A  39      19.880  60.410  39.240  1.00  0.00           H
ATOM    574  CZ  TYR A  39      21.540  61.320  40.150  1.00  0.00           C
ATOM    575  OH  TYR A  39      21.520  62.480  39.350  1.00  0.00           O
ATOM    576  HH  TYR A  39      22.320  62.930  39.630  1.00  0.00           H
ATOM    577  CD2 TYR A  39      22.400  60.140  42.110  1.00  0.00           C
ATOM    578  HD2 TYR A  39      23.200  60.140  42.830  1.00  0.00           H
ATOM    579  CE2 TYR A  39      22.440  61.220  41.220  1.00  0.00           C
ATOM    580  HE2 TYR A  39      23.210  61.970  41.330  1.00  0.00           H
ATOM    581  C   TYR A  39      21.010  58.930  45.010  1.00  0.00           C
ATOM    582  O   TYR A  39      21.600  59.970  45.360  1.00  0.00           O
ATOM    583  N   VAL A  40      19.690  58.750  45.310  1.00  0.00           N
ATOM    584  HN  VAL A  40      19.130  58.050  44.890  1.00  0.00           H
ATOM    585  CA  VAL A  40      18.860  59.650  46.130  1.00  0.00           C
ATOM    586  HA  VAL A  40      19.040  60.630  45.720  1.00  0.00           H
ATOM    587  CB  VAL A  40      17.350  59.470  46.090  1.00  0.00           C
ATOM    588  HB  VAL A  40      17.150  58.390  46.300  1.00  0.00           H
ATOM    589  CG1 VAL A  40      16.390  60.190  47.090  1.00  0.00           C
ATOM    590 HG11 VAL A  40      16.620  61.270  47.220  1.00  0.00           H
ATOM    591 HG12 VAL A  40      15.330  60.230  46.740  1.00  0.00           H
ATOM    592 HG13 VAL A  40      16.450  59.650  48.050  1.00  0.00           H
ATOM    593  CG2 VAL A  40      16.850  59.730  44.650  1.00  0.00           C
ATOM    594 HG21 VAL A  40      17.440  59.160  43.900  1.00  0.00           H
ATOM    595 HG22 VAL A  40      15.820  59.300  44.630  1.00  0.00           H
ATOM    596 HG23 VAL A  40      16.780  60.820  44.430  1.00  0.00           H
ATOM    597  C   VAL A  40      19.400  59.820  47.540  1.00  0.00           C
ATOM    598  O   VAL A  40      19.370  60.910  48.000  1.00  0.00           O
ATOM    599  N   GLY A  41      19.780  58.750  48.240  1.00  0.00           N
ATOM    600  HN  GLY A  41      19.570  57.820  47.940  1.00  0.00           H
ATOM    601  CA  GLY A  41      20.090  58.800  49.680  1.00  0.00           C
ATOM    602  HA1 GLY A  41      19.650  59.650  50.190  1.00  0.00           H
ATOM    603  HA2 GLY A  41      19.630  57.920  50.100  1.00  0.00           H
ATOM    604  C   GLY A  41      21.530  58.880  49.930  1.00  0.00           C
ATOM    605  O   GLY A  41      22.310  59.470  49.260  1.00  0.00           O
ATOM    606  N   SER A  42      21.900  58.400  51.100  1.00  0.00           N
ATOM    607  HN  SER A  42      21.270  58.130  51.820  1.00  0.00           H
ATOM    608  CA  SER A  42      23.330  58.350  51.580  1.00  0.00           C
ATOM    609  HA  SER A  42      23.730  59.340  51.450  1.00  0.00           H
ATOM    610  CB  SER A  42      23.520  57.970  53.100  1.00  0.00           C
ATOM    611  HB1 SER A  42      24.600  57.970  53.350  1.00  0.00           H
ATOM    612  HB2 SER A  42      23.060  56.960  53.180  1.00  0.00           H
ATOM    613  OG  SER A  42      22.920  58.940  53.950  1.00  0.00           O
ATOM    614  HG1 SER A  42      22.910  58.580  54.840  1.00  0.00           H
ATOM    615  C   SER A  42      24.210  57.400  50.680  1.00  0.00           C
ATOM    616  O   SER A  42      23.750  56.300  50.270  1.00  0.00           O
ATOM    617  N   LYS A  43      25.490  57.790  50.430  1.00  0.00           N
ATOM    618  HN  LYS A  43      25.760  58.730  50.640  1.00  0.00           H
ATOM    619  CA  LYS A  43      26.440  56.940  49.740  1.00  0.00           C
ATOM    620  HA  LYS A  43      25.980  56.360  48.950  1.00  0.00           H
ATOM    621  CB  LYS A  43      27.750  57.620  49.190  1.00  0.00           C
ATOM    622  HB1 LYS A  43      28.470  56.940  48.700  1.00  0.00           H
ATOM    623  HB2 LYS A  43      28.360  58.030  50.020  1.00  0.00           H
ATOM    624  CG  LYS A  43      27.450  58.600  48.080  1.00  0.00           C
ATOM    625  HG1 LYS A  43      26.900  59.470  48.500  1.00  0.00           H
ATOM    626  HG2 LYS A  43      26.720  58.090  47.410  1.00  0.00           H
ATOM    627  CD  LYS A  43      28.680  59.040  47.230  1.00  0.00           C
ATOM    628  HD1 LYS A  43      29.070  58.040  46.940  1.00  0.00           H
ATOM    629  HD2 LYS A  43      28.310  59.650  46.380  1.00  0.00           H
ATOM    630  CE  LYS A  43      29.730  59.810  48.090  1.00  0.00           C
ATOM    631  HE1 LYS A  43      30.310  59.110  48.720  1.00  0.00           H
ATOM    632  HE2 LYS A  43      29.150  60.480  48.770  1.00  0.00           H
ATOM    633  NZ  LYS A  43      30.540  60.630  47.260  1.00  0.00           N
ATOM    634  HZ1 LYS A  43      31.260  61.220  47.720  1.00  0.00           H
ATOM    635  HZ2 LYS A  43      30.790  60.160  46.370  1.00  0.00           H
ATOM    636  HZ3 LYS A  43      29.930  61.370  46.880  1.00  0.00           H
ATOM    637  C   LYS A  43      26.950  55.920  50.780  1.00  0.00           C
ATOM    638  O   LYS A  43      26.960  56.190  51.980  1.00  0.00           O
ATOM    639  N   THR A  44      27.210  54.650  50.370  1.00  0.00           N
ATOM    640  HN  THR A  44      26.930  54.370  49.460  1.00  0.00           H
ATOM    641  CA  THR A  44      27.650  53.590  51.360  1.00  0.00           C
ATOM    642  HA  THR A  44      26.920  53.660  52.150  1.00  0.00           H
ATOM    643  CB  THR A  44      27.700  52.190  50.760  1.00  0.00           C
ATOM    644  HB  THR A  44      26.740  52.010  50.230  1.00  0.00           H
ATOM    645  OG1 THR A  44      27.800  51.160  51.710  1.00  0.00           O
ATOM    646  HG1 THR A  44      27.810  50.370  51.170  1.00  0.00           H
ATOM    647  CG2 THR A  44      28.900  51.980  49.760  1.00  0.00           C
ATOM    648 HG21 THR A  44      28.930  51.020  49.190  1.00  0.00           H
ATOM    649 HG22 THR A  44      28.880  52.760  48.970  1.00  0.00           H
ATOM    650 HG23 THR A  44      29.890  52.110  50.250  1.00  0.00           H
ATOM    651  C   THR A  44      28.940  53.760  52.080  1.00  0.00           C
ATOM    652  O   THR A  44      29.930  54.300  51.560  1.00  0.00           O
ATOM    653  N   LYS A  45      29.060  53.250  53.340  1.00  0.00           N
ATOM    654  HN  LYS A  45      28.250  52.880  53.790  1.00  0.00           H
ATOM    655  CA  LYS A  45      30.220  53.390  54.180  1.00  0.00           C
ATOM    656  HA  LYS A  45      31.020  53.720  53.530  1.00  0.00           H
ATOM    657  CB  LYS A  45      30.010  54.520  55.290  1.00  0.00           C
ATOM    658  HB1 LYS A  45      30.050  55.470  54.710  1.00  0.00           H
ATOM    659  HB2 LYS A  45      30.910  54.460  55.940  1.00  0.00           H
ATOM    660  CG  LYS A  45      28.640  54.520  55.970  1.00  0.00           C
ATOM    661  HG1 LYS A  45      27.900  54.600  55.150  1.00  0.00           H
ATOM    662  HG2 LYS A  45      28.540  55.440  56.590  1.00  0.00           H
ATOM    663  CD  LYS A  45      28.430  53.240  56.850  1.00  0.00           C
ATOM    664  HD1 LYS A  45      28.580  52.370  56.170  1.00  0.00           H
ATOM    665  HD2 LYS A  45      29.260  53.260  57.590  1.00  0.00           H
ATOM    666  CE  LYS A  45      27.190  53.270  57.600  1.00  0.00           C
ATOM    667  HE1 LYS A  45      26.300  53.510  56.980  1.00  0.00           H
ATOM    668  HE2 LYS A  45      27.250  54.040  58.400  1.00  0.00           H
ATOM    669  NZ  LYS A  45      27.040  51.920  58.210  1.00  0.00           N
ATOM    670  HZ1 LYS A  45      27.980  51.770  58.640  1.00  0.00           H
ATOM    671  HZ2 LYS A  45      26.300  51.970  58.940  1.00  0.00           H
ATOM    672  HZ3 LYS A  45      26.760  51.150  57.580  1.00  0.00           H
ATOM    673  C   LYS A  45      30.820  51.990  54.640  1.00  0.00           C
ATOM    674  O   LYS A  45      31.800  51.930  55.400  1.00  0.00           O
ATOM    675  N   GLU A  46      30.390  50.910  53.970  1.00  0.00           N
ATOM    676  HN  GLU A  46      29.800  51.030  53.180  1.00  0.00           H
ATOM    677  CA  GLU A  46      30.780  49.560  54.110  1.00  0.00           C
ATOM    678  HA  GLU A  46      31.590  49.520  54.820  1.00  0.00           H
ATOM    679  CB  GLU A  46      29.490  48.800  54.580  1.00  0.00           C
ATOM    680  HB1 GLU A  46      29.690  47.710  54.570  1.00  0.00           H
ATOM    681  HB2 GLU A  46      28.640  48.900  53.870  1.00  0.00           H
ATOM    682  CG  GLU A  46      29.200  49.080  56.050  1.00  0.00           C
ATOM    683  HG1 GLU A  46      29.550  50.060  56.440  1.00  0.00           H
ATOM    684  HG2 GLU A  46      29.710  48.310  56.670  1.00  0.00           H
ATOM    685  CD  GLU A  46      27.750  48.830  56.400  1.00  0.00           C
ATOM    686  OE1 GLU A  46      27.350  47.630  56.480  1.00  0.00           O
ATOM    687  OE2 GLU A  46      26.900  49.820  56.390  1.00  0.00           O
ATOM    688  C   GLU A  46      31.310  48.890  52.830  1.00  0.00           C
ATOM    689  O   GLU A  46      30.650  48.970  51.810  1.00  0.00           O
ATOM    690  N   GLY A  47      32.500  48.240  52.920  1.00  0.00           N
ATOM    691  HN  GLY A  47      32.920  48.110  53.820  1.00  0.00           H
ATOM    692  CA  GLY A  47      33.260  47.710  51.800  1.00  0.00           C
ATOM    693  HA1 GLY A  47      33.300  48.470  51.040  1.00  0.00           H
ATOM    694  HA2 GLY A  47      34.250  47.390  52.090  1.00  0.00           H
ATOM    695  C   GLY A  47      32.470  46.620  51.090  1.00  0.00           C
ATOM    696  O   GLY A  47      31.580  46.010  51.660  1.00  0.00           O
ATOM    697  N   VAL A  48      32.890  46.290  49.810  1.00  0.00           N
ATOM    698  HN  VAL A  48      33.720  46.720  49.460  1.00  0.00           H
ATOM    699  CA  VAL A  48      32.180  45.320  49.000  1.00  0.00           C
ATOM    700  HA  VAL A  48      31.110  45.400  49.120  1.00  0.00           H
ATOM    701  CB  VAL A  48      32.390  45.700  47.530  1.00  0.00           C
ATOM    702  HB  VAL A  48      32.220  46.790  47.450  1.00  0.00           H
ATOM    703  CG1 VAL A  48      33.840  45.430  47.010  1.00  0.00           C
ATOM    704 HG11 VAL A  48      34.170  45.820  46.020  1.00  0.00           H
ATOM    705 HG12 VAL A  48      34.640  45.660  47.740  1.00  0.00           H
ATOM    706 HG13 VAL A  48      34.080  44.360  46.790  1.00  0.00           H
ATOM    707  CG2 VAL A  48      31.320  44.970  46.750  1.00  0.00           C
ATOM    708 HG21 VAL A  48      31.540  43.910  46.500  1.00  0.00           H
ATOM    709 HG22 VAL A  48      30.340  45.060  47.260  1.00  0.00           H
ATOM    710 HG23 VAL A  48      31.100  45.530  45.810  1.00  0.00           H
ATOM    711  C   VAL A  48      32.710  43.890  49.390  1.00  0.00           C
ATOM    712  O   VAL A  48      32.110  42.880  49.010  1.00  0.00           O
ATOM    713  N   VAL A  49      33.800  43.780  50.250  1.00  0.00           N
ATOM    714  HN  VAL A  49      34.420  44.550  50.390  1.00  0.00           H
ATOM    715  CA  VAL A  49      34.270  42.590  50.940  1.00  0.00           C
ATOM    716  HA  VAL A  49      34.180  41.870  50.140  1.00  0.00           H
ATOM    717  CB  VAL A  49      35.720  42.700  51.340  1.00  0.00           C
ATOM    718  HB  VAL A  49      36.030  41.760  51.840  1.00  0.00           H
ATOM    719  CG1 VAL A  49      36.490  42.790  50.000  1.00  0.00           C
ATOM    720 HG11 VAL A  49      37.570  42.930  50.200  1.00  0.00           H
ATOM    721 HG12 VAL A  49      36.280  41.910  49.360  1.00  0.00           H
ATOM    722 HG13 VAL A  49      36.150  43.640  49.370  1.00  0.00           H
ATOM    723  CG2 VAL A  49      36.060  43.940  52.280  1.00  0.00           C
ATOM    724 HG21 VAL A  49      35.590  44.830  51.820  1.00  0.00           H
ATOM    725 HG22 VAL A  49      35.780  43.760  53.340  1.00  0.00           H
ATOM    726 HG23 VAL A  49      37.170  44.050  52.350  1.00  0.00           H
ATOM    727  C   VAL A  49      33.490  42.080  52.150  1.00  0.00           C
ATOM    728  O   VAL A  49      32.780  42.770  52.880  1.00  0.00           O
ATOM    729  N   HIS A  50      33.590  40.700  52.280  1.00  0.00           N
ATOM    730  HN  HIS A  50      34.180  40.210  51.650  1.00  0.00           H
ATOM    731  CA  HIS A  50      32.780  39.850  53.060  1.00  0.00           C
ATOM    732  HA  HIS A  50      31.790  40.070  52.690  1.00  0.00           H
ATOM    733  CB  HIS A  50      33.070  38.350  52.790  1.00  0.00           C
ATOM    734  HB1 HIS A  50      34.100  38.100  53.110  1.00  0.00           H
ATOM    735  HB2 HIS A  50      32.990  38.340  51.690  1.00  0.00           H
ATOM    736  ND1 HIS A  50      30.830  37.570  53.330  1.00  0.00           N
ATOM    737  CG  HIS A  50      32.160  37.370  53.440  1.00  0.00           C
ATOM    738  CE1 HIS A  50      30.250  36.550  53.900  1.00  0.00           C
ATOM    739  HE1 HIS A  50      29.230  36.160  53.930  1.00  0.00           H
ATOM    740  NE2 HIS A  50      31.180  35.650  54.360  1.00  0.00           N
ATOM    741  HE2 HIS A  50      30.990  34.790  54.840  1.00  0.00           H
ATOM    742  CD2 HIS A  50      32.410  36.170  54.080  1.00  0.00           C
ATOM    743  HD2 HIS A  50      33.330  35.830  54.540  1.00  0.00           H
ATOM    744  C   HIS A  50      32.890  40.250  54.560  1.00  0.00           C
ATOM    745  O   HIS A  50      33.910  40.630  55.130  1.00  0.00           O
ATOM    746  N   GLY A  51      31.760  40.090  55.210  1.00  0.00           N
ATOM    747  HN  GLY A  51      31.020  39.710  54.650  1.00  0.00           H
ATOM    748  CA  GLY A  51      31.570  40.170  56.700  1.00  0.00           C
ATOM    749  HA1 GLY A  51      30.530  39.910  56.860  1.00  0.00           H
ATOM    750  HA2 GLY A  51      32.170  39.380  57.130  1.00  0.00           H
ATOM    751  C   GLY A  51      31.850  41.520  57.210  1.00  0.00           C
ATOM    752  O   GLY A  51      31.800  42.510  56.460  1.00  0.00           O
ATOM    753  N   VAL A  52      32.130  41.560  58.560  1.00  0.00           N
ATOM    754  HN  VAL A  52      32.130  40.720  59.100  1.00  0.00           H
ATOM    755  CA  VAL A  52      32.540  42.790  59.260  1.00  0.00           C
ATOM    756  HA  VAL A  52      32.420  43.620  58.580  1.00  0.00           H
ATOM    757  CB  VAL A  52      31.590  43.190  60.480  1.00  0.00           C
ATOM    758  HB  VAL A  52      31.790  42.540  61.360  1.00  0.00           H
ATOM    759  CG1 VAL A  52      31.950  44.610  61.020  1.00  0.00           C
ATOM    760 HG11 VAL A  52      32.890  44.650  61.600  1.00  0.00           H
ATOM    761 HG12 VAL A  52      32.130  45.290  60.160  1.00  0.00           H
ATOM    762 HG13 VAL A  52      31.160  45.080  61.650  1.00  0.00           H
ATOM    763  CG2 VAL A  52      30.170  43.250  59.870  1.00  0.00           C
ATOM    764 HG21 VAL A  52      29.790  42.210  59.710  1.00  0.00           H
ATOM    765 HG22 VAL A  52      29.490  43.710  60.610  1.00  0.00           H
ATOM    766 HG23 VAL A  52      30.210  43.770  58.890  1.00  0.00           H
ATOM    767  C   VAL A  52      33.940  42.640  59.570  1.00  0.00           C
ATOM    768  O   VAL A  52      34.450  41.720  60.170  1.00  0.00           O
ATOM    769  N   ALA A  53      34.720  43.630  59.040  1.00  0.00           N
ATOM    770  HN  ALA A  53      34.280  44.300  58.440  1.00  0.00           H
ATOM    771  CA  ALA A  53      36.140  43.900  59.280  1.00  0.00           C
ATOM    772  HA  ALA A  53      36.290  44.930  59.010  1.00  0.00           H
ATOM    773  CB  ALA A  53      36.470  43.840  60.770  1.00  0.00           C
ATOM    774  HB1 ALA A  53      36.120  42.880  61.230  1.00  0.00           H
ATOM    775  HB2 ALA A  53      37.560  43.990  60.880  1.00  0.00           H
ATOM    776  HB3 ALA A  53      35.910  44.600  61.350  1.00  0.00           H
ATOM    777  C   ALA A  53      37.020  42.900  58.450  1.00  0.00           C
ATOM    778  O   ALA A  53      38.240  42.680  58.760  1.00  0.00           O
ATOM    779  N   THR A  54      36.430  42.490  57.240  1.00  0.00           N
ATOM    780  HN  THR A  54      35.670  43.050  56.890  1.00  0.00           H
ATOM    781  CA  THR A  54      37.040  41.620  56.290  1.00  0.00           C
ATOM    782  HA  THR A  54      36.350  41.560  55.460  1.00  0.00           H
ATOM    783  CB  THR A  54      38.420  42.040  55.780  1.00  0.00           C
ATOM    784  HB  THR A  54      39.180  41.990  56.580  1.00  0.00           H
ATOM    785  OG1 THR A  54      38.450  43.360  55.350  1.00  0.00           O
ATOM    786  HG1 THR A  54      39.380  43.530  55.180  1.00  0.00           H
ATOM    787  CG2 THR A  54      38.980  41.160  54.570  1.00  0.00           C
ATOM    788 HG21 THR A  54      38.180  41.060  53.810  1.00  0.00           H
ATOM    789 HG22 THR A  54      39.810  41.730  54.090  1.00  0.00           H
ATOM    790 HG23 THR A  54      39.280  40.140  54.910  1.00  0.00           H
ATOM    791  C   THR A  54      37.140  40.170  56.760  1.00  0.00           C
ATOM    792  O   THR A  54      38.190  39.640  57.230  1.00  0.00           O
ATOM    793  N   VAL A  55      36.020  39.370  56.640  1.00  0.00           N
ATOM    794  HN  VAL A  55      35.100  39.660  56.400  1.00  0.00           H
ATOM    795  CA  VAL A  55      35.890  37.980  57.030  1.00  0.00           C
ATOM    796  HA  VAL A  55      36.510  37.810  57.890  1.00  0.00           H
ATOM    797  CB  VAL A  55      34.450  37.650  57.380  1.00  0.00           C
ATOM    798  HB  VAL A  55      33.710  37.890  56.580  1.00  0.00           H
ATOM    799  CG1 VAL A  55      34.220  36.130  57.520  1.00  0.00           C
ATOM    800 HG11 VAL A  55      34.410  35.590  56.560  1.00  0.00           H
ATOM    801 HG12 VAL A  55      34.870  35.720  58.320  1.00  0.00           H
ATOM    802 HG13 VAL A  55      33.200  36.020  57.930  1.00  0.00           H
ATOM    803  CG2 VAL A  55      34.160  38.400  58.680  1.00  0.00           C
ATOM    804 HG21 VAL A  55      35.020  38.330  59.380  1.00  0.00           H
ATOM    805 HG22 VAL A  55      34.050  39.480  58.460  1.00  0.00           H
ATOM    806 HG23 VAL A  55      33.230  38.190  59.250  1.00  0.00           H
ATOM    807  C   VAL A  55      36.480  37.040  55.930  1.00  0.00           C
ATOM    808  O   VAL A  55      37.070  35.980  56.160  1.00  0.00           O
ATOM    809  N   ALA A  56      36.440  37.560  54.700  1.00  0.00           N
ATOM    810  HN  ALA A  56      36.000  38.420  54.440  1.00  0.00           H
ATOM    811  CA  ALA A  56      37.160  37.000  53.650  1.00  0.00           C
ATOM    812  HA  ALA A  56      38.090  36.580  53.990  1.00  0.00           H
ATOM    813  CB  ALA A  56      36.430  35.820  52.990  1.00  0.00           C
ATOM    814  HB1 ALA A  56      36.970  35.100  52.340  1.00  0.00           H
ATOM    815  HB2 ALA A  56      35.990  35.150  53.760  1.00  0.00           H
ATOM    816  HB3 ALA A  56      35.480  36.200  52.560  1.00  0.00           H
ATOM    817  C   ALA A  56      37.450  38.090  52.680  1.00  0.00           C
ATOM    818  O   ALA A  56      36.770  39.130  52.620  1.00  0.00           O
ATOM    819  N   GLU A  57      38.530  37.870  51.960  1.00  0.00           N
ATOM    820  HN  GLU A  57      39.140  37.110  52.150  1.00  0.00           H
ATOM    821  CA  GLU A  57      38.990  38.710  50.910  1.00  0.00           C
ATOM    822  HA  GLU A  57      39.070  39.730  51.280  1.00  0.00           H
ATOM    823  CB  GLU A  57      40.310  38.100  50.350  1.00  0.00           C
ATOM    824  HB1 GLU A  57      40.580  38.520  49.360  1.00  0.00           H
ATOM    825  HB2 GLU A  57      40.300  36.990  50.260  1.00  0.00           H
ATOM    826  CG  GLU A  57      41.660  38.420  51.130  1.00  0.00           C
ATOM    827  HG1 GLU A  57      41.560  38.000  52.150  1.00  0.00           H
ATOM    828  HG2 GLU A  57      41.760  39.510  51.270  1.00  0.00           H
ATOM    829  CD  GLU A  57      42.890  37.790  50.530  1.00  0.00           C
ATOM    830  OE1 GLU A  57      43.130  38.110  49.290  1.00  0.00           O
ATOM    831  OE2 GLU A  57      43.640  37.080  51.180  1.00  0.00           O
ATOM    832  C   GLU A  57      38.050  38.890  49.670  1.00  0.00           C
ATOM    833  O   GLU A  57      38.100  39.830  48.960  1.00  0.00           O
ATOM    834  N   LYS A  58      37.220  37.890  49.310  1.00  0.00           N
ATOM    835  HN  LYS A  58      37.480  36.980  49.630  1.00  0.00           H
ATOM    836  CA  LYS A  58      36.100  37.980  48.390  1.00  0.00           C
ATOM    837  HA  LYS A  58      36.520  38.120  47.400  1.00  0.00           H
ATOM    838  CB  LYS A  58      35.310  36.610  48.260  1.00  0.00           C
ATOM    839  HB1 LYS A  58      35.980  35.820  47.870  1.00  0.00           H
ATOM    840  HB2 LYS A  58      34.610  36.730  47.410  1.00  0.00           H
ATOM    841  CG  LYS A  58      34.600  36.210  49.570  1.00  0.00           C
ATOM    842  HG1 LYS A  58      33.720  36.860  49.780  1.00  0.00           H
ATOM    843  HG2 LYS A  58      35.420  36.290  50.320  1.00  0.00           H
ATOM    844  CD  LYS A  58      34.090  34.810  49.560  1.00  0.00           C
ATOM    845  HD1 LYS A  58      33.590  34.560  50.520  1.00  0.00           H
ATOM    846  HD2 LYS A  58      33.250  34.810  48.830  1.00  0.00           H
ATOM    847  CE  LYS A  58      35.120  33.710  49.170  1.00  0.00           C
ATOM    848  HE1 LYS A  58      36.030  33.760  49.800  1.00  0.00           H
ATOM    849  HE2 LYS A  58      35.420  33.850  48.110  1.00  0.00           H
ATOM    850  NZ  LYS A  58      34.580  32.370  49.290  1.00  0.00           N
ATOM    851  HZ1 LYS A  58      34.810  31.920  50.200  1.00  0.00           H
ATOM    852  HZ2 LYS A  58      33.560  32.290  49.080  1.00  0.00           H
ATOM    853  HZ3 LYS A  58      35.110  31.670  48.730  1.00  0.00           H
ATOM    854  C   LYS A  58      35.050  39.040  48.680  1.00  0.00           C
ATOM    855  O   LYS A  58      34.870  39.710  49.690  1.00  0.00           O
ATOM    856  N   THR A  59      34.090  39.200  47.710  1.00  0.00           N
ATOM    857  HN  THR A  59      34.160  38.630  46.900  1.00  0.00           H
ATOM    858  CA  THR A  59      32.870  39.920  47.810  1.00  0.00           C
ATOM    859  HA  THR A  59      33.150  40.930  48.080  1.00  0.00           H
ATOM    860  CB  THR A  59      32.100  39.860  46.530  1.00  0.00           C
ATOM    861  HB  THR A  59      31.040  40.190  46.590  1.00  0.00           H
ATOM    862  OG1 THR A  59      32.080  38.590  45.920  1.00  0.00           O
ATOM    863  HG1 THR A  59      31.370  38.180  46.410  1.00  0.00           H
ATOM    864  CG2 THR A  59      32.670  40.820  45.500  1.00  0.00           C
ATOM    865 HG21 THR A  59      33.530  40.280  45.050  1.00  0.00           H
ATOM    866 HG22 THR A  59      31.980  40.930  44.640  1.00  0.00           H
ATOM    867 HG23 THR A  59      33.090  41.760  45.910  1.00  0.00           H
ATOM    868  C   THR A  59      31.910  39.490  48.920  1.00  0.00           C
ATOM    869  O   THR A  59      31.910  38.340  49.310  1.00  0.00           O
ATOM    870  N   LYS A  60      31.090  40.370  49.550  1.00  0.00           N
ATOM    871  HN  LYS A  60      31.330  41.320  49.420  1.00  0.00           H
ATOM    872  CA  LYS A  60      29.810  40.110  50.150  1.00  0.00           C
ATOM    873  HA  LYS A  60      29.990  39.690  51.130  1.00  0.00           H
ATOM    874  CB  LYS A  60      29.120  41.450  50.490  1.00  0.00           C
ATOM    875  HB1 LYS A  60      28.040  41.240  50.630  1.00  0.00           H
ATOM    876  HB2 LYS A  60      29.170  42.230  49.700  1.00  0.00           H
ATOM    877  CG  LYS A  60      29.650  42.070  51.780  1.00  0.00           C
ATOM    878  HG1 LYS A  60      30.730  42.280  51.600  1.00  0.00           H
ATOM    879  HG2 LYS A  60      29.540  41.370  52.640  1.00  0.00           H
ATOM    880  CD  LYS A  60      28.860  43.330  52.190  1.00  0.00           C
ATOM    881  HD1 LYS A  60      28.890  43.990  51.300  1.00  0.00           H
ATOM    882  HD2 LYS A  60      27.800  42.970  52.160  1.00  0.00           H
ATOM    883  CE  LYS A  60      29.150  44.020  53.480  1.00  0.00           C
ATOM    884  HE1 LYS A  60      28.810  43.280  54.230  1.00  0.00           H
ATOM    885  HE2 LYS A  60      28.520  44.920  53.610  1.00  0.00           H
ATOM    886  NZ  LYS A  60      30.610  44.230  53.620  1.00  0.00           N
ATOM    887  HZ1 LYS A  60      31.180  43.370  53.570  1.00  0.00           H
ATOM    888  HZ2 LYS A  60      30.960  44.900  52.900  1.00  0.00           H
ATOM    889  HZ3 LYS A  60      30.830  44.720  54.510  1.00  0.00           H
ATOM    890  C   LYS A  60      28.790  39.240  49.390  1.00  0.00           C
ATOM    891  O   LYS A  60      28.760  39.050  48.230  1.00  0.00           O
ATOM    892  N   GLU A  61      27.900  38.600  50.190  1.00  0.00           N
ATOM    893  HN  GLU A  61      28.010  38.810  51.160  1.00  0.00           H
ATOM    894  CA  GLU A  61      26.910  37.660  49.800  1.00  0.00           C
ATOM    895  HA  GLU A  61      27.470  36.870  49.330  1.00  0.00           H
ATOM    896  CB  GLU A  61      26.220  37.070  50.980  1.00  0.00           C
ATOM    897  HB1 GLU A  61      25.250  36.600  50.670  1.00  0.00           H
ATOM    898  HB2 GLU A  61      25.930  37.920  51.630  1.00  0.00           H
ATOM    899  CG  GLU A  61      27.050  35.890  51.690  1.00  0.00           C
ATOM    900  HG1 GLU A  61      27.920  36.470  52.070  1.00  0.00           H
ATOM    901  HG2 GLU A  61      27.430  35.120  50.990  1.00  0.00           H
ATOM    902  CD  GLU A  61      26.350  35.310  52.890  1.00  0.00           C
ATOM    903  OE1 GLU A  61      25.110  35.130  52.820  1.00  0.00           O
ATOM    904  OE2 GLU A  61      27.000  35.010  53.920  1.00  0.00           O
ATOM    905  C   GLU A  61      25.890  38.180  48.740  1.00  0.00           C
ATOM    906  O   GLU A  61      25.240  39.200  48.900  1.00  0.00           O
ATOM    907  N   GLN A  62      25.860  37.540  47.530  1.00  0.00           N
ATOM    908  HN  GLN A  62      26.330  36.670  47.450  1.00  0.00           H
ATOM    909  CA  GLN A  62      25.120  37.870  46.340  1.00  0.00           C
ATOM    910  HA  GLN A  62      25.460  37.250  45.530  1.00  0.00           H
ATOM    911  CB  GLN A  62      23.650  37.610  46.540  1.00  0.00           C
ATOM    912  HB1 GLN A  62      23.130  38.140  45.710  1.00  0.00           H
ATOM    913  HB2 GLN A  62      23.280  38.180  47.420  1.00  0.00           H
ATOM    914  CG  GLN A  62      23.150  36.120  46.600  1.00  0.00           C
ATOM    915  HG1 GLN A  62      22.040  36.090  46.590  1.00  0.00           H
ATOM    916  HG2 GLN A  62      23.560  35.740  47.560  1.00  0.00           H
ATOM    917  CD  GLN A  62      23.700  35.210  45.490  1.00  0.00           C
ATOM    918  OE1 GLN A  62      22.890  34.880  44.580  1.00  0.00           O
ATOM    919  NE2 GLN A  62      24.910  34.740  45.560  1.00  0.00           N
ATOM    920 HE21 GLN A  62      25.440  34.850  46.400  1.00  0.00           H
ATOM    921 HE22 GLN A  62      25.330  34.300  44.760  1.00  0.00           H
ATOM    922  C   GLN A  62      25.410  39.310  45.860  1.00  0.00           C
ATOM    923  O   GLN A  62      24.550  40.010  45.360  1.00  0.00           O
ATOM    924  N   VAL A  63      26.660  39.770  45.940  1.00  0.00           N
ATOM    925  HN  VAL A  63      27.370  39.160  46.280  1.00  0.00           H
ATOM    926  CA  VAL A  63      27.140  41.000  45.420  1.00  0.00           C
ATOM    927  HA  VAL A  63      26.340  41.610  45.020  1.00  0.00           H
ATOM    928  CB  VAL A  63      27.780  41.710  46.660  1.00  0.00           C
ATOM    929  HB  VAL A  63      28.580  41.140  47.180  1.00  0.00           H
ATOM    930  CG1 VAL A  63      28.590  43.040  46.220  1.00  0.00           C
ATOM    931 HG11 VAL A  63      28.840  43.630  47.140  1.00  0.00           H
ATOM    932 HG12 VAL A  63      29.560  42.780  45.750  1.00  0.00           H
ATOM    933 HG13 VAL A  63      27.980  43.680  45.550  1.00  0.00           H
ATOM    934  CG2 VAL A  63      26.790  42.150  47.750  1.00  0.00           C
ATOM    935 HG21 VAL A  63      25.840  42.620  47.420  1.00  0.00           H
ATOM    936 HG22 VAL A  63      26.610  41.400  48.560  1.00  0.00           H
ATOM    937 HG23 VAL A  63      27.130  43.000  48.370  1.00  0.00           H
ATOM    938  C   VAL A  63      28.170  40.860  44.250  1.00  0.00           C
ATOM    939  O   VAL A  63      29.120  40.040  44.240  1.00  0.00           O
ATOM    940  N   THR A  64      27.900  41.630  43.160  1.00  0.00           N
ATOM    941  HN  THR A  64      27.130  42.270  43.180  1.00  0.00           H
ATOM    942  CA  THR A  64      28.640  41.660  41.940  1.00  0.00           C
ATOM    943  HA  THR A  64      28.700  40.630  41.600  1.00  0.00           H
ATOM    944  CB  THR A  64      28.120  42.600  40.900  1.00  0.00           C
ATOM    945  HB  THR A  64      28.050  43.670  41.210  1.00  0.00           H
ATOM    946  OG1 THR A  64      26.750  42.290  40.560  1.00  0.00           O
ATOM    947  HG1 THR A  64      26.270  42.470  41.380  1.00  0.00           H
ATOM    948  CG2 THR A  64      28.910  42.510  39.570  1.00  0.00           C
ATOM    949 HG21 THR A  64      28.490  42.970  38.650  1.00  0.00           H
ATOM    950 HG22 THR A  64      29.920  42.900  39.780  1.00  0.00           H
ATOM    951 HG23 THR A  64      28.970  41.440  39.280  1.00  0.00           H
ATOM    952  C   THR A  64      30.130  42.110  42.170  1.00  0.00           C
ATOM    953  O   THR A  64      30.350  43.190  42.710  1.00  0.00           O
ATOM    954  N   ASN A  65      31.140  41.350  41.730  1.00  0.00           N
ATOM    955  HN  ASN A  65      30.920  40.560  41.160  1.00  0.00           H
ATOM    956  CA  ASN A  65      32.540  41.610  41.770  1.00  0.00           C
ATOM    957  HA  ASN A  65      32.790  41.720  42.820  1.00  0.00           H
ATOM    958  CB  ASN A  65      33.400  40.370  41.140  1.00  0.00           C
ATOM    959  HB1 ASN A  65      33.250  40.310  40.040  1.00  0.00           H
ATOM    960  HB2 ASN A  65      33.030  39.400  41.540  1.00  0.00           H
ATOM    961  CG  ASN A  65      34.840  40.430  41.400  1.00  0.00           C
ATOM    962  OD1 ASN A  65      35.460  41.430  41.800  1.00  0.00           O
ATOM    963  ND2 ASN A  65      35.410  39.230  41.150  1.00  0.00           N
ATOM    964 HD21 ASN A  65      34.870  38.460  40.810  1.00  0.00           H
ATOM    965 HD22 ASN A  65      36.340  38.990  41.440  1.00  0.00           H
ATOM    966  C   ASN A  65      32.970  43.010  41.200  1.00  0.00           C
ATOM    967  O   ASN A  65      32.430  43.490  40.200  1.00  0.00           O
ATOM    968  N   VAL A  66      33.850  43.760  41.800  1.00  0.00           N
ATOM    969  HN  VAL A  66      34.230  43.480  42.680  1.00  0.00           H
ATOM    970  CA  VAL A  66      34.300  45.060  41.360  1.00  0.00           C
ATOM    971  HA  VAL A  66      33.480  45.590  40.910  1.00  0.00           H
ATOM    972  CB  VAL A  66      34.750  45.910  42.570  1.00  0.00           C
ATOM    973  HB  VAL A  66      35.290  46.820  42.240  1.00  0.00           H
ATOM    974  CG1 VAL A  66      33.520  46.480  43.320  1.00  0.00           C
ATOM    975 HG11 VAL A  66      33.770  47.130  44.180  1.00  0.00           H
ATOM    976 HG12 VAL A  66      32.830  47.050  42.650  1.00  0.00           H
ATOM    977 HG13 VAL A  66      32.940  45.630  43.730  1.00  0.00           H
ATOM    978  CG2 VAL A  66      35.620  45.080  43.610  1.00  0.00           C
ATOM    979 HG21 VAL A  66      36.530  44.640  43.140  1.00  0.00           H
ATOM    980 HG22 VAL A  66      35.890  45.810  44.400  1.00  0.00           H
ATOM    981 HG23 VAL A  66      35.060  44.190  43.960  1.00  0.00           H
ATOM    982  C   VAL A  66      35.460  44.930  40.280  1.00  0.00           C
ATOM    983  O   VAL A  66      35.820  45.830  39.630  1.00  0.00           O
ATOM    984  N   GLY A  67      35.960  43.700  39.980  1.00  0.00           N
ATOM    985  HN  GLY A  67      35.680  42.890  40.480  1.00  0.00           H
ATOM    986  CA  GLY A  67      36.910  43.420  38.790  1.00  0.00           C
ATOM    987  HA1 GLY A  67      37.690  44.160  38.910  1.00  0.00           H
ATOM    988  HA2 GLY A  67      37.380  42.460  38.940  1.00  0.00           H
ATOM    989  C   GLY A  67      36.170  43.390  37.450  1.00  0.00           C
ATOM    990  O   GLY A  67      36.810  43.410  36.390  1.00  0.00           O
ATOM    991  N   GLY A  68      34.810  43.300  37.580  1.00  0.00           N
ATOM    992  HN  GLY A  68      34.370  43.300  38.470  1.00  0.00           H
ATOM    993  CA  GLY A  68      33.820  43.200  36.450  1.00  0.00           C
ATOM    994  HA1 GLY A  68      33.320  44.160  36.390  1.00  0.00           H
ATOM    995  HA2 GLY A  68      34.250  42.840  35.530  1.00  0.00           H
ATOM    996  C   GLY A  68      32.700  42.290  36.720  1.00  0.00           C
ATOM    997  O   GLY A  68      32.720  41.560  37.690  1.00  0.00           O
ATOM    998  N   ALA A  69      31.670  42.360  35.890  1.00  0.00           N
ATOM    999  HN  ALA A  69      31.610  43.140  35.270  1.00  0.00           H
ATOM   1000  CA  ALA A  69      30.610  41.330  35.700  1.00  0.00           C
ATOM   1001  HA  ALA A  69      30.210  41.260  36.700  1.00  0.00           H
ATOM   1002  CB  ALA A  69      29.530  41.840  34.820  1.00  0.00           C
ATOM   1003  HB1 ALA A  69      29.130  42.860  35.000  1.00  0.00           H
ATOM   1004  HB2 ALA A  69      29.900  41.680  33.790  1.00  0.00           H
ATOM   1005  HB3 ALA A  69      28.560  41.290  34.790  1.00  0.00           H
ATOM   1006  C   ALA A  69      30.980  39.880  35.400  1.00  0.00           C
ATOM   1007  O   ALA A  69      31.530  39.580  34.340  1.00  0.00           O
ATOM   1008  N   VAL A  70      30.630  38.960  36.310  1.00  0.00           N
ATOM   1009  HN  VAL A  70      30.590  39.200  37.280  1.00  0.00           H
ATOM   1010  CA  VAL A  70      30.740  37.510  36.140  1.00  0.00           C
ATOM   1011  HA  VAL A  70      30.190  37.140  36.990  1.00  0.00           H
ATOM   1012  CB  VAL A  70      29.900  37.010  34.900  1.00  0.00           C
ATOM   1013  HB  VAL A  70      30.390  37.130  33.910  1.00  0.00           H
ATOM   1014  CG1 VAL A  70      29.420  35.530  35.100  1.00  0.00           C
ATOM   1015 HG11 VAL A  70      29.230  35.330  36.170  1.00  0.00           H
ATOM   1016 HG12 VAL A  70      28.580  35.300  34.410  1.00  0.00           H
ATOM   1017 HG13 VAL A  70      30.270  34.870  34.810  1.00  0.00           H
ATOM   1018  CG2 VAL A  70      28.560  37.830  34.940  1.00  0.00           C
ATOM   1019 HG21 VAL A  70      27.880  37.610  35.790  1.00  0.00           H
ATOM   1020 HG22 VAL A  70      28.700  38.920  34.790  1.00  0.00           H
ATOM   1021 HG23 VAL A  70      27.930  37.430  34.110  1.00  0.00           H
ATOM   1022  C   VAL A  70      32.220  37.080  36.230  1.00  0.00           C
ATOM   1023  O   VAL A  70      32.660  36.090  35.610  1.00  0.00           O
ATOM   1024  N   VAL A  71      32.950  37.780  37.110  1.00  0.00           N
ATOM   1025  HN  VAL A  71      32.470  38.440  37.690  1.00  0.00           H
ATOM   1026  CA  VAL A  71      34.310  37.570  37.300  1.00  0.00           C
ATOM   1027  HA  VAL A  71      34.870  37.070  36.530  1.00  0.00           H
ATOM   1028  CB  VAL A  71      34.950  38.990  37.390  1.00  0.00           C
ATOM   1029  HB  VAL A  71      34.310  39.580  38.090  1.00  0.00           H
ATOM   1030  CG1 VAL A  71      36.470  38.910  37.700  1.00  0.00           C
ATOM   1031 HG11 VAL A  71      36.850  39.930  37.460  1.00  0.00           H
ATOM   1032 HG12 VAL A  71      36.540  38.660  38.780  1.00  0.00           H
ATOM   1033 HG13 VAL A  71      36.890  38.110  37.050  1.00  0.00           H
ATOM   1034  CG2 VAL A  71      34.850  39.600  35.950  1.00  0.00           C
ATOM   1035 HG21 VAL A  71      33.830  39.760  35.550  1.00  0.00           H
ATOM   1036 HG22 VAL A  71      35.460  40.520  35.840  1.00  0.00           H
ATOM   1037 HG23 VAL A  71      35.300  38.840  35.280  1.00  0.00           H
ATOM   1038  C   VAL A  71      34.540  36.790  38.560  1.00  0.00           C
ATOM   1039  O   VAL A  71      33.930  37.200  39.560  1.00  0.00           O
ATOM   1040  N   THR A  72      35.410  35.780  38.470  1.00  0.00           N
ATOM   1041  HN  THR A  72      35.880  35.590  37.620  1.00  0.00           H
ATOM   1042  CA  THR A  72      35.680  34.940  39.620  1.00  0.00           C
ATOM   1043  HA  THR A  72      34.780  34.900  40.200  1.00  0.00           H
ATOM   1044  CB  THR A  72      35.930  33.450  39.210  1.00  0.00           C
ATOM   1045  HB  THR A  72      35.120  33.140  38.520  1.00  0.00           H
ATOM   1046  OG1 THR A  72      35.900  32.520  40.310  1.00  0.00           O
ATOM   1047  HG1 THR A  72      35.240  32.890  40.900  1.00  0.00           H
ATOM   1048  CG2 THR A  72      37.260  33.340  38.430  1.00  0.00           C
ATOM   1049 HG21 THR A  72      37.550  32.290  38.200  1.00  0.00           H
ATOM   1050 HG22 THR A  72      37.210  33.930  37.490  1.00  0.00           H
ATOM   1051 HG23 THR A  72      38.100  33.760  39.020  1.00  0.00           H
ATOM   1052  C   THR A  72      36.750  35.430  40.490  1.00  0.00           C
ATOM   1053  O   THR A  72      37.560  36.200  39.970  1.00  0.00           O
ATOM   1054  N   GLY A  73      36.770  35.100  41.770  1.00  0.00           N
ATOM   1055  HN  GLY A  73      36.000  34.540  42.050  1.00  0.00           H
ATOM   1056  CA  GLY A  73      37.940  35.330  42.600  1.00  0.00           C
ATOM   1057  HA1 GLY A  73      37.890  34.770  43.520  1.00  0.00           H
ATOM   1058  HA2 GLY A  73      38.820  35.100  42.020  1.00  0.00           H
ATOM   1059  C   GLY A  73      38.210  36.790  42.890  1.00  0.00           C
ATOM   1060  O   GLY A  73      37.440  37.640  42.480  1.00  0.00           O
ATOM   1061  N   VAL A  74      39.330  37.030  43.650  1.00  0.00           N
ATOM   1062  HN  VAL A  74      39.950  36.270  43.830  1.00  0.00           H
ATOM   1063  CA  VAL A  74      39.650  38.300  44.310  1.00  0.00           C
ATOM   1064  HA  VAL A  74      38.750  38.840  44.550  1.00  0.00           H
ATOM   1065  CB  VAL A  74      40.380  37.940  45.600  1.00  0.00           C
ATOM   1066  HB  VAL A  74      41.410  37.530  45.480  1.00  0.00           H
ATOM   1067  CG1 VAL A  74      40.550  39.230  46.430  1.00  0.00           C
ATOM   1068 HG11 VAL A  74      40.530  39.010  47.520  1.00  0.00           H
ATOM   1069 HG12 VAL A  74      41.430  39.850  46.180  1.00  0.00           H
ATOM   1070 HG13 VAL A  74      39.710  39.940  46.260  1.00  0.00           H
ATOM   1071  CG2 VAL A  74      39.620  36.880  46.480  1.00  0.00           C
ATOM   1072 HG21 VAL A  74      38.550  37.130  46.630  1.00  0.00           H
ATOM   1073 HG22 VAL A  74      39.650  35.890  45.970  1.00  0.00           H
ATOM   1074 HG23 VAL A  74      40.070  36.690  47.470  1.00  0.00           H
ATOM   1075  C   VAL A  74      40.410  39.270  43.330  1.00  0.00           C
ATOM   1076  O   VAL A  74      41.160  38.840  42.490  1.00  0.00           O
ATOM   1077  N   THR A  75      40.120  40.600  43.440  1.00  0.00           N
ATOM   1078  HN  THR A  75      39.450  40.740  44.170  1.00  0.00           H
ATOM   1079  CA  THR A  75      40.830  41.640  42.750  1.00  0.00           C
ATOM   1080  HA  THR A  75      41.120  41.280  41.770  1.00  0.00           H
ATOM   1081  CB  THR A  75      40.050  42.890  42.550  1.00  0.00           C
ATOM   1082  HB  THR A  75      40.570  43.760  42.080  1.00  0.00           H
ATOM   1083  OG1 THR A  75      39.360  43.260  43.690  1.00  0.00           O
ATOM   1084  HG1 THR A  75      40.010  43.820  44.130  1.00  0.00           H
ATOM   1085  CG2 THR A  75      38.890  42.700  41.550  1.00  0.00           C
ATOM   1086 HG21 THR A  75      39.230  42.490  40.510  1.00  0.00           H
ATOM   1087 HG22 THR A  75      38.240  41.860  41.890  1.00  0.00           H
ATOM   1088 HG23 THR A  75      38.320  43.650  41.490  1.00  0.00           H
ATOM   1089  C   THR A  75      42.150  42.120  43.490  1.00  0.00           C
ATOM   1090  O   THR A  75      42.280  42.000  44.680  1.00  0.00           O
ATOM   1091  N   ALA A  76      43.140  42.670  42.780  1.00  0.00           N
ATOM   1092  HN  ALA A  76      43.150  42.570  41.790  1.00  0.00           H
ATOM   1093  CA  ALA A  76      44.230  43.450  43.320  1.00  0.00           C
ATOM   1094  HA  ALA A  76      44.710  42.830  44.070  1.00  0.00           H
ATOM   1095  CB  ALA A  76      45.300  43.660  42.290  1.00  0.00           C
ATOM   1096  HB1 ALA A  76      46.180  44.250  42.620  1.00  0.00           H
ATOM   1097  HB2 ALA A  76      45.650  42.730  41.790  1.00  0.00           H
ATOM   1098  HB3 ALA A  76      44.800  44.150  41.420  1.00  0.00           H
ATOM   1099  C   ALA A  76      43.740  44.680  43.920  1.00  0.00           C
ATOM   1100  O   ALA A  76      42.850  45.310  43.340  1.00  0.00           O
ATOM   1101  N   VAL A  77      44.340  45.100  45.000  1.00  0.00           N
ATOM   1102  HN  VAL A  77      45.080  44.550  45.390  1.00  0.00           H
ATOM   1103  CA  VAL A  77      44.010  46.350  45.670  1.00  0.00           C
ATOM   1104  HA  VAL A  77      42.950  46.250  45.870  1.00  0.00           H
ATOM   1105  CB  VAL A  77      44.660  46.530  47.050  1.00  0.00           C
ATOM   1106  HB  VAL A  77      44.690  45.560  47.580  1.00  0.00           H
ATOM   1107  CG1 VAL A  77      46.160  46.880  46.890  1.00  0.00           C
ATOM   1108 HG11 VAL A  77      46.700  46.180  46.220  1.00  0.00           H
ATOM   1109 HG12 VAL A  77      46.270  47.910  46.480  1.00  0.00           H
ATOM   1110 HG13 VAL A  77      46.560  46.840  47.920  1.00  0.00           H
ATOM   1111  CG2 VAL A  77      43.950  47.520  48.020  1.00  0.00           C
ATOM   1112 HG21 VAL A  77      43.860  48.520  47.550  1.00  0.00           H
ATOM   1113 HG22 VAL A  77      42.940  47.110  48.240  1.00  0.00           H
ATOM   1114 HG23 VAL A  77      44.540  47.790  48.920  1.00  0.00           H
ATOM   1115  C   VAL A  77      44.050  47.660  44.810  1.00  0.00           C
ATOM   1116  O   VAL A  77      44.820  47.630  43.820  1.00  0.00           O
ATOM   1117  N   ALA A  78      43.260  48.720  45.070  1.00  0.00           N
ATOM   1118  HN  ALA A  78      42.550  48.690  45.770  1.00  0.00           H
ATOM   1119  CA  ALA A  78      43.010  49.850  44.210  1.00  0.00           C
ATOM   1120  HA  ALA A  78      42.730  49.370  43.280  1.00  0.00           H
ATOM   1121  CB  ALA A  78      41.680  50.540  44.550  1.00  0.00           C
ATOM   1122  HB1 ALA A  78      40.820  49.870  44.330  1.00  0.00           H
ATOM   1123  HB2 ALA A  78      41.680  51.040  45.540  1.00  0.00           H
ATOM   1124  HB3 ALA A  78      41.420  51.300  43.780  1.00  0.00           H
ATOM   1125  C   ALA A  78      44.190  50.820  44.060  1.00  0.00           C
ATOM   1126  O   ALA A  78      44.950  51.040  45.070  1.00  0.00           O
ATOM   1127  N   GLN A  79      44.280  51.540  42.840  1.00  0.00           N
ATOM   1128  HN  GLN A  79      43.540  51.560  42.180  1.00  0.00           H
ATOM   1129  CA  GLN A  79      45.120  52.650  42.710  1.00  0.00           C
ATOM   1130  HA  GLN A  79      46.100  52.310  43.020  1.00  0.00           H
ATOM   1131  CB  GLN A  79      45.110  53.040  41.210  1.00  0.00           C
ATOM   1132  HB1 GLN A  79      44.140  53.380  40.780  1.00  0.00           H
ATOM   1133  HB2 GLN A  79      45.410  52.070  40.750  1.00  0.00           H
ATOM   1134  CG  GLN A  79      46.130  54.180  40.950  1.00  0.00           C
ATOM   1135  HG1 GLN A  79      47.150  54.050  41.370  1.00  0.00           H
ATOM   1136  HG2 GLN A  79      45.820  55.200  41.290  1.00  0.00           H
ATOM   1137  CD  GLN A  79      46.300  54.320  39.460  1.00  0.00           C
ATOM   1138  OE1 GLN A  79      45.870  55.340  38.920  1.00  0.00           O
ATOM   1139  NE2 GLN A  79      46.900  53.290  38.790  1.00  0.00           N
ATOM   1140 HE21 GLN A  79      47.650  52.830  39.270  1.00  0.00           H
ATOM   1141 HE22 GLN A  79      46.540  53.060  37.890  1.00  0.00           H
ATOM   1142  C   GLN A  79      44.730  53.830  43.570  1.00  0.00           C
ATOM   1143  O   GLN A  79      43.510  54.210  43.600  1.00  0.00           O
ATOM   1144  N   LYS A  80      45.640  54.440  44.340  1.00  0.00           N
ATOM   1145  HN  LYS A  80      46.520  54.020  44.570  1.00  0.00           H
ATOM   1146  CA  LYS A  80      45.370  55.710  45.010  1.00  0.00           C
ATOM   1147  HA  LYS A  80      44.330  55.900  45.230  1.00  0.00           H
ATOM   1148  CB  LYS A  80      46.060  55.750  46.360  1.00  0.00           C
ATOM   1149  HB1 LYS A  80      46.010  56.720  46.900  1.00  0.00           H
ATOM   1150  HB2 LYS A  80      47.170  55.820  46.230  1.00  0.00           H
ATOM   1151  CG  LYS A  80      45.890  54.580  47.420  1.00  0.00           C
ATOM   1152  HG1 LYS A  80      46.460  54.880  48.330  1.00  0.00           H
ATOM   1153  HG2 LYS A  80      46.260  53.610  47.020  1.00  0.00           H
ATOM   1154  CD  LYS A  80      44.420  54.240  47.850  1.00  0.00           C
ATOM   1155  HD1 LYS A  80      43.740  55.120  47.790  1.00  0.00           H
ATOM   1156  HD2 LYS A  80      43.890  53.630  47.090  1.00  0.00           H
ATOM   1157  CE  LYS A  80      44.150  53.710  49.270  1.00  0.00           C
ATOM   1158  HE1 LYS A  80      43.130  53.290  49.390  1.00  0.00           H
ATOM   1159  HE2 LYS A  80      44.380  54.560  49.950  1.00  0.00           H
ATOM   1160  NZ  LYS A  80      45.110  52.640  49.620  1.00  0.00           N
ATOM   1161  HZ1 LYS A  80      44.780  52.090  50.440  1.00  0.00           H
ATOM   1162  HZ2 LYS A  80      45.370  52.030  48.810  1.00  0.00           H
ATOM   1163  HZ3 LYS A  80      46.020  52.940  50.040  1.00  0.00           H
ATOM   1164  C   LYS A  80      45.790  56.840  44.100  1.00  0.00           C
ATOM   1165  O   LYS A  80      46.850  56.820  43.480  1.00  0.00           O
ATOM   1166  N   THR A  81      45.040  57.890  44.060  1.00  0.00           N
ATOM   1167  HN  THR A  81      44.110  57.790  44.420  1.00  0.00           H
ATOM   1168  CA  THR A  81      45.210  58.990  43.150  1.00  0.00           C
ATOM   1169  HA  THR A  81      46.160  58.840  42.660  1.00  0.00           H
ATOM   1170  CB  THR A  81      44.130  59.160  42.070  1.00  0.00           C
ATOM   1171  HB  THR A  81      44.340  60.090  41.500  1.00  0.00           H
ATOM   1172  OG1 THR A  81      42.810  59.080  42.640  1.00  0.00           O
ATOM   1173  HG1 THR A  81      42.330  59.880  42.430  1.00  0.00           H
ATOM   1174  CG2 THR A  81      44.280  58.000  41.030  1.00  0.00           C
ATOM   1175 HG21 THR A  81      45.370  57.920  40.880  1.00  0.00           H
ATOM   1176 HG22 THR A  81      43.990  57.070  41.570  1.00  0.00           H
ATOM   1177 HG23 THR A  81      43.670  58.310  40.160  1.00  0.00           H
ATOM   1178  C   THR A  81      45.260  60.310  43.750  1.00  0.00           C
ATOM   1179  O   THR A  81      44.440  60.570  44.600  1.00  0.00           O
ATOM   1180  N   VAL A  82      46.060  61.260  43.270  1.00  0.00           N
ATOM   1181  HN  VAL A  82      46.740  60.960  42.610  1.00  0.00           H
ATOM   1182  CA  VAL A  82      46.260  62.670  43.680  1.00  0.00           C
ATOM   1183  HA  VAL A  82      45.290  62.980  44.060  1.00  0.00           H
ATOM   1184  CB  VAL A  82      47.430  62.910  44.650  1.00  0.00           C
ATOM   1185  HB  VAL A  82      47.550  63.990  44.910  1.00  0.00           H
ATOM   1186  CG1 VAL A  82      47.220  62.100  45.840  1.00  0.00           C
ATOM   1187 HG11 VAL A  82      48.210  62.000  46.340  1.00  0.00           H
ATOM   1188 HG12 VAL A  82      46.450  62.590  46.480  1.00  0.00           H
ATOM   1189 HG13 VAL A  82      46.920  61.080  45.540  1.00  0.00           H
ATOM   1190  CG2 VAL A  82      48.710  62.470  43.970  1.00  0.00           C
ATOM   1191 HG21 VAL A  82      48.540  61.400  43.690  1.00  0.00           H
ATOM   1192 HG22 VAL A  82      49.040  62.970  43.040  1.00  0.00           H
ATOM   1193 HG23 VAL A  82      49.600  62.520  44.630  1.00  0.00           H
ATOM   1194  C   VAL A  82      46.540  63.530  42.420  1.00  0.00           C
ATOM   1195  O   VAL A  82      46.800  62.880  41.420  1.00  0.00           O
ATOM   1196  N   GLU A  83      46.410  64.890  42.430  1.00  0.00           N
ATOM   1197  HN  GLU A  83      46.250  65.380  43.280  1.00  0.00           H
ATOM   1198  CA  GLU A  83      46.600  65.780  41.300  1.00  0.00           C
ATOM   1199  HA  GLU A  83      46.460  65.280  40.360  1.00  0.00           H
ATOM   1200  CB  GLU A  83      45.710  67.020  41.460  1.00  0.00           C
ATOM   1201  HB1 GLU A  83      46.010  67.600  42.360  1.00  0.00           H
ATOM   1202  HB2 GLU A  83      44.690  66.680  41.740  1.00  0.00           H
ATOM   1203  CG  GLU A  83      45.670  68.010  40.250  1.00  0.00           C
ATOM   1204  HG1 GLU A  83      45.180  67.540  39.370  1.00  0.00           H
ATOM   1205  HG2 GLU A  83      46.700  68.300  39.980  1.00  0.00           H
ATOM   1206  CD  GLU A  83      44.820  69.220  40.720  1.00  0.00           C
ATOM   1207  OE1 GLU A  83      45.330  69.930  41.630  1.00  0.00           O
ATOM   1208  OE2 GLU A  83      43.770  69.490  40.090  1.00  0.00           O
ATOM   1209  C   GLU A  83      48.100  66.210  41.240  1.00  0.00           C
ATOM   1210  O   GLU A  83      48.790  66.130  42.280  1.00  0.00           O
ATOM   1211  N   GLY A  84      48.570  66.650  40.050  1.00  0.00           N
ATOM   1212  HN  GLY A  84      47.910  66.730  39.310  1.00  0.00           H
ATOM   1213  CA  GLY A  84      49.940  67.100  39.820  1.00  0.00           C
ATOM   1214  HA1 GLY A  84      50.300  67.700  40.640  1.00  0.00           H
ATOM   1215  HA2 GLY A  84      50.500  66.220  39.550  1.00  0.00           H
ATOM   1216  C   GLY A  84      50.000  68.020  38.610  1.00  0.00           C
ATOM   1217  O   GLY A  84      49.000  68.430  38.130  1.00  0.00           O
ATOM   1218  N   ALA A  85      51.230  68.130  38.010  1.00  0.00           N
ATOM   1219  HN  ALA A  85      52.020  67.720  38.450  1.00  0.00           H
ATOM   1220  CA  ALA A  85      51.420  68.860  36.770  1.00  0.00           C
ATOM   1221  HA  ALA A  85      50.690  69.660  36.850  1.00  0.00           H
ATOM   1222  CB  ALA A  85      52.760  69.560  37.010  1.00  0.00           C
ATOM   1223  HB1 ALA A  85      52.700  70.170  37.940  1.00  0.00           H
ATOM   1224  HB2 ALA A  85      53.630  68.890  37.190  1.00  0.00           H
ATOM   1225  HB3 ALA A  85      52.980  70.330  36.240  1.00  0.00           H
ATOM   1226  C   ALA A  85      51.260  68.200  35.410  1.00  0.00           C
ATOM   1227  O   ALA A  85      51.770  67.070  35.320  1.00  0.00           O
ATOM   1228  N   GLY A  86      50.590  68.840  34.500  1.00  0.00           N
ATOM   1229  HN  GLY A  86      50.150  69.680  34.810  1.00  0.00           H
ATOM   1230  CA  GLY A  86      50.640  68.570  33.050  1.00  0.00           C
ATOM   1231  HA1 GLY A  86      50.100  69.320  32.490  1.00  0.00           H
ATOM   1232  HA2 GLY A  86      51.690  68.500  32.790  1.00  0.00           H
ATOM   1233  C   GLY A  86      49.940  67.270  32.690  1.00  0.00           C
ATOM   1234  O   GLY A  86      49.570  66.470  33.500  1.00  0.00           O
ATOM   1235  N   SER A  87      49.610  67.020  31.410  1.00  0.00           N
ATOM   1236  HN  SER A  87      49.780  67.720  30.720  1.00  0.00           H
ATOM   1237  CA  SER A  87      48.920  65.800  30.990  1.00  0.00           C
ATOM   1238  HA  SER A  87      48.610  65.170  31.810  1.00  0.00           H
ATOM   1239  CB  SER A  87      47.750  66.110  30.070  1.00  0.00           C
ATOM   1240  HB1 SER A  87      47.040  66.710  30.680  1.00  0.00           H
ATOM   1241  HB2 SER A  87      47.180  65.240  29.670  1.00  0.00           H
ATOM   1242  OG  SER A  87      48.040  67.010  29.040  1.00  0.00           O
ATOM   1243  HG1 SER A  87      47.190  67.220  28.660  1.00  0.00           H
ATOM   1244  C   SER A  87      49.870  64.950  30.120  1.00  0.00           C
ATOM   1245  O   SER A  87      50.920  65.350  29.610  1.00  0.00           O
ATOM   1246  N   ILE A  88      49.540  63.640  30.070  1.00  0.00           N
ATOM   1247  HN  ILE A  88      48.780  63.270  30.610  1.00  0.00           H
ATOM   1248  CA  ILE A  88      50.140  62.610  29.190  1.00  0.00           C
ATOM   1249  HA  ILE A  88      51.200  62.790  29.100  1.00  0.00           H
ATOM   1250  CB  ILE A  88      49.960  61.150  29.590  1.00  0.00           C
ATOM   1251  HB  ILE A  88      50.410  60.500  28.810  1.00  0.00           H
ATOM   1252  CG2 ILE A  88      50.840  61.020  30.890  1.00  0.00           C
ATOM   1253 HG21 ILE A  88      51.880  61.370  30.700  1.00  0.00           H
ATOM   1254 HG22 ILE A  88      50.360  61.560  31.730  1.00  0.00           H
ATOM   1255 HG23 ILE A  88      51.020  59.950  31.120  1.00  0.00           H
ATOM   1256  CG1 ILE A  88      48.460  60.770  29.710  1.00  0.00           C
ATOM   1257 HG11 ILE A  88      47.970  61.060  28.750  1.00  0.00           H
ATOM   1258 HG12 ILE A  88      47.900  61.260  30.530  1.00  0.00           H
ATOM   1259  CD  ILE A  88      48.320  59.200  29.660  1.00  0.00           C
ATOM   1260  HD1 ILE A  88      48.880  58.770  28.800  1.00  0.00           H
ATOM   1261  HD2 ILE A  88      48.830  58.750  30.540  1.00  0.00           H
ATOM   1262  HD3 ILE A  88      47.240  58.920  29.710  1.00  0.00           H
ATOM   1263  C   ILE A  88      49.550  62.940  27.830  1.00  0.00           C
ATOM   1264  O   ILE A  88      48.470  63.550  27.640  1.00  0.00           O
ATOM   1265  N   ALA A  89      50.270  62.500  26.820  1.00  0.00           N
ATOM   1266  HN  ALA A  89      51.140  62.050  27.000  1.00  0.00           H
ATOM   1267  CA  ALA A  89      50.050  62.680  25.360  1.00  0.00           C
ATOM   1268  HA  ALA A  89      49.110  63.160  25.140  1.00  0.00           H
ATOM   1269  CB  ALA A  89      51.190  63.440  24.770  1.00  0.00           C
ATOM   1270  HB1 ALA A  89      51.190  64.490  25.130  1.00  0.00           H
ATOM   1271  HB2 ALA A  89      52.190  63.000  24.980  1.00  0.00           H
ATOM   1272  HB3 ALA A  89      51.060  63.290  23.680  1.00  0.00           H
ATOM   1273  C   ALA A  89      49.840  61.350  24.750  1.00  0.00           C
ATOM   1274  O   ALA A  89      50.400  60.350  25.060  1.00  0.00           O
ATOM   1275  N   ALA A  90      48.900  61.360  23.690  1.00  0.00           N
ATOM   1276  HN  ALA A  90      48.460  62.240  23.570  1.00  0.00           H
ATOM   1277  CA  ALA A  90      48.630  60.350  22.730  1.00  0.00           C
ATOM   1278  HA  ALA A  90      48.420  59.500  23.360  1.00  0.00           H
ATOM   1279  CB  ALA A  90      47.400  60.850  21.930  1.00  0.00           C
ATOM   1280  HB1 ALA A  90      47.620  61.860  21.520  1.00  0.00           H
ATOM   1281  HB2 ALA A  90      47.230  60.170  21.080  1.00  0.00           H
ATOM   1282  HB3 ALA A  90      46.530  60.850  22.620  1.00  0.00           H
ATOM   1283  C   ALA A  90      49.830  59.900  21.830  1.00  0.00           C
ATOM   1284  O   ALA A  90      50.830  60.560  21.780  1.00  0.00           O
ATOM   1285  N   ALA A  91      49.830  58.690  21.180  1.00  0.00           N
ATOM   1286  HN  ALA A  91      49.070  58.080  21.400  1.00  0.00           H
ATOM   1287  CA  ALA A  91      51.020  58.300  20.450  1.00  0.00           C
ATOM   1288  HA  ALA A  91      51.360  59.200  19.960  1.00  0.00           H
ATOM   1289  CB  ALA A  91      52.050  57.780  21.400  1.00  0.00           C
ATOM   1290  HB1 ALA A  91      53.020  57.490  20.930  1.00  0.00           H
ATOM   1291  HB2 ALA A  91      52.300  58.650  22.040  1.00  0.00           H
ATOM   1292  HB3 ALA A  91      51.550  57.010  22.010  1.00  0.00           H
ATOM   1293  C   ALA A  91      50.760  57.340  19.330  1.00  0.00           C
ATOM   1294  O   ALA A  91      49.700  56.730  19.320  1.00  0.00           O
ATOM   1295  N   THR A  92      51.720  57.100  18.390  1.00  0.00           N
ATOM   1296  HN  THR A  92      52.540  57.620  18.160  1.00  0.00           H
ATOM   1297  CA  THR A  92      51.730  55.860  17.570  1.00  0.00           C
ATOM   1298  HA  THR A  92      50.760  55.560  17.220  1.00  0.00           H
ATOM   1299  CB  THR A  92      52.570  55.940  16.320  1.00  0.00           C
ATOM   1300  HB  THR A  92      53.670  55.900  16.480  1.00  0.00           H
ATOM   1301  OG1 THR A  92      52.270  57.250  15.780  1.00  0.00           O
ATOM   1302  HG1 THR A  92      51.360  57.450  16.040  1.00  0.00           H
ATOM   1303  CG2 THR A  92      52.130  54.880  15.300  1.00  0.00           C
ATOM   1304 HG21 THR A  92      52.340  53.820  15.590  1.00  0.00           H
ATOM   1305 HG22 THR A  92      51.110  54.990  14.870  1.00  0.00           H
ATOM   1306 HG23 THR A  92      52.780  55.000  14.410  1.00  0.00           H
ATOM   1307  C   THR A  92      52.170  54.680  18.470  1.00  0.00           C
ATOM   1308  O   THR A  92      51.580  53.600  18.410  1.00  0.00           O
ATOM   1309  N   GLY A  93      53.220  54.840  19.260  1.00  0.00           N
ATOM   1310  HN  GLY A  93      53.680  55.720  19.250  1.00  0.00           H
ATOM   1311  CA  GLY A  93      53.570  53.880  20.260  1.00  0.00           C
ATOM   1312  HA1 GLY A  93      53.800  52.920  19.820  1.00  0.00           H
ATOM   1313  HA2 GLY A  93      54.460  54.320  20.690  1.00  0.00           H
ATOM   1314  C   GLY A  93      52.600  53.830  21.380  1.00  0.00           C
ATOM   1315  O   GLY A  93      51.490  54.360  21.350  1.00  0.00           O
ATOM   1316  N   PHE A  94      52.910  53.030  22.440  1.00  0.00           N
ATOM   1317  HN  PHE A  94      53.840  52.690  22.510  1.00  0.00           H
ATOM   1318  CA  PHE A  94      52.180  52.840  23.710  1.00  0.00           C
ATOM   1319  HA  PHE A  94      51.200  52.440  23.490  1.00  0.00           H
ATOM   1320  CB  PHE A  94      52.810  51.710  24.540  1.00  0.00           C
ATOM   1321  HB1 PHE A  94      52.210  51.540  25.460  1.00  0.00           H
ATOM   1322  HB2 PHE A  94      53.850  52.020  24.820  1.00  0.00           H
ATOM   1323  CG  PHE A  94      52.910  50.410  23.860  1.00  0.00           C
ATOM   1324  CD1 PHE A  94      54.230  49.900  23.550  1.00  0.00           C
ATOM   1325  HD1 PHE A  94      55.080  50.560  23.580  1.00  0.00           H
ATOM   1326  CE1 PHE A  94      54.370  48.530  23.180  1.00  0.00           C
ATOM   1327  HE1 PHE A  94      55.360  48.080  23.140  1.00  0.00           H
ATOM   1328  CZ  PHE A  94      53.210  47.730  22.940  1.00  0.00           C
ATOM   1329  HZ  PHE A  94      53.320  46.690  22.670  1.00  0.00           H
ATOM   1330  CD2 PHE A  94      51.830  49.620  23.720  1.00  0.00           C
ATOM   1331  HD2 PHE A  94      50.830  49.950  23.970  1.00  0.00           H
ATOM   1332  CE2 PHE A  94      51.960  48.240  23.280  1.00  0.00           C
ATOM   1333  HE2 PHE A  94      51.040  47.700  23.100  1.00  0.00           H
ATOM   1334  C   PHE A  94      52.060  54.120  24.480  1.00  0.00           C
ATOM   1335  O   PHE A  94      53.030  54.820  24.790  1.00  0.00           O
ATOM   1336  N   VAL A  95      50.840  54.460  24.800  1.00  0.00           N
ATOM   1337  HN  VAL A  95      50.160  53.910  24.320  1.00  0.00           H
ATOM   1338  CA  VAL A  95      50.470  55.530  25.730  1.00  0.00           C
ATOM   1339  HA  VAL A  95      51.080  56.390  25.470  1.00  0.00           H
ATOM   1340  CB  VAL A  95      49.030  56.010  25.410  1.00  0.00           C
ATOM   1341  HB  VAL A  95      48.340  55.140  25.370  1.00  0.00           H
ATOM   1342  CG1 VAL A  95      48.460  56.850  26.590  1.00  0.00           C
ATOM   1343 HG11 VAL A  95      48.260  56.280  27.530  1.00  0.00           H
ATOM   1344 HG12 VAL A  95      49.150  57.690  26.820  1.00  0.00           H
ATOM   1345 HG13 VAL A  95      47.450  57.220  26.340  1.00  0.00           H
ATOM   1346  CG2 VAL A  95      49.010  56.830  24.080  1.00  0.00           C
ATOM   1347 HG21 VAL A  95      49.460  56.250  23.250  1.00  0.00           H
ATOM   1348 HG22 VAL A  95      47.950  57.040  23.810  1.00  0.00           H
ATOM   1349 HG23 VAL A  95      49.570  57.780  24.150  1.00  0.00           H
ATOM   1350  C   VAL A  95      50.530  55.180  27.200  1.00  0.00           C
ATOM   1351  O   VAL A  95      49.880  54.250  27.710  1.00  0.00           O
ATOM   1352  N   LYS A  96      51.400  55.870  28.040  1.00  0.00           N
ATOM   1353  HN  LYS A  96      51.740  56.770  27.770  1.00  0.00           H
ATOM   1354  CA  LYS A  96      51.620  55.520  29.440  1.00  0.00           C
ATOM   1355  HA  LYS A  96      51.170  54.570  29.700  1.00  0.00           H
ATOM   1356  CB  LYS A  96      53.090  55.410  29.850  1.00  0.00           C
ATOM   1357  HB1 LYS A  96      53.250  55.130  30.920  1.00  0.00           H
ATOM   1358  HB2 LYS A  96      53.470  56.440  29.690  1.00  0.00           H
ATOM   1359  CG  LYS A  96      53.980  54.550  29.020  1.00  0.00           C
ATOM   1360  HG1 LYS A  96      55.030  54.850  29.210  1.00  0.00           H
ATOM   1361  HG2 LYS A  96      53.760  54.610  27.930  1.00  0.00           H
ATOM   1362  CD  LYS A  96      53.720  53.070  29.430  1.00  0.00           C
ATOM   1363  HD1 LYS A  96      54.240  52.870  30.390  1.00  0.00           H
ATOM   1364  HD2 LYS A  96      52.670  52.960  29.790  1.00  0.00           H
ATOM   1365  CE  LYS A  96      53.970  51.970  28.300  1.00  0.00           C
ATOM   1366  HE1 LYS A  96      53.210  52.090  27.490  1.00  0.00           H
ATOM   1367  HE2 LYS A  96      53.790  50.960  28.730  1.00  0.00           H
ATOM   1368  NZ  LYS A  96      55.340  52.090  27.750  1.00  0.00           N
ATOM   1369  HZ1 LYS A  96      55.990  51.810  28.510  1.00  0.00           H
ATOM   1370  HZ2 LYS A  96      55.460  51.340  27.040  1.00  0.00           H
ATOM   1371  HZ3 LYS A  96      55.640  52.970  27.290  1.00  0.00           H
ATOM   1372  C   LYS A  96      50.860  56.560  30.360  1.00  0.00           C
ATOM   1373  O   LYS A  96      51.030  57.740  30.270  1.00  0.00           O
ATOM   1374  N   LYS A  97      50.150  55.990  31.420  1.00  0.00           N
ATOM   1375  HN  LYS A  97      50.160  54.990  31.420  1.00  0.00           H
ATOM   1376  CA  LYS A  97      49.730  56.550  32.680  1.00  0.00           C
ATOM   1377  HA  LYS A  97      48.950  57.290  32.580  1.00  0.00           H
ATOM   1378  CB  LYS A  97      49.160  55.330  33.530  1.00  0.00           C
ATOM   1379  HB1 LYS A  97      48.890  55.770  34.520  1.00  0.00           H
ATOM   1380  HB2 LYS A  97      49.950  54.570  33.680  1.00  0.00           H
ATOM   1381  CG  LYS A  97      47.970  54.670  32.820  1.00  0.00           C
ATOM   1382  HG1 LYS A  97      48.220  54.140  31.880  1.00  0.00           H
ATOM   1383  HG2 LYS A  97      47.190  55.420  32.580  1.00  0.00           H
ATOM   1384  CD  LYS A  97      47.350  53.640  33.810  1.00  0.00           C
ATOM   1385  HD1 LYS A  97      48.020  53.230  34.590  1.00  0.00           H
ATOM   1386  HD2 LYS A  97      46.590  54.160  34.440  1.00  0.00           H
ATOM   1387  CE  LYS A  97      46.650  52.490  32.950  1.00  0.00           C
ATOM   1388  HE1 LYS A  97      47.400  52.140  32.210  1.00  0.00           H
ATOM   1389  HE2 LYS A  97      45.820  52.850  32.290  1.00  0.00           H
ATOM   1390  NZ  LYS A  97      46.210  51.380  33.800  1.00  0.00           N
ATOM   1391  HZ1 LYS A  97      45.600  51.750  34.560  1.00  0.00           H
ATOM   1392  HZ2 LYS A  97      45.580  50.720  33.300  1.00  0.00           H
ATOM   1393  HZ3 LYS A  97      47.080  50.870  34.040  1.00  0.00           H
ATOM   1394  C   LYS A  97      50.830  57.230  33.470  1.00  0.00           C
ATOM   1395  O   LYS A  97      51.890  56.740  33.710  1.00  0.00           O
ATOM   1396  N   ASP A  98      50.630  58.570  33.790  1.00  0.00           N
ATOM   1397  HN  ASP A  98      49.840  59.130  33.520  1.00  0.00           H
ATOM   1398  CA  ASP A  98      51.550  59.330  34.640  1.00  0.00           C
ATOM   1399  HA  ASP A  98      52.530  59.140  34.240  1.00  0.00           H
ATOM   1400  CB  ASP A  98      51.380  60.890  34.500  1.00  0.00           C
ATOM   1401  HB1 ASP A  98      50.570  61.230  35.180  1.00  0.00           H
ATOM   1402  HB2 ASP A  98      51.080  61.190  33.480  1.00  0.00           H
ATOM   1403  CG  ASP A  98      52.700  61.630  34.850  1.00  0.00           C
ATOM   1404  OD1 ASP A  98      53.780  61.050  34.840  1.00  0.00           O
ATOM   1405  OD2 ASP A  98      52.580  62.860  34.920  1.00  0.00           O
ATOM   1406  C   ASP A  98      51.390  58.910  36.160  1.00  0.00           C
ATOM   1407  O   ASP A  98      50.300  58.750  36.710  1.00  0.00           O
ATOM   1408  N   GLN A  99      52.500  58.700  36.810  1.00  0.00           N
ATOM   1409  HN  GLN A  99      53.330  59.020  36.370  1.00  0.00           H
ATOM   1410  CA  GLN A  99      52.610  58.330  38.190  1.00  0.00           C
ATOM   1411  HA  GLN A  99      51.640  58.450  38.650  1.00  0.00           H
ATOM   1412  CB  GLN A  99      53.030  56.850  38.500  1.00  0.00           C
ATOM   1413  HB1 GLN A  99      52.880  56.140  37.660  1.00  0.00           H
ATOM   1414  HB2 GLN A  99      52.350  56.500  39.300  1.00  0.00           H
ATOM   1415  CG  GLN A  99      54.430  56.650  38.970  1.00  0.00           C
ATOM   1416  HG1 GLN A  99      54.630  57.100  39.970  1.00  0.00           H
ATOM   1417  HG2 GLN A  99      55.170  57.150  38.310  1.00  0.00           H
ATOM   1418  CD  GLN A  99      54.850  55.180  39.220  1.00  0.00           C
ATOM   1419  OE1 GLN A  99      53.990  54.310  39.160  1.00  0.00           O
ATOM   1420  NE2 GLN A  99      56.150  54.970  39.540  1.00  0.00           N
ATOM   1421 HE21 GLN A  99      56.860  55.670  39.530  1.00  0.00           H
ATOM   1422 HE22 GLN A  99      56.420  54.040  39.750  1.00  0.00           H
ATOM   1423  C   GLN A  99      53.450  59.320  38.860  1.00  0.00           C
ATOM   1424  O   GLN A  99      54.340  59.840  38.280  1.00  0.00           O
ATOM   1425  N   LEU A 100      53.290  59.660  40.170  1.00  0.00           N
ATOM   1426  HN  LEU A 100      52.580  59.250  40.730  1.00  0.00           H
ATOM   1427  CA  LEU A 100      54.200  60.530  40.920  1.00  0.00           C
ATOM   1428  HA  LEU A 100      54.540  61.380  40.350  1.00  0.00           H
ATOM   1429  CB  LEU A 100      53.630  61.030  42.250  1.00  0.00           C
ATOM   1430  HB1 LEU A 100      54.460  61.650  42.670  1.00  0.00           H
ATOM   1431  HB2 LEU A 100      53.470  60.180  42.940  1.00  0.00           H
ATOM   1432  CG  LEU A 100      52.430  62.070  42.250  1.00  0.00           C
ATOM   1433  HG  LEU A 100      51.530  61.430  42.180  1.00  0.00           H
ATOM   1434  CD1 LEU A 100      52.280  62.650  43.650  1.00  0.00           C
ATOM   1435 HD11 LEU A 100      52.200  61.830  44.390  1.00  0.00           H
ATOM   1436 HD12 LEU A 100      53.260  63.150  43.810  1.00  0.00           H
ATOM   1437 HD13 LEU A 100      51.470  63.400  43.610  1.00  0.00           H
ATOM   1438  CD2 LEU A 100      52.600  62.990  41.020  1.00  0.00           C
ATOM   1439 HD21 LEU A 100      51.800  63.760  41.080  1.00  0.00           H
ATOM   1440 HD22 LEU A 100      53.560  63.520  41.190  1.00  0.00           H
ATOM   1441 HD23 LEU A 100      52.500  62.460  40.050  1.00  0.00           H
ATOM   1442  C   LEU A 100      55.450  59.740  41.270  1.00  0.00           C
ATOM   1443  O   LEU A 100      55.410  58.790  42.020  1.00  0.00           O
ATOM   1444  N   GLY A 101      56.590  60.150  40.670  1.00  0.00           N
ATOM   1445  HN  GLY A 101      56.510  60.930  40.060  1.00  0.00           H
ATOM   1446  CA  GLY A 101      57.980  59.720  40.930  1.00  0.00           C
ATOM   1447  HA1 GLY A 101      58.700  60.410  40.510  1.00  0.00           H
ATOM   1448  HA2 GLY A 101      58.100  59.420  41.970  1.00  0.00           H
ATOM   1449  C   GLY A 101      58.410  58.400  40.200  1.00  0.00           C
ATOM   1450  O   GLY A 101      57.570  57.740  39.600  1.00  0.00           O
ATOM   1451  N   LYS A 102      59.740  58.190  40.250  1.00  0.00           N
ATOM   1452  HN  LYS A 102      60.360  58.860  40.650  1.00  0.00           H
ATOM   1453  CA  LYS A 102      60.490  57.160  39.560  1.00  0.00           C
ATOM   1454  HA  LYS A 102      60.290  57.320  38.510  1.00  0.00           H
ATOM   1455  CB  LYS A 102      62.080  57.330  39.790  1.00  0.00           C
ATOM   1456  HB1 LYS A 102      62.360  58.350  39.440  1.00  0.00           H
ATOM   1457  HB2 LYS A 102      62.580  56.560  39.180  1.00  0.00           H
ATOM   1458  CG  LYS A 102      62.470  57.250  41.220  1.00  0.00           C
ATOM   1459  HG1 LYS A 102      62.080  56.320  41.680  1.00  0.00           H
ATOM   1460  HG2 LYS A 102      61.940  58.130  41.660  1.00  0.00           H
ATOM   1461  CD  LYS A 102      63.950  57.340  41.410  1.00  0.00           C
ATOM   1462  HD1 LYS A 102      64.340  56.400  40.980  1.00  0.00           H
ATOM   1463  HD2 LYS A 102      64.440  58.170  40.850  1.00  0.00           H
ATOM   1464  CE  LYS A 102      64.350  57.560  42.960  1.00  0.00           C
ATOM   1465  HE1 LYS A 102      63.680  56.830  43.460  1.00  0.00           H
ATOM   1466  HE2 LYS A 102      64.050  58.580  43.280  1.00  0.00           H
ATOM   1467  NZ  LYS A 102      65.760  57.230  43.180  1.00  0.00           N
ATOM   1468  HZ1 LYS A 102      65.990  56.210  43.150  1.00  0.00           H
ATOM   1469  HZ2 LYS A 102      66.350  57.680  42.450  1.00  0.00           H
ATOM   1470  HZ3 LYS A 102      66.060  57.540  44.130  1.00  0.00           H
ATOM   1471  C   LYS A 102      60.090  55.730  39.750  1.00  0.00           C
ATOM   1472  O   LYS A 102      59.760  55.300  40.840  1.00  0.00           O
ATOM   1473  N   ASN A 103      60.250  54.920  38.690  1.00  0.00           N
ATOM   1474  HN  ASN A 103      60.390  55.340  37.800  1.00  0.00           H
ATOM   1475  CA  ASN A 103      59.670  53.560  38.650  1.00  0.00           C
ATOM   1476  HA  ASN A 103      58.790  53.460  39.270  1.00  0.00           H
ATOM   1477  CB  ASN A 103      59.450  53.210  37.120  1.00  0.00           C
ATOM   1478  HB1 ASN A 103      59.110  52.170  36.970  1.00  0.00           H
ATOM   1479  HB2 ASN A 103      60.410  53.360  36.570  1.00  0.00           H
ATOM   1480  CG  ASN A 103      58.340  54.100  36.540  1.00  0.00           C
ATOM   1481  OD1 ASN A 103      57.840  55.060  37.160  1.00  0.00           O
ATOM   1482  ND2 ASN A 103      58.000  53.860  35.230  1.00  0.00           N
ATOM   1483 HD21 ASN A 103      58.330  53.050  34.740  1.00  0.00           H
ATOM   1484 HD22 ASN A 103      57.490  54.520  34.680  1.00  0.00           H
ATOM   1485  C   ASN A 103      60.710  52.540  39.120  1.00  0.00           C
ATOM   1486  O   ASN A 103      60.660  51.410  38.730  1.00  0.00           O
ATOM   1487  N   GLU A 104      61.630  53.020  39.940  1.00  0.00           N
ATOM   1488  HN  GLU A 104      61.520  53.970  40.230  1.00  0.00           H
ATOM   1489  CA  GLU A 104      62.690  52.230  40.550  1.00  0.00           C
ATOM   1490  HA  GLU A 104      63.170  51.530  39.890  1.00  0.00           H
ATOM   1491  CB  GLU A 104      63.730  53.180  41.020  1.00  0.00           C
ATOM   1492  HB1 GLU A 104      63.150  53.870  41.670  1.00  0.00           H
ATOM   1493  HB2 GLU A 104      63.980  53.720  40.080  1.00  0.00           H
ATOM   1494  CG  GLU A 104      64.800  52.610  41.950  1.00  0.00           C
ATOM   1495  HG1 GLU A 104      65.370  51.780  41.480  1.00  0.00           H
ATOM   1496  HG2 GLU A 104      64.470  52.330  42.970  1.00  0.00           H
ATOM   1497  CD  GLU A 104      65.850  53.640  42.390  1.00  0.00           C
ATOM   1498  OE1 GLU A 104      65.820  54.330  43.430  1.00  0.00           O
ATOM   1499  OE2 GLU A 104      66.750  53.870  41.530  1.00  0.00           O
ATOM   1500  C   GLU A 104      62.220  51.260  41.630  1.00  0.00           C
ATOM   1501  O   GLU A 104      61.340  51.590  42.480  1.00  0.00           O
ATOM   1502  N   GLU A 105      62.770  50.080  41.760  1.00  0.00           N
ATOM   1503  HN  GLU A 105      63.510  49.770  41.170  1.00  0.00           H
ATOM   1504  CA  GLU A 105      62.430  48.990  42.670  1.00  0.00           C
ATOM   1505  HA  GLU A 105      61.910  49.440  43.510  1.00  0.00           H
ATOM   1506  CB  GLU A 105      61.470  47.960  41.940  1.00  0.00           C
ATOM   1507  HB1 GLU A 105      61.910  47.990  40.920  1.00  0.00           H
ATOM   1508  HB2 GLU A 105      60.480  48.460  41.820  1.00  0.00           H
ATOM   1509  CG  GLU A 105      61.420  46.490  42.460  1.00  0.00           C
ATOM   1510  HG1 GLU A 105      60.870  46.290  43.410  1.00  0.00           H
ATOM   1511  HG2 GLU A 105      62.450  46.150  42.660  1.00  0.00           H
ATOM   1512  CD  GLU A 105      60.850  45.620  41.420  1.00  0.00           C
ATOM   1513  OE1 GLU A 105      59.610  45.240  41.540  1.00  0.00           O
ATOM   1514  OE2 GLU A 105      61.620  45.110  40.550  1.00  0.00           O
ATOM   1515  C   GLU A 105      63.580  48.360  43.330  1.00  0.00           C
ATOM   1516  O   GLU A 105      64.640  48.040  42.740  1.00  0.00           O
ATOM   1517  N   GLY A 106      63.430  48.060  44.670  1.00  0.00           N
ATOM   1518  HN  GLY A 106      62.600  48.240  45.190  1.00  0.00           H
ATOM   1519  CA  GLY A 106      64.430  47.500  45.530  1.00  0.00           C
ATOM   1520  HA1 GLY A 106      65.380  47.810  45.120  1.00  0.00           H
ATOM   1521  HA2 GLY A 106      64.100  47.820  46.510  1.00  0.00           H
ATOM   1522  C   GLY A 106      64.570  45.980  45.500  1.00  0.00           C
ATOM   1523  O   GLY A 106      64.010  45.290  44.660  1.00  0.00           O
ATOM   1524  N   ALA A 107      65.300  45.460  46.510  1.00  0.00           N
ATOM   1525  HN  ALA A 107      65.750  46.050  47.180  1.00  0.00           H
ATOM   1526  CA  ALA A 107      65.510  44.080  46.690  1.00  0.00           C
ATOM   1527  HA  ALA A 107      65.790  43.570  45.780  1.00  0.00           H
ATOM   1528  CB  ALA A 107      66.720  43.920  47.580  1.00  0.00           C
ATOM   1529  HB1 ALA A 107      66.560  44.150  48.650  1.00  0.00           H
ATOM   1530  HB2 ALA A 107      67.170  42.900  47.590  1.00  0.00           H
ATOM   1531  HB3 ALA A 107      67.490  44.610  47.170  1.00  0.00           H
ATOM   1532  C   ALA A 107      64.430  43.190  47.250  1.00  0.00           C
ATOM   1533  O   ALA A 107      63.550  43.680  47.990  1.00  0.00           O
ATOM   1534  N   PRO A 108      64.310  41.870  46.880  1.00  0.00           N
ATOM   1535  CD  PRO A 108      65.110  41.220  45.920  1.00  0.00           C
ATOM   1536  HD1 PRO A 108      65.170  41.750  44.950  1.00  0.00           H
ATOM   1537  HD2 PRO A 108      66.090  41.040  46.410  1.00  0.00           H
ATOM   1538  CA  PRO A 108      63.270  41.050  47.390  1.00  0.00           C
ATOM   1539  HA  PRO A 108      62.310  41.390  47.030  1.00  0.00           H
ATOM   1540  CB  PRO A 108      63.600  39.630  46.910  1.00  0.00           C
ATOM   1541  HB1 PRO A 108      62.690  38.990  46.890  1.00  0.00           H
ATOM   1542  HB2 PRO A 108      64.250  39.120  47.660  1.00  0.00           H
ATOM   1543  CG  PRO A 108      64.290  39.900  45.660  1.00  0.00           C
ATOM   1544  HG1 PRO A 108      63.550  40.140  44.860  1.00  0.00           H
ATOM   1545  HG2 PRO A 108      64.860  39.130  45.100  1.00  0.00           H
ATOM   1546  C   PRO A 108      63.070  40.940  48.880  1.00  0.00           C
ATOM   1547  O   PRO A 108      63.930  40.500  49.620  1.00  0.00           O
ATOM   1548  N   GLN A 109      61.900  41.270  49.360  1.00  0.00           N
ATOM   1549  HN  GLN A 109      61.270  41.730  48.750  1.00  0.00           H
ATOM   1550  CA  GLN A 109      61.630  41.450  50.780  1.00  0.00           C
ATOM   1551  HA  GLN A 109      62.290  40.860  51.390  1.00  0.00           H
ATOM   1552  CB  GLN A 109      61.680  42.920  51.270  1.00  0.00           C
ATOM   1553  HB1 GLN A 109      61.190  42.970  52.270  1.00  0.00           H
ATOM   1554  HB2 GLN A 109      61.210  43.610  50.550  1.00  0.00           H
ATOM   1555  CG  GLN A 109      63.080  43.430  51.570  1.00  0.00           C
ATOM   1556  HG1 GLN A 109      63.010  44.450  52.010  1.00  0.00           H
ATOM   1557  HG2 GLN A 109      63.610  43.530  50.590  1.00  0.00           H
ATOM   1558  CD  GLN A 109      64.060  42.520  52.410  1.00  0.00           C
ATOM   1559  OE1 GLN A 109      65.080  41.930  51.990  1.00  0.00           O
ATOM   1560  NE2 GLN A 109      63.850  42.500  53.730  1.00  0.00           N
ATOM   1561 HE21 GLN A 109      63.530  43.290  54.260  1.00  0.00           H
ATOM   1562 HE22 GLN A 109      64.270  41.730  54.200  1.00  0.00           H
ATOM   1563  C   GLN A 109      60.280  40.860  51.170  1.00  0.00           C
ATOM   1564  O   GLN A 109      59.300  41.050  50.440  1.00  0.00           O
ATOM   1565  N   GLU A 110      60.230  40.100  52.290  1.00  0.00           N
ATOM   1566  HN  GLU A 110      61.050  39.970  52.840  1.00  0.00           H
ATOM   1567  CA  GLU A 110      59.170  39.150  52.630  1.00  0.00           C
ATOM   1568  HA  GLU A 110      59.180  38.490  51.780  1.00  0.00           H
ATOM   1569  CB  GLU A 110      59.510  38.360  53.970  1.00  0.00           C
ATOM   1570  HB1 GLU A 110      60.460  37.810  53.820  1.00  0.00           H
ATOM   1571  HB2 GLU A 110      58.750  37.560  54.100  1.00  0.00           H
ATOM   1572  CG  GLU A 110      59.580  39.130  55.320  1.00  0.00           C
ATOM   1573  HG1 GLU A 110      58.630  39.700  55.420  1.00  0.00           H
ATOM   1574  HG2 GLU A 110      60.380  39.880  55.130  1.00  0.00           H
ATOM   1575  CD  GLU A 110      59.900  38.430  56.600  1.00  0.00           C
ATOM   1576  OE1 GLU A 110      61.030  38.680  57.110  1.00  0.00           O
ATOM   1577  OE2 GLU A 110      59.060  37.690  57.140  1.00  0.00           O
ATOM   1578  C   GLU A 110      57.780  39.830  52.800  1.00  0.00           C
ATOM   1579  O   GLU A 110      57.620  40.870  53.430  1.00  0.00           O
ATOM   1580  N   GLY A 111      56.670  39.190  52.350  1.00  0.00           N
ATOM   1581  HN  GLY A 111      56.730  38.390  51.770  1.00  0.00           H
ATOM   1582  CA  GLY A 111      55.300  39.610  52.610  1.00  0.00           C
ATOM   1583  HA1 GLY A 111      55.230  40.690  52.540  1.00  0.00           H
ATOM   1584  HA2 GLY A 111      54.590  39.120  51.970  1.00  0.00           H
ATOM   1585  C   GLY A 111      54.770  39.250  53.990  1.00  0.00           C
ATOM   1586  O   GLY A 111      55.600  38.920  54.870  1.00  0.00           O
ATOM   1587  N   ILE A 112      53.480  39.330  54.240  1.00  0.00           N
ATOM   1588  HN  ILE A 112      52.820  39.530  53.510  1.00  0.00           H
ATOM   1589  CA  ILE A 112      52.920  38.930  55.520  1.00  0.00           C
ATOM   1590  HA  ILE A 112      53.500  39.340  56.330  1.00  0.00           H
ATOM   1591  CB  ILE A 112      51.500  39.500  55.590  1.00  0.00           C
ATOM   1592  HB  ILE A 112      51.600  40.570  55.330  1.00  0.00           H
ATOM   1593  CG2 ILE A 112      50.580  38.880  54.480  1.00  0.00           C
ATOM   1594 HG21 ILE A 112      50.710  37.790  54.340  1.00  0.00           H
ATOM   1595 HG22 ILE A 112      49.490  39.040  54.640  1.00  0.00           H
ATOM   1596 HG23 ILE A 112      50.820  39.460  53.560  1.00  0.00           H
ATOM   1597  CG1 ILE A 112      50.840  39.110  56.940  1.00  0.00           C
ATOM   1598 HG11 ILE A 112      51.660  39.410  57.630  1.00  0.00           H
ATOM   1599 HG12 ILE A 112      50.620  38.050  57.210  1.00  0.00           H
ATOM   1600  CD  ILE A 112      49.650  39.950  57.220  1.00  0.00           C
ATOM   1601  HD1 ILE A 112      49.890  40.930  56.760  1.00  0.00           H
ATOM   1602  HD2 ILE A 112      48.800  39.470  56.700  1.00  0.00           H
ATOM   1603  HD3 ILE A 112      49.400  40.090  58.300  1.00  0.00           H
ATOM   1604  C   ILE A 112      52.950  37.360  55.740  1.00  0.00           C
ATOM   1605  O   ILE A 112      52.910  36.570  54.820  1.00  0.00           O
ATOM   1606  N   LEU A 113      53.100  36.880  56.970  1.00  0.00           N
ATOM   1607  HN  LEU A 113      53.210  37.490  57.760  1.00  0.00           H
ATOM   1608  CA  LEU A 113      53.170  35.480  57.380  1.00  0.00           C
ATOM   1609  HA  LEU A 113      53.780  34.980  56.640  1.00  0.00           H
ATOM   1610  CB  LEU A 113      53.900  35.260  58.760  1.00  0.00           C
ATOM   1611  HB1 LEU A 113      53.090  35.180  59.520  1.00  0.00           H
ATOM   1612  HB2 LEU A 113      54.500  36.100  59.180  1.00  0.00           H
ATOM   1613  CG  LEU A 113      54.720  33.940  58.800  1.00  0.00           C
ATOM   1614  HG  LEU A 113      54.020  33.140  58.490  1.00  0.00           H
ATOM   1615  CD1 LEU A 113      55.900  33.970  57.870  1.00  0.00           C
ATOM   1616 HD11 LEU A 113      56.530  33.060  57.890  1.00  0.00           H
ATOM   1617 HD12 LEU A 113      55.650  34.120  56.800  1.00  0.00           H
ATOM   1618 HD13 LEU A 113      56.620  34.810  58.040  1.00  0.00           H
ATOM   1619  CD2 LEU A 113      55.270  33.770  60.190  1.00  0.00           C
ATOM   1620 HD21 LEU A 113      56.340  34.010  60.310  1.00  0.00           H
ATOM   1621 HD22 LEU A 113      54.720  34.430  60.890  1.00  0.00           H
ATOM   1622 HD23 LEU A 113      55.120  32.700  60.470  1.00  0.00           H
ATOM   1623  C   LEU A 113      51.770  34.760  57.390  1.00  0.00           C
ATOM   1624  O   LEU A 113      50.860  35.060  58.180  1.00  0.00           O
ATOM   1625  N   GLU A 114      51.640  33.760  56.460  1.00  0.00           N
ATOM   1626  HN  GLU A 114      52.400  33.680  55.830  1.00  0.00           H
ATOM   1627  CA  GLU A 114      50.480  32.940  56.290  1.00  0.00           C
ATOM   1628  HA  GLU A 114      49.640  33.540  56.620  1.00  0.00           H
ATOM   1629  CB  GLU A 114      50.200  32.800  54.740  1.00  0.00           C
ATOM   1630  HB1 GLU A 114      49.370  32.070  54.600  1.00  0.00           H
ATOM   1631  HB2 GLU A 114      51.060  32.330  54.230  1.00  0.00           H
ATOM   1632  CG  GLU A 114      49.730  34.160  54.050  1.00  0.00           C
ATOM   1633  HG1 GLU A 114      50.520  34.940  54.100  1.00  0.00           H
ATOM   1634  HG2 GLU A 114      48.930  34.660  54.650  1.00  0.00           H
ATOM   1635  CD  GLU A 114      49.340  34.000  52.630  1.00  0.00           C
ATOM   1636  OE1 GLU A 114      50.290  33.820  51.840  1.00  0.00           O
ATOM   1637  OE2 GLU A 114      48.120  34.090  52.270  1.00  0.00           O
ATOM   1638  C   GLU A 114      50.620  31.540  56.940  1.00  0.00           C
ATOM   1639  O   GLU A 114      51.720  30.990  56.950  1.00  0.00           O
ATOM   1640  N   ASP A 115      49.580  31.010  57.660  1.00  0.00           N
ATOM   1641  HN  ASP A 115      48.730  31.520  57.780  1.00  0.00           H
ATOM   1642  CA  ASP A 115      49.640  29.710  58.340  1.00  0.00           C
ATOM   1643  HA  ASP A 115      50.540  29.200  58.020  1.00  0.00           H
ATOM   1644  CB  ASP A 115      49.710  29.910  59.850  1.00  0.00           C
ATOM   1645  HB1 ASP A 115      48.730  30.380  60.090  1.00  0.00           H
ATOM   1646  HB2 ASP A 115      50.490  30.680  60.060  1.00  0.00           H
ATOM   1647  CG  ASP A 115      50.060  28.660  60.710  1.00  0.00           C
ATOM   1648  OD1 ASP A 115      50.510  27.570  60.220  1.00  0.00           O
ATOM   1649  OD2 ASP A 115      49.790  28.790  61.880  1.00  0.00           O
ATOM   1650  C   ASP A 115      48.480  28.910  57.870  1.00  0.00           C
ATOM   1651  O   ASP A 115      47.570  29.310  57.240  1.00  0.00           O
ATOM   1652  N   MET A 116      48.420  27.620  58.350  1.00  0.00           N
ATOM   1653  HN  MET A 116      49.100  27.300  59.010  1.00  0.00           H
ATOM   1654  CA  MET A 116      47.380  26.720  58.010  1.00  0.00           C
ATOM   1655  HA  MET A 116      47.400  26.750  56.930  1.00  0.00           H
ATOM   1656  CB  MET A 116      47.670  25.250  58.330  1.00  0.00           C
ATOM   1657  HB1 MET A 116      46.770  24.610  58.400  1.00  0.00           H
ATOM   1658  HB2 MET A 116      48.140  25.170  59.340  1.00  0.00           H
ATOM   1659  CG  MET A 116      48.610  24.600  57.290  1.00  0.00           C
ATOM   1660  HG1 MET A 116      48.750  23.510  57.470  1.00  0.00           H
ATOM   1661  HG2 MET A 116      49.590  25.130  57.310  1.00  0.00           H
ATOM   1662  SD  MET A 116      47.780  24.510  55.740  1.00  0.00           S
ATOM   1663  CE  MET A 116      46.480  23.280  55.920  1.00  0.00           C
ATOM   1664  HE1 MET A 116      45.740  23.470  55.120  1.00  0.00           H
ATOM   1665  HE2 MET A 116      46.890  22.270  55.710  1.00  0.00           H
ATOM   1666  HE3 MET A 116      45.940  23.260  56.890  1.00  0.00           H
ATOM   1667  C   MET A 116      46.010  27.190  58.530  1.00  0.00           C
ATOM   1668  O   MET A 116      46.040  27.630  59.640  1.00  0.00           O
ATOM   1669  N   PRO A 117      44.890  27.180  57.890  1.00  0.00           N
ATOM   1670  CD  PRO A 117      44.800  27.060  56.430  1.00  0.00           C
ATOM   1671  HD1 PRO A 117      45.480  27.770  55.920  1.00  0.00           H
ATOM   1672  HD2 PRO A 117      45.050  26.040  56.090  1.00  0.00           H
ATOM   1673  CA  PRO A 117      43.550  27.330  58.500  1.00  0.00           C
ATOM   1674  HA  PRO A 117      43.450  28.380  58.740  1.00  0.00           H
ATOM   1675  CB  PRO A 117      42.600  26.880  57.380  1.00  0.00           C
ATOM   1676  HB1 PRO A 117      41.630  27.400  57.550  1.00  0.00           H
ATOM   1677  HB2 PRO A 117      42.540  25.770  57.380  1.00  0.00           H
ATOM   1678  CG  PRO A 117      43.280  27.320  56.140  1.00  0.00           C
ATOM   1679  HG1 PRO A 117      43.150  28.410  55.970  1.00  0.00           H
ATOM   1680  HG2 PRO A 117      42.930  26.690  55.300  1.00  0.00           H
ATOM   1681  C   PRO A 117      43.290  26.710  59.780  1.00  0.00           C
ATOM   1682  O   PRO A 117      43.590  25.570  59.960  1.00  0.00           O
ATOM   1683  N   VAL A 118      42.660  27.450  60.710  1.00  0.00           N
ATOM   1684  HN  VAL A 118      42.520  28.420  60.550  1.00  0.00           H
ATOM   1685  CA  VAL A 118      42.300  26.910  62.020  1.00  0.00           C
ATOM   1686  HA  VAL A 118      42.510  25.860  62.110  1.00  0.00           H
ATOM   1687  CB  VAL A 118      43.100  27.790  63.030  1.00  0.00           C
ATOM   1688  HB  VAL A 118      42.880  28.860  62.850  1.00  0.00           H
ATOM   1689  CG1 VAL A 118      42.690  27.350  64.450  1.00  0.00           C
ATOM   1690 HG11 VAL A 118      41.660  27.680  64.720  1.00  0.00           H
ATOM   1691 HG12 VAL A 118      42.750  26.250  64.560  1.00  0.00           H
ATOM   1692 HG13 VAL A 118      43.380  27.840  65.170  1.00  0.00           H
ATOM   1693  CG2 VAL A 118      44.620  27.580  62.910  1.00  0.00           C
ATOM   1694 HG21 VAL A 118      45.160  28.370  63.480  1.00  0.00           H
ATOM   1695 HG22 VAL A 118      45.000  26.600  63.270  1.00  0.00           H
ATOM   1696 HG23 VAL A 118      44.930  27.570  61.850  1.00  0.00           H
ATOM   1697  C   VAL A 118      40.810  27.120  62.270  1.00  0.00           C
ATOM   1698  O   VAL A 118      40.270  28.210  62.060  1.00  0.00           O
ATOM   1699  N   ASP A 119      40.110  26.070  62.860  1.00  0.00           N
ATOM   1700  HN  ASP A 119      40.520  25.170  62.980  1.00  0.00           H
ATOM   1701  CA  ASP A 119      38.690  26.080  63.200  1.00  0.00           C
ATOM   1702  HA  ASP A 119      38.070  26.070  62.310  1.00  0.00           H
ATOM   1703  CB  ASP A 119      38.380  24.620  63.770  1.00  0.00           C
ATOM   1704  HB1 ASP A 119      37.290  24.520  63.990  1.00  0.00           H
ATOM   1705  HB2 ASP A 119      39.030  24.480  64.660  1.00  0.00           H
ATOM   1706  CG  ASP A 119      38.610  23.550  62.820  1.00  0.00           C
ATOM   1707  OD1 ASP A 119      38.690  22.330  63.170  1.00  0.00           O
ATOM   1708  OD2 ASP A 119      38.570  23.740  61.550  1.00  0.00           O
ATOM   1709  C   ASP A 119      38.160  27.120  64.190  1.00  0.00           C
ATOM   1710  O   ASP A 119      38.580  27.250  65.370  1.00  0.00           O
ATOM   1711  N   PRO A 120      37.270  27.980  63.760  1.00  0.00           N
ATOM   1712  CD  PRO A 120      36.900  28.290  62.370  1.00  0.00           C
ATOM   1713  HD1 PRO A 120      37.830  28.350  61.760  1.00  0.00           H
ATOM   1714  HD2 PRO A 120      36.300  27.450  61.980  1.00  0.00           H
ATOM   1715  CA  PRO A 120      36.320  28.570  64.740  1.00  0.00           C
ATOM   1716  HA  PRO A 120      36.990  29.210  65.290  1.00  0.00           H
ATOM   1717  CB  PRO A 120      35.330  29.310  63.860  1.00  0.00           C
ATOM   1718  HB1 PRO A 120      35.070  30.340  64.200  1.00  0.00           H
ATOM   1719  HB2 PRO A 120      34.410  28.720  63.680  1.00  0.00           H
ATOM   1720  CG  PRO A 120      36.120  29.540  62.540  1.00  0.00           C
ATOM   1721  HG1 PRO A 120      36.680  30.500  62.560  1.00  0.00           H
ATOM   1722  HG2 PRO A 120      35.440  29.590  61.660  1.00  0.00           H
ATOM   1723  C   PRO A 120      35.530  27.620  65.590  1.00  0.00           C
ATOM   1724  O   PRO A 120      35.610  26.390  65.420  1.00  0.00           O
ATOM   1725  N   ASP A 121      34.750  28.110  66.580  1.00  0.00           N
ATOM   1726  HN  ASP A 121      34.800  29.090  66.780  1.00  0.00           H
ATOM   1727  CA  ASP A 121      33.990  27.400  67.600  1.00  0.00           C
ATOM   1728  HA  ASP A 121      33.600  26.500  67.150  1.00  0.00           H
ATOM   1729  CB  ASP A 121      34.870  27.050  68.770  1.00  0.00           C
ATOM   1730  HB1 ASP A 121      35.300  28.000  69.160  1.00  0.00           H
ATOM   1731  HB2 ASP A 121      35.690  26.400  68.380  1.00  0.00           H
ATOM   1732  CG  ASP A 121      34.210  26.260  69.890  1.00  0.00           C
ATOM   1733  OD1 ASP A 121      33.240  25.540  69.660  1.00  0.00           O
ATOM   1734  OD2 ASP A 121      34.770  26.240  71.020  1.00  0.00           O
ATOM   1735  C   ASP A 121      32.710  28.130  67.990  1.00  0.00           C
ATOM   1736  O   ASP A 121      32.610  29.270  67.480  1.00  0.00           O
ATOM   1737  N   ASN A 122      31.720  27.500  68.640  1.00  0.00           N
ATOM   1738  HN  ASN A 122      31.990  26.580  68.880  1.00  0.00           H
ATOM   1739  CA  ASN A 122      30.470  28.070  69.130  1.00  0.00           C
ATOM   1740  HA  ASN A 122      29.930  28.370  68.240  1.00  0.00           H
ATOM   1741  CB  ASN A 122      29.780  26.940  69.890  1.00  0.00           C
ATOM   1742  HB1 ASN A 122      28.860  27.480  70.210  1.00  0.00           H
ATOM   1743  HB2 ASN A 122      30.400  26.570  70.730  1.00  0.00           H
ATOM   1744  CG  ASN A 122      29.380  25.790  68.910  1.00  0.00           C
ATOM   1745  OD1 ASN A 122      29.280  25.880  67.680  1.00  0.00           O
ATOM   1746  ND2 ASN A 122      29.220  24.580  69.440  1.00  0.00           N
ATOM   1747 HD21 ASN A 122      28.980  24.590  70.410  1.00  0.00           H
ATOM   1748 HD22 ASN A 122      28.930  23.920  68.750  1.00  0.00           H
ATOM   1749  C   ASN A 122      30.700  29.320  70.020  1.00  0.00           C
ATOM   1750  O   ASN A 122      31.510  29.450  70.920  1.00  0.00           O
ATOM   1751  N   GLU A 123      29.820  30.370  69.860  1.00  0.00           N
ATOM   1752  HN  GLU A 123      29.010  30.240  69.300  1.00  0.00           H
ATOM   1753  CA  GLU A 123      29.690  31.650  70.650  1.00  0.00           C
ATOM   1754  HA  GLU A 123      28.930  32.300  70.260  1.00  0.00           H
ATOM   1755  CB  GLU A 123      29.300  31.470  72.160  1.00  0.00           C
ATOM   1756  HB1 GLU A 123      29.090  32.400  72.740  1.00  0.00           H
ATOM   1757  HB2 GLU A 123      30.150  31.020  72.720  1.00  0.00           H
ATOM   1758  CG  GLU A 123      28.000  30.640  72.340  1.00  0.00           C
ATOM   1759  HG1 GLU A 123      28.160  29.680  71.810  1.00  0.00           H
ATOM   1760  HG2 GLU A 123      27.090  31.080  71.890  1.00  0.00           H
ATOM   1761  CD  GLU A 123      27.630  30.340  73.800  1.00  0.00           C
ATOM   1762  OE1 GLU A 123      27.250  31.330  74.500  1.00  0.00           O
ATOM   1763  OE2 GLU A 123      27.710  29.190  74.310  1.00  0.00           O
ATOM   1764  C   GLU A 123      30.930  32.520  70.520  1.00  0.00           C
ATOM   1765  O   GLU A 123      31.110  33.420  71.350  1.00  0.00           O
ATOM   1766  N   ALA A 124      31.720  32.340  69.380  1.00  0.00           N
ATOM   1767  HN  ALA A 124      31.540  31.550  68.800  1.00  0.00           H
ATOM   1768  CA  ALA A 124      32.760  33.220  68.850  1.00  0.00           C
ATOM   1769  HA  ALA A 124      33.680  32.840  69.280  1.00  0.00           H
ATOM   1770  CB  ALA A 124      32.860  33.280  67.300  1.00  0.00           C
ATOM   1771  HB1 ALA A 124      32.980  32.210  67.030  1.00  0.00           H
ATOM   1772  HB2 ALA A 124      31.870  33.620  66.940  1.00  0.00           H
ATOM   1773  HB3 ALA A 124      33.640  33.940  66.860  1.00  0.00           H
ATOM   1774  C   ALA A 124      32.780  34.640  69.340  1.00  0.00           C
ATOM   1775  O   ALA A 124      31.770  35.340  69.430  1.00  0.00           O
ATOM   1776  N   TYR A 125      33.980  35.120  69.580  1.00  0.00           N
ATOM   1777  HN  TYR A 125      34.770  34.520  69.520  1.00  0.00           H
ATOM   1778  CA  TYR A 125      34.290  36.540  70.150  1.00  0.00           C
ATOM   1779  HA  TYR A 125      33.710  36.650  71.060  1.00  0.00           H
ATOM   1780  CB  TYR A 125      35.830  36.770  70.320  1.00  0.00           C
ATOM   1781  HB1 TYR A 125      36.340  36.680  69.340  1.00  0.00           H
ATOM   1782  HB2 TYR A 125      36.270  35.990  70.980  1.00  0.00           H
ATOM   1783  CG  TYR A 125      36.100  38.170  70.920  1.00  0.00           C
ATOM   1784  CD1 TYR A 125      35.670  38.410  72.190  1.00  0.00           C
ATOM   1785  HD1 TYR A 125      35.150  37.690  72.810  1.00  0.00           H
ATOM   1786  CE1 TYR A 125      35.840  39.730  72.760  1.00  0.00           C
ATOM   1787  HE1 TYR A 125      35.390  39.870  73.740  1.00  0.00           H
ATOM   1788  CZ  TYR A 125      36.590  40.720  72.140  1.00  0.00           C
ATOM   1789  OH  TYR A 125      36.960  41.920  72.720  1.00  0.00           O
ATOM   1790  HH  TYR A 125      37.130  42.520  71.990  1.00  0.00           H
ATOM   1791  CD2 TYR A 125      36.780  39.170  70.140  1.00  0.00           C
ATOM   1792  HD2 TYR A 125      37.130  38.920  69.150  1.00  0.00           H
ATOM   1793  CE2 TYR A 125      36.990  40.410  70.800  1.00  0.00           C
ATOM   1794  HE2 TYR A 125      37.450  41.160  70.170  1.00  0.00           H
ATOM   1795  C   TYR A 125      33.670  37.640  69.200  1.00  0.00           C
ATOM   1796  O   TYR A 125      33.700  37.680  68.000  1.00  0.00           O
ATOM   1797  N   GLU A 126      33.060  38.670  69.880  1.00  0.00           N
ATOM   1798  HN  GLU A 126      32.930  38.520  70.860  1.00  0.00           H
ATOM   1799  CA  GLU A 126      32.510  39.920  69.460  1.00  0.00           C
ATOM   1800  HA  GLU A 126      31.520  39.700  69.080  1.00  0.00           H
ATOM   1801  CB  GLU A 126      32.330  40.810  70.690  1.00  0.00           C
ATOM   1802  HB1 GLU A 126      31.890  41.790  70.420  1.00  0.00           H
ATOM   1803  HB2 GLU A 126      33.300  41.060  71.180  1.00  0.00           H
ATOM   1804  CG  GLU A 126      31.390  40.120  71.720  1.00  0.00           C
ATOM   1805  HG1 GLU A 126      31.740  39.110  72.010  1.00  0.00           H
ATOM   1806  HG2 GLU A 126      30.350  40.020  71.360  1.00  0.00           H
ATOM   1807  CD  GLU A 126      31.370  40.990  72.970  1.00  0.00           C
ATOM   1808  OE1 GLU A 126      30.340  41.590  73.230  1.00  0.00           O
ATOM   1809  OE2 GLU A 126      32.430  41.050  73.700  1.00  0.00           O
ATOM   1810  C   GLU A 126      33.170  40.600  68.290  1.00  0.00           C
ATOM   1811  O   GLU A 126      34.370  40.620  68.060  1.00  0.00           O
ATOM   1812  N   MET A 127      32.410  41.290  67.490  1.00  0.00           N
ATOM   1813  HN  MET A 127      31.460  41.480  67.740  1.00  0.00           H
ATOM   1814  CA  MET A 127      32.790  42.070  66.350  1.00  0.00           C
ATOM   1815  HA  MET A 127      33.350  41.370  65.740  1.00  0.00           H
ATOM   1816  CB  MET A 127      31.580  42.550  65.530  1.00  0.00           C
ATOM   1817  HB1 MET A 127      31.880  43.160  64.650  1.00  0.00           H
ATOM   1818  HB2 MET A 127      30.910  43.040  66.260  1.00  0.00           H
ATOM   1819  CG  MET A 127      30.710  41.410  64.840  1.00  0.00           C
ATOM   1820  HG1 MET A 127      29.690  41.760  64.550  1.00  0.00           H
ATOM   1821  HG2 MET A 127      30.550  40.720  65.700  1.00  0.00           H
ATOM   1822  SD  MET A 127      31.500  40.410  63.470  1.00  0.00           S
ATOM   1823  CE  MET A 127      30.050  39.350  63.300  1.00  0.00           C
ATOM   1824  HE1 MET A 127      30.310  38.380  62.840  1.00  0.00           H
ATOM   1825  HE2 MET A 127      29.580  39.130  64.280  1.00  0.00           H
ATOM   1826  HE3 MET A 127      29.310  39.740  62.570  1.00  0.00           H
ATOM   1827  C   MET A 127      33.590  43.320  66.820  1.00  0.00           C
ATOM   1828  O   MET A 127      33.280  43.980  67.820  1.00  0.00           O
ATOM   1829  N   PRO A 128      34.550  43.800  66.030  1.00  0.00           N
ATOM   1830  CD  PRO A 128      35.230  43.050  65.020  1.00  0.00           C
ATOM   1831  HD1 PRO A 128      35.260  41.960  65.240  1.00  0.00           H
ATOM   1832  HD2 PRO A 128      34.620  43.340  64.130  1.00  0.00           H
ATOM   1833  CA  PRO A 128      35.130  45.110  66.170  1.00  0.00           C
ATOM   1834  HA  PRO A 128      35.790  45.240  67.020  1.00  0.00           H
ATOM   1835  CB  PRO A 128      36.060  45.190  65.050  1.00  0.00           C
ATOM   1836  HB1 PRO A 128      36.980  45.720  65.350  1.00  0.00           H
ATOM   1837  HB2 PRO A 128      35.630  45.600  64.110  1.00  0.00           H
ATOM   1838  CG  PRO A 128      36.550  43.760  64.720  1.00  0.00           C
ATOM   1839  HG1 PRO A 128      37.210  43.440  65.560  1.00  0.00           H
ATOM   1840  HG2 PRO A 128      36.940  43.660  63.690  1.00  0.00           H
ATOM   1841  C   PRO A 128      34.170  46.290  66.350  1.00  0.00           C
ATOM   1842  O   PRO A 128      33.320  46.380  65.480  1.00  0.00           O
ATOM   1843  N   SER A 129      34.440  47.210  67.320  1.00  0.00           N
ATOM   1844  HN  SER A 129      35.320  47.170  67.790  1.00  0.00           H
ATOM   1845  CA  SER A 129      33.810  48.510  67.330  1.00  0.00           C
ATOM   1846  HA  SER A 129      32.740  48.460  67.480  1.00  0.00           H
ATOM   1847  CB  SER A 129      34.440  49.370  68.450  1.00  0.00           C
ATOM   1848  HB1 SER A 129      35.510  49.590  68.200  1.00  0.00           H
ATOM   1849  HB2 SER A 129      34.440  48.730  69.350  1.00  0.00           H
ATOM   1850  OG  SER A 129      33.710  50.580  68.650  1.00  0.00           O
ATOM   1851  HG1 SER A 129      34.300  51.320  68.800  1.00  0.00           H
ATOM   1852  C   SER A 129      34.030  49.250  66.010  1.00  0.00           C
ATOM   1853  O   SER A 129      35.020  49.020  65.320  1.00  0.00           O
ATOM   1854  N   GLU A 130      33.140  50.220  65.660  1.00  0.00           N
ATOM   1855  HN  GLU A 130      32.420  50.540  66.280  1.00  0.00           H
ATOM   1856  CA  GLU A 130      33.240  51.000  64.450  1.00  0.00           C
ATOM   1857  HA  GLU A 130      33.430  50.340  63.610  1.00  0.00           H
ATOM   1858  CB  GLU A 130      31.840  51.520  63.970  1.00  0.00           C
ATOM   1859  HB1 GLU A 130      31.880  52.160  63.060  1.00  0.00           H
ATOM   1860  HB2 GLU A 130      31.390  52.160  64.760  1.00  0.00           H
ATOM   1861  CG  GLU A 130      30.840  50.400  63.550  1.00  0.00           C
ATOM   1862  HG1 GLU A 130      30.670  49.770  64.440  1.00  0.00           H
ATOM   1863  HG2 GLU A 130      31.170  49.730  62.730  1.00  0.00           H
ATOM   1864  CD  GLU A 130      29.420  50.920  63.140  1.00  0.00           C
ATOM   1865  OE1 GLU A 130      29.130  50.890  61.910  1.00  0.00           O
ATOM   1866  OE2 GLU A 130      28.680  51.350  64.120  1.00  0.00           O
ATOM   1867  C   GLU A 130      34.400  51.960  64.410  1.00  0.00           C
ATOM   1868  O   GLU A 130      34.820  52.540  65.450  1.00  0.00           O
ATOM   1869  N   GLU A 131      35.020  52.120  63.240  1.00  0.00           N
ATOM   1870  HN  GLU A 131      34.630  51.620  62.460  1.00  0.00           H
ATOM   1871  CA  GLU A 131      36.090  53.020  62.960  1.00  0.00           C
ATOM   1872  HA  GLU A 131      36.660  53.090  63.870  1.00  0.00           H
ATOM   1873  CB  GLU A 131      37.020  52.570  61.760  1.00  0.00           C
ATOM   1874  HB1 GLU A 131      37.760  53.390  61.670  1.00  0.00           H
ATOM   1875  HB2 GLU A 131      36.450  52.270  60.860  1.00  0.00           H
ATOM   1876  CG  GLU A 131      37.890  51.320  62.180  1.00  0.00           C
ATOM   1877  HG1 GLU A 131      37.200  50.530  62.510  1.00  0.00           H
ATOM   1878  HG2 GLU A 131      38.650  51.640  62.930  1.00  0.00           H
ATOM   1879  CD  GLU A 131      38.690  50.740  61.080  1.00  0.00           C
ATOM   1880  OE1 GLU A 131      38.140  50.380  60.050  1.00  0.00           O
ATOM   1881  OE2 GLU A 131      39.900  50.560  61.250  1.00  0.00           O
ATOM   1882  C   GLU A 131      35.550  54.400  62.490  1.00  0.00           C
ATOM   1883  O   GLU A 131      36.320  55.370  62.550  1.00  0.00           O
ATOM   1884  N   GLY A 132      34.250  54.520  62.120  1.00  0.00           N
ATOM   1885  HN  GLY A 132      33.740  53.680  62.280  1.00  0.00           H
ATOM   1886  CA  GLY A 132      33.720  55.770  61.510  1.00  0.00           C
ATOM   1887  HA1 GLY A 132      34.410  56.070  60.730  1.00  0.00           H
ATOM   1888  HA2 GLY A 132      32.750  55.440  61.150  1.00  0.00           H
ATOM   1889  C   GLY A 132      33.570  57.010  62.330  1.00  0.00           C
ATOM   1890  O   GLY A 132      33.930  57.000  63.470  1.00  0.00           O
ATOM   1891  N   TYR A 133      33.050  58.080  61.770  1.00  0.00           N
ATOM   1892  HN  TYR A 133      32.960  58.160  60.780  1.00  0.00           H
ATOM   1893  CA  TYR A 133      32.550  59.160  62.620  1.00  0.00           C
ATOM   1894  HA  TYR A 133      33.400  59.540  63.190  1.00  0.00           H
ATOM   1895  CB  TYR A 133      32.180  60.550  61.940  1.00  0.00           C
ATOM   1896  HB1 TYR A 133      31.860  61.270  62.730  1.00  0.00           H
ATOM   1897  HB2 TYR A 133      31.300  60.430  61.290  1.00  0.00           H
ATOM   1898  CG  TYR A 133      33.460  61.040  61.190  1.00  0.00           C
ATOM   1899  CD1 TYR A 133      33.900  60.660  59.940  1.00  0.00           C
ATOM   1900  HD1 TYR A 133      33.330  59.950  59.350  1.00  0.00           H
ATOM   1901  CE1 TYR A 133      35.180  61.080  59.480  1.00  0.00           C
ATOM   1902  HE1 TYR A 133      35.590  60.640  58.580  1.00  0.00           H
ATOM   1903  CZ  TYR A 133      35.980  61.920  60.250  1.00  0.00           C
ATOM   1904  OH  TYR A 133      37.220  62.320  59.680  1.00  0.00           O
ATOM   1905  HH  TYR A 133      37.300  61.820  58.860  1.00  0.00           H
ATOM   1906  CD2 TYR A 133      34.270  61.970  61.960  1.00  0.00           C
ATOM   1907  HD2 TYR A 133      33.850  62.390  62.860  1.00  0.00           H
ATOM   1908  CE2 TYR A 133      35.490  62.460  61.420  1.00  0.00           C
ATOM   1909  HE2 TYR A 133      36.070  63.200  61.950  1.00  0.00           H
ATOM   1910  C   TYR A 133      31.380  58.880  63.540  1.00  0.00           C
ATOM   1911  O   TYR A 133      30.480  58.070  63.240  1.00  0.00           O
ATOM   1912  N   GLN A 134      31.330  59.490  64.730  1.00  0.00           N
ATOM   1913  HN  GLN A 134      32.030  60.160  64.910  1.00  0.00           H
ATOM   1914  CA  GLN A 134      30.440  59.170  65.790  1.00  0.00           C
ATOM   1915  HA  GLN A 134      30.190  58.120  65.750  1.00  0.00           H
ATOM   1916  CB  GLN A 134      31.000  59.540  67.180  1.00  0.00           C
ATOM   1917  HB1 GLN A 134      30.410  59.100  68.020  1.00  0.00           H
ATOM   1918  HB2 GLN A 134      31.020  60.650  67.230  1.00  0.00           H
ATOM   1919  CG  GLN A 134      32.420  59.030  67.400  1.00  0.00           C
ATOM   1920  HG1 GLN A 134      32.700  59.200  68.460  1.00  0.00           H
ATOM   1921  HG2 GLN A 134      33.140  59.710  66.900  1.00  0.00           H
ATOM   1922  CD  GLN A 134      32.880  57.580  66.950  1.00  0.00           C
ATOM   1923  OE1 GLN A 134      33.930  57.400  66.370  1.00  0.00           O
ATOM   1924  NE2 GLN A 134      32.100  56.590  67.420  1.00  0.00           N
ATOM   1925 HE21 GLN A 134      31.290  56.910  67.910  1.00  0.00           H
ATOM   1926 HE22 GLN A 134      32.290  55.680  67.050  1.00  0.00           H
ATOM   1927  C   GLN A 134      29.120  60.010  65.620  1.00  0.00           C
ATOM   1928  O   GLN A 134      29.030  61.180  65.200  1.00  0.00           O
ATOM   1929  N   ASP A 135      28.010  59.340  65.970  1.00  0.00           N
ATOM   1930  HN  ASP A 135      28.070  58.400  66.300  1.00  0.00           H
ATOM   1931  CA  ASP A 135      26.660  59.800  65.800  1.00  0.00           C
ATOM   1932  HA  ASP A 135      26.510  60.130  64.780  1.00  0.00           H
ATOM   1933  CB  ASP A 135      25.530  58.730  66.010  1.00  0.00           C
ATOM   1934  HB1 ASP A 135      24.580  59.110  65.580  1.00  0.00           H
ATOM   1935  HB2 ASP A 135      25.310  58.600  67.100  1.00  0.00           H
ATOM   1936  CG  ASP A 135      25.950  57.440  65.440  1.00  0.00           C
ATOM   1937  OD1 ASP A 135      26.670  57.340  64.410  1.00  0.00           O
ATOM   1938  OD2 ASP A 135      25.320  56.420  65.930  1.00  0.00           O
ATOM   1939  C   ASP A 135      26.320  61.040  66.650  1.00  0.00           C
ATOM   1940  O   ASP A 135      26.800  61.150  67.800  1.00  0.00           O
ATOM   1941  N   TYR A 136      25.610  62.110  66.170  1.00  0.00           N
ATOM   1942  HN  TYR A 136      25.230  61.990  65.250  1.00  0.00           H
ATOM   1943  CA  TYR A 136      25.590  63.460  66.700  1.00  0.00           C
ATOM   1944  HA  TYR A 136      26.610  63.830  66.730  1.00  0.00           H
ATOM   1945  CB  TYR A 136      24.710  64.300  65.750  1.00  0.00           C
ATOM   1946  HB1 TYR A 136      23.750  63.760  65.620  1.00  0.00           H
ATOM   1947  HB2 TYR A 136      25.170  64.380  64.740  1.00  0.00           H
ATOM   1948  CG  TYR A 136      24.490  65.720  66.130  1.00  0.00           C
ATOM   1949  CD1 TYR A 136      23.270  66.190  66.530  1.00  0.00           C
ATOM   1950  HD1 TYR A 136      22.380  65.570  66.490  1.00  0.00           H
ATOM   1951  CE1 TYR A 136      22.970  67.520  66.810  1.00  0.00           C
ATOM   1952  HE1 TYR A 136      21.980  67.850  67.110  1.00  0.00           H
ATOM   1953  CZ  TYR A 136      24.070  68.450  66.800  1.00  0.00           C
ATOM   1954  OH  TYR A 136      23.920  69.850  66.790  1.00  0.00           O
ATOM   1955  HH  TYR A 136      24.570  70.150  66.150  1.00  0.00           H
ATOM   1956  CD2 TYR A 136      25.580  66.660  66.190  1.00  0.00           C
ATOM   1957  HD2 TYR A 136      26.550  66.240  65.980  1.00  0.00           H
ATOM   1958  CE2 TYR A 136      25.370  68.050  66.500  1.00  0.00           C
ATOM   1959  HE2 TYR A 136      26.110  68.840  66.380  1.00  0.00           H
ATOM   1960  C   TYR A 136      25.110  63.570  68.150  1.00  0.00           C
ATOM   1961  O   TYR A 136      24.400  62.720  68.660  1.00  0.00           O
ATOM   1962  N   GLU A 137      25.630  64.610  68.860  1.00  0.00           N
ATOM   1963  HN  GLU A 137      26.260  65.270  68.450  1.00  0.00           H
ATOM   1964  CA  GLU A 137      25.070  64.980  70.180  1.00  0.00           C
ATOM   1965  HA  GLU A 137      24.070  64.610  70.330  1.00  0.00           H
ATOM   1966  CB  GLU A 137      25.970  64.500  71.380  1.00  0.00           C
ATOM   1967  HB1 GLU A 137      25.490  64.950  72.280  1.00  0.00           H
ATOM   1968  HB2 GLU A 137      27.010  64.840  71.230  1.00  0.00           H
ATOM   1969  CG  GLU A 137      25.860  62.940  71.610  1.00  0.00           C
ATOM   1970  HG1 GLU A 137      26.280  62.480  70.690  1.00  0.00           H
ATOM   1971  HG2 GLU A 137      24.780  62.710  71.750  1.00  0.00           H
ATOM   1972  CD  GLU A 137      26.520  62.360  72.720  1.00  0.00           C
ATOM   1973  OE1 GLU A 137      27.100  61.260  72.700  1.00  0.00           O
ATOM   1974  OE2 GLU A 137      26.660  63.080  73.760  1.00  0.00           O
ATOM   1975  C   GLU A 137      25.000  66.490  70.150  1.00  0.00           C
ATOM   1976  O   GLU A 137      25.960  67.130  69.800  1.00  0.00           O
ATOM   1977  N   PRO A 138      23.790  67.070  70.400  1.00  0.00           N
ATOM   1978  CD  PRO A 138      22.530  66.410  70.570  1.00  0.00           C
ATOM   1979  HD1 PRO A 138      22.360  65.820  69.650  1.00  0.00           H
ATOM   1980  HD2 PRO A 138      22.640  65.650  71.380  1.00  0.00           H
ATOM   1981  CA  PRO A 138      23.650  68.560  70.570  1.00  0.00           C
ATOM   1982  HA  PRO A 138      23.670  68.890  69.540  1.00  0.00           H
ATOM   1983  CB  PRO A 138      22.280  68.780  71.210  1.00  0.00           C
ATOM   1984  HB1 PRO A 138      21.770  69.690  70.840  1.00  0.00           H
ATOM   1985  HB2 PRO A 138      22.450  68.880  72.310  1.00  0.00           H
ATOM   1986  CG  PRO A 138      21.550  67.470  70.860  1.00  0.00           C
ATOM   1987  HG1 PRO A 138      20.990  67.740  69.940  1.00  0.00           H
ATOM   1988  HG2 PRO A 138      20.740  67.180  71.560  1.00  0.00           H
ATOM   1989  C   PRO A 138      24.760  69.340  71.260  1.00  0.00           C
ATOM   1990  O   PRO A 138      25.170  69.030  72.380  1.00  0.00           O
ATOM   1991  N   GLU A 139      25.240  70.460  70.540  1.00  0.00           N
ATOM   1992  HN  GLU A 139      24.900  70.620  69.620  1.00  0.00           H
ATOM   1993  CA  GLU A 139      26.280  71.310  71.060  1.00  0.00           C
ATOM   1994  HA  GLU A 139      27.060  70.630  71.360  1.00  0.00           H
ATOM   1995  CB  GLU A 139      26.840  72.150  69.930  1.00  0.00           C
ATOM   1996  HB1 GLU A 139      27.780  72.660  70.230  1.00  0.00           H
ATOM   1997  HB2 GLU A 139      26.180  72.990  69.620  1.00  0.00           H
ATOM   1998  CG  GLU A 139      27.260  71.250  68.710  1.00  0.00           C
ATOM   1999  HG1 GLU A 139      26.330  70.870  68.250  1.00  0.00           H
ATOM   2000  HG2 GLU A 139      28.000  70.460  68.960  1.00  0.00           H
ATOM   2001  CD  GLU A 139      27.910  72.260  67.730  1.00  0.00           C
ATOM   2002  OE1 GLU A 139      29.130  72.100  67.440  1.00  0.00           O
ATOM   2003  OE2 GLU A 139      27.270  73.210  67.290  1.00  0.00           O
ATOM   2004  C   GLU A 139      25.870  72.100  72.340  1.00  0.00           C
ATOM   2005  O   GLU A 139      24.750  72.650  72.320  1.00  0.00           O
ATOM   2006  N   ALA A 140      26.670  72.250  73.440  1.00  0.00           N
ATOM   2007  HN  ALA A 140      27.530  71.770  73.580  1.00  0.00           H
ATOM   2008  CA  ALA A 140      26.460  73.160  74.570  1.00  0.00           C
ATOM   2009  HA  ALA A 140      25.450  73.540  74.580  1.00  0.00           H
ATOM   2010  CB  ALA A 140      26.720  72.380  75.810  1.00  0.00           C
ATOM   2011  HB1 ALA A 140      26.120  72.880  76.600  1.00  0.00           H
ATOM   2012  HB2 ALA A 140      26.140  71.440  75.710  1.00  0.00           H
ATOM   2013  HB3 ALA A 140      27.760  72.140  76.110  1.00  0.00           H
ATOM   2014  C   ALA A 140      27.370  74.430  74.470  1.00  0.00           C
ATOM   2015  OT1 ALA A 140      27.810  74.850  73.390  1.00  0.00           O
ATOM   2016  OT2 ALA A 140      27.650  75.090  75.500  1.00  0.00           O
ATOM   2017  N   MET B   1      37.270  60.670  36.170  1.00  0.00           N
ATOM   2018  H1  MET B   1      36.500  61.180  35.700  1.00  0.00           H
ATOM   2019  H2  MET B   1      37.840  60.230  35.410  1.00  0.00           H
ATOM   2020  H3  MET B   1      36.880  59.850  36.680  1.00  0.00           H
ATOM   2021  CA  MET B   1      38.090  61.740  36.820  1.00  0.00           C
ATOM   2022  HA  MET B   1      37.450  62.260  37.510  1.00  0.00           H
ATOM   2023  CB  MET B   1      39.150  61.080  37.710  1.00  0.00           C
ATOM   2024  HB1 MET B   1      38.590  60.250  38.190  1.00  0.00           H
ATOM   2025  HB2 MET B   1      39.380  61.910  38.420  1.00  0.00           H
ATOM   2026  CG  MET B   1      40.550  60.630  37.160  1.00  0.00           C
ATOM   2027  HG1 MET B   1      40.990  61.370  36.460  1.00  0.00           H
ATOM   2028  HG2 MET B   1      40.400  59.670  36.620  1.00  0.00           H
ATOM   2029  SD  MET B   1      41.730  60.130  38.490  1.00  0.00           S
ATOM   2030  CE  MET B   1      40.910  59.000  39.720  1.00  0.00           C
ATOM   2031  HE1 MET B   1      40.790  57.980  39.320  1.00  0.00           H
ATOM   2032  HE2 MET B   1      41.440  59.020  40.700  1.00  0.00           H
ATOM   2033  HE3 MET B   1      39.910  59.410  39.960  1.00  0.00           H
ATOM   2034  C   MET B   1      38.590  62.870  35.940  1.00  0.00           C
ATOM   2035  O   MET B   1      38.390  62.870  34.730  1.00  0.00           O
ATOM   2036  N   ASP B   2      39.270  63.860  36.430  1.00  0.00           N
ATOM   2037  HN  ASP B   2      39.270  63.900  37.430  1.00  0.00           H
ATOM   2038  CA  ASP B   2      40.060  64.930  35.730  1.00  0.00           C
ATOM   2039  HA  ASP B   2      39.450  65.430  35.000  1.00  0.00           H
ATOM   2040  CB  ASP B   2      40.500  66.070  36.690  1.00  0.00           C
ATOM   2041  HB1 ASP B   2      41.340  66.580  36.170  1.00  0.00           H
ATOM   2042  HB2 ASP B   2      40.880  65.690  37.660  1.00  0.00           H
ATOM   2043  CG  ASP B   2      39.410  67.010  37.060  1.00  0.00           C
ATOM   2044  OD1 ASP B   2      39.670  67.860  37.960  1.00  0.00           O
ATOM   2045  OD2 ASP B   2      38.270  66.930  36.610  1.00  0.00           O
ATOM   2046  C   ASP B   2      41.230  64.330  34.960  1.00  0.00           C
ATOM   2047  O   ASP B   2      41.810  63.350  35.420  1.00  0.00           O
ATOM   2048  N   VAL B   3      41.780  65.020  33.870  1.00  0.00           N
ATOM   2049  HN  VAL B   3      41.190  65.770  33.600  1.00  0.00           H
ATOM   2050  CA  VAL B   3      43.000  64.830  33.130  1.00  0.00           C
ATOM   2051  HA  VAL B   3      43.010  63.790  32.840  1.00  0.00           H
ATOM   2052  CB  VAL B   3      43.150  65.720  31.970  1.00  0.00           C
ATOM   2053  HB  VAL B   3      42.920  66.780  32.220  1.00  0.00           H
ATOM   2054  CG1 VAL B   3      44.560  65.690  31.430  1.00  0.00           C
ATOM   2055 HG11 VAL B   3      44.620  66.210  30.450  1.00  0.00           H
ATOM   2056 HG12 VAL B   3      45.340  66.090  32.120  1.00  0.00           H
ATOM   2057 HG13 VAL B   3      44.720  64.600  31.250  1.00  0.00           H
ATOM   2058  CG2 VAL B   3      42.050  65.400  30.920  1.00  0.00           C
ATOM   2059 HG21 VAL B   3      42.030  66.180  30.130  1.00  0.00           H
ATOM   2060 HG22 VAL B   3      42.220  64.400  30.460  1.00  0.00           H
ATOM   2061 HG23 VAL B   3      41.100  65.400  31.480  1.00  0.00           H
ATOM   2062  C   VAL B   3      44.300  64.910  34.010  1.00  0.00           C
ATOM   2063  O   VAL B   3      45.200  64.090  33.880  1.00  0.00           O
ATOM   2064  N   PHE B   4      44.360  65.910  34.950  1.00  0.00           N
ATOM   2065  HN  PHE B   4      43.550  66.440  35.210  1.00  0.00           H
ATOM   2066  CA  PHE B   4      45.620  66.180  35.640  1.00  0.00           C
ATOM   2067  HA  PHE B   4      46.400  66.080  34.900  1.00  0.00           H
ATOM   2068  CB  PHE B   4      45.610  67.740  36.090  1.00  0.00           C
ATOM   2069  HB1 PHE B   4      46.540  67.940  36.670  1.00  0.00           H
ATOM   2070  HB2 PHE B   4      44.750  67.970  36.760  1.00  0.00           H
ATOM   2071  CG  PHE B   4      45.640  68.720  34.950  1.00  0.00           C
ATOM   2072  CD1 PHE B   4      46.440  68.510  33.830  1.00  0.00           C
ATOM   2073  HD1 PHE B   4      47.090  67.650  33.730  1.00  0.00           H
ATOM   2074  CE1 PHE B   4      46.490  69.460  32.790  1.00  0.00           C
ATOM   2075  HE1 PHE B   4      47.010  69.260  31.870  1.00  0.00           H
ATOM   2076  CZ  PHE B   4      45.730  70.590  32.920  1.00  0.00           C
ATOM   2077  HZ  PHE B   4      45.790  71.330  32.140  1.00  0.00           H
ATOM   2078  CD2 PHE B   4      44.950  69.900  35.060  1.00  0.00           C
ATOM   2079  HD2 PHE B   4      44.480  70.110  36.010  1.00  0.00           H
ATOM   2080  CE2 PHE B   4      45.010  70.870  34.090  1.00  0.00           C
ATOM   2081  HE2 PHE B   4      44.500  71.820  34.200  1.00  0.00           H
ATOM   2082  C   PHE B   4      45.920  65.350  36.900  1.00  0.00           C
ATOM   2083  O   PHE B   4      46.810  65.670  37.700  1.00  0.00           O
ATOM   2084  N   MET B   5      45.130  64.270  37.110  1.00  0.00           N
ATOM   2085  HN  MET B   5      44.520  63.970  36.380  1.00  0.00           H
ATOM   2086  CA  MET B   5      45.320  63.250  38.100  1.00  0.00           C
ATOM   2087  HA  MET B   5      45.470  63.680  39.080  1.00  0.00           H
ATOM   2088  CB  MET B   5      43.970  62.600  38.380  1.00  0.00           C
ATOM   2089  HB1 MET B   5      44.120  61.870  39.210  1.00  0.00           H
ATOM   2090  HB2 MET B   5      43.670  61.940  37.540  1.00  0.00           H
ATOM   2091  CG  MET B   5      42.810  63.550  38.610  1.00  0.00           C
ATOM   2092  HG1 MET B   5      41.910  62.910  38.730  1.00  0.00           H
ATOM   2093  HG2 MET B   5      42.540  64.110  37.700  1.00  0.00           H
ATOM   2094  SD  MET B   5      43.040  64.740  39.880  1.00  0.00           S
ATOM   2095  CE  MET B   5      42.760  63.720  41.260  1.00  0.00           C
ATOM   2096  HE1 MET B   5      43.620  63.080  41.520  1.00  0.00           H
ATOM   2097  HE2 MET B   5      42.570  64.230  42.230  1.00  0.00           H
ATOM   2098  HE3 MET B   5      41.880  63.050  41.140  1.00  0.00           H
ATOM   2099  C   MET B   5      46.370  62.180  37.850  1.00  0.00           C
ATOM   2100  O   MET B   5      46.710  61.840  36.710  1.00  0.00           O
ATOM   2101  N   LYS B   6      46.980  61.760  38.950  1.00  0.00           N
ATOM   2102  HN  LYS B   6      46.710  62.230  39.790  1.00  0.00           H
ATOM   2103  CA  LYS B   6      48.200  61.000  38.870  1.00  0.00           C
ATOM   2104  HA  LYS B   6      48.440  60.670  37.870  1.00  0.00           H
ATOM   2105  CB  LYS B   6      49.350  61.920  39.380  1.00  0.00           C
ATOM   2106  HB1 LYS B   6      50.320  61.380  39.250  1.00  0.00           H
ATOM   2107  HB2 LYS B   6      49.220  62.090  40.470  1.00  0.00           H
ATOM   2108  CG  LYS B   6      49.390  63.350  38.820  1.00  0.00           C
ATOM   2109  HG1 LYS B   6      50.010  63.960  39.510  1.00  0.00           H
ATOM   2110  HG2 LYS B   6      48.390  63.830  38.840  1.00  0.00           H
ATOM   2111  CD  LYS B   6      49.920  63.310  37.380  1.00  0.00           C
ATOM   2112  HD1 LYS B   6      50.800  62.640  37.370  1.00  0.00           H
ATOM   2113  HD2 LYS B   6      49.260  62.710  36.720  1.00  0.00           H
ATOM   2114  CE  LYS B   6      50.140  64.710  36.730  1.00  0.00           C
ATOM   2115  HE1 LYS B   6      50.950  65.200  37.320  1.00  0.00           H
ATOM   2116  HE2 LYS B   6      49.180  65.240  36.890  1.00  0.00           H
ATOM   2117  NZ  LYS B   6      50.540  64.680  35.330  1.00  0.00           N
ATOM   2118  HZ1 LYS B   6      49.740  64.440  34.710  1.00  0.00           H
ATOM   2119  HZ2 LYS B   6      51.000  65.570  35.070  1.00  0.00           H
ATOM   2120  HZ3 LYS B   6      51.210  63.890  35.230  1.00  0.00           H
ATOM   2121  C   LYS B   6      48.020  59.720  39.800  1.00  0.00           C
ATOM   2122  O   LYS B   6      47.520  59.830  40.930  1.00  0.00           O
ATOM   2123  N   GLY B   7      48.460  58.560  39.260  1.00  0.00           N
ATOM   2124  HN  GLY B   7      48.900  58.620  38.370  1.00  0.00           H
ATOM   2125  CA  GLY B   7      48.580  57.440  40.140  1.00  0.00           C
ATOM   2126  HA1 GLY B   7      47.670  57.250  40.690  1.00  0.00           H
ATOM   2127  HA2 GLY B   7      48.770  56.630  39.450  1.00  0.00           H
ATOM   2128  C   GLY B   7      49.730  57.480  41.140  1.00  0.00           C
ATOM   2129  O   GLY B   7      50.860  57.800  40.820  1.00  0.00           O
ATOM   2130  N   LEU B   8      49.480  57.000  42.440  1.00  0.00           N
ATOM   2131  HN  LEU B   8      48.510  56.860  42.620  1.00  0.00           H
ATOM   2132  CA  LEU B   8      50.510  56.770  43.450  1.00  0.00           C
ATOM   2133  HA  LEU B   8      51.330  57.440  43.250  1.00  0.00           H
ATOM   2134  CB  LEU B   8      49.960  57.050  44.830  1.00  0.00           C
ATOM   2135  HB1 LEU B   8      50.600  56.710  45.670  1.00  0.00           H
ATOM   2136  HB2 LEU B   8      49.030  56.460  45.020  1.00  0.00           H
ATOM   2137  CG  LEU B   8      49.600  58.490  45.190  1.00  0.00           C
ATOM   2138  HG  LEU B   8      49.110  58.920  44.290  1.00  0.00           H
ATOM   2139  CD1 LEU B   8      48.730  58.660  46.440  1.00  0.00           C
ATOM   2140 HD11 LEU B   8      49.290  58.090  47.210  1.00  0.00           H
ATOM   2141 HD12 LEU B   8      48.650  59.760  46.620  1.00  0.00           H
ATOM   2142 HD13 LEU B   8      47.750  58.140  46.350  1.00  0.00           H
ATOM   2143  CD2 LEU B   8      50.960  59.320  45.380  1.00  0.00           C
ATOM   2144 HD21 LEU B   8      51.480  59.320  44.400  1.00  0.00           H
ATOM   2145 HD22 LEU B   8      50.740  60.350  45.720  1.00  0.00           H
ATOM   2146 HD23 LEU B   8      51.550  58.820  46.190  1.00  0.00           H
ATOM   2147  C   LEU B   8      50.960  55.310  43.240  1.00  0.00           C
ATOM   2148  O   LEU B   8      50.180  54.330  43.180  1.00  0.00           O
ATOM   2149  N   SER B   9      52.290  55.070  43.180  1.00  0.00           N
ATOM   2150  HN  SER B   9      52.910  55.750  43.560  1.00  0.00           H
ATOM   2151  CA  SER B   9      52.760  53.740  42.780  1.00  0.00           C
ATOM   2152  HA  SER B   9      52.230  53.340  41.930  1.00  0.00           H
ATOM   2153  CB  SER B   9      54.280  53.890  42.390  1.00  0.00           C
ATOM   2154  HB1 SER B   9      54.840  54.040  43.340  1.00  0.00           H
ATOM   2155  HB2 SER B   9      54.370  54.820  41.780  1.00  0.00           H
ATOM   2156  OG  SER B   9      54.890  52.760  41.730  1.00  0.00           O
ATOM   2157  HG1 SER B   9      54.660  52.840  40.800  1.00  0.00           H
ATOM   2158  C   SER B   9      52.690  52.730  43.920  1.00  0.00           C
ATOM   2159  O   SER B   9      52.730  53.070  45.110  1.00  0.00           O
ATOM   2160  N   LYS B  10      52.430  51.460  43.530  1.00  0.00           N
ATOM   2161  HN  LYS B  10      52.270  51.250  42.560  1.00  0.00           H
ATOM   2162  CA  LYS B  10      52.540  50.300  44.350  1.00  0.00           C
ATOM   2163  HA  LYS B  10      53.080  50.530  45.250  1.00  0.00           H
ATOM   2164  CB  LYS B  10      51.200  49.750  44.900  1.00  0.00           C
ATOM   2165  HB1 LYS B  10      50.780  50.500  45.620  1.00  0.00           H
ATOM   2166  HB2 LYS B  10      51.230  48.740  45.360  1.00  0.00           H
ATOM   2167  CG  LYS B  10      50.090  49.870  43.860  1.00  0.00           C
ATOM   2168  HG1 LYS B  10      50.360  49.250  42.970  1.00  0.00           H
ATOM   2169  HG2 LYS B  10      50.010  50.880  43.400  1.00  0.00           H
ATOM   2170  CD  LYS B  10      48.770  49.510  44.460  1.00  0.00           C
ATOM   2171  HD1 LYS B  10      48.830  48.500  44.900  1.00  0.00           H
ATOM   2172  HD2 LYS B  10      48.670  50.280  45.260  1.00  0.00           H
ATOM   2173  CE  LYS B  10      47.660  49.600  43.370  1.00  0.00           C
ATOM   2174  HE1 LYS B  10      47.760  50.480  42.700  1.00  0.00           H
ATOM   2175  HE2 LYS B  10      46.700  49.630  43.940  1.00  0.00           H
ATOM   2176  NZ  LYS B  10      47.700  48.380  42.530  1.00  0.00           N
ATOM   2177  HZ1 LYS B  10      48.540  48.520  41.930  1.00  0.00           H
ATOM   2178  HZ2 LYS B  10      47.860  47.450  42.970  1.00  0.00           H
ATOM   2179  HZ3 LYS B  10      46.940  48.360  41.820  1.00  0.00           H
ATOM   2180  C   LYS B  10      53.230  49.270  43.540  1.00  0.00           C
ATOM   2181  O   LYS B  10      53.390  49.340  42.350  1.00  0.00           O
ATOM   2182  N   ALA B  11      53.640  48.130  44.150  1.00  0.00           N
ATOM   2183  HN  ALA B  11      53.500  47.970  45.130  1.00  0.00           H
ATOM   2184  CA  ALA B  11      54.110  46.900  43.450  1.00  0.00           C
ATOM   2185  HA  ALA B  11      55.050  47.130  42.970  1.00  0.00           H
ATOM   2186  CB  ALA B  11      54.210  45.850  44.600  1.00  0.00           C
ATOM   2187  HB1 ALA B  11      54.290  44.820  44.200  1.00  0.00           H
ATOM   2188  HB2 ALA B  11      55.060  46.070  45.280  1.00  0.00           H
ATOM   2189  HB3 ALA B  11      53.270  46.030  45.150  1.00  0.00           H
ATOM   2190  C   ALA B  11      53.130  46.240  42.330  1.00  0.00           C
ATOM   2191  O   ALA B  11      51.930  46.400  42.340  1.00  0.00           O
ATOM   2192  N   LYS B  12      53.760  45.510  41.290  1.00  0.00           N
ATOM   2193  HN  LYS B  12      54.750  45.400  41.210  1.00  0.00           H
ATOM   2194  CA  LYS B  12      53.060  44.920  40.200  1.00  0.00           C
ATOM   2195  HA  LYS B  12      52.030  44.750  40.470  1.00  0.00           H
ATOM   2196  CB  LYS B  12      53.220  45.920  39.030  1.00  0.00           C
ATOM   2197  HB1 LYS B  12      54.300  46.060  38.870  1.00  0.00           H
ATOM   2198  HB2 LYS B  12      52.830  46.860  39.470  1.00  0.00           H
ATOM   2199  CG  LYS B  12      52.440  45.620  37.650  1.00  0.00           C
ATOM   2200  HG1 LYS B  12      52.860  44.700  37.200  1.00  0.00           H
ATOM   2201  HG2 LYS B  12      52.680  46.500  37.010  1.00  0.00           H
ATOM   2202  CD  LYS B  12      50.940  45.340  37.700  1.00  0.00           C
ATOM   2203  HD1 LYS B  12      50.750  44.340  38.160  1.00  0.00           H
ATOM   2204  HD2 LYS B  12      50.390  46.130  38.260  1.00  0.00           H
ATOM   2205  CE  LYS B  12      50.260  45.410  36.320  1.00  0.00           C
ATOM   2206  HE1 LYS B  12      49.170  45.210  36.410  1.00  0.00           H
ATOM   2207  HE2 LYS B  12      50.700  44.690  35.600  1.00  0.00           H
ATOM   2208  NZ  LYS B  12      50.420  46.740  35.690  1.00  0.00           N
ATOM   2209  HZ1 LYS B  12      49.770  46.970  34.910  1.00  0.00           H
ATOM   2210  HZ2 LYS B  12      50.330  47.460  36.430  1.00  0.00           H
ATOM   2211  HZ3 LYS B  12      51.340  46.820  35.200  1.00  0.00           H
ATOM   2212  C   LYS B  12      53.710  43.630  39.760  1.00  0.00           C
ATOM   2213  O   LYS B  12      54.900  43.490  39.450  1.00  0.00           O
ATOM   2214  N   GLU B  13      52.900  42.580  39.600  1.00  0.00           N
ATOM   2215  HN  GLU B  13      51.910  42.670  39.720  1.00  0.00           H
ATOM   2216  CA  GLU B  13      53.190  41.320  39.060  1.00  0.00           C
ATOM   2217  HA  GLU B  13      54.240  41.110  39.180  1.00  0.00           H
ATOM   2218  CB  GLU B  13      52.480  40.150  39.910  1.00  0.00           C
ATOM   2219  HB1 GLU B  13      52.590  39.110  39.540  1.00  0.00           H
ATOM   2220  HB2 GLU B  13      51.390  40.370  40.000  1.00  0.00           H
ATOM   2221  CG  GLU B  13      52.950  40.140  41.400  1.00  0.00           C
ATOM   2222  HG1 GLU B  13      52.640  41.140  41.790  1.00  0.00           H
ATOM   2223  HG2 GLU B  13      54.050  40.060  41.450  1.00  0.00           H
ATOM   2224  CD  GLU B  13      52.350  39.080  42.180  1.00  0.00           C
ATOM   2225  OE1 GLU B  13      52.730  37.920  41.990  1.00  0.00           O
ATOM   2226  OE2 GLU B  13      51.590  39.330  43.130  1.00  0.00           O
ATOM   2227  C   GLU B  13      52.970  41.200  37.520  1.00  0.00           C
ATOM   2228  O   GLU B  13      52.140  41.910  36.960  1.00  0.00           O
ATOM   2229  N   GLY B  14      53.690  40.350  36.820  1.00  0.00           N
ATOM   2230  HN  GLY B  14      54.470  39.890  37.240  1.00  0.00           H
ATOM   2231  CA  GLY B  14      53.440  40.090  35.420  1.00  0.00           C
ATOM   2232  HA1 GLY B  14      53.850  39.120  35.190  1.00  0.00           H
ATOM   2233  HA2 GLY B  14      52.390  40.140  35.190  1.00  0.00           H
ATOM   2234  C   GLY B  14      54.100  41.080  34.490  1.00  0.00           C
ATOM   2235  O   GLY B  14      53.750  41.110  33.340  1.00  0.00           O
ATOM   2236  N   VAL B  15      55.040  41.930  35.000  1.00  0.00           N
ATOM   2237  HN  VAL B  15      55.250  41.950  35.980  1.00  0.00           H
ATOM   2238  CA  VAL B  15      55.820  42.900  34.300  1.00  0.00           C
ATOM   2239  HA  VAL B  15      55.270  43.770  33.980  1.00  0.00           H
ATOM   2240  CB  VAL B  15      57.030  43.380  35.150  1.00  0.00           C
ATOM   2241  HB  VAL B  15      57.550  42.490  35.550  1.00  0.00           H
ATOM   2242  CG1 VAL B  15      58.030  44.240  34.380  1.00  0.00           C
ATOM   2243 HG11 VAL B  15      57.600  45.230  34.140  1.00  0.00           H
ATOM   2244 HG12 VAL B  15      58.890  44.630  34.980  1.00  0.00           H
ATOM   2245 HG13 VAL B  15      58.510  43.720  33.520  1.00  0.00           H
ATOM   2246  CG2 VAL B  15      56.470  44.190  36.400  1.00  0.00           C
ATOM   2247 HG21 VAL B  15      55.950  45.110  36.050  1.00  0.00           H
ATOM   2248 HG22 VAL B  15      55.680  43.600  36.920  1.00  0.00           H
ATOM   2249 HG23 VAL B  15      57.260  44.470  37.130  1.00  0.00           H
ATOM   2250  C   VAL B  15      56.490  42.440  33.020  1.00  0.00           C
ATOM   2251  O   VAL B  15      57.150  41.440  32.930  1.00  0.00           O
ATOM   2252  N   VAL B  16      56.240  43.180  31.930  1.00  0.00           N
ATOM   2253  HN  VAL B  16      55.820  44.080  32.010  1.00  0.00           H
ATOM   2254  CA  VAL B  16      56.490  42.810  30.540  1.00  0.00           C
ATOM   2255  HA  VAL B  16      56.210  41.770  30.540  1.00  0.00           H
ATOM   2256  CB  VAL B  16      55.640  43.530  29.550  1.00  0.00           C
ATOM   2257  HB  VAL B  16      55.840  44.610  29.700  1.00  0.00           H
ATOM   2258  CG1 VAL B  16      56.120  43.260  28.060  1.00  0.00           C
ATOM   2259 HG11 VAL B  16      55.290  43.570  27.390  1.00  0.00           H
ATOM   2260 HG12 VAL B  16      57.000  43.850  27.720  1.00  0.00           H
ATOM   2261 HG13 VAL B  16      56.320  42.170  27.950  1.00  0.00           H
ATOM   2262  CG2 VAL B  16      54.150  43.120  29.770  1.00  0.00           C
ATOM   2263 HG21 VAL B  16      53.770  43.570  30.710  1.00  0.00           H
ATOM   2264 HG22 VAL B  16      53.570  43.540  28.920  1.00  0.00           H
ATOM   2265 HG23 VAL B  16      53.950  42.030  29.850  1.00  0.00           H
ATOM   2266  C   VAL B  16      57.950  42.960  30.240  1.00  0.00           C
ATOM   2267  O   VAL B  16      58.510  44.060  30.360  1.00  0.00           O
ATOM   2268  N   ALA B  17      58.660  41.930  29.720  1.00  0.00           N
ATOM   2269  HN  ALA B  17      58.150  41.080  29.600  1.00  0.00           H
ATOM   2270  CA  ALA B  17      60.000  42.140  29.260  1.00  0.00           C
ATOM   2271  HA  ALA B  17      60.670  42.350  30.080  1.00  0.00           H
ATOM   2272  CB  ALA B  17      60.470  40.800  28.650  1.00  0.00           C
ATOM   2273  HB1 ALA B  17      61.520  40.840  28.280  1.00  0.00           H
ATOM   2274  HB2 ALA B  17      60.560  40.010  29.430  1.00  0.00           H
ATOM   2275  HB3 ALA B  17      59.800  40.520  27.810  1.00  0.00           H
ATOM   2276  C   ALA B  17      60.120  43.100  28.080  1.00  0.00           C
ATOM   2277  O   ALA B  17      59.270  43.140  27.210  1.00  0.00           O
ATOM   2278  N   ALA B  18      61.220  43.860  28.000  1.00  0.00           N
ATOM   2279  HN  ALA B  18      61.940  43.770  28.690  1.00  0.00           H
ATOM   2280  CA  ALA B  18      61.380  44.920  27.040  1.00  0.00           C
ATOM   2281  HA  ALA B  18      61.120  44.510  26.070  1.00  0.00           H
ATOM   2282  CB  ALA B  18      60.380  46.050  27.450  1.00  0.00           C
ATOM   2283  HB1 ALA B  18      60.440  46.830  26.660  1.00  0.00           H
ATOM   2284  HB2 ALA B  18      59.320  45.740  27.600  1.00  0.00           H
ATOM   2285  HB3 ALA B  18      60.650  46.480  28.440  1.00  0.00           H
ATOM   2286  C   ALA B  18      62.840  45.320  27.030  1.00  0.00           C
ATOM   2287  O   ALA B  18      63.560  45.120  28.020  1.00  0.00           O
ATOM   2288  N   ALA B  19      63.310  45.840  25.850  1.00  0.00           N
ATOM   2289  HN  ALA B  19      62.660  46.100  25.150  1.00  0.00           H
ATOM   2290  CA  ALA B  19      64.780  45.970  25.510  1.00  0.00           C
ATOM   2291  HA  ALA B  19      65.130  44.970  25.270  1.00  0.00           H
ATOM   2292  CB  ALA B  19      64.830  46.730  24.170  1.00  0.00           C
ATOM   2293  HB1 ALA B  19      64.000  46.410  23.500  1.00  0.00           H
ATOM   2294  HB2 ALA B  19      64.770  47.830  24.350  1.00  0.00           H
ATOM   2295  HB3 ALA B  19      65.790  46.530  23.660  1.00  0.00           H
ATOM   2296  C   ALA B  19      65.730  46.600  26.490  1.00  0.00           C
ATOM   2297  O   ALA B  19      66.800  46.050  26.690  1.00  0.00           O
ATOM   2298  N   GLU B  20      65.400  47.750  27.160  1.00  0.00           N
ATOM   2299  HN  GLU B  20      64.660  48.370  26.930  1.00  0.00           H
ATOM   2300  CA  GLU B  20      66.350  48.350  28.140  1.00  0.00           C
ATOM   2301  HA  GLU B  20      67.380  48.100  27.910  1.00  0.00           H
ATOM   2302  CB  GLU B  20      66.220  49.920  28.200  1.00  0.00           C
ATOM   2303  HB1 GLU B  20      66.730  50.310  29.110  1.00  0.00           H
ATOM   2304  HB2 GLU B  20      65.150  50.210  28.170  1.00  0.00           H
ATOM   2305  CG  GLU B  20      66.900  50.660  26.960  1.00  0.00           C
ATOM   2306  HG1 GLU B  20      66.830  51.740  27.190  1.00  0.00           H
ATOM   2307  HG2 GLU B  20      66.400  50.300  26.030  1.00  0.00           H
ATOM   2308  CD  GLU B  20      68.440  50.520  26.790  1.00  0.00           C
ATOM   2309  OE1 GLU B  20      69.200  50.210  27.770  1.00  0.00           O
ATOM   2310  OE2 GLU B  20      68.880  50.780  25.680  1.00  0.00           O
ATOM   2311  C   GLU B  20      66.010  47.920  29.600  1.00  0.00           C
ATOM   2312  O   GLU B  20      66.630  48.210  30.640  1.00  0.00           O
ATOM   2313  N   LYS B  21      64.930  47.070  29.670  1.00  0.00           N
ATOM   2314  HN  LYS B  21      64.410  46.870  28.850  1.00  0.00           H
ATOM   2315  CA  LYS B  21      64.250  46.770  30.950  1.00  0.00           C
ATOM   2316  HA  LYS B  21      64.830  47.260  31.720  1.00  0.00           H
ATOM   2317  CB  LYS B  21      62.760  47.240  30.930  1.00  0.00           C
ATOM   2318  HB1 LYS B  21      62.240  46.750  31.780  1.00  0.00           H
ATOM   2319  HB2 LYS B  21      62.280  46.870  29.990  1.00  0.00           H
ATOM   2320  CG  LYS B  21      62.430  48.780  30.920  1.00  0.00           C
ATOM   2321  HG1 LYS B  21      61.320  48.810  30.950  1.00  0.00           H
ATOM   2322  HG2 LYS B  21      62.860  49.160  29.970  1.00  0.00           H
ATOM   2323  CD  LYS B  21      62.880  49.590  32.120  1.00  0.00           C
ATOM   2324  HD1 LYS B  21      62.510  49.020  33.000  1.00  0.00           H
ATOM   2325  HD2 LYS B  21      63.980  49.650  32.270  1.00  0.00           H
ATOM   2326  CE  LYS B  21      62.360  51.080  32.100  1.00  0.00           C
ATOM   2327  HE1 LYS B  21      61.250  51.120  32.140  1.00  0.00           H
ATOM   2328  HE2 LYS B  21      62.550  51.690  31.190  1.00  0.00           H
ATOM   2329  NZ  LYS B  21      62.770  51.900  33.330  1.00  0.00           N
ATOM   2330  HZ1 LYS B  21      62.350  51.470  34.180  1.00  0.00           H
ATOM   2331  HZ2 LYS B  21      63.800  51.800  33.440  1.00  0.00           H
ATOM   2332  HZ3 LYS B  21      62.480  52.900  33.290  1.00  0.00           H
ATOM   2333  C   LYS B  21      64.480  45.280  31.320  1.00  0.00           C
ATOM   2334  O   LYS B  21      63.980  44.690  32.290  1.00  0.00           O
ATOM   2335  N   THR B  22      65.360  44.650  30.530  1.00  0.00           N
ATOM   2336  HN  THR B  22      65.830  45.190  29.830  1.00  0.00           H
ATOM   2337  CA  THR B  22      65.810  43.160  30.680  1.00  0.00           C
ATOM   2338  HA  THR B  22      65.610  42.860  31.700  1.00  0.00           H
ATOM   2339  CB  THR B  22      65.080  42.220  29.770  1.00  0.00           C
ATOM   2340  HB  THR B  22      65.520  41.200  29.830  1.00  0.00           H
ATOM   2341  OG1 THR B  22      65.110  42.740  28.450  1.00  0.00           O
ATOM   2342  HG1 THR B  22      64.900  43.680  28.440  1.00  0.00           H
ATOM   2343  CG2 THR B  22      63.610  42.090  30.090  1.00  0.00           C
ATOM   2344 HG21 THR B  22      63.140  41.230  29.560  1.00  0.00           H
ATOM   2345 HG22 THR B  22      63.530  41.810  31.170  1.00  0.00           H
ATOM   2346 HG23 THR B  22      63.010  43.020  29.990  1.00  0.00           H
ATOM   2347  C   THR B  22      67.300  43.140  30.370  1.00  0.00           C
ATOM   2348  O   THR B  22      67.970  44.050  29.820  1.00  0.00           O
ATOM   2349  N   LYS B  23      67.910  42.000  30.790  1.00  0.00           N
ATOM   2350  HN  LYS B  23      67.410  41.230  31.190  1.00  0.00           H
ATOM   2351  CA  LYS B  23      69.330  41.820  30.590  1.00  0.00           C
ATOM   2352  HA  LYS B  23      69.660  42.410  29.750  1.00  0.00           H
ATOM   2353  CB  LYS B  23      70.100  42.190  31.880  1.00  0.00           C
ATOM   2354  HB1 LYS B  23      71.140  41.810  31.900  1.00  0.00           H
ATOM   2355  HB2 LYS B  23      69.510  41.730  32.700  1.00  0.00           H
ATOM   2356  CG  LYS B  23      70.080  43.720  32.170  1.00  0.00           C
ATOM   2357  HG1 LYS B  23      70.520  43.930  33.170  1.00  0.00           H
ATOM   2358  HG2 LYS B  23      69.020  44.000  32.300  1.00  0.00           H
ATOM   2359  CD  LYS B  23      70.910  44.490  31.160  1.00  0.00           C
ATOM   2360  HD1 LYS B  23      71.930  44.090  31.300  1.00  0.00           H
ATOM   2361  HD2 LYS B  23      70.600  44.260  30.120  1.00  0.00           H
ATOM   2362  CE  LYS B  23      70.940  46.000  31.470  1.00  0.00           C
ATOM   2363  HE1 LYS B  23      71.850  46.440  31.000  1.00  0.00           H
ATOM   2364  HE2 LYS B  23      71.000  46.240  32.550  1.00  0.00           H
ATOM   2365  NZ  LYS B  23      69.830  46.650  30.830  1.00  0.00           N
ATOM   2366  HZ1 LYS B  23      69.610  46.050  30.010  1.00  0.00           H
ATOM   2367  HZ2 LYS B  23      69.010  46.720  31.470  1.00  0.00           H
ATOM   2368  HZ3 LYS B  23      70.100  47.590  30.500  1.00  0.00           H
ATOM   2369  C   LYS B  23      69.800  40.440  30.300  1.00  0.00           C
ATOM   2370  O   LYS B  23      69.590  39.490  31.020  1.00  0.00           O
ATOM   2371  N   GLN B  24      70.500  40.280  29.170  1.00  0.00           N
ATOM   2372  HN  GLN B  24      70.670  41.060  28.570  1.00  0.00           H
ATOM   2373  CA  GLN B  24      71.000  38.920  28.730  1.00  0.00           C
ATOM   2374  HA  GLN B  24      70.230  38.200  28.970  1.00  0.00           H
ATOM   2375  CB  GLN B  24      71.370  38.820  27.170  1.00  0.00           C
ATOM   2376  HB1 GLN B  24      70.390  39.140  26.750  1.00  0.00           H
ATOM   2377  HB2 GLN B  24      71.560  37.770  26.840  1.00  0.00           H
ATOM   2378  CG  GLN B  24      72.570  39.760  26.630  1.00  0.00           C
ATOM   2379  HG1 GLN B  24      72.780  39.670  25.540  1.00  0.00           H
ATOM   2380  HG2 GLN B  24      73.480  39.430  27.180  1.00  0.00           H
ATOM   2381  CD  GLN B  24      72.360  41.250  26.940  1.00  0.00           C
ATOM   2382  OE1 GLN B  24      71.240  41.780  27.000  1.00  0.00           O
ATOM   2383  NE2 GLN B  24      73.450  42.010  26.870  1.00  0.00           N
ATOM   2384 HE21 GLN B  24      74.280  41.470  27.010  1.00  0.00           H
ATOM   2385 HE22 GLN B  24      73.440  42.940  27.240  1.00  0.00           H
ATOM   2386  C   GLN B  24      72.270  38.510  29.500  1.00  0.00           C
ATOM   2387  O   GLN B  24      72.990  39.250  30.230  1.00  0.00           O
ATOM   2388  N   GLY B  25      72.660  37.260  29.470  1.00  0.00           N
ATOM   2389  HN  GLY B  25      72.070  36.550  29.080  1.00  0.00           H
ATOM   2390  CA  GLY B  25      73.770  36.760  30.320  1.00  0.00           C
ATOM   2391  HA1 GLY B  25      74.070  35.800  29.910  1.00  0.00           H
ATOM   2392  HA2 GLY B  25      74.680  37.340  30.240  1.00  0.00           H
ATOM   2393  C   GLY B  25      73.500  36.740  31.830  1.00  0.00           C
ATOM   2394  O   GLY B  25      72.410  37.060  32.280  1.00  0.00           O
ATOM   2395  N   VAL B  26      74.580  36.430  32.640  1.00  0.00           N
ATOM   2396  HN  VAL B  26      75.430  36.150  32.200  1.00  0.00           H
ATOM   2397  CA  VAL B  26      74.640  36.430  34.090  1.00  0.00           C
ATOM   2398  HA  VAL B  26      73.910  35.710  34.420  1.00  0.00           H
ATOM   2399  CB  VAL B  26      75.910  35.820  34.580  1.00  0.00           C
ATOM   2400  HB  VAL B  26      75.990  34.880  33.990  1.00  0.00           H
ATOM   2401  CG1 VAL B  26      77.180  36.690  34.260  1.00  0.00           C
ATOM   2402 HG11 VAL B  26      78.150  36.240  34.530  1.00  0.00           H
ATOM   2403 HG12 VAL B  26      77.140  36.960  33.180  1.00  0.00           H
ATOM   2404 HG13 VAL B  26      77.170  37.650  34.820  1.00  0.00           H
ATOM   2405  CG2 VAL B  26      76.070  35.630  36.120  1.00  0.00           C
ATOM   2406 HG21 VAL B  26      75.200  35.140  36.600  1.00  0.00           H
ATOM   2407 HG22 VAL B  26      77.010  35.060  36.180  1.00  0.00           H
ATOM   2408 HG23 VAL B  26      76.120  36.610  36.650  1.00  0.00           H
ATOM   2409  C   VAL B  26      74.330  37.690  34.880  1.00  0.00           C
ATOM   2410  O   VAL B  26      74.590  38.830  34.470  1.00  0.00           O
ATOM   2411  N   ALA B  27      73.740  37.520  36.100  1.00  0.00           N
ATOM   2412  HN  ALA B  27      73.390  36.660  36.460  1.00  0.00           H
ATOM   2413  CA  ALA B  27      73.570  38.620  37.020  1.00  0.00           C
ATOM   2414  HA  ALA B  27      74.350  39.340  36.820  1.00  0.00           H
ATOM   2415  CB  ALA B  27      72.210  39.210  36.960  1.00  0.00           C
ATOM   2416  HB1 ALA B  27      72.190  40.200  37.460  1.00  0.00           H
ATOM   2417  HB2 ALA B  27      71.940  39.420  35.910  1.00  0.00           H
ATOM   2418  HB3 ALA B  27      71.440  38.570  37.430  1.00  0.00           H
ATOM   2419  C   ALA B  27      73.960  38.250  38.370  1.00  0.00           C
ATOM   2420  O   ALA B  27      73.910  37.080  38.740  1.00  0.00           O
ATOM   2421  N   GLU B  28      74.300  39.320  39.110  1.00  0.00           N
ATOM   2422  HN  GLU B  28      74.160  40.240  38.760  1.00  0.00           H
ATOM   2423  CA  GLU B  28      74.710  39.130  40.550  1.00  0.00           C
ATOM   2424  HA  GLU B  28      75.530  38.430  40.640  1.00  0.00           H
ATOM   2425  CB  GLU B  28      75.260  40.470  41.100  1.00  0.00           C
ATOM   2426  HB1 GLU B  28      75.510  40.360  42.170  1.00  0.00           H
ATOM   2427  HB2 GLU B  28      74.520  41.300  41.040  1.00  0.00           H
ATOM   2428  CG  GLU B  28      76.590  40.960  40.390  1.00  0.00           C
ATOM   2429  HG1 GLU B  28      76.420  41.210  39.320  1.00  0.00           H
ATOM   2430  HG2 GLU B  28      77.390  40.190  40.430  1.00  0.00           H
ATOM   2431  CD  GLU B  28      77.080  42.300  41.000  1.00  0.00           C
ATOM   2432  OE1 GLU B  28      77.230  42.440  42.210  1.00  0.00           O
ATOM   2433  OE2 GLU B  28      77.300  43.210  40.140  1.00  0.00           O
ATOM   2434  C   GLU B  28      73.590  38.600  41.420  1.00  0.00           C
ATOM   2435  O   GLU B  28      73.750  37.710  42.230  1.00  0.00           O
ATOM   2436  N   ALA B  29      72.440  39.270  41.360  1.00  0.00           N
ATOM   2437  HN  ALA B  29      72.250  40.030  40.740  1.00  0.00           H
ATOM   2438  CA  ALA B  29      71.430  39.190  42.370  1.00  0.00           C
ATOM   2439  HA  ALA B  29      71.830  38.760  43.270  1.00  0.00           H
ATOM   2440  CB  ALA B  29      71.110  40.680  42.740  1.00  0.00           C
ATOM   2441  HB1 ALA B  29      70.670  41.270  41.900  1.00  0.00           H
ATOM   2442  HB2 ALA B  29      70.230  40.750  43.420  1.00  0.00           H
ATOM   2443  HB3 ALA B  29      72.030  41.220  43.040  1.00  0.00           H
ATOM   2444  C   ALA B  29      70.260  38.440  41.860  1.00  0.00           C
ATOM   2445  O   ALA B  29      69.740  38.670  40.780  1.00  0.00           O
ATOM   2446  N   ALA B  30      69.740  37.560  42.660  1.00  0.00           N
ATOM   2447  HN  ALA B  30      70.100  37.490  43.590  1.00  0.00           H
ATOM   2448  CA  ALA B  30      68.500  36.750  42.440  1.00  0.00           C
ATOM   2449  HA  ALA B  30      68.740  36.290  41.500  1.00  0.00           H
ATOM   2450  CB  ALA B  30      68.280  35.760  43.590  1.00  0.00           C
ATOM   2451  HB1 ALA B  30      68.400  36.210  44.600  1.00  0.00           H
ATOM   2452  HB2 ALA B  30      67.330  35.200  43.480  1.00  0.00           H
ATOM   2453  HB3 ALA B  30      69.150  35.070  43.600  1.00  0.00           H
ATOM   2454  C   ALA B  30      67.210  37.580  42.320  1.00  0.00           C
ATOM   2455  O   ALA B  30      66.910  38.500  43.090  1.00  0.00           O
ATOM   2456  N   GLY B  31      66.390  37.200  41.360  1.00  0.00           N
ATOM   2457  HN  GLY B  31      66.640  36.480  40.720  1.00  0.00           H
ATOM   2458  CA  GLY B  31      65.080  37.740  41.210  1.00  0.00           C
ATOM   2459  HA1 GLY B  31      65.150  38.810  41.110  1.00  0.00           H
ATOM   2460  HA2 GLY B  31      64.670  37.290  40.310  1.00  0.00           H
ATOM   2461  C   GLY B  31      64.090  37.520  42.340  1.00  0.00           C
ATOM   2462  O   GLY B  31      64.400  36.910  43.390  1.00  0.00           O
ATOM   2463  N   LYS B  32      62.810  38.060  42.170  1.00  0.00           N
ATOM   2464  HN  LYS B  32      62.700  38.710  41.420  1.00  0.00           H
ATOM   2465  CA  LYS B  32      61.680  37.810  43.060  1.00  0.00           C
ATOM   2466  HA  LYS B  32      62.020  37.980  44.070  1.00  0.00           H
ATOM   2467  CB  LYS B  32      60.480  38.860  42.730  1.00  0.00           C
ATOM   2468  HB1 LYS B  32      59.590  38.750  43.390  1.00  0.00           H
ATOM   2469  HB2 LYS B  32      60.120  38.780  41.680  1.00  0.00           H
ATOM   2470  CG  LYS B  32      60.890  40.310  42.960  1.00  0.00           C
ATOM   2471  HG1 LYS B  32      61.890  40.430  42.490  1.00  0.00           H
ATOM   2472  HG2 LYS B  32      61.030  40.340  44.060  1.00  0.00           H
ATOM   2473  CD  LYS B  32      59.860  41.340  42.450  1.00  0.00           C
ATOM   2474  HD1 LYS B  32      58.780  41.110  42.600  1.00  0.00           H
ATOM   2475  HD2 LYS B  32      60.220  42.240  42.990  1.00  0.00           H
ATOM   2476  CE  LYS B  32      59.990  41.610  40.960  1.00  0.00           C
ATOM   2477  HE1 LYS B  32      59.670  40.730  40.370  1.00  0.00           H
ATOM   2478  HE2 LYS B  32      61.060  41.790  40.740  1.00  0.00           H
ATOM   2479  NZ  LYS B  32      59.180  42.750  40.640  1.00  0.00           N
ATOM   2480  HZ1 LYS B  32      58.170  42.590  40.810  1.00  0.00           H
ATOM   2481  HZ2 LYS B  32      59.310  43.620  41.190  1.00  0.00           H
ATOM   2482  HZ3 LYS B  32      59.350  42.940  39.630  1.00  0.00           H
ATOM   2483  C   LYS B  32      61.180  36.380  42.960  1.00  0.00           C
ATOM   2484  O   LYS B  32      61.140  35.780  41.890  1.00  0.00           O
ATOM   2485  N   THR B  33      60.650  35.820  44.140  1.00  0.00           N
ATOM   2486  HN  THR B  33      60.650  36.300  45.010  1.00  0.00           H
ATOM   2487  CA  THR B  33      60.060  34.460  44.210  1.00  0.00           C
ATOM   2488  HA  THR B  33      59.520  34.290  43.290  1.00  0.00           H
ATOM   2489  CB  THR B  33      61.180  33.400  44.420  1.00  0.00           C
ATOM   2490  HB  THR B  33      61.980  33.630  43.690  1.00  0.00           H
ATOM   2491  OG1 THR B  33      60.720  32.060  44.220  1.00  0.00           O
ATOM   2492  HG1 THR B  33      60.210  32.060  43.410  1.00  0.00           H
ATOM   2493  CG2 THR B  33      61.860  33.430  45.790  1.00  0.00           C
ATOM   2494 HG21 THR B  33      61.180  33.300  46.660  1.00  0.00           H
ATOM   2495 HG22 THR B  33      62.710  32.720  45.860  1.00  0.00           H
ATOM   2496 HG23 THR B  33      62.360  34.410  45.880  1.00  0.00           H
ATOM   2497  C   THR B  33      58.980  34.310  45.250  1.00  0.00           C
ATOM   2498  O   THR B  33      59.100  34.930  46.310  1.00  0.00           O
ATOM   2499  N   LYS B  34      57.970  33.490  45.090  1.00  0.00           N
ATOM   2500  HN  LYS B  34      57.760  33.060  44.210  1.00  0.00           H
ATOM   2501  CA  LYS B  34      57.080  33.090  46.190  1.00  0.00           C
ATOM   2502  HA  LYS B  34      57.710  32.780  47.010  1.00  0.00           H
ATOM   2503  CB  LYS B  34      56.040  34.190  46.540  1.00  0.00           C
ATOM   2504  HB1 LYS B  34      56.570  35.050  47.000  1.00  0.00           H
ATOM   2505  HB2 LYS B  34      55.480  33.690  47.370  1.00  0.00           H
ATOM   2506  CG  LYS B  34      55.090  34.620  45.470  1.00  0.00           C
ATOM   2507  HG1 LYS B  34      54.410  33.770  45.290  1.00  0.00           H
ATOM   2508  HG2 LYS B  34      55.690  34.810  44.550  1.00  0.00           H
ATOM   2509  CD  LYS B  34      54.210  35.910  45.600  1.00  0.00           C
ATOM   2510  HD1 LYS B  34      53.800  35.730  46.620  1.00  0.00           H
ATOM   2511  HD2 LYS B  34      54.810  36.850  45.660  1.00  0.00           H
ATOM   2512  CE  LYS B  34      53.100  36.050  44.610  1.00  0.00           C
ATOM   2513  HE1 LYS B  34      52.350  35.230  44.530  1.00  0.00           H
ATOM   2514  HE2 LYS B  34      53.510  36.330  43.610  1.00  0.00           H
ATOM   2515  NZ  LYS B  34      52.390  37.280  45.010  1.00  0.00           N
ATOM   2516  HZ1 LYS B  34      51.420  36.920  45.160  1.00  0.00           H
ATOM   2517  HZ2 LYS B  34      52.760  37.770  45.840  1.00  0.00           H
ATOM   2518  HZ3 LYS B  34      52.270  37.940  44.210  1.00  0.00           H
ATOM   2519  C   LYS B  34      56.310  31.880  45.740  1.00  0.00           C
ATOM   2520  O   LYS B  34      56.200  31.570  44.560  1.00  0.00           O
ATOM   2521  N   GLU B  35      55.770  31.080  46.680  1.00  0.00           N
ATOM   2522  HN  GLU B  35      55.680  31.350  47.630  1.00  0.00           H
ATOM   2523  CA  GLU B  35      55.020  29.850  46.370  1.00  0.00           C
ATOM   2524  HA  GLU B  35      55.570  29.230  45.690  1.00  0.00           H
ATOM   2525  CB  GLU B  35      54.700  28.990  47.630  1.00  0.00           C
ATOM   2526  HB1 GLU B  35      53.840  28.300  47.480  1.00  0.00           H
ATOM   2527  HB2 GLU B  35      54.620  29.650  48.530  1.00  0.00           H
ATOM   2528  CG  GLU B  35      55.940  27.980  47.980  1.00  0.00           C
ATOM   2529  HG1 GLU B  35      56.850  28.580  48.220  1.00  0.00           H
ATOM   2530  HG2 GLU B  35      56.090  27.540  46.980  1.00  0.00           H
ATOM   2531  CD  GLU B  35      55.620  26.840  48.900  1.00  0.00           C
ATOM   2532  OE1 GLU B  35      54.960  25.830  48.480  1.00  0.00           O
ATOM   2533  OE2 GLU B  35      56.130  26.870  50.050  1.00  0.00           O
ATOM   2534  C   GLU B  35      53.700  30.080  45.570  1.00  0.00           C
ATOM   2535  O   GLU B  35      52.880  30.950  45.850  1.00  0.00           O
ATOM   2536  N   GLY B  36      53.460  29.170  44.590  1.00  0.00           N
ATOM   2537  HN  GLY B  36      54.160  28.500  44.330  1.00  0.00           H
ATOM   2538  CA  GLY B  36      52.300  29.300  43.820  1.00  0.00           C
ATOM   2539  HA1 GLY B  36      52.170  30.350  43.630  1.00  0.00           H
ATOM   2540  HA2 GLY B  36      52.470  28.640  42.980  1.00  0.00           H
ATOM   2541  C   GLY B  36      51.110  28.870  44.560  1.00  0.00           C
ATOM   2542  O   GLY B  36      51.110  28.580  45.740  1.00  0.00           O
ATOM   2543  N   VAL B  37      49.940  28.870  43.750  1.00  0.00           N
ATOM   2544  HN  VAL B  37      49.920  29.040  42.770  1.00  0.00           H
ATOM   2545  CA  VAL B  37      48.670  28.380  44.330  1.00  0.00           C
ATOM   2546  HA  VAL B  37      48.480  29.200  45.010  1.00  0.00           H
ATOM   2547  CB  VAL B  37      47.390  28.460  43.450  1.00  0.00           C
ATOM   2548  HB  VAL B  37      46.570  27.800  43.810  1.00  0.00           H
ATOM   2549  CG1 VAL B  37      47.000  29.950  43.410  1.00  0.00           C
ATOM   2550 HG11 VAL B  37      46.900  30.430  44.400  1.00  0.00           H
ATOM   2551 HG12 VAL B  37      47.820  30.400  42.810  1.00  0.00           H
ATOM   2552 HG13 VAL B  37      46.020  30.110  42.920  1.00  0.00           H
ATOM   2553  CG2 VAL B  37      47.570  27.890  41.980  1.00  0.00           C
ATOM   2554 HG21 VAL B  37      47.940  26.850  42.110  1.00  0.00           H
ATOM   2555 HG22 VAL B  37      46.560  27.790  41.520  1.00  0.00           H
ATOM   2556 HG23 VAL B  37      48.230  28.440  41.290  1.00  0.00           H
ATOM   2557  C   VAL B  37      48.670  27.020  45.110  1.00  0.00           C
ATOM   2558  O   VAL B  37      49.330  26.090  44.720  1.00  0.00           O
ATOM   2559  N   LEU B  38      47.840  26.930  46.150  1.00  0.00           N
ATOM   2560  HN  LEU B  38      47.290  27.740  46.360  1.00  0.00           H
ATOM   2561  CA  LEU B  38      47.680  25.670  46.930  1.00  0.00           C
ATOM   2562  HA  LEU B  38      48.640  25.180  46.860  1.00  0.00           H
ATOM   2563  CB  LEU B  38      47.330  26.110  48.400  1.00  0.00           C
ATOM   2564  HB1 LEU B  38      46.370  26.670  48.500  1.00  0.00           H
ATOM   2565  HB2 LEU B  38      47.970  26.940  48.770  1.00  0.00           H
ATOM   2566  CG  LEU B  38      47.290  24.980  49.440  1.00  0.00           C
ATOM   2567  HG  LEU B  38      46.340  24.420  49.320  1.00  0.00           H
ATOM   2568  CD1 LEU B  38      48.480  24.030  49.400  1.00  0.00           C
ATOM   2569 HD11 LEU B  38      49.420  24.490  49.760  1.00  0.00           H
ATOM   2570 HD12 LEU B  38      48.240  23.130  50.010  1.00  0.00           H
ATOM   2571 HD13 LEU B  38      48.660  23.600  48.390  1.00  0.00           H
ATOM   2572  CD2 LEU B  38      47.210  25.580  50.920  1.00  0.00           C
ATOM   2573 HD21 LEU B  38      46.210  26.040  50.980  1.00  0.00           H
ATOM   2574 HD22 LEU B  38      47.260  24.780  51.680  1.00  0.00           H
ATOM   2575 HD23 LEU B  38      47.950  26.410  51.020  1.00  0.00           H
ATOM   2576  C   LEU B  38      46.520  24.870  46.370  1.00  0.00           C
ATOM   2577  O   LEU B  38      46.540  23.640  46.420  1.00  0.00           O
ATOM   2578  N   TYR B  39      45.560  25.610  45.810  1.00  0.00           N
ATOM   2579  HN  TYR B  39      45.510  26.600  45.890  1.00  0.00           H
ATOM   2580  CA  TYR B  39      44.430  24.970  45.150  1.00  0.00           C
ATOM   2581  HA  TYR B  39      44.350  23.970  45.560  1.00  0.00           H
ATOM   2582  CB  TYR B  39      43.070  25.720  45.470  1.00  0.00           C
ATOM   2583  HB1 TYR B  39      42.800  25.500  46.530  1.00  0.00           H
ATOM   2584  HB2 TYR B  39      42.160  25.390  44.930  1.00  0.00           H
ATOM   2585  CG  TYR B  39      43.250  27.200  45.360  1.00  0.00           C
ATOM   2586  CD1 TYR B  39      43.110  28.040  46.490  1.00  0.00           C
ATOM   2587  HD1 TYR B  39      43.070  27.630  47.480  1.00  0.00           H
ATOM   2588  CE1 TYR B  39      43.440  29.410  46.390  1.00  0.00           C
ATOM   2589  HE1 TYR B  39      43.500  30.010  47.290  1.00  0.00           H
ATOM   2590  CZ  TYR B  39      43.700  29.960  45.110  1.00  0.00           C
ATOM   2591  OH  TYR B  39      44.010  31.350  44.990  1.00  0.00           O
ATOM   2592  HH  TYR B  39      43.930  31.680  44.090  1.00  0.00           H
ATOM   2593  CD2 TYR B  39      43.550  27.780  44.170  1.00  0.00           C
ATOM   2594  HD2 TYR B  39      43.680  27.190  43.280  1.00  0.00           H
ATOM   2595  CE2 TYR B  39      43.670  29.200  44.000  1.00  0.00           C
ATOM   2596  HE2 TYR B  39      44.010  29.560  43.040  1.00  0.00           H
ATOM   2597  C   TYR B  39      44.500  24.760  43.670  1.00  0.00           C
ATOM   2598  O   TYR B  39      45.460  25.200  43.060  1.00  0.00           O
ATOM   2599  N   VAL B  40      43.570  24.040  43.060  1.00  0.00           N
ATOM   2600  HN  VAL B  40      42.890  23.590  43.630  1.00  0.00           H
ATOM   2601  CA  VAL B  40      43.380  24.090  41.610  1.00  0.00           C
ATOM   2602  HA  VAL B  40      44.240  24.520  41.120  1.00  0.00           H
ATOM   2603  CB  VAL B  40      43.160  22.730  40.980  1.00  0.00           C
ATOM   2604  HB  VAL B  40      42.250  22.230  41.360  1.00  0.00           H
ATOM   2605  CG1 VAL B  40      43.020  22.870  39.460  1.00  0.00           C
ATOM   2606 HG11 VAL B  40      42.150  23.510  39.190  1.00  0.00           H
ATOM   2607 HG12 VAL B  40      43.890  23.330  38.960  1.00  0.00           H
ATOM   2608 HG13 VAL B  40      42.860  21.910  38.920  1.00  0.00           H
ATOM   2609  CG2 VAL B  40      44.340  21.820  41.340  1.00  0.00           C
ATOM   2610 HG21 VAL B  40      45.300  22.300  41.080  1.00  0.00           H
ATOM   2611 HG22 VAL B  40      44.440  21.650  42.430  1.00  0.00           H
ATOM   2612 HG23 VAL B  40      44.070  20.820  40.910  1.00  0.00           H
ATOM   2613  C   VAL B  40      42.320  25.170  41.310  1.00  0.00           C
ATOM   2614  O   VAL B  40      41.140  24.970  41.650  1.00  0.00           O
ATOM   2615  N   GLY B  41      42.750  26.320  40.650  1.00  0.00           N
ATOM   2616  HN  GLY B  41      43.630  26.400  40.190  1.00  0.00           H
ATOM   2617  CA  GLY B  41      41.930  27.490  40.370  1.00  0.00           C
ATOM   2618  HA1 GLY B  41      40.910  27.430  40.720  1.00  0.00           H
ATOM   2619  HA2 GLY B  41      42.410  28.340  40.830  1.00  0.00           H
ATOM   2620  C   GLY B  41      41.810  27.810  38.900  1.00  0.00           C
ATOM   2621  O   GLY B  41      42.530  27.260  38.040  1.00  0.00           O
ATOM   2622  N   SER B  42      40.900  28.720  38.530  1.00  0.00           N
ATOM   2623  HN  SER B  42      40.430  29.210  39.270  1.00  0.00           H
ATOM   2624  CA  SER B  42      40.710  29.300  37.250  1.00  0.00           C
ATOM   2625  HA  SER B  42      40.820  28.490  36.540  1.00  0.00           H
ATOM   2626  CB  SER B  42      39.320  30.030  37.030  1.00  0.00           C
ATOM   2627  HB1 SER B  42      39.090  30.780  37.810  1.00  0.00           H
ATOM   2628  HB2 SER B  42      38.490  29.300  37.140  1.00  0.00           H
ATOM   2629  OG  SER B  42      39.240  30.780  35.810  1.00  0.00           O
ATOM   2630  HG1 SER B  42      39.120  30.160  35.090  1.00  0.00           H
ATOM   2631  C   SER B  42      41.890  30.230  36.980  1.00  0.00           C
ATOM   2632  O   SER B  42      42.280  30.940  37.880  1.00  0.00           O
ATOM   2633  N   LYS B  43      42.410  30.340  35.720  1.00  0.00           N
ATOM   2634  HN  LYS B  43      41.920  30.030  34.910  1.00  0.00           H
ATOM   2635  CA  LYS B  43      43.490  31.160  35.330  1.00  0.00           C
ATOM   2636  HA  LYS B  43      44.260  31.090  36.080  1.00  0.00           H
ATOM   2637  CB  LYS B  43      44.070  30.650  33.960  1.00  0.00           C
ATOM   2638  HB1 LYS B  43      44.970  31.280  33.800  1.00  0.00           H
ATOM   2639  HB2 LYS B  43      43.440  30.900  33.080  1.00  0.00           H
ATOM   2640  CG  LYS B  43      44.470  29.130  34.000  1.00  0.00           C
ATOM   2641  HG1 LYS B  43      44.970  28.820  33.060  1.00  0.00           H
ATOM   2642  HG2 LYS B  43      43.580  28.460  34.010  1.00  0.00           H
ATOM   2643  CD  LYS B  43      45.410  28.640  35.160  1.00  0.00           C
ATOM   2644  HD1 LYS B  43      46.080  29.520  35.170  1.00  0.00           H
ATOM   2645  HD2 LYS B  43      44.820  28.550  36.100  1.00  0.00           H
ATOM   2646  CE  LYS B  43      46.310  27.410  34.960  1.00  0.00           C
ATOM   2647  HE1 LYS B  43      46.900  27.380  34.030  1.00  0.00           H
ATOM   2648  HE2 LYS B  43      45.740  26.460  34.870  1.00  0.00           H
ATOM   2649  NZ  LYS B  43      47.150  27.220  36.100  1.00  0.00           N
ATOM   2650  HZ1 LYS B  43      48.070  27.690  36.010  1.00  0.00           H
ATOM   2651  HZ2 LYS B  43      46.650  27.490  36.970  1.00  0.00           H
ATOM   2652  HZ3 LYS B  43      47.300  26.190  36.050  1.00  0.00           H
ATOM   2653  C   LYS B  43      43.100  32.640  35.260  1.00  0.00           C
ATOM   2654  O   LYS B  43      42.020  32.980  34.800  1.00  0.00           O
ATOM   2655  N   THR B  44      44.060  33.550  35.510  1.00  0.00           N
ATOM   2656  HN  THR B  44      44.960  33.290  35.860  1.00  0.00           H
ATOM   2657  CA  THR B  44      43.900  34.970  35.400  1.00  0.00           C
ATOM   2658  HA  THR B  44      42.890  35.170  35.080  1.00  0.00           H
ATOM   2659  CB  THR B  44      44.310  35.880  36.540  1.00  0.00           C
ATOM   2660  HB  THR B  44      43.510  35.810  37.310  1.00  0.00           H
ATOM   2661  OG1 THR B  44      44.330  37.240  36.170  1.00  0.00           O
ATOM   2662  HG1 THR B  44      43.440  37.520  36.390  1.00  0.00           H
ATOM   2663  CG2 THR B  44      45.640  35.460  37.020  1.00  0.00           C
ATOM   2664 HG21 THR B  44      46.380  35.650  36.210  1.00  0.00           H
ATOM   2665 HG22 THR B  44      45.960  36.060  37.900  1.00  0.00           H
ATOM   2666 HG23 THR B  44      45.610  34.410  37.360  1.00  0.00           H
ATOM   2667  C   THR B  44      44.720  35.320  34.160  1.00  0.00           C
ATOM   2668  O   THR B  44      45.880  34.950  33.990  1.00  0.00           O
ATOM   2669  N   LYS B  45      44.050  36.010  33.200  1.00  0.00           N
ATOM   2670  HN  LYS B  45      43.080  36.200  33.290  1.00  0.00           H
ATOM   2671  CA  LYS B  45      44.640  36.450  31.920  1.00  0.00           C
ATOM   2672  HA  LYS B  45      45.040  35.560  31.460  1.00  0.00           H
ATOM   2673  CB  LYS B  45      43.600  37.090  30.960  1.00  0.00           C
ATOM   2674  HB1 LYS B  45      44.080  37.660  30.140  1.00  0.00           H
ATOM   2675  HB2 LYS B  45      42.870  37.800  31.400  1.00  0.00           H
ATOM   2676  CG  LYS B  45      42.830  36.000  30.200  1.00  0.00           C
ATOM   2677  HG1 LYS B  45      42.330  35.240  30.840  1.00  0.00           H
ATOM   2678  HG2 LYS B  45      43.650  35.510  29.650  1.00  0.00           H
ATOM   2679  CD  LYS B  45      41.750  36.540  29.240  1.00  0.00           C
ATOM   2680  HD1 LYS B  45      40.940  37.150  29.690  1.00  0.00           H
ATOM   2681  HD2 LYS B  45      42.320  37.270  28.630  1.00  0.00           H
ATOM   2682  CE  LYS B  45      41.100  35.500  28.300  1.00  0.00           C
ATOM   2683  HE1 LYS B  45      41.830  34.790  27.860  1.00  0.00           H
ATOM   2684  HE2 LYS B  45      40.810  36.170  27.470  1.00  0.00           H
ATOM   2685  NZ  LYS B  45      39.960  34.790  28.820  1.00  0.00           N
ATOM   2686  HZ1 LYS B  45      40.100  34.150  29.630  1.00  0.00           H
ATOM   2687  HZ2 LYS B  45      39.220  35.470  29.100  1.00  0.00           H
ATOM   2688  HZ3 LYS B  45      39.580  34.210  28.050  1.00  0.00           H
ATOM   2689  C   LYS B  45      45.840  37.440  31.990  1.00  0.00           C
ATOM   2690  O   LYS B  45      45.790  38.310  32.870  1.00  0.00           O
ATOM   2691  N   GLU B  46      46.850  37.340  31.100  1.00  0.00           N
ATOM   2692  HN  GLU B  46      46.900  36.580  30.450  1.00  0.00           H
ATOM   2693  CA  GLU B  46      48.050  38.070  31.130  1.00  0.00           C
ATOM   2694  HA  GLU B  46      48.340  38.040  32.170  1.00  0.00           H
ATOM   2695  CB  GLU B  46      49.170  37.450  30.280  1.00  0.00           C
ATOM   2696  HB1 GLU B  46      50.060  38.100  30.230  1.00  0.00           H
ATOM   2697  HB2 GLU B  46      48.890  37.300  29.210  1.00  0.00           H
ATOM   2698  CG  GLU B  46      49.670  36.050  30.830  1.00  0.00           C
ATOM   2699  HG1 GLU B  46      48.850  35.320  30.650  1.00  0.00           H
ATOM   2700  HG2 GLU B  46      49.800  36.050  31.930  1.00  0.00           H
ATOM   2701  CD  GLU B  46      50.990  35.490  30.270  1.00  0.00           C
ATOM   2702  OE1 GLU B  46      51.860  36.350  29.860  1.00  0.00           O
ATOM   2703  OE2 GLU B  46      51.210  34.290  30.200  1.00  0.00           O
ATOM   2704  C   GLU B  46      47.880  39.500  30.710  1.00  0.00           C
ATOM   2705  O   GLU B  46      46.890  39.850  30.070  1.00  0.00           O
ATOM   2706  N   GLY B  47      48.740  40.420  31.210  1.00  0.00           N
ATOM   2707  HN  GLY B  47      49.640  40.180  31.570  1.00  0.00           H
ATOM   2708  CA  GLY B  47      48.520  41.870  30.940  1.00  0.00           C
ATOM   2709  HA1 GLY B  47      47.530  42.030  31.330  1.00  0.00           H
ATOM   2710  HA2 GLY B  47      49.270  42.500  31.390  1.00  0.00           H
ATOM   2711  C   GLY B  47      48.430  42.240  29.510  1.00  0.00           C
ATOM   2712  O   GLY B  47      47.790  43.230  29.110  1.00  0.00           O
ATOM   2713  N   VAL B  48      49.130  41.550  28.670  1.00  0.00           N
ATOM   2714  HN  VAL B  48      49.840  40.920  28.990  1.00  0.00           H
ATOM   2715  CA  VAL B  48      49.070  41.840  27.280  1.00  0.00           C
ATOM   2716  HA  VAL B  48      49.070  42.910  27.100  1.00  0.00           H
ATOM   2717  CB  VAL B  48      50.350  41.350  26.580  1.00  0.00           C
ATOM   2718  HB  VAL B  48      50.150  41.560  25.510  1.00  0.00           H
ATOM   2719  CG1 VAL B  48      51.530  42.280  27.070  1.00  0.00           C
ATOM   2720 HG11 VAL B  48      52.420  42.250  26.400  1.00  0.00           H
ATOM   2721 HG12 VAL B  48      51.250  43.340  26.920  1.00  0.00           H
ATOM   2722 HG13 VAL B  48      51.680  42.080  28.150  1.00  0.00           H
ATOM   2723  CG2 VAL B  48      50.630  39.820  26.750  1.00  0.00           C
ATOM   2724 HG21 VAL B  48      50.120  39.100  26.060  1.00  0.00           H
ATOM   2725 HG22 VAL B  48      51.720  39.660  26.640  1.00  0.00           H
ATOM   2726 HG23 VAL B  48      50.350  39.470  27.760  1.00  0.00           H
ATOM   2727  C   VAL B  48      47.860  41.330  26.490  1.00  0.00           C
ATOM   2728  O   VAL B  48      47.770  41.500  25.270  1.00  0.00           O
ATOM   2729  N   VAL B  49      46.860  40.710  27.120  1.00  0.00           N
ATOM   2730  HN  VAL B  49      46.880  40.660  28.110  1.00  0.00           H
ATOM   2731  CA  VAL B  49      45.720  40.050  26.570  1.00  0.00           C
ATOM   2732  HA  VAL B  49      45.860  40.060  25.500  1.00  0.00           H
ATOM   2733  CB  VAL B  49      45.570  38.570  27.040  1.00  0.00           C
ATOM   2734  HB  VAL B  49      45.480  38.600  28.140  1.00  0.00           H
ATOM   2735  CG1 VAL B  49      44.280  37.980  26.380  1.00  0.00           C
ATOM   2736 HG11 VAL B  49      44.470  36.890  26.390  1.00  0.00           H
ATOM   2737 HG12 VAL B  49      43.300  38.200  26.860  1.00  0.00           H
ATOM   2738 HG13 VAL B  49      44.200  38.340  25.330  1.00  0.00           H
ATOM   2739  CG2 VAL B  49      46.710  37.610  26.740  1.00  0.00           C
ATOM   2740 HG21 VAL B  49      46.780  37.390  25.650  1.00  0.00           H
ATOM   2741 HG22 VAL B  49      47.690  38.030  27.050  1.00  0.00           H
ATOM   2742 HG23 VAL B  49      46.560  36.660  27.290  1.00  0.00           H
ATOM   2743  C   VAL B  49      44.530  40.850  26.940  1.00  0.00           C
ATOM   2744  O   VAL B  49      44.060  40.770  28.060  1.00  0.00           O
ATOM   2745  N   HIS B  50      43.930  41.640  26.010  1.00  0.00           N
ATOM   2746  HN  HIS B  50      44.200  41.670  25.050  1.00  0.00           H
ATOM   2747  CA  HIS B  50      42.850  42.540  26.230  1.00  0.00           C
ATOM   2748  HA  HIS B  50      42.650  43.010  25.280  1.00  0.00           H
ATOM   2749  CB  HIS B  50      41.590  41.710  26.420  1.00  0.00           C
ATOM   2750  HB1 HIS B  50      41.650  40.900  27.180  1.00  0.00           H
ATOM   2751  HB2 HIS B  50      41.420  41.270  25.420  1.00  0.00           H
ATOM   2752  ND1 HIS B  50      39.950  43.480  25.800  1.00  0.00           N
ATOM   2753  CG  HIS B  50      40.380  42.490  26.690  1.00  0.00           C
ATOM   2754  CE1 HIS B  50      38.960  44.070  26.390  1.00  0.00           C
ATOM   2755  HE1 HIS B  50      38.360  44.860  25.940  1.00  0.00           H
ATOM   2756  NE2 HIS B  50      38.660  43.490  27.580  1.00  0.00           N
ATOM   2757  HE2 HIS B  50      38.010  43.800  28.270  1.00  0.00           H
ATOM   2758  CD2 HIS B  50      39.500  42.420  27.710  1.00  0.00           C
ATOM   2759  HD2 HIS B  50      39.390  41.880  28.640  1.00  0.00           H
ATOM   2760  C   HIS B  50      43.150  43.590  27.330  1.00  0.00           C
ATOM   2761  O   HIS B  50      44.220  43.630  27.910  1.00  0.00           O
ATOM   2762  N   GLY B  51      42.160  44.460  27.650  1.00  0.00           N
ATOM   2763  HN  GLY B  51      41.270  44.520  27.210  1.00  0.00           H
ATOM   2764  CA  GLY B  51      42.170  45.380  28.770  1.00  0.00           C
ATOM   2765  HA1 GLY B  51      41.770  44.730  29.540  1.00  0.00           H
ATOM   2766  HA2 GLY B  51      43.150  45.750  29.000  1.00  0.00           H
ATOM   2767  C   GLY B  51      41.350  46.540  28.590  1.00  0.00           C
ATOM   2768  O   GLY B  51      40.750  46.720  27.490  1.00  0.00           O
ATOM   2769  N   VAL B  52      41.300  47.380  29.600  1.00  0.00           N
ATOM   2770  HN  VAL B  52      41.790  47.260  30.450  1.00  0.00           H
ATOM   2771  CA  VAL B  52      40.340  48.470  29.570  1.00  0.00           C
ATOM   2772  HA  VAL B  52      40.440  48.800  28.540  1.00  0.00           H
ATOM   2773  CB  VAL B  52      38.930  48.040  29.960  1.00  0.00           C
ATOM   2774  HB  VAL B  52      38.750  47.070  29.430  1.00  0.00           H
ATOM   2775  CG1 VAL B  52      38.770  47.820  31.510  1.00  0.00           C
ATOM   2776 HG11 VAL B  52      39.060  48.730  32.080  1.00  0.00           H
ATOM   2777 HG12 VAL B  52      37.680  47.640  31.590  1.00  0.00           H
ATOM   2778 HG13 VAL B  52      39.360  46.970  31.920  1.00  0.00           H
ATOM   2779  CG2 VAL B  52      37.840  49.010  29.450  1.00  0.00           C
ATOM   2780 HG21 VAL B  52      38.130  50.020  29.830  1.00  0.00           H
ATOM   2781 HG22 VAL B  52      37.620  49.080  28.360  1.00  0.00           H
ATOM   2782 HG23 VAL B  52      36.840  48.630  29.740  1.00  0.00           H
ATOM   2783  C   VAL B  52      40.900  49.680  30.400  1.00  0.00           C
ATOM   2784  O   VAL B  52      41.750  49.520  31.280  1.00  0.00           O
ATOM   2785  N   ALA B  53      40.430  50.950  30.180  1.00  0.00           N
ATOM   2786  HN  ALA B  53      39.620  51.180  29.640  1.00  0.00           H
ATOM   2787  CA  ALA B  53      41.100  52.090  30.790  1.00  0.00           C
ATOM   2788  HA  ALA B  53      41.480  51.780  31.750  1.00  0.00           H
ATOM   2789  CB  ALA B  53      42.130  52.580  29.750  1.00  0.00           C
ATOM   2790  HB1 ALA B  53      41.600  53.070  28.910  1.00  0.00           H
ATOM   2791  HB2 ALA B  53      42.710  53.410  30.210  1.00  0.00           H
ATOM   2792  HB3 ALA B  53      42.850  51.800  29.410  1.00  0.00           H
ATOM   2793  C   ALA B  53      40.390  53.420  31.130  1.00  0.00           C
ATOM   2794  O   ALA B  53      39.370  53.730  30.620  1.00  0.00           O
ATOM   2795  N   THR B  54      41.050  54.230  32.000  1.00  0.00           N
ATOM   2796  HN  THR B  54      41.850  53.880  32.470  1.00  0.00           H
ATOM   2797  CA  THR B  54      40.670  55.600  32.310  1.00  0.00           C
ATOM   2798  HA  THR B  54      39.640  55.660  32.640  1.00  0.00           H
ATOM   2799  CB  THR B  54      41.390  56.240  33.560  1.00  0.00           C
ATOM   2800  HB  THR B  54      41.340  55.440  34.320  1.00  0.00           H
ATOM   2801  OG1 THR B  54      40.640  57.300  34.120  1.00  0.00           O
ATOM   2802  HG1 THR B  54      41.080  57.350  34.970  1.00  0.00           H
ATOM   2803  CG2 THR B  54      42.670  56.770  33.180  1.00  0.00           C
ATOM   2804 HG21 THR B  54      42.580  57.620  32.470  1.00  0.00           H
ATOM   2805 HG22 THR B  54      43.110  57.220  34.100  1.00  0.00           H
ATOM   2806 HG23 THR B  54      43.430  56.020  32.860  1.00  0.00           H
ATOM   2807  C   THR B  54      40.750  56.580  31.150  1.00  0.00           C
ATOM   2808  O   THR B  54      41.540  56.400  30.210  1.00  0.00           O
ATOM   2809  N   VAL B  55      39.820  57.510  31.220  1.00  0.00           N
ATOM   2810  HN  VAL B  55      39.200  57.680  31.980  1.00  0.00           H
ATOM   2811  CA  VAL B  55      39.410  58.300  30.160  1.00  0.00           C
ATOM   2812  HA  VAL B  55      40.280  58.510  29.560  1.00  0.00           H
ATOM   2813  CB  VAL B  55      38.340  57.740  29.230  1.00  0.00           C
ATOM   2814  HB  VAL B  55      38.790  56.860  28.730  1.00  0.00           H
ATOM   2815  CG1 VAL B  55      37.060  57.220  30.040  1.00  0.00           C
ATOM   2816 HG11 VAL B  55      36.180  56.980  29.400  1.00  0.00           H
ATOM   2817 HG12 VAL B  55      37.240  56.350  30.710  1.00  0.00           H
ATOM   2818 HG13 VAL B  55      36.590  58.040  30.620  1.00  0.00           H
ATOM   2819  CG2 VAL B  55      37.960  58.700  28.050  1.00  0.00           C
ATOM   2820 HG21 VAL B  55      38.880  58.940  27.470  1.00  0.00           H
ATOM   2821 HG22 VAL B  55      37.220  58.220  27.380  1.00  0.00           H
ATOM   2822 HG23 VAL B  55      37.500  59.680  28.320  1.00  0.00           H
ATOM   2823  C   VAL B  55      38.910  59.630  30.640  1.00  0.00           C
ATOM   2824  O   VAL B  55      38.260  59.660  31.720  1.00  0.00           O
ATOM   2825  N   ALA B  56      39.230  60.760  30.010  1.00  0.00           N
ATOM   2826  HN  ALA B  56      39.730  60.920  29.160  1.00  0.00           H
ATOM   2827  CA  ALA B  56      38.710  62.060  30.390  1.00  0.00           C
ATOM   2828  HA  ALA B  56      38.890  62.290  31.430  1.00  0.00           H
ATOM   2829  CB  ALA B  56      39.390  63.090  29.430  1.00  0.00           C
ATOM   2830  HB1 ALA B  56      39.120  64.130  29.690  1.00  0.00           H
ATOM   2831  HB2 ALA B  56      40.490  62.940  29.560  1.00  0.00           H
ATOM   2832  HB3 ALA B  56      39.180  62.950  28.350  1.00  0.00           H
ATOM   2833  C   ALA B  56      37.240  62.220  30.270  1.00  0.00           C
ATOM   2834  O   ALA B  56      36.470  61.350  29.770  1.00  0.00           O
ATOM   2835  N   GLU B  57      36.660  63.370  30.770  1.00  0.00           N
ATOM   2836  HN  GLU B  57      37.290  64.120  30.960  1.00  0.00           H
ATOM   2837  CA  GLU B  57      35.210  63.630  31.010  1.00  0.00           C
ATOM   2838  HA  GLU B  57      34.620  63.070  30.310  1.00  0.00           H
ATOM   2839  CB  GLU B  57      34.940  63.240  32.500  1.00  0.00           C
ATOM   2840  HB1 GLU B  57      33.910  63.630  32.670  1.00  0.00           H
ATOM   2841  HB2 GLU B  57      35.700  63.860  33.010  1.00  0.00           H
ATOM   2842  CG  GLU B  57      34.990  61.810  33.000  1.00  0.00           C
ATOM   2843  HG1 GLU B  57      36.050  61.510  33.050  1.00  0.00           H
ATOM   2844  HG2 GLU B  57      34.650  61.070  32.240  1.00  0.00           H
ATOM   2845  CD  GLU B  57      34.270  61.550  34.310  1.00  0.00           C
ATOM   2846  OE1 GLU B  57      33.090  61.070  34.360  1.00  0.00           O
ATOM   2847  OE2 GLU B  57      34.940  61.670  35.350  1.00  0.00           O
ATOM   2848  C   GLU B  57      34.780  65.120  30.810  1.00  0.00           C
ATOM   2849  O   GLU B  57      35.630  66.030  30.960  1.00  0.00           O
ATOM   2850  N   LYS B  58      33.460  65.270  30.650  1.00  0.00           N
ATOM   2851  HN  LYS B  58      32.980  64.420  30.440  1.00  0.00           H
ATOM   2852  CA  LYS B  58      32.770  66.470  30.410  1.00  0.00           C
ATOM   2853  HA  LYS B  58      33.480  67.270  30.280  1.00  0.00           H
ATOM   2854  CB  LYS B  58      32.060  66.450  29.040  1.00  0.00           C
ATOM   2855  HB1 LYS B  58      31.820  67.510  28.780  1.00  0.00           H
ATOM   2856  HB2 LYS B  58      31.150  65.840  29.160  1.00  0.00           H
ATOM   2857  CG  LYS B  58      32.860  65.740  27.870  1.00  0.00           C
ATOM   2858  HG1 LYS B  58      32.190  65.660  26.990  1.00  0.00           H
ATOM   2859  HG2 LYS B  58      33.080  64.700  28.180  1.00  0.00           H
ATOM   2860  CD  LYS B  58      34.110  66.500  27.490  1.00  0.00           C
ATOM   2861  HD1 LYS B  58      34.000  67.570  27.210  1.00  0.00           H
ATOM   2862  HD2 LYS B  58      34.780  66.500  28.370  1.00  0.00           H
ATOM   2863  CE  LYS B  58      34.860  65.800  26.350  1.00  0.00           C
ATOM   2864  HE1 LYS B  58      35.080  64.720  26.470  1.00  0.00           H
ATOM   2865  HE2 LYS B  58      35.750  66.420  26.130  1.00  0.00           H
ATOM   2866  NZ  LYS B  58      34.030  65.900  25.140  1.00  0.00           N
ATOM   2867  HZ1 LYS B  58      34.400  66.750  24.650  1.00  0.00           H
ATOM   2868  HZ2 LYS B  58      34.160  65.060  24.540  1.00  0.00           H
ATOM   2869  HZ3 LYS B  58      33.050  66.040  25.450  1.00  0.00           H
ATOM   2870  C   LYS B  58      31.810  66.850  31.600  1.00  0.00           C
ATOM   2871  O   LYS B  58      30.930  67.710  31.520  1.00  0.00           O
ATOM   2872  N   THR B  59      31.960  66.130  32.720  1.00  0.00           N
ATOM   2873  HN  THR B  59      32.700  65.460  32.720  1.00  0.00           H
ATOM   2874  CA  THR B  59      31.240  66.300  33.900  1.00  0.00           C
ATOM   2875  HA  THR B  59      31.010  67.340  34.030  1.00  0.00           H
ATOM   2876  CB  THR B  59      30.010  65.330  34.100  1.00  0.00           C
ATOM   2877  HB  THR B  59      29.390  65.470  33.180  1.00  0.00           H
ATOM   2878  OG1 THR B  59      29.230  65.620  35.260  1.00  0.00           O
ATOM   2879  HG1 THR B  59      28.510  65.000  35.340  1.00  0.00           H
ATOM   2880  CG2 THR B  59      30.320  63.810  34.050  1.00  0.00           C
ATOM   2881 HG21 THR B  59      31.020  63.540  34.870  1.00  0.00           H
ATOM   2882 HG22 THR B  59      29.380  63.230  34.190  1.00  0.00           H
ATOM   2883 HG23 THR B  59      30.980  63.580  33.200  1.00  0.00           H
ATOM   2884  C   THR B  59      32.220  66.030  35.040  1.00  0.00           C
ATOM   2885  O   THR B  59      33.130  65.220  35.010  1.00  0.00           O
ATOM   2886  N   LYS B  60      31.940  66.770  36.130  1.00  0.00           N
ATOM   2887  HN  LYS B  60      31.080  67.260  36.090  1.00  0.00           H
ATOM   2888  CA  LYS B  60      32.650  66.550  37.390  1.00  0.00           C
ATOM   2889  HA  LYS B  60      33.610  66.070  37.270  1.00  0.00           H
ATOM   2890  CB  LYS B  60      32.840  67.870  38.010  1.00  0.00           C
ATOM   2891  HB1 LYS B  60      33.390  67.770  38.970  1.00  0.00           H
ATOM   2892  HB2 LYS B  60      31.910  68.250  38.500  1.00  0.00           H
ATOM   2893  CG  LYS B  60      33.640  68.950  37.220  1.00  0.00           C
ATOM   2894  HG1 LYS B  60      34.010  69.810  37.810  1.00  0.00           H
ATOM   2895  HG2 LYS B  60      32.990  69.360  36.420  1.00  0.00           H
ATOM   2896  CD  LYS B  60      34.920  68.390  36.510  1.00  0.00           C
ATOM   2897  HD1 LYS B  60      35.470  67.640  37.110  1.00  0.00           H
ATOM   2898  HD2 LYS B  60      34.530  67.770  35.670  1.00  0.00           H
ATOM   2899  CE  LYS B  60      35.860  69.510  36.030  1.00  0.00           C
ATOM   2900  HE1 LYS B  60      36.270  70.100  36.880  1.00  0.00           H
ATOM   2901  HE2 LYS B  60      35.420  70.260  35.330  1.00  0.00           H
ATOM   2902  NZ  LYS B  60      36.990  68.850  35.310  1.00  0.00           N
ATOM   2903  HZ1 LYS B  60      37.630  68.280  35.910  1.00  0.00           H
ATOM   2904  HZ2 LYS B  60      36.530  68.330  34.540  1.00  0.00           H
ATOM   2905  HZ3 LYS B  60      37.550  69.630  34.910  1.00  0.00           H
ATOM   2906  C   LYS B  60      31.870  65.520  38.260  1.00  0.00           C
ATOM   2907  O   LYS B  60      32.270  65.250  39.390  1.00  0.00           O
ATOM   2908  N   GLU B  61      30.850  64.880  37.740  1.00  0.00           N
ATOM   2909  HN  GLU B  61      30.520  65.080  36.820  1.00  0.00           H
ATOM   2910  CA  GLU B  61      30.090  63.970  38.580  1.00  0.00           C
ATOM   2911  HA  GLU B  61      29.620  64.410  39.450  1.00  0.00           H
ATOM   2912  CB  GLU B  61      28.960  63.380  37.740  1.00  0.00           C
ATOM   2913  HB1 GLU B  61      28.630  62.350  37.980  1.00  0.00           H
ATOM   2914  HB2 GLU B  61      29.320  63.330  36.690  1.00  0.00           H
ATOM   2915  CG  GLU B  61      27.740  64.320  37.860  1.00  0.00           C
ATOM   2916  HG1 GLU B  61      28.050  65.390  37.860  1.00  0.00           H
ATOM   2917  HG2 GLU B  61      27.290  64.030  38.840  1.00  0.00           H
ATOM   2918  CD  GLU B  61      26.690  64.010  36.760  1.00  0.00           C
ATOM   2919  OE1 GLU B  61      26.950  64.320  35.600  1.00  0.00           O
ATOM   2920  OE2 GLU B  61      25.580  63.520  37.130  1.00  0.00           O
ATOM   2921  C   GLU B  61      30.980  62.770  39.070  1.00  0.00           C
ATOM   2922  O   GLU B  61      31.610  62.130  38.230  1.00  0.00           O
ATOM   2923  N   GLN B  62      30.980  62.400  40.370  1.00  0.00           N
ATOM   2924  HN  GLN B  62      30.400  62.850  41.050  1.00  0.00           H
ATOM   2925  CA  GLN B  62      31.940  61.480  40.920  1.00  0.00           C
ATOM   2926  HA  GLN B  62      32.690  61.210  40.200  1.00  0.00           H
ATOM   2927  CB  GLN B  62      32.740  62.070  42.100  1.00  0.00           C
ATOM   2928  HB1 GLN B  62      33.480  61.390  42.580  1.00  0.00           H
ATOM   2929  HB2 GLN B  62      32.000  62.420  42.850  1.00  0.00           H
ATOM   2930  CG  GLN B  62      33.530  63.350  41.740  1.00  0.00           C
ATOM   2931  HG1 GLN B  62      34.010  63.590  42.720  1.00  0.00           H
ATOM   2932  HG2 GLN B  62      32.830  64.160  41.440  1.00  0.00           H
ATOM   2933  CD  GLN B  62      34.640  63.170  40.630  1.00  0.00           C
ATOM   2934  OE1 GLN B  62      35.240  62.130  40.460  1.00  0.00           O
ATOM   2935  NE2 GLN B  62      35.000  64.350  40.070  1.00  0.00           N
ATOM   2936 HE21 GLN B  62      35.680  64.250  39.350  1.00  0.00           H
ATOM   2937 HE22 GLN B  62      34.500  65.190  40.270  1.00  0.00           H
ATOM   2938  C   GLN B  62      31.210  60.220  41.470  1.00  0.00           C
ATOM   2939  O   GLN B  62      31.760  59.460  42.250  1.00  0.00           O
ATOM   2940  N   VAL B  63      29.970  59.990  41.020  1.00  0.00           N
ATOM   2941  HN  VAL B  63      29.590  60.590  40.330  1.00  0.00           H
ATOM   2942  CA  VAL B  63      29.100  58.930  41.400  1.00  0.00           C
ATOM   2943  HA  VAL B  63      29.130  58.840  42.470  1.00  0.00           H
ATOM   2944  CB  VAL B  63      27.630  59.120  40.940  1.00  0.00           C
ATOM   2945  HB  VAL B  63      27.190  58.130  41.160  1.00  0.00           H
ATOM   2946  CG1 VAL B  63      26.960  60.130  41.910  1.00  0.00           C
ATOM   2947 HG11 VAL B  63      27.360  61.100  41.540  1.00  0.00           H
ATOM   2948 HG12 VAL B  63      25.860  60.130  41.740  1.00  0.00           H
ATOM   2949 HG13 VAL B  63      27.160  59.980  43.000  1.00  0.00           H
ATOM   2950  CG2 VAL B  63      27.680  59.560  39.420  1.00  0.00           C
ATOM   2951 HG21 VAL B  63      28.470  59.070  38.800  1.00  0.00           H
ATOM   2952 HG22 VAL B  63      26.720  59.300  38.920  1.00  0.00           H
ATOM   2953 HG23 VAL B  63      27.920  60.640  39.340  1.00  0.00           H
ATOM   2954  C   VAL B  63      29.610  57.630  40.930  1.00  0.00           C
ATOM   2955  O   VAL B  63      30.290  57.640  39.880  1.00  0.00           O
ATOM   2956  N   THR B  64      29.280  56.470  41.650  1.00  0.00           N
ATOM   2957  HN  THR B  64      28.840  56.620  42.530  1.00  0.00           H
ATOM   2958  CA  THR B  64      29.540  55.140  41.220  1.00  0.00           C
ATOM   2959  HA  THR B  64      30.610  55.070  41.110  1.00  0.00           H
ATOM   2960  CB  THR B  64      29.020  54.060  42.170  1.00  0.00           C
ATOM   2961  HB  THR B  64      28.690  53.100  41.730  1.00  0.00           H
ATOM   2962  OG1 THR B  64      27.980  54.500  42.990  1.00  0.00           O
ATOM   2963  HG1 THR B  64      27.250  54.780  42.430  1.00  0.00           H
ATOM   2964  CG2 THR B  64      30.260  53.780  43.150  1.00  0.00           C
ATOM   2965 HG21 THR B  64      30.020  52.960  43.850  1.00  0.00           H
ATOM   2966 HG22 THR B  64      31.150  53.490  42.540  1.00  0.00           H
ATOM   2967 HG23 THR B  64      30.570  54.740  43.630  1.00  0.00           H
ATOM   2968  C   THR B  64      28.900  54.750  39.880  1.00  0.00           C
ATOM   2969  O   THR B  64      27.880  55.280  39.480  1.00  0.00           O
ATOM   2970  N   ASN B  65      29.550  53.780  39.140  1.00  0.00           N
ATOM   2971  HN  ASN B  65      30.450  53.510  39.470  1.00  0.00           H
ATOM   2972  CA  ASN B  65      29.030  53.130  37.940  1.00  0.00           C
ATOM   2973  HA  ASN B  65      28.880  53.930  37.220  1.00  0.00           H
ATOM   2974  CB  ASN B  65      30.160  52.140  37.340  1.00  0.00           C
ATOM   2975  HB1 ASN B  65      31.210  52.480  37.520  1.00  0.00           H
ATOM   2976  HB2 ASN B  65      30.050  52.110  36.240  1.00  0.00           H
ATOM   2977  CG  ASN B  65      30.110  50.700  37.800  1.00  0.00           C
ATOM   2978  OD1 ASN B  65      29.490  50.410  38.870  1.00  0.00           O
ATOM   2979  ND2 ASN B  65      30.870  49.900  37.120  1.00  0.00           N
ATOM   2980 HD21 ASN B  65      31.270  50.270  36.280  1.00  0.00           H
ATOM   2981 HD22 ASN B  65      30.700  48.920  37.220  1.00  0.00           H
ATOM   2982  C   ASN B  65      27.630  52.500  38.060  1.00  0.00           C
ATOM   2983  O   ASN B  65      27.100  52.220  39.070  1.00  0.00           O
ATOM   2984  N   VAL B  66      27.010  52.310  36.870  1.00  0.00           N
ATOM   2985  HN  VAL B  66      27.590  52.260  36.060  1.00  0.00           H
ATOM   2986  CA  VAL B  66      25.620  51.800  36.680  1.00  0.00           C
ATOM   2987  HA  VAL B  66      25.160  51.680  37.650  1.00  0.00           H
ATOM   2988  CB  VAL B  66      24.830  52.670  35.710  1.00  0.00           C
ATOM   2989  HB  VAL B  66      25.530  52.750  34.850  1.00  0.00           H
ATOM   2990  CG1 VAL B  66      23.530  52.140  35.110  1.00  0.00           C
ATOM   2991 HG11 VAL B  66      23.140  52.900  34.400  1.00  0.00           H
ATOM   2992 HG12 VAL B  66      23.600  51.180  34.560  1.00  0.00           H
ATOM   2993 HG13 VAL B  66      22.820  51.980  35.950  1.00  0.00           H
ATOM   2994  CG2 VAL B  66      24.690  53.980  36.430  1.00  0.00           C
ATOM   2995 HG21 VAL B  66      24.110  53.850  37.370  1.00  0.00           H
ATOM   2996 HG22 VAL B  66      25.640  54.520  36.630  1.00  0.00           H
ATOM   2997 HG23 VAL B  66      24.020  54.690  35.910  1.00  0.00           H
ATOM   2998  C   VAL B  66      25.660  50.380  36.120  1.00  0.00           C
ATOM   2999  O   VAL B  66      26.400  50.040  35.200  1.00  0.00           O
ATOM   3000  N   GLY B  67      24.770  49.500  36.690  1.00  0.00           N
ATOM   3001  HN  GLY B  67      24.160  49.710  37.450  1.00  0.00           H
ATOM   3002  CA  GLY B  67      24.790  48.090  36.370  1.00  0.00           C
ATOM   3003  HA1 GLY B  67      24.080  47.650  37.050  1.00  0.00           H
ATOM   3004  HA2 GLY B  67      24.340  47.940  35.400  1.00  0.00           H
ATOM   3005  C   GLY B  67      26.120  47.340  36.510  1.00  0.00           C
ATOM   3006  O   GLY B  67      26.970  47.740  37.300  1.00  0.00           O
ATOM   3007  N   GLY B  68      26.350  46.180  35.810  1.00  0.00           N
ATOM   3008  HN  GLY B  68      25.610  45.730  35.330  1.00  0.00           H
ATOM   3009  CA  GLY B  68      27.550  45.520  35.760  1.00  0.00           C
ATOM   3010  HA1 GLY B  68      27.850  45.310  36.770  1.00  0.00           H
ATOM   3011  HA2 GLY B  68      27.420  44.730  35.030  1.00  0.00           H
ATOM   3012  C   GLY B  68      28.700  46.310  35.170  1.00  0.00           C
ATOM   3013  O   GLY B  68      28.640  46.950  34.110  1.00  0.00           O
ATOM   3014  N   ALA B  69      29.820  46.340  36.000  1.00  0.00           N
ATOM   3015  HN  ALA B  69      29.700  45.940  36.900  1.00  0.00           H
ATOM   3016  CA  ALA B  69      31.180  46.750  35.740  1.00  0.00           C
ATOM   3017  HA  ALA B  69      31.050  47.810  35.560  1.00  0.00           H
ATOM   3018  CB  ALA B  69      32.030  46.450  36.960  1.00  0.00           C
ATOM   3019  HB1 ALA B  69      33.090  46.790  36.960  1.00  0.00           H
ATOM   3020  HB2 ALA B  69      31.540  46.970  37.810  1.00  0.00           H
ATOM   3021  HB3 ALA B  69      31.900  45.380  37.200  1.00  0.00           H
ATOM   3022  C   ALA B  69      31.870  46.070  34.560  1.00  0.00           C
ATOM   3023  O   ALA B  69      31.630  44.850  34.370  1.00  0.00           O
ATOM   3024  N   VAL B  70      32.720  46.770  33.800  1.00  0.00           N
ATOM   3025  HN  VAL B  70      32.950  47.740  33.930  1.00  0.00           H
ATOM   3026  CA  VAL B  70      33.570  46.240  32.810  1.00  0.00           C
ATOM   3027  HA  VAL B  70      32.960  45.690  32.110  1.00  0.00           H
ATOM   3028  CB  VAL B  70      34.240  47.330  31.860  1.00  0.00           C
ATOM   3029  HB  VAL B  70      35.000  46.840  31.210  1.00  0.00           H
ATOM   3030  CG1 VAL B  70      33.250  47.910  30.900  1.00  0.00           C
ATOM   3031 HG11 VAL B  70      33.600  48.860  30.450  1.00  0.00           H
ATOM   3032 HG12 VAL B  70      33.100  47.240  30.030  1.00  0.00           H
ATOM   3033 HG13 VAL B  70      32.230  48.120  31.290  1.00  0.00           H
ATOM   3034  CG2 VAL B  70      34.870  48.450  32.700  1.00  0.00           C
ATOM   3035 HG21 VAL B  70      35.800  48.850  32.240  1.00  0.00           H
ATOM   3036 HG22 VAL B  70      34.210  49.340  32.760  1.00  0.00           H
ATOM   3037 HG23 VAL B  70      35.160  48.110  33.710  1.00  0.00           H
ATOM   3038  C   VAL B  70      34.630  45.290  33.300  1.00  0.00           C
ATOM   3039  O   VAL B  70      35.230  45.430  34.400  1.00  0.00           O
ATOM   3040  N   VAL B  71      34.950  44.230  32.480  1.00  0.00           N
ATOM   3041  HN  VAL B  71      34.610  44.210  31.540  1.00  0.00           H
ATOM   3042  CA  VAL B  71      35.840  43.220  32.900  1.00  0.00           C
ATOM   3043  HA  VAL B  71      35.650  43.060  33.950  1.00  0.00           H
ATOM   3044  CB  VAL B  71      35.700  41.860  32.200  1.00  0.00           C
ATOM   3045  HB  VAL B  71      35.670  41.980  31.100  1.00  0.00           H
ATOM   3046  CG1 VAL B  71      36.760  40.910  32.680  1.00  0.00           C
ATOM   3047 HG11 VAL B  71      36.550  39.860  32.390  1.00  0.00           H
ATOM   3048 HG12 VAL B  71      37.660  41.270  32.140  1.00  0.00           H
ATOM   3049 HG13 VAL B  71      36.920  41.040  33.770  1.00  0.00           H
ATOM   3050  CG2 VAL B  71      34.290  41.270  32.480  1.00  0.00           C
ATOM   3051 HG21 VAL B  71      34.150  41.250  33.580  1.00  0.00           H
ATOM   3052 HG22 VAL B  71      33.510  41.930  32.030  1.00  0.00           H
ATOM   3053 HG23 VAL B  71      34.180  40.260  32.040  1.00  0.00           H
ATOM   3054  C   VAL B  71      37.260  43.730  32.800  1.00  0.00           C
ATOM   3055  O   VAL B  71      37.760  44.040  31.710  1.00  0.00           O
ATOM   3056  N   THR B  72      38.050  43.810  33.910  1.00  0.00           N
ATOM   3057  HN  THR B  72      37.680  43.530  34.800  1.00  0.00           H
ATOM   3058  CA  THR B  72      39.220  44.690  34.060  1.00  0.00           C
ATOM   3059  HA  THR B  72      39.380  45.150  33.100  1.00  0.00           H
ATOM   3060  CB  THR B  72      38.970  45.740  35.150  1.00  0.00           C
ATOM   3061  HB  THR B  72      38.560  45.270  36.070  1.00  0.00           H
ATOM   3062  OG1 THR B  72      37.910  46.660  34.760  1.00  0.00           O
ATOM   3063  HG1 THR B  72      37.080  46.200  34.870  1.00  0.00           H
ATOM   3064  CG2 THR B  72      40.260  46.600  35.410  1.00  0.00           C
ATOM   3065 HG21 THR B  72      41.090  46.040  35.880  1.00  0.00           H
ATOM   3066 HG22 THR B  72      40.570  47.200  34.520  1.00  0.00           H
ATOM   3067 HG23 THR B  72      40.060  47.370  36.190  1.00  0.00           H
ATOM   3068  C   THR B  72      40.490  44.010  34.370  1.00  0.00           C
ATOM   3069  O   THR B  72      40.560  43.150  35.290  1.00  0.00           O
ATOM   3070  N   GLY B  73      41.450  44.250  33.550  1.00  0.00           N
ATOM   3071  HN  GLY B  73      41.490  45.190  33.210  1.00  0.00           H
ATOM   3072  CA  GLY B  73      42.640  43.450  33.330  1.00  0.00           C
ATOM   3073  HA1 GLY B  73      42.400  42.400  33.400  1.00  0.00           H
ATOM   3074  HA2 GLY B  73      43.060  43.850  32.420  1.00  0.00           H
ATOM   3075  C   GLY B  73      43.690  43.670  34.350  1.00  0.00           C
ATOM   3076  O   GLY B  73      43.570  44.640  35.110  1.00  0.00           O
ATOM   3077  N   VAL B  74      44.690  42.770  34.290  1.00  0.00           N
ATOM   3078  HN  VAL B  74      44.670  41.980  33.680  1.00  0.00           H
ATOM   3079  CA  VAL B  74      45.760  42.630  35.280  1.00  0.00           C
ATOM   3080  HA  VAL B  74      46.170  41.650  35.080  1.00  0.00           H
ATOM   3081  CB  VAL B  74      46.920  43.650  35.150  1.00  0.00           C
ATOM   3082  HB  VAL B  74      47.610  43.680  36.020  1.00  0.00           H
ATOM   3083  CG1 VAL B  74      47.810  43.490  33.860  1.00  0.00           C
ATOM   3084 HG11 VAL B  74      48.680  44.180  33.900  1.00  0.00           H
ATOM   3085 HG12 VAL B  74      48.090  42.420  33.760  1.00  0.00           H
ATOM   3086 HG13 VAL B  74      47.190  43.680  32.950  1.00  0.00           H
ATOM   3087  CG2 VAL B  74      46.410  45.110  35.160  1.00  0.00           C
ATOM   3088 HG21 VAL B  74      45.840  45.270  34.220  1.00  0.00           H
ATOM   3089 HG22 VAL B  74      45.740  45.330  36.010  1.00  0.00           H
ATOM   3090 HG23 VAL B  74      47.200  45.890  35.190  1.00  0.00           H
ATOM   3091  C   VAL B  74      45.260  42.580  36.710  1.00  0.00           C
ATOM   3092  O   VAL B  74      45.940  43.170  37.630  1.00  0.00           O
ATOM   3093  N   THR B  75      44.200  41.780  36.960  1.00  0.00           N
ATOM   3094  HN  THR B  75      43.870  41.360  36.120  1.00  0.00           H
ATOM   3095  CA  THR B  75      43.440  41.580  38.220  1.00  0.00           C
ATOM   3096  HA  THR B  75      42.500  41.110  37.960  1.00  0.00           H
ATOM   3097  CB  THR B  75      44.140  40.650  39.240  1.00  0.00           C
ATOM   3098  HB  THR B  75      43.510  40.450  40.130  1.00  0.00           H
ATOM   3099  OG1 THR B  75      45.390  41.140  39.720  1.00  0.00           O
ATOM   3100  HG1 THR B  75      45.700  41.790  39.080  1.00  0.00           H
ATOM   3101  CG2 THR B  75      44.570  39.320  38.620  1.00  0.00           C
ATOM   3102 HG21 THR B  75      44.850  38.600  39.410  1.00  0.00           H
ATOM   3103 HG22 THR B  75      43.750  38.930  37.980  1.00  0.00           H
ATOM   3104 HG23 THR B  75      45.510  39.420  38.020  1.00  0.00           H
ATOM   3105  C   THR B  75      42.920  42.850  38.940  1.00  0.00           C
ATOM   3106  O   THR B  75      42.700  42.810  40.090  1.00  0.00           O
ATOM   3107  N   ALA B  76      42.790  43.960  38.220  1.00  0.00           N
ATOM   3108  HN  ALA B  76      43.140  43.980  37.290  1.00  0.00           H
ATOM   3109  CA  ALA B  76      42.570  45.210  38.860  1.00  0.00           C
ATOM   3110  HA  ALA B  76      43.110  45.250  39.790  1.00  0.00           H
ATOM   3111  CB  ALA B  76      43.110  46.380  38.070  1.00  0.00           C
ATOM   3112  HB1 ALA B  76      44.170  46.040  37.960  1.00  0.00           H
ATOM   3113  HB2 ALA B  76      42.650  46.440  37.070  1.00  0.00           H
ATOM   3114  HB3 ALA B  76      43.180  47.280  38.720  1.00  0.00           H
ATOM   3115  C   ALA B  76      41.090  45.470  39.030  1.00  0.00           C
ATOM   3116  O   ALA B  76      40.240  44.780  38.450  1.00  0.00           O
ATOM   3117  N   VAL B  77      40.700  46.540  39.780  1.00  0.00           N
ATOM   3118  HN  VAL B  77      41.300  47.060  40.380  1.00  0.00           H
ATOM   3119  CA  VAL B  77      39.330  47.110  39.950  1.00  0.00           C
ATOM   3120  HA  VAL B  77      38.620  46.310  39.820  1.00  0.00           H
ATOM   3121  CB  VAL B  77      39.010  47.920  41.260  1.00  0.00           C
ATOM   3122  HB  VAL B  77      37.910  47.960  41.420  1.00  0.00           H
ATOM   3123  CG1 VAL B  77      39.620  46.920  42.350  1.00  0.00           C
ATOM   3124 HG11 VAL B  77      39.430  45.850  42.120  1.00  0.00           H
ATOM   3125 HG12 VAL B  77      40.730  46.930  42.280  1.00  0.00           H
ATOM   3126 HG13 VAL B  77      39.250  47.100  43.380  1.00  0.00           H
ATOM   3127  CG2 VAL B  77      39.670  49.280  41.290  1.00  0.00           C
ATOM   3128 HG21 VAL B  77      39.810  49.520  42.360  1.00  0.00           H
ATOM   3129 HG22 VAL B  77      40.700  49.230  40.870  1.00  0.00           H
ATOM   3130 HG23 VAL B  77      39.020  50.050  40.820  1.00  0.00           H
ATOM   3131  C   VAL B  77      38.890  48.000  38.750  1.00  0.00           C
ATOM   3132  O   VAL B  77      39.590  48.840  38.210  1.00  0.00           O
ATOM   3133  N   ALA B  78      37.660  47.790  38.250  1.00  0.00           N
ATOM   3134  HN  ALA B  78      37.060  47.070  38.610  1.00  0.00           H
ATOM   3135  CA  ALA B  78      37.050  48.630  37.210  1.00  0.00           C
ATOM   3136  HA  ALA B  78      37.740  48.610  36.380  1.00  0.00           H
ATOM   3137  CB  ALA B  78      35.760  48.040  36.700  1.00  0.00           C
ATOM   3138  HB1 ALA B  78      35.800  46.930  36.750  1.00  0.00           H
ATOM   3139  HB2 ALA B  78      34.850  48.430  37.210  1.00  0.00           H
ATOM   3140  HB3 ALA B  78      35.580  48.260  35.620  1.00  0.00           H
ATOM   3141  C   ALA B  78      36.870  50.150  37.380  1.00  0.00           C
ATOM   3142  O   ALA B  78      36.690  50.610  38.480  1.00  0.00           O
ATOM   3143  N   GLN B  79      37.020  50.930  36.290  1.00  0.00           N
ATOM   3144  HN  GLN B  79      37.430  50.500  35.490  1.00  0.00           H
ATOM   3145  CA  GLN B  79      36.580  52.260  36.210  1.00  0.00           C
ATOM   3146  HA  GLN B  79      37.240  52.860  36.820  1.00  0.00           H
ATOM   3147  CB  GLN B  79      36.510  52.800  34.830  1.00  0.00           C
ATOM   3148  HB1 GLN B  79      36.080  53.820  34.850  1.00  0.00           H
ATOM   3149  HB2 GLN B  79      35.860  52.150  34.210  1.00  0.00           H
ATOM   3150  CG  GLN B  79      37.840  52.860  34.040  1.00  0.00           C
ATOM   3151  HG1 GLN B  79      37.790  53.480  33.120  1.00  0.00           H
ATOM   3152  HG2 GLN B  79      38.110  51.840  33.690  1.00  0.00           H
ATOM   3153  CD  GLN B  79      38.960  53.380  34.920  1.00  0.00           C
ATOM   3154  OE1 GLN B  79      38.940  54.580  35.290  1.00  0.00           O
ATOM   3155  NE2 GLN B  79      40.000  52.570  35.190  1.00  0.00           N
ATOM   3156 HE21 GLN B  79      40.680  52.950  35.820  1.00  0.00           H
ATOM   3157 HE22 GLN B  79      40.050  51.610  34.910  1.00  0.00           H
ATOM   3158  C   GLN B  79      35.120  52.390  36.740  1.00  0.00           C
ATOM   3159  O   GLN B  79      34.170  51.800  36.240  1.00  0.00           O
ATOM   3160  N   LYS B  80      35.080  53.230  37.710  1.00  0.00           N
ATOM   3161  HN  LYS B  80      35.840  53.640  38.210  1.00  0.00           H
ATOM   3162  CA  LYS B  80      33.840  53.650  38.170  1.00  0.00           C
ATOM   3163  HA  LYS B  80      34.100  54.510  38.780  1.00  0.00           H
ATOM   3164  CB  LYS B  80      32.920  54.330  37.070  1.00  0.00           C
ATOM   3165  HB1 LYS B  80      31.960  54.730  37.470  1.00  0.00           H
ATOM   3166  HB2 LYS B  80      32.750  53.540  36.300  1.00  0.00           H
ATOM   3167  CG  LYS B  80      33.570  55.530  36.370  1.00  0.00           C
ATOM   3168  HG1 LYS B  80      34.360  55.230  35.650  1.00  0.00           H
ATOM   3169  HG2 LYS B  80      34.100  56.190  37.100  1.00  0.00           H
ATOM   3170  CD  LYS B  80      32.510  56.290  35.600  1.00  0.00           C
ATOM   3171  HD1 LYS B  80      32.020  55.510  34.990  1.00  0.00           H
ATOM   3172  HD2 LYS B  80      31.730  56.760  36.240  1.00  0.00           H
ATOM   3173  CE  LYS B  80      32.980  57.560  34.800  1.00  0.00           C
ATOM   3174  HE1 LYS B  80      32.120  57.980  34.230  1.00  0.00           H
ATOM   3175  HE2 LYS B  80      33.730  57.200  34.070  1.00  0.00           H
ATOM   3176  NZ  LYS B  80      33.550  58.650  35.560  1.00  0.00           N
ATOM   3177  HZ1 LYS B  80      33.560  59.590  35.120  1.00  0.00           H
ATOM   3178  HZ2 LYS B  80      33.070  58.640  36.480  1.00  0.00           H
ATOM   3179  HZ3 LYS B  80      34.570  58.520  35.730  1.00  0.00           H
ATOM   3180  C   LYS B  80      33.150  52.660  39.180  1.00  0.00           C
ATOM   3181  O   LYS B  80      32.150  53.020  39.810  1.00  0.00           O
ATOM   3182  N   THR B  81      33.840  51.540  39.500  1.00  0.00           N
ATOM   3183  HN  THR B  81      34.720  51.310  39.080  1.00  0.00           H
ATOM   3184  CA  THR B  81      33.460  50.850  40.740  1.00  0.00           C
ATOM   3185  HA  THR B  81      32.390  50.780  40.790  1.00  0.00           H
ATOM   3186  CB  THR B  81      33.950  49.440  40.820  1.00  0.00           C
ATOM   3187  HB  THR B  81      33.690  48.990  41.800  1.00  0.00           H
ATOM   3188  OG1 THR B  81      35.400  49.290  40.810  1.00  0.00           O
ATOM   3189  HG1 THR B  81      35.580  49.460  39.880  1.00  0.00           H
ATOM   3190  CG2 THR B  81      33.360  48.580  39.600  1.00  0.00           C
ATOM   3191 HG21 THR B  81      33.270  49.220  38.700  1.00  0.00           H
ATOM   3192 HG22 THR B  81      34.020  47.720  39.360  1.00  0.00           H
ATOM   3193 HG23 THR B  81      32.320  48.300  39.880  1.00  0.00           H
ATOM   3194  C   THR B  81      33.740  51.610  42.000  1.00  0.00           C
ATOM   3195  O   THR B  81      34.660  52.450  42.110  1.00  0.00           O
ATOM   3196  N   VAL B  82      32.840  51.500  42.970  1.00  0.00           N
ATOM   3197  HN  VAL B  82      31.990  51.040  42.710  1.00  0.00           H
ATOM   3198  CA  VAL B  82      32.950  51.860  44.360  1.00  0.00           C
ATOM   3199  HA  VAL B  82      32.810  52.930  44.350  1.00  0.00           H
ATOM   3200  CB  VAL B  82      31.810  51.160  45.170  1.00  0.00           C
ATOM   3201  HB  VAL B  82      30.810  51.300  44.710  1.00  0.00           H
ATOM   3202  CG1 VAL B  82      32.020  49.610  45.280  1.00  0.00           C
ATOM   3203 HG11 VAL B  82      31.070  49.130  45.590  1.00  0.00           H
ATOM   3204 HG12 VAL B  82      32.470  49.210  44.340  1.00  0.00           H
ATOM   3205 HG13 VAL B  82      32.660  49.390  46.160  1.00  0.00           H
ATOM   3206  CG2 VAL B  82      31.680  51.690  46.610  1.00  0.00           C
ATOM   3207 HG21 VAL B  82      31.790  52.800  46.550  1.00  0.00           H
ATOM   3208 HG22 VAL B  82      30.650  51.510  46.960  1.00  0.00           H
ATOM   3209 HG23 VAL B  82      32.460  51.260  47.270  1.00  0.00           H
ATOM   3210  C   VAL B  82      34.360  51.770  45.020  1.00  0.00           C
ATOM   3211  O   VAL B  82      35.060  50.770  44.810  1.00  0.00           O
ATOM   3212  N   GLU B  83      34.660  52.760  45.890  1.00  0.00           N
ATOM   3213  HN  GLU B  83      34.110  53.540  46.160  1.00  0.00           H
ATOM   3214  CA  GLU B  83      35.900  52.820  46.660  1.00  0.00           C
ATOM   3215  HA  GLU B  83      36.770  52.780  46.010  1.00  0.00           H
ATOM   3216  CB  GLU B  83      35.810  54.220  47.370  1.00  0.00           C
ATOM   3217  HB1 GLU B  83      34.990  54.410  48.100  1.00  0.00           H
ATOM   3218  HB2 GLU B  83      35.580  54.980  46.590  1.00  0.00           H
ATOM   3219  CG  GLU B  83      37.110  54.430  48.150  1.00  0.00           C
ATOM   3220  HG1 GLU B  83      38.000  54.240  47.510  1.00  0.00           H
ATOM   3221  HG2 GLU B  83      37.210  53.850  49.100  1.00  0.00           H
ATOM   3222  CD  GLU B  83      37.380  55.890  48.630  1.00  0.00           C
ATOM   3223  OE1 GLU B  83      37.080  56.260  49.820  1.00  0.00           O
ATOM   3224  OE2 GLU B  83      37.890  56.640  47.720  1.00  0.00           O
ATOM   3225  C   GLU B  83      36.010  51.740  47.740  1.00  0.00           C
ATOM   3226  O   GLU B  83      35.050  51.410  48.460  1.00  0.00           O
ATOM   3227  N   GLY B  84      37.250  51.190  47.810  1.00  0.00           N
ATOM   3228  HN  GLY B  84      37.870  51.720  47.240  1.00  0.00           H
ATOM   3229  CA  GLY B  84      37.710  50.200  48.870  1.00  0.00           C
ATOM   3230  HA1 GLY B  84      36.960  49.430  48.820  1.00  0.00           H
ATOM   3231  HA2 GLY B  84      38.630  49.870  48.420  1.00  0.00           H
ATOM   3232  C   GLY B  84      37.920  50.700  50.330  1.00  0.00           C
ATOM   3233  O   GLY B  84      38.140  51.910  50.570  1.00  0.00           O
ATOM   3234  N   ALA B  85      37.830  49.760  51.280  1.00  0.00           N
ATOM   3235  HN  ALA B  85      37.500  48.880  50.940  1.00  0.00           H
ATOM   3236  CA  ALA B  85      37.790  50.000  52.710  1.00  0.00           C
ATOM   3237  HA  ALA B  85      37.640  51.050  52.910  1.00  0.00           H
ATOM   3238  CB  ALA B  85      36.480  49.430  53.280  1.00  0.00           C
ATOM   3239  HB1 ALA B  85      35.660  50.010  52.800  1.00  0.00           H
ATOM   3240  HB2 ALA B  85      36.250  48.360  53.080  1.00  0.00           H
ATOM   3241  HB3 ALA B  85      36.340  49.670  54.360  1.00  0.00           H
ATOM   3242  C   ALA B  85      39.040  49.580  53.490  1.00  0.00           C
ATOM   3243  O   ALA B  85      39.130  49.820  54.680  1.00  0.00           O
ATOM   3244  N   GLY B  86      40.110  49.010  52.810  1.00  0.00           N
ATOM   3245  HN  GLY B  86      39.970  48.820  51.840  1.00  0.00           H
ATOM   3246  CA  GLY B  86      41.480  48.720  53.430  1.00  0.00           C
ATOM   3247  HA1 GLY B  86      41.420  47.890  54.110  1.00  0.00           H
ATOM   3248  HA2 GLY B  86      42.140  48.530  52.600  1.00  0.00           H
ATOM   3249  C   GLY B  86      42.020  49.920  54.140  1.00  0.00           C
ATOM   3250  O   GLY B  86      41.750  51.080  53.730  1.00  0.00           O
ATOM   3251  N   SER B  87      42.750  49.610  55.210  1.00  0.00           N
ATOM   3252  HN  SER B  87      42.960  48.660  55.450  1.00  0.00           H
ATOM   3253  CA  SER B  87      43.230  50.610  56.090  1.00  0.00           C
ATOM   3254  HA  SER B  87      42.400  51.260  56.340  1.00  0.00           H
ATOM   3255  CB  SER B  87      43.690  49.910  57.460  1.00  0.00           C
ATOM   3256  HB1 SER B  87      44.620  49.320  57.380  1.00  0.00           H
ATOM   3257  HB2 SER B  87      42.890  49.220  57.790  1.00  0.00           H
ATOM   3258  OG  SER B  87      43.960  50.760  58.620  1.00  0.00           O
ATOM   3259  HG1 SER B  87      43.150  50.750  59.140  1.00  0.00           H
ATOM   3260  C   SER B  87      44.440  51.390  55.730  1.00  0.00           C
ATOM   3261  O   SER B  87      44.760  52.420  56.270  1.00  0.00           O
ATOM   3262  N   ILE B  88      45.180  50.980  54.730  1.00  0.00           N
ATOM   3263  HN  ILE B  88      45.050  50.030  54.450  1.00  0.00           H
ATOM   3264  CA  ILE B  88      46.270  51.740  54.170  1.00  0.00           C
ATOM   3265  HA  ILE B  88      46.830  52.190  54.980  1.00  0.00           H
ATOM   3266  CB  ILE B  88      47.260  50.780  53.440  1.00  0.00           C
ATOM   3267  HB  ILE B  88      46.940  50.530  52.400  1.00  0.00           H
ATOM   3268  CG2 ILE B  88      48.600  51.540  53.210  1.00  0.00           C
ATOM   3269 HG21 ILE B  88      48.660  52.200  52.320  1.00  0.00           H
ATOM   3270 HG22 ILE B  88      48.870  52.170  54.080  1.00  0.00           H
ATOM   3271 HG23 ILE B  88      49.400  50.770  53.080  1.00  0.00           H
ATOM   3272  CG1 ILE B  88      47.480  49.470  54.180  1.00  0.00           C
ATOM   3273 HG11 ILE B  88      48.240  48.970  53.550  1.00  0.00           H
ATOM   3274 HG12 ILE B  88      46.620  48.770  54.160  1.00  0.00           H
ATOM   3275  CD  ILE B  88      47.980  49.490  55.590  1.00  0.00           C
ATOM   3276  HD1 ILE B  88      48.200  48.430  55.830  1.00  0.00           H
ATOM   3277  HD2 ILE B  88      49.020  49.870  55.690  1.00  0.00           H
ATOM   3278  HD3 ILE B  88      47.300  49.960  56.340  1.00  0.00           H
ATOM   3279  C   ILE B  88      45.840  52.910  53.310  1.00  0.00           C
ATOM   3280  O   ILE B  88      44.920  52.950  52.460  1.00  0.00           O
ATOM   3281  N   ALA B  89      46.540  54.040  53.570  1.00  0.00           N
ATOM   3282  HN  ALA B  89      47.120  53.990  54.380  1.00  0.00           H
ATOM   3283  CA  ALA B  89      46.380  55.290  52.800  1.00  0.00           C
ATOM   3284  HA  ALA B  89      46.280  55.120  51.740  1.00  0.00           H
ATOM   3285  CB  ALA B  89      45.180  56.160  53.230  1.00  0.00           C
ATOM   3286  HB1 ALA B  89      45.230  57.160  52.750  1.00  0.00           H
ATOM   3287  HB2 ALA B  89      44.260  55.710  52.810  1.00  0.00           H
ATOM   3288  HB3 ALA B  89      45.160  56.250  54.340  1.00  0.00           H
ATOM   3289  C   ALA B  89      47.680  56.140  52.980  1.00  0.00           C
ATOM   3290  O   ALA B  89      48.420  55.870  53.900  1.00  0.00           O
ATOM   3291  N   ALA B  90      47.990  57.130  52.110  1.00  0.00           N
ATOM   3292  HN  ALA B  90      47.430  57.320  51.310  1.00  0.00           H
ATOM   3293  CA  ALA B  90      49.320  57.690  52.030  1.00  0.00           C
ATOM   3294  HA  ALA B  90      50.050  56.930  52.290  1.00  0.00           H
ATOM   3295  CB  ALA B  90      49.610  57.890  50.580  1.00  0.00           C
ATOM   3296  HB1 ALA B  90      50.680  58.150  50.450  1.00  0.00           H
ATOM   3297  HB2 ALA B  90      49.560  56.880  50.130  1.00  0.00           H
ATOM   3298  HB3 ALA B  90      48.840  58.510  50.070  1.00  0.00           H
ATOM   3299  C   ALA B  90      49.600  58.900  52.820  1.00  0.00           C
ATOM   3300  O   ALA B  90      50.650  59.450  52.780  1.00  0.00           O
ATOM   3301  N   ALA B  91      48.590  59.340  53.620  1.00  0.00           N
ATOM   3302  HN  ALA B  91      47.810  58.720  53.710  1.00  0.00           H
ATOM   3303  CA  ALA B  91      48.740  60.370  54.610  1.00  0.00           C
ATOM   3304  HA  ALA B  91      49.640  60.940  54.390  1.00  0.00           H
ATOM   3305  CB  ALA B  91      47.480  61.280  54.720  1.00  0.00           C
ATOM   3306  HB1 ALA B  91      46.540  60.690  54.720  1.00  0.00           H
ATOM   3307  HB2 ALA B  91      47.600  62.040  55.520  1.00  0.00           H
ATOM   3308  HB3 ALA B  91      47.330  61.950  53.850  1.00  0.00           H
ATOM   3309  C   ALA B  91      48.950  59.610  55.910  1.00  0.00           C
ATOM   3310  O   ALA B  91      48.120  58.760  56.240  1.00  0.00           O
ATOM   3311  N   THR B  92      50.020  59.910  56.640  1.00  0.00           N
ATOM   3312  HN  THR B  92      50.620  60.640  56.320  1.00  0.00           H
ATOM   3313  CA  THR B  92      50.420  59.370  57.990  1.00  0.00           C
ATOM   3314  HA  THR B  92      50.890  58.410  57.820  1.00  0.00           H
ATOM   3315  CB  THR B  92      51.510  60.100  58.770  1.00  0.00           C
ATOM   3316  HB  THR B  92      51.760  59.600  59.730  1.00  0.00           H
ATOM   3317  OG1 THR B  92      51.110  61.470  58.870  1.00  0.00           O
ATOM   3318  HG1 THR B  92      50.380  61.570  59.480  1.00  0.00           H
ATOM   3319  CG2 THR B  92      52.870  59.950  57.990  1.00  0.00           C
ATOM   3320 HG21 THR B  92      53.710  60.440  58.530  1.00  0.00           H
ATOM   3321 HG22 THR B  92      53.190  58.920  57.710  1.00  0.00           H
ATOM   3322 HG23 THR B  92      52.880  60.450  57.000  1.00  0.00           H
ATOM   3323  C   THR B  92      49.290  59.220  58.890  1.00  0.00           C
ATOM   3324  O   THR B  92      48.280  59.880  58.880  1.00  0.00           O
ATOM   3325  N   GLY B  93      49.430  58.220  59.840  1.00  0.00           N
ATOM   3326  HN  GLY B  93      50.240  57.660  60.000  1.00  0.00           H
ATOM   3327  CA  GLY B  93      48.340  57.840  60.710  1.00  0.00           C
ATOM   3328  HA1 GLY B  93      48.760  57.140  61.420  1.00  0.00           H
ATOM   3329  HA2 GLY B  93      48.100  58.790  61.160  1.00  0.00           H
ATOM   3330  C   GLY B  93      47.020  57.230  60.160  1.00  0.00           C
ATOM   3331  O   GLY B  93      46.640  57.260  59.000  1.00  0.00           O
ATOM   3332  N   PHE B  94      46.270  56.650  61.130  1.00  0.00           N
ATOM   3333  HN  PHE B  94      46.710  56.580  62.020  1.00  0.00           H
ATOM   3334  CA  PHE B  94      44.960  56.090  60.990  1.00  0.00           C
ATOM   3335  HA  PHE B  94      44.960  55.300  60.260  1.00  0.00           H
ATOM   3336  CB  PHE B  94      44.590  55.300  62.230  1.00  0.00           C
ATOM   3337  HB1 PHE B  94      44.950  55.820  63.140  1.00  0.00           H
ATOM   3338  HB2 PHE B  94      45.090  54.310  62.180  1.00  0.00           H
ATOM   3339  CG  PHE B  94      43.100  55.180  62.480  1.00  0.00           C
ATOM   3340  CD1 PHE B  94      42.380  54.160  61.770  1.00  0.00           C
ATOM   3341  HD1 PHE B  94      42.780  53.540  60.980  1.00  0.00           H
ATOM   3342  CE1 PHE B  94      41.100  53.900  62.170  1.00  0.00           C
ATOM   3343  HE1 PHE B  94      40.650  53.000  61.780  1.00  0.00           H
ATOM   3344  CZ  PHE B  94      40.400  54.740  63.040  1.00  0.00           C
ATOM   3345  HZ  PHE B  94      39.400  54.530  63.400  1.00  0.00           H
ATOM   3346  CD2 PHE B  94      42.420  56.040  63.330  1.00  0.00           C
ATOM   3347  HD2 PHE B  94      42.890  56.820  63.910  1.00  0.00           H
ATOM   3348  CE2 PHE B  94      41.080  55.850  63.610  1.00  0.00           C
ATOM   3349  HE2 PHE B  94      40.590  56.570  64.260  1.00  0.00           H
ATOM   3350  C   PHE B  94      43.950  57.070  60.420  1.00  0.00           C
ATOM   3351  O   PHE B  94      43.930  58.220  60.700  1.00  0.00           O
ATOM   3352  N   VAL B  95      43.010  56.540  59.570  1.00  0.00           N
ATOM   3353  HN  VAL B  95      43.200  55.600  59.300  1.00  0.00           H
ATOM   3354  CA  VAL B  95      41.990  57.390  58.810  1.00  0.00           C
ATOM   3355  HA  VAL B  95      42.230  58.440  58.940  1.00  0.00           H
ATOM   3356  CB  VAL B  95      41.890  57.000  57.350  1.00  0.00           C
ATOM   3357  HB  VAL B  95      41.770  55.910  57.160  1.00  0.00           H
ATOM   3358  CG1 VAL B  95      40.750  57.760  56.640  1.00  0.00           C
ATOM   3359 HG11 VAL B  95      41.080  58.820  56.640  1.00  0.00           H
ATOM   3360 HG12 VAL B  95      40.720  57.470  55.570  1.00  0.00           H
ATOM   3361 HG13 VAL B  95      39.710  57.650  57.010  1.00  0.00           H
ATOM   3362  CG2 VAL B  95      43.140  57.510  56.630  1.00  0.00           C
ATOM   3363 HG21 VAL B  95      43.210  57.240  55.550  1.00  0.00           H
ATOM   3364 HG22 VAL B  95      43.290  58.600  56.740  1.00  0.00           H
ATOM   3365 HG23 VAL B  95      44.000  57.060  57.160  1.00  0.00           H
ATOM   3366  C   VAL B  95      40.670  57.040  59.420  1.00  0.00           C
ATOM   3367  O   VAL B  95      40.380  55.880  59.440  1.00  0.00           O
ATOM   3368  N   LYS B  96      39.930  57.990  60.020  1.00  0.00           N
ATOM   3369  HN  LYS B  96      40.280  58.920  60.000  1.00  0.00           H
ATOM   3370  CA  LYS B  96      38.500  57.890  60.460  1.00  0.00           C
ATOM   3371  HA  LYS B  96      38.520  56.960  61.000  1.00  0.00           H
ATOM   3372  CB  LYS B  96      38.020  58.990  61.470  1.00  0.00           C
ATOM   3373  HB1 LYS B  96      36.920  59.070  61.590  1.00  0.00           H
ATOM   3374  HB2 LYS B  96      38.270  59.950  60.970  1.00  0.00           H
ATOM   3375  CG  LYS B  96      38.690  58.880  62.890  1.00  0.00           C
ATOM   3376  HG1 LYS B  96      38.590  59.860  63.410  1.00  0.00           H
ATOM   3377  HG2 LYS B  96      39.760  58.590  62.820  1.00  0.00           H
ATOM   3378  CD  LYS B  96      38.080  57.830  63.890  1.00  0.00           C
ATOM   3379  HD1 LYS B  96      38.350  56.890  63.370  1.00  0.00           H
ATOM   3380  HD2 LYS B  96      38.640  57.940  64.840  1.00  0.00           H
ATOM   3381  CE  LYS B  96      36.570  57.990  64.230  1.00  0.00           C
ATOM   3382  HE1 LYS B  96      36.060  57.930  63.240  1.00  0.00           H
ATOM   3383  HE2 LYS B  96      36.310  58.910  64.800  1.00  0.00           H
ATOM   3384  NZ  LYS B  96      36.140  56.800  65.050  1.00  0.00           N
ATOM   3385  HZ1 LYS B  96      36.310  55.900  64.550  1.00  0.00           H
ATOM   3386  HZ2 LYS B  96      36.480  56.740  66.040  1.00  0.00           H
ATOM   3387  HZ3 LYS B  96      35.120  56.900  65.170  1.00  0.00           H
ATOM   3388  C   LYS B  96      37.510  57.640  59.390  1.00  0.00           C
ATOM   3389  O   LYS B  96      37.260  58.430  58.510  1.00  0.00           O
ATOM   3390  N   LYS B  97      36.880  56.400  59.350  1.00  0.00           N
ATOM   3391  HN  LYS B  97      37.020  55.740  60.090  1.00  0.00           H
ATOM   3392  CA  LYS B  97      35.990  56.030  58.250  1.00  0.00           C
ATOM   3393  HA  LYS B  97      36.570  56.210  57.360  1.00  0.00           H
ATOM   3394  CB  LYS B  97      35.530  54.530  58.310  1.00  0.00           C
ATOM   3395  HB1 LYS B  97      34.740  54.450  57.520  1.00  0.00           H
ATOM   3396  HB2 LYS B  97      35.120  54.220  59.300  1.00  0.00           H
ATOM   3397  CG  LYS B  97      36.610  53.580  57.880  1.00  0.00           C
ATOM   3398  HG1 LYS B  97      37.410  53.520  58.640  1.00  0.00           H
ATOM   3399  HG2 LYS B  97      37.040  54.030  56.960  1.00  0.00           H
ATOM   3400  CD  LYS B  97      36.100  52.110  57.630  1.00  0.00           C
ATOM   3401  HD1 LYS B  97      35.760  51.820  58.640  1.00  0.00           H
ATOM   3402  HD2 LYS B  97      35.060  52.200  57.260  1.00  0.00           H
ATOM   3403  CE  LYS B  97      37.000  51.150  56.890  1.00  0.00           C
ATOM   3404  HE1 LYS B  97      37.090  51.400  55.810  1.00  0.00           H
ATOM   3405  HE2 LYS B  97      36.550  50.130  56.900  1.00  0.00           H
ATOM   3406  NZ  LYS B  97      38.340  51.080  57.550  1.00  0.00           N
ATOM   3407  HZ1 LYS B  97      38.900  51.930  57.330  1.00  0.00           H
ATOM   3408  HZ2 LYS B  97      38.300  51.050  58.590  1.00  0.00           H
ATOM   3409  HZ3 LYS B  97      38.840  50.270  57.150  1.00  0.00           H
ATOM   3410  C   LYS B  97      34.810  56.940  57.910  1.00  0.00           C
ATOM   3411  O   LYS B  97      34.030  57.280  58.720  1.00  0.00           O
ATOM   3412  N   ASP B  98      34.820  57.310  56.640  1.00  0.00           N
ATOM   3413  HN  ASP B  98      35.640  57.250  56.070  1.00  0.00           H
ATOM   3414  CA  ASP B  98      33.810  58.120  56.020  1.00  0.00           C
ATOM   3415  HA  ASP B  98      33.050  58.230  56.780  1.00  0.00           H
ATOM   3416  CB  ASP B  98      34.530  59.380  55.430  1.00  0.00           C
ATOM   3417  HB1 ASP B  98      35.150  58.980  54.600  1.00  0.00           H
ATOM   3418  HB2 ASP B  98      35.350  59.650  56.120  1.00  0.00           H
ATOM   3419  CG  ASP B  98      33.620  60.510  55.050  1.00  0.00           C
ATOM   3420  OD1 ASP B  98      34.170  61.610  54.660  1.00  0.00           O
ATOM   3421  OD2 ASP B  98      32.350  60.450  55.080  1.00  0.00           O
ATOM   3422  C   ASP B  98      33.170  57.250  54.890  1.00  0.00           C
ATOM   3423  O   ASP B  98      33.370  56.070  54.730  1.00  0.00           O
ATOM   3424  N   GLN B  99      32.220  57.850  54.180  1.00  0.00           N
ATOM   3425  HN  GLN B  99      32.050  58.830  54.310  1.00  0.00           H
ATOM   3426  CA  GLN B  99      31.650  57.340  52.970  1.00  0.00           C
ATOM   3427  HA  GLN B  99      31.170  56.400  53.210  1.00  0.00           H
ATOM   3428  CB  GLN B  99      30.530  58.110  52.380  1.00  0.00           C
ATOM   3429  HB1 GLN B  99      30.080  57.680  51.460  1.00  0.00           H
ATOM   3430  HB2 GLN B  99      30.900  59.130  52.110  1.00  0.00           H
ATOM   3431  CG  GLN B  99      29.360  58.380  53.390  1.00  0.00           C
ATOM   3432  HG1 GLN B  99      29.690  59.150  54.130  1.00  0.00           H
ATOM   3433  HG2 GLN B  99      29.000  57.500  53.960  1.00  0.00           H
ATOM   3434  CD  GLN B  99      28.160  59.140  52.790  1.00  0.00           C
ATOM   3435  OE1 GLN B  99      28.260  60.000  51.880  1.00  0.00           O
ATOM   3436  NE2 GLN B  99      26.960  59.000  53.420  1.00  0.00           N
ATOM   3437 HE21 GLN B  99      26.980  58.350  54.180  1.00  0.00           H
ATOM   3438 HE22 GLN B  99      26.140  59.420  53.040  1.00  0.00           H
ATOM   3439  C   GLN B  99      32.630  56.930  51.920  1.00  0.00           C
ATOM   3440  O   GLN B  99      33.630  57.510  51.740  1.00  0.00           O
ATOM   3441  N   LEU B 100      32.300  55.900  51.150  1.00  0.00           N
ATOM   3442  HN  LEU B 100      31.400  55.490  51.290  1.00  0.00           H
ATOM   3443  CA  LEU B 100      33.040  55.350  50.110  1.00  0.00           C
ATOM   3444  HA  LEU B 100      34.090  55.590  50.210  1.00  0.00           H
ATOM   3445  CB  LEU B 100      32.850  53.780  50.170  1.00  0.00           C
ATOM   3446  HB1 LEU B 100      33.360  53.260  49.330  1.00  0.00           H
ATOM   3447  HB2 LEU B 100      31.770  53.550  50.170  1.00  0.00           H
ATOM   3448  CG  LEU B 100      33.580  53.150  51.390  1.00  0.00           C
ATOM   3449  HG  LEU B 100      33.220  53.670  52.300  1.00  0.00           H
ATOM   3450  CD1 LEU B 100      33.110  51.720  51.580  1.00  0.00           C
ATOM   3451 HD11 LEU B 100      33.460  51.300  52.550  1.00  0.00           H
ATOM   3452 HD12 LEU B 100      32.000  51.600  51.570  1.00  0.00           H
ATOM   3453 HD13 LEU B 100      33.470  51.030  50.780  1.00  0.00           H
ATOM   3454  CD2 LEU B 100      35.160  53.200  51.240  1.00  0.00           C
ATOM   3455 HD21 LEU B 100      35.610  54.220  51.210  1.00  0.00           H
ATOM   3456 HD22 LEU B 100      35.620  52.600  52.050  1.00  0.00           H
ATOM   3457 HD23 LEU B 100      35.470  52.810  50.250  1.00  0.00           H
ATOM   3458  C   LEU B 100      32.500  55.970  48.800  1.00  0.00           C
ATOM   3459  O   LEU B 100      31.320  55.960  48.480  1.00  0.00           O
ATOM   3460  N   GLY B 101      33.490  56.600  48.050  1.00  0.00           N
ATOM   3461  HN  GLY B 101      34.400  56.730  48.430  1.00  0.00           H
ATOM   3462  CA  GLY B 101      33.230  57.210  46.770  1.00  0.00           C
ATOM   3463  HA1 GLY B 101      32.260  57.680  46.780  1.00  0.00           H
ATOM   3464  HA2 GLY B 101      33.990  57.940  46.550  1.00  0.00           H
ATOM   3465  C   GLY B 101      33.300  56.170  45.720  1.00  0.00           C
ATOM   3466  O   GLY B 101      33.030  54.980  45.960  1.00  0.00           O
ATOM   3467  N   LYS B 102      33.880  56.640  44.570  1.00  0.00           N
ATOM   3468  HN  LYS B 102      34.030  57.620  44.500  1.00  0.00           H
ATOM   3469  CA  LYS B 102      34.040  55.820  43.370  1.00  0.00           C
ATOM   3470  HA  LYS B 102      33.880  54.790  43.660  1.00  0.00           H
ATOM   3471  CB  LYS B 102      33.070  56.320  42.260  1.00  0.00           C
ATOM   3472  HB1 LYS B 102      32.960  57.400  42.480  1.00  0.00           H
ATOM   3473  HB2 LYS B 102      32.150  55.730  42.450  1.00  0.00           H
ATOM   3474  CG  LYS B 102      33.460  56.150  40.830  1.00  0.00           C
ATOM   3475  HG1 LYS B 102      32.570  56.240  40.160  1.00  0.00           H
ATOM   3476  HG2 LYS B 102      33.750  55.130  40.500  1.00  0.00           H
ATOM   3477  CD  LYS B 102      34.450  57.140  40.310  1.00  0.00           C
ATOM   3478  HD1 LYS B 102      35.470  56.840  40.650  1.00  0.00           H
ATOM   3479  HD2 LYS B 102      34.510  56.970  39.210  1.00  0.00           H
ATOM   3480  CE  LYS B 102      34.260  58.590  40.610  1.00  0.00           C
ATOM   3481  HE1 LYS B 102      34.190  58.870  41.680  1.00  0.00           H
ATOM   3482  HE2 LYS B 102      33.310  58.870  40.100  1.00  0.00           H
ATOM   3483  NZ  LYS B 102      35.270  59.470  40.080  1.00  0.00           N
ATOM   3484  HZ1 LYS B 102      34.890  60.440  40.080  1.00  0.00           H
ATOM   3485  HZ2 LYS B 102      36.170  59.480  40.610  1.00  0.00           H
ATOM   3486  HZ3 LYS B 102      35.470  59.380  39.060  1.00  0.00           H
ATOM   3487  C   LYS B 102      35.550  55.870  43.000  1.00  0.00           C
ATOM   3488  O   LYS B 102      36.180  56.940  42.970  1.00  0.00           O
ATOM   3489  N   ASN B 103      36.130  54.740  42.620  1.00  0.00           N
ATOM   3490  HN  ASN B 103      35.580  53.920  42.590  1.00  0.00           H
ATOM   3491  CA  ASN B 103      37.470  54.540  42.010  1.00  0.00           C
ATOM   3492  HA  ASN B 103      38.170  55.240  42.440  1.00  0.00           H
ATOM   3493  CB  ASN B 103      38.080  53.110  42.360  1.00  0.00           C
ATOM   3494  HB1 ASN B 103      39.070  53.040  41.860  1.00  0.00           H
ATOM   3495  HB2 ASN B 103      37.360  52.340  42.000  1.00  0.00           H
ATOM   3496  CG  ASN B 103      38.230  52.950  43.900  1.00  0.00           C
ATOM   3497  OD1 ASN B 103      38.420  53.960  44.570  1.00  0.00           O
ATOM   3498  ND2 ASN B 103      38.340  51.740  44.440  1.00  0.00           N
ATOM   3499 HD21 ASN B 103      38.120  50.970  43.850  1.00  0.00           H
ATOM   3500 HD22 ASN B 103      38.590  51.700  45.410  1.00  0.00           H
ATOM   3501  C   ASN B 103      37.430  54.600  40.590  1.00  0.00           C
ATOM   3502  O   ASN B 103      36.530  54.100  39.890  1.00  0.00           O
ATOM   3503  N   GLU B 104      38.460  55.260  40.110  1.00  0.00           N
ATOM   3504  HN  GLU B 104      39.190  55.490  40.740  1.00  0.00           H
ATOM   3505  CA  GLU B 104      38.850  55.430  38.740  1.00  0.00           C
ATOM   3506  HA  GLU B 104      38.440  54.560  38.240  1.00  0.00           H
ATOM   3507  CB  GLU B 104      38.330  56.720  38.120  1.00  0.00           C
ATOM   3508  HB1 GLU B 104      39.130  57.120  37.460  1.00  0.00           H
ATOM   3509  HB2 GLU B 104      38.430  57.480  38.930  1.00  0.00           H
ATOM   3510  CG  GLU B 104      36.940  56.590  37.610  1.00  0.00           C
ATOM   3511  HG1 GLU B 104      36.140  56.130  38.220  1.00  0.00           H
ATOM   3512  HG2 GLU B 104      37.000  55.760  36.870  1.00  0.00           H
ATOM   3513  CD  GLU B 104      36.480  57.840  36.990  1.00  0.00           C
ATOM   3514  OE1 GLU B 104      36.170  57.850  35.840  1.00  0.00           O
ATOM   3515  OE2 GLU B 104      36.250  58.850  37.730  1.00  0.00           O
ATOM   3516  C   GLU B 104      40.440  55.390  38.710  1.00  0.00           C
ATOM   3517  O   GLU B 104      41.120  55.400  39.750  1.00  0.00           O
ATOM   3518  N   GLU B 105      41.020  55.300  37.510  1.00  0.00           N
ATOM   3519  HN  GLU B 105      40.490  55.230  36.670  1.00  0.00           H
ATOM   3520  CA  GLU B 105      42.450  55.370  37.340  1.00  0.00           C
ATOM   3521  HA  GLU B 105      42.910  55.130  38.290  1.00  0.00           H
ATOM   3522  CB  GLU B 105      43.140  54.300  36.500  1.00  0.00           C
ATOM   3523  HB1 GLU B 105      44.170  54.650  36.240  1.00  0.00           H
ATOM   3524  HB2 GLU B 105      42.530  54.090  35.600  1.00  0.00           H
ATOM   3525  CG  GLU B 105      43.320  52.890  37.110  1.00  0.00           C
ATOM   3526  HG1 GLU B 105      42.420  52.330  37.420  1.00  0.00           H
ATOM   3527  HG2 GLU B 105      43.840  52.970  38.090  1.00  0.00           H
ATOM   3528  CD  GLU B 105      44.250  52.060  36.270  1.00  0.00           C
ATOM   3529  OE1 GLU B 105      45.510  52.070  36.460  1.00  0.00           O
ATOM   3530  OE2 GLU B 105      43.790  51.460  35.270  1.00  0.00           O
ATOM   3531  C   GLU B 105      42.920  56.740  37.000  1.00  0.00           C
ATOM   3532  O   GLU B 105      42.270  57.470  36.230  1.00  0.00           O
ATOM   3533  N   GLY B 106      44.060  57.240  37.590  1.00  0.00           N
ATOM   3534  HN  GLY B 106      44.490  56.730  38.330  1.00  0.00           H
ATOM   3535  CA  GLY B 106      44.760  58.530  37.280  1.00  0.00           C
ATOM   3536  HA1 GLY B 106      44.230  59.430  37.530  1.00  0.00           H
ATOM   3537  HA2 GLY B 106      45.620  58.490  37.930  1.00  0.00           H
ATOM   3538  C   GLY B 106      45.320  58.550  35.830  1.00  0.00           C
ATOM   3539  O   GLY B 106      45.740  57.520  35.310  1.00  0.00           O
ATOM   3540  N   ALA B 107      45.260  59.750  35.230  1.00  0.00           N
ATOM   3541  HN  ALA B 107      44.800  60.460  35.750  1.00  0.00           H
ATOM   3542  CA  ALA B 107      45.910  60.200  33.940  1.00  0.00           C
ATOM   3543  HA  ALA B 107      45.800  61.270  33.930  1.00  0.00           H
ATOM   3544  CB  ALA B 107      47.410  59.780  33.860  1.00  0.00           C
ATOM   3545  HB1 ALA B 107      47.510  58.670  33.830  1.00  0.00           H
ATOM   3546  HB2 ALA B 107      47.890  60.270  32.990  1.00  0.00           H
ATOM   3547  HB3 ALA B 107      47.970  60.160  34.740  1.00  0.00           H
ATOM   3548  C   ALA B 107      45.290  59.800  32.600  1.00  0.00           C
ATOM   3549  O   ALA B 107      45.850  59.010  31.880  1.00  0.00           O
ATOM   3550  N   PRO B 108      44.100  60.240  32.200  1.00  0.00           N
ATOM   3551  CD  PRO B 108      43.120  60.920  33.090  1.00  0.00           C
ATOM   3552  HD1 PRO B 108      43.040  60.300  34.010  1.00  0.00           H
ATOM   3553  HD2 PRO B 108      43.500  61.950  33.240  1.00  0.00           H
ATOM   3554  CA  PRO B 108      43.650  60.160  30.840  1.00  0.00           C
ATOM   3555  HA  PRO B 108      43.520  59.110  30.640  1.00  0.00           H
ATOM   3556  CB  PRO B 108      42.320  60.970  30.920  1.00  0.00           C
ATOM   3557  HB1 PRO B 108      41.720  60.460  30.130  1.00  0.00           H
ATOM   3558  HB2 PRO B 108      42.600  61.980  30.570  1.00  0.00           H
ATOM   3559  CG  PRO B 108      41.840  60.880  32.350  1.00  0.00           C
ATOM   3560  HG1 PRO B 108      41.310  59.920  32.540  1.00  0.00           H
ATOM   3561  HG2 PRO B 108      41.270  61.780  32.680  1.00  0.00           H
ATOM   3562  C   PRO B 108      44.600  60.690  29.720  1.00  0.00           C
ATOM   3563  O   PRO B 108      45.140  61.790  29.910  1.00  0.00           O
ATOM   3564  N   GLN B 109      44.700  60.010  28.540  1.00  0.00           N
ATOM   3565  HN  GLN B 109      44.230  59.140  28.450  1.00  0.00           H
ATOM   3566  CA  GLN B 109      45.430  60.430  27.350  1.00  0.00           C
ATOM   3567  HA  GLN B 109      46.430  60.750  27.610  1.00  0.00           H
ATOM   3568  CB  GLN B 109      45.750  59.180  26.490  1.00  0.00           C
ATOM   3569  HB1 GLN B 109      46.170  58.400  27.160  1.00  0.00           H
ATOM   3570  HB2 GLN B 109      46.630  59.380  25.840  1.00  0.00           H
ATOM   3571  CG  GLN B 109      44.660  58.560  25.680  1.00  0.00           C
ATOM   3572  HG1 GLN B 109      43.580  58.660  25.920  1.00  0.00           H
ATOM   3573  HG2 GLN B 109      44.850  57.460  25.780  1.00  0.00           H
ATOM   3574  CD  GLN B 109      44.710  58.960  24.120  1.00  0.00           C
ATOM   3575  OE1 GLN B 109      45.040  58.090  23.350  1.00  0.00           O
ATOM   3576  NE2 GLN B 109      44.300  60.200  23.750  1.00  0.00           N
ATOM   3577 HE21 GLN B 109      44.430  60.470  22.800  1.00  0.00           H
ATOM   3578 HE22 GLN B 109      43.910  60.880  24.370  1.00  0.00           H
ATOM   3579  C   GLN B 109      44.760  61.540  26.470  1.00  0.00           C
ATOM   3580  O   GLN B 109      43.540  61.460  26.160  1.00  0.00           O
ATOM   3581  N   GLU B 110      45.460  62.640  26.170  1.00  0.00           N
ATOM   3582  HN  GLU B 110      46.350  62.740  26.610  1.00  0.00           H
ATOM   3583  CA  GLU B 110      45.020  63.760  25.350  1.00  0.00           C
ATOM   3584  HA  GLU B 110      43.970  63.650  25.100  1.00  0.00           H
ATOM   3585  CB  GLU B 110      45.190  65.160  25.970  1.00  0.00           C
ATOM   3586  HB1 GLU B 110      44.630  65.820  25.270  1.00  0.00           H
ATOM   3587  HB2 GLU B 110      46.250  65.450  25.880  1.00  0.00           H
ATOM   3588  CG  GLU B 110      44.720  65.360  27.390  1.00  0.00           C
ATOM   3589  HG1 GLU B 110      45.330  64.950  28.220  1.00  0.00           H
ATOM   3590  HG2 GLU B 110      43.730  64.880  27.420  1.00  0.00           H
ATOM   3591  CD  GLU B 110      44.480  66.900  27.690  1.00  0.00           C
ATOM   3592  OE1 GLU B 110      45.440  67.500  28.370  1.00  0.00           O
ATOM   3593  OE2 GLU B 110      43.540  67.470  27.150  1.00  0.00           O
ATOM   3594  C   GLU B 110      45.730  63.770  24.020  1.00  0.00           C
ATOM   3595  O   GLU B 110      46.910  63.690  24.020  1.00  0.00           O
ATOM   3596  N   GLY B 111      44.950  63.990  22.930  1.00  0.00           N
ATOM   3597  HN  GLY B 111      43.970  63.950  23.100  1.00  0.00           H
ATOM   3598  CA  GLY B 111      45.430  64.190  21.560  1.00  0.00           C
ATOM   3599  HA1 GLY B 111      44.960  65.140  21.320  1.00  0.00           H
ATOM   3600  HA2 GLY B 111      46.490  64.080  21.390  1.00  0.00           H
ATOM   3601  C   GLY B 111      44.790  63.080  20.680  1.00  0.00           C
ATOM   3602  O   GLY B 111      44.270  62.070  21.240  1.00  0.00           O
ATOM   3603  N   ILE B 112      44.940  63.190  19.320  1.00  0.00           N
ATOM   3604  HN  ILE B 112      45.300  64.060  18.990  1.00  0.00           H
ATOM   3605  CA  ILE B 112      44.390  62.480  18.210  1.00  0.00           C
ATOM   3606  HA  ILE B 112      43.350  62.660  18.400  1.00  0.00           H
ATOM   3607  CB  ILE B 112      44.700  63.110  16.780  1.00  0.00           C
ATOM   3608  HB  ILE B 112      43.980  62.660  16.060  1.00  0.00           H
ATOM   3609  CG2 ILE B 112      44.400  64.610  16.820  1.00  0.00           C
ATOM   3610 HG21 ILE B 112      45.090  65.160  17.490  1.00  0.00           H
ATOM   3611 HG22 ILE B 112      44.430  64.980  15.770  1.00  0.00           H
ATOM   3612 HG23 ILE B 112      43.360  64.780  17.180  1.00  0.00           H
ATOM   3613  CG1 ILE B 112      46.140  62.850  16.210  1.00  0.00           C
ATOM   3614 HG11 ILE B 112      46.920  62.810  17.010  1.00  0.00           H
ATOM   3615 HG12 ILE B 112      46.330  63.740  15.580  1.00  0.00           H
ATOM   3616  CD  ILE B 112      46.360  61.740  15.230  1.00  0.00           C
ATOM   3617  HD1 ILE B 112      47.340  61.890  14.720  1.00  0.00           H
ATOM   3618  HD2 ILE B 112      46.440  60.720  15.660  1.00  0.00           H
ATOM   3619  HD3 ILE B 112      45.480  61.710  14.550  1.00  0.00           H
ATOM   3620  C   ILE B 112      44.420  60.920  18.240  1.00  0.00           C
ATOM   3621  O   ILE B 112      45.450  60.350  18.510  1.00  0.00           O
ATOM   3622  N   LEU B 113      43.270  60.320  17.870  1.00  0.00           N
ATOM   3623  HN  LEU B 113      42.470  60.770  17.480  1.00  0.00           H
ATOM   3624  CA  LEU B 113      43.220  58.890  17.700  1.00  0.00           C
ATOM   3625  HA  LEU B 113      42.230  58.680  17.300  1.00  0.00           H
ATOM   3626  CB  LEU B 113      44.060  58.440  16.470  1.00  0.00           C
ATOM   3627  HB1 LEU B 113      43.920  57.340  16.360  1.00  0.00           H
ATOM   3628  HB2 LEU B 113      45.130  58.530  16.750  1.00  0.00           H
ATOM   3629  CG  LEU B 113      43.800  59.050  15.100  1.00  0.00           C
ATOM   3630  HG  LEU B 113      43.860  60.150  15.250  1.00  0.00           H
ATOM   3631  CD1 LEU B 113      44.820  58.740  14.050  1.00  0.00           C
ATOM   3632 HD11 LEU B 113      44.480  59.180  13.090  1.00  0.00           H
ATOM   3633 HD12 LEU B 113      45.830  59.160  14.230  1.00  0.00           H
ATOM   3634 HD13 LEU B 113      44.940  57.660  13.820  1.00  0.00           H
ATOM   3635  CD2 LEU B 113      42.440  58.550  14.510  1.00  0.00           C
ATOM   3636 HD21 LEU B 113      42.200  58.870  13.470  1.00  0.00           H
ATOM   3637 HD22 LEU B 113      42.320  57.440  14.490  1.00  0.00           H
ATOM   3638 HD23 LEU B 113      41.600  58.970  15.110  1.00  0.00           H
ATOM   3639  C   LEU B 113      43.330  58.050  18.930  1.00  0.00           C
ATOM   3640  O   LEU B 113      44.260  57.280  19.090  1.00  0.00           O
ATOM   3641  N   GLU B 114      42.450  58.380  19.910  1.00  0.00           N
ATOM   3642  HN  GLU B 114      41.660  58.950  19.680  1.00  0.00           H
ATOM   3643  CA  GLU B 114      42.480  57.970  21.300  1.00  0.00           C
ATOM   3644  HA  GLU B 114      43.410  58.420  21.630  1.00  0.00           H
ATOM   3645  CB  GLU B 114      41.240  58.480  22.110  1.00  0.00           C
ATOM   3646  HB1 GLU B 114      41.070  57.890  23.030  1.00  0.00           H
ATOM   3647  HB2 GLU B 114      40.430  58.400  21.350  1.00  0.00           H
ATOM   3648  CG  GLU B 114      41.260  60.030  22.390  1.00  0.00           C
ATOM   3649  HG1 GLU B 114      42.080  60.540  21.850  1.00  0.00           H
ATOM   3650  HG2 GLU B 114      41.340  60.250  23.480  1.00  0.00           H
ATOM   3651  CD  GLU B 114      40.000  60.730  21.930  1.00  0.00           C
ATOM   3652  OE1 GLU B 114      39.030  60.820  22.770  1.00  0.00           O
ATOM   3653  OE2 GLU B 114      40.020  61.390  20.870  1.00  0.00           O
ATOM   3654  C   GLU B 114      42.620  56.430  21.390  1.00  0.00           C
ATOM   3655  O   GLU B 114      41.890  55.600  20.800  1.00  0.00           O
ATOM   3656  N   ASP B 115      43.620  55.970  22.190  1.00  0.00           N
ATOM   3657  HN  ASP B 115      44.200  56.640  22.630  1.00  0.00           H
ATOM   3658  CA  ASP B 115      43.950  54.550  22.490  1.00  0.00           C
ATOM   3659  HA  ASP B 115      43.110  53.950  22.170  1.00  0.00           H
ATOM   3660  CB  ASP B 115      45.250  54.150  21.840  1.00  0.00           C
ATOM   3661  HB1 ASP B 115      46.020  54.910  22.110  1.00  0.00           H
ATOM   3662  HB2 ASP B 115      45.100  54.320  20.760  1.00  0.00           H
ATOM   3663  CG  ASP B 115      45.750  52.770  22.180  1.00  0.00           C
ATOM   3664  OD1 ASP B 115      45.030  51.750  22.220  1.00  0.00           O
ATOM   3665  OD2 ASP B 115      46.970  52.590  22.150  1.00  0.00           O
ATOM   3666  C   ASP B 115      43.880  54.450  24.000  1.00  0.00           C
ATOM   3667  O   ASP B 115      43.560  55.410  24.660  1.00  0.00           O
ATOM   3668  N   MET B 116      43.920  53.280  24.550  1.00  0.00           N
ATOM   3669  HN  MET B 116      44.000  52.490  23.950  1.00  0.00           H
ATOM   3670  CA  MET B 116      43.850  53.120  25.990  1.00  0.00           C
ATOM   3671  HA  MET B 116      43.070  53.780  26.360  1.00  0.00           H
ATOM   3672  CB  MET B 116      43.130  51.730  26.340  1.00  0.00           C
ATOM   3673  HB1 MET B 116      43.100  51.570  27.440  1.00  0.00           H
ATOM   3674  HB2 MET B 116      43.600  50.820  25.920  1.00  0.00           H
ATOM   3675  CG  MET B 116      41.630  51.810  26.000  1.00  0.00           C
ATOM   3676  HG1 MET B 116      41.510  52.070  24.930  1.00  0.00           H
ATOM   3677  HG2 MET B 116      41.180  52.650  26.560  1.00  0.00           H
ATOM   3678  SD  MET B 116      40.860  50.200  26.240  1.00  0.00           S
ATOM   3679  CE  MET B 116      39.150  50.990  26.330  1.00  0.00           C
ATOM   3680  HE1 MET B 116      38.970  51.560  27.270  1.00  0.00           H
ATOM   3681  HE2 MET B 116      39.040  51.640  25.440  1.00  0.00           H
ATOM   3682  HE3 MET B 116      38.350  50.240  26.140  1.00  0.00           H
ATOM   3683  C   MET B 116      45.190  53.340  26.730  1.00  0.00           C
ATOM   3684  O   MET B 116      46.140  52.700  26.280  1.00  0.00           O
ATOM   3685  N   PRO B 117      45.370  54.130  27.770  1.00  0.00           N
ATOM   3686  CD  PRO B 117      44.430  55.230  28.040  1.00  0.00           C
ATOM   3687  HD1 PRO B 117      44.300  55.930  27.180  1.00  0.00           H
ATOM   3688  HD2 PRO B 117      43.430  54.810  28.270  1.00  0.00           H
ATOM   3689  CA  PRO B 117      46.590  54.150  28.650  1.00  0.00           C
ATOM   3690  HA  PRO B 117      47.290  54.560  27.930  1.00  0.00           H
ATOM   3691  CB  PRO B 117      46.090  55.060  29.780  1.00  0.00           C
ATOM   3692  HB1 PRO B 117      46.960  55.590  30.230  1.00  0.00           H
ATOM   3693  HB2 PRO B 117      45.530  54.510  30.560  1.00  0.00           H
ATOM   3694  CG  PRO B 117      45.120  56.100  29.140  1.00  0.00           C
ATOM   3695  HG1 PRO B 117      45.730  56.990  28.840  1.00  0.00           H
ATOM   3696  HG2 PRO B 117      44.320  56.480  29.800  1.00  0.00           H
ATOM   3697  C   PRO B 117      46.990  52.760  29.170  1.00  0.00           C
ATOM   3698  O   PRO B 117      46.140  52.020  29.660  1.00  0.00           O
ATOM   3699  N   VAL B 118      48.300  52.450  29.050  1.00  0.00           N
ATOM   3700  HN  VAL B 118      48.890  53.000  28.470  1.00  0.00           H
ATOM   3701  CA  VAL B 118      49.030  51.260  29.590  1.00  0.00           C
ATOM   3702  HA  VAL B 118      48.220  50.590  29.850  1.00  0.00           H
ATOM   3703  CB  VAL B 118      49.900  50.620  28.530  1.00  0.00           C
ATOM   3704  HB  VAL B 118      50.530  51.440  28.120  1.00  0.00           H
ATOM   3705  CG1 VAL B 118      50.690  49.370  29.090  1.00  0.00           C
ATOM   3706 HG11 VAL B 118      51.340  49.600  29.960  1.00  0.00           H
ATOM   3707 HG12 VAL B 118      49.960  48.570  29.360  1.00  0.00           H
ATOM   3708 HG13 VAL B 118      51.360  48.820  28.400  1.00  0.00           H
ATOM   3709  CG2 VAL B 118      49.060  50.240  27.250  1.00  0.00           C
ATOM   3710 HG21 VAL B 118      48.420  51.120  27.030  1.00  0.00           H
ATOM   3711 HG22 VAL B 118      49.630  50.040  26.330  1.00  0.00           H
ATOM   3712 HG23 VAL B 118      48.420  49.360  27.470  1.00  0.00           H
ATOM   3713  C   VAL B 118      49.760  51.640  30.810  1.00  0.00           C
ATOM   3714  O   VAL B 118      50.120  52.740  30.930  1.00  0.00           O
ATOM   3715  N   ASP B 119      49.970  50.780  31.800  1.00  0.00           N
ATOM   3716  HN  ASP B 119      49.780  49.810  31.720  1.00  0.00           H
ATOM   3717  CA  ASP B 119      50.700  50.900  33.040  1.00  0.00           C
ATOM   3718  HA  ASP B 119      50.210  51.720  33.550  1.00  0.00           H
ATOM   3719  CB  ASP B 119      50.560  49.560  33.870  1.00  0.00           C
ATOM   3720  HB1 ASP B 119      50.990  49.790  34.860  1.00  0.00           H
ATOM   3721  HB2 ASP B 119      51.050  48.740  33.310  1.00  0.00           H
ATOM   3722  CG  ASP B 119      49.100  49.200  34.100  1.00  0.00           C
ATOM   3723  OD1 ASP B 119      48.320  50.110  34.500  1.00  0.00           O
ATOM   3724  OD2 ASP B 119      48.710  48.050  33.800  1.00  0.00           O
ATOM   3725  C   ASP B 119      52.200  51.320  32.950  1.00  0.00           C
ATOM   3726  O   ASP B 119      52.940  50.830  32.090  1.00  0.00           O
ATOM   3727  N   PRO B 120      52.640  52.160  33.840  1.00  0.00           N
ATOM   3728  CD  PRO B 120      51.920  52.550  35.100  1.00  0.00           C
ATOM   3729  HD1 PRO B 120      50.870  52.880  34.940  1.00  0.00           H
ATOM   3730  HD2 PRO B 120      51.920  51.700  35.810  1.00  0.00           H
ATOM   3731  CA  PRO B 120      54.090  52.550  34.000  1.00  0.00           C
ATOM   3732  HA  PRO B 120      54.340  53.260  33.220  1.00  0.00           H
ATOM   3733  CB  PRO B 120      54.170  53.070  35.430  1.00  0.00           C
ATOM   3734  HB1 PRO B 120      55.000  53.800  35.590  1.00  0.00           H
ATOM   3735  HB2 PRO B 120      54.210  52.200  36.110  1.00  0.00           H
ATOM   3736  CG  PRO B 120      52.800  53.690  35.670  1.00  0.00           C
ATOM   3737  HG1 PRO B 120      52.720  54.590  35.020  1.00  0.00           H
ATOM   3738  HG2 PRO B 120      52.680  53.900  36.750  1.00  0.00           H
ATOM   3739  C   PRO B 120      55.070  51.400  33.830  1.00  0.00           C
ATOM   3740  O   PRO B 120      54.900  50.380  34.480  1.00  0.00           O
ATOM   3741  N   ASP B 121      56.100  51.550  32.960  1.00  0.00           N
ATOM   3742  HN  ASP B 121      56.240  52.470  32.590  1.00  0.00           H
ATOM   3743  CA  ASP B 121      57.110  50.560  32.670  1.00  0.00           C
ATOM   3744  HA  ASP B 121      56.700  49.620  32.310  1.00  0.00           H
ATOM   3745  CB  ASP B 121      58.080  51.070  31.560  1.00  0.00           C
ATOM   3746  HB1 ASP B 121      58.950  50.390  31.440  1.00  0.00           H
ATOM   3747  HB2 ASP B 121      58.590  52.000  31.910  1.00  0.00           H
ATOM   3748  CG  ASP B 121      57.430  51.270  30.200  1.00  0.00           C
ATOM   3749  OD1 ASP B 121      56.330  50.750  29.990  1.00  0.00           O
ATOM   3750  OD2 ASP B 121      58.100  51.900  29.310  1.00  0.00           O
ATOM   3751  C   ASP B 121      57.960  50.070  33.860  1.00  0.00           C
ATOM   3752  O   ASP B 121      58.220  50.820  34.790  1.00  0.00           O
ATOM   3753  N   ASN B 122      58.420  48.850  33.890  1.00  0.00           N
ATOM   3754  HN  ASN B 122      58.150  48.290  33.110  1.00  0.00           H
ATOM   3755  CA  ASN B 122      59.200  48.210  34.960  1.00  0.00           C
ATOM   3756  HA  ASN B 122      59.890  48.910  35.420  1.00  0.00           H
ATOM   3757  CB  ASN B 122      58.440  47.540  36.030  1.00  0.00           C
ATOM   3758  HB1 ASN B 122      59.090  47.050  36.780  1.00  0.00           H
ATOM   3759  HB2 ASN B 122      57.720  46.780  35.650  1.00  0.00           H
ATOM   3760  CG  ASN B 122      57.550  48.520  36.860  1.00  0.00           C
ATOM   3761  OD1 ASN B 122      56.340  48.320  36.950  1.00  0.00           O
ATOM   3762  ND2 ASN B 122      58.160  49.530  37.460  1.00  0.00           N
ATOM   3763 HD21 ASN B 122      57.650  50.110  38.100  1.00  0.00           H
ATOM   3764 HD22 ASN B 122      59.160  49.550  37.460  1.00  0.00           H
ATOM   3765  C   ASN B 122      60.220  47.280  34.320  1.00  0.00           C
ATOM   3766  O   ASN B 122      60.200  46.780  33.200  1.00  0.00           O
ATOM   3767  N   GLU B 123      61.210  46.730  35.150  1.00  0.00           N
ATOM   3768  HN  GLU B 123      61.330  47.240  35.990  1.00  0.00           H
ATOM   3769  CA  GLU B 123      62.200  45.770  34.710  1.00  0.00           C
ATOM   3770  HA  GLU B 123      62.360  45.910  33.650  1.00  0.00           H
ATOM   3771  CB  GLU B 123      63.620  45.980  35.250  1.00  0.00           C
ATOM   3772  HB1 GLU B 123      64.340  45.180  35.000  1.00  0.00           H
ATOM   3773  HB2 GLU B 123      63.570  46.130  36.350  1.00  0.00           H
ATOM   3774  CG  GLU B 123      64.150  47.400  34.720  1.00  0.00           C
ATOM   3775  HG1 GLU B 123      63.500  48.250  35.010  1.00  0.00           H
ATOM   3776  HG2 GLU B 123      64.190  47.400  33.610  1.00  0.00           H
ATOM   3777  CD  GLU B 123      65.580  47.670  35.020  1.00  0.00           C
ATOM   3778  OE1 GLU B 123      66.380  46.710  34.680  1.00  0.00           O
ATOM   3779  OE2 GLU B 123      66.050  48.730  35.550  1.00  0.00           O
ATOM   3780  C   GLU B 123      61.740  44.390  35.050  1.00  0.00           C
ATOM   3781  O   GLU B 123      61.040  44.160  36.070  1.00  0.00           O
ATOM   3782  N   ALA B 124      62.120  43.370  34.270  1.00  0.00           N
ATOM   3783  HN  ALA B 124      62.610  43.630  33.440  1.00  0.00           H
ATOM   3784  CA  ALA B 124      61.740  42.060  34.390  1.00  0.00           C
ATOM   3785  HA  ALA B 124      61.250  41.820  35.320  1.00  0.00           H
ATOM   3786  CB  ALA B 124      60.870  41.640  33.160  1.00  0.00           C
ATOM   3787  HB1 ALA B 124      61.450  41.720  32.220  1.00  0.00           H
ATOM   3788  HB2 ALA B 124      60.560  40.580  33.260  1.00  0.00           H
ATOM   3789  HB3 ALA B 124      59.980  42.300  33.180  1.00  0.00           H
ATOM   3790  C   ALA B 124      63.040  41.310  34.530  1.00  0.00           C
ATOM   3791  O   ALA B 124      64.070  41.490  33.830  1.00  0.00           O
ATOM   3792  N   TYR B 125      63.050  40.390  35.500  1.00  0.00           N
ATOM   3793  HN  TYR B 125      62.270  40.340  36.120  1.00  0.00           H
ATOM   3794  CA  TYR B 125      64.300  39.660  35.760  1.00  0.00           C
ATOM   3795  HA  TYR B 125      65.150  40.320  35.690  1.00  0.00           H
ATOM   3796  CB  TYR B 125      64.290  39.090  37.240  1.00  0.00           C
ATOM   3797  HB1 TYR B 125      63.300  38.670  37.510  1.00  0.00           H
ATOM   3798  HB2 TYR B 125      64.440  40.000  37.860  1.00  0.00           H
ATOM   3799  CG  TYR B 125      65.450  38.120  37.550  1.00  0.00           C
ATOM   3800  CD1 TYR B 125      66.750  38.560  37.680  1.00  0.00           C
ATOM   3801  HD1 TYR B 125      67.040  39.600  37.600  1.00  0.00           H
ATOM   3802  CE1 TYR B 125      67.690  37.630  38.100  1.00  0.00           C
ATOM   3803  HE1 TYR B 125      68.700  37.970  38.250  1.00  0.00           H
ATOM   3804  CZ  TYR B 125      67.350  36.260  38.430  1.00  0.00           C
ATOM   3805  OH  TYR B 125      68.350  35.350  38.890  1.00  0.00           O
ATOM   3806  HH  TYR B 125      67.780  34.700  39.320  1.00  0.00           H
ATOM   3807  CD2 TYR B 125      65.050  36.800  37.770  1.00  0.00           C
ATOM   3808  HD2 TYR B 125      64.020  36.470  37.760  1.00  0.00           H
ATOM   3809  CE2 TYR B 125      66.010  35.900  38.370  1.00  0.00           C
ATOM   3810  HE2 TYR B 125      65.730  34.910  38.670  1.00  0.00           H
ATOM   3811  C   TYR B 125      64.450  38.610  34.660  1.00  0.00           C
ATOM   3812  O   TYR B 125      65.550  38.090  34.440  1.00  0.00           O
ATOM   3813  N   GLU B 126      63.390  38.230  33.890  1.00  0.00           N
ATOM   3814  HN  GLU B 126      62.580  38.790  34.070  1.00  0.00           H
ATOM   3815  CA  GLU B 126      63.290  37.150  32.890  1.00  0.00           C
ATOM   3816  HA  GLU B 126      64.260  36.680  32.810  1.00  0.00           H
ATOM   3817  CB  GLU B 126      62.220  36.150  33.380  1.00  0.00           C
ATOM   3818  HB1 GLU B 126      62.250  35.430  32.530  1.00  0.00           H
ATOM   3819  HB2 GLU B 126      61.200  36.580  33.380  1.00  0.00           H
ATOM   3820  CG  GLU B 126      62.480  35.550  34.800  1.00  0.00           C
ATOM   3821  HG1 GLU B 126      62.140  36.390  35.450  1.00  0.00           H
ATOM   3822  HG2 GLU B 126      63.540  35.290  34.960  1.00  0.00           H
ATOM   3823  CD  GLU B 126      61.530  34.390  34.990  1.00  0.00           C
ATOM   3824  OE1 GLU B 126      61.610  33.360  34.340  1.00  0.00           O
ATOM   3825  OE2 GLU B 126      60.750  34.440  35.970  1.00  0.00           O
ATOM   3826  C   GLU B 126      63.010  37.640  31.520  1.00  0.00           C
ATOM   3827  O   GLU B 126      62.080  38.450  31.370  1.00  0.00           O
ATOM   3828  N   MET B 127      63.740  37.170  30.480  1.00  0.00           N
ATOM   3829  HN  MET B 127      64.420  36.460  30.650  1.00  0.00           H
ATOM   3830  CA  MET B 127      63.720  37.610  29.120  1.00  0.00           C
ATOM   3831  HA  MET B 127      63.980  38.650  29.060  1.00  0.00           H
ATOM   3832  CB  MET B 127      64.930  37.050  28.300  1.00  0.00           C
ATOM   3833  HB1 MET B 127      64.740  37.280  27.230  1.00  0.00           H
ATOM   3834  HB2 MET B 127      64.950  35.950  28.410  1.00  0.00           H
ATOM   3835  CG  MET B 127      66.290  37.650  28.790  1.00  0.00           C
ATOM   3836  HG1 MET B 127      66.440  37.350  29.850  1.00  0.00           H
ATOM   3837  HG2 MET B 127      66.390  38.750  28.720  1.00  0.00           H
ATOM   3838  SD  MET B 127      67.800  37.170  27.940  1.00  0.00           S
ATOM   3839  CE  MET B 127      67.630  38.290  26.560  1.00  0.00           C
ATOM   3840  HE1 MET B 127      67.290  39.310  26.870  1.00  0.00           H
ATOM   3841  HE2 MET B 127      68.580  38.430  25.990  1.00  0.00           H
ATOM   3842  HE3 MET B 127      66.960  37.920  25.760  1.00  0.00           H
ATOM   3843  C   MET B 127      62.390  37.590  28.300  1.00  0.00           C
ATOM   3844  O   MET B 127      62.120  38.500  27.510  1.00  0.00           O
ATOM   3845  N   PRO B 128      61.610  36.520  28.490  1.00  0.00           N
ATOM   3846  CD  PRO B 128      62.140  35.240  28.820  1.00  0.00           C
ATOM   3847  HD1 PRO B 128      63.210  35.120  28.560  1.00  0.00           H
ATOM   3848  HD2 PRO B 128      62.030  35.110  29.920  1.00  0.00           H
ATOM   3849  CA  PRO B 128      60.270  36.470  27.980  1.00  0.00           C
ATOM   3850  HA  PRO B 128      60.320  36.780  26.950  1.00  0.00           H
ATOM   3851  CB  PRO B 128      59.900  35.040  28.300  1.00  0.00           C
ATOM   3852  HB1 PRO B 128      59.150  34.560  27.640  1.00  0.00           H
ATOM   3853  HB2 PRO B 128      59.610  34.860  29.360  1.00  0.00           H
ATOM   3854  CG  PRO B 128      61.230  34.330  28.020  1.00  0.00           C
ATOM   3855  HG1 PRO B 128      61.580  34.370  26.970  1.00  0.00           H
ATOM   3856  HG2 PRO B 128      61.290  33.290  28.410  1.00  0.00           H
ATOM   3857  C   PRO B 128      59.200  37.260  28.810  1.00  0.00           C
ATOM   3858  O   PRO B 128      58.130  37.360  28.290  1.00  0.00           O
ATOM   3859  N   SER B 129      59.560  37.770  29.990  1.00  0.00           N
ATOM   3860  HN  SER B 129      60.450  37.580  30.400  1.00  0.00           H
ATOM   3861  CA  SER B 129      58.670  38.490  30.960  1.00  0.00           C
ATOM   3862  HA  SER B 129      59.200  39.390  31.200  1.00  0.00           H
ATOM   3863  CB  SER B 129      57.170  38.860  30.570  1.00  0.00           C
ATOM   3864  HB1 SER B 129      56.740  39.360  31.460  1.00  0.00           H
ATOM   3865  HB2 SER B 129      56.630  37.920  30.330  1.00  0.00           H
ATOM   3866  OG  SER B 129      57.080  39.680  29.410  1.00  0.00           O
ATOM   3867  HG1 SER B 129      57.390  39.130  28.690  1.00  0.00           H
ATOM   3868  C   SER B 129      58.660  37.890  32.250  1.00  0.00           C
ATOM   3869  O   SER B 129      58.950  36.700  32.390  1.00  0.00           O
ATOM   3870  N   GLU B 130      58.410  38.640  33.250  1.00  0.00           N
ATOM   3871  HN  GLU B 130      58.100  39.580  33.250  1.00  0.00           H
ATOM   3872  CA  GLU B 130      58.090  37.970  34.540  1.00  0.00           C
ATOM   3873  HA  GLU B 130      58.760  37.150  34.750  1.00  0.00           H
ATOM   3874  CB  GLU B 130      58.420  39.000  35.680  1.00  0.00           C
ATOM   3875  HB1 GLU B 130      57.870  38.630  36.570  1.00  0.00           H
ATOM   3876  HB2 GLU B 130      58.010  39.980  35.350  1.00  0.00           H
ATOM   3877  CG  GLU B 130      59.910  39.170  35.930  1.00  0.00           C
ATOM   3878  HG1 GLU B 130      60.430  39.600  35.050  1.00  0.00           H
ATOM   3879  HG2 GLU B 130      60.310  38.170  36.210  1.00  0.00           H
ATOM   3880  CD  GLU B 130      60.130  40.030  37.160  1.00  0.00           C
ATOM   3881  OE1 GLU B 130      59.190  40.200  37.950  1.00  0.00           O
ATOM   3882  OE2 GLU B 130      61.250  40.440  37.510  1.00  0.00           O
ATOM   3883  C   GLU B 130      56.640  37.540  34.750  1.00  0.00           C
ATOM   3884  O   GLU B 130      55.680  37.780  33.980  1.00  0.00           O
ATOM   3885  N   GLU B 131      56.460  36.730  35.790  1.00  0.00           N
ATOM   3886  HN  GLU B 131      57.230  36.470  36.370  1.00  0.00           H
ATOM   3887  CA  GLU B 131      55.310  35.980  36.050  1.00  0.00           C
ATOM   3888  HA  GLU B 131      54.970  35.470  35.160  1.00  0.00           H
ATOM   3889  CB  GLU B 131      55.580  34.690  36.780  1.00  0.00           C
ATOM   3890  HB1 GLU B 131      56.080  34.950  37.740  1.00  0.00           H
ATOM   3891  HB2 GLU B 131      56.300  34.170  36.110  1.00  0.00           H
ATOM   3892  CG  GLU B 131      54.350  33.790  36.950  1.00  0.00           C
ATOM   3893  HG1 GLU B 131      53.750  33.650  36.030  1.00  0.00           H
ATOM   3894  HG2 GLU B 131      53.650  34.210  37.710  1.00  0.00           H
ATOM   3895  CD  GLU B 131      54.670  32.440  37.280  1.00  0.00           C
ATOM   3896  OE1 GLU B 131      55.020  32.190  38.430  1.00  0.00           O
ATOM   3897  OE2 GLU B 131      54.640  31.590  36.350  1.00  0.00           O
ATOM   3898  C   GLU B 131      54.210  36.770  36.750  1.00  0.00           C
ATOM   3899  O   GLU B 131      54.460  37.380  37.820  1.00  0.00           O
ATOM   3900  N   GLY B 132      53.000  36.790  36.180  1.00  0.00           N
ATOM   3901  HN  GLY B 132      52.790  36.400  35.280  1.00  0.00           H
ATOM   3902  CA  GLY B 132      51.840  37.370  36.780  1.00  0.00           C
ATOM   3903  HA1 GLY B 132      52.090  38.340  37.200  1.00  0.00           H
ATOM   3904  HA2 GLY B 132      51.100  37.560  36.020  1.00  0.00           H
ATOM   3905  C   GLY B 132      51.140  36.650  37.870  1.00  0.00           C
ATOM   3906  O   GLY B 132      51.700  35.810  38.580  1.00  0.00           O
ATOM   3907  N   TYR B 133      49.910  37.090  38.000  1.00  0.00           N
ATOM   3908  HN  TYR B 133      49.520  37.760  37.370  1.00  0.00           H
ATOM   3909  CA  TYR B 133      48.990  36.910  39.070  1.00  0.00           C
ATOM   3910  HA  TYR B 133      49.490  37.120  40.010  1.00  0.00           H
ATOM   3911  CB  TYR B 133      47.790  37.850  39.050  1.00  0.00           C
ATOM   3912  HB1 TYR B 133      47.020  37.690  39.840  1.00  0.00           H
ATOM   3913  HB2 TYR B 133      47.200  37.640  38.130  1.00  0.00           H
ATOM   3914  CG  TYR B 133      48.200  39.290  39.200  1.00  0.00           C
ATOM   3915  CD1 TYR B 133      48.330  40.210  38.170  1.00  0.00           C
ATOM   3916  HD1 TYR B 133      47.950  39.970  37.190  1.00  0.00           H
ATOM   3917  CE1 TYR B 133      48.840  41.540  38.430  1.00  0.00           C
ATOM   3918  HE1 TYR B 133      48.720  42.300  37.680  1.00  0.00           H
ATOM   3919  CZ  TYR B 133      49.190  41.940  39.720  1.00  0.00           C
ATOM   3920  OH  TYR B 133      49.610  43.310  40.020  1.00  0.00           O
ATOM   3921  HH  TYR B 133      49.720  43.330  40.970  1.00  0.00           H
ATOM   3922  CD2 TYR B 133      48.480  39.800  40.490  1.00  0.00           C
ATOM   3923  HD2 TYR B 133      48.360  38.990  41.200  1.00  0.00           H
ATOM   3924  CE2 TYR B 133      49.110  41.000  40.790  1.00  0.00           C
ATOM   3925  HE2 TYR B 133      49.340  41.330  41.800  1.00  0.00           H
ATOM   3926  C   TYR B 133      48.600  35.450  39.280  1.00  0.00           C
ATOM   3927  O   TYR B 133      48.250  34.730  38.350  1.00  0.00           O
ATOM   3928  N   GLN B 134      48.590  35.020  40.540  1.00  0.00           N
ATOM   3929  HN  GLN B 134      48.890  35.650  41.250  1.00  0.00           H
ATOM   3930  CA  GLN B 134      48.120  33.760  40.970  1.00  0.00           C
ATOM   3931  HA  GLN B 134      48.700  33.040  40.410  1.00  0.00           H
ATOM   3932  CB  GLN B 134      48.350  33.490  42.500  1.00  0.00           C
ATOM   3933  HB1 GLN B 134      49.420  33.710  42.690  1.00  0.00           H
ATOM   3934  HB2 GLN B 134      48.110  32.450  42.820  1.00  0.00           H
ATOM   3935  CG  GLN B 134      47.480  34.400  43.490  1.00  0.00           C
ATOM   3936  HG1 GLN B 134      46.390  34.260  43.330  1.00  0.00           H
ATOM   3937  HG2 GLN B 134      47.740  35.460  43.310  1.00  0.00           H
ATOM   3938  CD  GLN B 134      47.850  34.180  44.930  1.00  0.00           C
ATOM   3939  OE1 GLN B 134      48.740  34.780  45.480  1.00  0.00           O
ATOM   3940  NE2 GLN B 134      47.070  33.320  45.600  1.00  0.00           N
ATOM   3941 HE21 GLN B 134      46.180  33.060  45.220  1.00  0.00           H
ATOM   3942 HE22 GLN B 134      47.330  33.130  46.550  1.00  0.00           H
ATOM   3943  C   GLN B 134      46.670  33.440  40.710  1.00  0.00           C
ATOM   3944  O   GLN B 134      45.790  34.340  40.700  1.00  0.00           O
ATOM   3945  N   ASP B 135      46.450  32.140  40.410  1.00  0.00           N
ATOM   3946  HN  ASP B 135      47.120  31.410  40.480  1.00  0.00           H
ATOM   3947  CA  ASP B 135      45.090  31.520  39.970  1.00  0.00           C
ATOM   3948  HA  ASP B 135      44.880  32.060  39.060  1.00  0.00           H
ATOM   3949  CB  ASP B 135      45.110  30.020  39.620  1.00  0.00           C
ATOM   3950  HB1 ASP B 135      44.160  29.650  39.180  1.00  0.00           H
ATOM   3951  HB2 ASP B 135      45.330  29.340  40.470  1.00  0.00           H
ATOM   3952  CG  ASP B 135      46.060  29.510  38.610  1.00  0.00           C
ATOM   3953  OD1 ASP B 135      46.510  30.310  37.760  1.00  0.00           O
ATOM   3954  OD2 ASP B 135      46.370  28.240  38.560  1.00  0.00           O
ATOM   3955  C   ASP B 135      43.960  31.810  40.950  1.00  0.00           C
ATOM   3956  O   ASP B 135      44.110  32.050  42.180  1.00  0.00           O
ATOM   3957  N   TYR B 136      42.720  31.990  40.410  1.00  0.00           N
ATOM   3958  HN  TYR B 136      42.570  31.770  39.450  1.00  0.00           H
ATOM   3959  CA  TYR B 136      41.570  32.350  41.270  1.00  0.00           C
ATOM   3960  HA  TYR B 136      41.930  33.110  41.960  1.00  0.00           H
ATOM   3961  CB  TYR B 136      40.350  32.960  40.500  1.00  0.00           C
ATOM   3962  HB1 TYR B 136      39.630  33.360  41.250  1.00  0.00           H
ATOM   3963  HB2 TYR B 136      39.850  32.190  39.870  1.00  0.00           H
ATOM   3964  CG  TYR B 136      40.770  34.110  39.640  1.00  0.00           C
ATOM   3965  CD1 TYR B 136      40.930  33.960  38.270  1.00  0.00           C
ATOM   3966  HD1 TYR B 136      40.750  33.010  37.790  1.00  0.00           H
ATOM   3967  CE1 TYR B 136      41.150  35.080  37.470  1.00  0.00           C
ATOM   3968  HE1 TYR B 136      41.350  34.920  36.420  1.00  0.00           H
ATOM   3969  CZ  TYR B 136      41.270  36.380  38.060  1.00  0.00           C
ATOM   3970  OH  TYR B 136      41.510  37.530  37.250  1.00  0.00           O
ATOM   3971  HH  TYR B 136      41.130  38.300  37.680  1.00  0.00           H
ATOM   3972  CD2 TYR B 136      40.920  35.430  40.250  1.00  0.00           C
ATOM   3973  HD2 TYR B 136      40.840  35.490  41.320  1.00  0.00           H
ATOM   3974  CE2 TYR B 136      41.190  36.510  39.440  1.00  0.00           C
ATOM   3975  HE2 TYR B 136      41.200  37.470  39.930  1.00  0.00           H
ATOM   3976  C   TYR B 136      41.110  31.200  42.190  1.00  0.00           C
ATOM   3977  O   TYR B 136      41.090  30.070  41.790  1.00  0.00           O
ATOM   3978  N   GLU B 137      40.760  31.490  43.470  1.00  0.00           N
ATOM   3979  HN  GLU B 137      40.830  32.410  43.830  1.00  0.00           H
ATOM   3980  CA  GLU B 137      40.170  30.570  44.390  1.00  0.00           C
ATOM   3981  HA  GLU B 137      40.880  29.760  44.390  1.00  0.00           H
ATOM   3982  CB  GLU B 137      40.110  31.170  45.860  1.00  0.00           C
ATOM   3983  HB1 GLU B 137      39.650  32.180  45.850  1.00  0.00           H
ATOM   3984  HB2 GLU B 137      41.180  31.340  46.120  1.00  0.00           H
ATOM   3985  CG  GLU B 137      39.330  30.360  46.970  1.00  0.00           C
ATOM   3986  HG1 GLU B 137      39.950  29.470  47.190  1.00  0.00           H
ATOM   3987  HG2 GLU B 137      38.300  30.060  46.660  1.00  0.00           H
ATOM   3988  CD  GLU B 137      39.140  31.030  48.240  1.00  0.00           C
ATOM   3989  OE1 GLU B 137      38.000  31.090  48.840  1.00  0.00           O
ATOM   3990  OE2 GLU B 137      40.130  31.620  48.740  1.00  0.00           O
ATOM   3991  C   GLU B 137      38.920  29.880  43.860  1.00  0.00           C
ATOM   3992  O   GLU B 137      38.020  30.550  43.400  1.00  0.00           O
ATOM   3993  N   PRO B 138      38.740  28.550  43.930  1.00  0.00           N
ATOM   3994  CD  PRO B 138      39.780  27.480  44.060  1.00  0.00           C
ATOM   3995  HD1 PRO B 138      40.640  27.820  43.440  1.00  0.00           H
ATOM   3996  HD2 PRO B 138      40.060  27.280  45.110  1.00  0.00           H
ATOM   3997  CA  PRO B 138      37.400  27.980  43.610  1.00  0.00           C
ATOM   3998  HA  PRO B 138      37.230  27.920  42.550  1.00  0.00           H
ATOM   3999  CB  PRO B 138      37.660  26.470  43.870  1.00  0.00           C
ATOM   4000  HB1 PRO B 138      36.900  25.770  43.460  1.00  0.00           H
ATOM   4001  HB2 PRO B 138      37.620  26.320  44.970  1.00  0.00           H
ATOM   4002  CG  PRO B 138      39.130  26.280  43.430  1.00  0.00           C
ATOM   4003  HG1 PRO B 138      39.260  26.240  42.330  1.00  0.00           H
ATOM   4004  HG2 PRO B 138      39.640  25.400  43.880  1.00  0.00           H
ATOM   4005  C   PRO B 138      36.170  28.460  44.370  1.00  0.00           C
ATOM   4006  O   PRO B 138      36.310  28.810  45.540  1.00  0.00           O
ATOM   4007  N   GLU B 139      34.980  28.500  43.820  1.00  0.00           N
ATOM   4008  HN  GLU B 139      35.030  28.320  42.840  1.00  0.00           H
ATOM   4009  CA  GLU B 139      33.780  28.940  44.580  1.00  0.00           C
ATOM   4010  HA  GLU B 139      34.020  29.880  45.050  1.00  0.00           H
ATOM   4011  CB  GLU B 139      32.530  29.090  43.720  1.00  0.00           C
ATOM   4012  HB1 GLU B 139      31.700  29.150  44.460  1.00  0.00           H
ATOM   4013  HB2 GLU B 139      32.350  28.160  43.140  1.00  0.00           H
ATOM   4014  CG  GLU B 139      32.460  30.290  42.740  1.00  0.00           C
ATOM   4015  HG1 GLU B 139      33.210  30.120  41.940  1.00  0.00           H
ATOM   4016  HG2 GLU B 139      32.820  31.230  43.220  1.00  0.00           H
ATOM   4017  CD  GLU B 139      31.080  30.490  42.210  1.00  0.00           C
ATOM   4018  OE1 GLU B 139      30.460  29.500  41.700  1.00  0.00           O
ATOM   4019  OE2 GLU B 139      30.590  31.660  42.160  1.00  0.00           O
ATOM   4020  C   GLU B 139      33.580  27.970  45.710  1.00  0.00           C
ATOM   4021  O   GLU B 139      33.900  26.840  45.560  1.00  0.00           O
ATOM   4022  N   ALA B 140      33.040  28.470  46.820  1.00  0.00           N
ATOM   4023  HN  ALA B 140      32.900  29.450  46.790  1.00  0.00           H
ATOM   4024  CA  ALA B 140      32.650  27.710  48.010  1.00  0.00           C
ATOM   4025  HA  ALA B 140      32.620  26.640  47.800  1.00  0.00           H
ATOM   4026  CB  ALA B 140      33.560  28.150  49.170  1.00  0.00           C
ATOM   4027  HB1 ALA B 140      34.580  27.850  48.840  1.00  0.00           H
ATOM   4028  HB2 ALA B 140      33.390  29.220  49.410  1.00  0.00           H
ATOM   4029  HB3 ALA B 140      33.360  27.450  50.020  1.00  0.00           H
ATOM   4030  C   ALA B 140      31.150  28.130  48.290  1.00  0.00           C
ATOM   4031  OT1 ALA B 140      30.860  29.150  48.940  1.00  0.00           O
ATOM   4032  OT2 ALA B 140      30.290  27.270  47.990  1.00  0.00           O
TER
ENDMDL
